# Supplementary material for: An analysis of 67 RNA-seq datasets from various tissues at different stages of a model insect, Manduca sexta
Source: BMC Genomics. 2017 Oct 17;18:796. doi: 10.1186/s12864-017-4147-y (PMC5645894; doi:10.1186/s12864-017-4147-y)
Supplement: Supplementary file 1 — Information about the 67 M. sexta cDNA libraries. Detailed information of the libraries, including SRA accession number, library type, total reads number, unmapped reads number, etc. (XLSX 19 kb) [file 12864_2017_4147_MOESM1_ESM.xlsx]

## Sheet: S1
Library number	Libarary group	Library name	short description of development stage	NCBI SRA accession Number	Number of reads	length	total bases	reads type	overall Trimming survived Reads	TopHat mapped reads	TopHat mapped bases	transcribed genome length	transcribed genome percentage	mapped reads STAR	unmapped reads STAR	unmapped with BLASTN match and evalue<= 10-6
1	P	H-L2-D1	head of 2nd instar, day 1	SRX702730	32871436	100	3287143600	paired	30611581	26325960	2491948975	57915364	0.138083	28658570	1.95301e+06	1495250
2	P	H-L3-D1	head of 3rd instar, day 1	SRX702731	40185672	100	4018567200	paired	3.68231e+07	31631025	2992678379	64268783	0.153231	33991557	2.83152e+06	2314861
3	P	H-L4-12h	head of 4th instar, 12 hours	SRX702732	22070754	100	2207075400	paired	2.01357e+07	17417423	1626115160	39121819	0.0932751	18812399	1.32335e+06	1148859
4	P	H-L4-Late	head of 4th instar, late	SRX702733	44383880	100	4438388000	paired	39577340	32809615	3018987962	43538155	0.103805	35477545	4099795	3729275
5	S	H-L5-12h-S	head of 5th instar, 12 hours	SRX1339205	11296498	51	576121398	single	1.06112e+07	10006374	510159596	10752758	0.025637	10366685	244528	135583
6	S	H-L5-D2-S	head of 5th instar, day 2	SRX1339207	6945200	51	354205200	single	6.54059e+06	6161234	314106550	8401410	0.0200308	6400974	139614	66824
7	S	H-L5-preW-S	head of 5th instar, pre-wandering	SRX1339206	6977117	51	355832967	single	6.5667e+06	6192399	315667388	7304207	0.0174148	6451818	114883	39545
8	P	H-P-Late	head of pharate pupae	SRX702702	29293474	100	2929347400	paired	2.67886e+07	19823536	1829214301	31056363	0.0740453	22106347	4.68221e+06	4367682
9	P	H-A-D1	head of adult, day 1	SRX702703	32747108	100	3274710800	paired	30437178	24897612	2326374942	55771029	0.132971	27330163	3107015	2589506
10	P	H-A-D3	head of adult, day 3	SRX702704	15172318	100	1517231800	paired	1.42286e+07	10358444	972029428	34363962	0.0819313	11678856	2.54978e+06	2344958
11	P	H-A-D7	head of adult, day7	SRX702705	17941016	100	1794101600	paired	1.65743e+07	9894852	910644130	62320364	0.148586	11417614	5.15668e+06	4844351
12	P	F-L4-Late	fat body of 4th instar, late	SRX702723	45154416	100	4515441600	paired	38912167	31402119	2932068874	66995493	0.159732	34654416	4257751	3487523
13	P	F-L5-D1	fat body of 5th instar, day 1	SRX702724	45642828	100	4564282800	paired	3.96943e+07	31715764	2968756239	55306075	0.131862	35111626	4.5827e+06	3733991
14	P	F-L5-preW	fat body of 5th instar, pre-wandering	SRX702725	73341684	100	7334168400	paired	6.30395e+07	53772675	5008954446	32865010	0.0783575	58844029	4.19545e+06	3395560
15	P	F-L5-W	fat body of 5th instar, wandering	SRX702726	56128290	100	5612829000	paired	4.75098e+07	38197901	3530755689	37246940	0.088805	43297136	4.21269e+06	3368890
16	S	F-P-D1~3-S	fat body of pupa, day 1 to 3	SRX1339204	11533022	51	588184122	single	1.07581e+07	9768358	498122359	32214533	0.0768066	10443977	314127	121328
17	P	F-P-D15~18	fat body of pupa, day 15 to 18	SRX702727	42871586	100	4287158600	paired	38817622	33383155	3058127635	66551724	0.158674	36568637	2248985	1524659
18	P	F-A-D1~3	fat body of adult, day 1 to 3	SRX702728	32823050	100	3282305000	paired	3.04794e+07	24810265	2256130035	48163509	0.114832	27435095	3.04435e+06	2226557
19	P	F-A-D7~9	fat body of adult, day 7 to 9	SRX702729	28926682	100	2892668200	paired	2.69269e+07	20464439	1879143968	52128578	0.124286	22176463	4.75043e+06	4313233
20	S	W-E-3h-S	whole body of egg, within 3 hour of laying	SRX1339202	7708329	51	393124779	single	7.26027e+06	6781094	345778722	14337059	0.0341827	7094692	165580	67986
21	S	W-E-Late-S	whole body of egg, pror to hatch	SRX1339203	6995402	51	356765502	single	6.59049e+06	6181882	315220651	14950072	0.0356443	6451500	138993	57086
22	S	W-L1-D1-S	whole body of 1st instar larvae, day 1	SRX1339218	7356017	51	375156867	single	6.85852e+06	6289261	320783326	22810949	0.0543864	6695272	163246	65490
23	S	W-L2-D1-S	whole body of 2nd instar larvae, day 1	SRX1339223	7086348	51	361403748	single	6.72027e+06	6202810	316384573	8328804	0.0198577	6484079	236192	150198
24	S	W-L3-D1-S	whole body of 3rd instar larvae, day 1	SRX1339221	8435005	51	430185255	single	7.96754e+06	7457615	380244745	9141673	0.0217958	7781750	185787	100204
25	P	G-L2	midgut of 2nd instar larvae	SRX702709	37647944	100	3764794400	paired	3.43349e+07	30180403	2735729409	59606778	0.142116	33367719	967210	354481
26	S	G-L3-Late-S	midgut of 3rd instar, late	SRX1339208	6092462	51	310715562	single	5849757	4948894	252385830	20327917	0.0484663	5284952	564805	332266
27	P	G-L4-0h	midgut of 4th instar, 0 hour	SRX702713	17687930	100	1768793000	paired	1.59212e+07	13294236	1185284026	39410773	0.093964	14905690	1.01555e+06	753030
28	S	G-L4-12h-S	midgut of 4th instar, 12 hours	SRX1339209	7683464	51	391856664	single	7.64344e+06	6642154	338536327	17395026	0.0414736	7113319	530126	277478
29	S	G-L4-Late-S	midgut of 4th instar, late	SRX1339210	4788970	51	244237470	single	4.74724e+06	4168078	212598355	14794592	0.0352736	4479738	267504	175226
30	S	G-L5-1~3h-S	midgut of 5th instar, 3 hour	SRX1339212	8027650	51	409410150	single	7.91748e+06	6832784	348403523	18229745	0.0434638	7446643	470836	298789
31	S	G-L5-D1-S	midgut of 5th instar, day 1	SRX1339211	4901125	51	249957375	single	4.88703e+06	4256604	217038294	15301806	0.0364829	4569390	317641	176655
32	S	G-L5-preW-S	midgut of 5th instar, pre-wandering	SRX1339217	4217238	51	215079138	single	4.19228e+06	3638897	185678701	14093843	0.0336028	3986345	205933	94357
33	S	G-L5-W-S	midgut of 5th instar, wandering stage	SRX1339216	10124358	51	516342258	single	9.69663e+06	8319710	424433863	22491350	0.0536244	8945706	750926	341057
34	P	G-L5-W	midgut of 5th instar, wandering stage	SRX702719	58038170	100	5803817000	paired	50470948	40376758	3785387913	72297567	0.172373	46113256	4357692	3267951
35	P	G-P-D1	midgut of pupa, day 1	SRX702720	45101558	100	4510155800	paired	39139590	31194253	2937345468	93270204	0.222377	35296445	3843145	2778846
36	P	G-P-D15~18	midgut of pupa, day 15 to 18	SRX702721	64746514	100	6474651400	paired	5.39839e+07	41189723	3834197107	85154266	0.203027	46049537	7.93437e+06	6734693
37	P	G-A-D3~5	midgut of adult, day 3 to 5	SRX702722	55197306	100	5519730600	paired	4.77254e+07	38991670	3666785430	79292647	0.189051	43551828	4.17359e+06	2916511
38	P	MT-L5-preW	malpighian tubules of 5th instar, pre-wandering	SRX702706	37180536	100	3718053600	paired	3.31362e+07	27602461	2437241236	60974657	0.145377	30549540	2.58667e+06	1928507
39	P	MT-A-D1	malpighian tubules of adult, day 1	SRX702707	19956562	100	1995656200	paired	1.82183e+07	13663708	1235871474	65533422	0.156246	15476229	2.74205e+06	2112108
40	P	MT-A-D3	malpighian tubules of adult, day 3	SRX702708	21923010	100	2192301000	paired	1.85413e+07	14536393	1303091800	53448329	0.127433	16261385	2.27993e+06	1734242
41	P	M-L4-Late	muscle of 4th instar, late	SRX702701	33916950	100	3391695000	paired	2.90394e+07	23550978	2123525841	61369670	0.146319	25747742	3.29169e+06	2824129
42	P	M-L5-12h	muscle of 5th instar, 12 hours	SRX702710	38503332	100	3850333200	paired	3.32694e+07	26282805	2386039119	53141118	0.1267	28839639	4.42973e+06	3976948
43	S	M-L5-12h-S	muscle of 5th instar, 12 hours	SRX1339224	9520822	51	485561922	single	8.89221e+06	8189727	417411040	19512669	0.0465225	8681730	210482	83429
44	P	M-L5-preW	muscle of 5th instar, pre-wandering	SRX702711	37585098	100	3758509800	paired	3.2448e+07	24628024	2255302344	33010973	0.0787055	26931140	5.51685e+06	5219875
45	S	M-L5-preW-S	muscle of 5th instar, pre-wandering	SRX1339222	8262108	51	421367508	single	7752830	7349683	374806306	6450116	0.0153785	7625727	127103	65686
46	P	M-L5-W	muscle of 5thin instar, wandering stage	SRX702712	40415404	100	4041540400	paired	3.51661e+07	28730713	2658085256	45706620	0.108975	31677548	3.48856e+06	3006548
47	S	M-L5-W-S	muscle of 5thin instar, wandering stage	SRX1339219	7618332	51	388534932	single	7188167	6807194	347263609	10252449	0.0244441	7080915	107252	42319
48	P	T-P-D3	testis of pupa, day 3	SRX702714	24431546	100	2443154600	paired	2.10664e+07	18032826	1692494168	70127944	0.167201	20238033	828352	362000
49	P	T-P-D15~18	testis of pupa, day 15 to 18	SRX702715	44396480	100	4439648000	paired	38047265	32073844	3001278049	97372434	0.232157	35919726	2127539	1258414
50	P	T-A-D1~3	testis of adult, day 1 to 3	SRX702716	20673204	100	2067320400	paired	1.78361e+07	15267707	1433808690	72982417	0.174006	17049509	786597	383978
51	P	O-P-D15~18	ovary of pupa, day 15 to 18	SRX702717	40572690	100	4057269000	paired	3.50191e+07	29906292	2803397562	82471720	0.196631	32960628	2.05845e+06	1185408
52	P	O-A-D1	ovary of adult, day 1	SRX702718	34558776	100	3455877600	paired	2.87941e+07	24014256	2211962973	61837639	0.147435	26410745	2.38333e+06	1840304
53	H	H-A-D1-F1-S	head of female adult, day 1,replicate 1	ERX341665	21935947	51	1118733297	single	1.98776e+07	18029021	919673347	41420713	0.0987562	18940664	936978	512150
54	H	H-A-D1-F2-S	head of female adult, day 1,replicate 2	ERX341659	23890715	51	1218426465	single	2.16367e+07	19927434	1015475452	45031608	0.107365	20810531	826205	392661
55	H	H-A-D1-F3-S	head of female adult, day 1,replicate 3	ERX341661	20008392	51	1020427992	single	1.806e+07	16326234	832273726	36686469	0.0874687	17082801	977192	607176
56	H	H-A-D1-F4-S	head of female adult, day 1,replicate 4	ERX341660	24333223	51	1240994373	single	2.20441e+07	20170333	1028228849	42566355	0.101488	21126933	917147	453597
57	H	H-A-D1-M1-S	head of male adult, day 1,replicate 1	ERX341658	22284518	51	1136510418	single	2.0152e+07	18378668	937534144	38171941	0.0910104	19241745	910303	528831
58	H	H-A-D1-M2-S	head of male adult, day 1,replicate 2	ERX341664	17548013	51	894948663	single	1.58841e+07	14486322	738506392	36761364	0.0876472	15156781	727344	429313
59	H	H-A-D1-M3-S	head of male adult, day 1,replicate 3	ERX341662	17403333	51	887569983	single	1.57182e+07	14240657	726197360	35234608	0.0840071	14945929	772236	456071
60	H	H-A-D1-M4-S	head of male adult, day 1,replicate 4	ERX341663	16588623	51	846019773	single	1.4946e+07	13361745	680908873	32437123	0.0773373	14036818	909206	606746
61	An	An-L5-1-S	antennae and Maxillae of 5th instar,replicate 1	ERX1090055	8808794	94	828026636	single	7.848e+06	6796371	618155276	37255091	0.0888244	7603300	244703	86153
62	An	An-L5-2-S	antennae and Maxillae of 5th instar,replicate 2	ERX1090056	11144629	94	1047595126	single	9.96547e+06	8640060	790736561	38713581	0.0923018	9660515	304952	98804
63	An	An-L5-3-S	antennae and Maxillae of 5th instar,replicate 3	ERX1090057	9839501	94	924913094	single	8.48444e+06	6999664	643037274	33344576	0.0795009	7834856	649585	442653
64	An	An-A-F1-S	antennae of female adult,replicate 1	ERX1090058	9442389	94	887584566	single	8.88892e+06	7404473	686585213	42743330	0.10191	8557116	331807	130591
65	An	An-A-F2-S	antennae of female adult,replicate 2	ERX1090059	8837391	94	830714754	single	8.29895e+06	6813440	631448788	42360476	0.100997	8002562	296391	102088
66	An	An-A-F3-S	antennae of female adult,replicate 3	ERX1090060	9010179	94	846956826	single	5.54317e+06	4329213	401034318	36015118	0.085868	5097006	446161	331631
67	An	An-A-M-S	antennae of male adult	ERX1090061	9265614	94	870967716	single	5.72154e+06	4331204	401080868	34595599	0.0824836	5240383	481154	380479
