# Supplementary material for: An analysis of 67 RNA-seq datasets from various tissues at different stages of a model insect, Manduca sexta
Source: BMC Genomics. 2017 Oct 17;18:796. doi: 10.1186/s12864-017-4147-y (PMC5645894; doi:10.1186/s12864-017-4147-y)
Supplement: Supplementary file 3 — Transcript sequences of the coding genes in Cufflinks4.0. DNA sequences of the coding transcripts modeled by Cufflinks. (ZIP 20242 kb) [file 12864_2017_4147_MOESM3_ESM.zip]

Archive with 1 entries (1 files):
- 20160713ManducaCufflinksV4Coding.fa
