# Supplementary material for: An analysis of 67 RNA-seq datasets from various tissues at different stages of a model insect, Manduca sexta
Source: BMC Genomics. 2017 Oct 17;18:796. doi: 10.1186/s12864-017-4147-y (PMC5645894; doi:10.1186/s12864-017-4147-y)
Supplement: Supplementary file 4 — Transcript sequences of the noncoding genes in Cufflinks4.0. DNA sequences of the noncoding transcripts modeled by Cufflinks. (ZIP 8122 kb) [file 12864_2017_4147_MOESM4_ESM.zip › 20160713ManducaCufflinksV4Noncoding.fa]

>TCONS_00000001 XLOC_000001
ATTAATTTTTATAAATATTTAAAGATTTAAATAATCTCCATAATATCTTCAATATTATACTCTAATATATAAGCTATTTAAATAAATATTAATAATTAATATATATATAATAATAATTATTCATATAACAAATCTAAATAAATAAATTTTAAAATTATTCATTTGAAAAATATTATAAAAAATAGAATACTTTTTTAAAATAATTATAAAACCCTGACCACTATAAAACTCTCTTCATCCTAAATCAACAATTTTTAATAAATTATAACCAAAATTTAAAAAATAATATCTTAATCCATAAGTTGATAATCTAGGTATAAATCATATTAAACATAAAAAATTTCTTAAATTATAAGTTATAATAAACTTATTTACACTATAAATTTTTATATTTCTAATTAAAAATCCTATAACACCCCCTATTAATCTTACATAGATAACTATTATTTTTAAATTAAAAGGTAGATAAATTATATAAGGATAATAAAAAATTATTCATCTTAAAAATCTT
>TCONS_00000002 XLOC_000002
ATGATATGTATATATTAATAGTTTTTTTAGTTTTTTCTGTTTGTGAGGGTTCTTTAGGATTATCTATTTTAGTTTCAATAATTCGGACTCATGGTAATGATTATTTTCAAAGATTTAATTTATTATAATATTAAAATAATATAAATAATAATAATTTAATAAATAAGAAAAAATAATATATATATATATATATAATTAAATAATTTAAATAAATGATAAAGTTTTTATTTTATATAATTTTTATAATTCCTTTATGTTTTATAGTTGATATATTTTGAATGGTTCAATTTTTATTGATATTATTAATATTTTTATTTATAAATTGTTCATTAATATATTTAAATAATAATTTAAGTTATATAATATCTTTTGATTTTATTTCATTTGGTTTGATTTTATTAAGAATTTGAATTTGTATATTAATATTAATATCTAGAGAAAATTTATTTAAAATTAATTATTATATTAATTTTTTTTAATTAATATTATAATACTATTAATTTTATTATTTTTAACTTTTAGAGTAATAAATTTATTTTTATTTTATTTATTTTTTGAGGGGAGATTAATTCCTACTTTATTATTAATTATTGGTTGGGGGTATCAACCTGAACGTATTCAAGCTGGAATATATTTAATATTTTAT
>TCONS_00000003 XLOC_000003
AATATAAATAAACTTTATAATAACCAATCTTCTTTATTAATATATTTATTAATTATTTATTTATTTATTACTTTAATTGCAGTAGTAAAAATTACTAATATTTTTTATGGGCCTTTACGAATATTTAATTATTAAAAAAATTAATAAATTTAATGTTAAATATATTTAAATCAACTCGAAAAACTCACCCAATTTTAAAAATTATCAATCATTCATTAATTGACTTACCTTCACCATCTAATATTTCAATATGATGAAATTTTGGTTCTTTACTTGCTTTATGTTTAATAACTCAAATTTTAACAGGATTATTTTTAACAATATATTATACTGCTAATATTGATATAGCGTTTTATAGAGTAAATTATATTTGTCGAAATGTAAATTATGGATGATTGATTCGAACTTTTCATGCTAATGGAGCATCTTTTTTCTTTATCTGTATTTATATTCATATTGGACGAGGAATTTATTATGAATCTTTTAATTTAAAAATAACATGATTTATAGGAATTATTATTTTATTAATATTAATAGCAACAGCATTTATAGGTTATGTTTTACCTTGAGGACAAATATCATTTTGAGGTGCAACAGTAATTACTAATCTTTTATCGGCAATCCCTTATTTAGGTAATATATTAGTAAATTGAATTTGAGGGGGATTTGCAGTAGATAATGCTACTTTAACTCGATTTTATACATTTCATTTTTTATTACCTTTTATTATTCTTATATTAACTATAATCCATTTATTATTTTTACATCAAACAGGATCAAATAATCCTTTAGGATTAAATAGTAATTTAGACAAAATTCCTTTTCATCCATTTTTTACTTTCAAAGATTTAATTGGATTCATTATTATAATTTTTCTACTAACAATATTAACCTTAATTAATCCTTATTTATTAGGAGATCCAGATAACTTTATTCCTGCTAATCCTTTAGTCACACCTATTCATATTCAACCTGAATGATATTTCCTCTTTGCTTATGCAATTTTACGATCCATTCCTAATAAATTAGGTGGTGTAATTGCTTTATTAATATCAATTTTAATTTTAATTATTTTACCTTTAACATTTAATAAAAAAATTCAAGGTTTACAATTTTATCCATTAAATCAATTATTATTTTGAATATTTATTAATTTAGTTATTTTATTAACTTGAATTGGGGCACGGCCTGTAGAAATTCCTTATATTATAACAGGCCAAATTTTAACAATCTTATACTTTAGATATTTTATTATTAATCCATTATTAAGAAAATATTGAGATAAATTAATTTTTAATCATAATTAATTTATCTCAATATAATTAATTAATTAATGAGCTTGTAATAAGCATTTGTTTTGAAAACATAAGAAAGAATTTTTATTCTATTAATTTATTTATTAATATTAATACTAAAATTAATATATTAAAAAAAATTTTAAAACCTAAAAAAATAATAAAAAATTTAATGAAACAGGTAAATATCTCTTTCAAGCTAAATATATTAACTTATCATAACGATAACGAGGTAGTGTACCTCGGACTCAAATAAATAAAAAAGATATAAATGTTAATTTTAAATAAAAAATTAATCTCAATCTATAACCTCCTATATAAATAATTACAAATAAAAATCTTATAAATAAAATTCTTGAATATTCAGCTAAAAAAATTAAAGCAAATCCCCCTCTTCTATATTCAATATTAAATCCTGAAACTAATTCTCTTTCACCTTCAGCAAAATCAAAAGGAGTACGATTAGTTTCAGCTAATATTGAAGAAATTCATCTTAAAGATAAAGGAATTATTAAAAATATTATTCAAACTATTTTTTGATAAAAATAAAATATTATTAAATTAAAATCCATAATTATAATAATTCTAGATATTAAAATTAAAGCTATTCTTACTTCATAAGAAATAGTTTGAGCAACAGCACGTAACCCACCTAATAATGCATAATTTGAATTAGAAGATCAACCAGCAATTATTACCGTATAAACCCCTATTCTAACACAACATAAAAAAAATAAAATACCCAAATTAAATCTAATTATATTAAAATAATAAGGAATTAATATTCAAATAAATAAAGATAAAATAAATCTAATTACAGGAGAAAAATAATAACAATAATAATTAGAAAAATTAGGATATGTAGTTTCTTTAGTAAATAATTTAATAGCATCAGAAAAAGGTTGGAAAAGCCCTAAAAATCCAATCTTATTAGGACCTTTTCGAATTTGAATATAACCTAAAACTTTTCGTTCTAATAATACTAAAAAAGCAACACCAATTAATACCCCTAAAATTAAAACTAATAAACCAATTAAAATTATTAATAAATCAATTATTATCATTACTATATATATAAATAAATTATATATTAATGACTTCTAAAATCATCACATTTCTCTGCCAAAATAGTTTATAATTTTATTTATTATAACTTAATAATATTCAAAAATAAATTAATTTAATTATAATATTTGATCCTTTCGTACTAAAATATTAAAATTATTAAAAGATAGAAACCAACCTGGCTTACACCGGTTTGAACTCAGATCATGTAAGATTTTAATGATCGAACAGATCAAAATTTTAAATTTTTGCATTTAAATTTTATCTTAATCCAACATCGAGGTCGCAAACTTTTTTTCTTATTTGTACTAAAAAAAAAAATTACGCTGTTATCCCTAAGGTAATTTTTTCTTATAATCAATATTATTGGATCAATAAACCACTTATTTATGTAAAATTTTAAAAAAAGTTAAACAAATTTTTTTATCACCCCAATAAAATATTTTTTATTTTTAAAATATATTATTAATATAAATTTATAATTTTAAAAATAAAAAATATAAAACTCTATAGGGTCTTCTCGTCTTTTTAATATATTTTAACTTTTTAATTAAAAAATTAAATTCAATTATATATAATAGAGACAATTTATATTTCATCCAATCTTTCATACAAGTCACCAATTAAGAGACTAATGATTATGCTACCTTTGTACAGTCAATATACTGCAGCCCTTCAATTATTATCAGTGGGCAGATTAGACTTTAAATTAATTTCAAAAAGACATGTTTTTGATAAACAGGTGAACATATTTTATATTTATTTTTAATATAATAATTTTGTCGAGTTCCTTTAAAATAATTATCATAAAATTAAACTATTTTTTTTTTATTTTACATATAAAAATTTTATAAATTATATACTAATTTTATCATTATAACTATTTTGTTATTGATAAAAAATATTTTTTTATAAAAATTTAAATTTAAATTAAATTTTAAATTTTAATGAAATTATTTATAATAAAATAAAATTTATTAACAATATAAATTATAAAATTTTCAATTTTTATATTTTATTATAAATTTTTAATTTAAAGCTTATCCCTTAAATTATTAAATTAAATAAAAAAGATTAACATTTCATTTCTAATTAATTATTTAAAATATTTATAAAACAATAAATTTTTTAATTAATTAACTCTTTTAAATTCGAGAATTATATTTACATACATATTTAATTAATAAACTCTGATACACAAGATACAATAAATTAAATTTACTTTTAAATAATTTTATTTTCAAATTTATTTCAAATTTCTTTTACAATACTAATTAACTATAAAATTAAAAATTTTTTCTATTAAAAATACTTTAACCCCCATATATTTCTAATATTAAAATTTCTTTTATTATAATTTATTTTATTAATTCATCCATTCAAATTAATTAATAATTTAATATCTTTTCAATGTAAATGAAATACTTATTCAAGCTCTAATTTGATCTTTCTAGAAACACTTTCCAGTACTTCTACTTTGTTACGACTTATTTCAATTTATTAATGAAAGCGACGGGCAATATGTACATATTTTAATATTTAATCATTTTATTAAATTAAATAAAATTACATTTAAATCCAATTTCATTTAATTATTTCATATTAAAATCCAATTAAATAAATTTATTGTAATCCATTATATTCTTAATTATAATCTGCATCTTGATCTGATTTAATTTTATTTTAAAATTTTTAAATATTATTTTTATTAAAAAATATTTTTTTAACTAACGATATACAAAATTTTAAATTAAGTAAATTTATTCGTGGATTATCAATTATTAAACAGATTCCTCTAAATAAACTAAAATACCGCCAAATTATTTAAGTTTCAATAAAAAATTACCTACTATTTTAGCATAATAATTTAAATTTTAATAATAGGGTATCTAATCCTAGTTTTTTATTAAATTTATTAATTCATAATTTTTAAATAATTTTTTTATTAAATTAAAATTTCACTTAATAATTTAATTTTTATATTATAAAATATACTTTATTTATTAATATCTAAAAAATTTTAAATCAATTTTTGTATAACCGCAACTGCTGGCACAAAATTAGTTAATAATTTTTATATTACTAAATCTTAATTTCTTAAATTTTTAAAATTAATTACTACATAAAATAATTATTTATTGTTTAAATAAATAATAATTAACACTAAAATTTATATGTAAAATAAATTTATAATAAAATTTTTAAACCATAAAAAATTTATTTAATAGTTAAATTATATATATAGAATTTTTTTTTTTTTTTTATATTAAAATATTTAATTTAAATTAATAAATTTTTAATAATTTATTTTTTTTCTTTTTCATAATATTCATTTTAAATACAAAATTGCTATATAAAATTTTTAAATTTAATAAATTATATTATATAAAAATAATTTATATTAATTTATGTATAATTTATATATATATATATATATTAATATATTAAATTTTTAATATAATAATAATAAAAATATAATAATATATTAATTATTTTATTTTTTAAACCATCTTCAATAAATTTCATATATAAAGAAATTAAAAATAAGCTAAAATTAAGCTTTTGGGCTCATACCTCAAATATAAAGGAAATCCCTTTTTTTTAAAATTTTTATATAATAAAGTGCCTGATTAAAGGATTATTCTGATAGGATAAATTAAGTAGAATTTCTACCTTTATTATATTTTATAGAATTAAACTATATCTAATAATATCAAAAATTATTGTGCATCTTACACTAAAATATAATTTTATCAAATAGAAATCTTAATTTCTTAAATTACAATAAGTAATTATTTTATATTCATTTTTTTATAAATTCAAATAAAATATTCTTTTTATTTATTTTAATTTTTAGAACTATAATTTCAATTTCATCTAATTCTTGATTTGGTTGCTGAATTGGATTAGAAATTAATTTACTGAGATTTATCCCCCTAATCTCAAACTCTAATAATCTTTTATCATCTGAAGCATCATTAAAATATTTTTTAACCCAATCTATTGCTTCTATAAATTTTTTATTTTCAATCTTAATTAAAATAATTTTAATAAAAAACTTTGAAATAATTTACTTTATTTCAATTATAATTAATTCATCCTTATTAATAAAAATAGGTTCAGCTCCATTTCATTTTTGATTCCCTAATATTTCTGAGGGATTATCTTGATTTAATAATTTTATTTTAATAACTTGACAAAAAATTGCATCTTTAATTTTATTTTCTTATTATATAAATTTAAATTTTTCTTATTTTATTATTATTTTAAATGTTATAATTGGTGCTATTGGAGGAATAAATCAAACTTCATTACGAAAATTAATATCATTTTCATCTATTAATAACTTAGGGTGAATAATTTTTTCAATTATAATTAGAGAAAATTTATGAATTTTTTATTTTTTTATATATTCTTTTTTAATTAGAATTATATTTTTCTTATTTTATATATTAAATATATTTTTTATTAATCAATTATTTATTAATAATATAAATTTTATAATTAAAATAAATTTATTAATTAATTTTCTTTCATTAGGAGGACTTCCCCCTTTTATTGGATTTTTACCTAAATGAATTATTATTAATTTTTTAATAATAAATAAACTTTATTTATTAACATTTATTATATTAATTACTATTTATTTTTATATTCGAATTATTTACTCATCATTCATATTTAATTATATTAAAATAAAATGATTTAAAATTTTTTTAAAAAATAATTTTTTAATATTTATTAATTTATTTTCTTTTATTTCTATTACAGGAATAATTTTTAGAACTTTTATATATATTTATTAAGGTTTTAAGTTAAATAAACTAATAATCTTCAAAATTATTTATAAAGAAATATTCTTTAAGCCTTAGTAAATATTTTACCCCTTAAAATTTGCAATTTTATATCATTGTTGAATATAAGACTTTCTTAATTTTAATAAAAGAGAACATTTCTCGTAAATAAATTTACAATTTATCGCTTAAAACTCAGCCATTTTATTTTTGCGAAAATGACTTTATTCTACAAATCATAAAGATATTGGAACATTATATTTTATTTTTGGAATTTGAGCAGGAATAGTTGGAACTTCTTTAAGCTTATTAATTCGAGCAGAATTAGGTAATCCAGGATCATTAATTGGTGATGATCAAATTTATAATACAATTGTTACAGCTCATGCATTTATTATAATTTTTTTTATAGTAATACCTATTATAATTGGGGGATTTGGAAATTGATTAGTACCTTTAATATTGGGGGCCCCAGATATAGCCTTTCCCCGAATAAATAATATAAGATTTTGACTTTTGCCCCCCTCTTTAATACTACTAATTTCTAGTAGTATTGTAGAAAATGGAGCTGGTACAGGTTGAACAGTATACCCACCTTTATCATCTAATATTGCTCATAGTGGAAGATCTGTTGATTTAGCAATTTTTTCTTTACATTTAGCAGGTATTTCATCTATTTTAGGAGCAATTAATTTTATTACTACAATTATTAATATGCGAATTAATAATATATCATTTGATCAAATACCATTATTTGTTTGAGCTGTAGGAATTACAGCATTTTTATTATTATTATCTTTACCTGTATTAGCAGGAGCAATTACTATATTATTAACAGATCGAAATTTAAATACATCATTTTTTGATCCTGCTGGAGGAGGAGATCCAATTTTATATCAACATTTATTTTGATTTTTTGGTCATCCAGAAGTTTATATTCTTATTTTACCTGGATTTGGAATAATTTCTCATATTATTTCCCAAGAAAGAACTAAAAAAGAAACATTTGGATGTTTAGGAATAATTTATGCTATAATAGCAATTGGTTTATTAGGATTTATTGTATGAGCTCATCATATATTTACAATTGGTATAGATATTGATACCCGAGCTTACTTTACATCAGCAACAATAATTATTGCAGTTCCTACAGGAATTAAAATTTTTAGATGATTAGCAACTCTTCATGGAACTCAAATTAATTATAATCCTTCAATTTTATGAAGATTAGGGTTTGTATTTTTATTTACTGTAGGGGGATTAACAGGAGTAATTCTAGCAAATTCATCAATTGATATTACCTTACATGATACTTATTATGTTGTAGCACATTTCCATTATGTTCTTTCAATAGGAGCAGTATTTGCTATTATAGGAGGATTTATTCATTGATATCCTTTATTTTTAGGACTAAATTTAAATCCATATCTACTTAAAATTCAATTTTTTATCATATTCTTAGGGGTAAATTTAACTTTTTTCCCTCAACACTTCTTAGGGTTAGCTGGGATACCTCGACGATACTCTGATTATCCTGATTCATATATTTCTTGAAATTTAATCTCATCTTTAGGATCTTATATTTCACTTTTAGCCGTAATAATAATTTTAATTATTATTTGAGAATCAATAATTTATCAACGAATTACTTTATTTCCTTTAAATATATCTTCATCTATTGAATGATACCAAAATCTTCCACCAGCTGAACATTCATATAATGAATTACCAATTTTAAGAAATTTCTAATATGGCAGATTATATGTAATGGATTTAAACCCCATTTATAAAGGATATTCCTTTTTTTAGAAATGGCAACTTGATCTAATTTTAATTTACAAAATGGAGCATCTCCATTAATAGAACAAATTATTTTCTTTCATGATCATACTTTAATTATTTTAATCATAATTACTATTCTAGTAGGTTATTTAATATTAAATTTATTTTTTAATAAATATATTAATCGATTTTTATTAGAAGGTCAATTAATTGAAATAATTTGAACTATTTTACCAGCTATTACATTAATTTTTATTGCTTTACCATCATTACGATTATTATATTTATTAGATGAACTTAATAATCCATTAATTACTCTAAAATCTATTGGACATCAATGATATTGAAGATATGAATATTCAGATTTTCATAATATTGAATTTGATTCTTATATAATCCCCTCTAATGATTTAAATAATAATAATTTTCGATTATTAGATGTTGATAATCGAATTATTTTACCTATAAATAATCAAATTCGAATTATAGTAACTGCCACAGATGTAATTCACTCATGAACTGTACCATCTTTAGGTGTTAAAGTTGATGCTAATCCAGGCCGATTAAATCAAACAAATTTTTTTATTAATCGGCCTGGAATTTTTTATGGACAATGTTCTGAAATTTGTGGAGCAAATCATAGTTTTATACCTATTGTAATCGAAAGAATTTCAATTAAAAATTTTATTAATTGAATTAATAATTATTCTTCATTAGATGACTGAAAGCAAGTACTGGTCTCTTAAACCATTTTATAGTAAATTAGCAATTACTTCTAATGATTTAATTAAATTAATTAATAAAAAGAATTAGTTAAATTTATAACATAAATATGTCAAGTTTAAATTATTACTTTAGTAATGTAATATTCTTTTATCCCACAAATAATACCAATTAATTGAATTATATCACTTTTTTTTTTATTATTATTTTTATTATATTCAATATTATTAATTATTATATTTTTTCATCTAATATTTCCTTTAATAAAAATAAAAAAATTTTTTAAATAATAATTATTTTCATTGAAAATGATAAGAAATATATTTTCAATTTTTGATCCTTCTACTAATTTATTTAATTTATCTATTAATTGAATAAGAACTATTTTAGGTTTAATATTTTTACCTTATTCATTTTGAATTATTCCTAATCGACATTTTATAATTTGAAATTTTATTTTAAAAAAACTACATAATGAATTTAAAACATTATTAAAAAATAATTATTTTAAAGGATCTACTTTTATTTTTATCTCAATATTTTCATTTGTATTATTTAATAATTTTTTAGGATTATTTCCTTATATTTTTACCAGAACAAGTCATTTAACTTTAACTTTATCTATTTCTTTTCCATTATGATTAAGATTTATAATTTATGGGTGAATTAATAATTATCAACATATATTTATTCATATAATTCCCCAAGGAACTCCTACAATTTTAATACCTTTTATAGTTTTAATTGAAACTATTAGTAATATTATTCGACCTGGAACATTAGCAGTTCGTTTAACAGCTAATATAATTGCAGGACATTTATTAATAACCTTATTAAGAAGAACAGGACCAAATCTATCTTATATATTTATTTTTATATTAATTATTATTCAAATTATATTATTAGTTTTAGAATCAGCAGTTGCAATTATTCAATCCTATGTAATTGCTATTTTAAGAACATTATATTCTAGAGAAGTAAATTAATTGATTAATTAATTTTTAATGAAAAATAATTTTAATTATCACCCCTATCATTTAGTTGATTATAGTCCATGACCTTTAACTGGAGCTATTGGAGTCTTAACTTTAGTAACTGGAATAATAAAATGATTTCATAATTTTAATATAAATTTATTAATTTTAGGTTATATTATTACAATTTTAACTATATTTCAATGATGACGAGACATTTCTCGAGAAGGTACATTTCAGGGTAAACATACAATTTTAGTTACAAAAGGACTTCGATGAGGAATAATTTTATTTATTGTATCAGAAATTTTTTTCTTCATTTCTTTTTTTTGAGCTTTTTTTCATAGAAGTTTATCACCTAATATTGAAATTGGAGCTATATGACCTCCTTTAAATATTATTCCATTTAATCCTTTTCAAATTCCTTTATTAAATACAATTATTTTAATTAGATCAGGAATTACAGTAACTTGAACTCATCATGCTATCATAGAAAATAATTATACACAAGCTGTTCAAAGATTATTTTTAACTATTATATTAGGAATTTATTTTACTATTTTACAAGCATATGAATATATAGAAGCTCCTTTTTCTATTGCAGATAGAATTTATGGATCAACATTTTTTATAGCAACTGGTTTTCATGGACTTCATGTAATTATTGGAACTATTTTTTTAACAGTTTGTTTTATTCGACAATTAAATAAACATTTTTCAATAAATCATCATTTCGGTTTTGAAGCAGCAGCTTGATATTGACATTTTGTAGATGTTGTTTGATTATTCCTTTATATTTCAATTTATTGATGGGGAAATTAATTTATTATTTATATAATATATTTAGTATATTTGACTTCCAATCAAAAAGTTTAATCTTATTTAATATAAATAATTATTTTAATAACAATAATTTCATTTTTAATTTT
>TCONS_00000004 XLOC_000004
TTTTTCATCTGTTTTTTTTATTTTTTTCTATGTTTTTCACACTTTGTTCACATTTTTCCCAGACAATAAACCCACTAGGCCTGGACCTGGACAAGCGCATGTCCAAAGCGGCCCTCGCGAAGGAGGTGGCGGTGCGCGTGTACCGCCTGCACGGCGCGATGGGTTACTACCGCGGGTACGCGGCTTCGTTGGCCGCCTACGTCCCTAACTCGGCGCTGTGGTGGGCCCTGTATACGACTTATCAAGGTGGGTGTATCATATAAAAAAAAAAATGGTTAGGGGACCCAAGTCCGTTTACTACCAAGGTGGGAATATCATTAAAAAAAAATGTGTTTATGGGACCCTAGTCCCTCTACGAGGACATATTCAAGTTTTTTAACA
>TCONS_00000005 XLOC_000005
ATTCTAAAATTCATTGTAAATTTATTTTATAGCCTCTCCAAAAAGCATACCATCTAAAATTTATTATACAATGATGTTTTTATATAACGTTGCGTAAAAGTGGAATTCCGCATAACTAGCATTTGTAAAACCCGCATACAAAAAAAAATTTTTTTAAGGAAAAGTTAAAACTGAAATTGTCTAATGTTTTCGCATTATATTTTGGGATTTTTGTATCGCATTTTATGTATCAATCTAAATTTGGCTTTTTTGGTGACTTGCGCGGTATTTCTCAGCGTTGGTAACGCGGCTCCATTCTTGACGATACATAATAATAAACTTATTGTGTACTGAGTGCTATAATGAGTGCATTTTAACAAATCGCGTAAAGACACGTGGCCAAATGGTGGTACTAGAGCCGGTCGCAATTTCACTTGTGTCACCTTTCACTTTCGGCATTTCCTGGTAAGCTATTCGGTGTT
>TCONS_00000006 XLOC_000006
GTGTAGAAAACTTTTAAAGCTAGAGCTCTTTAAAAGCAAACTACGAAAATACCTTCGTACGGTATTTTTTTTTTGACACAATTCCAATCAATGCGTAGTATTACTTACATAATTTCTATTTCGTACTTCACTGCTCTCCGTTGAGTCTCGATTGGCGAAGCCTCGCCGCCATTTTTCTTCCACGCCATTGTCCGACGTTCTTCCAGAAGGTGGGTAGAACGACATTTTATCGCCAAAGAAACGTCAAAATATAAAATCCGTTAAAAATTAAACACTTAAAAAATTATAATGATTTATCAAAATAATACCATAGACTTTATGAAATCACGATTAAATTATTTGTCATTTTGACTGACATTATTTCAAATATTTTAAAATTATTCTTTACGCCAGAGGTAAGTATTTAACAGTCTTACTTATAAACTTTTTTTGGCGTTAAAAGATGGTTAAGAATTGCTTAA
>TCONS_00000007 XLOC_000007
TCTTACTACCGTTTGAAGATATGAAAACGATCTGTTTCCATATTATGGATGCGAACTGTCGCTTTGTTAATATTCTGTTTGCGATTGGAGGGAAATCGACCTAAATATTTCATCGAAGTGTTACTGTCGAACATAATCAAATGAGGATTTATTATTTACGTGTGGAAGGCGACGTCGGATATGATTCTGGGGTGATTATGATTATTTATTATATATTCTAAACTTTAAATAAATCATCTAATTGAATATACAATTTCAAAAAGGGCTGGTACATATCAGTCATCAGTATACTTTTACCATAATGTCACGCGTTTACCGCTTCTAAGAATCCAGGTTTTAGCTCAATATTTTGATATCTTTAATGCCCTTTCTCGAAATTAAATATAACTAAAATGTGTAGATATAAGTACTTTTATCAATTGTATCGGACAGTAAGTATAATATTTATTACTAAAAGAACTTAAATCTACTATTACAAAGGTACATAATTCCTGTTTAAA
>TCONS_00000008 XLOC_000008
TTGAAAACTTGTACAACGCTAATTTAGGTATCTTGCTAAACATACTAAAAGTCCCCTAGAGTAACGGGGAAGTCCACAAGACTACACGATTTATTTGGTAATTTTTCAGCAAAATTTTCCTAGGCTATAATGCGTTAGAGACAGCAGATTGAGATTGATTTAATTGAGGCATAGTCTAACTATAGGCCTTTTATTAATCTTATGTAACATTTACTGGATGACGTTTTTCCTATATATATTATATTATACGTCTTTGGTTTGGTTTCAAGAATATGCCAAATTAAATCAATAATACATAACTACATAATTATGTTGTATAACTGATTTTTCAAATGTAGTTGATTTTACTTGTTATTTCTGTAATTGATATGGTTACTAGTGTAGGATTCATATTATATCTTTAATCTCCTAACAATAATTAGAGCACGCAAAGTAGCCACTATGTGTAATTAAAAAGTAGGTGATAAAAATAAAGGCTGTGTATCTCACGAC
>TCONS_00000009 XLOC_000009
GTAGGTAGGTAGTGTATTACAACTATATTTTAATATTTATTTCATGCAGGTATATGTACCTACTACTCACATATTAAATTTTATTTTAAAACTCCACGTGCTCTCTAGGGTTCACCTACAATTATTCAGCACTTGAGAGCAGTTGAGAATTATTACAATGAATTTTGTATTATTAATATAATCATAAATATTATTACCAATACCTACTTATTATAAATTATTATATTTATATATTTTTATTTTTTTTGTGACGAGATGCCTTAAAGAAACAACAATACACATTACACACACACTCACAAAAACATCACACATCGTACGCACACAACATCGGATCAAATTAAATTATAATAATAACTTAACTTAATCTTCGTGCGTGCGTGCGTGCGCGTGCGTGCGAGCGTTTGAACTGTGATTTCATGAAATATATTGTGGCCCTGAAAAGGGCCTTTTGGATGACATAAGTTGTATGTATGTTCGGGTTGCGTGCATGCGTGC
>TCONS_00000010 XLOC_000010
GGGCAATCTGTTATTACGTGATTTGTACTGCTTAGGAACATTCAGAACAATGATAAAATCACGAATGCTGATGAATAAAAAGTAGATATTTGTAGTTTTCTGTTCCTAGCCTTAAAGGAAAATAATTGAGATTTGGGTGAGGTTATTTGAATTTTCGAAAATCACTCAAGATACGATTTGCTGAAGACAAACATGTCAACAAAATGACGCACAGAAACACGTTATATAGTCTTAGGAGCATGTGAAAAACCTTTGGCAGGTAATAGGCGATATTTATTTATTTATTTGGACAACCAACAAAACATACACCATACATAACTATTTGTAACATTACAATAAGTAATTGCTGCAGTGCAGTTTTATTTACAGGCTGTCACAGCATGAACATATTACAGAAGTTTCTCGATTTCGAAACAATGATCTAGGACACATTTGCAAATGAAAGCTCTCTCGTTTCATC
>TCONS_00000011 XLOC_000011
GGAAAGGATCAGCATTGGGCACCGTCTCGCTGGCAACGGTTGTTTCCTTGCAAATTGATTTAAATAACATAGGGTTCGCGTTGTGTTATTTCACGCGCTAAGTTTATCATGTAACTCAAAAAGACATTATAGTAATAATACCAACCCTGTTTTATATCGACAGGTCCTAAGTATACTAGTATAAGTACAAAAACTCAACTTTGAAATACTGAGGTATAACATTTCAAAATTGCAAAGATTTCTGTTGAACTGTGACAAATTTACAAAGTTCAGAATGTTTAAATCGCTCTTCTAAAAAGTTGTGTTTTTGCACTTTACTACTTGGGACCCGTCGATATACTGTTCCTCTGCTGGGCACGGGCTTCTACTACTGAGATTAGGCCGTTGACATCTCTCTGTAATTACTTTTGTATACAAATGTGACATTTTGCACATTTCTTTTCAATTGACCTAAATACGAGAACTCTGTGTGTATAAAATTCCTAAAATCAGTTACCACC
>TCONS_00000012 XLOC_000012
TCCAAAGTCTGACACTGAATATAAAAACCCAATATCACTTTACCCGATCCGGGATTCGACCTTGGGATCACAAAAAGATATCGTATCGCGCCCACCGATACAAATATGCCACCGACACTGCCCCATATAAAGAGATCTCAGTTGTTAAGAAGAGCTGTATAAAAATGAATTCCTAAATGCTTTTTTCCATGATTTACCTACGTATGAAAGTCAAAGTCACCTGTTTTATGGTTTTACAATCGCTGTATCCCCGAACAAATATTTGTGGATTTCCGAAACATCTCACGTCACTCAGGTCGTTTATCTAGAAGCGTCGAAATTG
>TCONS_00000013 XLOC_000013
ATTAAAAATAGCGGGCGACAATAGCTCAAACACTATTTATAGTCGGTATCATTTTAAAATATCAAATCACAATATTCTTATCGTGGTGGTGTTTTAGTGCGGAACGCGCGCGGCCACCGGCGGCCGACAGCGCAACGCATCGACACGGGCCTACTCCACACGGCTCCACGGTCGCGATCGATCCAGCCGCGAGTTCCACTACTGTTTTTTTCATTCGCGCTTAGTTATCGCTAGAATTTTAGTTTAGTAAACAAGGGAACATGAATTAGTGTTAATCATGGAGAATATTAAACGGTACATTAGGAGTGAGTCTGCGAGTTGTGCACACATGGTCGAGGAGACTGCCGCGAACAATAGGAAGAGTGCGGACCCTCACGAGAAGCTGAAGGCTTTGTTGAACTCACCTGAGGAGGATACCGACGACACGCTGCCGCCCTCCGACGCGCCCAAGTTTGGCACTGTGATCCACAACAGGATATTCGTGGGGGGTTTCTCGCTGA
>TCONS_00000014 XLOC_000014
CATTAGGTATTGAAGTTAACTTGTAATTTAGATATAGTTGTGTAATGTGTATACCTGTAATGGGCATATATATCAGCCATTAATGATTTCTATGTCTTTAGAAGTTTAATTTTGTTAATATATATATGCTGTTGGTGTACCAATGAAATAAATAAATAAATAAACACGGCTCTGTCTCTGCACGTTCAGTGACAATCATACTCACATTTTGATGGAACCTTTATCCGTTATCTCGGAAGTCTCACGGCATTCCGAGAACCCGTTTGGGCTCATTTCTAAAATCTTCTCAATGTACCCGCGTCCGTTCGACAGCGCTCGGATGTAGAACTCGGCCGGGTTGTAATTCATCGGACAGCGGAGATTTATGCTAA
>TCONS_00000015 XLOC_000015
CGTTGAAACTCGATTTACACAGGTCAATCCCGGAACGCCACACATTTACGTGGGCCACTGTGGCGGGTTTTAACACCCTGTATACGGTGCTCGCTATCCAAGCGGATATAAAATATATCCAACCACCAGAAAATTGATTTAGATTAAGTACAATATTTAATAGCATTTCTATCCATCGTAATTCGTATCTCACATCAAATTGAGTGTATCTTTACAAAATCATTATAATCAGCGTGTCGTATCAATCAAGGCCTCATCTGAATTGCAACACGCTACGGTATTGTTTAAAACCAATTTGCATATAACAGCTATCGTCTCGAATTAAAATTTCAAAACTTTCAACCCACTAATTGACGCTGTGACTAAGAAAGTGATTTGCAACTTAATAGCCAATGCTCAGGATAGTCATAAACCAAAACCGTTTAAACGAGCTGTAGATCCCGTTGTGTCGTGATTTTAAGATCATTGACTAT
>TCONS_00000016 XLOC_000016
CACGCGGATTAAGATAAGAGGGACTTGAAATACTGACCGTTTGTTCTGGTTGTCTAGGATTAAATTTCAATAGCATTTGACCATCCAATTGTCCGAAACGTAACAATAGACAAAACATCGCTTTCGCGTCTCAGAAGTTTCCACGACTGCATCGATAGGTGGCGACGACCTCGGCAAAGGTTAGGGCTTACACAAAAATATAACATAAGATGCGCTTACAACTGTGGTAAAAAAGTAAGAAAACGGCGCCTTATTTGCGTAATCTAAAATATATAAAGACGCAATTTGTAAAGTTAAGTATGACTTGTTTACTCGCTTTTGCAATTGGTCCGTGGAAATATACAAAATCGTTTAAAACACTCGTAA
>TCONS_00000017 XLOC_000017
CGTCGTTTTCATATCTGCTTTGTATCAAAAATCATCGAGGAATAACGAATATTTTTAACAAAAATCCTGGTTTTACTTTTCAAATTTTTTGATTATTTTGAAGTTTAGTACGAATATATATGACTGAAAATGTGATGTTGCCGCTGTGACGAATTCTCTTAGATTAGTAGTACTGAGATTGGGGTGTGGCAAATGAAAATAACTCTTTATTGATATTTACTCCGTTAGAAACTTACTTTTTGTTTTATTTTACATCTACGGCTCGAATAACTTATTGTTAATGTTGTTTTGTAACTATGAGGCTTCATTTAGTACCAAATGCAATGTCAAAACGATCCCGTCATTATACTATTTTCAATTACGGATGATAGTCTTATAGACTAACTTATATCATTCATTTTATCTTAACATTCACGCAATATTAAGATTTGTACAACAGCCTAAAAGTTGTGCACCTAGGCAGACAGTC
>TCONS_00000018 XLOC_000018
AAATTTAATAACCTACTAGAAGGTTTATACTTCAATATTTTTTTATTTTTTTAGATTTGAAACGGGTTTTGTTTAGAAAGTAACTTTCAGATTACGTTAGATAATAGCTACTGCCATCTAAATACTAAACAACTAATTGATGATTTTAGCAATCATCGCATCAATCAAGTGTTCCGCGACGTCTAGACAGCCAATCATGTGATGATTGGGCGATCGGAGCCCGGCCGAACCACCGCGTAACCCGATGACAAGGAAGTTTCAGATGATCGGCAGGAATACATGGCGTTTGTCTATTGCATGCGCTTTGCCACCGGTGAAGTCCTAGGTTCAATTTTTAGACGAAGAATACAATTATTCGTGTTAAACTAATTAGGATTGCATTTGTGCTTGATACTCATCACGTCATAAGTCTGGAAAAATCTGGAGGGCCCAGATATGGTTAATGTCTACTTACCCTTTCGAAGATATGTGG
>TCONS_00000019 XLOC_000019
CGTTTGTAAATCAATATTTCCTTTTCAATCAATCCGCCGTAATTTATTATTAACAACGAAATTAATATAAAGATCCTAGTAGAGACAGGCAACAGTAAAGGTTATACCGAAAATAACTGCTATAGTTATATCGTAGACAGACCATTGTTTTCAATAGCGTTATAGATATTAAAGGGTTATCACTCGTTATTGGATAACTCATTCGTCTACTGGTAAAAACATTTATTATATTCGATAAAAACTACTCAATACAGTTTAAAAATACTCTGCGTTATGATATCGTATGGAGGCGCGCCCTAAACAGATGCGCAGATTCGTTTCCATTATTCAGGGTAATCTAGGAAGGCGGTGCATGCAAACCGTTTTTATACAGGAGTTTAGGGTTCGTTGCACCAGCTTCGTGTGTTAATATTCAGATTTCAGATATGCAACGAAATATGGCCGAGGCGTTGAACTT
>TCONS_00000021 XLOC_000021
AATTATCACCACATAAGCTTTAATGAAACGCTGGACCTGTTTTTATGAGTCCGCGTATCAACACATAGTATTAGCATCAGTTCGCACGACAATCTCCTTTGTACTTGTCTGGTGTTATTTCTCAGAAGGCACACGCTATCAAAGTACATATAATTAGCGTGCTAATTACCAACCGCAGTTCAGGTTGGGACGACTTCCCGGCCGTTCTCAGCGACGTAACATATAAATTTCAAAATATTTAAAATCAAATGTGCATTTTATTTTAATTGCAAAATGATTTTGTAAATTTTATTTATTTTTTATGCGATTCGTGTTCTTTTTTTAAATTGGTTTTCAATTATAATTCTAATGAAATACTTCACGTTGTTAATTGTTTAGTGGGTACCATTATACTTGTTTAAAAAATATGCTATGCACGTAGACAGTTACAAACAAAAGTGAACATATTTAGTTTCATAAAAAAAGACACGTTCAATTTTTTTTATAATGCGTGTT
>TCONS_00000022 XLOC_000022
CAAGGAATGAATTAAGAGCTACACCCACGCATGTTGCCGCGTATCAAGAGAAAGCTGATTGAATTTTGATAACATTATGTGCATTAAAATATATTTTAATGTGTTCCTTGAGCGCTAAACGTATCTAATAAAACATGTAGGTAGGTAACAAAAATATTATAGGAATTATAATGCGCGCAATAATTAATTTACACCTAATAATACTTTTTACAAAATATGTTATTCATCATAAAATAATTTTCAAAACGAACGAACGACGTAATCGATTATTACATCGGATACTTCACTTACTGTTATCTTCGGGAAGTTCGTTTATTGTGATTGATGATGGTAGCTTACCTGAAAAGAGACGGTAAAATGTTAATAACATTATTCCACAAAATAAAACGCGGTG
>TCONS_00000023 XLOC_000023
GTGATGTAATTTTATTAATTTGTTTAGTGTTAATATGTTGTAAAATGAGGAAATAGCAATATGGAATTAACGCGAAGTAATTTTTTAAAGTTGTAAATATGGATGTTAAATTTTTTAAAGCCGCTAATGTCACAATCAGACGCTAGCTTAGCACTTATAGAAGCAATTAACACTATAATGCAATTTTTATATAAATCATCCAATTATCACCCTTTAGTGCTGGCCAAATTATTAAAAGACATTGTCACGCGAAGGTTTTAAATGCAATCTAGGAGGATGTGTTTAATATTTTAAATGTAAACGTAATTTTATACACAGTAGGACAATTTGAAAAATTTTAAGCAAAGGAGTATGTAGAGGTTACCACAGAGCTGTTGGCAGTAGCTATTCATACAAGAAAGTATCACACTACGCTCCCGAACTCCATTTAACAAAGGTTATATTAATATACTGAAAAGCAATTAAATCTTTCGAGTCTAGGTTTTAGAATTCGT
>TCONS_00000024 XLOC_000024
AGTGTGGAGTAGAAGATATTTAAACATTTGGAAAGTTTTACCCTAGCGTCCGCCCGAAATTAGTTTTTCTATTACAACCAAATTTCAGTTTCTTATTAAGCTTCACCCTTTAAAAATTTACATTTTCTTACAATGCTTTAAATGATTTTTAACCGACTTCGAAAAAGGAGACGTTTTCTATTTGATGTGTATTTATATTTATTTATCATGTTCGTTATTTCAAAACTCCGTCATAACTTAATTCACTGATTTGTAAAATTCTTTTTTTTTTAAAAGAATGTATTATTTTCAAATTGATTTTATAGAATTTTAACAAAATCTGTTCGGCAGTTAAATAACTAGAATAAGAATGTCCACTAAACAATTTTGCTTTCCTATGGCTTAAGTTTCAAGTTGTCTTTTGTTACATCGATTCATAATATGTTTTGTTGGGTGTATTTTTTTCATACATGGATGCAAAGCATAACGGCTTTTCTCTTTTCAGAGATTTGTTAAAAAATAGT
>TCONS_00000025 XLOC_000025
GACGCGACTGCATGTCGAACGAACGAATTTTCATGATAAAATAGTAAAAGGAGTTATTGAAAACTTGGAAATTGTGTACATTAGTTTCGCTACAGGTAAGTGTTTCATATAACAATATAGTTTGGTAGTTAAACTTATAGTAAATGCAGAATGTGGCCAACTTTATTTATGACACACCCATGTATTGACGGATGCCGATCCAAACGTCCAACTTTCTTAAAATAATTAGAATGGTGAGTGAGCGGAATTCAAATGGTGTGTACCATTTCTTCACGGCATAACATTAAACATCCTGCGGAAGTCTAAAATTGGATAGGGCCGTTATCCTTATTTGGTTTATTTTGGTGCATTACGTCATTAGGCGTAAGAGGGAACTCGGTCGATATAGGTGGAGGCAGGCCGGCGGGGTCGATGTGCGGACTGCGGTAAGTAGAGCGCCGCCGCTCGCCGCCACTCCTCAGCACGTATCGCGACCTGCTCACTACAGATTATCTACTTTC
>TCONS_00000026 XLOC_000026
AAAGTATTGAATAGAAACGGAAGTATATCCAACTATCCACACGTCATTCGACAGTAGACGACTGACGTGACGAATTCGACGGTAGTGAAATTTCATTTTTTGGTGAATGTGTTAGTGAATCTACTGTTAAAAATGCAAATTCCAAATGAATATGTTTCTACCGCTGAGGATATAGCAGATCAGCTCCATTGCGTATTTGAAACATTATAAATAGTTGAAGACAAACGTATTTAGCTGCCAGCCACAGGTTAACATCAATTATCTGTGACCCATACAACTTTGTGTCAAGAAGTTCCAATGAGTTGAAATATTAATCGGGAATGTTTTAGCCTTTAACCCGTTTATCTTTTCATCAAACGTCTTGTA
>TCONS_00000027 XLOC_000027
GGATAATCCGTTGATTACGAAACGTAACTCGATTATATTAATATGTTTTCACCATATATATGGTGTTGTTAAGCAAGACCTTTTATTTATATCGAGAAATAAAGTGTACAACAAATTTTCCATATTTACACTATGTCGCGCAACAGTGTTTAACATCGATAACTCTAATACATGTTTAACTGTAATAATCATTAGTATTACCATTATTCTGTTTGGTTTTCTTGAGCGTGCCTGACTTGCCGGCGAGCATCTTGGCCATGTCCTCCACTGAGCTCGACCCGCAGAACACCGCCGGCGGGGGAGGTGGCGGCGGCGGTGGAGGG
>TCONS_00000032 XLOC_000028
GGAGGTTCTGGAGGAAGCAACGGCTCTGATGGAAGTGACGGTTCTGATGGAAGCAACGGTTCAGATGGAAGCGGTGGCTCTGGAGGTGGATCCAGTTGCAATTGCAACCCTGCTGAAGCAGCAAGTATCTGTGGTCAGAATGGATCTGACGGAGTCCTTGTGGCGCACGAAAACTGTAACCAATTCTACCATTGTGATCATGGGAAAGCCATAGCCAAGAACTGCCCTGTAGGTACATTATATAATCCTTACATTGAACAGTGCGACTG
>TCONS_00000034 XLOC_000029
ACAATAACGTTATTGAATAAAATCTCCTTATGTTAGTTATTATCAAACCTATCACCAATGTCGCACCCAACACATTATCCAGTCAAGTTTTTCGTAATAATATTTCTTTTATAATCCAATTATCCGCATGTGTAGACAATATAATAAATGAAGCGAAGATTATACTAATTGAGACTTACAATAATAATAATTTCCTACAAACGACACATCCTATATCCTCAAACATTCACAACTCATAAACTTGTACCAATCTTGTAATCCCATTCACCTAAGAGAATATAAACTGTAGTCTTATACATACTTGTTATATGTAACATTTACTTTCCAGAATACAATATGTTTTGTGTTACAATTATTAACCAGGAATTATTTTTTTCATGTTACAATGTTGCACACATAATTGTAGCCTGTTTTGTGTTTATTCAAAAAATAAAATTTAAAGAACTAAAAAGATTTTCTGTTTATTTCCTCTCCGTTACCAGATTCAGATTTTGACAGAT
>TCONS_00000036 XLOC_000031
TTTACCATTAGACGCAGGTGGGTAATGAATTTTGAAGGCCTAGAGCCACATCATCATTATCAGCCACATGAAGTCTAACTCGAAACGTAGACCTTCCCTAAAGACCTTTTCTAAGGCACTTTCTCCGCGAAGAAAGAAAAAAAAAAAAAAAAATAAAGAAGACCTTCCCTAAAGATTTCTAGACAGACCTGTCAAGCGACCTGGATCCAGATTGTTCGTACGTACTGTAGGGTACAGCCTGTTAATAGCATAAATGGGGAACTTCGAAATTGCGGAACATAGACCTCCCCTAACGATTTCTAGACAGACCTGACAGAAGCGACCTAGCTCCAGGGCGAACCAACGTCTGGTAGGGTAGAGCT
>TCONS_00000037 XLOC_000032
AATTATGACATGTCACATTCTCCTCGTTAGGCCAGTGGCGCCTCGTTTGTCTAGACTAGTGGCTGTGTACTTCAGCTATAAACTGCGTGGTTCGGAGTTTGATTTAGTTAGTGAAACTTAAATTTGGTTTTCGATATGAAAAACTACACTTAAATTTATTGGAATTAGACTTATGATCCGATGTAGCTAAACCATTAAATATGAAAAACTACGCTTATATTTAATGGAATTAGATTTATGTATGTATGTATCCGATGTAGCTAAACCATTAAATATGAAAAACCACGCTTAAATTTAATGGAATTACACTTATAATCCAATAAATCGCATATTGTGCAGTATGCCACTAATTATAAGAGCAAATTTCGGGTGCTCTAGCTTCACCTCTGCCTGTTCCTTCGAAGACTCATCCCTATCCTTCTATTAATTAATTTACGAAGACTAATCTTCCAAAG
>TCONS_00000038 XLOC_000033
ATTCGCTTCTCATCTAAATCCTGTAAAATCAACAAACATTTTATTAACATAAAACGTAAACTTTCACTCAGTTGAATAGGACAAAAATAAATTGTTTCAAAATAACATTTAAAATCAACAGCGTCGTCGATTTGTTTGAAATCTTTAAATATCGAGTAAACATTATTTCGCAACTCGTTATGTCCCAATTTTACTGCTCAGATAAATATAGCCCAGGTATCTTCCTCATGATTTTTCATGCGCCCGTTGTTAAGAACAAAAATGTGCATCAATTTTATGTTTTCTGGTTGACCCATTTGGCTTGCGGCCAAAGTGCGCCACATTAACAACCGGACACAAATGTAAGCAAAGCTTCCTCGAATTGTTTCGTAGTTTCCGTGACTCAACACTATTCTATGTTAATAGGTATTTTGTTTTGGGGGGAGGTGTATTGAAAAGGAAAATCCGTTTGTGAAATTAAAATTGACATATAAG
>TCONS_00000039 XLOC_000034
GGTCATTAATTTATTTATATTTTTATATGCATGTATTTTTTTTAATTTAATATGTAAAAAAAACCTATAAAATAAAGAGAAATGACCATACTACGTATATAATTCGCGGGAAATGGTGTGGATGGTACATTTGCTCAAACGTTATGTAAAATACTATGTACCTAATTTGTAATGTACAATTGTTTATTTTCTCTAATAAATAATCTATAAAGTGAAGAATCATTTGGAATATAACAGAACCATTGAATTGTGGATCGTAAAAGCCGCACCAGTATTGTCTTTGAGTTTAGAGAAGCACATACTCAAGCCTTTTATATCCAAAGGGGTAAGCAGAGGCGCAACAGGTGCACCCTCTCTCCGCTCTGGGCAATGCCGTGATCCGTCCCATGATGTTATAAAGGATGAGCTTATCGCCATATCTATTACAAATTTCAAATTGACTTTTAAGTAGTATTACGAATCTTTGGTATGCGAATAAAGATAAGTGTTGTTTTTA
>TCONS_00000040 XLOC_000035
GGAACTGGGAGATAATTACACTGTCTTATATTATTTACTACAAAGACGGATATCGACAAATGTTCATGCAACATACAAGAGAGGTACAATAATATAGTATAAGAAAATACCTGTTACTGTAATTATTGTTATGTGGCTTTTAGCCACTAATATAGACACATATGAAATGGAGAATACTAATTTCAAAAATGTTATAATAATCACGTACAGATATAATATTACAAAGTTTCCTTCTACTACAATATAATGGATATACTTTAAACGTTCGAAGAAACTACAACTTAATAGTAAGCTCAATACAGATCAAAAACAATTAAAGGTAACTTCAGTTATACTTAAAAAGTTCGGGCCAAAATATGCCCTTCGATCTTTACGATCTTCCAAAGATATAAAAAATAAAAACAGTCTTTCATTCATTTTTATCTAGACTTACGATTACACCCACAATTACCAGTTCATCCAATAAGGCAAAAGCAATGTTCCAGTTGCAAAATAATTAT
>TCONS_00000041 XLOC_000036
CCAATGTCTTTATTTAAACTTATGTAATCATGATCCTTGAGAGATAGCAGAGACTTCATCTGGATTTCTAGTGATGTAGCCACTTGCCGGCTAAAAACTTGGGCTGCAAATTTGACCTGAAATGTTAATAATATAAATAATATATTTGTAAATTAATAAATGAACGATTTTAATCATGGTATGTTTATTTAATCTGTTATGAGCTTAAAGATATTTAATTAAATGGCCCAAAGAAATTTATATTCTGGCCAATACTTTCACAAGAATACGGCAATTTAACATATTATATTAAGGTTTTTTTATGACAATTGTACATTATGCCAATTTCAAGTTGGGGAAAGTGGTTAATTTAATCACAGAATACGATTTATTGGAAACATGAAAGGAAAAGGATCAGTAATGATGATATGATTTTATTTCCTGATGATAGTACGGTAATATTCTCTGAGAAAACTCAGTCATTACTAGAGGCTAGAGTAAATAAGGCATTAGAGGACATTGTAAA
>TCONS_00000042 XLOC_000037
GGCTGAACGCTGATTGGTCGATAATCGAACTTGTATGCACTGAGGTATTATCTTGTACTTTTAAAAAAGGAACGTCGCGCAAGACGCGTTGTCGTCATGTTGGTACTTACAAATAAATTTGGCGTGATGGAGTAATACTATCTATATCTATAGATAAGTACAGATATATGAAAGAAATACAATCGCCACAAGGCACGTACGGACTTACATAACAAGATAATTTATATAGAAACAAGAAAGACGAGAGGATTGCTGAGATTTTTAGGGATTATGGATCTGTCTGTAGCGAGTTTGCAGTACCCGCATCCGTACTTCCCTCTGACGCCATTCCGACCTATACTATACCGGGAACCAGACTACTACCCGTTTTATAAAATATACGATGGTAAGATATTTAATGGTAATACATTGGGTGGTGGTGGGAAAAATATGTTCTATTTTTAAATATAATGTTTTTCAGACAAAAGGTTTGTTAGATATAATACTTTTTACATTTCCGGTGAC
>TCONS_00000043 XLOC_000038
ATTGTTTTCGCTTGTTCGTTCAGGTACACTAAGACTACATAAAATAAATTTAGAACAACCGCCGGTTTTTGAAGTCGGCTAAAAAGATATGTATTTTGTCAATTTCATAAAATGACTGAGCACATTTTTCCATTCATATAATGTACAAAACTTAGAAATTAAAACTGGACGTAACTAAAATACTGATACAATAATGATACTTAAATAAATAATCAAGTTCAAAACTAC
>TCONS_00000045 XLOC_000040
CTTTCGTGTCATTTTGCGTGTTTCTCGGATAGGTCTTTAAATCAGGAATTATTGTGTTCGGTTACGCCATCAAAGATAGCTTTTAGCCAGACGGCGCGATCTTCAGCTAAACTTTCCCCGCTCTTCCAGTTAATATCAAAGGTGATCATAGTGCCCTAGCCAACGCAGCCGTCTTTTTTTCAAAAGTGCAGCTATTCTAGGCAGCTGTGCAGACTTCAGTATCGCCTATTAACGACAACGCCTCCAGTAACGTATTAAATTTTCGCTCCTGTTTGACTTACGATATCTAGGTTTCAACTCCATACAAGAGTATGCTTAATATGCAAGTCGTCGATTCAAGGTAGCAGAAACTTCCAAAGTTTTCCAAAGGTGTACCACTCAACAGGATAATTGGTGTGATTGTGCATCCTTGCTTCATTACAACGATCTTCTTTGCGTTGATAGACATTGAAAGCAGTACACATGCCTTAGCAAACTTGTCCATGATGTTCTGGAGCTCTT
>TCONS_00000046 XLOC_000041
CTCTGGATGCGAGCCGCTTTTAATAACTCCGTCTGGAAATATTTAGTTAAATCTAAGTTCAGCAGTGGACTTCATGTGGCTGATTATAATGTTAACGTCAACGTTTAAGTATTCTTTTATAGTTGTTTAACAATAATATACATCAAAAATATTCGTGCTACAGATTTCTATACTGAGTTTACTGTTGTCATGGTATGAATACTATTCCAAGTTAATGCGCGCACAATATTCTCGCTGTAAAATATTCGTTCCAAATACGCCCATTCAAATGCCCATACAGAAATTTACTTAAAGCATAATAAAACTTTACGAATAGTATTACGCAAATATTCGTGCTAAGGGCACAAACAAACTTAATATTATGTTACATATTTTAAGTCAATTAAAAAGAAAAGATATTACATCAATAATCCTTTTTCTCTTAAACATGGAATCAACAGTATATAGTTTTAAAATCTAATAAGATTATACTTACTTTACGTCAAATGCAAACATCTC
>TCONS_00000047 XLOC_000042
TAGAGAACGTTTTGGCCTATACGAGGTAGACTTCAGCAGTCCAGAGCGCACTCGCACCCCTCGCAAGTCCGCCTTCGTCTACAAGGAGATTTTGAGGACCCGCACCATAGACTATAGCTACGAGCCA
>TCONS_00000048 XLOC_000043
CCATCCTGTGACATCGAATGCGAAGTTTTAATCAGAATCTATTTCGATACTGACACAATCATTAATTTCCCTACTGTCTAATTCCTTAAGTTTGATAATTTATTTTACTTTCAGCTACCAGTTGTCTGCTACGCTGAAGTCCTTCGGGTGGACGATCAGCACCATTCTCGGCGCAGTGACCACCTTCTCTGTCAGCATATTCTACCAAGAATGGTACCAGTACAGCAGTCTTGAAGCAGCCGCTTACATCTCCCTGCATAAAGTCGCCTGGGGCATCGCCAATGGATGGTTGATCATCGCCTGTGCCACTGGCAATGGTGG
>TCONS_00000049 XLOC_000044
CTGACCAGTCAACTTGAAAGCCACGTCCGCCATGCCGAGCTGGTTCTCCGCCCTGAAGGTGTAGTTGCCCAGGTCCGATTTCCTCACGTTACGGAATATCAGTTGATGGACGTTCTCCTGCGCTATTATTAGGACCCTGGAAAAGCCATAATATTAAAAAACAGTCATGATATCTAGTAAAGATATCTGAAAATGTATCTCATC
>TCONS_00000050 XLOC_000045
TTTGTCATAAAGAAGATTCGCTCAGCGAATCTTTAAATAACAACAAATAATGTTGCAGTCACTTAGGTAAAAAGGCGACCGAAATTACTGTCTTGCATTGTTCACACAATATTATTGGACTTTTCACAAAAGCTTATAGGACCAAAATAACCTTTCCCGGAATAATTAAATTTACATGTATTCACCTCAAATCGTTAATATTATACAAAACTTATCTAGTTCTTCTATAGCAGCTGTTTTCGTTGGTCTTTATCATCTCCTTGAGTTGATCGGCGGTGGCCTGGAGTACGGGTGGTTTTGGACTCTTTCCCTCGCGCGTACCGCTTTAAAACCGACTGATTTTTGAGTGACATTATTCTTCGTACGACCCACCGAGTCTGTTAAGCAGTTATTTGACGTCACGACACAACACAACACACGGACATGAAAGAATTAGTTTGTTAGTTACATAAAACATTTAGATGGATGATGGGTATT
>TCONS_00000051 XLOC_000046
AAAGGATCTGACGTCGTCTTAGCGTTCAACAACCAACTGAACCCTAAAATTAACTTTGACCTTAAAGGCAAATTCGAGAACACAGATTCTATGCATAATGAACTGGACATCCACTACGGCCCCAACCGTGGAGACAACAACGCTAGGATCACCTTCTCCCAGATTCTCAAGTACCACGTCGAGAACTCTAAGAACTTCAACGTCATTACCAAGAACAATTGTAAGTTTGAATTGACATTCATTTTCTTTCAACGTATTTTTTTATAGAATGCCCATTAGAATATAA
>TCONS_00000052 XLOC_000047
CCGCGCATAGCTTTCCTCGCTATATTGTTGTCTCTTTCACACGCAGCGAGG
>TCONS_00000053 XLOC_000048
TCCAGGGACAACACAGTTCATAACTCAGGGACGGGCGCAGCCATTAACAGTGCAACACGTGAGACGGAAATCAAACGCAGACAGTTCATAGTAAATAACGTTAATGTAACTCACTGCCGATAGTAAAATACATTGTAAATATAGTACTAGAACATTTGTAGATCGCGGTTGTTGCGCAACCATGGATAAAGTATCCATCGACTGTGGTCTTTATATCCACCAACTAAAATAATATTATCTTCATAAATTAATTTGTACATACATATAAGGAAACAAAGGATTTGTCTTTAGACGACTGAATATTAACTTTCAAAGACACCGGGTTATTACTGTTCCCTGTTCCATCCGTGGATAAAATCGGC
>TCONS_00000055 XLOC_000050
CTCCTCATCCGAAATTTCATCACTTTCTATCGAGTCATTTTCCGTCGTGGGCTTCTTACGGTTCAACCTAATGAAGCTTATCAATTTATAATACCACAAACTGGGTACGTGCACTGAACCGAGACCACGTTTTGATTTTACGACCTGAAAACAAATTATAGCTTAATGATCGAGGGACCGACTGTCGTACAGTAAATCGAGTAGTAATTTATATTTAATATACAATACAATTTTATTTTATTTAATAGCTGGTCTTTTGACTATATTCCCCTTTTCTACAAAGCCCTCGATATTCGATAGTTGCTGGTGGTGGGATATATTTTATATCCGCCCGGATAGCTACCACAGGTCAGGGTCAGGGACAGGGTCACAGCAAAGCAGCAGCTTTGCAGGCCAGTGCACGTATAAAAAAAACTTTCAACCGCTTTAGACATCATTATCCTTGATTTACCCGGTATTATAGCTAC
>TCONS_00000056 XLOC_000051
CATATACAACGCCCTCACTCACCTAAATTCAAAATATAAGGATCTAACCATATACATCATGGAGAATGGCTGGTCGGAATCACCTGGCAGTGGACTGATTGATGACCGTAGAATCGCATATTACAGAGCGGCGTTAGAGAGCGTTCTAGATACTTTAGAAGCCGGTGTTAATCTCAAGGGATATTTTACTTGGAGTCTAATGGACAATTTTGAATGGATGGAGG
>TCONS_00000057 XLOC_000052
AGGCTCTAAACAATGTGACTTTACTAGTCGCGCTTCACCACGTGAGGTGCGACGTCGAAGCCCATTTGGACCGCGGAGATCGGTGCATTACATGTTTAACACACGTGCATCACGGCTCCGAAGGTTCATATTTACCTCAGTTCGATGTCGGGGCTCGGAATAGTCTGTAGACGACTTCCGTTCCTGGCGGGGTGTTGTGCTCGGTAGAGCAGCGTCGTGCTGCGATCTGTTGAGACTCAGCCCTACGCCAGGTGATTCGTCCGAGGACGATGCCGCCACTATACTTTATGTTTAAATAGTTATTTATTACCAAAAAAAGGGGAAGACGTCA
>TCONS_00000058 XLOC_000053
AATATATAGTCTGTGGATTAAATGTGTTTACATGGCATGTTTAGTACATTTTTGAAATCGCAACTTGCAACACTCTTATCTGTAGTACAAACCGCTGCATTAAAGAAGCGAACCTAAAATGGCGGATTGCACTTACTTTGACATATACAGTTAGCATGTAAAATTTCAGTAATTTTTATTCAAATTAATAATATTTAATAAGCATTAATCATAACAGGGAGGCTCTCTCCCAACATTTCTTTATTTTTAACTTAACAATAGCAAACAAGTAACAATGGATAAATAACAGAGAAGTATAACAACGAATTCATAAAAAAATCACAGCGCGTCAAGACAGCGTGAAATCAAATGGAGACTGTCTGTAATACACGCGTGAGTGAGTATAGACGGCACTAGTGTACAAGCAAGAGAACATGATAAGCGCCGCCATTTTAGATTCGATTCTTTAATGATACGGGTTATACGAGTAAGAACG
>TCONS_00000061 XLOC_000056
GTATATATTAGTAATCTCTTGCAACAAAGCGGCAATTGTCCGAAACTGTGCCACAGCATCGGCGCTAAGTCCGGGACCACCTCCCTCTTCTTGCTCAGCTCCAAGAGAGCATTCTCCCGCGTCTCCGGGTTGCACAGTTCCAGTATCCATGAGTAGATCCTCTCTCTGTCGACGGCGGTTTGCGTGTTCGCCGGACTCTGCTGTGCACTCATGTTAATCATTAGTTCTACAGATTGGTGACTGTTCACATAAAATACACGTAGGCGTCATGTGAGGCTAAATTCATTATATTTATACGTCGCTGCTAATATTTTACTGCCACATCGTTAGTTTGATAACAAATTAAACACTAAACGATAGTACTTTCATGAGAAAAATTTGCTTGAATTTCTCTACAAGCGTCTAGAAATTGACACAAAGGCAAAATTGACATAAAATTGACGGCTGGAATCATTAGGATTGCCAGCTACTGAACTGAGTGAAAGTAAGATCAAA
>TCONS_00000062 XLOC_000057
ATAATAAATAAAAATTGGAACAGCAGTTGCTATTTCAAAGCAAGTTATACATCATCATAATGATACTGACGTCACTTCTTAAGTCGTGTATCTTTTATATGTTATTATTAGACATAACCACTGGTTTTAAACGCTTGTAACAAATTTCTGTCATAATTATTATATTTTAGTGTAAATTACTCAATAATTATAACGAAATATATTAGTATCCAATTCTATATACACCATCCCACGTCCGCCCTTCTCTATTTTAATACAAAGCAAGTAAGGACAAGTCAAGTTTCTAAATTTGGTATCGCTTAATACATATTATATCCGAAAGTAATAATTATTTGTATCGCCTAACATTAAATAGCTTATATATTTAACCTGAGTTTATACTTTTGCCTACTGCGGACAAATGCTTCATTGGAAATCAACTTTATCTCTTACGCTCAGAGTAGAAATTTAAATGAATCGTAACTACGTG
>TCONS_00000063 XLOC_000058
ATTTTTTTAATTGCTATTACTGTAATAAAACATGGCAATATTACGTAGTTCCTCAAAACATACAAACAAAATACTTTAGACACATCGCATTGTAGTTCACAAAGTACTCTGTACTCTGTGGTATTCCTTTTGCGCATCGACAACACAATAAATTAAAAAAGTTTTGCATTCTGTCATTTATTTATTTTCGCTTCGATTCGGAAGTTCAGGTTTATCGAAGTTATCTGCAGATTGGAATAATGGTGTTGAGTTTATCTACAACCAAACGTTATGAGTTTCTGAATATCATTGCCTTAACTTAGCTGAAAATTATTTATGCATTATGACAAGATAGAATAAAAATTGTATACATTCGTCATTCTCTTA
>TCONS_00000064 XLOC_000059
TTAGTGTCGCAAAAAAACGTCGCTTAAGACAATCAGCCTTTTCACTGTTATAGAATTGTCAATACTAGACAATAGCTATGTGAATTGGCGGTTATGCATTTTTGCCAATACAACAAAAGGTGTAAAACTAACTTGGCAAAATTAATATTTTTTTGCCAAACGTAATCTCCTATCTTTCTGGACTGAAGTTATATACTATTGATCAAAGCTTATTTTTAATAACATTTACAACAAAACATTGAGTAAATTTTTTTTTTTAAGAACTATTTTTCATCAAATGACATGATATTTAATCCGTAAAAAGGCAAATGACATGTAACTTAGCTTCAGTCCGTGATTAAAAAAAATAGAAATACGTATGTACTTAAATCGCTTTTATTTTCTACCGACGTGTCAAAATAGAGTAATGCTTTTATACTAGTTTAAACGTGTCAAATTTATTTTTTGAGCACTTCGATAATTCCATTTGTGAATGGAAATAAAATTGGCGGCAAATTTGACATTAGGTA
>TCONS_00000065 XLOC_000060
GTACCTCTCGTATCTGCGCCGCGCGGCCTGCGGCGCGTGGTGCGCGAGCGCGCGCCACAGACGGCGGCGACACACGGCCGCGTAGCCGCCGCGCGACACCACGCTCAGGTACAGCGCGCGCAGCGACACTGCAACACGATACACTTCCATTGAAC
>TCONS_00000066 XLOC_000061
CGGGTTTTGTATGCTGATAGTGTCATCTAGGCTATTCCCACCTATTCGAATTATTTTAAACACACGAAATTAGCTTTTATTACCTGGAAGTCTGTAGAGCATGGGAATCTCTTGCCTAGGGCCCTCATATTGCTAGTCATAGGTTGTATTAGCCGACACGGTTTGTTCAGCTTCAACGTGGCTAAGCTGCTCGCAACAGCAATGAGCATGCTTCGAGATATTTTGAAGCCAAATGATCCTCCTAGACGCCGCACGTGAATATCTATCCTAATTAAGGAATACCATGGTAAAAAACTTGATACTTTGCAAACTGTTGAGCAAAGGCCTCCAATTATTTGTCATATTCAACGACTTCAGGGTATTTATTTACCTCATTGGATATCAAGTACAATTACCGGGGTTAGCAAACCTTATATAAGTCAACTAGATACACAACTCGCCATTTAACTTATATTTCTAAATATATTTC
>TCONS_00000067 XLOC_000062
AACACTCAATTAAATTATTTCCGATAATTGTAATTATAAGTAGTGAAACAATAACCGTACCTTATAATATTCTAGTATTATTTTAAGTATTTTAGATTGTTTTATTTGTATAGACAATATATGATGTTAATTTGTTTTTTTGGTAATTTTATTTAATGATATTTATTTTCTGTTAAACAATTGAAAATAAATGACAAAATAGGCTCTGCTTAATTTTAATAAATAGTTAACGAAGATCAATATTAGTGATTCCATGTTGCTTTACTGTGAGGCATAATTTAATAAACAAATATGTCTGACGAACATCAAATAGTAATTATTTAAGTCAATACTTTAGTCAATTCGTTATCATTCCAAATGCTTGAATATGTTTAATGTTACCCTACATTTTGGTTACATAGGGAGGTAGCGTAGCGGATTTCGGTAGGTATGTGAAAATAGGTCATTGTAAATATAGATATTAATATTAAGGCTTTAATGTAAAGCGCCTCGAAGACGGTCAAACTG
>TCONS_00000068 XLOC_000063
TGAACCCCATAACTGACGGGAAGACGCGACAACCCGTCCGCGCAGTTTTCGTTTGTCTTTATATATTCTATGTCGTAATTGTAAGCAGATAGTATAACCGCCCATCTTTGCATCCTACTTGCAGTCATCGTAGGTATACCCGTTTGAGGGCCAAAAATGGAAACCAGTGGTTTGTGGTCCGTACGTAATGTAAATTTCCTTCCGTAAATATATTGGTGAAATTTCCGCATACAGAATATAATGGCTAACGCCTCGCGATGGATCTGTGAGTAATTCTTTTCAGCAAGAGTGAGTGATCGTGACGCATATGCCACGGGCCGCTCCCCGTGGGGTCCTGACTGTGCTAGGACTCCCCCGACCCCCCACGGACTAGCATCGCAAGTAACTATGAGTGGGCTCTTAGGATCATAATGCGCCAATACCGCAGTCCCCGTTAAGGCATCTTTAATCTCCGCAAAAGCGCATTGGCACTCTCTACTCCACTTCCACTCTACCCCCTTACGTAAC
>TCONS_00000069 XLOC_000064
GATATGGGTGAGAAGACCCGGTACGCAGTGACCGGCGCAGTGCTGATCCACCCGGGGTACGCCATCGCGGCTGCTGAAGACATAGCCAAAATTCATCCGGAGCAGTTAACTAACAATACGCAGTTCATTTTATGGGAGAGCCAAGACAGGAAATACTCCATGGACGTGGTGGACTATATCCTCCACCCTGAGTACATGGAGAAGGTGACTATCGCCACGATAGCTCTACTCCAAC
>TCONS_00000070 XLOC_000065
TACAGCGGGCCCGATCGAGCGGCGCCGCTGCTAACTGCCGCTCTCTAGGGACGAGGTTGTAAAGCTCGATTACACTAACTTTTTAACCATTGGTTAACTCAAAGCTAGTTTTATGTTAAAGTCAAAGCTAGTTTCATGTTATATGTTAAAACAATCGGAATTATTTGGTATAATATTTTTTTAATAATATTGCTATTGTCATTTATTTCTCATAATTATTACGTAATTTTACATTGCTTTATTAAGTGTAGGAATTATAAAATCGTACTTGGATGGCGACAATAAAGAAATTGTCAATAATCTTCTTATACCGGAGAA
>TCONS_00000071 XLOC_000066
AAACAAATTGAGTGGCAATTTTTCCACAACGGAATTAGAAAAATCACTAATTTCTATCACACACTTTTCTCAACAAGAAATGTTTCCAGAGGAATATAACATTTTAAAATTAGGACAAAAGTTGCCTCGCAAGAGCAGATTACTTCCCTTGACTCCATTCATAGACAGTCAAGATGTCATTCGCGTGGGCGGGAGGCTTGAAAACTCTCCTTACGATTTTAATGTAAAACATCCCATAGTACTATGTAGTAAACACATTTTCACTAAACTGATATTCCAAATGCAGCACGTAAAATTATTACATGCTGGCCCTCAGCTGCTATTGTCACATATTCGACTTACATATTGGCCTCTAGGTGGCAGGAACTTGTCAAGGTCCGTTGTGAATAAATGTCTTAAATGTTTTAGACACAAAGCCCAAAATGTTCAGCCCATAATGGGTCAACTACCATATTCTAGAACTCATCTTGAATATCCATTTT
>TCONS_00000072 XLOC_000067
GTGAAAACCTGATTTAATGATGGTTTTCACTTTGGCCATTACTTACATCTAGTGGCCGCCTCGACAGCAAAGAATGTTGGGGATCCAACTATAGCCCTGGGCAATGGACAACAACTTACTAAGTGAAGTCCTGATTTAATGATGGTTTTCACGTTGGCCATTCCTAACATCTCATGGCCGCCCCGGATAACTGATATTGTTGAAGATCCAACTGGAGTCCTGGGCAATGGACAACATCAAGGTGAAAACCTGATTTAATGATGGTTTTCATTTTGGCCATGACTAACATCACATGGCCGCCCCGAACAGCAGGGATTATTGCGAATCTAACAATAGTTCTGGGCGACGGTAAACAGCTTGTTATGGAAAATTCTTTCTTAATGAAGCTT
>TCONS_00000073 XLOC_000067
GTGAAAACCTGATTTAATGATGGTTTTCACTTTGGCCATTACTTACATCTAGTGGCCGCCTCGACAGCAAAGAATGTTGGGGATCCAACTATAGCCCTGGGCAATGGACAACAACTTACTAAGTGAAGTCCTGATTTAATGATGGTTTTCACGTTGGCCATTCCTAACATCTCATGGCCGCCCCGGACAACTGATATTGTTGAAAATCCAACTGTAGTCCTGGGCAATGGACAACATCAAGGTGAAAACCTGATTTAATGATGGTTTTCATTTTGGCCATGACTAACATCACATGGCCGCCCCGAACAGCAGGGATTATTGCGAATCTAACAATAGTTCTGGGCGACGGTAAACAGCTTGTTATGGAAAATTCTTTCTTAATGAAGCTT
>TCONS_00000074 XLOC_000068
AAGCTTCATTAAGAAAGAATTTTCCATAACAAGCTGTTTACCGTCGCCCAGAACTATTGTTAGATTCGCAATAATCCCTGCTGTTCGGGGCGGCCATGTGATGTTAGTCATGGCCAAAATGAAAACCATCATTAAATCAGGACTTCACTTAGTAAGTTGTTGTCCATTGCCCAGGGCTATAGTTGGATCCCCAACATTCTTTGCTGTCGAGGCGGCCACTAGATGTAAGTAATGGCCAAAGTGAAAACCATCATTAAATCAGGTTTTCAC
>TCONS_00000075 XLOC_000069
CAAATATAAAATATAAAAAATTTACCAAATGCTATAAAATAAGTATAATTATATATTTTTTTCAAACAACACTAATATATTTTAATGTCAGCAAGTTAAACAAGTACCAAAATTAGTACAGCAACTTTCCGATATATTCACAATTAAAAATTATTTAAAATTAATTTTATTTCATAAGGTCTGACATAATGCAAATTGAGTATAAAGTAGCGCTTGGAACAAAACGAGATGACCGCAAATTTCGTAGAAAGTTCGGATGATTTAAACAGCAACTCAAACGGTTAGAACTGATAAAACATTCCTAAAGACCAGATTCAACAGAACTTGAATTCTGCATGAACTTCTCTTTTGTTCTCAGTAGAACTTGTACTATTAGAATGGTTCTGAGTTTGCATTGTAATGCAGCGCTGTTATAGCGCACCTTAGACAGGTGGACAGGTGGAGGACATATAAACTAAATAATATGCAGTTTAGTT
>TCONS_00000076 XLOC_000070
CTTTATGATAAATTATGAAATTACAGTCGCTGAATAATTTATCAAGCAGCGGTTATAATACATATTTTCCAAGTTGTACACAACTTGTTAGTGTGATGTAATAATTTAATTTTAAATAAACATTTTTGATATTATAATTTATTAAGCAACACTTAATTTTGCTCACACCGTTGATCAGTACTTTAACATTAACCATCTTACTTATAAATTTTGCAATAAGTTTAATAAATATTTTTTGTACTTTTACTTTTAAAACAAAATTCACTCGGTCTAAATACTGATTTATTCTTTATACAAGTAAGGGGGTTAATGTTTTTGCGCTTTATACAAAGCAAGTACAGTTGAAAATCACAAAAAATGTGAATATACAATATGCTTTAAACTTTGACGGCAAACAATATTATTTATCAACTGTAAATCATTGAGATCACGCCATTTTTATCAGTAAATTATATGGAATATTGTGTGCTCTGAAAATTTTAATCGATTTTATCTTCGCATTATTCCTT
>TCONS_00000077 XLOC_000071
ATTTTTCAGGGTGATCGCCCTTCAGGAAGTAAAGACCACTTTGAAGTTAAGGAAATGAGCCCTGAACAAAAATGGCAAAGCTTAGGGAAAATTTTTCGACGACAAAGTTTTGCTGAACAATGGAATAAATCACCAACTCAACAAGGCGAATGTTCATCTCATAACAAACGACTTGCAGTTCGGAAAGTTCTTTCAAGTTATTTTGGTAAAAATCCAAAGTGTGCGAATGCGTCAAATGAAAAATAAATATTTGTTTCGTAAGTTTTACACAAGTCTTTTATTCATAATATTATTAGATTACTG
>TCONS_00000078 XLOC_000072
TAGATTCCCGATCAGACGATGGTTCACGAAAAGTGGACACAGTAACGATGCAAGAGTTCCTCGATATAGACATGACGGGAAAAATAATTGTAAATGCTTTACTGCCACCGTTGAGTAATGAGTACAAGATCGCGACTTTTAAGGTA
>TCONS_00000082 XLOC_000076
AGTTATGTAAAAATCGCCAAACCGAAAACACCCGCTCCGTAAAAAATCAGTCTGATGGAAATTGGTGACGCAGACAATGCATTCGCTACGACGCGACGCGACGCCTACAAACGAGAAATCGGAATACGTAACAATGACTTCAAAGTCATCAAAGTATACAGGCTGTTTCTTAAATTACACACTAAATGTAGGGTGTAGGTACCCATCATAGTATTACGAACATTGACAGCGAATAACATTTCTACATTCACTACCATTTCAGTGAACTCGAAAAATTATCTCCATTACATTCAAAATATTAAAAAAATAATCGCCAATGATGGATGAATTGTATAATATGTATCGTATTTTACCGATAAGCATAGCTGTAATAAA
>TCONS_00000083 XLOC_000077
CAGAAACCAAACTAGAAGAGAGCGCGTTCGCGCGTCTAACCATGGGTCAGGAGCAATCATACACACACGCTAACGTCCAAGTGAGGCGGCA
>TCONS_00000084 XLOC_000078
ATTGTTCTTTATTGAAAACTGATTTTCGAGTTAAGGATAATTTACTTTATCAAAGTTTGTGTTTAAATATTTATTTAGGTCCGTTCGGCCAAAATTCTGGCGGATTTTCTGATGTTTACTTTGATACGAGGGGACCGTTACATATAACTTGAGCATGGCATTGTGTGTGTGTGAGTGGTGTAAACGTAAACATTTATATTAGTGACAGTAAATGTTGGGAAAAAACTTTTTAACAGAAAAATATATCGCTTTCAAAAACCAAAAAATAATTTAACATTACCTATATACAGTTACCAATTTTGGACTCGGTGCCTAATAAAAATTAAACATGGCTCCCGTGGACCACTTTGAGGATCAATGCTTTAAATGTTCAAAGTTTCATTTATAATCTTCTATGCGTCTCACTAATACAATGTCTATAAAATATTTTTTTATTTTAATTTTAATATATCCTATATATTTTACCCGCAGTTTTATAACACGCTTCAAAATTTCAGAACA
>TCONS_00000085 XLOC_000079
GTCATGGAATCATTCGTAGTATTGAATTGTGAACTGGAAGATAGGAGAAAGGCAATAGATCAGACGAGGCATCAAAGTTTGCAAAAAACCAAATTTTTTCTGGTTGATATTTTCACTGGTCTTCGAGTAAGAAACTTATTTATGTCACCTCAATATTTCTAAGTAATTTAATTTAAGGGGAAATGGATAAAACATGATTTTAGAAATCAGTGCTTTATTAAAATGTTATTAGTGTTGAATTTATTCTAAAGGATACAGTCTCGCCTTAAGAGGAACGCACATTACCACCATACTATGTTTCAGGAAGATCGCTTTTATAAACAATAGGTAAAATCAGAATTGTTTTCTAACTAACCTGTAAAATTTATATATCCTAACATTACGCTTATATGTCTACCCTAATACAATATTCTTTAATATGTTTTAATTACAATGAGTTTTAATTTCACAGACATCCTAAATAAAGAGTCTTTGGTTTTGACTAGAT
>TCONS_00000086 XLOC_000080
AGTACTGTAAGAGACCCTCAAGGCTGGGGACTTTCAAGTACAGACCGCCCGTGATATCGCAACCTTGTTGGAGAAGACTCAAGTGTTTATCCACTGAGCACACATCTACAAGGACCTGTTGTTT
>TCONS_00000087 XLOC_000081
TACTAACCATCCATTATTAAATCCAGTATCCCATTTGCAGTATTCTTCCGTTAAAGAAAATTACTATCTATTATTAAAAGACGAAATGCATTATAAATTTGCCAAAATGGATTACCATCTGTGGACACTGATGCGACCAGACTGTTGTCAGGATGCACATCAATTGCTGTAACCCTTATTTGGTGGACTGCTGCAGTCACATGGTGTAGTACTGTTGATGATTTTAAGTCCCATATTTTCATTGCACCATCCTCATAGCCAGCTGCCAGCCGCACACCATCATAAAACAACTGGAAATAAAATAATGCACAACATTAAGAAACAA
>TCONS_00000088 XLOC_000082
GCCCGTCCGTGGCAAAATATCTGCCCCACAGAGTAAAGGCGTATAACTTAGCATCTAAATTAACCAAAGAATAATTATACACCGTTGTTGTGTTAGCAGTTGTCGCTGTGAATGTAAAACCTTTAGGTTCCAAAGGCATGATTGGTTCTATCACCGAAACTGGGTACATAACAAAACCGTCGGCTTGTAACTGAGGGTTTCGAACTGGTGACGGCATGGTACCTATTATATTCAACTCGTCGAATACGGCAGTCCTGTTTACAGCGTAATTCTCGAATCTGTAAGAAAAGATATTTATTTATTTATTTACAAATCATAGCACTTATTATGTGCGTTATTACAACTGAGGATGCGCACTAAGTTTAGAACTTGTATCGCGTATCCTTTACAAACGAGTAACAATAATTAATTTTGTCAGACTCTAGGTCGAAGTTTCAAAGTTACAAAAGTAAAGAAAACAAATAACAATAATGACAAACAAATATATTTAGAAACTAGAGTAAT
>TCONS_00000089 XLOC_000083
ACACCTCTATTAAGCTATGTAAGCGCTGATAATTTGATCTTAGTTATTAATTATATTCAATGGAAAAGTAAACGATACTACTTTAAAATAGACTGTAATACACTGTAAAATTCCGAAATACTAAATAATAAAATATACTTAAAACTATTTTATGTCTAAAAATACATACTGTGACGAATAATAATTAACATTGATATTTATAATATGCTAAAACATTCTCAATTGTCAAACTATATTTTTATAACAATTGATTTAACTTTATAAAAAATATATGAATTCTTTTGTATTTCGATAATCATTTTAATGTATCATCAAATAAATATCAAGTATCAATGTTCAAATAAAAGTGAATTTATTATTTTTTATAAAAATTGCCTAATAATATACGATTCAATATAGAAATACATAAAAATTTACAAATCTAGAACAGCAATTAACTCTGAAACATACTAGCTAGCCATATTATTTATCTTTGTCTTCATCAAAAAGGAAATTCGGATTCTAGCATTAT
>TCONS_00000090 XLOC_000084
ATTTCTTTAAATGTACACAATAGAGTACGTTTCATTTATAATTAAACTGGCCGAGAAATTCCATTGTACATAGCAGCTGTCGTTCCGCTCTCCCCTCCACGTTTTTCTACCTGTTCGAGATCCCTACGGCTATTTTTATACACAGGTATCTTTGAAAAATGTTCCTATATGTCTACTCAGGTAAGATTTAACATGTAAATAAAAAAAAATACTGTTTAAAGTGAAAATATATGGTCAAACATGAATTTTTTATAATAATTTGTTTAAACAATGAAAAAATGGAGTGCATAAAAAAAATTTGGGTAAACATTGTAATTTATAGTTTAAAAAACAATATCCCACATCGATCATATTAATTCATTCACTATAACTCCAATCCGAGGCTTTACGGTTTTGAATGCTCCAGGCACTCCACTATAATATAAAATATTTATTACTATTGATGTTCGTCATAATTCAATATAATAGTTTTAGC
>TCONS_00000091 XLOC_000085
CTGTGATTTTGATCCATATTGATGTGTCCCGTAATTATTTTTTTATTCGGTGTTACTTTTTATGCATAAAAGGAAACTGTGAAGCATATAGCTTGGACTTTGCATGTCAACCAGCTATACTCAATCTTTTTTATATGGGCCGCAAAGAAGTCGCAGTTATGGTGCCTCAGGCTGCAACGTAAATTTATTTACCTATTCATGTGTCTAAAACCTATCAAAACTTTGTTTTATTTAATTACATTAAAAACATACACATTTGATTAAGATGTTATTTTTATATCTATCATCATTGGCGTAGCATAGTTTCTGGGTCGGTCCTTCCTGGGTGGGAAAAAGTGGTGACAGAACCCACACTAGGTCACTAGCTAGCATACAGTACATACATTAAGTGAAATTGAGAAAAGATTTTTATTTAAGTGAAATTTTTAAAGTAAAATGGGGCCACTTGCGCTTTTGCTCGATGGGCTGCATGGAAAAGCTTA
>TCONS_00000093 XLOC_000087
GTACACACACACACACACACACACACACACACACACACACACACACACACACACACACACAACACTCATGTTAAGTTCAAATATAACAAACATATTATTGGTATCGTGTGTTTATGTGTGTGTGTTTTTGTGTTGTGTGTATTACTTATATGTTTTAAACTTTGTTTCATATTGTTGAGGGTGTATAATATGTATGCGCGCCGCGCACAAGTCGCCACACCACAATACAATACAATACAATACAATATTGAATACAATACTTTACAATACACACAATAACACGTTATAAATATGACGATAACAATTCACAAAAGTAACATCATCATCACTTCTTCGTGTACATGACAGACAAGACATGCGCGCGCACGTCGAGACGCATGCGCGCACGCCCGCTCCGCACGTACACATGCGGTACCAGTTCGTGAACGCGACCAGCGCGCGCGGCCGCGCATGCGCAGACGGAAGGTAAAAAAATGGATTAAAAAAAAAAGAAA
>TCONS_00000094 XLOC_000088
ATTAGATATGACCAATGACCATATCCCCAAGGCGTTGTAAACCTCGTCGTCGTATTAAACTGATTTAAATATGTTACCCCTTGACTCGTTTTTCTGGTATGTTTAATATGATCTGGCAGATGAAGATGCTAACATTCCCGGGGGTTATCAACCTTGGACAAGTTCACGGTTCTCGCGGTAGGCACTAGGCACTGAACCACAACTTGTAAAGGTCTACTACGAATACTATTTTTTATTACGTATGTTTCTGATACATTATTTTGTGAAATACAGTTATTTTTATAATATTCTGTAATTATGATTTGTATTGCGTGTCCTGACTATTAACCTCCACTAATAAATACACATGAAATATGTTTAGGAGATAAACAGTAAAATAAAATATGTATTTGGATAGTCAGCCATTATCACAATATTAGTACCTACTTTACATCAAAAACGTTTGAACTTCTGGAGTTGCACTTTGTAG
>TCONS_00000095 XLOC_000089
ATTTAAGCAGCGACAAACTTAGTTGGAAAAAAAACGGACTGTAAAGACGAAGGTCACATGGTTGCAAGACCACGCAACGCACATATATTAATATGATTTTCTTGGTAACAAAACCTATGAGTAATTCAACAAATATTTGTATAATTTGACCAATTCCTCAACTTTGCACATAAACAAACACAATGTCAAAATAGCTTTCCTCAAATGTCGCACATATTCTGACGAACAAGCCACATAAATAGGTCACATGTAGGGTCACTAAAAGATGTCCCATGTCTATTACTTAAGAATTCATTTCCTCACCATTTTTTCTTTACTTTAAAAACATGTTAAGGAAAGCTTACTTCAGAATTTTAATTATGAATATGTACAGTATATTAATTCTGCCAAACCACTGTCAAACAACTACACTAGGTCTGCGTGAAGAAGTAAGACCTAAACCCTCTCAGCACCAGTGAGACAATGTATAATATAAGGCTGGTATTATTTCTAAAATGGGCTAA
>TCONS_00000096 XLOC_000090
TTTTGATACTACCTGTTTTTACTACATTGATAACGACTCGAATATGTCAAGACGGATACCATCTGAACAACAGCCATTATATTATACAAAATTTCACAAATTCAATCGCCCAATATACAAACCCATTCGGCACAGATACACATATCTAATATTCAAATCCCTTCTGTGCCAGACACTAAAAACCTTTTAACTATTGCACAAATGCAATTGCCCAATATACAAACCTATTCGACACAGATACACA
>TCONS_00000097 XLOC_000091
GTTTTTTCTTTACTCAGTTTTTTTTATTTTTCCTCCCCTTGTATAATTTTTATACATATAAAAAAAAACTCTACAAAATCTCCGACTGTACGCTAAACAATCTCATATGCATAAAAACACGTTTGTTTAAAATTATCGATTTTAAACACTGACTTATACAAACAAGATAATAAGAAAGATTTAACAACGAAACAATTCATTTTATAGTGCGTATAATGTCTAAAATCTCCGGGTTTAACGTCTCAAATTCACAATAAAAAATAAAAAAAAAACAAAAAACTAAAAAAGGAATAAGTTACATTATAATTTCAGATTCATAGTCACGAAAACGTTGTGTATTTTAAAAAAATATATAAAAAAAACCAAATAGGTTTAATCGCGTCGCGAGATTGTCTGTTGGGCGTCGTTACGCTATATTACGTTAATATACATCGAGTCATGGCTGTACAAATCAGTCTATATCGGCACTATAGCACCTCTAACTTAACC
>TCONS_00000098 XLOC_000092
GTTCACATCACTTTGTTCCGTTTCGAGATATTATATTTCACGAGGCTTTTTATAAATCATGTGCATGCCGAGTTTTGTGAAAATAGTGTACAGTGTCCGTAGAGTATTATGTATTGAAAAAGGTAGTCTGTGCCGCGGTTATAATTTTATACAAATATACAATATGATCGATTAACGTTCGCCGCACGCAATATTGTCCTTCATCATGTTATATCAAATTGATGTCATTTGTAACAATCTATCGGTCATTGCTTTTAGGTTTTGGTAGTTTGATTGACGTGCGAATGCTAAATTAAGCGCAGTCAAAAAGAAACATGTGGTTCTTCTGTCTATAATACACTACTACATGCTGAAGCAAAGTTTTATCGTATACAATACTAAGCTTGCTTTTACCCTTGCGTGTTTCTCGAATACCTCATGATTGTAGTTATTTAGACCTAAGTACGTCAAATTTCTTATAAAACATTTACTTCAGTGTATACTTGACTGTACTGTATTACTTACTGGATAAA
>TCONS_00000099 XLOC_000093
ACCTTCTCCATGACCTTGTAATTGAGGTACATTTTCTGACACCAGTCTTTGCACGCCTTCCTTGATCTGTGTTGATCGGAATGCGATGATTTTAGTTTAATGTAAGCGTCCATTATGTTTAAATACATTATTATGTCGCCTTCAGCC
>TCONS_00000100 XLOC_000094
GGAAATAATAGGGTATTTGGGAGCAAGGCATTAGGAATTCCTACTACCCACCCTGTCGCTTAGTTTCGGCGTTTTATTAAAGTATTTTTTATACATATACAAAATCTAGTAAATTCAACAACACAATAGTAATATAACTTAATTATTTATTTTACGTAACATTCTTCTACAGGGACGTAGTCAAGGTACTGTACAAGCGTACATTGACCCCCCGCATATTTCATGATAAAAATATGAAAAACAATTGAACATAATATAATAACACTATTTACTAAAGTAGAGCCCCAATCCTAACACATGGGGGGTCTAGCCCAACAATACCTGACTACGTCACAAACGTCAAAGTCCATGCATCAGCTCCTGACGTCGTTGATGGTCTCCGGCACTTGCACCTCGAGGCCGTCTAGGTCTTTCGTGAGGGTTATCTGGCAGCCAAGTCTGGACGTGTCCGTCAGCCCGTAGGCCAAGTCCAACATGTCGCGCTCCTCGTCGCATGGCTCTTCTGGTAACCT
>TCONS_00000101 XLOC_000095
TTGTATGTGTTACGATACATGTGTATGTGCGTTTGCAGGTATTCGTGAAACTGATGCGTCGGTACAAATACCTCGAGAAGATGTTCGAGGAAGAAATGAAAAAGGTATGGTCCGAAACTAATATTATTGATATACTGTGAACTAATAATATAAATTTTGATATATCTTTGGCTAATATAGCAAAAATTTTAACATAAAATAATTGTTTCTTTGAGCTTTATTGTTTTAAGACAATAATTATACAGGGCTGCTTTACATATCTTATATAAAAACAACTGCAAGACTTTATTAAAAAGAAAATCAACCTTGATTTAGCTAACAGTGACTACTTAAAACCATTTAAACTTAAGACTATTATTTTGAAATCAATTTACATTTTAAG
>TCONS_00000102 XLOC_000096
GGTCTTTTTCTCGGCCGCCCCGGCGGCTCTCCGCGGTACAGGTCCAGCAGGGACGGCCTGGGGCGCAGCACCGGATGGACCAGGGGCCTCAGCGCGGGGAGGAGCGCTGGAAGGCCCAGCCACCGGGGTCGGGTTCTGAGGGGCGGGAGCGGGTTTAGCCGCCCTCTTCCCCTTCCCTACGCCCTTGCCCTTACCCGAGGGGGGCTGGGAGCTCCCCACTATGTAGCCCCCCTGCACGGGA
>TCONS_00000103 XLOC_000097
ATACGTCGGATCCCACAGACATCTGAAATTGCGGTAGGCTTCTATCATTAATAAACATTTTTCTTGAGACCAATCCATAACTTAATCGATAAGATACGTAAACAATCGCTAGAACACTAAAACGCTTTGATGAGACCGCTCAGTGTCGCGAGCACGTCCTAACACGCTAGAACGCTCTAAGCAACTGTTCGCGCGCTCTTGCGCCGTTTACATCAAGCGAGCGAGCATTCTTAGAATATTCCATAGAATCTGCGAACGCACTAAGAACAACGAAGGAATGCTCTACGCCTGTTTACACTAGAAGAATTAGCTGTAGTGGGGATAGAATGAGCATTCGCTCGTTTGATGTAAATCGACCTTAACAATTCTCGATTTCGACGGGTCGATACTAGTAGTTCGTTATATATATTATATAACGAACGATACTTCTGTTCGCGAACAGGCATAGCTGATAGCACCTCGTCGACTTTTGTAGG
>TCONS_00000105 XLOC_000099
GTTGTACAAGTCGGAGTCAAAAGTACCCAAACTAAGGGTTAAATAAAGGAAACTAGTAAATTTATATTATCGAATTTCTAACTTTCAAAACACAATTTTATCTAATAGTCATATAATGAAAAACCAGAAAATTCACTTTAGGGAAAGTAAATATCTTATAAAATTTAAAAGTGACTATGTAAATGAGTAAAAATGTTTCAAATACAAAAATCGCAACAACTAAAAACGCGTTAAAAAATCAAAAATATCTGATTTCTTCTATTCCTAGATGTCTTTCCACGCGTCCCGATCCCCGGTAATCTGAATCCTGCCATAATACATACCCATTCACACAAAATAATTAATGTTGAGCATTTAAAAGACTATCCGTTCACACCAATCTCTTTTACGATCCTTCGCAAAAAAGGACCAATCCGAACAAAGCTTTTATGACATGCTTACAACGGCTTGTTTTGATTGGTTTATTCTTGAGATTGGATTAAAATAAAGATTGGGATCGTTTTTTGAAAACG
>TCONS_00000107 XLOC_000101
TAATAAAATGTCGACTGACGACCCTCGGCAGTCTACACAATTATGCCTATTGGAACTGGATATATACAGGCTGATCCCGTAACTCAGAAAACGCACTCCCAATGAAACTCTCCAGGACCTGGTTCCCCTCGTGACCATGAAGGCTGCAAAGTCTTCGAAATGGGAGAAAATTATAATATAAGAAAAACACGATAAAATTTATGGAATAGTTTTAGTTCAATGTCTAATATTTGTGTGAACATAAGAAAGCGTTATGATCCCACAAAACATAATAAACGCAATTTGCTGGATTTAATCCACAGCTAATGTACCCAAGTATATAATGTAGTTGGGCCCATCTATAATGAGGTACGCATAAGACTTGTTTGAAT
>TCONS_00000108 XLOC_000102
ATAGCAGTTAAAACTGTCAAACCTAACCAACTGGACACAAAAACACAATCAATAACCGTCCAACCGTAACGGTCGCACGGCAAAAACTTACCAAGACTCTTGCAAAGTTGCACAACAGCGCTGAAAGTGTCGATAGAGAAGTCTATCTTGCAGTCGATATATCTGAGATCTGGCAGCTGGATCCGGAGTGGTTTGTGCATGGGTGTGAAGTGTAGGGCCGCGTCCGCGTGGACTCCGTACTGGTCTAATGTGTGCTTCGGCCGGGATAGCCATTTGTTCCGCGTGGGCCACCACAGTGCGTGGTCTGACCAGTCTTTCTTGAACTCTGGAATGAAATGTGATGCGTTAGGTGATTGTTTAAGCGGATAGTAGATTTATAACACAAGTGGTTGTTATAAATTAAAGAAAAAAATAGTATTTGCGAATTTGAAGTCATTTATACGTATTCGAAATTTAATTTATTTTATGATTTTTATAATTAT
>TCONS_00000109 XLOC_000103
CAGGTGGCACCCAATGCGTTTCATGATCGGCAACATGCAGCAAGAAGTCCGCATTATAATAGAGATAACTCGGCCAAATTACGTGAGCCTCGCGCAGACGCTGCCGCACATCGCCATCGACAACATCCGCATGCTAGAGTGTGTCCCCGAGCCCCCCGTTTATAACGGCGAGTGCGTCCCTGGACAATTGAAGTGCAAGTATTTGAGTGTGAGTAAAAAAAGATTATTTAATTCTGACGGTATGAAAAATAGGAAAAACGCGTACTTCTTCA
>TCONS_00000112 XLOC_000106
CGAAGTTTTAAATTACTTTGAAAGCCATCCCCGAGCTAGTACCAACGACGCCGCACGGTTTTTCAATTTGAGCCAAACTACAATATGGAAAATCCTTAACAGGGCTGGACTTCACCCGTACCATTATCACAAGGTGCAACAATTAAATGAAGGCGATACGCAATCACGTCGGATTTTTTGTGAGTGGTTAATACAAAACCAAAATGTCAACATTTTATGGACTGATGAAGCGCTCTTCACTCGAATTGGTCTTTACAATCGCCACAACGAACACTGGTGGTCATTTCGAAACCCACATGTTATTCGACCACACTACCATCAAGTTCGATTTAGCGTAAATGTGTGGGCGGGGATTATTGGTTGCAAGATTCTCGGACCTTATTTTATTGAAGGACACCTGACCGGAGGCACATACCTCGAAATGTTGCGTAGTGTAATAAAAGACTTTTTAGAAGACGTGCCGCTCGCGTTTCTACATGATTTTTATTACC
>TCONS_00000113 XLOC_000107
CCTAACAGATGGGACTATTGTCATTGCTATTTTGTGTAACTTTTAGTAGTATACTAAAAACATAAAATAGCCTACATAAGATTATACAGTGCTATACTCGTATTGTAGTGGCCTTGCATGAAGTCCAATTTGTTTACACTGTCAGAAATTTATCTGTGAAGACCTACATGCTTCACGGTATATAAGTTGTTGACATTCGTCAGCAGGGTATTATGACACTATTTTTAAGTAAATGACAATTACTAATCCCGAAACTGAAGTAATTAGCATGCATTGTAATTCATTGTTCAGAATTTAGAATGTCAAAATAGCTAACTAATTTAAAACTTTACTTTTTGTTTGGTGAACAATGGCGAGTCGTGTTGTAAGATTGCTTTAATCGTAGTTGCAAGTGGTGCAGTGTAACAATTCGGCTACGTTATCATATTTTGTCTTATCGTCGGGCATGATAATGTATCTCGCGACGATAATGTTGTTATTGTACCGTCGGAACATCTACGTGACATTATTTTT
>TCONS_00000114 XLOC_000108
CTTGAATTTTTCAATACATCAACAAGACTAGAATCAATGGTATCTTTGCTTTTACTGTTACCAGTGTTAGAGGTACTGTTAAAGGTTCTGCCACTTTTGTTACTTGGTTTCCTTAGACTCTCAGGAAGTGCATCTGATTTTAATTTGACTAGAGTTGTGTTGACGACAGAACAATCGATTTGCATAAGCGTTACGTGATCATTCATGACAGAATCTGAAAAACAAAAGATTTTCTTTACTCTTAATTTATACGCTGACGCTGTG
>TCONS_00000115 XLOC_000109
GTACAATGCCAAGTGGCAAGATGTAATATAAATTTGTACAGATCAAGAATGCTCTCCAAGAAAAGAATAAAGAATTTTCACTACTAGAGATTAGAGAGGACCATAAACAACATTTAAATTAAACAGAAACCAATAGAATAATAACCCAACATTGCTTAACCTGTACAAATTATAAATTATAATTCTATTGGAAAGACTGACTCTGCGCTTGACTTTGACCAAGCACAGAGGGGTCTTCAAATATTGGTTGTTGTGGTTTGAACTGCTCTGCCGTTATCCTTGTGAACATGATACCGATGCCCTCGATCAGCGCGAGAAGAACGCCGCCTACGAGTGCACTGCCCGCCATTGCTGGTACACCTGTATAAATATTACAAAATGAGCATTATTTTACCTACTCTTATGTTGCATACAAGGCATCAGTGGCGAAGGGTGAAAATTTTCAAAAGGGAACCCGACGAAATATTTTTTTCTACAGTTAACATAATATAATACGCTG
>TCONS_00000116 XLOC_000110
CAATAAACATGTCAAACAAAATTAACAGAAAGTATCTATAACCACTTAAAATTATGGTGTTGATTCATCATCTCATTCCGAATTACCTAAGCCACTTGGTAGATACTAACCTCCTCACAGCTTCGCAAGAACAGACCATCACCCAGCTTCATGATGTTGGCCTTGTGCACGGCGGTGACCTTCTTACGACCCATCTTTACGGCATAGTCGAACGCGAACTTCGCGATACGCTCAGACTTAGCTGCCGTGATGATTTTTAAGCACTCCACCACACCTGCAACATTTGATTTGCATTAGCAAGTCTTCATTAGATAAGGAAACATAGGATATTAAGTTATCATTGTTGCTATAGATATAACATTAGCAATATCGTCAGCAAAGTAAAAAGTTCCCAGATTTTTTTTTATATCGATAAATAGATTTTGACCCCTA
>TCONS_00000117 XLOC_000111
AAATTTGACCACGTCTTTGCGATGTACGTCTTCCATTGGATCAAGGATCATGA
>TCONS_00000119 XLOC_000113
TTGGAATTCATTATCAACGCCACTTAACCCGCACCGATCCACACCCACGCAACATTAAAAACGCAATTATTTTTTAGGAATCGGTGCTGAAAAACTAGAGTTACTAAGGCCAGAAATATGTACGCACACAAGAAAACAACTGTCAAGGGCGAGCTCCTGCACTCACTCGTTAGAAAGTGTCCGTATACCGTCAGAGACTAGGCTGTGTTCGGTGAACTCTTCGAGTGTGTTCCAGTTGCAATGTGTGCCCGGGCTGAACCAGGAGATAGCTGCCAATATCGTAGACTACAGGAACAAGAAAGGTCCGTTCAAATCGCTGGACGATTTGATCAAAGTGCGCGGCATGGATATCGTCAGGCTGAGCACTGTGAAGCAGCACTTGAGCCTGGAGCCGAGGAAGGCGGAGAGCGTGCAACACTTGACAAATGGACACGTGAACGGGTGGAGCGACGTGACGGTGCCAAATGGCGTGTCTCCTAAAACGCCGCAT
>TCONS_00000120 XLOC_000114
GGCGCATCTAGATATTTCCAACGGGAGGAAATAATTGGAATAAAAGCAACATCCAAATATTTCTATAAACATTCGCATATTTTATAGTATCACAAGTTATCTAATCAACATTAAAAAACTCGTAATCAAAAAGGAGGAACAGTCCATTTCAAAACATGTCAAAAAAAAAATAAAGTAAGAAAAATTATTTTAGAGCTGCTTATACAGGAGTTTTCGTCAAAATCCAGTTTCTTCTTTTGTATTAAAATGTCGCAGAAAGTTTCTTGATAACAGACTTTTTTTGTGGGTAAGTATATCGCTTTATTTTTTTTAGTAATCCATCATTTAGTAAGCTGTAATAAATACAACTAAAACCATTACCTAGCCGAAAACTGAATTAGTTTTTAATTTAAAAATAAGATTTATTATATAACTAGAAATCGCAAAGTTTAAACAATCGATTTATAGTTTCTATAGTTGCG
>TCONS_00000121 XLOC_000115
ACACACACACACACACACACACACACACACACACACACACACACACACACACACACACACAAACACATACCGTCGCTTATGTTAAAACCGACAATTTCAATAATCCAGAATTTACAAGAGCGTTTAAAAACTTTTTTTTTTCATAAACAAATGACAGTGGCGGTGGTAGAATTTTTCAATTAAATTTATTCTTGTTCCTAATTCAAGATGCGTTTGGTGCGTGCTTTGATTTTCTACCAATTCTGTATTGTTACGATATTGTGTTATCGGCGACGGCTTTACATATTCTTCACTGACTCACTGTACAAAAATACACTATTTTCCAGTTTGTA
>TCONS_00000122 XLOC_000116
ATGAGTTTGGTCTGATGTCAGACAATTATTTTTTGTCTATCGATTCTCTGTGTGGACACTACTCTTGTTACCACTAAGTGCAGTGGTCTCTTTGTCTTACCCATGTATAAAATGCTACATAAAAATGAGTGCTGACCTTGCCCTTGAGTTTCTTGAGGTATCTGGGCGCGAGGTAGTTGTCGGGCTGCAGATGGTCGAGGTGCGGCAGGTGCGCGGCGGGCGCGGCGCCGGGCTGCGGCCGCTGCAGCGCCAGCAGCGTGCGCACCGCGCTCGCCTCCGCGCCGAACGTCGCGTCCGCCAGCGAGCGCCCGCGCGACCCCAGCCGGCACGCCGCCACCCACTCCGCGTACTGCTCCTCCTGGGTGCAACATGCAAACAAACTCGTCACTCTAGTATTCCAATGTATCCATTAGTGTTGGATTTTTTTTATACATTATACAGGATGT
>TCONS_00000123 XLOC_000117
TGCATTTGCCTACACTGGTACAACAGGAAATTCCGCCAAGGAGACAATGAGGAGCAAGAACCCTCTACTCACAAGAACGGAGTGAGCGTTGTCGAAAGTGGTCACGGACATGACAAACATGACAAGCATGATAAAGCTGGCCACGATAAAACTGGACATGAC
>TCONS_00000124 XLOC_000118
GGGCCTGAATCAGCTGGAAGCCAAGTGTCTGTACATCAAGACGGCCAGGGACCTGCCCACATACGGTGTCACTTTCTTTTTAGTTAAGGAGAAACAAAAGAACAAGAAGAAATTGGTACCTCGGCTGCTGGGCATCAACGCGGAGTCGATCCTGCGCCTCGACGAGAACACCAAGGAGATCCTGCAGGTGTGGCCGCTCACGCAGGTCAAGACCTACCACGTCGGCAAGTCGGAGACGTTCACGCTCAACTTTGGGGATTATAGGTA
>TCONS_00000125 XLOC_000119
ACCATAAGCGGTGAAGGTGACCAGGTCTCGTACGCCTGGTTGAGCGGTGGTCGGTATGGTAGCTGTTACGACCACGTTGACAGTTTGACCTGATAATATTGTTTGCCT
>TCONS_00000126 XLOC_000120
CAAAACTTTTCAATTTGCGTATAATATGAAGTGAAATTTTATGAACGTCGCGGCTGTAATTAGTCTAAAAGACGTTATTTTGCAGATAAAAAAAAAACACTTCACACAGTGCAAAAACTTTCTCAATTTTTACTTACTTTCAATTCTTAACGAATGCCTTTTATTCAATGACGGTGTAATAGTATGACGGGCAACTTTAAAATGGATGAATTGCACAATCCCGAATGATTGAGACGTGGTTTCGTTTTAATAGCACGAAATTAATTTACATGAACCCTCTTAAGCCACTTTACAGCATCTTACGATAGAGATGCTATTTGGTGCACTATTGTGTGTTTACGATGTGAAAGTTTTTCAAATCCGTCGAGAGGTCGACGGGTTACCTGTCAGAGGTTTTGGTTTTTTCACTTGCCTAAGTTTTTGTCGGTTTGATGAATCGACG
>TCONS_00000127 XLOC_000121
AAAACATTTTGATACTTACACTTTTAATATTTGTATAGTACTGTATATTCAATATATCTTTTAGCCCTGCCTTGTGTACAACCAAGATTAAAAAGGAAGGACATATGAATCATTCACAGTTTGTCGCATTATTTTAAATATAAATAATCTTCAGATCAAGTATTACCCCCTTAGTCATAGACGTTATTTATCTAAGGACAGAGCATTGCTGTGATAACAAGTCTGTTTCTCAGCTTTGTTTATCTGACAACCAACTAGATTAAAGTTGTATCTCAATATTAGCCAATCACAACGGCCCTATGTCTACGCACTGCGAAGGCTACCATGCCGTCACCACTGAGAAAGTCTTGTTATCCCAGCAATACTCCGTTCTTAGGTAAAAAAGTCTATGAATAAGGGTGTTAATATTTATCAGTGGTATACACTTTTGACGGTGTTGCCAAGGTTTTTGGAAAGTCCTTATTATTCTCCCGTGAAAACACATTTAATCGACATACTATAACTATTGTCT
>TCONS_00000128 XLOC_000122
ACCAAGTTTCGTTAAAATCCGTCGAGTAGTTTTTGTTTCTATAACGGTTATACAGACAGACAGACAGACAGACAAAAATTTTACTAATTGCATTTTTGGCATCAGTATCGATCCCTAATCCCCCCTGATAGTTATTTTGGAAATATATTTCATGTACAGAATTGACCTCTCTACAGATTTATTATAAGTATATAGATTATCGACTCTACTCTGAGCTGGAGGCCCCAGGTAACGTCTGTCTGTCAGAGAGTCACCGGTACCCTTCGTGCTCTTTACCGTCTGAAGAACTTTCTCCCGCCCAAGACCAAGACTCTGCTGGTGCAAACCTTAATCCTTCCTATAATCGACTATGGTGATTTGTGCTATTTTGATCTGAATGCAGACTTACTCAACAAACTAGACCAACTTCTAAATAACTGCATTCGATTTGTGTTTAACCTCCGTAAATGTGACCACATTTCTTCCTATCGTCTACAACTTAAATGGCTGCCTATACGTCAG
>TCONS_00000129 XLOC_000123
TACATTATCAGATTTGTTATTGGCTTTCGTGTGGCCAATGGGATAGTTTAGAGCAAGGCTCTATCTTTCCGATCCGTACTCTTTCTTCAGTAGAATAATATTTTGTGAAACAGATAAGTAATTTCAGAGTTCTCCAATAAGTGTTACACATTTAAGTATGTAAGGCATATGCAGTCCTCGGCAGTGAATAGCTCTTTTTTTTCGGTTTCTTAGAGCGGATACATTAAGTACAGTTTTAGTCCATTGAAATGTTACATTTTTTAGGCCTTACCTTGCGTTTTTTAGAGGACGCAATTTTATTGTTTTGAAGTGTAGGGGGAGTCAGTGTAAAGCTAAAACCAAGTTTGTGGGGTCGCCACCCTTGTCCCACGGCCGCCATCTTGAAAATAGGGGTTGAAATGGTTTTTACGAGGTATCTCTTTAACTATTTATCTGACAAAAAAAATGTATAAACATTTTTTGTTACAAATTAAATTCTCTACAACTTTGGTCTAGTAACTTTTGTCGTAGAACTAT
>TCONS_00000130 XLOC_000124
CCTATCATCGAAGCTTCGATCTGTGACGACAACACCAAGCTTCTACCAGGACACTATATCTGCGTGGGAGGTGTTCAGGATCTTAATCGTCACTTTTGTAGGGTAAGTAATGTAAAATTCATTATCATTATATACTTGATGCAGTAGATAAAAAAGGGCAAAATTTTTTTTCTGGTACATATTTTATCCTCTCGTATAGCGATCACCGTACACAAAGTGTTAAAACACGCCATAGTGGCCCACGTAAGTGTGCCGCATGCTGGGATTAGCCTGTGTATTCGGTTCCAACCGGCCGGAATAATTGTGTCGACTGTCGATGGGTAATCATCTTTCGTCAGTCGACATTCTATTGGAACCCACTCCTCATAAAATCAGATGCAGTGGGGTCTCATTAGCGTGCCCGCAAAAAAAAATCATTTTACTAAAATTTTGGACCTATAAAATGTAATAAATATTTTATTGAGTTTTATATGTGTAGTATGAACCTATTCAGCTATAGTGCGAAATT
>TCONS_00000131 XLOC_000125
CCAAAAAAAAAACAAAAAAAACAATTCAAATCATTAGTTCCTGACATTCGCTCGTTCAAACACAAACAAACTGTTCAGCTTTATATAATAGTATATGTAAGACTTTAGATATAAGGATAAAATGTAATTTTATACAGATTATATCGCATTAACTTCATGTTTTCCACAGTGTAAGTAAATATTGTTACGTGTATTATTTCAAAGAGTTAGCAGTTCAAGTATCCTTGCGAGTTAACCGAATAAGTACGAGTTAATTACGTACTTCGCTCTCCGAGTCTAGTCTCATTATTTTAATAAGCTTATGTTTAGTTATGTACTGAAATTAATAAATAAAAAATACAATATTTTGTGGGTGGAAAACCGTATAATTTAATGTTATTAAAATTAGTTTATGAAAATATTACGTCCTATTCTTTTAGATATCTTAATTTATTATAAGATATTTAAATAAGGTAACGGAACCCTTGAAGGCTCCTAATTTTATAATCTTGAAACAACCGT
>TCONS_00000132 XLOC_000126
TATCACATTAGCATGGTAAGTACTGCACCCTGGAACCTGGTACGATTCAATACCGTCCGTGCTAGATGTGGAGTCTTCTTCTAATGTGCCCACACCAACAGTACTAACTGCATCCTCGGTCACTTCAGTCCTGCAGAACTCTGTCGCATTTTGTCAGTCATCGATCAGGCCCGATCGGTCACTGTCCACATCGGTGTCATTGTCTTGGACGAGTGTTACTGCGCTCTTCGACACTGTCTTGAACAGATCCTGCGTGTTGGCAGACAGTGCTAGCGCGTGTTCCCAACTTGCCAGCGACTGGGAATGTAGAGCGACTTGTCTTTCTGCTAAGGAAAGGAGGAGCGATTTCACTTGCTCATTGGTCTTCGGTCGCCAATCGGCTAGTTCGGCCCGCAGAGCTTCTGTCGCTTGCTCGACCCTGTGCACGAATTTTGTAATATTATTTTTTTGTTAGTACGACAATATATTTACTGGTATGTGGACACTCTAGATTTACTCTTAAGATGTTTACAT
>TCONS_00000133 XLOC_000127
ATTTCATTTCATTATAGCCACTTGATTTTACTTAATTTGTATTATGCTTTATAAATTGAGATTTATGCTCATAAAATTGATATTTATAAGCAATTGTCTCAATATTTGTGTATTTATTATTTTTATTTCATTACAAGCAATACCACGGACAATTCTACGATAGAGTAAGTCAATTAATTAAATATTTAATTACGTCGGATTTATAACTTACGCAATAAAAAAAATTAAAAATTAATTATTCATCACGTAGGCAAACATAGTTGCACTTATAAGTCAAGGTATATGAGAATATTTAATTATTACTTGAATAAAGTCGCTTATACAACTAAAGACAATTTATATTTGACATAAATAAATGAAAGACTATAAAATAAACAAAGAAGCCAGCGCAGGCTGGCAATGTCTCATGGAATAGAGTTTTGATTTGCATTGTATACTTAGTTTTTAGTTGTTAGATTTTTTCATTTAAACAGCCAACAAAACATACACCTTCATAGCTTTTTTAACAATTC
>TCONS_00000134 XLOC_000128
TTATCTGACGACTGAAAAATCGATATCGAACTGAGAAGTAAATACTATGCAGCCCATTTATGACATTAAACGATGTATGATTTGACTTCAGGCAAGAAACTCGTAACCCGGTGTATGGCATGACCCGCAACCCCCACCACACGGGCAGGTCTCCGGGCGGATCCAGCGGCGCTGAGGCTGCCCTGACAGCCACTTATGCTACCACCATCAGTTTATGTAAAAATAACCATATTACGCCATATATATTATATTCAGTATGTATTTGTAAACAATCAGCGATAAAAGCGTAAATTTAGAAGATTTTATCAATTAACTAGCTTTTGCCCGCGGCTCCGCCCGCGTTATAAAGTTTTTCGGGCTAAAGTATTCCGTTATAAAATTCACGCTATATATT
>TCONS_00000135 XLOC_000129
TGTGGAAAGTGTCAGTGCTGTTCACGTTCAACTGTGACCGGACTAATATCGTGGACTCGGACCACAGGCTAAAAATAGTGTACCATCATCAGGAACTGAATGACACCGATATTGCTAGAAGAGTTAAGAGGGAACTACGAAACCAATCGCCGTTCTTCGAACAGGCGCTGTATGTTGCTTCGGTTGCAGAGGAACAGCCTCCAGGAGTTATAGTGACTACGGTTAGAGCTCGG
>TCONS_00000137 XLOC_000131
CACAACGGTAGCTACTCAGTAAAATATATTATGTATTTGAATTTTACATTATTGGTTTGACGAAACATCTTGCTCAAGCATCTTGTCAAGTCGCCTGACAGTCTTTGAACTCTCTAACCGCTCGACCACGAGTGGCACGGGTAGCGGGTAAAATAATTTGGCTTGAATGAATAACACCTCTCGTTCATCGGGACACAATTGTTTTTCTCGGCACCCATGCTTCTAGTTTCTTGTGGCCGAGCGGTAAGAAATGTTTTTAGTGTTTTGATCCAATTTGAATATAATTTAGGTGAGACGTATTAACATGACACAATATTATCTTAAGATATGTACTCTGTTAATAATTATCGTTTGATTAAATTCCGGATTTCATAAAATAGCATATAACATAAAATTCATAAAAATATAGGGTAAAATAACGCAAAATAAATCACATATCCCATTCTAA
>TCONS_00000138 XLOC_000132
AAAAAGAACTCATTTGTAAGCATGATAAAACAAACTTTATATTGATTGGTTATTTTTTGAGATCGAAAAATGTTATATTTAGAAACGGTAGTTAATCGTATACGGAACTGCATAGATTTAATTTATTGGTTTACTAGCTGACCCGTTGTCCCGTCTTAAACCATGAATTTGCAGCGCGCATTCTGTCAATCGCTGAAATAAACTTTTTTTAAACTTTCTAACGTTTCGCTCAAGTTCCTTAATTTTTTCTTTCATAAGATCCTTCTCCTGACAATAACAAACACAACAAACAAACAAATAGTGAAATCGGTCCACCCGTTCACGCGTGATGCGATGACCAAGGGAAATAGCGATTCATTTTTATATATATAGATAATATATCTACATATGGAAGAGCAGTGCCTCCTAATACAAATATTATTACACTTAAAAGGAGACACCAAACCCCTAACGATATATTTTAAAATATTTTTTTGGTGTCTTTCCTTATTATTTTGTATATAAC
>TCONS_00000140 XLOC_000134
GGTTCCCAATACGCGATGATGTCAATGAAGACCGCTGTTATATATCTGATGCGAAAATTCAGGTTCCTGCCAATTGGCGACAGGAATCACCAGGACGCACCAATACGCCTCACATATAGTATAATGATGAAGGATGTAGATGGGTTTATTGTTCAGCTTGAGAAAAGGAGTTAATATTTTACGATTAGTTAATTTATACAAGATTAATTTTTGTATACCATAAACCCGAAACACCATAAGATTATAAAAGTTTATAGATCACTTAAAAAAAAATTCACGTCGAATTGATAACCTCCTCCTTTTTTGAAGTCGGTTAAAAATAAAATAATAAGAATAACAATGAAAACTCACGTAGAATTGATAGATTAAGCACACCGTCCGCGCCGTCGCATGGAACGAGCGGGACGTGTGCGGGGCCGCGGGGCGGGGTAGTGTGCATGTAACGGTCGGCTTACTAAAGCCGTAGGTATCAGTTAGTGACCGACATGCGCCTGATTTTTATTAATACAAAAG
>TCONS_00000142 XLOC_000135
ACTTGTTACTATTGATGAGTGGTTTTCTTGTAAGAATTTCTGTATTATTTTTCGTAGATTATTGTTAAGATCTTTTAATAAGCAACTATGTTTTACATTAGTCTTTGGTTAAAAGATAGGATACAAATTTCAACGTGAAAATTAATCTGTTTGGGCAAAGAAACTTGAACTAATTGTTAATTGCGCCTTTTACATGCTACAATGTTCGCTAGTCTGAAAAGTAAAATAAAAGAAGAAACTGGAAGTGACATCAGTAAACTGACCAGTAGTTGGCGTAGCGGTGCATTTTTGGGTAGAATTACGCTAAGGGATGATTCGGTA
>TCONS_00000141 XLOC_000135
CAAACGTCAACTTGTTACTATTGATGAGTGGTTTTCTTGTAAGAATTTCTGTATTATTTTTCGTAGATTATTGTTAAGATCTTTTAATAAGCAACTATGTTTTACATTAGTCTTTGGTTAAAAGATAGGATACAAATTTCAACGTGAAAATTAATCTGTTTGGGCAAAGAAACTTGAACTAATTGTTAATTGTAGCGCCTTTTACATGCTACAATGTTCGCTAGTCTGAAAAGTAAAATAAAAGAAGAAACTGGAAGTGACATCAGTAAACTGACCAGTAGTTGGCGTAGCGGTGCATTTTTGGGTAGAATTACGCTAAGGGATGATTCGGTA
>TCONS_00000143 XLOC_000136
TCAGCACCTCCGCTCTCTCGGCGTGGTGGGCAAGTTCGTGGAGTTCTTCGGCCCCGGAGTGTCCGCCCTCAGTATCGCGGACAGAGCCACGGTCGCGAACATGTGTCCGGAGTTCGGCGCGACGCTGGCGCATTTCCCGGTGGACGAGCGCTCGTTACAGTACCTCTACCAGACCAG
>TCONS_00000144 XLOC_000137
GGGGTCCAATACAATGACTAGCGAGAGATGATTACCCCTAAACAGTTGACATATTTATGCCGGTCTGCTCGGACCGGATATACGCAGGCTGATTCCGGAACGCGACACCTGGGCCACTATGGCGGTTTTAAACACTTTATGTACGGTAATCGCTATCCTGATATAAAATATACTCACAACCATCAAAGTACCTTCTAAAAACTCGTATACTATTATTGCTTAGGCGAGGCAACGTTCGCCTGTTGAGTACTCTTAGACGGGGCAACTATTTATGGCATTAAAATTAAATTATTTTTCGGATTTCATCGCGGTTTTAATTATTTTACTTTTCTCCCGACGTTTCGAAGACTGCATCCTTCATGGTTACGGGGGGGACTGAGATGTTGTTCATCAACAAAGTCAAAGTAACAATATCTACCTACATTTGAATAATAAGAAAACTAAAAATATTAAACCGCGATAAAATCCGAAAAATAGTTTCATTTTAATGTCTAA
>TCONS_00000145 XLOC_000138
CTAGGGTTACCATAGAGCATCCGGTAAGATTTTATATATTTTCTTATTATTAGCAAGGATTCACAGACTGCTTCTTCACCTCAACGCTGTGTGTTTTATAAGGACACATAAT
>TCONS_00000146 XLOC_000139
GGTGTACTAGTTGTGCCTCTGCCTATCCTTTCCGGGCTAGAATGCGCCAGTATGTCTATATGTAAGTAACGCAACAGCAAACGCCAAGATTTCAGTAGCGTTTGGGAAAGACTTACTTCTTATACAATCGGGCCTTATCTCTGTACATAAGGTTTAGGTTACTGTTTGAAATTGTACCGTTCGCCTTTGTATTTAGAAACTTAGACTATCGTCAGAAGACTCATTTTCTTTTACAAGACAAATAAAGAATGTACTGGAATTTGTTATGTAGCTTCTATGTTGATTACTTTGTTTGACTTATAAAGACATGCTATAAATTTAAATCAAAGATAAAAACATTTCGGTAAAATGATCTCTATGTGACGTTATTAATGATTACGTGATCCTTAACATGACAATTTTATCACTTTTTATAACTTGCACAATTTAAATAAAATGTTAGTTACTACTTGCATAATATCTTATCTTACTTAT
>TCONS_00000147 XLOC_000140
CTGTTCATTGCTAACGACGCTGTAAAAATGGCACATGACCCAACTCAGCAGGCTGTAGTTGCAACTCGGCAACTTGTTGATGAGCGACATCATTGTCGCCTCGCGTTGCGGCTCAGCGATGGCTGTCGCCTGCTCGAATTGACCGTGCAGCTCTTGTGTCAGTATCGATTCGGGGAGTTCACTGGGGAAATAATTGTGTATTTTAAATATTAGTATAAATCACTTCATTCACGAAGACGCGCTCCATTACTGTCCCTAATCGCCTTCAGTGTTCAT
>TCONS_00000148 XLOC_000141
CACAACTAAACAGGTTTAATGTGAAAAAAAAAAATGTTTATGTAAACTCATTTGAGTTTGAAACTAAATTCAGACAGCAAAATATCAATTTATCATACATATTGCATATAAAATTAATAAAAAAAAAGTTTCTGTTAATTCCATATTAATCCCTTACTTTTAAACACTGCATAAACTTTTTAAAATGTTTTTTAATAAAGCTGATGAAAATTATTAGTAAAAAATTACTTTACATCTACCGTCCAAGTCCTGTCACTGCAGTTGCTAAAAATATAGAAACCGCTCGTGACTAACTTCAGACCGGTCAGATAGGCATCGCTGTACAAACCGCGACAACATTATCCATCGCTAGTTGCCATCATTATGCTGGCGTTAACACAATCCCCTACTCATTAATTTCCCATTACCTACAGCCTATTATCGTTACCTGTCGTTCTTCAGCGGCACCACTGTTTCTTGATATATCGCGGTGTTTCGCTCTTGCAGCATT
>TCONS_00000150 XLOC_000143
ATTATCCATACCTATTAGTTTAGGTATTATCACATATTTACAATAAAAATAAATATTATTTTCGCATTTTATGCATCAATTATTTTCGATCCAGACGAATCCGTCTTTTTAATTCACATCTTAATTAGATTTCGTTTTATTACAATAAAATTCGAAAATAACATTTATGAACTGGTTTAAATATAGAATAATTCGAAATTTGCCACTAATATCACGTTTACAATCCCGAATTGGGTCGGTCAGTAATTATAAAAATTATATGCATTAACACTGGACAGAATTTGGGGGAAATTATTATAATTTATAATATATGCAATATTCACAACACAAATCTAGATACATACAATAATCCACACATTAAATAATTTATATTTAACAATCCCTCAATTACCGCGGTTCCGTTTTACGCGTATATTGAAATCGAGGCTGCGGAAACACTATATATTTGATATTTCTATCAAATCATAGTAAACAAAGTTTTACAATTGTCCATCTGTGTCAAAGCTCTCTGTTGCC
>TCONS_00000151 XLOC_000144
CACTCGACGAACAAAGGGCTATCCAACGCAAAAAGAATTTTTCAATTTGGACTGGTAGTTCCTGAGATTAGCGCGTTCAAACAAACAAACAAACAAACTCTTCAGCTTTATATAATAGTATAGATAAAATACTCTATTTGGTATAATTACATAATATCCAACACTCTGGCAACAATTTCCTTATGACAACAATGTACAATACTGCTTGGTGACATAAATCGACAACTAAGCGCCTATGGATCGCATATACATCTATCATCTATCCTGGTGGGATATTAATTGTATACGCTCAGATAACTACCAGGGTACTAACCTATAGTGTTAGAAGTGCGTCGCGATCTGGGATCAGCCTGTAATTACATCTGGTTTGAAAAAGGCTAGCATGAGTAACTGGTGATGAAACCATCTCTCATCACTAATCACTCT
>TCONS_00000152 XLOC_000145
CGCATATGAAATATAAATTAGGAACAATTGTATTTCATTATCTTTACATTATGGTTTTAAAATAATAAAGCATAATATGCTTAATTATATAATTATAATTGTCTACGTAAATATTTATTAAAAAATCTGGGGAGACCGCTGGCACATCAGCTGGTATCCTCAGATATTTTTGAGAGGTTAATAAATATTTCTGACAACTATTTGGATACCAAAGAGAATAATATTATAGATAAAAGTATTTTATTATTATCACGTGTCTATTTTTACCCGGCATTTAAAGTGCCTGGTGACTCAACTAAATTGATGATCAACATGAGAAATATTTAGTTACCTCTACTACACACCACGATCAGTGGCGGCTCTACGATGGAAAATATTGTAAACCCGATGTTGTTACTATAAAAGCGTTAGTGTTTCGCACAAACACACTCACACATACGCCTTGTATCCTAAGGGATGAGCGGAGGCGCAACTGGTGCAAACGTTTTCCGCCGTATTTATTCCGTTACATAACAAA
>TCONS_00000153 XLOC_000146
AAAAGTTATTTCTTGATATCCACTATATATTTTCGCGGGATAAAAATACACTATGTCTTTCCCAGGGTATCAAACTGTGTCCATGCTATAAAGCCAAAAATAACTTCACTTAACAAGACTACTATTTTTTTATTTTATTTTATTCTCAATTTCCGGGTATAACAATTAATTATCTTCAATAAATAACTTAATACTTCCATCTGATAACCTAAAATATACAAATTGTTTTATTTCTCTTTAATTATAATAATATGTTTGTTTTAAGATTGATTGATATCGTGTAAACTACCAAAGGTCAGTGACCTCCATATTACTTTACAAGTAAATATTACAATAATGAAAAACCCAAACAAACTTCGAGATAGAACTATTCGATATCAATGTTGTTCTTAGAAAGTATACTTAATTTTATAAGGTAGTGTCACTGAAGAAATCCCGGTTCCTATTCATGTTTTTAGTATTTTTTGTGATGAGCAAAAACACACTTCGAGTTTTTATAAGTTCTTTTAT
>TCONS_00000154 XLOC_000147
GTTCTGTCTTATCCGGTTTAAAAGAGTAATAAATTTGAGTGTCATCTGCATAAAGATGAATTTTACAATGGTTAATTAATTTTGGAAGATCTGCGGTGAAGAGAGCAAATAGGATAGGACTTAGAATAGACCCTTGGGGTGTGCCTCTAAACAAGCTTTTAATATCCGATTTTAAAACCTCACCCTGACTGGTTTCTATCTCTACATACTGACGTCTATTTGACAAAAATGACCGAAACCAGTCACATGTTGAGCTAGATATTCCATAATATGATAGCTTATTAATAAGCAAATCTAGATTAATGCAGTCGAAGGCTCTAGAGAAATCTAGTAGCGTTAGTATACAGCCCATACCTTTGTCTGAAGCAGCGATAATATCGTCGGTCACGTGTGTTAGTGCAGTCGTTGTACTTAGTCCTCTACGAAATCCAGATTGAATATCGGGTAGAATATTTCCATCTTCCAAAAACTTTGTGATTTGGGTGCACACTACTCTTTCCAAAACTTT
>TCONS_00000155 XLOC_000148
ACACCTCAACACCGCTACGGGTCACTTCATACTGATAACCCCCAAGTGGAAGAGACCATTTTGGCGAACCGACGTCAAGCGTCGCGCTTTGACACGACCAATCAAGATTCGGGATCTCCAAACAAGTCTGATAGACACTGCAACAGGCCGATCCCCGACTCACATCAACAATCTACGGTTGGAAGCCTGGTACATTTTGGGTGGGATGCATTAACAACGACATGGTCACCCGATGAAAAGAAGCTACTAGTATCATGCTGGAGACCATCGACTCTAAAAACATATGTCCCTATTTGGACAAGATGGTCAACCTGGTGTAATAATAATAGCGTAACGTCCCATCGGCCAGATCCTTCTCAAGTAGCCAGATACTTAGCTTATTTATTTTTAACTAATAATTTAGCGTACCGTACAATTCTCGTTCATAAATCTACAATAGCTTCAATTTGTGAAACTATTTCGGATGTAAAAATTTCAAGTTCTCATATTGTGAAACATATTTTAAAAGCGATTT
>TCONS_00000157 XLOC_000150
CGTCGCTTTCCCGAGCCAAAGTTTTTTTGCCAAGCACTCACGTTGTGAATACACGGCACTTAACAATATTTTAATGTGCAACTTTACATAATCACATTTCCTTTACATTGCGTTTCTACATGACACTGATTACATCTGGCAATTCGATGCGCATACTCTAGTAGTAGCGCGCAGTGCTGATGGGGCTCTTTTTATAGACTTGTTTATCGCCGCCCTACAAATACACGTGTACGCCTCATTAAGGAGTGCAGTGCAGCTTTAATGAGTTAAAAAAAAAGGAACCCGGCGCGGCCATGTAAAATGTCACGAAGTAAACATGCAGCATGTTAAACACATATTGAAACTTTCGTTTGTCCCACACCTAGTATATCATTGCGTAATTATAACATTCTTAACCACGCTCTAAACTTTTTTTTGTTTTTTTTT
>TCONS_00000158 XLOC_000151
GTCCGAACCCAGCGCAAATGTCTCATTACTTAGCCTTACTGCTCATGGCATCACGAATACATATAAAAGAGTTTCTATAATACTTAAGTGTGAACAATTAGAGGGTCGCCATACAGGTGAAATTATAGCGAATAATTTGAACAATATTTTGAAAGACTGGAACTTAAGCGCGGAATCAGTTCATTGTATTTTACGCGACAGAGGTTCTAATATAATAAAAGCTATGAGTATGGCTAATTTCACTGATGCGAACTGTACTATTCATCAACTACAATTGTGTGTTCGATTGGCGATGGAAACCGAAGAATTTCTCTCGCCAGTGATAACAAAGTGCAAAAAAATTGCGACTCATTTCAGTCATTCCCTAATTGCACAAAATGAATTGAAACAAATTCAAATTGAAAGACTGAACCAATCAGGACTAAGTATACTTCAGGAATGTTCCACCCGGTAAGGCTTTTTTTAAATTAAAATATGCATGTATTTATCCAAACCCATTAAGTACAACCTATGTAAA
>TCONS_00000159 XLOC_000152
TACTTGCTCTCAAAAGTGTCCGCGATCTGTGTAGCTCTCTCGCGAGTGAGGTTGCCGAACATCAAACTCTCCACGTGGACTTTCTTCATGTAACGTTGCGCGAAGTCGTCCAGCTGATCCACCGACATACCTGACG
>TCONS_00000160 XLOC_000153
AGGCTTACCGTTGGAAAACTCCTTGGCACTTATATATTTTAGGGTAGTCCCAACCCTGGAAAGCTTGGACTTCATCCAGTAACATTCAGTGGATGTACAGGATGGGTCCTCACTTCTGCGATGGACCCACATTATGAATGCAATGGCATATTTGCAGCCTCTTTGAGAAGCCACACAATCATGACATTCTACTGATTTTACTGCCTCTTACTGTTCGTCAACCACCAAAGTCACTCCATACAACTTTGCATGGACTTTATGTTCTGGGCAAATGTTGGCTTTCAGTATGCACAGATTTTCTTCGCGTTTAAGCTGAACATAACCTATAACGTCATCGCCATAAGATGCCCTGGCGGACCTTAAACAAAGAAAACATAGTGCAAGTATTTGGTACCTACATGTTATTTAAAATAAAACATTTTAATAACATAACCTTAAATGCTAACCCACAAAGAAATACGTATATAAGGGTTTGTACTTATTTTTATTATTTAAATTAGTGTTTTGTAAAGTTTATT
>TCONS_00000161 XLOC_000154
GGCAGCTGTGCACATGGCTTGGGTACACCAACTCGGCGTTGAACCCGATGGTGTACGCGGCGTCGTCGCCGGCACTGGGCCGCGCCCTGCACGCGTCGCTCACGAGCACCGCCTGCACTCGCTCCACCGACCTGCCTCTCACGCCACGACCGCGTCCGCGTGGGAAC
>TCONS_00000162 XLOC_000155
ATTTGTTGTATTTACATTATCCACATTATGTTTCATTCGTTTCCGCGCAATATAAGTTATTAGCATAATGTATTCGCTGTCTACAAGTCTAGACTGCTGTCGTTGCTAAAACCTATACCTATATCAAATATCCGCTCGGTTGTCTATTACATATATAGCATCACGTCATTTCTCTTTTCAGCAATAAGCAAAGACATCAAGCCCCGTTTCAGCCACTGTCTATATCCTAGGACCTTGATAATTGGGGGCGAGCTTATTGCCATTTACCAGACACGATTTCAGACTCCGCTCTTATATCGGGCAGAA
>TCONS_00000164 XLOC_000157
GTGAAAATTTGAAATGTAGTATTTAAATTTATTTCAATGGCACTTATTATTCAGAAAAAAAAAGTGTAATACCCTATTGTAATAATCGAGTGCTCAATATATTCTAAGACTTTTTGCTACAATAATGTAAATTTGAACACCCTACATTTTTTTAAAGAATTAACATAGATGTTGTTTACTAATGCTGTATGCATCCTTCACATAATTAATTCATCCTAATAAATTGAAATAAGAAA
>TCONS_00000165 XLOC_000158
CCCCAGTCCCGTCCAATGTATGCTTCCGTACTGTTGTATTGAGGCTAGCAATAATGAAATTCTGATTTGCCTGTAACACCCTCCTGAACGAAATACTTTATATGCCAACGGTATTTAAGATTATAACTCTTTTTAGGCCTAAACGCTTCACGTTGAAGGCGTACAAGCGCGGCTGGGTGTCGTGTCGTGACGGAGTGCTGCGCATACACTCCTCGCAAGAGGCGGCCGCGAAGGGAGAACCGCCTTCTTACGCTGTCGAACTCCGTGGAGCTGAGGTGGG
>TCONS_00000166 XLOC_000159
GTAACTTCCTTACCTCTGCGTCTTCATCCTTTTTTAAATCTTCCTCCGTCTTCACTTCAACGTCTGCGTAATTCTCCTTTTGTTCCGCCTCCGCTACTTCTTCTTTAATCTCCGGCTGTGCCTCCGCCGGTTCCTCTTCGGGTATTTCCGGTTGCGGTTCCGGTGGTAGTGGTGGTTCTGTCAATAATAATAATAACATGTACTAAAATGTAAAAAAGTCAGATAATGGAAATTTTCTATAGTGAAAAAAATATATATTTTTGGGTTACAATTTAGGTTCAATCTTCTATATATAAAAATGAATCCCTATTTCCCTTGGTCACGCCATCACGCGTGAACGGCTGGACCGATTTCACTCTTTTCTTTTTTTGTC
>TCONS_00000167 XLOC_000160
AGTGAGCATTATAGTTATACGTCCTACGCTACGTACGTACGCTCAAGGGCATTGGCGCTACTTAAAGTCTTAATCACTAACTATTTGAAACACCTCACTGTCACGTTGAAGAGTGTTGCTATCTAATTTTCAGATTGTGGCATAATTAAAATGCATTCTCGGCGGAAACGCGAGCCCATCTCCGGGGGATTTGAAGCGAAACCACACGAGTTGCCATGGCACACCGGCATCTACAGAAAAAACCCGGAACCCGTCGAGCAGATATGCGGAGGGTCGCTTATTTCCAAACGCGTCGTCTTATCTGGTCAGAAACATTTTAAGTAAATAAAAATAAATATA
>TCONS_00000168 XLOC_000161
GGGCCTTACCAAAGAATATTTAAAGAGATCAATTTAATCAGTATTTCGTGTTTTAAATTATTTAGGACAGATTCACAAAACTAGTTAATATACTGATTAATTTATTTATTGGGGGTGGGCGTCAAGGAGTAATTGTTAGGTTAATTTACGTCGAATATTTTTTTTAGAAATACATCTAGCGTTAATAGTACGTAAAATCACAACGCTTTGGGGAAAATATACAAAATTAAAAGAACATAATAGTTAATTAATTAATATTATGTATACAGTACAAGTTAAGTTACATTTAGTTACTACGGTGATAGAAGGGTGAAGAATATAGTCTTACGCAATGGTACAGTATTCGTTGTTACACTTGCTGTGGCGCCGGGCGGGCGCGGCGACGGGATGAA
>TCONS_00000169 XLOC_000162
AGGGCCCAGCTAGAATATTTAATTCTAAAAGTAGTGCTATAACTTGTCGAAATGTTAATCAGATAACACGCATGTTACTATTGTAATCTTGTTTCTAATCCTTTTATAGTAATTGATATTGTAAATATGAGTCAACATTTTATATTGATAAGTATTTTAATATAGTTGGTGAAATGTGAATTTTATTCAGATAGATAGACGGTCTTTTGTTTACATTTTATTGAAAATTCTTTATAATTAGGACCGGTTTTACAAGTTTCAAGTGAATTGTTTGATAGTTATCGTATTAAACAACTTATTTTACTTTTGTATTTCGTCAGCTCATGCCTTTATAGACGAATAGCATTTACACAGAAGTTATAATCATGTTGGGATTAAATAGCGTTTTGCAGTGAAATAACGATTACATTTTTAATCAATAAATTTTGTAGAGTTTAATCTAAAAAAAATATATACTTATTAGCGACCGTAATAAAAAATATAAAAAATAGTAACTTGTA
>TCONS_00000170 XLOC_000163
CTGATTATAAAAGTGAAAAATGAACAATTTATTTTATTTAAAGATATTTTTAATTTGTTTATGTTGTTCTATTCTATGGATAATTTTGATCTGATGACGTAGTTTCTGAGGCTAATATACTCAAGTGAACTGGCGTATGGCAAGTTTAGCACATAATAGGCACATGTTGTCATTCTTGGCAAATCATTTTAGTAACGCGCTATTAACATTGCATATAATTTGTATATAATCTTCAACGTGTTTTGTATATTTATTAATACAATGTAGTATTATTCGTATTATTAAGCCGCAAATATATATATTATTAGTTAATAATAAAAAAAAATGTTTTGTTATATTATTGGTACTGTTTGTTATAAAGTAATTTATTTAAAGATGTAATATTGTTTTAGTTCATAGAACGAGCTACAATCAACTTTATTAATACTCCGACCTTGGGCTTGAGTATTGTTTACTAATAT
>TCONS_00000171 XLOC_000164
TAATGCGACAAATATTATTACGAGTAGAACTAAGAATGCGACTAGCGATATTAGAACATGAAGGTTTGATGAAGATAAAAAAGGTATTTTTTGTATTTTGTAATGGAGTTTAATTCGGTCTTAAGAGATACAAGCTAATAATATTATGTTAGGTGTGGCCTAAGTTATTAATACTTAGTTCAAGCTATGTAAAGCTGAATAAGTTTTCGTACATAGGTCTTAATATTATTGTAGCTGCATTTACATAAGCATTTGTATTTTAGTATATTTTGGTGGTGGTTTGTATAATTTAGTTTAGTAAGAAGGATTTGTAATGATTATGGGTGTATTTTTGTAAATATCAATAAAGAATTGTAAAGGAATTTAGCTCTCGAATGTTCTTGATGATATCTTAATTAGTAGTACTTGTAATAATTTTATTGATATTTATGTATACTAAATTAATAGAATTCAAGGTTATATGGACAGATTAATGAGATAGCCGAATTAATACAGAAAATCGCTTCATTT
>TCONS_00000173 XLOC_000166
TAAGGAGTTTGACAGAGAACGTTTATTATAATGTGTGGCTAGCTTTAGGCAAAATAATATTACTGCAGTTTATTTCTTTACTCACTTTTTTATGTCAATCATGACTTAAATTGATACAAAGAGCAGTTCAGTTCAAATATTGTGTCCTTGAGATACATTAAATATCAGATATGTTGCTTTAACCCACGGTTCATATTTCAGCCACGTAGTATTACAAAGAAGGAGCCTATTACCTAAAATAGAGAATAGAATTCGCACTCCAGATCTTACCGATTTCTCATTCTAAGTACACTCCCACAAAACCAATAAATATATAGCATTTCACCAATTAAGCAAGTAAAAATTCCAACATAACCTCTCCGACCATTCAAAACCATCAAAAACGTCATTACACGTCCTATCCTAATGCTATATGTTCGCATAACAATCTTAATTACTTATCGATACAAGAAATTGGCATACATTTAAATATATCTCACTGAATAAATCCTGTTTAAAATATACGCGATATTTCGCTGT
>TCONS_00000174 XLOC_000167
CGTATGTTTGTTATCTCTATTAGGTACGTGAGGGCAATTAAACGATAAACATTGTCGGCATTAGGTCGCGTAATGGAATTTATCTTTGTTATGATTCATTATGATTTCGACGACCTCCATGGCGTAGGGCGATTAGCTGGGTGACGAACTTGAGGTCGCGGTTTCGATTTCCGTAACGTTATGTTTTATATTTGCACCATTTTCCGGACATGCAAGTTACAATAAATAATGCGGGGTCACGATATCGCGACTTCCACAATCCGAATCAGGGTCAAACTCAGTAATTAGTAAAAACAATAGTTTTACAAATACGAGACAATCATAAATCAATATGATCGACTACACAAATACAACCATATTCTTGCAGCAGTTAATTAAAGTTTTTCCTTAATACATTTTATAGTATGTCTAGAGATATTTTCTCACTCGGGAGTTCCCATTTCCTAGAGTACATTATTAAACTCCGTGACTATCCGGATCAAAACATACATATTTACAAT
>TCONS_00000175 XLOC_000168
GACGCGATAGGTTATGTACAGCTGAAAAGGGAAATAAATGATTGTATTATTAAATGTACTATTTGTCCGGAGCACAAAGTGCGCTCTAAACCATATTCAGCAACTGTTATAGTGAATAAGCAAGAAGAAGAGGTGAAAAGCGTCCAATGCCATGATTGACTGGCATCTGAAGGTGGATGCAAACATGGAGTAGCATTTTTGATGAGGTTGCACCGCCGAAGTGAAGAGCCATCTTGCACATCTGTAGAATGTTATTGGAGGAAGTCCAAAGTTGGAACATCAGTTAAAATATTAACTGCAAAAGAAATGGCAAAATGCAAACCAAAGAAATTTGCACCAGAGAACAGGCTGATGAATGAT
>TCONS_00000176 XLOC_000169
TGGCTTGTTATCACCGTTAGGTTTACCACCGAGCTAACCCTGAAGGGGCAAAATTGTCGAGAAACGATACAGAAACGGGTTTGACCCTGTCCTGAGAAGGACGCGGCCGGACCCAAACAAAGGACGCAGGTAACAACAGGGACAATGCCCTATTGTTTCCTTTGTCCGTGGCGTGCAGCGAGGTCGCTGCGGTCGTTCCGAGCAGGTACTCGGAAACGGGACAATGGCTTTACCGAGCAGGTACTCGGTAAAAGCCAAAGGGACCGCTCGAGTCGGGTGCTCAGAGCGGAATGTGTTGCGCGATAAAATTTTTGGTATTAAAAAATATAATACTTTCACGCGCAGAACGTTCAACGGGTGAGCCACGTTCACGTCCATCCAACGGCCAATCACAGCAGAGTGCGTCAGAGGAAAATGCGCTGCGCGACGGCACGGTGATGCGGCGGGAGTAAGTACGTAAGTAATAATAATAATAATAATAATTGTATTCATTTGGTTTTGTATTTTGTTTTTTTTTTTTG
>TCONS_00000177 XLOC_000170
ACTTTTGGAAATAAGTGAGGTCACTTATTTCCAAAAGTTTCTGTTGTAGATGTTTGTCTGTGATGCCCATGACTATTCTGTCTCTTAAAATTCTGTCTTCTAAATCTTTAAATTACAATTTTTTACTAGTTTCTTAATATTGGAGTAAAAACTATCAAAACTTTCACCTACTTCTTGTATCCGGTTACTGAAGTTAAATGTATTGATCACTTCATTTTGCGTTGGTGAACAATATTCATTGAACGCTTCGAGTATTTTCTCATATTTTGTAGGTTAATTGACGGTTGGCCAAACACTTACACGTTCACAAAAGCAGTGACGGAGGAACTTGTACGCAGCAACCTCGGAGATATACCAGCTTGTGTAGTAAGGCCGCCTATCGGTAAATATGCTAGGTTTTCATTTTTTTATATTTATAATGCTATTTATTTTTAATAATATAATGCTATTTATATTAAATAATTAATCATTTTAAATAAATAGCATTTTTTATTCAAATTAAAAAATAA
>TCONS_00000178 XLOC_000171
GTGTAATATATCCCGAACCAATTGCAGCTGCTTCCGACTCCTTCATAACTCAAAAACTATTTCAGATAAACATGTTATGGTTCATATATTGAAACTAGCGAGATATATATGTGCTCCAAATTTCACATATATACCTCAAACTGTTATTGAGATATTAACGTACAAAAATTGTAATGATTATCACTGATTGACCCATGAACCATAACTCTAAATCAGTTCCAAATGGCCTAGGAAGTTCAAATTTGGCATCCAAATAGACAGTTGGGAAAATACAAAGGAATAAATCAGAAACTAGAACATTTTTATCATTTTATTATAATTATGCAATTAAATGACTTTATTAGGAACCCATACTTATAGGGCCTGTAAGAATCAGCAGTCAAAATTAATGGCAGCCGGTTTTTATGTTAATTTTAGGATCTTCACATGAATACATA
>TCONS_00000179 XLOC_000172
ACTAAGCATAAACAATGTCAAACTTCACAACATTTATTATTTGATCCTTAATTATTTATTGAAGTAAAAATTATAATCTAGCACTTGTGCGATAATATTTCTTTAGAAACTTTCACCCTATAATAAACACACCAATAATTAACTAATTACTCTATTATTGCACATTACTATTGTATTATTTGATATTAAACTTCATTCATACATTGGTTCTGAATTCTGTTGTAATTAATTGACAATAAATATTTTATAGCTACCTCACTTTGCACCGGTCAAAGGCATGTTATAGATTATTTAATAACTTTTAGTTGTTGTCTAATAAAAATAAGGTATTGCAAGTGTTTAGGGAGCCCCGGGAATTTCGCAAAGCTTACAAATATACTCAATATTAAAATATTTTCAAGGCAACATAGATTTTGCTTGCCATATCGTCTACCCACATGAATGTTCGCTGACTCCTGTTAATTACGCTATTAAAAGTAATTAAACTATTTGCTTACTACTAGGCATATTGCTAAATTAGC
>TCONS_00000180 XLOC_000173
ATAACATTTTAATTACATGAACATTTTGGATTTACATATTTTATATAGTCAGCAAGAAAATGTGCAACTAATGCAAAAAGTTATTTTTAACCAATCGATCCGGTTGCTGATAAAGATCAAAATACTAATGCCATTAGAGATTTCGAGAACTATTGGGGTCACAATTGCAAAACCTTTCACCATACATTTTGCAAGAAAGGCGACTCCAATTCGCTTTTAAACTTAACTAAACTTTGTATTGGAGCATCATTGAATGTAAAAAAAAGTATCGCCTAGAGGCAAGCTTGCTGCCAGACATAGGCAATACACAACATAATATGTTATATATATAGAAATGAATCCCTATTTCCCTTGGTCACGCCTACACGCGTGAACGGCTGGACCGATTTCACTATTTTTTTCTTTGATGTATTTGTTATTGTCAGGAGAAGGTTTCTTATGCAAGAAAAAATTCTAAAAATTGCGCGGAAATCTAGATAATTTAAGAAAACTTAACGAAAATATTAATTTTAT
>TCONS_00000181 XLOC_000174
ATAAAATGGGAAGACTGAGATTTTAAATGGAAGAACGGAATTTAAGTTTGATTTTTTAAATCATTGCTCAGATTTCTTCAACTGTAGCGCAAACATTATCTAAGTATTTTTAAATTTACGGCAGAAATAAGTGTATTCTATTCATCCTGCGAGACATAACATTAGACACGTGTTCAAACGTTGAGCATTGAGAAGAGTGGGAACCGGACCAGATTCGACGCAACCATTTTAAAAAATCACGTCCTATCTGAACGATTGCAGCCAGTTAACGAGTGAGTGGCGTCACGTCGTCTAAATGAATTATTGTTGGCTTTATGGGGAACATAAAACGATGAGATCGGATGCAATCAAGCGGCACCCGCGGCGTGGACCAAGTAAAAAGGTGTCCGTACCGACAGGGGGTCGCTCACAACCGTCGCGCTAAACGCCTACTCTACGCACCCGCTTTTCTACCTATTTCAATTAGCAATGAATGGCCAAAGTAACAAAAGATACATCAGCA
>TCONS_00000182 XLOC_000175
ATTTCTGCTACCCGTAAGACTTCTTTGATAGAGACTTTTATTGCAGGAAAGATTTTCCATAAACCTAGATAACCTAGTTATGTATAAAATTAATATTTGACCTGTGCGACTCCGACGACACGAACACAATGCGTGCATTCGGGGCGAGAATCTTCTCTATATTTGTAAGCAAATAATACTGACTCAAGTAATTAACTTGAAATGTCGTTTCCAGATTGTCTTCCGTCAGAGTCCAAGGTAAACCAAATGTCCCAGCGTTCAACAGCACAATGTCTATTTTTCTAAAATCACAAATAATATAGTAAATGAACATAAACCTAGTTATGTTGTTTTTCATAAATCAACGTAAGTAGGTTTATGTTCGTAATTAAATAATAAATCTTACAAACATACCTCTTTTATCCCTGAAGACGTAGATGGAAGCACTATTATAGACTAAAAAGCAAGCAACAATACCTAGTAATCGAACTCGAG
>TCONS_00000183 XLOC_000176
GGTCACATACTGATTTTTAAAATACCCTGTTTGTTTGTACTTATTTATTACATTAACAAAAATGATTTCTTGAAACATCAACAGTTCTGGCATAAATAAGAGAGGGCGCTTTACTTATATTCAGGTTCTTTCAAGAGATGTTCTTATTTCTAATCGACAATATCGATTCCAAATTTATTATTCAATTTAAACGACTTCCGAAGATTGATAAAAAACAAAGTTAAGCAACGCTATGTTCCCAACAAATAAAATCATAATACAGAAATTCTTTCGATATTACTATCTCTTGTCCGTGCATTCTTTAGTTGCACATGTCTTTGCATGCAGGGATTTCTAATGTTTTGCCATTTTGGTAATAGCCACACCTCTCTACTGCTTAAAAAAGAAAATTCCACACTGCTATTCGAACACCACACCAAGTGTCCTGACTAATATTATAAAAAGGAGTTTGC
>TCONS_00000184 XLOC_000177
ATTAGATTCTCGACGTGATGTTTTTTAAATTTTCTATTCAAAAATATATCTGCTCGTAATTAAGATTTGTCTATATTAGAGTATGGAATCAAAATATGTATACTCCAATATTCGTTGATGATATGAGATTTGAGTGGTATACTCAAACTCATTCCAAATAGGCTGTAATCACTCCATCGGCTCTTTCAAGATAAAAAGCAGGATTTTAAAAAGCAATTCGGATAATAAACTACTTTTTTAATCTGTTACCGCAGCGCAATTGATGTAAGTTCTTTGTTCGTTAAAAATTCGGACAGATAAAAAGGGACATTAAAACATCCAGTTTAATTCGAAAATATCATTTATTCTCCGCAGTGCGATACCGGCCACGTCCAAACTTTATTGTATGAATTAAAGCGATGAATACGATCCGGTTGTTGGCAGTTTAAACTGGATGACGACGACGAAACGAGCAAACCGCTAGATAAAAGACGAGCAAGCAGCT
>TCONS_00000185 XLOC_000178
TCCTCCACCGCCTCCGCCACCTCCCCCGCCGGCGGTGTTCTGCGGGTCGGGCTCGGTGGAGGACATGGCCAAGATGCTCGCCGGCAAGTCAGGCACGCTCAAGAAAACCAAACAGAATAATGGTAA
>TCONS_00000186 XLOC_000179
ATTAGCGAGCTAGCAGATTTCGCATAAATTCAAATCCTATAAGTGAATTCGGGTTTTATTCTCTGAAAATGTAATATTTCTCTGTTAAGGTGGTAGTTAACAATGGATACAAACATAATGAAGTTGTTTTTATTTTATGTTTTAGAAGGTTGGTTTCGAAACCGAACTTTAATGTCGAAAGTCTGATCTCCTACTTGGCTATCGTTACTGAAGTAGAAATATTTGCTTTGTAAAATATATAAGTACATATAATAAGACCTATATTTTTAAAAAAGTGTAAGACACACGTAAAAAGACCTATATATAAATAAGTGTAAGACGTGAAAAATAAGAACAGAACGTAAAC
>TCONS_00000187 XLOC_000180
CACACGCCATAAGTCCTGTAAATTCCAAATTAGTAGGTAGAAGTCAACTTGCCATGATTGTTCACACGGTAAAACTTGCTTACGGAAGTCGATTTCTACAAGTTGATAATCTAAACCGCGCTTTAATCCAAAAGTTAATAGAATCAATGACACGAAAGTTTAATTGAAATTATGACAAAAATAACATGTCGCATTTATGTCCTTAAATCGAAATATTTTATAATCCAGCTGGGTAATCAAACCCACGGTTTCGGATTTAAAACCTAAGCCACTACTCAATCAATGGGTCGATATTGAATGAATCAACAAAAATTGATATGAGGTTTACTCATGGTAAAAACACATAGCATAGTTCTTTGAAGCATATGGACTATGCAATGGACTTGGAATTCGATTCCTATGAACAGATAACTGTTTACAGTTTGTCACATGATATTAATAACTTTTAGGCAAAGGTGCCGTGTTCGTTACCGGTGACAACGAAAACCAAAAATTAGGCCTTCCAAACACAG
>TCONS_00000188 XLOC_000181
GCGAGACTCACCCTTGAGTTCGCCGTGTCCGATCCGTCCGACGCGTCCTACGACGAGGCGCCAGGGCTGCGCGGCCTGGCTCATGACGCCGAGCGTGAAGTCCATGAGCTTGGTGAGGCCCATGCGGCGCGCGGGCCCGTTGCGTCTCCGGCGCGAGCGGTGCGGCACGTGTATGTTGATGGCGGCCGTGTCGAGCAGCTCGCCGCGGGCGTCGGTGGCGGCGGCCAGCAGCCAGCGCTGGTCGTGCGACAGGCAGTAGGACACGAACAGCACGGCGCCCTCGCCGGCGCCCTGCCCCCACGTCTCCGCCACCTCCTTCAGCGCGCGCGGCGCCGCCAGCACCCACGCCGGCGAGAACAGCTTGTACGCCGCGCGGTTCTTCTCCTGCGATATAATGACATCTTACAGCCTGCACACTTAATTAATGCATTTAGCGACAGTGCCCAAAAGAGACTACAGAATAAAGATTACAGAAATTACAAAC
>TCONS_00000189 XLOC_000182
GAAGACTTTCCGTGGAAGGCCGTTTCCAATAGCCACGCGGCGGAGTCAGCTGGTGGAGGCGCTTCCAGTTAAAATATGTAGTTTGACATAATTTCATCAACAGTCGAAAAATGCAGTTTCTCGTGGTGTCTCGGTCAAAAAGCTTGTTCTTAGGAATATCGTGTATTCATTATAGTATAAGAAATTATCTGTAAATGAAGCAATAATGTTGTCCACTTTACGCTTTCTACTTACCATATGAGGAAATTCGTTCTTTGAAGCATTCTGTCCTCCTACAATAAGTTCGTCTGCATTCATATTACATTTGGTTTTTCTTTCCATTACCTCATTCATCAGTGCATTGGTTCTTTCGCAAGGATACACTAGTTGCTCCTGGTACTCCAAACACTCTAGAAAAATAAACATAAAATCTGCAAACAAATCATAAAATG
>TCONS_00000190 XLOC_000183
TACGAAAATAGGACTTGAGTGGTATTCATAAAAAAACAAGAAATGCAGGAAGTACGACTTATTGACTATAATCAATTTTTCATTTGACATTTTTTTTTATATCAAATTAACACTGCATTTATGTTTCCTCTATTTTTTAAAAAGAAAATTCCAGATAAATTTTAATTATGACTTCATATTTTTTTGTATTCAATACGCAGATTTCTCACTCTGTATGTATGGTTATTACTGAATTTTATACATAATCGATATTTAGTATATTATGAGACATACGCTCGGAATTTTATTTGACAGATGAAAGTTAAAATTAGTAATCATATCCTATTTTTAACATGGAATTTGAAGTTACTTATTTTCTAAAATTCTAAAATGTTTTATAACTTTTTTTTCTTGTACTACTTATAATTTCTGATGGAAAAAAGTATGTAGACTTAAATTTTTAGTTTACCTATAAATTCCTTTAAAGAAAATATTCAAATCTTCTATAAAGGTTTGTTCACACTAATATTTATTATTTAAAAG
>TCONS_00000191 XLOC_000184
GCTCAGTGCAGTATAAAATACTATGCTCTAAAAATATAGTGACTTCAACAATGGGGATGGGGCTTCATCTTATGCCAGAATCTTACGTTTGGCTCTACCAATCCCCTTTCATGACGCTACTTTGTTTGGCACGATACGTAACGCCCATTGATCTATTTCATTATTGAGTAATTAAATGTATGTTACACAGTGGAGAAGGAGAGCGGCAGCAACCTAGCGCAGGTGCAGGTCAACAAGGGGCAGCCCGTGCCCGCGCAGAGCGCGCCGCACTACATGAACAACGGCTCGCGGTTCGCGGCCGCTCCCCCGCGCCCGCCGCAGCCGCGCCCGCCCCCG
>TCONS_00000192 XLOC_000185
TATATCGATCGGAGCGGGCGGTGTCGCCGCGGGTCGCGACGACGCTCGCGTGACGATTATGCGTTTTGTACCGTCGGCGGAGGAGCGGCCGGGTGAGGCCTGGTGTGGCCTGGTGTGGCCGGGTGGTGCCGGGTGGTGCCGGGTGGCGCCGGGTGGTGTCGGGGGCTCCGCGCTGCAGGGCGCGGCGGCGACGCTAGGGCCGCCGCAGCGCGCAGCACAGGTAGCGCTAGCACAGCACGGCGCGGTCCGGCGGCGGCCGCGCCGCGCGCACGCGCAGGCACGTGCCCACCGACCCCACCGACCCCACCGACCCCACCGACCCCACCGACCCCACGGTCGCGCCGCTCCCCGCTGTGTCTCGTGTGTTTGCGCACGCGCAGTCTGTCGTTGTCGCGGGCGGCGACAGGGCGTGTGACAGTTTCGCCGGCTTTTCGTAGTCGGGTTGAAATTTCTTGCAGAGTGCCAGCACTGACGGAGGATGTGGGTGTGATTTGCGCGACACCTGCCCGAGGAGATACGT
>TCONS_00000194 XLOC_000187
CCGGACTGGGACATCAACGACGCGGTAGTACCACGAGTATCAAACTTCGACACGTTCGGCGAGTGGTGCGACGGTCATGTGCGAAGAGTGTATCCGCCGGCATGCGAGGAAGCCAGACGGCACGCCTCAGGCTGGGCAATGAGAAACACCAACAACCATAATGTACATATACTTAAGAAGAGCTGTCTTGGAGTACTGATCTGCTCGGCCAGATGTAGACTGCCTGACGGATCAAGGGTGCACTTGCGACCTGCCATTTGTGATAAAGCAAGAAAAAAGCAACAAGG
>TCONS_00000195 XLOC_000188
TCAAACCAACTTATATTCGAAATTTAAATTCAAAAGAACATGGTCAGGCTTAAAAAAACGCACTCGTTCCTGGTATTGTTCTTGTTTATGGACGGTATTCGCCTTCCACGAGTTAGATTAATAATTGACTCAATGACTCGTTTGTTTTCTTAAAGTTAGAAAAGAGTATACATTTTGAATTTGTAAAACAATTATTACATATTCAGGTTACACGAAGGGACATCTATATCACTTTTCATTAAATTCGGGCCCGCTGACCTAAGAGGAATGGGAAAATAACCCTTATCATTTTAATTTACATTGGACCTAACAAAACTTTACAGCTATTTGATGTTATGCGAAAATTATTCATAGCCATTTACATAAATGTCCGGTCTTTTTATAAAATACCGTTGTTTAGGCAAAGGAAGTGGAGTCGTAAGATTTATGAAATAATTTCGTGACTTTGTTTACATATGGGAGGCTATTACCGAAATATGGCCGACGATATTTTTTCGCATGAGGA
>TCONS_00000197 XLOC_000190
AAATTAATATTACCGGTGTTTAATCCAAGTAAAAAAAAAGCTGGTCATTTGAAACAGCTAACTTATCCCAGTGTAGTCTCCCGTATAAAGGAAAATCGTGGTAAATTTTCTTTACACTTGTTTTGATACAACATCATTCCAATAAATATAAGTTTTTTTTTATTTCATGATTTATTCCTATACTTTAGACAAAAGTTATAATATTAATTTTAGTTACACCAATAAAAGGAAGAGCAACAAGCTTGTGGACCTAGTTTTCCATATGAATAGGTATAACACGAAATTATAAAAAAATATTAGGTATACTTACAAAATCGGGTCCCAATTGTTCTGCACGTAACATGTCTTTATTTTTCAGTTTACTTTCACTGTCAATGACTTCCCATTCAAGGGTCAAATTCTTAGAGATGTAAATCTTTCTTGATAATACTCTAAAACAAACAGTTTACATTTGGGAAGGCTTTAGAAAACATAATTTAGCAGTATATATCCTTTTCGCGTTAATTCAATC
>TCONS_00000198 XLOC_000191
TGTAATCACTTGTGGCTATTAGGTACTAAGAAGCGATCCACTCAGAGTGACAGTTCTGTACCTACCAGCATAATATTATTATTATAGTAAAAGTCATGGATTCGGCGATAGCCTAGTTGAGTGTGGAACGGTCTGCCAAGACGAATGTACGCAGGTTCAAATCCCAAGGGCACACACCTCTGACTTTTCTTAAAAAATCATGTGTGTATTCTTTGTAAATTTATCGTTCGCTTTAACGGTGACGGAAAACATCGTGAGGAAACCTGCACATCCGAGAAGTTTTGTATAGGAATTTCGAAGGTATGTGAAGTCTACCAATCCGCACTAGGTCAGCGTGGTGGACTAAGGCCTAATCCCTCTCAATAGTAGAGGAGGCCCGCGCTCAGCAGTGGGCAAGTATATAATACAGGGCTGATATTATTATTATTATTATATGGATTCGGAAAATTGGGCACATCTATGTAC
>TCONS_00000199 XLOC_000192
CCCGAATACTGAAACGCTACTCAACCAACCAACTTGTCTGAGGCCTATTTAAATTTAACAGGCTACTTAATTTAAATGGCATTCTCAAACGTACATTAAAAGATTTTACGGAAAACTCAGTTGAGGAGCAGTTAATTTGCTATAGATTATAAAAAGTATGTTTTCGTTTACATAATTTTAATAAAATGATATTTATGTGTCGTTTCACGCAGCATAATTTATGAAACATTAAAAAAAATCAAATAACGTAATACGCAGTTTAATTAAAAATGATTTTTAATTATTAAATTCTCAACATTGATGTAGTAAATACATTGCAACTTATTTATACTTGCCATTTGGCAGCATGATCACTATTGACATTAGTCACTTTAGAAAAAAAAACTTCTGCATCTGTCAAATTTTCGTCAACAATTAAATCGTAGTGATTATTTTCTCTTTGTTAACAACATAATTCTTATTTCGTGTCATATATAATTATTCTTACCACAGAAGTTTCTATTTTCTATTTATTGTATA
>TCONS_00000200 XLOC_000193
CGGTGTATTTGGTTAAGTCAATATGCTGGGTTGAAATTTCTTGATCTATTATTGGTTTGTCTGTGATGTGGTCAATGTATTCATTTACATTAATTTGTCGATTATTTATTTTAAGTTGGTCTGTATCGGTTTGTTTGGTTTGGTCAATGTGCTGGGTTGAAATTTCTTGATCTATTATTCTTCTGTGTTATTGGTTGGTCTGTGATGTGGTCGATGTATTAATTTACATTTCGGTCTTTATTCTTTATTCAAGTTGGTCTGTGTCGGTGTGTTTGGTTTGGTCAATGTGCTGGGTTGAGATTTCTTGATCTATTATTCTTCTGTGTTATTGGTTGGTCTGTGATGTGGTCGATGTATTAATTTACAT
>TCONS_00000201 XLOC_000194
CGTAATTCCCCGGTCTTCATTTTATTTCCTGTTGTTTCCCTAACTTTATTTTACAAAGTGCAACTTACTTTATAAACTGTCTATCCAAAAACGTTGACATTGGCAGATGCGCAAACCGCGCCTTGCCAGAGAAGAAAAAAAAAAAAAAAAAATGACGATGTCTTAGTTTTTTTAATAAAAAGAAAGGTGGACCAAGGAACAACTTTATTCAACTGTATGTGTGACGTCATCAAGAATTTCTCGGTTTTTTATTTTTTTGTTTCTTTGAAATTAAGTATTCAAAAAATATGAAAAATACATAATCGTACTCAGAGTAGAAAAATTAAGAAATGGTATTTTTGTTTAAGGCGATACCTCAAGGTCCATTTTCATACATTTTGTTTCACCTTTAATCTGGGTAACTAAACAAGTATTGGCAAGTAAAGAATTTAAATTCACGTCTAGTTAGTGATTAGTTCTCGCAGTTGAAAGAAAAAC
>TCONS_00000202 XLOC_000195
TTCTTCCATCGAATTTTTGTTAGTGTCGCAAAGAGAGCATAACAAAATTGGTGCAACATTTCCGTCCGGTTACCGTGTGGTCACATGCACAAAACATTGTTTACATTGTTTTGAAGGTAAAATCAAGCAGCTTATAAATTTGAGCATATCTACAACTTACCTCATGTCTTTCAGTGTATGGCACGGCTAATAACAAAGTGTAAAAAACAGCACTTAGTATAAAACAAAGTGCGGTGACCATGCGTAACAGTCGTCCGGACCCACTGGGCCCTGCACTTCCGCCCGTCGACCCTCTGCCAACTGACAATCTAAAA
>TCONS_00000203 XLOC_000196
ACAACATACAAATACTAATAGTTACCCGGAAATAAAACATAACAAGGACAAATTGTAATCATAAAAATTACTATCGTTATATCAAGTGTTATGCTATCACTCATTTTATTTATTAGCACAAAGTAAACATGCAAGACAGTCTACGTATGTAGCAAAGATAAGATTAGTCAAGATTGCACTTAGGTCAGGTGGATTTCTATAGTTACAGGTTTTTTTTTAAATATACCTACTGAAAATTATTTCTATGGCACACAAAAACCAAACCAATTGCACAACTGCATTCTGTCTATAAACTATATTGTTATAATCTACATGTTACCATCAAACTACAATAAACACTATATTCGTGCAATGACAATAAAAAACGTACGTACTTCAAAAACGTACGGTGACATAGGTACTTTACTCGATAATATTTGTATGCGAAGCTAACAGCCAACAAGCAGGGATGCCGTCTCACGGTAAAGCTAATGTGAAGATAATGACTATATTTTTAGCTGTTACATACTTCATTA
>TCONS_00000204 XLOC_000197
GAGCAGGCGCCCCAGCAAGCTGAGCCCTGGACAGCAGTGATGGCGGATATCGAAAGGGTGGTCATGTCTGGCGTCACCCACTGGCAATCACCTCGTTTCCACGCCTATTTCCCGACGGCCAACTCTTACCCTTCTATTGTGGCGGATATGTTGAGCGGCGCTATTGCTTGTATCGGTTTCACCTGGGTAAGTTACTAATGAAGTTATTGCATTAAATAAATTAGTCATCTAATTACCTGGAAGCAGAGGATAGAATGCGATAAATTAATATCTAAGCTACAGTTACGATTTATAACATTTTCAAATTAGAATAAAAGAATATCTGTATGTATGTACTTACTTTTATACTTATATACGCACATATATATCCACTCCGTATTGCATTTATAACAGCTTAGTAAATTTAGAGTATGTCAGGTATTTTCTACAATTATTCACAGACAATTTTTAACTTGACGGAAGATGAACTCGGCCAGTTCCACACGGTCCATTGCTAATTCGTCTGCGGTACAAATTAGTAATTA
>TCONS_00000205 XLOC_000198
AAGAAGTATCTCTTTCTAGTCCTGACGTTTCTGACACAGACTCAAATTATACACCGCCTATACAAGATGTGAGTGTACTATTTACAATTTCTAATCTTGTAACAGTTCTAGCTATAGGACTTACACTAACATTTGGTGCTCGGCTTTGCGCGCCCGGACCAGTCGTTGGCTCATTCTTCAGGAGCTTTACCGATTTTCAGGATAAAAAATACCCTATTTCTTATTCCAGGTTATATTTTAATTACAGGGTTCATTCAAATAAATCCAGTGGATTTAGTGTGATTAAGTAACAAACAGACCCACTGACTTTCGGTGGTACAGTACATACATTCGGCCTCAGTAGCACAGATCTCGAGTTCGAATCCCG
>TCONS_00000206 XLOC_000199
TTTGCTGTAACAAATATATAACAACTATTTTACAATGTTCTTAAAAGTGTCTTGTAAATATTACTTCTACCTTCCTTTCTATCTATCTACCTAAAAGATAGTGATATAAATAAAAAAACGAAACCCCGATATAACAGCAAACAACGAACCGCTTGAGAATCTCGAGCGCGACCTGCAGTGGAACTCGTGAGCTGACCGGCGCCGCGCGGACACACAAGTATATACACTGAGTATAGCACTGTATGTGCCGCATACACATGTCACACGCAACTGTAGGGGACGGCTGCACAACTAGTTTTTTTTTTATAAAAAAAACGGTTCTTGCGATTTTTGATATAGTATGTTATTTTTTTGTTTTAAATATAGGAGTGCGATTTTTTTTTCGGCGAATTCGTCTGAATAAGTGTTTTTTTTTCATTACTACGATTTTTTCTATTTTTGTATTAGAAAAAAATATGATAAAGAAATAATTAGTTAATTCCGTATATTTAAAACAAAAAATATTGTTAAATATAATTGTAGCT
>TCONS_00000207 XLOC_000200
CCCTTTGTGGCTGATAATTTAAACAACGTAATACCTAACATTTAATTTCACTGATACTTTTAGTATCACAATCAAATTAATATTCAACACCACAATTTTAAAAATAATGTCACAATTTGCATTTATAGATAATACTTGTAAGGGTTGGTATTCTTCTCTTTATAGTTTTTATGTTACCATACAATATAAATAACAACAATACAATATTACCGACACATCGTTGGTGCATGTATGCAATTCTGAACATTAATTCTAAATAAATTAATGTTTTTTCGATACCAGTTGGTAACCAAATTTTAATAATATCGGTTTGTTTCGATAATCCGCAGCTCCAGTAGTATCGGTTTAGGCCGTGAGAGAGCTGAGGTCGGAGAGGAAGTTGTCCGGCGTGAGGATGTGCGAGGAGCCGATGATCACCTCCCAGTTCTTCAGCGCCGCCGTCACCTCGTACGCGCAGCGGATCTCGGAGAAACAAACGCCTGGGGAATGTTTAGGTTAGGATGACCAAGAGTGAGTTGTCATC
>TCONS_00000208 XLOC_000201
CCTACTCTAACTCTGTGGACATGATTCATCAGAGCAAGCCTTTAGTCCCCACTAATATTTTCTAAAAGCCCATGAATACAATTATTCCTCTACAAACAGGTCTACATCTTATTTCTTCCTGCACTAATTGCCTTGACATCACCGTTAGATTGCATGCAGTTGCATCTGTCACTTATAAAAATAACATCAGTCTGTATAGTGTTTTTGCTGCAACAGGCCCCCATGCAGCGGTACTGGGAAACTAGTTATCGTACAGCTTTTTATTTAATAGTTTTAATATTTTATTGCTGTATAAGGGATGTCAATGCAAATGTGTAGTGAAAATTCTGGTGTAAATAGATTTGAGAACATAGCATTTATTTAAGCTGATGTTTTGGCAGTCATCGGTATTCTCTCAAGTTGTTTGACGTAAGATTGAAACTAGCACAACAATGGTTAATTG
>TCONS_00000209 XLOC_000202
TTAGATATATAAATTTATCGTACGTATGTCTGTTCATTGTACGCTTTACTCGTGTCTTGTTCCAGTTGGATGGTAGAGTTTAAAGTATTTAAATAATAATCACATGTATTTTGTCTTCTTGGCATTGAGGCAACAGTGGAAAATAATATGTTTTTATATACTTAAGTTGATGCAGCAATAAAAATGTTCAAGTAATGTCCATCTTGGTTATAATTTCACGAAACAAAAATATTATTTTCATACGAAATGTCGGGATGAATAAAAAATGCAAGTGATAACCAAAAAATATAAACTTTAAGTTGATTTATCACAAATTTATTAGATGCGAAGATTTTTTATAAAATACTATGTGACTGAATATTATAGTTTTTGAGTTGTATGTATGATTTTAAAATCTGGTCATTCTGTATATAGACTAATTTTGAATTTCAACAGATGCATTGTATGTTCAGCATTTGAAAATATGTATAACATTCTTAACTTTATGGTTCATTTTTGTAAATTGCAGAACAATATTTATTTCTT
>TCONS_00000210 XLOC_000203
TCCGAGCACTCGGAGTTCCAGACGCAAACGTCCCAGACTGCTATCTGTCGAATCTGAATCCATTGACTCAAGTACCTCAGAGGTGGAATCCATTGATGTGAGCCGCGTTGCGTCGGCGGCGAACAATATTGAAACCAATGAGCAACACTTCGAGCCTCCGGT
>TCONS_00000211 XLOC_000204
TACAGTCTACTTACTACTTAATTAAGTACATACAATATAAGTAGGTAGGTACAGTTACTTTCACGAACAACATGGAAAAAGAACAACCAAGCATTATATTTTAATAACATCATATAGGTATCTACCTAGATATCGTAATATCAATATTATTATAATCACAATAATTAGTATACTGTAAGTAACTTAGTGATTACCTGTCTACCTTCAGATTTAAACTTACGATAAAATTTGTATCACACGAACACGAACACACACAACATCCAAAAATAAATCCTAATATTATTATTTCACTCACTACACTGATCGGGTGCAACTTGCAAATATTATTATTCGATATTATACTACTTATCATAATGTTAGTTAGAATCATTATTATCAATAAACATACAAAACTTAATTGTTTTCACTGGATTTAACATTTTAAGCGGCCCCAAGTATGCAAGCAAGTTCTTGGCGTTCTTGGCGAGTAGTTAGTAGTTATACAGTTTAAACAAACACACGTTTTATTCGTAAACAATATGTAAA
>TCONS_00000212 XLOC_000205
CCGTCTAATATTACAGGATTTTTCGTTGCTAGGTCCACGCCGAGAGCAGAGTTGATCCGCCCATTAACCCTCATTACGCCGTGATCATCCAAAAAGGGTGACAAGGTAAGTAATTTACTATTTTTAGGTACAGGTTTACCTCGTGTCAAAGCGGTTATCTCAATAGGGAATGATTTTGCTTGAGCACTCTTCAACAGTAAGCATTCTGCTCGATCCATCATCTTGCAGTCTAATTCTCCGGGAAGTCTTTTGCATTTATCGACAAATCTTAGCAGTGCAGCCGCAGACCTCTTCAAACGTAGCCAGGAAGAAAACCGTAGAGGATCAGGTACAGGTAAGTGATATAACGTTACTGATGATTCCAATTCCATATGTGTAACCGCTACGTGTTCCAGACTATC
>TCONS_00000213 XLOC_000206
AACATCAAGAAAAATCGCAAAAAGGCTAGCAGTAGAAAGTTACATGGTAATAAAAACACAGGACTAAAATGGTTGTTTATAATACTATGTGTACTTTTAATCACAGAAGCAATATAAGGTGAAAATGAACTTATTCAGATCGAAATGTAATATTCCAAAAACCAGTAGAAATGTTCTAGTGAGCGATGTACTAATGCTCCAATTCCCCACAAACGTTCTTACATACAAAACAACTAACCGCCAGAAAGTTGTCACACAATACATTGCTGCCAGCAAAAAAAAACGTAACAACGGTGTCAAACAGCTCGTTTTACAAAGAAACTGCGACAAAAAGCTAGTGGACAAGGTAGGAATTAACCGCGCCGTCTGACGCGCGTTCACAGAATCCGCTCATTGTTGTCTCCGCGCGGAACGGCTCGACATTCCTGTAGCGGAGTGCAGGCGGTGGACGCTCAGGGTCATCACGCGGGACACGGCGACGGCTTAGAACGTACAG
>TCONS_00000215 XLOC_000208
ACTTTTAAAGAGGAAAAATTGTGTTAATCTCTTGAACAACTGAGCCGATTTTCAAAATTATTTCACTAATAGAAAGCTACGTTACTCCTGTTGTTTTTATCCTGGAACATATTTATCCCGGAAAAACTTTTTCACGAGGGCGGATTCGGGGGAATAGCTATTATTAACAAAACTTATTTAGTAATTCTTGAAGCAGTCAATAGTCAAATTTGAGAATCGGTATTATTTATAAAATCTATTTAGGATTTTTTGTCAGAAGAACTCAATAGTTATATTTACAACATTTATTTATTACAGTAAAAGAAAAATGTTTATAAAAAATGAGCGATTTCTGAGGTAACAAACATACAAAAAAAAACCACGTCGAATTGATAACCTCCTCCTTTTTTGAAGTCGGTTAAAAAGTCAAGTCAGCTCAATAGAGCTCGCAGTATATTTAGTTCTCAAGGTTGTCTACAAATGTCTGCGACTTCGTTATTTGCTTTATAGCGAGAAAAAG
>TCONS_00000216 XLOC_000209
CGTTGGTGTTGTTCCAGTATATTCAATCGGCCGGTAATGCCTTTTTCCAGCTCTTTTACCTTGTTCATAAGTTCTTCATTGCTCTTTTGAAGCTGATCGATAATTGCCGATTTCTCATCAATGCTTTTCTTTAAGTCTTCATAGCAAGTGTTGAAAAACGTCAGTCACTGTTC
>TCONS_00000217 XLOC_000210
CGACCACATATAATGCGGATAGATTACCAGTGATATTCATGGGTCACTATACACAATAACATAGATTATTATTCGTTTTACAATATCCAAATCGATGGCATTTAGATCGGCCGCACCTGTATCAACAAATACCTCGCCAATTACATAACAAACATTTACCAGACAACACAAATCAATCTTATCTCCAGATTAGTCCACAATCTAGACCATCGCTTGAACGCAACCGATAAACAAATAAGGCAACGGCACGCAGACTGTTTTGCAATGTGTACCGGGCCAGTTCCGAATCGGCGTGGTTATTGAAGCGACAGGTTCAACGAACGGAGCCGCGGGCCGCGCGCTGTGCTAGGCACATAGGCCGTGGGCTGTGGTCTAGATAGCCTCGTCCGATCATGACACGCTCTGTCGCCCGCCGGTGAGCTTGCCTGGCCGCACCTACCTGAGGCTCCGTGCTTGTTCGCGGGATCAGCGACTTTGATACGAATTTTAATACAACTTTACATA
>TCONS_00000218 XLOC_000211
GAGCTGACTTCTTTCGTTTTTTTATCCTTTATATATCAATTATTTTTTAAATTTTAGCGTCTGTAGTGACTCAGTGGTTTGTTCATTAATTTATTTGATTTGTTTTAAACGTATCATAAGTACAGCAATAACTTTGTTTACCTATATTTTATTTTATTGAACAGAAAATGCAATTATACGGGCTGCAATTTTAAGTAAAAAATTATTTTCGCTGGCTATCGGTAGATTCTGAAATTATGGTAAATTGGGCGTGAAAAGTAATGAAAACATTACTAATAAATCTTTATATTTAGATAAGAAAAGTTGTTTTATTTTATTTGTCAATATTTTAAATGGGTAAACACGTGACACTACATTTACGCCGTGTACTCACTGTAGCAAATCGATAACCGATTTTTTTGTATTAGTGTGAAACCAGCCTAAGCACATCCTTAATTATTTAAAAATCGGTATATTCGGAAAAATATCGATTTTCAATACGGCTACGTCTCTAGTACTACGGCCATATTTATTTTTCAACATAA
>TCONS_00000219 XLOC_000212
AAAGTTAATTTAGGTAGTAACATCTTTCCATAGCCTTGGTCAGTACTTTCAGGTTTACTGACGACAATACGCCATTGTTTATCCTAAGAAATACTATAACTAACAATAATTAACGCCATATTATCGGTCGCAATTAAATCGTAATTATTGTAAGAACTGAAAGTATGTAACATGATTTCTACTTCACAGCCATTAGTGATATTTTAGTTACTACAAATCAAAAACAATGGGAGAATAACTTTCTTCTTTTATATGAGTTTGCCCATGCTTAGTAATAATAGCAGATACAAAACAAAAAGAGATTAAAAAATCCGCTAATCAAAAAAACTCAATTTCGAAAATGCGACAGAATAATCAATTGTAAAATCGTTTCCTTTCTCGTATGTTCCTAATGAACTCTATTTGATATAAATCCCGGATTTGGTTAATTAAATAATTTTTAATATAGTTTTTTCGCTTCACAAAGTGCCGTAGAATCTGTTTAGGAGTTTTACAAGATTCCGAACGCTCAACTTCGCAAAGTGCTT
>TCONS_00000220 XLOC_000213
ATTAAAGAAACCAACGAGTACATGGAAGCGCCTTCGATGACCAGGCTCAGGAGGCATAGAAGACACGAGAAGACGCCCCTACATCAACCATCCTTCTCGGAGACTGACAGTTCTGGGTCGAGCGAGGCGTCGG
>TCONS_00000221 XLOC_000214
GAAATTTATTTAAGGATTGTAGATAAGATGTGTTGAGACGCTGCAACTATACATCAATATGTAAACACTTAGCGATCAGTCGATACTTTACAGTGGTGAAGAGTGAAATTTTCTGAAAGGTAACCCTACACTACTTATAGGTACTGTTATGCATAAATGCGGTATGCGAATCATTTTAATGATAAATAGATTTTACATGAAAGGGAATCTGGCGGGAATCGCGTTATATGGATTCTTCGCCACTAGTATTTTGTTTACGGTTAATACTTTTTAATATATTTAAAATAAAAAAACGTCCGGGAAAAATGAATAAATGAATTCGACGTCATATGACGTCCTGTGTAGTGATCTCATTTTGTAGTAATTTTTAAGCCAGTTGCATAATTTTAATGATTACTATCTCATAAGTCAAGTTGCATGACGTCCCAACACATTCTGTTAGTTATAAAATTACAATTTGATAAACGAATCAACGCTTTATTTCACGCTACACCCACCTATTGTAAAAAATAGAGCTACAGTTTTCAA
>TCONS_00000222 XLOC_000215
GCGAGAGGAGCCGGGCCGTTGCTGCCTCGCCTCGTGCCTCACGCCGTGCCTCGGGACACGCGCCACATCAAACACTCGCTTTATATGTACGCCCAAAGTACGCCTTACGGCTTCCTAGAACGGTGTATAAGCCAATTTCCATGCGGCCGCCGCCAATGATTTGTTGCTATGGCTTTTCGCCGCTTTGTTGAAAATTTTATAACTCGCAAATGTTTTACGCTGAATACAAACAAACAAAATTTGATTTCGATGGACAGTGTTTAGGTTCAGTTGCCTTTTTATATTGTTATATGTTCAAGTACCAAAATACCATTGAAAGTAATAAACACGGAATACGCGTATTACATTAAATAATGTGTATTTTTAGACAC
>TCONS_00000224 XLOC_000217
AATTAAACGTAATTTTCGGCACCACTCGGTAATCAAAATGTAACGATCGAATTAATGACCTCATAAAGCAAGAGGGAGGAATTGGAACAATACTTACGGTAAGTTATGTAACAAAGCCAAAAACATATTATGAAAATGGGCTATTTCGTCTTGTACTACTTCTGTGACCTCATCGCCATGAAATATGCTAGGATTATAGGTATAAAGAAATTTCTACCTTATCTGGTTATAGCTAAGGGTTTATAGCACACACAACTTGTGTGTTCAAAACATGCGGGCAAAACGGAACAATTGCATGTATTTTTTTTTTCATATCTCAACACGTAACCCTTTAGCTGTCTCCATTGTATATTATAATAAACAATTTCCGTCGCGTTACAAAAGTTAGATAACGTATCCAAATTCTT
>TCONS_00000225 XLOC_000218
AAGCCGCGAGCAATAGTTAGTGTGGTATCGATTTGAGTTTGTGAAAGGTGCCGAATGGATTTAAATTAGACTTAGCACATAGATTGATGAAATCCTTTATTAATTGCGCCCAATCTTTGTTTCGACAAAAAATTACAAGGCGGTTTTAGTTCCACAAAATATTTCCACGCATGCGGACCACAAGCAAAACATAATAAATAATTACAAGAAGCTGTAGAAAAACAGACATAATTGTAGCGACCGTTGAGATATAATGTTTCTCATGCCTACACTACACTAACCATCATGTGTAGTGTGCAGTTTTTATGCAAAAAAATCTCAACAACTAATTTAAAAAAAGAATGCATATTGTATTAGTAAGAATAATTTCTGTACATTCGGAACATCTATCTCTATTATTTATACATTGCAATATGTAAAATAGCAGTGTCTAATTTGATATACATCACGATTTGAATTTAAAATATAAAATCAATATTAATTTGTATTTATACACGTGTGCATTTTGACATATCCA
>TCONS_00000226 XLOC_000219
TCAGGCGAACGGCGAACACGACTGGTCATTTAAAGCAATAATAAAAAGACCAATCAGTATAAAGTTAGATCGTGACGCTCGCGTATTACTCATTTTAATTGGTTTATTTATGAGGTGGATTTGGATTTGGAGATAGCTATCTGGATAGTCTGTCAACTTCGGCCGACAGTTTATGATAATAATCTTTTAAAATTCGACCTACTTATGAATACCTAGCTAGGTATAAATTATAATGTAATTAAATAATATAGTCCTAATGTACATAAATTAGGACTATGTTACTTACTTAAATTATATATTTACATTGTAACAAGCTACGATGGGGTTGTCATGTCGCTAAAGATAAAAAGCTCGAAAATAAACCAAAATAAAAAAAACTTTTAAAAAAAATCAGGCTACTCGTGACTAACTTCAAAATGATAAGACAGCGAAGTAAATATAGTGCTTATTCTTCAATAATATTAACCCACCGAATTTAATTATAAAAAATCGGTAGTATTTAAAAACAAAACTTTTTTTTTATTTTTAA
>TCONS_00000227 XLOC_000220
CAGCAGGCCCGTGCTCGTCGTCCGCGGTGGCGGCGTCGACGTCGCGCGCGGCGGAGGCGGAGAGCGAGACGCGCAAGCTGCACGCGCTGCGGCTGGCGCTGCTGTCCGCCGCGCTCGACGCGCTGCCCACGCTGCGGCACCTGCCCGGAGTGCGCGCCATACCGTTTGTGCAGGT
>TCONS_00000228 XLOC_000221
ACAAATACAATCATAAGCGTTTTAGTAACTTTTTTTATTTTCCAAAATGGTGTACTTACAACAAATAGTCTCCAAAGCATTGTGTCTCGTATATTTCCAATGTTCAAACGGTCCATGGCCTACTTCCACCTGCAAATCCTTGACTAGGCGTCTAGACTGCCTGTTCAGCACCTCAATAAACCCATCCAGTACGATTTGACTAAATGCAGGATTTAGCAGCTTTCGATGATTCCGCCATATTGACACTAGAAAGAATTGAGCTCGAAATTTGTTTCAATATTTTTTTAAATAATAAAATTCCTAATTCTCTAATTAAATTAAAATTTGGATCCGATCTTCATACGTGCAATCAAATAACTAGTTATCTGCTTAATTACATTTTCCTGTGACCAGTCCCTCACCAAGCCATGGTTTTGCAAAATCAT
>TCONS_00000229 XLOC_000222
TATTTATAAACATGAAATTTTGTACAGAACTTCATTATACAAACCCAATAATTAGACAACTGGGTATCTATTTAGATGTATAATAATGTTATGGAACAATAACCCCAAGTCTACCAATTTAATTATTCTAGAAAGTCCAAATTCGGCAACAAAGTACTGTCAGTCACGAAGCTGAACGCGGCAGCCATGAAGGACCTGATCAACGCTGTCAACGAGATCGGCAACGCCACACACAGCAACGCACAGGCGGGCGCCATTGTGGTGAACTCGTCCCGAGCGGCGACGGAAATAGCCGACGCCAACCGACAGATGGATGAACGGCTAACTCAGTTGGCGCAAGACCTGCCTGAACTCCTGAACTTGACTGCAAATGCCAATCATCATGCAACGATGTTAAGAAGCAGGGT
>TCONS_00000230 XLOC_000223
ATTCAAGAGATAAAAAAAAGAAATTGTTCACGCATTGTTAGCAGCCAGTTTTATTGATTTGAATGGAAGTGATTATTGTTTTTTAGTGGTTAGGTAGTGAGTGGTCGACTGTCTAATAGTATGTTAGTGAATGAACACAATGGAACTTTGCTGCAAGTAATTTTCGTCGCGAGAAAATGAAAGCGTAAGAATTGTGCACCTTTTTATTTTCTTCTACAGGAGCAACCCAGGAGCTGTCTGTAATATTCCTTATTCAAAGTTATTTTACACACAAAATGCTAGTTTTGTTTGTGTCAAGAAATCTCGAAGGTCGTGCACCCGCATAATATCTGTATAATTATAAAATTATAGTAGCTGTGTCCGCTCGCAAGTGTTTTTTGTCCACACAAGATTTA
>TCONS_00000231 XLOC_000224
TTAATATTCGTGCTAAGTCCTATAATAAGTCTTAGCTACTTAAACTCTACAGTTCTGTTACCCTGTTGTTTTGTTTCTACTTGTAAAATATTTTTGTATGAATGTACTACCCAGCAATAAGTTATTTATTTTTGTAAGTTGTCAATGTCATCTTGACATTACGCTTCTGTTTTCAATAATTCGTTCGAAAACTTATCATTCATGTGTTATTTATAATTTTATTTTGTTTGTTATTTATTATGTCTCTGAATTTTGAGCTGTGGTAGTGGTTTTTATTATTATTATTTTTTTTCTCTTATCTCTTGTCTGTGTTATTTTTTCTTGCAATTCTGTATGCCATTGTGTGCTATGTGCAGGTTGGCTGGCGGGTGGTGCAGACAGTATACACTGCGCCGGATCGCTGAATGCTGATTTATATGTATATTATATTATTATTCCTATTTATCAATATAATATAACTTATTATACCTTTTTCCTATTTATAATATCATATATATATTTATATTATTGCCTATA
>TCONS_00000232 XLOC_000225
GCTATCTGACTTAAGCGGCATTAATTTTGGAAAAAAAATATTATTTAAAAAAATAGAAATATTATGTGCTAATTTTAAATGTGTATGAAATTTAGTTTTTCAGAAAAATGTCGTTTAATTCAATTAGAAAATCTATGTACTACATTATATTATAAAATAAAATCCTCTTTTCTCTCTGTCTGTATGTTATCGATTTTCTCGAAATCTACTGAACGGATTTTTATGAAATTTGGTACGGAGATAGTTTAAGACCCCGGGAAGGTTATAAGTTACTTTCTATCCTGGAAAAATGTATAGCGGGACTTTTATCCCGGAAAACACCTTCACGCGGCTGAAGCGCGAGCAAAGGCTATTTATCTACAATAAAAAGAAATCACTCACAGATATTGTCCTCCAGAGTCGACGAGCAGCATATCCTCCTTCCGTATGACCCTCTGCGGTCCCTCTCTCAGAGGGCTGTAGTGTATGATAGCGCCGTTCTCACCGGCGCCAGCAATTGTTGAG
>TCONS_00000233 XLOC_000226
ACTTGGCATCTCTCACAGACTTCAAATAACACGTAGGTGTAGAATAAAACAATTTAACATTCAACCCATCTTTGGCTGACTTGAGATTTGCATATCTGAAACATAATGCAAATGATCAAAACAATTCTAAACAAAGACATTAAACAGTATAATTATAGACCGAACATTGGGACCAAAGAGCTCTAAAAATGATTACCTAATGGTAATAAGTCTTATTATTTGAAATGTCCGTATGACAAGATGTCACAGC
>TCONS_00000234 XLOC_000227
ACTCACGCCGCCACACATGCCCGTCTGGCCGGAGGTCTTGCGGCTGCCGCGCTCCCATGGCTCCAGATGCTTCACCTGGTAGTAGATCTCGTCCACCACTTCATGGTATGTCTTCAGTTTGAACAGATGAACTGCCAACAAAATTTTATGTTAATTTTTATCTTGGTTGGTTTTACTCAATTCTTAATACTGGCTGATGGTATTTAATTTAAATTTAGAATGTTAATGTTGAAACGGAATGTAATACGAGATGTCAGCAAGGCGAACTAGAAATAATTAAGCACATAAGCTTCTCTTTATTTTGCTCCATAATACTGATAATTAGGGATCCTTCACAGAAACTGAAATGGCGATGGTGTGGCAAAATAATATTAGTTTACCATGAGCCAATATTGTGCACTATTATAATCGGGCTTGCAAATCTAGTGTAGCATGATGGTGAAAACGCATGTTTTATTAC
>TCONS_00000237 XLOC_000230
AAAAACTCAATGAACACGTCACAGCTACTTTAGTTCGCGCATTGTTTACCGAATAAAAAGTTTTATAACCGTACTGAGCGCGTAAATATAGTAACTATGGTATTTTTATACGACGTGCTTTTCAAATCTTTACGTGTATAACACAAATATGGTTACAGAATGTTTTATTATATGCGATTAATTAACGTAAATAAGAAATTAAATTAATTAAATAGGTGGGTGTTGATTTAACTTAAATATTCCGGTAACATACAATAATTACGTATACATTTCTTCATAGATTATGAAGATACAAGACTGACAATATTCAGCACTAAATAAAGTTTGTTTGTCTTTTATTATAAAATGTTGAAATTAAAC
>TCONS_00000238 XLOC_000231
AATATTTACATCATTTTAGAAAAGTCAACCCTCAAATGACGGTGCTGCGACAGAAAGCGGCGGAGATATTAGAATCGGCGAGCGTCGATAACAACGATACCAAATATTACATTTCTAAGCAGTGGATTAATAAGTAAGTTAATTGTATATTTCTTTTTTATAGTATTTACACACTCACACGTTTTATCGCCGAAGAGGTAGGC
>TCONS_00000239 XLOC_000232
GATAAGGGATTAGTACTCAAAATTCAATGAATGTACAGTAATAAATCTAATTCTAATTTATTATACATTAAGTGTCATGATTTTAATTAAGGACTTCGTTTGAAATAAATTAAAGTAGTTTTATTAGTCTGCAGATGCCACGCGAAATAAATTTAATTAAAACTACTTTTGAAGTTCATGTCACTTGTTATCATATACGGACTAATATAAACAGATAAATAAATCAATTAGTAAATATTATAATGTGAAATGTAATTTAAAGTTTGCCCCGTTGGCGTAGTCGTATTACGGTGCTATTGCAGTGCTGAGGTCTCGGGTTCGATTCCTGGGTTAGGCAATGCACTCAGCATCAGACCTAGTCTCGAATTTTTACCCGATAGGTTCCCTATTATACTACGCACAGCGAAAGGTGAGCATATCAGTTGCGTCTCTGGATAGCCCTTCCAGTATATAAGGCGTTAGTATAAAAATATATATCAAAATTGGTAACCGGCATATAGGTA
>TCONS_00000240 XLOC_000233
TCGTAGAATTCTTGTTGCGTGATGTGCTGAGCGAAAACATAATTGTATGTAAACGCGAGATCTTTAATCTGCACCTGAGGACCTCCTGGCACAACGTCGATGCACTCATCGCAGCCTCTCTCGATCTCCTGCTGCATCAACGGCCTGATGCGAAGCGCAACCTGCACCGTATCTATTGTAGTATTCTTTTCTTCCACCATTTTCATCAGTTTATCTTCTTAGTGTGAAAATAACTATTTATAAGCCGTAAGGCGTTGTCATGTCCTTGTTGATTTGGTAACGATGATCAAGGAAGTGGAATTACTTTTAATAGTACCAATCTATTGTCGAATATTTCATAGTTTTAGGATATGTTGAAAAGTGGTAGTCAGATTGTTACACCATTGAATTCTATTTTCAAAAAAAATTCACATTCAGATTGGACATAAAATATCTCAAATTTTATTTCACCGTGTGTTACTGTCCAATATAATGCTAAATGCTTATGCGTTTCTATAAAATTGAACACAAAGAATGCAAAAATACTTTGTT
>TCONS_00000242 XLOC_000235
CAATGAACTTTATATTGCTTACGAATCGTTTTTATTTCAAAAGTTGTAAATGTTAAAAGTCATTAATTTACACTCCGTTAATTTAATAATTTATCAAAAATTTCTTGAGGTGTATTCCAATTATATTTTTCTGTAAATATTTCTGTATAAATTATTTGCTTTCGATGTATGCGAATATTATACCTGGTGTAGCTTCTTTTACCAAATTGACAATTAACTATATTTACTTTGGATTCCATGTTTTTTATACATTGAAAATTTCATTTTTTCTTTACGCAACGCTGTTGATGTTATGTCTATTTTTTATAAAACATAATTAAGTTCGAAAAAAAAAAAATTTTATAACCCTATTTGTAGACTTCACAAAGTTGATAGAATAACTTTGAGACCAGTATATAACATTATAGTTCTCGCCTTTCGGAGAAAAAATTCAGAAGTTTTTTAAAAACATAACATCAGGAAACTCACTAATAACCAATACGA
>TCONS_00000244 XLOC_000237
TTCAGCCATGCCTAGACAGTACGTGCATGGCAGTGTACACAGTGAAGGGAGACACGATAAAGAAGTTCTATAGCTACCGAATCCCCACTACCAAGAGTGCCAGGTCTTGGTCCTCCATACCATGGACTGATGACTTTTCCGCACGTCCCGTGGTGGATTCAATAGTATCAGCGGAGAGGGAATACATTCTAGACGACAA
>TCONS_00000246 XLOC_000239
TTAATTAATTTGATTAACCTTGACTATTGCCTAAAATTTGCACGTCCAGGACTTGAGTCCGATAACAGATATTCAGCACCCACATTACTCGAGCTAACTAGACCGACAAATTGCCGTCATAGTGGCGCTCTACATCTGAAAATTGCAACGACAATATTTCTTGGAACGTGAATTGACATAGCTATTTTCCTTTTGCAGTATTCCGCAATTTGCTAAGCTTCCTCAATCTCGTGTTATCCGCCTCTGTAACGTAAACTTATTGCACCCTTCTAAGAATCTGCGAAATATTTAATGAACGCTAAGGGTCGTATTAATTATAACAACTCAGTTTCGCTCTGAAGTGCGATATTAGCTGAGACGCTGTCAAAAAATCAGTATGACAAGATCATCGCTATTTTATAAGCAAATATCACCAACATCTTAAATGATTTAATAATACACAGTAACTGGTGATCTTTACAAGTTATTTTTGTCCATTAAACAACGCCGGCTCAGCTGAAAATAAACT
>TCONS_00000247 XLOC_000240
GTAGTGTTTGTATACAGATGTCATTAGCGCTACTTTAATAATAAACCATATCGAATGTCTA
>TCONS_00000248 XLOC_000241
TCCAGGTGGTGGTGGTCCGAGAACGAGATTTGCTGCGATTAGTGATGCCAGGAGGAAATAGACAGCGTTATGCTGCACTGCAGGAGCGAATGTCCGCAGCATTGGCGCAACGAGGCCTTCGCATGCAGCTACAAGACGCTAACAACGCCTTCTATACAAACCTTGGGT
>TCONS_00000249 XLOC_000242
ACCATATCTATATTCATTAAACGGTAATTGTCAATTATTATTAATTCATATAATATTAATCAAACAATTTACATATTTACGTCACAAAATCGATTATAGATCTCACCGATAGTACTGACAACAGTGTAGGAGAAGAAGAACGAATGATAGAAGTCCCATTTGTATGGTGCCTCTTCTTCTTCAGTCGTATTGCTTAGCATCGGTACCCTGCAGTAGGTTGATAACTTTGACAATATAGCGTCCTGTTTTTCAGGATCATCTGGAATGTAGTTTGTGTAGAGAAGATCTGGAAAAAACATGGAGGAATTAGATTCTTGTATCTTTAGTTAGTTTTTGATTTATAAGGTACACGAACTATTCAGTTAAAATTCATTGAGTA
>TCONS_00000250 XLOC_000243
AACGCATGCACTAAGAAGGTCTACATAGCCTGCAGGTCGCCAGCTCCTTGCACCAAGTGAACAAAGAAGATACAAGAAATGGGAAAGTACGCCATGAACCGCTTGTGCATCGTTCTGCTTGCTCTTATCTCGATGTTCATCTTGGGAGTCTCTGCTTGCAAGAAGAACATCCCGTGCGCCGGCAGAGCACCGTGCCGCAGGGGACCTTACAGAAACTGATCTTCAGGGAACAGATAAACACCAA
>TCONS_00000251 XLOC_000244
CCTGATAGCTTATTATATATTTGCAGTCAACATTGCTGTTTCCAATTATTACGTAAAATCCAATATTTTAATTAGTAATTTGTCATTCCAGTTAGAAATTTGGACCCCACTTAGATTCCTTGTACCTACTATAACCAGTGTGGTAATATAAATAACATAGGCTCAAGGATCTCATCATATGCTGTTGGCAGTTGCATTGATGTGGCCCAAACTAATAGAAGCTTTTATAAGATTGTTATTTGTGCCTAACTTCTATAAAAGATATTAATCATACTTCTAAACACCCTTTGAACTATTAAAATCTACAGTAATCTCTAATACCCACAGGAATGATTCAGTTCAGTACTCATTGATAAAACTAAAAGAGTTTGTCAACTACCTCTTGCAGCAGCTGACAAGGATATGGGATGCAAAATGT
>TCONS_00000252 XLOC_000245
CGTGACCATGAAGGCTGCAAAGTCTTCGAAACGTCGGGAGAAAATAAAATACCAGCACCGCGATAGAATCCGAAAATTAGTTTAATTTCAATGTCTAACATTCGCGTAAACATAAGAAATCATTATCCTTTATTAATAATTTTTATTTAATGCCAAAAATATAGACGAGTATAAATAATTTGTGGATAGGCGATAATTTGTTTTTATTACAGTAATATTGCATAGCCAACATTTTTATTGCTGCACATGTGCAGTTTAAAAAGTGTAAAGATTTCACATAAAAAGGGTCTTTGTTAGAGGACGACATTTTTTTATGTTTTTGTTAACCCCGGTTCCACGTCGACGCCTTTATCGGAAAGCGGCGTCCATTGTTTATTGAATTTAGACGAGTTTAAAGATTTTAAGTAGTGGTATTATGATTTCTTACTAGAGTAATTAACTATGTCGGCGCATTTGTAAGATCCGCTTATAGACGTTTAAGTTCCACCC
>TCONS_00000253 XLOC_000246
TTATTGTTCATCACCGGAATCGAACCCCAATTCCTGCCAGGGTACATCAAACTTCTCCCGCCACTGACCGAGAAGATGCCGTGCGAGAAGTGCCCCAACGTTTACTTCCCTGTCTGCGCCTCCAACAACAAGACTTATATTAACAACTGTCAGTTTGTCTGCAAGGGATTTAATGAGAGCATCTATGTTATAAGACGAGGTGTTTGTATATTTTTCTAAAGCAATAAAAA
>TCONS_00000254 XLOC_000247
ATTAAAATCTTCAAAACATACTTATCAACATAAATCAGACAAAAGCAAACTTTAAGAGTTAAAAATGGATATCCGAGTGTTTTACGATGTTTGGAATCAGAATTTAAGCATTAGAACAGAAACACAAAAAAAAAAAAAAAATTGTCGACTTGTGTTATTATCCCCTTAGGAGGACACTCATGTGGAAATCATTCATTCGTTCATTCCTCATCATTATCTTTTATTTATTACTTAAATGTTTATGACGCTAGATTTCACATACCTGTACGAATATTTTTTTATATTTAACAATGTGTAGATATCTTCACTCGTAAGATTCATAACGTCATTTGTTTTTGGTTCTGGGAGGAACGTAATATGTTTATTGTAAATAAAACCTGTGGCTACCTTAGAGTTGTCATCCATAACCTGAAAACCATAGTTAATCATCTTTATTTAAATAAAATGAAGGTACAGGAGACAATTGCCAGAGATTCCCAAATT
>TCONS_00000255 XLOC_000248
TTTCATTTGACATACGTCAATAGTCCCATATTTGGCTGTGTGGACGGTGATCATCGCCAGATAATCCAAGTAGAACATGATCTTGTACTCCTGATGTGTGGACACGCCCAAGAGCCGCATCTTCTCTTCTATCCACTTCATACCGGTGGCCGACCATATCACTATGTCGTAGTCTACGTACGCTGACGTCAGAAATTCATGGAGAAATGGCCGCATTAATTCATAACCTAAAAAATAATACAGTAATATATAGCAACATGATTTTGTAGGCCTTACGCACTTAGGTCTATTGAGTATTAAATAAAGTTATATTATATTGTAGTCGTTAATTGCTTTCTACAAATAAAAAACTCTATGGCAATGTAGTTTTTGAACAGTTT
>TCONS_00000256 XLOC_000249
GATTCCAATTGTACAGCCAATGCCGGAATAGAAACGGTCATTAAAATAGAATACGACAATTTACTTACTCAGGCATAATTTATCCTCAAATTTAAACCAAGTAGAATAGAATAACGAAATAAAAACAATGCATATAAAACTAAAAACTAATCTAAAATTAAACTGAAATGATTTTTATAAATACATTGCCACTAAAATATGGAAAATATATTTTTGGAAAACTGTCACTTTATCATTTGTTTCGTGTATTTTTTAT
>TCONS_00000257 XLOC_000250
AATCCTGAAATAACAGCAATTTGGAGTGTCGGTCAAAAGTTATGGAAGAAAGATCTGCCCGGAACTTACCAAACACTGGCTGCTTACAACTGGACTGAACCAGTTGCAAATATCATCAGGGCATTAGAAGGTGAGAAATAGATTGAATGTGGAAAATTGTTAATAAAATTCATATAGGCATTATATTCAAAAATTCACCCTAGTTCAAGTATCAGTTTATATAATGTGGATAGACCTGAGACTATTGTAATATAGAAGTATTAAAACATAACAGATCTTAGACACTACAAAAGATTCTTTTCATTCATAAAAAGATTCAATTAGTAATAACAACTTTTTTTTAATTACTTATTTCTTGCCTAACAGTACAACTTCTCAGACACTTAAAAGTCTATGAAAATATTGTCTATGAAAAGTACAAATAACAATGTTTTTCTAAAATAATTAAGGTAATT
>TCONS_00000258 XLOC_000251
CTTATACTTATTTGTTAAAAAAATATTGTAAATAGTATTATTTAGTATAAGTAGTAGAAAAATTGCTAAAAATTATGTTTATTGTAAAATATTATAATAATTTAAGGCTAAAAAATAAGCGATTGTTTTATAAAAGGAACACGAAGAATAAATTATTTTAGAGCTATTTTGCTTTTTATTGTGTACACCCATATTTAATACATGAAAAAGTAGCATCTAAAGTATTGAGTACATACAGTCATAAAATACCTCTAAATTCTATATTTATATCTCTAATTTTTTTAAATTTTTTAGTAGTTTTGGTGTTAGATCAATTTACTCCATCAAAATTATTATTACAAATTTATATCAGAAATCGGAGGCCATGTCGAGCCGCTAAAATATTTGGCTATTTACAAATATAATATGGCCAAATACAAGAATAATACTGAGATATTTGCCTAATATTTAATTTATTTTCAATTTAAAAAATAGAAGCAATTT
>TCONS_00000259 XLOC_000252
CGCCTGATCTCGTTGTGGGAGTCTGTGTGGCGGTTGAGCTTGGTGCGGTCGTAGAACCGTTTCTCGCAGATGGTGCACTGGTACCGTTTCTCCCCCTCGTGTACTCGGCGCGTGTGGTTGATCAGGTTCGACGAGGTGTAGTACGATGCCGTGCAATACTCGCATTGGAACAATTTAATACCTGTGATTCAAGTAAAGAAAACATGTACTATAATATTTTACTGTTGTGAAAAACGGTTACAAATAATTATTAACTGGTGAGACCACACTTTAATTATTAAGTTATTACAACCAGTACATCATTTTAAAAATATTGTATTCTGCTGGTACCTATAATGGGAAACCCTGTCCTACAGGTAGCAGCAACCTTCCAGTGTCACATACTTTATCCGAACTGACTTTGGTGACAATAATGGCAATATGATTATGTCCACGTTTATACATACAAAATTTGACTGCCTCGGTGGCGTAGTTGTAAGTGTA
>TCONS_00000261 XLOC_000254
TATATATATATCACTATTTCGGTTTCTCTCTCACCCAAAGGTTGCCTGGAAGAGATTGCTACCACAGCAATAAGGTCGCCTTTTGTACAACTAATACTTGCGTAGATTTAAGTAATATTTATGTTTTTTGTGCAATAAAGAATATATAATAATAATAATATATTATTCTAGAAACAGTTTTTTGACATGGCTATTAGTTGAGTACTTAGATAGGCCCCTAAGTAGTTTCAGCCCAGGGCCCCACAAATTCTAGATCCGCCCCTGAATAGGCTAGTTAATAAGTCTTATTGTCTAAAATAAGTCTTAAATTATGAATTATAATTATTTGATTAAAACAAAAAATTATGACTATATTTTGGGACCTACAAAACCACAAAACTTTATTTTAAAGTTTACGTATCATAAACAAGCGAAAA
>TCONS_00000262 XLOC_000255
TGTTTCTGTCACTAAATTAATAAACTAATATGAGATTAATTTGGTACTAAAGATATTTTAATTTCCATGAAGAAGCGCCCCACAACTAGAGCGGGGTTGTTGCGGGTAAGTGGACTGATACAAGCCTCAGCTTTGGCGTTATCTATCGTAGATCGTGAGCAGCTTGAGTGCACACGCACTCCATAAGCCATTAGGGAAAATTGTGGCGCGCGTCTTCGTGGATGAAATAATCCATACCGCGTAAAATGTAGTCAGGGTAAACTGATTTGTGTAAATTATGAAGCTTTCAGGACTTGTGATGAATCGTATATGTATTAACTTGCCACTAAACGGGCAAGTTCTTGCGCAAAACATTGCTGCGAGAATTTCTTAGTAAACTTTCGTTTGTTTTGAAAGTTTACT
>TCONS_00000263 XLOC_000256
AAAAACTAAGACAGATGTAAATAAAATTAAAAGGGAAGCCGGTAGGAATAGGACTGTATGGACGGTTCGCTACTGATGGGTAGGGCCTAGTGACGAGCACCCAACACGTGGCAAGTACAAAATAGCGTGTTGTCCCCGCCCATTCACGCAAACAATGACACAGAGCGTCGGCGCGCTGCCGTCGGCTGCGGCTGTGGCTGACAAATTGTGATTGTATGTACGAACGCAAGGAAAGCAGCTCTACGCCGGACTCTACACAGTACTTACTAGTGCTTAATTCAATTCAAATCAGACAAATCTTCTCCCATACTATTTACCAGGATTGGGAAATATGTAATTAGATTAAAATTAACGATTATGATTACAAATTTTATTATATCTATACTATTATATAAAGCTGAAGAGTTTGTTTGTTTGTTTGTTTGTTTGAAC
>TCONS_00000264 XLOC_000257
ACCTTTATCACACTTGGGTCTGAGTATAAGTTCCTTAGTTAACTTATCATAGAGCATTATGAGATCACTTGTGGGCAGGTCCTCACCAAAGTTCTTGAACAGTCCAGTCAAGCCTCTCAACGCACTGCACA
>TCONS_00000265 XLOC_000258
GCGAAAGTTAATGAAAACGTTTCGATGTTTGTTAGAATTAAACGCAAAAACAGCTGAACACATTTGGATGGAATTAAGTTCACGGATAGGCCATGTCTTTAACACATACGAAGGCTATTTTATATCCCAGTATTTTCCTCTGTTTTTTTTTATCTGATTTTTAAATATATGGCACTGGTGTACAAGTGATGCTATGAAGCTACAGTAATTTTGGAACTTTTGTTACGGATAAAGTATTACCTAGTAGGTCAGGGTGAACAAATCCGTCTACGGGGGCATATCCGTCTTTTTGCAACTACGTACGTTCTAATATAAGGAAATCTTTGATAGTATTATAGGTAAAAAGGGATATTTATTTGCCTGTATGGATATCAAAATTGTCCGTGGAATAGAACTGTAATTCCAAACAGACGGATCGCCGCCCTAGATGGTATAGGGTCCCAAGACGATACTAAATAAATTGTATGATCGTTTTAGCCGG
>TCONS_00000266 XLOC_000259
GTCCGATTTCCTTGAATGGCTATAGGTTGTTATCACAAAATACCAAATATTCTTAAATTAATAAAATTATATTCTTAAGTCAGCACAAAAATAAATTATTTTGCATTGAATCCAGCTATGAAAATTTTATGGCGCACTTCCCCCGACTGACCTT
>TCONS_00000267 XLOC_000260
CGGAGGTCTGTTATAGATGGGAGCAGTATCATGCTACATAGCATTTCATATGAAAGCTAAAGTGATCGTGAATCACAACTTTTGTTTCAACTTGATGAGCAGTCAATTTATTTGCCGCTATTTATTGTTTGGTTGTAATATAATAACTTAATTATATCTTAATATGAACGGACGCAAAACACTAGAAACAAGTACAGTAGACACTTTACAAATGCGACATTCGGTGATATACGTACTTACTTACGCTTTACTACTACTACGCGTTACTATTACTACGCGTTAACGCCACCGAAGCAGTCGCACCGTTTTTTAACATGCTTCCAAACTTATTTTGATTGGTTTAGTATCTGGATAGGATCGAAGATTACGATTGGGATCGTTTATTGAAACCAGTCGTAAATTACTTACTGTAGTTGTGGTTAACGTTTTATCATAGTTTTAATATTAGATACTTGTCATAAATTAGCTTGCACTAGATATCTGAGGGTCTACTTCGATAAGCGAACGTCGGAACTTCGGTCCAAAACGAAGAAA
>TCONS_00000268 XLOC_000261
TGCATTATTAAATAATTTAAAAAGTTATAGAAGCTTATCAATCCTCGGTTGAGCATGCCGATGCATTATTAAAAAATAAAAAAAATACATAACATTGTTGCATACCTATCCTGTATTAAGCATGCTGATATATTTTATTATAAATAATAATTTTCAAAATTATACAGCAAGATGATTGTGAACTTTCTGGACAATGATTTAATATGAAAATTATTTTTCCCATGTCACATGCAATTCCTTATCTATTGATTCAATAATTTCAATATGAACAAGAAACACGCAATTGATTTATTTATAGAATAATATATAGGGTATATTTATTACTTTAATATTACTAGTGCCTCGCCCGGCACCTTTGTATGCAAGAATTATGATTTGATTGGAGTAAACGAAACAAATGAACCCAGAAACCAGAATTTTAAATCTAGATGTTCTCTACTTACATCGTTTTCCCACTGGAAAAGATAAGACAAAATATATTTCCTTATTTAAAATATATACATACATACGAATATACGCGATGGAGAAACTTTACT
>TCONS_00000269 XLOC_000262
GTAAACTATACTAGCGAGCGTTATAGTAACATATATGGATAGTTATAAGCACTAGAACGGAACACAAAGGTGCGACTGTGAGCCGCTGCCGCGACATTCGCTGACATATTGTACCTTAACACTATAATATACCATTCTGCTCACCTCATAAAGGCACCCGTGTGGTTGTAAGCGAGCCGTGTCCCCCAAAATAGGTGTTATATGGACCACTCTGTTGTTGCTATGCTGACTTTAGACTTTTTTTTACACAAGATTTTCAAGGGCGTATGCACTCAATACACAAGTACACGTTAATTATTTTTCGATTGCAATATTTAAAACTTAAAACAAACGTAGTAAATGTTACGATAAAAGAAATAAATGGTTAAAAATAAAAATTCTTTTAGCACAAAAAGCTGAAAAATTAATTCCGTTCCAGAGTTGCCTGTAGAAATGTCAGTCTGATTTTTTTTGGGCAGACGTCTTGTCAGTCTAAACGTCAATGCGTTTCTGAACGAATTA
>TCONS_00000270 XLOC_000263
TATCAATGGGATTTCAGTCGTTAATCGTGCGAATATAGTAGCATTGCTGTCATATGTATTCTATTGTCGACAAGAAATTTTGTTTAAACACGAAATGAAGATATTCAATTTGAGAAAATTCCCACTGGTTTTTTGCATCCGTTCTTGACGGCAATCATGTCACACATTGTATATTTTTGTATGTATTGAATGCATTTCATCGCTTTACCTACATCAGTCTAAACGTATAGATATAACGGTTCCGTATACTTTCCTGTATTCATTCTATGCATTCTATTAATAAAATTACTTCCTTTTATGTTTGCAGTTATATTAGTATCGAATATTTTTTCTGTATGTATTCGATAGATTGTTATGAGTTTGCTGCTTCTTCCTAAACTTATAGA
>TCONS_00000271 XLOC_000264
TTACGTTTGAATTAATATGACTGTCTGGATAACATAGACTGTTTATCGATCATCAAAGAAGAAAACCAAATTTAAGATTATAAAAATTATTTATTTAAATAAATATTTACATTCACTTAATTTATTCAAAGAAATACAGGCAGATTCATTATCTCTACATCAGATCATTCTTCTGATTCACTTATCTATAAGAGTATACAGTTATGGCATTTTGTTGAGGTAATAAAGACTTTAAGAACACTGCAATACAGCTTCATTTTCCAATCGCTTTCGCCTGTCCCAGCACTTGTATCGCTGGTCCCGCTTTGATAATACCATCACGGACGTTCCTTCCGACTTTTTCCTGGAAATAAAAATACCAATTTAAGTATTGTTTTTAGCGTATTATTTGTTCAAGTCATCATTGTTTTATTCATTATAAAAATAAATAGCATAAAAAATCTGGAACAAATTGTCCAAAAGTAAGACGAGCTTAAAACATTCAAATATTTTATAGTTCATGAAACTTTTTAATATATTAGATTTAGAT
>TCONS_00000272 XLOC_000265
CAGATCTAGAATAAAATACAAAGAGGGTAGACCTACGTATTATTTGTTTACCTATACTTTATTATCTGTCACTGAATATGGTACATATAGTTAGCATACAGTACAATATTGAAATCGCTTTACGTTTATTGTTATCACAGTGACTACACGAAAATGTCTTAGCAAAAAGTGACTGTTAATAAATAGTGTGTAGTGTGAGAGGGCCGCCATGGCGAATCAAAATGGCGGCGCCAATTTTGGCGCGCTTATTCAAGGCGCCGGAAGACAATTGCTAAATCAGGGCGGGCAGGCGTTGTTGAACTATGGCGCTCAGGCCATAGGAAATATCATCAATGAGGTGTTTCAGAAGAAAGAGGTTGAGCAGAAGAGGTTTTTGCCGAGCATCAAGAACTATAAAGTGGTGAGTATCAACTGTCAATGCATTTTTTTTAATGTTACCTCTGTGGCTACTGGTCCTTTGAGAGAGACG
>TCONS_00000273 XLOC_000266
TATAAATGGGTTTGTATTGATATTTTTTTGAATAAGCTTTGAATGAATGTCTATTCAATTATATAGCCTTAAAAATAAAAAAAATGCTTTGTTCATCACGTAGGCGAACATAGTTACACTAATTATGATAAGTCATGGTACATGTGAATATTTAATTATTACTTAGATAAAGTCGCTTATATAAACTAAAGACAATTTATATTGCCTACTTTTTTTCCGAGGAAATTTCAGTCCATTTTTCATCTTTTTGAGATTATTTCACGAGGACGAATCCATGAGTAGCATTCTATACATATTATAAAACAAAGACTCCTTTTCTGTCTGTCTGTAATATCGATTTTCTCTAAATCTACTGAACGGATTTTTATGAAATTTGGTATGGAGATAGTGTAAGACCCTGGGAAGGTTATAGGCTTTTTATCCCGGGAAAATATATAACGGGAGTTTTATCTCAGAAAACTCCTTCACGCGGTTGAAGCCGCGAGCAAAGGCTAGTAATTTATATGTGTT
>TCONS_00000275 XLOC_000268
CATACCCAGTATTGCTAGTGGCTTCATCAATTTTTTTCTTGGACATGCTACTGTTGACTATGCCCATTTCTACCAGATGGACGGCTCACTTTATAATGTTTAAGGGTACCACAACTTCGATATTCCAACATACGTTGACACTTCATTGGAGTCACCATAGAATGCAGTTGTTTTTATTTAGATTACATCGGTTTTAGCGTTTTCGTTTCATTTAGATAAAATTATTGCGGCATGTTTTTTAATTGT
>TCONS_00000276 XLOC_000269
TATATCGTCGCTTCCAGAAACTGAATACCTTTGACCTCAGCCTTTGACATGTATCTAAATGTCACACGCTTGTGGATCGCTGCGTACACGACACGAAATTTAAGTTTTCATTTACAAACTCTGCTTTACCCTGAGCTGCAAAATACTCTGTCTGCTTACAATTAGCATGAGTGCAGCCATAGACACTTGGCAATCATATTAATTTAAATATTTTTAAGTGGAAGCTGTGCCGCGACACATACGTTTAGCTTAAACTTGCGCTGAAAGGTTTTAAACTTTAGCAATATCTACTTTGGGTTCGAATTCATAATTAACTTCTAAATATCATAATCAAGGGCAAAACATACACCCAGTTTTGCCAATTAAATAACTTTAATGAAACTATTTTAACATGCCATAAAAACATCCGCAAGGCAACAAATGTTATCGTTATTATCATTAATAACAGAATTAAGTAACATATAAAAGGCCATTGATATTCGATTACAAAATAATATTTTTTACAAATAGTTATTTTCTT
>TCONS_00000277 XLOC_000270
TACAATGGTTTGAGAGGGCTTCCACACCATAGAGCCGTCTACTAAAGTTTTAAAGTTTAATCTGCGGACTTTTAAAATAGGTCCACAACCAATTGGTACAGATGAATTTTCTATTATCTCTTCCGGAGACCACTCTACTGGCACACCACGCACTAAACCCATTCTAGTTACGTTAAAAGACGGAATGAATGCCTTATAATTAAATTTAGACAGATTTTCATGAGTAATAAAAGAGTTGGCGTCAATAAATGTAGAAAAAGCCAAAGAAATTTTATTTCTGCCTATCCTCTTAACACTACCATTAATAATATTTTTAAAATTGTTACGTTGTAGGAATCTCCCAAACGAAAGTGGATGCAAAGTGGTAGAGTCATTGTCCTGAATAATATGTTTTTGTACGTGAATAACAAAAGGCGCACTATCCGAACCATCATATACTTTCCTGCCTACAGTTTGCGCGGGAATCGGGGTTTCTGAGGTAATAAGTTTGTTAATCGATTGGGGTTGACTAGTCTGAGAAAGATCTTCGCAATCAC
>TCONS_00000278 XLOC_000271
GTTTTACATTTTGTATATTAAATATTTTGTTTTATTATTGAGTTCGTACTGGATAGATATATTCTATACTTCGGCAACCTTTTTTAAAAAAAATACTTTTAACAAATAATGGAGTTTCTGAGATGTAGGAAGTACAAGGCAGGTAGAGGTCATATTTTTAAAGATTTAAAATAGGGGAAGCAGTATATGTGTTATTTTAAGACCACACGTGGACCTGATACATGTTTTTGAAGTCTAAACAAAAGCTCCTTATGAGTGGATTGTCCCTAAAACAATGCCATGCCCTAGTATCGCTAGTAAAGTCCAGCTGTGAGAGTAAGTATGAAGCTTTACATAGTCGTTTAGAGACTTCTTCGATGTGGACCTTCCAAGTAAGTTTATTGTCCAGAGTAATACCTAGGAACTTTGCACTCTTTACTTCTATTTTACAATTTTCGTATCCAATGCGAATATTCGAATTTATACGCCGCTGCTAGAAGTGCATAACTTTGGTTTTATATTAATTTATGAC
>TCONS_00000279 XLOC_000272
ATAAAGTTACTTATTACCCATTAACAAAAATATTCATGCCATTTCATTGTATCACTATCTTAGAATAAACCAAATTGAAGTGTCAGCTCTTGCTGTTGTTTAGTATGGTTTGCCAGACGGATAAAAAAAAATTACCATAAGACACATTAACACCATTACACAATAACAAAGAAAAAGAAACACAAATAAAAACATCAAAATAAAACACTATCAAAAGTATATAAAAAAATATATATTGCAAATTACACATAGCTCATTTGCTATATTTGTAGAAACCCTCGCCGACCTTCCTGCCGAGCTTGCCCTCTGCCACCATCTTGTCCAGCAGTGGGATGGGCCTGAACACAGGATTCTTGGTCATCTCATACATGACCTGCAGGGCATACTTGTTTGTGTCCAGACCGGTGTAATCTGCCAGCTCGAAGGGTCCCATGGGATATCCTGCGCCTAACTTCATACCGATGTCAATGTCCTCTTTGGTCGCGTCACCTGAAATATATGTAT
>TCONS_00000281 XLOC_000274
TGATGAACGGTTTTGGATAAAATTTGGTGCAAACATAAAATATGTCTTGGATTAACATTAATTACTGGAAAAGTGTATATCAAAGATTTCTATATGTCAACAAATTATATTCTTTAAAAACAAAACAAATTTGGAATTTATTAATAAAAATATATGTAATATAAAGAATGTTTCATTTATTTCATGACATGTGAACGAATGAATGAGTGAACGAATGATTGATGAATGATTTACGGAATATGAATAAATGACTGGATATACACAACAACAAATGATATACTTCTGAAATGAATGAGTGAATGTTGGACCGTCGATGTGTGTGAGAGTGTGTGAGACCTGACCCGTTTGTAGTAGAGTTTGAACTGCGTGGCGAGGTAGAGCGACAGGCGCGCGTTGAGCAGCGAGCGGCGCCGCACCGCCACCACCTCCTGCCGCAGCGCCAGCGGCGCCAGCACCGACGCTG
>TCONS_00000282 XLOC_000275
ACCAATCATCTGTCTCATAGGCATAACACCGCCGTATTCTTTGGGAAGCACGCTCTTGTCGATTTCGACATCTTCAATTGAGGTGTACAATTTGACCCTCTTTCTAATTTTTTCCGATATGAGCGCCATGCCGAAGTCTAGTGCAAATTTAATTGTAGGGTGTACATTAACGCCATAGATCTCTTTATGCCTCATGGGAACTGTTCTCTG
>TCONS_00000283 XLOC_000276
TACAGGGCTATCTCTTCGGTTGTCACCTAGCTCTGGCATGGCAAGCGTTCCTCGACCTAGAGGCGTTCACGGGACCCGAACCTGCTACCTTCTCGTTAGTGGGAGCTCCCCTGGCGTTCACGCTGGAAGCCAGGCCCGACTTG
>TCONS_00000284 XLOC_000277
GAAAGAGTGCGTGCTTCTATTGATAACTGGCCTCATCGTTTAAAGGACTGTATTGCAGCCAATGGAGACCACTTCGAATAAGCTTTTTATATTTTTAATTGTTTTATATTTATGTATTAAACTGACACACTGTAAAAGTAATAAATGTTATTTGCAGTTAACAATTTTCTTTTTTCTTTATTACAATATTTATGGCAAGACTAGGTATATATATATATATTTTATATTTTTATATCTATGTATATGTGTTTGTTTTTTTTTTTTTGCAATAATTGTATTTATTTATACGTATGTATAGTATTTGTATTTGTGTATAGTACTTTTTTTCTTATCTTTAAGTAAGTAATTAGTTATATCCTTTGTACGCCTTATGCTGCCCCTTATTATTCCGTTTTCTCTTATATCCATCCCATGGTTGTCTGTAAGAGATTGCCTTGTGCGATAAGACCGCCATTTGTACTTTTTTCTCTTTTCTTCTTACATTATTTTTATCCATGGTGTACAATAAAGTGTAAATAAATAAATAAATAA
>TCONS_00000286 XLOC_000278
CAACGTATGCACACATAACTTTATAATAGTCAGAGGTTTTGAATCTGCGGACATTCGTCTCTGCAGTCCGTTATCTCCCATCTACGCTATCGCCGCTTTTAACCATAATCTCTCTCAGAAATAGAAGTCCGTGCCCGATAGTAGAATAGGTAGGTAATACATTATTAATATAAATTTTAGAGTCCACATTTAATTAGATTACACCCATAATGAGAAACATAAAAGAGCTCAGCAGAATATTAAAGGGGTAAAAATAGACTAGACTCACGTGTGGAAGATGAATCTAAAAAAACACTTAGTATTTTATAAATACAAATCGACGAAAATGC
>TCONS_00000285 XLOC_000278
GCAACGTATGCACACATAACTTTATAATAGTCAGAGGTTTTGAATCTGCGGACATTCGTCTCTGCAGTCCGTTATCTCCCATCTACGCTATCGCCGCTTTTAACCATAATCTCTCTCAGAAATAGAAGTCCGTGCCCGATAGTAGAATAGGTAGGTAATACATTATAATAAATAATAATATCAGCCCTGTATTATATACTTGCCCACTGCTGAGCACGGGCCTCCTCTACTACTGAGAGGGATTAGGCCTTAGTCCACCACGCTGGCCTAGTGCGGATTGGTAGACTTCACACACCTTTGAAATTCCTATAGAGAACTTCTCAGATGTGCAGGTTTCCTCACGATGTTTTCTTCACCGTTAGGTAATACATTATTAATATAAATTTTAGAGTCCACATTTAATTAGATTACACCCATAATGAGAAACATAAAAGAGCTCAGCAGAATATTAAAGGGGTAAAAATAGACTAGACTCACGTGTGGAAGATGAATCTAAAAAAACACTTAGTATTTTATAAATACAAATCGACGAAAATGC
>TCONS_00000287 XLOC_000278
ATAATAGTCAGAGGTTTTGAATCTGCGGACATTCGTCTCTGCAGTCCGTTATCTCCCATCTACGCTATCGCCGCTTTTAACCATAATCTCTCTCAGAAATAGAAGTCCGTGCCCGATAGTAGAATAGGTAGGTAATACATTATTAATATAAATTTTAGAGTCCACATTTAATTAGATTACACCCATAATGAGAAACATAAAAGAGCTCAGCAGAATATTAAAGGGGTAAAAATAGACTAGACTCACGTGTGGAAGATGAATCTAAAAAAACACTTAGTATTTTATAAATACAAATCGACGAAAATGC
>TCONS_00000288 XLOC_000279
TGACATAACATTAAAGTAATTCGAAAATTCTTTACCAGATGAGATAAAAATCAAAACGCAAATAATTTCGCCAACATCACACTTAAAATTCTGCATAACGCGCATGCAAATTTATGCAAATCTGCTGACCCCAAAACTGATAGCTTTTAGTCGGTCCGACTTTGACGGACGACCGCCGTGATGCGTGTTGTATAATGGTTGGAAATTGTTTTTTTAATGCCGTCGTTATCGGTAATAGGTGTGATGCAACCGGATAATTCACGTTTGTTTCGACGCAAATTACGTTTTCACTCGCTCATCTGATTTCAACGAGATTTGTGTGACACGCGATGGTTGGCTGTATGATGTCTATTATTGCGTTGTTTCAAAACGGCTATGAGTTGAGATTGTTACGTAGGAACTACTAGTGGTACTACGAATTTTTATAATTAAATTTATTACGAAATATTTAATACTTACGTAGGTCAATAATTGGATTCACAATTAAATATAGAAACGAAAAAAA
>TCONS_00000289 XLOC_000280
AAAAATAAATAATAACTTTTCAGCCAATATTTTCGACAGTGAGTGAGTTTGTATGTCGCAGGATATGATCACGACTGTATAAAAATTTTCAGGCCTATTATCGTTATGATGAAATTTATACATGTTTATCAACTCTAGGTTAAACAAAAAAATTGTAGTAATAAATAAGGCTTCACACATTGAATATGATCTTAGCCAAAAGGCCGAGAAGCGATAAAAAAGCGGCGATAGCCTAGCTAGGTATGGAACGGATTGCCAAGACGAATGTCCGCAGGTTCAAACCCAAGGGCACACACCTCTGACTTTTCTAAAATCATGTGTGTATTCTTTGTGAATTTATCGTTCGCTTTAACGGTGAAGGAAAACATCGTGAGGAAAACCTGCACATCTGAGTTCTCTATAGGAATTTCGAAGGTGTGTGAAGTCTACCAATCCGCACTAGGCCAGCGTGGTGGACTAAGGCCTAATCCCTCTCAGTAGTAGAGGAGGCCCGTGCTCAGCAGTGGGCAAGTATATAATACAAGGCTG
>TCONS_00000290 XLOC_000281
ATTTGAGAAAGTATATTTTTAATAATAACTATAAAAGTATATCAATGCGTATATACTATCACTATGAATACCTACATTTATGATATATGTATGCACATAATATGTTTATATCGATGAACGTAATGTATACCAAAAAATAAAACGCAATTACTTTATATTCATACGAAAACGTGACAAAGTATGTACATGAGATAATTTATTTAAAATAGACATCGCAGTTTATTCTTGTTTTAATAAAACGTCGTCGCGGTGTGATGTGTTATTCATATGACACTAGGTACTGACGGACAGGCGGACAGATGTGTATTATCATAATTCTATTTACAAATCATAATGCGGTGGAACCAGACAACACCGTACAGTGTCCGGGCAGAGTCGGAACAGAGCGCTGTCAGGCACAAACAAACATTCTTAACAAAGTGGTAGGCCTCTCATATGTGAGAGTCCCCCTGGGTAGGTACCACCGCAATGTATATCGCTGCCGCCAAGCAACAGTGTGTAGTCGTTGTTGTGTTCCGGT
>TCONS_00000291 XLOC_000282
ACGTGACTACACTTTGGCTAGGTCGTGTGAACTCAATCCATATGTAAACATAACAGAACATAGCAGATCATGATTTCTAATATCAGCTATAAAGTGGGAGATGACGGCGTGGAGGCATATGTGGAACATTTGTTAGAACTGTATTTCTAAAGGACTGAAATAGTTAAGAGGTAAGATATGGGCCGAAATCTATAAAGTATAAAGCTGAACAGCTTTTTTGAACGCGCTAATCTCAGGAACTAAAGTAATAAAATCACTAATAGGCAGCTATATTCCTTCTGTGTGCTATAGGCTACTTTTTGCCCCGAGAAAATATTGATTTCGGAAAAATTTGAGGGCGGAGCCGCTTGTAGTTAAATTGTGCTATTTACCTATCATAATGTAAAGTTTGTGTTTTTTTTACATCATATTATGATAGAAATTAACTAATCGATAGAATCTTAGCTAGTATTTCTGTCCCCGACAACTGTTTGCTTGTATGTAGCTAGTATT
>TCONS_00000293 XLOC_000284
GTGGGTGTACCAGTTGCGCCCGTGCCTACCTCTTGGAGGATAACGGGCGTGAGTGTGTGTGTCTCTCCTTACTATACATTGAGAAATGTAACTAATCACAGTTATTTACTAAGTAATCTTTTAAATTGAACTCCATTATAATAATAAAAGGTTGTTTACAATTACATATTTCTTCAAAACAATATGGATTTATTAACTAGCGTGGGTATTACTTGAATTATGTATAAGGGCAGTAAATATAATTTGTGTTTATTCTCGACTTTGGAAACTGTTTGTTTTTGCAAACGTATATTAATTATAGGTAATTTTTTTGTCCCTTATCCTCCATTGCCTAGTTATTAGAAACTTAATGCATTTCTTAATACAATGACGATATCAGAGTTAGATTAGCAGATGTTGAATTTTATAATACGGGACTAATTAAGAAATGATATTCAAGAAATATATACTGCGATTAGATCATTTTACATTTGTGTGTGTTTTTTTTAAATAAAACAATGTAATTATATTGTCCTT
>TCONS_00000294 XLOC_000285
CTGTGGCCGTGAAAAATATTTTCGTAAACCATCAATCTGGCCGGAATGCTTATTATGCCGCCCTTTAGTACAAACTTTGACGGCCTTTTGACAGCTCGTGTCGCAGCTAATGTCGATCGTGTAGACAGACGCCCTTCGAATGCGGAAGCGAAAGAATAGGGTCAATCCATTTCGACACTTGAAGAGTTTACGGTCTCGTTTTGCGCAGAGCTACGTTTTTCTGGAAGGGAAGTATATTTTATTTTTTTGGGAAAGACTGGATACCAAATATTACGATGGAATTTAAACTAAGTATGAAAAACTACTACATTATGACTACTGTATACTTTGTAACTGAGTACTGACGAATCGATATGAACATTTATTTTATTTAAGAAGGCCTTTTTACTATTATGAAGATGCATTTATGCTCCAGCTGTAACTTCAACCAATTTGTTATTTGGTAGACGTATGATGGTATTTTTTTCGGGTATCCTCAAAATCTAAAAGTAAAAAATTTACAT
>TCONS_00000295 XLOC_000286
CCGTAAAATAGCTTTATTTCAATGCCTAACATTCGCGTAAACATAAGAAATCATTACAAAAATTAGACATATAAAAGAAAACCGTGTATAGTCTATCGATTAAATTTGTTTACATGAGAGAATAATAGGGACTTTCAAAAACTCTGTTGGCAATACCGTCAAAAGTGTATAACTTACCACTGACACAGTGACAAGTCATAATACTTGATCTCAATATTATTTATATTTAAATATTTGGAAATTATGCCACAAACTGTGAATGATTCATCTGTCCTTCGTTTTTAATCCTGGTTATGGTTAGACGAGACAGACCTAAACGATACTTTCACACTGAATATACAGTATTATACAAATACTAGCTTTTGCTCGCGGCTCCGCCCGCGTTATAAAGTTTTTCGGGCTCAAGTTTACCGTTATAAAAGTCACGCTTATATTTTCCCGAGAGCCTATATTCTTCCCAGGGTCTCAAACTGTCTCCATACCAAATTTCATCTGAATACGTTGGGTAGTTTTTGAGTTTAACACGTTCAGGCAGCCAA
>TCONS_00000296 XLOC_000287
TAAATATTATGTTTTTAGGGTTGTTACCACGTGATCGCAAAAACTATCGACGACAATGCGGAAATATTCGTGTTTCTGGCCGTCGCTACAACCATTCTGCCGTCATGTGGGACGATACTAGCCTGCGTTCTTGCGAATGTCGTTAATAAATCTAAATACGACGCTATGGATTAAACATCAAAGAATTGAAAAATCTATTTGATATTTCCGGATTTTTATTGCCGAATGTTCACTGAATTTCATAGGACTTCTAATTAAAGACTAAATCGAAATTAATTGAG
>TCONS_00000297 XLOC_000288
ATTCTTATTTACATACACATTACCATTAACTTCCATATACACGTATGTTATATTATTTTATTAGTTTGGATTTGGTCGTTCGTGACAGATTTTGCAACATCTCACATTTGCCTTTTACTAAAATTGACCTGCCTATATAAAAATGATTGAATCAAATTACATATCGAATCAGTTAGATTCCGTTGAAATATCCAACGCCAACAAGTGTTTACCAAACAAATGTGATATATTCATTAAAAACAATTATACAGGTCTAAAAGTTTTCCATATGAATATTCGCAGTATAAATAGGCATTTCGATGAAATGGTTGTTCTTCTATCAGAAATTCGTTTTCAATGTGATATCCTAGTTTTATCCGAGTGCTGGTTAAGTAAAGTGGTTGGACTACCTGTGTTGAATGGATATACCTCATACTTTACTAAAAATCATAAAAATCAAAATGACGGTGTCGTCTTATACATTAAATCTAACATTGCTTGTTCAGTTACTGAACCTCCATTTAGCGATGGAAATTGCC
>TCONS_00000299 XLOC_000290
CTTGGACGCGAGTTCAAATCCACCTGAAGTATTTGTATTCCTTGCTTTTCGTATAACAATATAGATATTTTATTGCGGGCCTCAAATTGTCTGAGGGAGTATTCTTTTATTTTAATATTAATTAATTTTAAATTTCCTTAAAATGCCTCCTAAAAATCAACTAAGACTTTTGAAAGTGAAGTATGATACAGCGTTATTAAATTTAAACAAGCTTCACGAGATTTCACGGTCAGGGCTAGGTTCGGAGGGAGAAGGAAGTGAATTCAAAATAAGATATGCCGATTTGGAACACATTTACACGGAATTCACTTCTAGTCATATGGAGTACCTAGCTAACTTGGAGGATGAATTTGAAATAGAGG
>TCONS_00000300 XLOC_000291
CAAGGAGAGATCTTATGTCGATGTGGCGTGTTTTATATATATTATATTATATTATATACATATAAATAACGCCCTTTGAGCGAAAGGGAATCCGGTTCCTATTCCGGAACCCGGCAGCGGAACCGTTTCAATAATCGTTCCCTCGTTTAATAGCGAGTGTTCGACGGGGTAACCCAAAGTGGCCTGAAGACGCCGCCGAGAGGTCCGGGAAGAGTTTTCTTTTCTGCCTGAGCGTTCGAGTTCCATGGAATCCTATAGAAGGGAGATATGGTTCGGAACGCGAAGAGCACCGCATTTGCGGCGGTGTCCGGATACTCTCTGCGGACCTTGAAAATTCAGGTGAGGGATGTACGTGGAAATGTCGCGCCGGTTCGTACCCATATCCGCAGCAGGTCTCCAAGGTGAAGAGCCTCTAGTCGATAGAATAATGTAGGTAAGGGAAGTCGGCAAATTGGATCCGTAACTTCGGAATAAGGATTGGCTCTGAGGACCGGGGCGTGTCGGGTTTGGACGGGAAGCGGATGCGGCCGGTGCCGGGCCT
>TCONS_00000301 XLOC_000292
TTGGCATCAGTATCGATCCCTAATCACCCCCTGATAGTTATTTTGGAAATATATTTCATGTACAGAATTGACCTCTCTACAGATTTATTATAAGTATAGATAGATAGAAGATATAGAAGTATAGATAATACATATTAGTTTAGTATTAGATTGAAATATGATATAACGCCCTATAACTGGCAATAGGCTCGGCTCTATTAGCTGTTAAAATGTAAGTTACATCCCTCCCCAACCTTGGGCAAGCAGCATAATGCTGTATTTATGATTTTTAATCAAATATTACCAACACAGATTATGTCCAATACCTTCTTAGAATGTTAGTGTCGCGTGGTCCAGATAACGCGTGCCTCAGTTTAGCACTTTCCTGAACATCCGTCTCGTTCAAATAAATGTTCCATAACTTGTCCCATTCTTCTTGAGATGATGACTTCATACCTGTCGATAGAGATATTTTTATTTATTAAGAGCGTTTACGCATCCGCGCGCCGTATGTCTCAAAAACAGCACTTTTCGAAGGAGATAATATCCA
>TCONS_00000302 XLOC_000293
ACTCGTCAACGCATGCACTAAGAAGGTCTACATAGCCTGCAGGTCGCCAGCTCCGTGCACCAAGTGAACAAAGAAGATACAAGAAATGGGAAAGTACGCCATGAACCGCTTGTGCATCGTTCTGTTTGCTCTTATCTCGATGTTCATCTTGGGAGTCTCTGCTTGCAAGAAGAACATCCCGTGCGCCGGCAGAGCACCGTGCCGCCGGGGACCTTACAGAAATTGATCTTCAGGGAACAGATAAACACCAATT
>TCONS_00000303 XLOC_000294
CCGCCTCGACCTCGGCGACGCCGTTGAGCAGCGAGTCGAGCCCCTCGTTCTCGGAGCGGCTCTTGTCGCGCGACTCCTTCGTGCGCCACCCGCCGCGCGAGAACGTGTTGATGTTCGCGGACGGGTCGCTCAGGCGGCGCTGC
>TCONS_00000305 XLOC_000296
CATGAAGCGCAATCATCAGTGTTGACAGCGCAGTCCTTGCCCTCGTAGCCGCGTGCGCAGACGCAGGCGTAGGAGCCGTCGGTGTTGCGGCACGTGGCGTGGTTGTGGCAGGGCGCGGTGACGGCGCACTCGTCCACGTCGCGCTCGCACAGCGCGCCCGCCCAGCCCACCGGGCACGCGCACGTGAACTCCGCGTACGACGCCTCCGCCACGCACCGGCCGCCGTGGCGACATC
>TCONS_00000306 XLOC_000297
GGTTATGTTTGTCATGCATAAAAAAGTTATGGTTAATAATGTAGTTCGATATTATAATATTAATATTGATCAAAAACGGATCATAAAGTATATAAATGTGTGTAAATATGAAATAAAAGTAGTAAATACCCGGGAACTTACCATCTTTTTCCGTGTCCAATTTTAACGACTTTCCAGAAAAATCTACTCCACTTTCAGGCTGATTTGGATCAGTGAGCGCAGCATTAATCGAATTAAAATTAAAAGTGGCCATTCTTGATTAAAAAGAATAAC
>TCONS_00000307 XLOC_000298
TATTTATTTAATTATATTCGTAAACCTAAGCTAGGATGAATGATGTGGTTATAAAATTTATTTGTATTTATAAGAATAATCATGCATTTTTTATTAAGATTTCAATCTTCGGCTATTGTGTAAGCGATTCTGTTTACAAAATAATATTACAGACTAAAGTTTTCGAATGGCTTAAAGAGAATGTTTTTTTTTTATTTCCTTTATGTACCTATCAATTTAAATAGTATTCCATCGTATGATTCTAAAATTGTGTTATAATAATAAGTGTATGCTAGAAAACAATAGGATTTCGAAATTTAAATCACTGTCCGAATTGTCTTGCAATATTACTTTTTTTTTGTACCGGGGAATTGTCAGAGAATATACTTTTCTACAGAATAATCAAAAGTATCTTTTGCCATGTATTTAACATTTTTATAACCGTCTTGTCTACTTGAAATACGGAATCACAATATTAAATTTTGAATAGTAACTCATTTGTTACCATAAGTCTTAGTAAGGTCGAATTTCGTTATGGGTTGCCTGATTTGTCTCAATTTCA
>TCONS_00000308 XLOC_000299
CGCCGCCATCTAGCTGGATTCTTTGTCCAGCATCTGTTTTGCTTCCACGACAT
>TCONS_00000309 XLOC_000300
TGGACATCAAAAATTCAGTAAGAATTATATGAACATAAGTAACAAAACCAAAAAAAGGTATTGTTTTGCAAATGTAGTACATTAAATATAATTTGTATTCTTGAAGTAACGCCACCTTGAGTTGATCAATGTGATGACTACCTCACTAATTAATGTTCATGACATTGTTCAAATGCTAGGCTGAATAGACGACTTTGTTCAAACTTCAAATGCTAGGCTAAATAGAAACTAAACACTGTTCTAGAACCGAATGAGACTACTTTTGAGTGATATAAGTCGTCTAACATAATATCTATACGAATATTAAAAGTAGGAAAAGATTTTTTGTAGCGCTAATCTCTGAAACTACTGAACCAATTTTGAAAATTCTTTCGCTAATAGGAAGCTACATTACTTCTTAGTAAGAAAGGTAAAAAAAAGGTAGTAGTAGTAGTTCATTGTTGTGTGCAGTTGGATAAAACTTCATACAACAATGTATTAATTAAAATATCATGCTAACATAGTTATTTAATTTTGTGAATTATCGCTTGCTTCAACGG
>TCONS_00000310 XLOC_000301
GCTGGTTATTGGATAACAACTGCGACAATATTTGCCTGACTGTTTTCTTGTCGCCTCTTTCTTCATCTTCTTCGACTCCTGGT
>TCONS_00000311 XLOC_000302
TATAAGTGAAGTAAGATATTAGATAGCTAAGAACCTATTGCTGATGAAGCTATTAGTGAAATCCCAGAACCAACGACTGGTTCCTCATATCCAGTCCTGTGCCAGGATTAACCACACTTGGCCTGTATTTGTACTTCACGTTGAACTGGGGACCCCGGTATATGGCGGACAAGAAGCCGTTTCAACTGCAAAAGACATTAGTCGTGTACAATTTCATCCAGGTTCTGGTTAGCTGCTATCTATTCCATGAGGTAAGCGTCTACTTTTATTTTTTATGGTAATGTTGGTGAATGTCTGCATCAAATAATATCTTGGGGTAAAATTATTTAATTCGAA
>TCONS_00000312 XLOC_000303
CGTTGACCGATTAGAAAGAGTCCAACGGAAGTTTATCAACATCTTAAATTATAAAAACAATTGCAATTCAAACACTTACGACGAATCATTACAAATGTACCACTTAACGTCTTTAAAAACACGCCGCTTACATTTTGATCTCCTTGTTCTATATAAAATTCTAAACGGCCTGATTGATTGTCCGGATATCTTAAGTCGTATAAATTTTATTGCAAAAAGTAGATATTTATCACACCCATCTCGTGTAAATCAACTGAATGACAAACACTTGCAATTGTTCATACCCCCTACTGCGAACAAAAACTATACCCGTAATCGTTTTCTTGTTAGAAGCTTAAACAATTATAATAAAAAATTCTGCAATACACATAATTCAGTATCAGATGTCGACATATTTTATAATTCTTTTAATAAATTCAAAAAACTCACGCTTGCCCAATTATAACAGAATATTGTATATGTGAATATTTTGAAACAATTC
>TCONS_00000313 XLOC_000304
CCCTATCTATTTGTGCGTATGAGCGCTCTGCAGAGGTGAGTGATCGGGATGCATACCCTATTGGTCGTTCGCCTTGCGGTGTGACATGTGACAACACTGCTCCAACACCCACACTGCTTGCATCTGTGGTTAGTATTATTGGTAAGTCTGGTGTATAATGTATTAGTACTTCACTTGATGCCAATAACTTTTTTAACCTTTGTAAAAGCAATCTCGCATTTGCTACACCAGATGAATTTAACATGAGCACGTAATAAATCGTATAATGGTGCGAGAATTGTGCTAATATTTTTTACAAATTTTGCATAATACATTGTCATACCAATAAAAGCTCTTAACTCTGTACTATTAGTGGGTTGTGGTGTATCAATGATTGCTTTAACTTTTTCAGGACTTGTATGCACCCCCTCTTTGCTTATAACATAACCTAAGAAACTGATTGACTCTTTAAAAAAACTACATTTCTCTCTCTTAACTTTTAACCCATAATGTTGTAACCTTTGAAATACTTTATGCAATGTATCTATATGACAATGAGTATC
>TCONS_00000314 XLOC_000305
TAGCCCAAGCAGTGAACCAGGAAGCAGCCCAGACAGTGGACCAGAAAGCAGCCCAGGAGGCAAACCAAGTAGTGGATCGGGAGGCAAACCAGGAGGGAAACCAGGTTGCGACGTGGTTGGTGCAATAAATGACGTCTTGATATCTGAAGGAGCCATTATAAAAGAGTTGGAAAACTTCTTAACACGTCATAAAAAATTACCAAATAAGATTGAATTTACTACAATAAGAAGGAAGAGTAAGTTGTGTTGATATTATTATGTACTACTAGCTTCCGCCCGCAGCTTCGCCCGCGTGGATTTCGGACTTCAAAAATGGAGCCGGTCGCGAACGTTCGAGAATGTTCGTTTTACGAAGCTACTCGCTAGGTGATTCGCTAGCCTCTAGGTGCCAAGCAAGCCGCCTGCCTGTGCGTTCGCGACCTTATATATATACAAAAATAATCCTTATAGCGTGATTCAGTATTCACGCATGATGGCTTATTATTAGTGTATTTCATTTATAACTTTGGTGTTTCTATACCGATTTCTATGATTCTTTTTT
>TCONS_00000315 XLOC_000306
CCCGCCGCAGCCGCGCCCGCCCCCGCCCCCGCCGCGCCCGCTCCCTCCGCCGCGCCGCCCGTCGCCGACGTGCAGAAACTACAGCAACAACTACAGGACATCAAAGAACAGACCATGTGCCCGATATGCCTGGACCGGCTGAAGAACATGATCTTCCTGTGCGGGCACGGCATGTGCCAGATGTGCGGCGACCGCATCACCGTGTGTCCCATCTGCCGCAAGCAGGTCGAGAAGCGCATCCTCCTCTACTAGC
>TCONS_00000316 XLOC_000307
TACATTAGAATATTTAATTATTACTTAATTAGATTAGCTTATATAAACAAAGTCAATTTATATTGAAAATAAAATAAATGAAAAATATACTTAGTAAACAAAGAAGCCAGGTCGGGCTGGCAGGGAAGAAGAAATAAAATTATGTATATATGTATTTTTAAATAAGCAATAAGGGAGAAACGCGTCGATACGATAGTGACCGTACACAAGATGTTAAAACCCGCCATAGTGGCCCACGTAAGTGTGTCGCGTTCCGGGATCAGCCTGTGTATATCCCGTCTCAAATATTCCGGCATAATTGTGTCGACTGGCAAGGGGTAATCATCTTCCGTCAGTTACTCTATCTGGACGCCACTCTACATACCATCAGATGCAGTGGGGTCACTGCGTGCCCGGATGTAAAAACCGCTTATGAAATGGGATGAATGCCAAA
>TCONS_00000317 XLOC_000308
TATATCTTGTTTTTAGAGTATGCACGTTGACGACGCGCCGACCCCGTCAGCTGCGTGCCGACCCTTCAATAGAGAAAGGTGATACAAGTGCGCGTAAACGATGTGTCGACCCCCCGCCGGTGTTGGGGACATTATAAGAACATTATAAACGACAGACTTTAATTAACACAACAAAAAAAGTATTAGTGAAACTGTTCCAGCCGTTCACGCGTGATGCGATGACCAAGGGAAATGGCGATTCATTTTTGTATATATAGATTTATTTAAAGCACGCTAGCACTGCATGTTTTTAAAAAAGTTTGGTTAGACGCCGATGTTTTAGCGCTGCAGCGAACTCCAGATTTTGAACAAATAGTTTATAAGGACGTTCGTGTCTATCGGTAGAATACAGGTCGAAGAGTTAAATATAAAATAGTAATAGAATTTTTTTATTTACAACCTCTGATTAAGCGACATCAATAAAATAGGTTTTATGTTTTACTGTATGTATTTTTTTATTATACTTTTCCCACTTTATACTTTATATCTAGTTTTTACAAGGTT
>TCONS_00000318 XLOC_000309
GTAAATAGAAATACTTAGAGAATTTATTTTGTTTTAGATTCTGCGGAGACAATGTCATCCAATTCTTTCTGTATATGCCATTTGGTATTGTGCTGGTGGTGTTCCGCTTGTTCCTGGCCCTGATCCTGTGGATAGCATCTATAATATTACCTGATAAATGGGCAATCAGACAGATGCTATCAACTTTGGCGTGTTGGACATTTGGTAAGGTTTTTTATGATGAATTGTATGTTTTTTATATTATTTAAAAAGAATATGTACACCCTAGACTGCCATTTGTCATTTTTTTTAACCCCATCTTATGGTTGTCTGTAAGAGATTGCCTCATATCTCGCCAATTTTACCATCTCCCTGCCTTCATAGACTTTAATATTAGGTGCAGTATATTTAGAGTACAATAAAGATCTAAATTCTATAAATAAAATGAGAAGATATATATTGGAAGAGATTGC
>TCONS_00000319 XLOC_000310
TGATTCGGTTAAATGACGTTAGGGTGTGAAGATTATTTAAATGATTTTGTATTGAGCT
>TCONS_00000320 XLOC_000311
AGGTGCTGTGGAAGTATTCTGGAGAGATTCAACCACTTAAATTGCTTGCTCGTGACACCACCTCGATCGGAAAAAACATTTCGACCAAAGCCATTGGCTCGATGGAACGTGAGGACATCACGAATACATACAAATATCCTGAGAGGACTAAAGAAGAGAGAATGACC
>TCONS_00000322 XLOC_000313
CCTGTGTAGAAAGTCACAAATCTCAAACGTTTTTAAACGACTGATTGGAAATATAAAATAATTACCTCAAACGAGAAATAAAATACAAATTGGTGTAAATAAGTGTAACTGAGCGAAATACTTACCGCGAAGTGGAGTGTAAAAAGTATATAGTATTGAATTTTATACAGTTAGATATAATTAAATTAAGCATACATCTGTCGTATTTTAATTAGTATCGTAAGTATAAAGGATTGTGTAAAAATAATACTTTTAACTTGTGTGATGTTACTTGTTAATTATGATTTTGTATTTGCAACGTTTGTAGTTCTGTCCGTTTTAATATTTAGACCAAAATTGTTTTGTTTGCGGCGCATTATAGGACAGAGCCTCGTATTAAAGTTTACATTTGAAATGGAATTCTTTTATTTATAGTTTAAGATATCCTTGATCCTGTTTTATAAAGCTAGTATTTTGAGAAAAACACGTTATCTGTTTACAATGAAAACCCTTGGAAAACACTACGAGTAGTACATTCCGCGTGACGAAGAAAAAAA
>TCONS_00000323 XLOC_000314
CCGTCTGTGTCGCCTAATAATATTGCATCGTTCAGAAAATATTTAATCGTTCCTGCGTCGACCTGCTTGCTTTAGTTGATGTTTTGTTAATGTTACAACCGGTACCTACATTTCTGTAGCAATTCGCATTACTTCCTTTATATTTTATATAACAATTATCATTTTGTATACGACTTATTTATGATTTCGTTATATGATCATAATGCTCATTTTGTGTTTATTGTATGTTGTAATTTAACCACCACGTAACCCATAATTAATAGTTAAGTGATGGCAATTTAAAGATAATATCATGTACACAAGTGCGAAATTATTTTGCTTTTATCGCGTAAATTGTTCGAATCTCTCCTTTTTTTTAGTACATACCCACTGTTATGGTATATATCTAATATGTATTGGCAATTTGTATCGCATTCGCATTTCGCTGTTGATTACTACCCGGTTTCATAGACCTGTTTTAAATCAGTTCTTATTATAATTATTTAATCTTTCTTATTTAACAAATTGTAAAATTAATCTGTTTGATATCTACATAAA
>TCONS_00000324 XLOC_000315
TAATAATTAATAATATTTTTTGACTCATTCATCAAGAGATGTTGGGTTTTCTACTCAGTATCAGCCCGAGGTCTCGGAATTTGTGCCTGATATGGCAATAGGCTCGCCCCCTATCACATCATGAGACGGAATACACAAAGTAGGTGCCTTAGTTGCGTCTCTGCCAACCTTTCCGGGATAGAAGCGTGTGTCACTCGTCAATACAAAAATATCAAGGCGCAATGTTTTTTAGATAATTGCTTATAATTACCTCGTTTCTGAAGTTTGAACTTTGAACTGAATAATCAGCTAATTCTTCGGATGTTCCTCATTTTTATGTTACTTACCTACGTGTTTTTATATTTTTATAATAACTAATCACTTAAATTAACTACGTTTTAAAGATTATCAGTAAATTACAGTGTATTTTATGTGCCAGTTTCCAAGACATTGTACCTATAGATTGTATTATATCATGGCTGTAGAAACATAAAAAAGAGTTGCTTCTTTTATAGTCTAATTTAATGCTTTTAAAAGGTGGATAGCGCAGATTTTGCTTATTCT
>TCONS_00000325 XLOC_000316
TGCTTGATTTACCAGTGAAAGGAAACGTCGTGAGGAAACCTGCATACCCTACAGATCTCTAAGAGAAGGTAGAAAGTAAAACCGGGATTTTTGGCAAAAATATTTGTCATTCATGCAAGTATTTTTGAATAATGTTAGGAGAGATAAAGATGATTATAATATGATTTCATTTATTAACACAATATCAAAATGACATTATATCATTGTAGGATTTATTACATAACTAGACAACACTAATTGAACAACTAAATGAATATATAATAATATAATGTATATAAAAACATCTCTAGAAATCACGAAACGACATTAGCATAACAAATTCTAATTCAGTAGATATTTATCATTTAGTTAGACAATGTACGTGTGTGTCGCAAGGCCGAGATGGCATAAGCCGGCAATTTGCAAGTGATTGTTGCTAACGCGTTGTCTAGATCAATTATGGTCCTTAAACTGTTTAGATATAGCAAGAAAAATTTCAAAAGTCGACTTGCTAGCCTACTTCTGCAACTTTGTAGCTTGGGGGATTTGCAGCAAGTCGT
>TCONS_00000326 XLOC_000317
CCAAAATGTTGTTGATTTCTCTCTCTTTAGCTAAAGTCATTTTGATGCAGTGCTTCGTGTTGACTGCCGGGTTGTCTGAAACATGAGAATCACGTTAATCAAAGGAACACATTGGATGCAAGCCGCTTTCGACAGGTCCGTCTGGAAGTCTTTAAGGCCTATGTTCAGCAGTGGACTTTATATGGCTGATGATAATGATGGAAGGAAGGAGATTAAAAATATTTAACTAATCTATAACTGATTAAGTCTAATGCGATCACGCATCACAGTGTAAGATCTCGGAGTTCTTTCGAATTTAAAGTACTGTATAATATTGTTATTGTTTACTAGCTTATGCCCCCGGCTTCCTCTGTGTGAAAGAGTTATACTAAAAGTCTCGTTTTATATTTTCCCGGCTAAAAAGTTGACAGTTCACGCGTGTGGTGAATATTTATTTAAAGAAAATAAAGTAATAATTTAGCAGATAGCTTTTATTTATTTTCGGATATATATAATACTAGTTGA
>TCONS_00000327 XLOC_000318
CAGTTGCAGCGTTTCGACCGCGAGCTGGAAGCGTTGCGGCCTCACCTGTACGAGTTCCCGATCAAGTTCCCGCCCACATACCCCTTCGAGGAGGACGTGCATTTACCCACACATTACATGAAGACCAGGTGATTATAGCACGTATTAATAGCAGCCTAGGTTCGACATTTGGTTTCTAACGGCCCGCACAGATAATTTTTTACT
>TCONS_00000328 XLOC_000319
GGAACGCAACAGTAGCTACACACTGCTGCTTGGCAGCAGAAATAGATATTGCGGCAGTACCTACTTAGGACTCTCACATATGAGATCTTTAGTAAATGTACGACTAATCGACATATTTTTCCTTCATCCGTATCTCGTAGATGACATACGTTAGGCCGAATGGTAATGACACACCAACACAATTGAACGGAAATGTTAAAGGGTGAAATACAGTAACGTGTATGTTTCATGACAATGTTTCGTGGAATACCGGGTTTGGACTTCAGATGTCATTGTAGCGGGTTACACGTGTGTTTTTAATTTATCCCACTGCGCAAAATGATAACCGAGTTGTAACTTAGTATTGAATTTGTTAAGAACTGAAATGTTTTCAGACGAATTTAAACATAAAGATTTTGCTTCTAAATTTATATGTTGCAATGACAACGACTCGAGCTTTTAAAAACAAATAGCTAGTTGTCT
>TCONS_00000329 XLOC_000320
ACTTACAGTAACCGGAGAGTCTACTCTTTGCACGTTGCTCTCTTCCACAAGGATTTCGCGGGCCTTTGCACATAACGCCTTAACCTCGGCTTCCATAATAATCTCACATCTTTTT
>TCONS_00000330 XLOC_000321
GATTAAAGATTGAGATTAGGTTTATTTAAAGCAGCTGTAAGTTGGGAACCTCTGCCATATTGGAATGTAGCGCCATGGAAGGCATAACGGCTGCGATTGCAAGATAAATAGTGGGTCAAAATATAATATTAATTAATCACGAGATAATGAATCATTTTATGTTGGTGTTACGTTAAGCGACAACAACCTTGTGAATATATTGCAATCGGTATAAATATCGGAGAATGGAAATTGTATAGGTTATTAGTTATTTTAGTGTAACATTAGCGAAATAAATAACTTTATACAGTGGAATGTGTTGAAAATCGATAGTTAAATGATGTTTGACCTATTGCGTAGATAATGATCTTTGCCTACAGAATGTTATTGATGAATTTTGAATATAGGCATGCCTCGTCTTGAAC
>TCONS_00000331 XLOC_000322
TCAATGTCAGTCAATTGGCGTATCCTGCTGACTGCAAAAACTGCGGCGCTCAGCTTTATAGCTCGTAAATATATCGACGGTTGAGGGCTAATTAACTTAAGCGAAAAAAAAAACGAAAAATTTTAACTAGCTTAATAAAACCATAGGAAAAAGTGCTGATTTTAAATATGTATGAAACGTGTGGCAAAAATGTCGCTTAAGTCAATCAGACTGTCAACCGTCGATATGAAGTTTAGAGTCCAATGTAATACCAAAAAAAATTATTGTATCCACAAGATAACTCGTCACTATTCATAAAATGATAAAATTTTATTAAATTAGGTGTGACTATTTTATACATTAGTATTTTAACTATTTAATTATAAATTGTTTATCAATGATCTTTTATTAAGAGAGCGTGGTTAAAC
>TCONS_00000332 XLOC_000323
AAAAATGTCCTCCACAAAAATAGAATGTGCATCCGTTACACAAAACAAATCATATTATGTATTTTTATCGCACTGCTGTAAACGCTCTTTTAACAAGTTTGGTGTCTGGTTCAAGCCCTAAAACTTAGCAGGTATGTGGCTGTAGCCGACGTGTTAATCACCCACCTCGCTCAGTTTCACTCCGGATGTGGCAAACGATTGTTCCAGAAGCTGTTGCACCGTCGGTATCGCGACATGTTCATCCTTTTCCACAAACAGTTGGTAACAATAGGCCTCTTGGCCCGACGACAATTTGAGAAAGGGTTCCGCACGCAGCAATTGCGCAACTAAACCATTCAAAAACTCCTCTGGGTCCTAAAATAAAAGCAAAATACAAGCTATTTATTAAAACTACCTAACCTAAGAAATTTATTTAATATTTATATTAAGAAGACTTAGAGTAGTGACTTTTTAGTACACATACCCTAAAAGTAATTAATTATTATACGAAGGTTATTCTGCACAGAACTTGATATAAATCGTAATCATCGTTATTTTAG
>TCONS_00000333 XLOC_000324
CAGAGAACTTATGAAAGTATCGCCTAAAACAGTTGTATTTAATTATAATTTGACGCCTATAAAGCATATTCCGGTAAAGACGCGACCGGAAGTAACGGCCTTGATAGCCCAAGATCTCCCTGAAGACGAGGATGATGATGAGTACAAGCCCACACAAGAGGATGTGCCTGTGAG
>TCONS_00000334 XLOC_000325
AATTATTCCACATGATTTTATTTCCGACCCATTCTCACGACGTTGGTTAGCAGAACATCTAAAAGTTCAGTAGCATTTATAGCTGTCAAAGTGAATAATAGTTATATCGTCGTACATTATAACGGGTAATCCCAAATTTGCGAGTTATTCCAGTAAAATTCTCGCTTAAGTATGAGAAATGCGAATGCCGCTAAATCTCGGAATACCGTTGAGATGGGAGCTTTCGCAGATAAGCGGAACGACGCGCACTTTGCACGGTATTTTGACTACACCACCGCGTTATCTCAAGCAGCTAGACGTTCAGGCAAACCTGAAAATTATATCGATGTAGTTGTAGAGTAAGTATGTATTATATGAATCGGCGCACTAAAATTACTTAGTATTATGTTGATAACAAATTCGAGATGCTCCACTCAAAGACAAAACAGCAAAAAGGTTTGGAACTTATATGACACATTGGAAATTTAGAACATCATTTTCTAAAATGTTATAAGAATATTATAAAAATATTTTATT
>TCONS_00000335 XLOC_000326
CCAAGTTATGAGGGTTAAGATGCCATGCGTCACAATCACTCTCTGTCTGAGGACTGCGTCCCGTCTCTAAATATTGTTTTTAGACTGTAGGCTAGCAAAATATTTACCCACTTACACGGAAACATCAACCTTATTTCTTCATCTTAGGGTGCGTAATGGAATATCGTTCGACATTAATACGTTTTCTTGGCGTTGTTTCAGCAACTTTCTTTCGCTATTTGACATTTTCGTAATACATAATACAGAAAGGTTGGGCATGTGTACGTTAATAAATAAATAGTTTATATGTGTATGGAATTTTGTTGTTTACTATTAAGTAGTATGTTTGATTTTATCAATCTTTCGCTTGCTTCTGTACCTAC
>TCONS_00000336 XLOC_000327
AAAAAAATGATTGAGATGTTTCGAGCGAGTGTACACGCGAGTAATGGCAGCCCCTATTAGTTATGTAATATCCATTTTAAAGTATGCCTATTTCGTTTCTAGGACGTGTAGCATTTACAAACGAGTCTAAAATACTTCTATCCTTTGTTACCTAATGATTTCTAGTATTCTATATATCAATGGTAATGAAATGTTTTATTTCGTAATACCGTAATCCTCGACTAAACAATTATGTATTATATCTCTTTGTGACTCCTAACTTTTTGTTTTGCTCCCGTCAACTTCGCCCTCTCTAGAGAAAATCATTTCTCGCCTTTCAATACTCTTATCTGGTGGTCACTCCTAACCATCAGATGCAATAATATAAATTTTCCATTAACATAAAAAAATATATAAATAACAGGTCTAAGCGGTAAAACATGCCTGACTATATATCAAGCTATCATTAGTCAAATTACAAGGCCATCTTTGACTTCGCAACATTTCTTTAGGATTCATAACGAACGCTTAGAAATAGGGTTAAAATTACATAC
>TCONS_00000337 XLOC_000328
TTTTGAACATAACTTCATGTGTTGCTTCCATTGTATTTTGTTATATCCTTAGTAAATAATTATTTTAAGGCCAAATAACTTTCTATAATCACTAGTGGCCAGACTTTACTCCCACCCACCACACGAAATGTAGAAAATTATATAAAATGTTTGTTTCTTACGTAATGTTTAATTAAGTTTTTTTGTATATTCATCTATTTAATTATTTAGTGCGAGCGGTTCTGATTTCGACGATAGTCTGTAGTCTACGGTTAGTGATTTGTTTATTGTATATTCATCACCCTGTATATACTAACGAGTATGTATACTATGCTATCACGAAGATACTGCAAGATTTAATTTTTTATTTTTTAAGGAATTGTTACCAAATATTTTTTCGTGTATTATCACGTTGTATGTTTCGGAGACGCGAAAATTGTCTTCCCTGTTTTTAGATTTTTTTTGTGTCATATTTTTCTTTTTTATAAAGCATTATCCAGATTATTAAGTTTGTTAAAATATTTCAAAGTCTATAATCAAAACTATAAATGCTTTATTTTTCTT
>TCONS_00000338 XLOC_000329
ACAATTGCACAACTTTATTACCTTAAAATAATGTTAAAATTGATCGTAACGCATTTAATATCATAATTTAATAAAATTACATTAAAAAATTATAGCTCTTATTAAGTATTGATAGTAACATTGACATCTCTATTCTCCATTAGTACTTTCAATGAATTTTGAAATAGTGGCGTCACGTTCGTATTGCTTTCTTTAAATGCAAAGTATTGTAAAATTTAGTCGCATTTGCATCTTGTATTTAGTCTAATGTTCACATGACGTGATGAAAAATCGTATTTTCACGGTTTTTATTTAGTATTCATTTACTTTGAACTTGTAAGAAAATCTTATAAAATTTTAGTTATATTTCTTTTTATAACAGTAACTGTGTGATTTAAAATCTATAAATCGTGGCATATATTGCAACAAATG
>TCONS_00000340 XLOC_000331
TAAAGATTTAAGATTTTATGTGTGTTAACATTCTTTTGGAAAGTTTATTTCTTCACTAAGTAATGAAAAAAATTACAGCTCAACATATTATTAAAAACACCAGACCCCATAAAGTTTGGTATTTTTAAAGTAGATGAAAATATAATATCTTCTTGATGTTTCAAAAAGTTATAAAGACTCTATCATATATTGATTATAATTCTTGACTGCGATACCTGATTGAGCGATGTTCGGAAATCGAAATGTCAGTAAATTTCTAACGAAATTGACTCTATGTCATAGAAAGAAGACAGTTCATTATTAATTGATGGTTCTCACAAAACAAAAGCGAGCTTGTATAATTCAATTTAAGGTTTGGAATGTTTTGCATAAAGAACTGAAGAAGGCAAAATGGTTATTGTTTAGGGAAAGTTGCAGACAGAACGTGTAACATACATAGGTTGAGGCGCAATTTCACAAAGGCCTATGTCTAAAACATTAACGTCGATACGTATTGATCTCAACATCTTTCGTGGTGCAGGACTTTATAGCGGTTTATC
>TCONS_00000341 XLOC_000332
TAGTCAATGGTAAGTGGTCTGCTAACCTGTACTAGGCTTGTGTGGAGCACTAAGGTCTCAACTCTCTCAGTAGTAGAGGAGCCCCGTGTTCAGCACGAGGCACTATATAATACAAGGCTGATATTTATAATAATAAGTCATGTAAACTAGTAGGACGTAGGGAACAAGATCATATGAAACGTTGTCAGAAAACTAAATAGTCAATTATTCGATTCATACGATGTTATCCCTCCTACGCCTTCCCCCAACGCTCCTTATTACAAAGTAAGATAATATTTAAAAGAAACTTAACGTTTATCAGGAATATGAAGATTTAAATTCGATCAACTATTACAACAACATAGCGGAAGGAACGGAAGCAACATAGGAAGCGGCGATAGCCTAGTTGGGTGTGGAACGGACTGC
>TCONS_00000342 XLOC_000333
TTGTTTCGTTTTCGTTAAATATCTAAAACTTTAGAGAAAAATGGGATTAGCCACTGTTATTGAAAACGAGGCGCATTTCCAATCGGAAATGGCCAACGCAGGCACCAAATTAGTGGTCGTGGATTTCACAGCTACTTGGTGCCCGCCGTGTCAGAGGATTGCTCCGTTCTTTGAACAGCTGCCTGCCAAGTTTCCTAGGGCTGTGTTCTTGAAGGTGGACGTGGATAGATGCGCGGAGAC
>TCONS_00000343 XLOC_000334
GAGTCGCCGGCGCCGTTGTTCATCGATACTTATTGATTTATCGTGAATGGTGTATCATTAAGCCGACACGTACCGCATGTGAATTGTCATAAGGAATGACTTGATAACCATTTATCGCGGTAGTAGGCGCCTGACTCACGGAGGAAACGACTCGCCACTTACAATACATAGAGCATTTCCGCTTCCTTTTCGACCTTTTTATGGGTTCATGCATTCTCACGATCTTAAATGGTTATCGATAACAAAAAATCGGGGAAACGTCGTTCATAAGAGATATCAGCAGTGGCGGGATTGCGTCAGATGTTTCAATGGCAGTATTGAGCACACGACAATCGGAACCGCGGCTGACCGACTCCGACAATGTCCATTACGAGAATACATTGTCGTAAGAATTTGTTTTAAGTAAAAATATTGACTCACCTCTGAGGATCAGCAAAGACGAACTTCCTGAGTTTGAGGTCCCGCAGAACGATGCCTTGCTCGTG
>TCONS_00000344 XLOC_000335
CATTAATAAGATATTTTACTTCTACAGAGTACAAACATACATACCATTACGTCTCTATCCTATAGGGGTAGGTAAAGACTATGGATTGCCACTTTGCACGATTCTGGCATACTTCTATCACTTCCTCCACCTTCAGCAATCTTTCATGTAT
>TCONS_00000346 XLOC_000337
TTTGCTCGTTTCAGATTACAAATTCTGGGAACCCTGGCTTCCAGAGCTTCCTCACCAAGTTGTTAATCGGTTCGATAGACCCGTTGCTTTCT
>TCONS_00000347 XLOC_000338
CGCTAGGCTGAACTCCAATACATCGAAATCAAGGAACTTCGATTCATATCTGACTACGAAGAACGTCATTATAGCCGCCACTGTTGTGGCTATTCCATAGTAGTAGTA
>TCONS_00000348 XLOC_000339
TAAGCACACGCCTTGAGCACAGAGCCTTGAGTAAGCACAGGCGAGACTAATATGACCAAAGTCCAAACCTAATCAAATCAATTAATTACGCTCCATAATTATTGTCCAATACGTTTCATTACATGATAAAAATAAATACTATCAGGGGCCTTATTCTCTACCCCGCACGTTATTTTGACAGTGCGTAACAAGCACGTAACACAACGCATCATGTTTAGTACTATAGAAATTTGGCTCAAAGAATACCATTCCACACACATTTCTCGAAGATAACATGACACGGCCGCGTTACGCGTTTACTCTATTATACAGAATAAGGGCCCTGGGCCCAGGGCTTGTTGCGCACTGTTAAAATAACGTGCGGGATAGAGAATAAGGGCCCAGGTGCAGTGC
>TCONS_00000349 XLOC_000340
TAATTATGTGTTAGATATGTTGCTAATGAATTTTTAGTCATGAGAATGAAGGAAGCAATACGAGTGTTTCTATATTTATTCAAATAATAACAATGTGCCGAGGGGCATTTACTTATAGTTACGAGAGCAGTGTGTTCAATCAGCGAAGCGCCTCCTCGGCTCCGTCAATTGAGGTTAATTCGTAAAGAGCCTGACCAGGGATCTCCAGCCACTGCGACTGTTTTATTTGTTTGTTCGATACACAAAATATTCCAATACTCACGCGTCGTCGACAAACAAGAAAATCATTTAAATAAGCAATCCAAATACATTTTTTTACTGTATCCTACTGTTGCTTCATATGCAAATACTAGAGATTGCTGTTGTATGTGGCTTCTTCTACTAATTCGTTGACTGAGTTATTAGGTAAATCTACCTAAATACTTATTACATTAAAAGCTGTTTCTATAGCG
>TCONS_00000350 XLOC_000341
ACAGCAGTAATTCTCTCAGTGGTGGCGCTAGCAACAGCTGGCGTGGTGCAGGTTGGCCACGGGTATGCCGGCGAGGGATACGGTCACGAAGCCGTCGCGTACGCACCAGTGGCTGTCGCTCCGGTCGCTGCTGTAGCACACTACGGAGGACATGACGAACATGTCGACTACCATGTA
>TCONS_00000351 XLOC_000342
CTGGGCTGGTGTCAGATAGAACAAAGTTTGTCACGCTTTGTAAATGGTGTTCTTCTAAAACGCTTAAAACGCGAATCGAGGATTTCCCAGCGCGTTCGAAGCGATACCGATAATTTCATTGGCGACTAATTTCTAGTTGGACTTGACAATGTCTGTGATTGGCCAATTTCTAACAGCAAGTGTGTATTATACCACAACCGATAATAGGCCTTTAGTAATAAAAGGGGCTCGGACTTTTACTTACCATACGACCAGTAGAAGACTATAATATAGCTTAATTTATTCCATACATAAATATACAATAAACCTTTTTTTTTTAGTGTTAGACTGCGTAAATATAAAAGCACGTAACTTCAGAATTAAAATATTTCAAATGCAGGACTAGTGTGCTGTTAAAGTGAGCAATTTTTCCTCATTTATATTATTAGTTGTGGAGCTTTTTTTCGCCAAAGTTAAAAATAAAATGCGATTTTTAAATGTCGAAATGTTCCTAGGATTAATCTCC
>TCONS_00000352 XLOC_000343
GGTTTAGACGTGAACTTATAATCATTAAAACATCTTAATATATACTTATAATACAAATAAATAGAATGCTTTAGCGGAATGATCTCAAAAGGCGTAGTTATTGCAAAAATAAAACTGGTTTCGTCTTCAGCTTATATTTATGTAGGTACCTGCTACAAATAAAGATAAATTCTAGATTTGTCCCAAAGAATATTATATTTATATAAGTTTGCAATATTCTTTAAAAAATCACAAACACCTGATGATTAAAATTATTGTAACAACTCTCTATCACTAACAGTATACACAGGCTGTTGATACGCAGCGTACAACAACTACTAAATTTTATCTCCGAATTCGTGAAATTTCCAGATATGATGTGAAAGTCGTTTCTTTAGTCTAGAACATTATAAAACAGCAGTTCAAAATAACAAAGATGTTCATTATTTTTCAGGAACTACTGTGGCAATAACTGTTTTCAGTAAATACCTGAAAATGCATGATTCCTTCCTAGGGATTATAGGTACTGGATGCAAAATAGTTTCATGTGTAGTTTATGGCCTAGC
>TCONS_00000353 XLOC_000344
CAGCGACGCACGGCGCCGGTGAGTAGTCCACACTCAATCCCTCCTGGATATGTCATCGACTAACTAAATATACCGTCCCGTCAAGTGTAAATCAACTAACTAACAAAATATTCCGACCCGTCAAATGTGAATCAACTAACTAACAAAATATTCCCACCCGTCAACTGTGATTCAACTAACAATATATTACGACCCGTCCACTGTGAATCAACTAACTAACTAAATATTCCGACCTGTTAAGTGTGAATCAACTAATTAACAAAACATTACGACCCGTCAAGTGTGAATCAACTAACTAACAAAATATTCCGACCCGTCAAGTGTGAATCGACAAACTAACAAAAAATTCCGACCCGTCAACTGTGAATCAACTAACTAACAAAATATTACGACCCGTCCACTGTGAATCAACTAACTCACTAAATATTCCGACCCGTTAAGTGTGCATCAACTAATTAACAAAACATTACGACCCGTCAACTATGAATCAACTAACTAACAAAATATTCCGAGCCGTCAA
>TCONS_00000355 XLOC_000346
ATTGGGTAGAAACTGTTCCCTACATGTTCATCGGAGCATGAAGAGTAAGACGGAACTGCTGGACGGAGCGATAGCTGTTGGCGATGGGAATGCTATACTCACTGTGGTGTTATTTCTGATTGCGACTCTAAACAAGAAGTTGGTGTACGAGCTGCTGCATTCAAGACCCTCGGCCCTCAACCACTACATCAGCTTCTTGCAGAATGAAGGCAAAATCACTGAACTGACAGATTTACTTGCGTATGTAATATGTGTACTGATAATTTAC
>TCONS_00000356 XLOC_000347
TTTGAAACATAAACTTAAATTCGAACTCAGGCGTTAAGGTGATAAACCATTAGGTACACCTTTACTTGCCGAACTTAAACTACTGATGATCCAAATAAATGACATAAATATATTTACAAAATATGAATCAGGCCACGGTGTGAACGAAAACTCTTACGTAGTATTTATATTCTCTTTGACGAAAACCAATGTCAACATTTTGAATCCCGAATCATTTATTGATAAATATTTTCGTCGTCCAAACGCAAAGCAAAAGGAAAAAACCATAAGGTATACAATACTTTTGAAATCGTGACAATTAATAAATATTTATACAATGTACACACAACGTATTTCGCTTCTCTTATTTTTATTAAGTACTAGGTTGTAAATAAATAAATAACTATCGCAGAATCAAATATTTTTTTTTCTATCGTAATGCTCAAATTCCGTAAATATTATTTTCATCCCACTCGTTCGTTTGTGTCTGCCTG
>TCONS_00000357 XLOC_000348
ATTATAGAAGGGACATATACATATATGTGGTTGTGTTAGTTTTCATATTTCAAGCATTCTGATACTGCAAGGGTTAAACCATATTATAATACATTTATGACATATGGGTAAAATGCCATTACTTGTGATTGTTGGCAACACAGTTACTGTTATGGTAGTTATCTCCGGTTGGCAACACTAGTGTGAACTTACAGCCCTGCCGAACTGTAACGCGGTGTACGCTGAGTACGGGCACCACGGGAACGTCGCCAAGGAGATGCAGGCGTACGCCGCCCTGCACCTGGAGAGGTCTTACGAGTACCTGCTGTCTTCTTCATACTTCAACAACTACCAGACGAATCGAGCTGGGTTCAGCAAGCTGTTCAGGAAGCTCTCGGACGACGCGTGGGAGAAGACCATTGACCTCATCAAGCACATCACTATGAGAGGTTGGTGAATTTTACATTCATAAAATATTTTAAAATCTGTGGCAGTACAAGTAGTGCATACACCGCCATCTCGTCAACTTTACCGGAACTGCAAGATGATAGTAGTGATAACGCACAA
>TCONS_00000358 XLOC_000349
TAGCCTAGTTGGGTGTAGAACGGACTGCCGAGACGAATGTCCGCAGGTTCAAATCCCAAGGGCACACACCTCTGACTTTTCTAAAAAATCATGTGTTAATTTATCGTTCGCTTTAACGGTGAAGGAAAACATCGTGAGGAAACCTGCACATCTGAGAAGTTCTCTATAGGAATTTCGAAGGTGTGTGAAGTCTACCAATCCGCACTAGGCCAGCGTGGTGGACTAAGGCCTAACTCCTCTCAGTAGTAGAGGAGGCCCGTGCTCAGCAGTGGGCAAGTATATAATACAGGGCTGATATTATTATTATTATTAGTAGATTTGGCGTT
>TCONS_00000359 XLOC_000350
TAACTTTGTCTTTTTTTAGCTGCATACTGCATTAGTATGCCACTGCGTATAGACTCTCTGGCGATAATACACAGGAATACCAAGCTACTGGAACTTTATACTGTGATGGTAGAAGCAGCCTGCAGGTCACTTCGGTTGTTAGAAAGTGTATTAATAGAACAATTGGGCCAAGAAGGTATTGGCGACGGTGCTGGCTTACGTTTGCCAGAAACTTATCATTTTTTACCACAAGAAATTGGTCATTTCAT
>TCONS_00000360 XLOC_000351
TAGTTTTCTATATGAATTACTATTTATGAGAAGTTTTTATTATTGTATTTCTTTTCTATGTACTATAGATAAGATAAATAAATCTGTTTGTCATCTGTGTTACACTAACACAACTTATTAGACAAGATAAAAAATACTCCGCGGCCGTCACAACAAAACTTATGAGCGGACGCGGCACGGCGCCCCATGAAAAATTCATAAAGAACAAAGAGGAAGTGTCGGGCCGCTCAATCGATAGCTCTCAGCTGATCCGCCCAATGTCACGAACGCCGCCCGCCACCACGCCGCCCTTAGCCGACCCCCCTCCCGCCACTCCGGCTTCTACCCACACGCACATCTGTCTGTGAGGGAAAACTTTTAGCCACGGAAAATGGTCATAGCCTGTCATTGACTGAAACTTACCGCTTGTAACTCAATGGAGCGGATGTTAATTGTTTGTTATAGTTGTTATTTAAGTTTGGTTTATAACGATCCTATTGGAAGATGTAGTCTTATGACCTAAATTGCTCAGTTGAAGTTAAATTAATT
>TCONS_00000361 XLOC_000352
TCAAAAAAATAATTGATTTCATTTAGATATTATACTTTGTTCTAAGAAACCTATCATTGTATTTTTTGCGATTGCTAGACTTAAATATTTTAATAATTTAGATTGTATTGTAAAAACAGTGTTTTAAGTTACTCATCTATTTGCATTTTGAACTCTTTGTGCTAGTGCTAAGTATAATTATTGTAAATACTTATGATTCTTTTTAATATTTGTCAAGTCAAGTCAAGCTTACGATTGTAAAGTAATTGGGAACCGTTAAAACATGTTTGGAACTAATTGAATACCTTTTTTTAATAACCGTTTAAGAGAGTTGTAAAGTAAATTGCTTAGGTAGTATATAAGGTCTGAACTAATTTTTTAAACTACACATCGC
>TCONS_00000362 XLOC_000353
TACGTACCATTTTATATAAAAAACCTATATCGTTCGGATCCGTAATTATGTTCAAATTTAATAAAGACAAAAGGCGTGAAAAAGAGCCCCAAAGATTTTTTATCGTGTTCAATTAATATTTATTGTATTACGGTTAGTGTATTATGAGCGCTACGCGCGCGCGCGCTTGTGTGCGTGTGCGTGTGTGAGTGTGTGTATAATAGTATATATATATATATATATATATATATACACAATTCACGGTCTCCGGATATTCTTCTGTCTCTTTAACTACGTATCAATGTCCCAACACTAACTGTCACCCGCCCGCCCGCTCGTCCCGCCCGGCGCGGCGAGATGGAATCCAGTGTTGCCATATTTACCAACTTATAGGTAGATCTACATACTTCGCCCTCAGTCTATTTTTCAACACAAAATTTTCAACGCCATTATTGAATATTTTTTTTACCTTACTAAAGGATGAGGTGGTATAGCTTTGTGACTTAGGTCAACGCGCGAATAA
>TCONS_00000365 XLOC_000356
AGTCATCGTAACAAATGTGGCAAATGTTGCAACAATCGCGCCGACTTTTATTGAATAACATATATTAAATTACCTCCGAAAGGGTAGGCAGAGACGCTACTGATGCACTTAATTCCCCGCATGTTATGTTATGGGTGGTCGTATCGCTTACCATCAGCATTCACAGCAATAAAAAAAATGTGTATTCCGTTCCATAATATGATGGGGGTGAGCCTATCGCCATATCGGGCACAAATTACAGATTCCAGGCTGATACTAAGTAGAAAATCCCATTATCATTTAGCCAGCCCGGGTATTGAACCCAAGGCCTCAACACAGTCGCACCACAATACAACTACGCCACTAAGGCAGTCACTCTTATTCACTTTAAAATTAAATCCAGATTGTCCATTATCGCAACTGTACTGTATTCGTCCAGAGCAATTTCTGCCACGAGCCCTTTAGTTAATTACTCCTGGCTTGGCTATATACCCC
>TCONS_00000366 XLOC_000357
AAAAAAACGTGAAAAAACTAAAAGGTCGCAAACAGAAATTGGTTGTTTGACGATTCCCATAAATTGGCAATTTTGGAATGGGTCATTATTTTATTAAGAGTGCGACAGTATGTATTGATAGCAGAGGAATCTTCAACACATAGCAGTTTATGCTTGCACGTAAACATATACGCAAAAAAAATAATACATTAATCAAGCATTTATCCCCGAAGAGGTACGCAGAGGCGCAACCACGGCACCCACTTTTCGCCAAGTGTGTTCCGTCCCATGATGTGATAGGGGGCGAGCCTATCGCCATATCGGGCACAAATTCCAGAAATTGCAGATACTGAGCAGAAAAACCCAAATATCATCTTACCTGACCCGTGATTCGAACCCAGGACCTCAGAGCGCTACCGTACCGCGCATGCAGTACAACAACGCCACCGAGACAGTCCAAAAAATAATGATAAATGAATTGAAGTATACCTAAAAACAAATTCGTAAATGAGCCCCAACCTGAAGGAACCTTTATGGTAGCTACTTTTATTTGGTAGGCTATTCCGCAGTA
>TCONS_00000367 XLOC_000358
ACAGGTAACAACGATGGGCCATTATGAAGTTTGGGCTACAGTTTCATCAAATAATAAAGTGAGATTTTTTGGTATTACCTTCAGAAAATTATTAAAAATCACGTTATTTATTGACAGACACTTAACATCGTGAAAATCCCTTGCCAGACAACCTTAATGTTCATGAAATTATAATTTTATTTACGTTATAGTATAAAAGCTGATTTTTATATATAGTACTTGACTGCCTCGGTGGCGTAGTTGTATTGCATGTCCGATACAATAGCGCTCTGAGGTCCTGGGTTCGAATCCCGGGTCGGGCAAAGTGATATTTGGGTTTTTCTGCTCAGTATCAGCCCGGAGTCTGGAATTTGTGCCCGATATGGCGATAGGCTCGCCCCCTATCACATCATGGGACGGAACATACTTGGCGAAAAGTGGGTGCCCTAGTTGCGCCTCTGCATACCCATAAATGCGTGATGTTATGTATGTATGTACTTGGGTAATAAGTAAATAATGTTTACTCGTTAGCTAGACGTTTTTGATACACACACACCTTTTACACACC
>TCONS_00000368 XLOC_000359
CGATAACTGAAATTTTTTAAATTGCTCAAATACTAATTAATTATTCTAATTTAAACATTAATAATTTTTTTTGTAGTTTTGTTCTTGTTTACGTAATTACTTTTGTTTTTTTTTCTCTAGTTATAAGGTTTCTCGTTTCAAGCCTTGTATCATAGAATTAACTAGCGCATCACCGATAACAGTTTGAGAGTGTCTGAGAGCTTTAAACGCGAGATTATTCGAATCTGTCTACAGATGAAATTGAATGGACGCCGATAGAATTTTATGGCACTAGTGGTTTTCCAATTTCTGGTTCGTAGAGTTCCTTTTGACTTTTTAAAGTTTTATATTTTGATTTGCAAACACTCGAGCATTGCTTTGTAAAAAATAAAGAAATAAGTGGTTTAATTATTACAAAATTTTATAATATGTTACGTTTAATGACTATTGTAATTTACAAGCCGTAATCTATACTATTATATAAAGCTGAAGAGTTTGTTTGTTTGTTTGTT
>TCONS_00000369 XLOC_000360
GTTACAGGTGCGGATAATGAAAATGCTAGACCACCCGAATATAGTGAAATTGTTCCAAGTTATCGAGACAGAGAAGACGCTTTACCTCGTCATGGAGTACGCGTCGGGTGGCGAGGTGAGTGCTAGCATATAATTAACT
>TCONS_00000370 XLOC_000361
TCATCTATAACTTTGTTTACTTTCATTGTAAAATTAATGATATATTATAACTCCCACAATAAAGCCCATCCATCACCTATTGTAAGATTCAGGCAGTACCGGATCTTGAATTTTTTGGAGGCAGGGCAAAATCTCGATAATGCTGCCATCGACCAC
>TCONS_00000371 XLOC_000362
TGTATAGATCACACTAGTGTTAAAATATTAGGTAAGCCATTATGAAGTAGTTACTAGGTGATACAAACACAAATACGCTTAACGTGATGCTATCGTACATTATTCTAAATGCACATGACGCAGCCAGAACCTGAGTGGAAGTTACATCTATAAATTATAATAGACGGTATCATATCGGACTTGGAACTATTTTTTTTATAAATGTGGTTGTAAAATGAACTGCCAAAATAAATTATCGTTATTAGAACCTGTTTCATGAAAACTCCTCTCTCGGCACTGTTCTCGTGACGGTGGCGATTGGTTCGATAATGTGTGTGAGCCTCATGTTGCCCTGTTATTTCAATTTCATAAAAGGGTTTAATTTTCTCTATTATAAATATTTCAAGTAGACATAAGTAACATAATTTATCAGATGTGGCGTAGATGTAGTTCCATAATTCATATTAATTTTATAAAATATATTATATAACATACACAATATATTACATACGTTTGGAAATACTTTTTCATATATGAAATCAGTACGTTATCGCCGCTTACATTTACAC
>TCONS_00000373 XLOC_000364
TTTTTTTCTAATATTCACAATTATGTCACGCAAAGTACCGGAAAGTCGCTAAAATACCTTTGTTATTGTTTTAAAATAAAAAAAAAAACAATGTTAC
>TCONS_00000374 XLOC_000365
TGGTATCCATTTTTTATTTGTAGGGAACGTTTCGGCCTGTACGAGGTAGACTTCAACAGTCCAGAGCGCACGCGCACCCCTCGCAAGTCCGCCTTCGTTTACAAGGAGATCTTGAGGACCCGCACCATAGACCATAGCTACAATCCTCCATCTCTAGTGATGACCATAGACGAGGGACACTGATTATAAAAATAGAATTTTAAATTAAAGAATAACGAACTCAGGACAAATGTAAATCAATACACTATCGTTATGAATTAGAA
>TCONS_00000375 XLOC_000366
GCGGTAACGAGAAGTGATCACGTGACCGATTGATTGAAGAATCAATACTCGACCTTAAAAGGATTAGGGATAAGGTAGTATATGTGTTGCTGAAAATATGTTAAAATCCTTTTATATTCAATATATAGCATTTATATTAAAGTTATATATATGTCATAATTTAATATATCGAACGATCAAGTGTTCCGTACACACATACTTTATTAACATTTTACTACTTTGACGTGTGTCAAACAAGACTAAACCAGAATAAAAAAAAATGACATTTACGCGTAGTGTATGCAAGCGTCCCAATTGGGACACATTGTGTTCTGGTAATAGTTGAAGTTCAGATTAGGCGTGGTATCGAATCTAGTTTTTGAATATTATTGCTAAGAGTTTAAGAAGACTAAAATCTTTTTATATTGGTTTCCTTTGACATACCATACCATACCACGTGCCATTAATTTATCAACAACTCCGTGCACACTGCGCGAGCGCCGGTCGTTTTTCGCTTAACCTAAATATATTTATAATGTTTTATACATTCATTCATTTACGTTATATTTTCA
>TCONS_00000376 XLOC_000367
ACTCCAGCCACCCTCACTATGAAGCATAGATAATCGTGACCAACCAGGTCTGTGTGGAGGAATGTCTTTGTATCATTTGGAGTGTCCAATGGATCCCTTTTGATCACCATGGTGTCTGTCCAGATATGATCTAGGCATATATCAGGGTATAGAGGGAGAGTTGGCGGCGTCTGAGGTAGAGTGTTAGCCATCATGGAGGTACAGGATGCCTGACCAATGGATGCGTGCGGAGACATCCCTTGCTGGTGGAATAAGTTGGCCATGGGACTGTTCAGTCTAGACCGGGACGCTGTTGGGGTATTAGGAGCTCTCCTAGACTGAAAAGGACTTCCTAAGCCAGTCCAATTTGTTGTGTTCCGATGACTGTGCATAGGACTTCCTATATAGTCATATGATTGGCTGAAAACTGTGGTTGTCGAGTTCATGTTAGGACACATAGCTAAACACTCATCTCGCGTCGCTTTTCGTATCTTCCACAGGGAATGTGTGCCCAGTTTCCAATCATACAGTAAAATAATACTTGGATTTGCATTCACATAAATAAT
>TCONS_00000377 XLOC_000368
TAAGTCAATTAGGCTTTAAACCGTGAATATTAATGACTGAAAGATTTATTATGGCTTTTTTCTGCTATCACTACTTTAAATCGTTATACAGTAAGTTTAGTAATTGGCGCTTAGATTAAATCACAGTTCAAACGATGAAACATTCTAGTTTACATATAGTTTTTACAGAGCCTTTCCAATACTCGTATATCAACATGAGCGAAAAATCCACCTGGGGCTTATCAATCAAGGCCTATCGAAAAAACTTAAGCAATGATAGTAAACTTTCCCTTACAATCTACATGGAGTTGCATTAACCGATTACAGGCGATACGGGAATCGCCCTCCAGAGAGTCCTGTGGGAAACTAAATTATTTTACTGTTGCTTGTTTATTTGTTAGGGTTTTTGCTTTTCTTGAGTGAAGGTGGTGCTCGCTAGATTGTTTAGGCTAACGTTGGTGTAGTATTGCGGGGTTCGAATCCTGGGTAGTGATTAAGTT
>TCONS_00000378 XLOC_000369
TTCGATATTATATTATATTACTTATCATAATGTTAGTTAGAATCATTATTATCAATAAACATACAATCTTAATTGTTTTCACTGGATTTAACATTTTAAGCCGCCCCAAGTATGCAAGCAAGTTCTTGGCGTTCGACGAGTATTTAGTAGTTATACAGTTTACACAAACACACGTTTTATTCGTAAACAATATGTAAATAAATACAGTACATTATAAACGAGTCATGTTACATACACGCAACACAATGATAATAATAATATAGCTTTATTTTTTTTTACGGAAAGGATGGCGCGTAAACCTATCTTTTTGTAAGTTGTGCCTACCTAATGCAACTATTAGGTTGGCAATAACGAAACATTTATAATCTTAACGCTATTCAAATATAAAATTGTGATTTAATCACACAATAATGTTTCAATTTAATACAAATTGTTACTTAATTAATATTTTTCAAAATATTAAAGAGAGAAAATATATT
>TCONS_00000379 XLOC_000370
TTCATCACTTTGAGTATTTTCTCTACAAGCAGCATAGAAGCACTGTGCTTTTCTAATTTAACGGACATTTTAACTAGTATATTTTTTAATCAACTAATTTTGCTACATGCATGAAGCATGCAATGCCGCCTTATTGGACAACATTTATATGAAACACCCTATTTTAACCGTGAGTCCGAAAATGTACGGTAAAATACCTAAGTATTATGTGCTTTAACCGTGTTAGTTAAGGAAGTGCGGTGGCCATTTCTCCAGATAAAGCGCTGCCGGAAAACCGCAAGAGTGTGAACAAACACAGTCACTTCTATAGTCATGCCATGTATATCCCTGTCAGTACGAATCTCATAAGATCTTATGAATGTTTTCTAATTACCGTGGTTACAGTATAAAATACAATTAAATGTTGAGATAAACTTATACTAACAGATTCTGATTTTATTGATTTATACATATTGAATTGACCGAGACATCATTATGTTGTTAGTTCAGAGGATATGAGCCAATATCTTAAAAAATTTAGCATTTTAATGAACATTGTACTCG
>TCONS_00000380 XLOC_000371
TACAGATATAAGACCGACTATAACCAATGCAGATCGAAGAATGCTAAAGTGCCATGTTGGGAGAGGGAATTTAGATTAAATAATGTTGATGAACAATTTATTATGAACGAGTTTAATCATTTAGCTATGCAGTTTGTGCTAAGCACTTTCTTCGTAATATCTTTCCCCTTGGCTCCACTGCTCATTTTGATTGCAAATACTCTGACTGTCAGGTAAATGAAAACATATTTCGATATCCTCCGCGCCGCTGCCCAGTGGCTAATG
>TCONS_00000381 XLOC_000372
CCTATAATGAATGCAAGTGCTGATCTAAGACAATTGAGGCTACCATAAGAGAGGCCTTCTTGAAACCGTATTGTAAGATACCTAATAATATCAGTTATTTTAGGTGTCAAAATAGGAATATTAAATGATTTGCAATACTTTGCCCATTCTATGATTAACGGTAAGTATTGTTTCATTGTGTTTTTAGAAATGGAACTTATCATTATGTCCGCTGCTTCATTGTCCATTCCTGCCTTTATGAATGTTTCCCTGACAATACTCCTGCCATCAATTTCAATGTCTGGTGTAGTGGGTGTATGGATCTGGAATTGTGCAAAGTAAGTAAATGTTTTGAAGGTTCAAATATTATTGGCTCAGTAATCAAGAGTTTTTTATATATAGGTGTTGTAAATATGGTATATGTTCTTAGTAATTAAATAAAGTTAGTAAAAAGATGTTATTGACATGAGTGTTTATTTCGGACTAAAGAGAAGTAACTATGGCAAACAAAATACAATTAGTTCTAAAAATAGAACATATAAAAAAT
>TCONS_00000382 XLOC_000373
CTGCGGCGACATATATTTATAGCTTACATAATTTAACCCCGTAATAACACAATACAAATCATGGTTTCGTGTGATAATATTTTTTTTAATTGAAAGTTTATCAACCGAGGGTTTATCGACGGAATCAGATATTATTGTTATTAACGACGCCACGCTGCTTTTACAAAACATTAGGGTAAGGCTCATATTTTTAGCGCTATCGCATACAGGAGATCACAACAGAAGGTGTCACAACTGAAATAATGTGTTACAACAGAATTTGTAAACCTTTTTACACAGTAACACTGACAGAGCTTATTTTGCATTTTAAATAAGGCGATACCTCAAGGTCCATTTTCATACATTTTGTTTCACCTTTAATCTAGGTAACTAAACAAGTATTGGCAAGTAAAGAATTTAAATTCACGTCTAGTTAGTGATTAGTTCTCGCAGTTGAAAGAAAAACGTAAAAATA
>TCONS_00000383 XLOC_000374
CACCTCGCCTCCCGACGCGTACTCCATGACGAGGTAAAGCGTCTTCTCTGTCTCGATGACTTGGAACAATTTCACTATATTCGGGTGGTCTAGCATTTTCATTATCCGCACCTGT
>TCONS_00000384 XLOC_000375
AACAGTTTTGCTTTTATAATAATTATCACAGTCTTTTCGAATCAGACTCAGTCATAATTTATATTATTGACACATGTCACAATAGTACGGACCTCTGTCGGAGTATGAAGTTGCCTTGTTCAAGAATATCGAAGAATCTTTTAACTTGAGGTCTGTTAAAGACTCTCGCACGCGCAATCGCTGTTGGTTCTGGCTTGCGGAGGGTGATCTTAGGATGTCGCGCCTTGAAACCCATGGACCAGTCATCGCCTGCTACGTTTGCCTTAAATGGATGATTTATTTAATTTGTTTCGGCATATCGA
>TCONS_00000385 XLOC_000376
GTGTATTTTCGTTTATTGACTTTTGGATTAAACAGGTTTGGTAGTAAACAGTATCTAGATAACGTAACGCTAATATGTGAATGCAATTTTTCCAGATGCGATAGTTTATTTAGGAGACATCGATATTGTATAGCATACGTACGGCCATTTCACAGAACTTATAGACAGCGTTGTCTGGGTAGTTGGTGTAACCAACGGCGTTGGCACCTCGCAGTAACATCTGGAAGGGGATGTTGGGGATCATGCGCCGCATGTCCTGCAGCCGCTCCCACGGGCACTCGTGCAGGAACCTGCATACAAGCGACGAATCAAATATTAAAATATAATAGTCGATTATATTTTTGCTGA
>TCONS_00000386 XLOC_000377
TCTAAACTCATTAACGAGTATCAGAAGGGCGATGTCGTCTTGGAAGTTGGCCAAGGCACCTTGGTAACGTGGTGGAATCTTTATTTCACTTACCTGTGAACATGTTTAAACTATAATACACAAAGGCGGAATAGAGGGAGACAAACCGAGCAACCGCCCGTGGCCTTGGGCTTACAAGGGCCTCGCGCGGAGCCTTGGAAGACTTTTTTACGATTTTATCAAAGAAACTTATAGAAGCCACGATTTTATTTTAGTTTAATCAATGCATATCTTTAAAATTTGTATATTTCAAAAATGACATCTTTTGCCATAGGTTTTTACATAAATGTATATTTCATTTTTAGGAATTTATGTGACCATAGATATTTCCAGAAAGTGAGTAGGTTATGAGTTAATTTATTTTGAAAATATAACAATGTATACATATTGGTACCCATGACTGTATCCGTGAAATTATTTTTTAGTTTTCAGTACATTTATCTGCAATATAAAACCGTTTAAATTATTTTTTTTTTACTTTTTTATTTATCTTTTAGTACATTT
>TCONS_00000387 XLOC_000378
TTACCTATCTCTAATGTTTTCCAGATACTCTGTGATGTAGTCAGTCATCGCTTTCGCGAAGTCTTTAAAGTCTCCGGGATTCATGACTTCTGCAAATAAAAAAAATCATAGTATTGTAGATAAAGTCTGGAGTACTTACTTATCTATAAAATTTTGTGTAAGTATTTAAATAGGTAATTAAAAGGCATGCTTAGTCTTTTTTTTTCTAGAAAATACAATCGGCTAATTTCTTACGGTTTTTCGATGAGTTGAGAGAAGCCCCGAAAAAAAATGTCATAAAAATTTTACTAATATATATACAATTTTGTACATCAAACTGGTTATTATTAAAGCTAGTTTATGGGATAATTTAATGACTGTCAATTCTCTCTGTTTAAGTTAAAAAATCGTTGATAACTCTACAAAAATTTAAAACCTTAGGAAAGATCGGACGTTCGCAGGATGAATTTAAACTTCGTTCTACTCTTCTAAAGCTAGTATGACGAAGCTAGTCTCAAAAAATCAAGTTGAAGTCCCGATCAGTG
>TCONS_00000388 XLOC_000379
CTCCTCAAGAGCGTCACCGACGAGCTTCGAGTCGTAAACGTGTTTCGCCGGCTTTAAATCATATTCTTCCAAATCCCGTTGCGTCCCGTTATAGAATATAGGGAACATCCAACAGAAGAACAAACGCGAGAGAAGACCGGGCGGGTCTTTCTCTGCTGGAAGTTTCTTCGTCTCATATTTTGTTTGTTTTTTATCACCTTTATCTTTCAACACACCCATATTATAAATTTATTTTAACAACAATTTACTGTTCATTGAATAAGGAACCACTTGTCTCTCGGAGTTGCACGCCACATGTCCTAGCGTGCTCAACACTGACTTATTGCAGACTGCTATCAGTAACATGAAATTCTATACACATGTGGGTCGTCACTTTATTTATTACATATTATATTGAGCGTTTATAATCTTTATTATCTTACTAACCGTTCGTGCTGCGGCGCGGC
>TCONS_00000389 XLOC_000380
AACAAATAATCAAAATTTTCAACATGATAAATGGTTCTGTTGAACATTCAGTTACAATTTCCGCTGTATCAGTGAATCAATATCGTGCATAAGCGACATAAACATAAGATATTTTATGTATGACTTTATCACAACCGACACGTGACATATAAGCGCTTCGCCCAGTCGTGCTACGTACAAACATTAACGCCTTCAACCATAACATAAACTTAGAGGCCGAAGTCCGTCCATGTTCTACTGCAAACTTGTAATGCAATATATTCATAGTTTCAACTTTGAAATAGATTTAACAGTTTCTGAATTATAATTAACCCGCTATTCGAACCGCAATTCAAGTTATTTATAATATTACATGTAATAACGGTGTTCTTAGATCAGGTATGTATACCACATATTTACTTAGAAAAGCAATTCTATAAAACAAATCTGTTTGCCGTGAGCAGTCGGAGTAAAAAAAAAACACATATTATACAGTCCATAATAATTGTACTTATTCGTGATAATAATGTAAACATATACTAATATTAAAAAGCTGAAGAG
>TCONS_00000390 XLOC_000381
CTAATAAACCGATTTAATTTTTTTTTCACTAATGGCAAACTACATTACTCCTGCATGCTATAGGCTACTTTTTATCCCGGGAATTTTTAAATATTTATTTATCCCAGAAAAACTTTGTGACGCGGTCGGAGCTGCAGGTAAAAGTATTTTTTTTAAACAAATATATTACCGTCATTTGTTAGTGTTGAAAATACTGATTATGCCTAATAAATTGGTAAACCTGTTAATATGGCAAATAAGTAATGTTTTTAGGCGTATTGATAGATCCTTATAATTTCCAGAAGTTGGTATAGTTAAATTCTTTTTAAGCTCATTGTCCGTCAAAGCTCATAGCCAAATCTTAACTTTATATTTTACCTTACTTAATTACTTTAAAATTCGTCGTAAATAAATCACTAGTTACGCTTAAATTGTTAACAGACGATAATATGATTTTAATGGTAAGCCTGTAATCCTAAAAACCAACAGAAGAACGATCACAAATCTACTGCACTAGCGCCCTCTACCCGTATAAAAGTTAACGATTTCAACCTAT
>TCONS_00000391 XLOC_000382
ATACAGCTGTGATATCTTTGTCTTCGTAATAAGAGTCAGATTCTTGATTGACTTGAGAATCTCTTGACGCCGAAGCGGCCACTCTGTCTTCATCAGCGTAGAAGGAACTGTAATCTTGGTCGACAGCATCTCTTCTACCAGAGTTTAATACAGTTTTATCAGGGCTTAGATAGAAATTCCTGTATTGGTCGTTTTCGGTTTCATAGTTTGCTGCATTGCCGGCCACGTAATCGTCATTCGCGTAATAGTTTTTACTTTTGGCTGCAGTGTCTCTGGAACTTCTGTCTGAGCCAGAAATGACTCCGTCATCTTCTTGGTAAACGGAACTACCTTTGTTGTCTTCTGAATAACTGTATTCGTTGTTGCTATAGCTTCTGCCGTTTACAGGTATTCTATAAGAATCTTCTACGATTGTTCCATCTTCGTCATAGTAGACAACGCCTCCATCTTGTTCTGGATTGTTTTCTGCTGCATAGACTGGATCTTCGATGTCTGAAAGGTAATGTTATGCTATAATTGGTCTATGAATAAATATTATTGTTAAATCTTT
>TCONS_00000392 XLOC_000383
ATATAGGTATGTAACAAAAACACTCCGTACAGTTAATAAGTTTGTATAATGTCCACACAACACAGAAGGCACAATTTACAGAAGGCACAAGCACAATATACAGTTTATAGGAAGAAGCGATAGATAGTCAGGTATTACAGCACACAGCACAGAAAATTAGAAGGAAGAATAAGCACTAATGTCTATTAGCAATATGCTTCGCGTAAGCGGTAGTGGTAGCGAGAAGCGAGTAGCGAGTAGCGTACGTTCCGCGTCTGTTACAAGTCTCGACTGTCAGGTCAGCTGGCAATGTCATGTGACGTTGCGGCGCGTGCGCACCGCACCGTACCTCGCCCCGCTGACACCTTGTACGTAACGGTAAATCCTTACGCTGGAGATGTGCCACTGCTCGATAGCTGATGTCGCTATCGACGTCGACAATCCGTTACGCATCGAAGTAATT
>TCONS_00000393 XLOC_000384
TGAATCTCTCAATTTTAGTTACTTGATTTACGTTCAGAAACAAATATGATTTTGATATCGTAGCCAACAACAAGTTCAAAAGTTAGTTTACTATATATAAAATATTATTTTAACAAGTTGGGTATGAATACACTTGCATATTGGCGAGTGAATTTGTTACGTAATATAATTTAAAATAGACGATGGACTTTGATTATTTCTATCGTAACTAATTCCGAGAATGCGCGTTATTTATCTGTCAAATAAACCGTGGCAAAAGTGGACAAAGGTTTCAAGACGCAATTTTCTGTTTTTACGTAAAATGTCCGCTAATTCGCCTCCAGGGAAAAGTGATGGAGAAGATTCATCTGATGTTCCGCCGACTATCCCGCCAAATCCTATAGAGAGCTTGGGCTCTAGAATTCGCGATTTGGATGTTGATTCGATCCGACGATATTTGGCTCAGAAACTAGGATTTTACGAGCCACCAGAACCCCCAGCGCA
>TCONS_00000394 XLOC_000385
GCTAATCTATAAAAGTTATTGCATGTTTTTGTTATCGGTGCAACAAGGTTGTAGTTTGAGCCGTACCTTCTAATAAAATTAAAACATTAAAATGTTGTTAAAATTGATAATTTTATTACATGTAACATATTTTCATCCGTAATCCGTCGAGATAAAACTATTAAATTGCAAAATATAAATGTAAGTTTAACAAAAAATGTTTTAATGTATTATCATATGCCAAGGATAAACCTCTTACGGCCTCACGATATATTAAAATGTATGGTAATGTATCTTGAATGATTTTGCCAATTAATTCGTAACGACTTCAAGCTGATTGTAGATAAGTGTGTTAATATCGTAGAGAATTACCCGCCTACCCAAATTATTTAATTATTTCAAATGCGAAACCAATAAGCTGTATACAAAACAAAAGTATATGTTCTTAGTCAGCGCATGTTAGAACAGCTGAACTGTTTTTGATAGATTTTGCCATAAATAAAGCCTTGGAGGCGTAATAGTTTTTGATAGTATAGATAGTTTAATGTATAATATCAAAATATACAAAT
>TCONS_00000395 XLOC_000386
ACGCGGTTCAAACATACAGTCTTCGGCCATTGGGTTTCGCTTCCATCCTGCAAACAAAAAAGGATTGATTTGTATCATTCCACCAAAACTAAACTACTTTTACTATGAAACTTTATACAGATATTTACAAAAAGGGGTGGAATTTGACCCAAACCAATGCTTTTTTGTTTGAAATCATTGAAAAAGTACCGTTAAAAAATAAAAAAAACACGTTTTTTTCTACATATTATTGTAATTTTAGACTATTGTACATAGATGATATTGATTTCCTTCGAAAATAGTTTTATAGTTGATAAGTTTGGAATAAACCCATTTTTTATGCAACAGCCAACACCCAAAGGATAAAAAGATTCAGTAGACTTAGCGGTAATACTTAATCTATTTAAAATTTACTCGGTATTTTTATGTTTCCTTGTTACCGTTATTAAATGTTTAAATAAATTTTATGGCTTGTCATCACTAAATGCATTACGAAGTCGATCCCCAGCGGATGCGCTGTCACACTGTACATCAACATTTTGAAAAATTGCCAGTTTTT
>TCONS_00000396 XLOC_000387
ACTTGCTTCAACGGTGAAGGAAAACATCGTGAGGAAACCTACAAACCTGGGAAATTCTCTAGAGGAATTTTCAAGGTTGTGTATCACTACTACTACGTTGTGACTATAGGTTATATATCATCACGCTATGATCAAAAGGAGCGGAGCAGTAATGAAAACTGTAGCAAAAAGGGGGGAACTTTTTAACTTTTGAGAGATTTAAACGAAAAACTATATCACGCGGGCGGAGCCGCGGGCAAAAGCTAGTTTACAATAAATAAAAATCGCTACACCCGTTCAATGAATGAAATAAATTGTTAAGTAAAAGTGTGAAATCTACTAACTGACGACATTCTGCTGGAATTCTGCTCTTGCCGTTAAATGTTCAGCCGCAACAGCTCATAAACGGGGTTGTTATTTGTCCTTTAACGCGTATTATGTCATGTTACCAGTATTTTCCTTTCCGTAAATATACAGCTTTAGTTACATCTTTCTTTAACCAACTCTGTTATGGGACCGACATTAACGGGTGCCTGGTCGCATGTTGTGTAAATGGCTTAAAAT
>TCONS_00000397 XLOC_000388
AACAGGCATCAGATACAAGTTTTGATGATGAGTCACATAGACATGTCACAAGCCATTGAAAAAATATAAATAATCAGCAGAAAACCCAAATAGCACTTAACCTGACCTGGAATGCGAACCCAGGACCTCACCATGATAGACATACCGCATACTTTACAACTGCTATCAAGACAGTAGTACATTAATATCTAAATTAACTATAAACATAATCTCCAGAACACACCAGCGTGTTTCCTGGTGGCAGCATCATGGCAGGTCAGGCTGTGGCGCCTACACAATGGAGACGCGAGCCTCGTCAAGAGCTTCGGTCACAACACTGCACAAACCTCCCTACTGTGTCTGGTTGGTTTGAATGCCTCCTGCTGGCTTGTTGAGGGTTCGATGT
>TCONS_00000398 XLOC_000389
TACTTGATGGACAATATCATCTCACTGCTCACAGGACTCTCTGACTCTCAAGTGAGAGCTTTCAGACACACTGCCACACTGGCTGGTAAGTGCTCAGTATTTCTAATAGGAACTAGCAGCTGGCTTGTATTGTTCATTATTGTCTTATTGGTTTGCAATTGTAAGTGAAATTTCAGTTCTTTAACATTTTCATTACATACAATATAGTGTAGGGCTAAATCTGTAATGTAGGAACTAATTGGAAGAGGGAGACATTATTTCAGCTAATGAAAAGTTTAAAATTTTCCACATAACATCTGATTATAGCTGATGCCAGAGAGTAATTGAAAACTGAAAGAACATGCCCAAAAAAATGGTTTATATTTCACAAAAAATCTAGTCA
>TCONS_00000399 XLOC_000390
ACCACCGCAATGTCTATTTCTACTGCCGGCGCCACATAGCAAAAATATTTGAACTCATGTGTGCACGGGTATTTGCGTATTTGCGCAGTTTATTAAATGTTTGCGTATTTGCCATTCGGTATCGGTGTTTCGACAACACATCAAAGCGTTCAGTTGTCGAGTTGCTTGAAGGAGAACCGATTATATGGAAACGTAAAAGTGAAAGCCATAAAAAATTCAATTTGGTCAGTGTCTTACTGTGTTCAAATGTGTGGCAAAGTGTTTGTTCAAATATTTGTCTGTGTGTGGCGCCGGTGTATGGTCAAGCAGTGTGTAGTCACTGTTGTGTTCCGGTTTGAACATTGTAGCCAGTGTAACTACTGGACATAATAATTAACATCTCATGTCTCAGACGAGCGCAGTTGAATACCAAATACTTTGTAATTCAAGGTGTTGGTGTTTCTACTGTTTATCGGTATCGCTAACCATCAGGCAAACGGAAAGCTATGTCATTAAAAGCAATAAAAATAAATAATGTATTGTTTTTTGTTACAGCTAGCTCCTTTGTATAAAAAC
>TCONS_00000400 XLOC_000391
TGCCGCGCGGCTCCGTTGTTTATTCAAGCCTGAGTGACAATCGCGCGCACAATTAGCGCAAATGAGCCGAAGTGAAAATCTGGCGGCTGCGGGCGGCGCTAATGTGATTAATACGGCCACAAGTCCGCTATTAGCCGGTGAACCATGATGCCAGCCTGCGCCCGCCATGTCACTTCCTACCACTATGTTACGTTAGTTCTTACTACTTACACCATAACATTATTTATATTCAAGTTTTAATCTTATGTTAAGAAATATTTTAATTTTGTTTTAACATCAAATTAATAGTGCAAACATTTTCACACGTCAACAACTTATACTGTGC
>TCONS_00000401 XLOC_000392
CCTTAAGTACTAGTGCGGAATGGTCAAACATGGCACGTCCTTAATATACAGTCTTACTTATAAACTTGTTTTAGGGTTAAGAGGTGGTTCAGTATTGCTTAAATAGCTGTCAAAACATCACCGGTTTCCTAGTTTGAACCTTATTAAGAGGCAATTTGGCGGGTTTTGACTTATAGCTGATCGAGTAAATTTTTGTTGTAACTAAGCATAGTTTTGCGAATTTTTTATAAGTAAGATTGATATTGTCTATGGATTGAGTATTACGATCAATAATGAGATTTCGCGTGAAAAAATAAATAAAAAATCAAGTAATTTTTTTTATATAAGTTCAAATGTCCGTAAGTCCTATCGACGAATTAAATAAACGACCCTAATCTTTTTTTTCTATCGATGGCGATATGGACCAGTCAGTGCTAAGTACTTTTGTTGTACTTATAAATAAC
>TCONS_00000402 XLOC_000393
TGTATTTATGGCACAAACGTGAAATAGGATGTGATAGGACAACCTTTTGTAGGATTTATTGAAAATGAAAATCATTATCCAATGTTATTTTAATACCCTGCATCCAAGCAGTTATGTGCAAACATTTTCATTGCAAAATGAAGAACACTGATGCGAATAAAATTACTAAACCATATTATTTGTATGATAACCAAGCAAGCCCAATACGGCGATAAGCTCGCCCCGTATCACATCATGGAACAGAACGCATTTGACGAAAAGTGGGTGCCATGGTTAATCCTCTGCATGCCCCTTCAGAGATAAATGTAGATACACAAAAATGATCCAACCGACAGTATAGTCGAAAATGAGCCGAGTATGCCAAATTAGTTCTAGTCTATAAGGTCTATATTTTCCATAAGTAAAAACATTTAAGTCAAAATATGTTAATTTGAACTTTTGATTAACAAAATATAAAATAGA
>TCONS_00000403 XLOC_000394
ATATGGTCATACAAATCTCGAATTAATGTGTCTTCCTTAGTGGTAGAATGTGCTGAAACAATTTGTTCGTGACCACTTTTATTGATCTGTGTATTGTTTTTAAAGACGCTAAGTAGATAAGGTTTTATATATTTTACGTTTTATCATTCCAATGAGTATTCAGTTTTATGTACAACTCGGGAGACTGCGACCCATAGTGACTCTATGACAATAATATCGAATTAAAGACGTTTGCGTTTTATTATACAAATTAAATAAAATGTGTGTTTTATTTGTTCATCCTTTTTTAATATTATAAATAAATTAATATAGAACTTTGAAAGCATTTTATATTAAACTAGTACGGAATAACCGATATTCATGTTCGAATAAATATTGAAAAAATATAACTAACAAGAAGCTACATGATTCCTGAGTGATGTAGGCACGTTTGATCCCAAGATTGCAGCGCACTGAGCTACAGCAAGAGGTAGTAAGTTTTAAACATTGTACTAATAATTATAATAAAGAACAAATGACGATCTGAACAACAAACAAA
>TCONS_00000404 XLOC_000395
CCTAATATAACTTTTACTCAGGAATCGAACCCGCTACCTCAGCAGTCTCCTCAATTACGTCACCAAAGCCATTTCTATTAAATATGAGTAGATACAGTAGACACAGAGACAGAAGAAATGCCAGGTTTGACGTGGTTAGCATTGTTGTCTTGCTTCTCTGTCTTCCTTTTAGGTCCTAGAAGGAGTTTTTGCAATTGACACGCTGGTGCTTCTACGAACAGGTACAGAGGGAGCGCGAAGAGGTACGTCGAGCAGACTATACCAGCGTACAG
>TCONS_00000405 XLOC_000396
AAGGGAAGCCGGCAGGAATCGGGTTACATGGACCCTTAGCCACTGTTAAGTACCTATGCAAATATACCATAACGTTTAATATTTAACATCTCTTAGTCTAATGACAGCTTAATTTGACCAGAATAGTCTTTATAGGCCTCTGCCCATATATTATAGACTATAGTATTGTATAAATCTATACGCAAATATTTATACAAGCTTCTATTACTGCAACTAATTTCAAAAGAACGTACAACGAGATAATTGATTTAGTTTTTTCTCGTTTCTAATCTAATATTCTATAAACTTGTTTCTCTCGGGATAATCCGGTGTTTGGAACAGATCTAATGCAATTAATGTATACGCTTGCTTTGTAACAACGTCGCGTCCGGACAATACAACGAGAAACAATGAACA
>TCONS_00000406 XLOC_000397
TGTATTGTTACAGAAGTTTCTATAGCGGTTATATGTAACTTTAATAATCTCATTGTCAGGATTTTTCACAGTTTTACGATAGAGTTTGTCGCGGTTTCGCATACAGCGTAAAAGGCCAGGCGTAATCCAGGGCTTACGTATTACGTTTTTACTAGGAATTATTTTAATTAAAGTATGTGATGTGATAATGTCTGAAATAATTTTTACAAGCAAGGTAGTTGCTTCATCAGGATTTTCACATCTTAAAACAGCGGAGTAGTCAAAGTTTCGAAGATTATTGATGCAGGCTGTTTCGTCTATACGTTTTGTTAAACGCTGCAAATTATGGTTTGTTTTTATATTAATATTTGCAATAAGCATTACTGGGGCGTGATCTGTAATAGATGAATCTAGAACTAAAGCAGTAGCTTCTTTTTTTGTTTTTAATATTATATGGTCGAGACAATTTGTATTCCGAGTCGGTAAAGTATGTGCTGGAATTAGGGCATGAAAAGTAAGAGCATTCAGATAAGGGTCAGAATTTGGGTCGTTACTATTAAGTCCAATATTT
>TCONS_00000407 XLOC_000398
TTCTGCTGTAGTAGCTTTTTCAGCTTCCATTTTTGATTAAAAAATTAATGAACCTTTATTTTAGGTGATCAATCGTATTGTGAGCAGCATATGCTCATAGTGCAGTTTTTATAGATTTGCTTGTGAATAAAGTAACACGTGAAGATAAAGATAGAGATAATATTATGTTGATAGGACCTACCGGAAAGAGCTTTGTATGACGGTCCATTACTCGTCTCTTTTTTGTATCATGTTTATGTGTAAATATGTTGTAATTATCTTTTCAAACTATGCGAATTCATTTGTCATTCAGATAATTTAATTGAGCGATATACCACAATACAAACAGCCGAGTGTTCCGTACACTGGAATAGGAGCCAGCGTGCATTTGGTACACAAAGTAATTTTATAATCTACCCTCTTTGTAGCAACCATTGGTATTATCACAAACAAAATAAATAAATAACATTACTAACGGGCGGTATTATTTCTAGAAGCGAGCTATCTCTTCCGGACAACTTTGGCAGGTATTAGTAATCAGGTGATTAAACATTTAACTCCTTAAAGTCAT
>TCONS_00000408 XLOC_000399
GATTCAAAATAACCTATTTTATTGCGAACAGTAATTTGTCTACAAAAGTCTATTGGTCTGGGCACGGCACGCAGGGTGTGTTAGCCTTACCCCTATTTCTGTATGACGGAAATAGCGTGGGTCTCAAGGTCAAGATAAAATTGCGGACTAATTAAAATTCGCGCTTACGAGCGTGGGAGGCACTTTTATCCAAGGGGGTAAGCAGAGTCGCAACTGGTGTAATCACTGCCGTGGTATTCCGTCTCATGGAGGGGGCGAGCCTATCACCATATTGGACGCAGATTTCAGTATCCGGGCTGATACTGAGTAGAAAAACTCAATTTCACTTTGCTCAACCCGAAGATTGGACTTGAGATCTTAGTACTACAGTCCTACCGTAATACAACGACGCCACCGAGACAGTCAGACATTTTGTTTTTTGTTAATGGCCTTGTTTCTTCATCTTTGAAAATGTAGGTAGATGTAAATAATTCAAACTTGATATTTTTCGTCTTGTGACGAGAGAAGGACTGATTGTGAGGCATGATAGAACAAAAATT
>TCONS_00000409 XLOC_000400
AATACTAGGGCAATATTCAATCAAGCCTGGAGTAAGATGATGCACGCGCTAAACAAAGGCAAGAAGTTCCTGACGGACCTGTTTGAGTCCTCGACCCTCGCCTACGACCAGAGAGACGAGTGGTGCGCGAAGCTCAGGTCTGTGCAGGAGAAGGGGAAGATGGATCAGATGTTACAAATGCAGGAAATGCGAGAGCTGCAGAGAGCATTCGACAATGAATTAAAGGTCTTTAACTTCCTCGCCAAGAAGGGACTCATTCGTATTAACGAGAAGCAAGAAAAAAGAGAAGCA
>TCONS_00000410 XLOC_000401
AATTTATTTTGCAACAAACACAAGTTACATTCACGTAACAAACAAACAAGCGAAACAAAGAAAAAAAAACTTAAAACTATATTTGTCACAAAAAAGGCACCAACTCAGCAATATGCTGACAGTGAAGCCAGCGCTGATCTTCCGTTGGGCCGTTTGTAGGAATAACGTGTTATGAATTTACTAAGTACTGTTTTAGACAGATCGTCTTAATTTTGATAAGGTTTTTTTTTCACAATGTATTGAAAACTGCAAGGCCCTTAAATGTAGTGAAATTTGGCTAGTAATACGTAATTTTTGAAATTCCACTTCTGTGACGAATGATGTCGAACGTCATGTGAGTTTGCTGCAATCTAACCATTATCCATTAAAAAAAATTATAATGTTATAATGGCTGCGTAAGAATGTATCGTCCTGTCCGCTCCGCTATCCACTGCCACTCATCCCCTCCCTGTCACCCACCACGCTGTGTACTTCATAATTCAGCGCGGTGACGCCTTCCGCAC
>TCONS_00000411 XLOC_000402
CTACAACGGACCTGACTTCGCTGGGCGTGGGGTCATGCGTCGGCACTGGCATGTACCTGGTGGCGGGCATGGTTGCCCGTAAGTTCGCTGGCCCTGGAGTTATCTTCAGCTTCATCATCGCTGCCGTGGCTAGCATCTTCTCAGG
>TCONS_00000412 XLOC_000403
CATCGGAATGTTTGCCGGCTAACATGACAGCTACATGACATTACGCCGTGTCCCGGGAATATAACATTATATACTACACAATAAGGTTATTTGCTATATAGGTAAAAACCGATGGTATATAGGTTAAAATCTAATCATCATTAGAAAGATTTGGGTAGACTGATTTGATACATCCATCAGTACCTATATTATGTTGCGTAGTCCCTTTTGGGAAATTTCATCTTTCGCTATTGTTGTGAAGTATTATTGCCGGGGGGCCCCTCCCCCTCTGACATCTCTTAACACTCCAGAACACCTCATGAAAAGACTTTCTTGAAAGACTGTTAAATGCTTACCTTTCTGATGAACGCCTTCCGTATGGACTGCTCGGTGAAATCGAAGCCTTTGACCTCGCCATCTTCGCCGACTCCCACGTTGGGAGAGTATCCCGCC
>TCONS_00000413 XLOC_000404
TGGAAATAAATGGATACATTTAAATTTTTGGTCTCGTAATACACTCCAAAACGCTCGTTCTTTTTTTACATGGGTGTATTTTTTCTCCATAGTTGGAGAGAGAATGTAATAAAAATAAGGTGTAAAGTATAAGTTGACAGACTACATGAACTCAAAAATGTAACCAAATCATATTGAAATGACTAAGAAAAATTATAATGAAAACATTTTATTTATAAATCGACTTCCAATCTGTCACATCTAAGCCCAAGCAATAAAGATTGAAAAAACTCACGGAAGGACGCCAACGTGGATATCGACGTCATAGCGAGCGACAAGTTAAGATTTCCTCCGAGGATGAAGGTCCAGATGTTAGAGGCGCCACCACCCGGAGCACATCCGGTGAAGAACATGCCGAGACGCATCGCTGGATTGTCCGGGAAGATCAGGAACCCGAGACCGAACGTCATCTGGGGAAAAGTTATTGGAACATGGTGTATATGGGAAGCGTAACGTAAACTGGAAAGTATTTATACTTCAGCTAACATTATTAGGAACAGGCAATA
>TCONS_00000414 XLOC_000405
CGTAGTTCATTTAAATATAACTGGTTCACTATAGCGCAGGATCGGGATCCATGGAAGGATTTTGGAGAGGCCTTTGCCAACTTTGGGATATTATAAGCTGATACGATACATTACGACGATACAAGCTCCGAGAATAGTCAATTTAAATATTCAGTAAGATTAGGAGCCTTTGATAACGATGCATGCTTTCATAACCGTTTACAGTATTCATAAAAACAAAAACAAACAAACAAAGCGGCGATAGCCTAGTTGGTTGTGGAACGGACTGCCGAGACGAATGTCCGCTGGTTCTATCCCAAGGGCACACATCTCTGACTTTTCTAAAAAAAACATGTGTGTATTCTTTGTGAATTATCGCTTGCTTTAACGGTGAAGGAAAACATCGTTAGGAAACCTGCAAACCTGAGAAATTCTCTATAGGAATTTTCGAGGGTGTGTGAACTCTACCAACCCACACTAGGCCAGCGTGGTGGACTAAGGCCTATTCCCTCTCAGTAGTAGAGGAGGCCCATGCCCAACAGTGGGACAGTATATAATACAGGGC
>TCONS_00000415 XLOC_000406
CGAAAATTTCTTTGTTACTAATCGTAAAAGCAGGTTGATGATGTTACATTATTTTAAGAATCTACATCCATCAGTGCAATTATTTTCAGTACACGAACCTCCCTGTGTGAACTAAACTGTACTGAAGATTCGAATTTCGAAAAGTCAAGTTGAAAATATCTCAAATAGAGATGGCGCTAAAATAAACAGACACATTTTTATAATTTTTTTTTTAAATAAAATCCATAAAATCAATTCTTTTTATTAATTTCCATCAGTAATGGTCATAGACAAAGAGTCAGGTTCGTAGTTATGATCGATAACACGGGTTTCAATAATGTTTTTGTACACGAATGCAGACTTGCGCGCAGTTCGCTTGCGAGCAGGGTCGTTAAAATCCACTTCGTAAAG
>TCONS_00000416 XLOC_000407
AACAGTATTTTTGTATTACATGTCCTAGAACCGAAAGGCACTGGTATGATTAGGCACAAAGATATTTGTTTTTGGTATTTCGTTATTGTGTTTGATTGATGTAGGTACTTAAAAATGTCACCTTACAAAGAACATTGTGGTAAATATAACGTTCCTTTAATTTATTACAAAAAATATTTCAAGGCAAGTAAATGTATTATAATTAAATAATGAAATAAATGCATGTGGATGTAAGCTCGGTAATGTCGGTAAGCAGAGACGCAACTAGCGCATAGTTGCCTGCCTTTCCTTCGGGGATAAAGGCGTGATCTTATGTATCCTCACGTGGTGCTTTATAACTAGCTTATCTAGTTGTAAACGTCCCTATCCTTGAGGTTAAATCGCCTCCTTATATCATGATTTTGTCACCCGCATTGCTCTGGAAAGAAGTGGACAATTAATATTTCCAACTCCTCCCTATCTTTCTATTTGATTAATTTCGTTGCGGGATAATGACACAGTAGTTTTCGCTGAGACTCACCGAGCTTCACTGCTCGGTGTCATAAAATGCGTGCCA
>TCONS_00000417 XLOC_000408
AACCACTGGAATAATAATGTGCGAGGAGGAGGAAAAAAACTTACTTCTTAAGGTATATAAAATCATAAATAACAATAGGCACATATAAAACAAAAATAAAATACTATATTTATCACGTAAACGAACAATGTTGCACTTATTACACGTTAAAATAATGATTGAGAATATTTATTATTATTCCTAAATAATAATTTAAATGACTTATATAATTATGGACATTTTAAATTAGGGATAAAATTTATAGTAAAAACAAGGTACAAACCGAAGTAACCAGCTCGAGCTGGCAAGTAGGGGGGAATAAAAGGATAACGCGTCGCGATCCTCACCGGTGAGGACATAAGCCCTAACC
>TCONS_00000418 XLOC_000409
AGGCACGACAACTTCCCGATTCCGCTGCGACTGAGTGATTTTTGTGTAAAAACCCAGTCACACATTTTTGACCCGACCTGGGTTTCGAACCCAGGACCTGAGCGCGGTACGCGTACTCGTACTGCGTAGGGATTACAACTACGTCACCGAGGAAGGGATGTGTAAAGCAACGAACATATACTAAGAACATCGTAACATCAGTAAGTTGGACGACAAACTGCCAAGCATGAGTGTGCTCAGGACTTGTGCCTCTAACAATAATTATTATGGGTAGGGTAAGGATATCTATTTAAAACACTTTTTCCCTCGATTGTAAGTAGGATTTTGATTACCATTCGCTCGCCATTCAATGTGACTATTTGAGAGTAGTGTAATTTATGCAAAATGAAAATAAATTTTGGCTTAGTTTATACTAAGCTATGTTAACTCTGATACGGGAGTCGATAAGAAATCGATTTTGATGATCCTATTAGTGTTGGCACACATGAGGCCAGGATATGTCTTTTCCTGATTTTTTTTGTTTGCTATTTTAATGCATCTAGAAAGACTCAAGCCT
>TCONS_00000419 XLOC_000410
TTGCCTGGGCTGTTTCCTGGTCCACCGCCTGGGCTGCCTCCCGGTTCGCTTTCTGGACTACCGCCTGATTCATAAGTTGTAGCACCTGAACATAAAGTATTTACGGAATTTAATAATGTCCATAACACGATTTAATCACAAACTCTTTTATAGATTTTCACAAAATATTATAATATTTTTATTTTTATTTTATTTTATTTTTATTTCCTGTAATTGACTCTCTTTCCATAATAATATCGTAGTTACTCGGGATACTCTTTTCACACGGACGCCGCGGTATGGGAGAGAAACGACGTGGTTTGTCTTTTATGACAAAAATCGCGACGAAATATGATGGCGGAGGTAGAAACCGAGAAAATTATTAATGAAATATGAGATTAACTCGAATCACATTTAATGGGGCATCCAAATTATAGGAATAAACATAAAAAGAAAGTAGTGTGGCGAAAATTTCAAGAAATGCAGTTTGTTATATAGATATATTACAGTGGATAGGAAAGCGAAATGAAGTCGACGGATAAATTTCGCTTATATTTAGCTTTTCGAGTAGGTACG
>TCONS_00000420 XLOC_000411
TAAAGTACCAGTGCCGTGGCATACCATCCATATAGATTTTACGGGAAAGCTCAGCGGGAAGAGCGACCGAAAGGAATACTGCTCAGTGATTATCGATGGTTTCACCAAATATGTTCTATTAGAACATACTTCTTCTCTTGACGCCAAAAGCGCGATACACGCTCTTCGCAAAGCAGTTTGTCTTTTTGGGGCACCTAAGCGAATAATTGCTGACCAAGGTCGTTGCTATATCAGCTCTGATTTTAAGAGTTTTTGCGCTCAGCATAAGATTCAACTTCACTTTATCGCGACGGGTTCCAGTAGAGCAAATGGGCAGGTAGAAAGGGTTATGCGCACTCTTAAAAGTTTGTTAACTATTGTTGAGAACGACCCCAATAAGACGTGGCGTGATGAACTAGGAAATATCCAACTCGCACTCAACAGTACTAAATCTACCGTGACTAAATATTCACCTACTGAACTTATGTTAGGGATTCGCGCTCAGTCATTGGGCATGTCAAAACTAAACTCTGAAGCCCATGGTCAGCAAGAACGTTTAGATCTCGACACTATTCGGGA
>TCONS_00000421 XLOC_000412
GCATTCAATATTTTTTCATACCGATTTTTTTATTTTTTTGTTTTATATTTAATGTATTAGTACAGTTTTATGACTTACCCATTTTTCATCTATAGTAGTATTAATATGTAATATTGTTAACTTTAAATATTATTCTAGAATAATTACACGAGTCAAAGATAAAGTTCAAGTTTTATAGAATAGATCGGAGTCTTATTTGAAACATGTTAATTATATTAGTTATGGAAAATGAAATATTAAATATTTTAGAAAATCGCCTTAGGCGGTATGTGAACCTACATTCTACTTGAGAATGCAAAAAACAATACACCTTGAGTAAAAAATATTTGGTTTCAAAATTAAATGACCTTAAATATTGCTTATTTAGTTATTCAAATATTGGCGGCAAGTGTTTTTCATAGTAATTTTTTTATTAAAATTGGGCACATATAATGATTTTTTGTAAATCTGACCCTCCATTCTTCTTGAGAATGTAAAAAGCAATAAAATTAAAACTTGACTTCAAAAATGAACATAAAAGCTGCCTATTTTTGTAAAATTTTGATGGCATGTCTTTTTC
>TCONS_00000422 XLOC_000413
ACTGGCCTATGCAATATGTTTCCCTTTAAACTTTAATAATGTTGGTTCCTTTTAGCATAGCTGTGTTACGACACATAACTGTAAATATCGCATCGTCCTAATAAACTGTTGCTTCACGACACGATTTGTCGTTCGACCGAAACGCCACGATTCAAATTATTCATGTGAAGTATTTGTTGGCCGTTCGAGCTTTATCAGAATGGCGTACGAGAAATCGTGTCGGACGGTTTGGACAACAACAAATCTGGCTACACGACATCTGGTGGACTTGGATGTAATACAAGATGTTTAATAAATGTAGCGGATTAAAAAAATAAATATATATATCAGTTTCTGGGCTCTAGTGCGGAAACTAATAAAACAGCCTATTACTAGATTTATTAAACATTTATAGCTGAAACAAGTGTTCATTTGTAACTACAACGAGTGACAACAGTTGCTCATATTGTAGTCTACACTGCAGTGAAGTCGTACAGTTGCTCGTGTTGTAGTCTATACTACAGTATAGTCGTACAGTTGCTCATGTTGTAGTCTACACCGCAGTGTAGTCGTACAGT
>TCONS_00000423 XLOC_000414
TTCGAAGGTTGATATGTACATATTCTTCATAATAAACTGACTTCAAACAAATTCGCGTAATAACACTAATGTACAAAAGGATTGATCGTTACGGATTAAAACTAGCATTCACCATTAACGTAAATCTGTGCACGGCTAGAACAATGGACACCAATTACTGCGTTTATAGCTTCACCGTGCAAAAACAATGTATGGTTGCCATCCGTACTAGTTCCCCAGACTTTGTGATAGATTGCTAGAAGTCTGGAGAAATCAGGACTGAATTGAAACCCTGACTTGACTCCGCTCAATGGACCGGAATAGATCATCTAATAATAAAAAAATAGTTTAACATCACTACAGGACTATATTTTTCTGGATAACGCTCTTATTCGTCATGTTTAATGACCGTGTCCACGATTAAATATTTGGCTGATGGTAAACCCAAAGACCTGCGAAATAAATCCTTGTACGGCAAGCGCATAATTACCATATAACGCACAGTGAGGACATAACAAGGCAATTACAAACCCAGGCACATCCTCCTGATCAATATTACTAAAACGTT
>TCONS_00000424 XLOC_000415
TTATTTGCAGTTAACAATTTTCTTTTTTCTTTATTACAATATTTATGGCAAGACTAGGTATATGTAGTATATAAGGTTATAATCCCGTGACACACGCAAATGTCATGTAGCTGTCTTGGCTCGCCGGCGATTCACGAGAGACCAAGAGTTAAAAGCGATTTTGAATTCGTTCTACTTTGTAGCTGAGTGTACAACCAATATAAACACCGTGAAACTGGGAATAGATATTGCTCGCAAGTTGAGTCCACGTGCATCAGGGCCGTAGTTAGGGTCGATATGGGGCCCGTTCCCCCCAATTTGATTAATTTGATATATTATTAGATACCTAAAGGGTTATGTATAAATTTCGCCCCTAATGACCCTATCTACGGTGCTGTGTCAACTGATACAAAACTATGAACTGACGATTGTCGAAAAATTCTCTACTGTTTCTGTGTAAAATGTATTCTTTAATTACATTTTATCATAATTCAGCGTTAAATTTCGCTAAAATCGGTGATTATTTTGTAATTTTGGAGAATCAAGTCGTGTAAAATTGTTTGGTTTAATAAGTCTGGG
>TCONS_00000425 XLOC_000416
TGTTGGCAATCACCTGTCAAACCAAGCAAAGCCTCCAGAGCCGCAATAAATAAACAAAAAAAACTTGACAAACCAAACATGTAACGTAATCAAAAAATTACGTTACAACATAACGCCAAAATTAACGAGGCGTGAACTAATAAACCGTGATATTAACTGAATATAAGCTGTTGGCGGAACAATGAAATTAAATCATCAGCGGAACAAAGCTTGATTGTCTTCAAAGACAGACATTTATTGTTCCTACAGGTTATAATTGACAATAATATTTATTTTATTCTGTAGTACTAGCATTGTAAAAGACTGGAGTGTGAAACGGAAGATCCTGGGTTCCAGACATGTTTCAGACCAAACTGATCTGATGGTTTTTTGAAAACAACTCTTCCTAGACCATATCTCTTAGAGGATGTTACCATCACGGGTGTGTGAATATTAAATAAAAGCAAAGTTCCATTGTTTGGAAACTGACTTATTGTTTCTACAGGTTAATGAACAAACACGTATTTTTTATACATTACTAGGTTTA
>TCONS_00000429 XLOC_000420
ATAGTTTTCTATGAGCGAAAGAATTTTGAGAATTACAATCAGTACTTACATAAATTTATGCCTACAAACAATCTTTACATCGATGGCGAAGAGTCCATATACCCGATTCCTGCCAGCTTTCCTTTATGTAGAATTAATTTAAAATCTAATTATCATTAGAACGATTTGCAAACCGCATTCATGCATATTAGTACCTATATGTTGTGTCGGGTTCCAGAAAGTCTCACATTTAGCTACTGCCACTGCTGCTGCTACATATTTTTAAGTTATTGCGATCCATAATTCAAATACAGAACTTAGAACAACATGCGTAATAAAGCTTACCCTGGAGCTACCCCATTTATCCGTTTGGTTTGTTAATATAGCGAACAAAGGCCGATTCCTGAACTGCATTGTTCAGTTGTCGTGTTGATGGAATGGTTCGGCTCAACCCGCAGCCCTATGTGTTACATTTTCAATATAACCGATCGTGACTTGGACTTTCTTTATTTTGTTGTTTTATTTTATAAATGTCTGGGTT
>TCONS_00000430 XLOC_000421
CAGGTAAACGATATACCCAATATTAATAACCGTACTTTAGATTTAGTGTTAACATCATTATTACCGAGCGACTTACAAGTACATGTTTCTGATGAACCGCTAGTAGACATTGACAGACACCACCCCCCCCCTTGCCACAAAGGTGATAAGGGCCACAAACCGATTGACTTTGACAGAAGTGATTCAGCACGATTCGGACAATGTTAATTTAAACTCAGTACATAACAGGCCCAGATGGAATTTTCATAAGGCCGATTTGTTTACTTTATATAATGATTTATCATTAATTAATTGGGACACTCTGTATCGTATCAAAAATTCAAATGAAGCTATTGAACATTTATATAATACCCTTATTGAAGTCTTTGATGATTCTGTTCCAAGAGTGTACCGTAGGTTTCCTAGGATTAAGGGAAAATATAACTATCCTGATTGGTATACACCGGACTTAATACAACTTATCGGAAAAAAGTGGAAGCATCACAAATTATTTAAAATTACTGGTTCAAAATGTGATTACGAAACATTTTCCCATTACCGTTCTCAAGTTAAAGAAAA
>TCONS_00000431 XLOC_000422
CATCTTGAGACATTAGGTGTTAAGTCTTATTATGTCCAGTATTTACACTGAGGAACGGACTGCCAAGACGAATGTCCGCAGGTTCAAATCCCAAGGGCACACACCTCTGACTTTTCTAAAATCATGTGTGTATTCTTTGTGAATTTATCGTTCGCTTTAACGGTGAAGGAAAACATCGTGAGGAAACCTGCACATCTGAGAAGTTCTCTATAGGAATTTCGAGGATGTGTGAAGTCTACCAATCCGCACTAAGCCAGCGTGGTGGACTAAGGCCTAATCCCTCTCAGTAGTAGAGAAGACCCATGCTCAGCAGTGGGCAAGTATATAATACAGGGCTGATATTATTATTTACACTGGCGAGAATGCCCTTCAAACCGGAACACAACAGTGGCTACACACTGCTGCTTGGCGACAGAAACAGACACTGCTGTGGTATCTATCCAGGCGGACTCCCGTATCTGAGAGACCTACTACCAGCAAATTTCCTTCCAATGTATCTAAGCATTTGTAGTGGTCTAACGTTTGTAAACTATAAGATAAAAGAAAAATATATTCTC
>TCONS_00000432 XLOC_000423
ACCTGACTCTCGTAAGGCAAGAAAGCAATGTTGATCTCCTTCAATGTTTTGATTTTTCTCGCAGCGGAAGATTTGCAGAGTTCATTGAACAGTTCCTCCGGGCATACTTATTAATAGCAGCGTGCGAACAAATTATCACATTCGTATATCGATGAATTCGAAATGAACATTTCCCAATTATGAAAGTCGATTTAGGCATTGTTAACAGAAATAAGACATTTACTTAAGTTTTGTTCTAAATTGTTATTATGACTTTCATAATCAAGAAGAAAATTTACAAACATGTTGAGTACAAAGACAAGATTTGATTGCAAACTCACACGAGTATAAATATTGCTATGAACAAACCTGCTGTTCATATGGTATGTATGCAATGTTAATTTCCTTTAATGTTTTGATATATTTAGATACTCGACTACGCGACAACTCATCAAACAGAACATCAGGACAAGCTGGAAAATAAAATAAAAATGCAAAATAAAAGGTAGTAACTTAAGACCACTACATGTAGCAAAAAAAAATGGGTTACAAATTAAAAATAAAATAATTATTGTAGCAGTT
>TCONS_00000433 XLOC_000424
GCTTCGTTAATATTGAAAAATGTCTAGTTCAAGGCCTATGTAAGTCCGCAATTAGAGGTCCCGTTTTACGAGTCAAAGAGAGATGTGCGTATAACCCAAGAAATAATAATTTTTGATCATTTTGACTATAAAATACGTAAAAATCATTAAGCTAATTTGACTTCTAACAAAACCATTACATTATGATTACCAACCGGTTAGTAAAAATTACGAAACAAGTTCAAAATAATAATATGCATACTTACCTAATTAACGAGGTAAAATCAATGTGAACTTGTTATTAATATTTATAAAATGTATGTATATAGCCAGTGGAATAACTATGAGACAATTATTATAGGATGCCTTATGGCACGCAGGCCAATGTTCTGGCATTGAATTGATAATTCTAATACCTATAGAGTATAGTATTGACTGTTTAATTGGACGATACAGGCATAAGAGGGCATATAAAGTATGAAAGCATAAGTTAAGAGGAATAT
>TCONS_00000434 XLOC_000425
GTGCCGTGTAACACGAAATTAAAGGTTTTGAATAACTGTGGTAGGATTCCGATTGTAGGCGTGATACGAGTTATTATTTCGTAATAATTGAGCCTTAAAAATTACAAAACGTATGCAAATGGAAAAACAAATTAAATATAAAATTTTATGTAGATCATTTAATAAATCTGTGCTACAAAATAACAAACTAAAAACATCTAAAATGTCCAGCAAACACGCACTGAATAAACAATAAATATTTCGAAACACATTATGTGCGATTTCCTTAGTATCATTCCCTATTAACTAAGAAATCTAGATATTTTTTCGGATATCGTTCCACTTCTACTCCTTTTATTTGTTTCATGGACTGCCTTCTGTTCTGTCCTTTGTGGAAAAGACGGCAATGTGACCATTCCGTAAGAGTATGCTACAATTGATGCCGTGGCGCCGATTACGCACATTAGCTTCAACTGGTATACTTTGTCCATATCAGTTCTGCGTGTTTTGATGTATATCCATAACATTAATTTTATCTGTTGCAAAATAAATATTACCGCTTCTGCCGATTCTGTTTA
>TCONS_00000435 XLOC_000426
TGTTACCTCAGTCCAAGCGTCAGTGTTTTGTTCGGAATTTGGGCTCAGAGGTCCCGAGCCGGGAGTGCCGTCGTTTTGATCCATTTTATCGCTCGACTCTTC
>TCONS_00000436 XLOC_000427
ATAGTTTCCGCGACGGTCCCTGTCAATCGTACATCGACACATGCTGCCTGGTGCCCGAGAAGAGGCCGGACACCGACCCCATCATACCCAAGCCAGACCCCGTCAAACCCGAGG
>TCONS_00000437 XLOC_000428
TATTTTCTACATTACATGGACGTTAACAGAGATCCATATTTTCAATTTTAGAAAAATAAAATTGTTTTATTCCATTCTCTATCTAAACTACTCTATAGTTACACATTGTATGGACAACTTTGAATATTTTTTCGATAAAAGTCGATATTCGAAGAAAATACATAATTTGGGAATGTTTTTTGCTTTTGTACTTTCAATTCATCTAAGTCAAAATTTGTTTATGTCCAGTTATAATCATGCAATATTTTTATCGATACAATTATCCAAAATTATCGATACAACTACTACAGTAACTCCTTAAAATTCGAATAGTAAACATGTTAATTTTAGTTCCAGTATTGATTTAGATGACTATTTAAAATTTCTAGGCCTTAGTGCCTTTATCATGTGTTGTTTAGTAGAAAATATTTTATCTTAGGAACCTTAAACTAACGATTTTTACTGTGGTAACTGATAATACTAATCAGGTGCCGATTAAGAAAATTAATTAATTATAGCATGCCGTCAACATTCTTTATCCTTAACCATTGGAATACATCCTTATTGTCTCGGGAACGAG
>TCONS_00000438 XLOC_000429
AATCTGTTAGTAATGTTTATTATAACATAACAAAATATATCTTAAGAAATATTTTTGGCACGTTCACATGTACATACAATAATTAACATTACACTTATAAGGCCATTAACCATGGCTTTTAAACAAAAACAATGCTTTTAAATTAACAACTTGATATCTAGATACAAAATAGACTCTTATAAGACCACAATATTTTATAACTTGACTATTTTAAACAATTGACTATAAAACACCATATCTTCATTGTTCGGGATTCTTACATTTTGGCATCTAGTCAGTATCTACCGAAGATCGTCACCGTAAAGTTAAAACCGTGGCTTCTTTGACTCTTCAGTTTGATCTTGGCGAACCTCTGTCCGACACCGCCCGCTACCACCGCAGGGAA
>TCONS_00000439 XLOC_000430
TTAGCTTAGCACCATTGTCTTGCTAGGACTGGCTATAGCCTAGTTGGTTATGGAACGGACTATCGAGACGAGTGTCCGCAGGTTCGAAACCCAAGGGCACACACCTTTTTATTACTTTGAATGACGGGACGAGCTTGCCTTTCGCCTGTTGGTAAGCGATACAACCGCCCATAAACAGAAGAAATACCATCCAAGACTTTTGACTCTTCTAAAATTATGTGTGCATTGTTTGTGAATTATCGCTTGCTTTAACGGTGGCACTAGGCCAGAGTGGTGGACTAAGGCCTATTCCCTCTCAGTAGTAGAGGAGGCCCGTGCCGAACAGTGAGACAGTATATAATATAGGGCTAATAATATTATTTTATTGCCATACTAAACTTGTCTGTCTTTGTATACGTTTGTATATAAAGTGTATAAATAAAACATTTATAAAATTTCGTAAAC
>TCONS_00000441 XLOC_000432
ATGCCGCCCACCAAGACCATTTAGTGACGAAATGGTCTTCACAATTCAAATGTTGGACTCCGCCCACCATGGCAATATAAATGTACTACATTACATTTGTACTTATCAATGAGCGAATATAAACAAGTATGACAATATCCTAAATAAACTTAACTTAATGACAACTAAATTAGCATTGATTTGGTAACAAATACAGAAAACCTTAACTAATACTTATTATCTAATTACAAATAATTCTAACTTAGTAATAACAGTCACTCATTAGCAGGTAAAATACATAGTTTGGACGTAGGTCGTTTGATGATTGACGACTTGGTGCGTAATGTAACCACACGAGTAATTTGATATTGCCCTGGGTGTTTTTCTAGTATTCGACCTAACAACCATCGACTAGGTGGTAAGTCGTCTTCCTTAATTAGTACTATATCTCCTATGTTTGGTTCTGGGACTTTGTTAGTCCATTTATATCTGTGTAAGAGATTTGTTAAATATTCATTACTCCAACGTCGCCAAAAGCTTTGATACATTTTTTGAAGTAACTGCCATCTACTAAGTGAAT
>TCONS_00000442 XLOC_000433
GATGGAGGCACTGAAGAGGAAGCAAAGGAAGAAGCTGCTATTATAAGGGTCCAACAGGCTTACTGTCTCCAACAAATGGGCAAAGAAAAAGAAGCGGTTACTATCTATCAGAATGTTTTGAAAGACAAGCCAAGTGATCAAGCATTGATTGCCATCGCTAGCAACAACATTGTTGTCATTAATAGGTA
>TCONS_00000443 XLOC_000434
CGCGATTAATAGTTACTGTTCGGCACGTTCCTAATTACACGACAAAGAAACACGTATCTACGATGAACATTTCACAGTTCGTGTAAAGTTTGAAACTCGCAGGAGGCCAAGCAACACGTACGTTAGAAGCCGGAGCTCGCGACGAAGTGAGCCGAGTCGACGAACGACGAACAGCGGAATGAGAGCAACGGGCGGCCGGCGCGACTCGGGCCGACGAGGGCGGGCGCCCGAAACCGG
>TCONS_00000444 XLOC_000435
GCTCATCTGTCCTAGTGAGTGGACGTCTGTTGAGCTTGCCAGTTCGTGGCCGGCTCCAGAACCTTCTTGCCCCATCGGCCATCAGTTCTGCGAGCTATGTGCCCTGCCCTATCTGCCGTTATTTTTTAATATACGTGCTACTTTAGATTGTTATTGCCGTCTCACTGGACTATGAGAAGGAACAGAGAGTGCTTGTGTATTGCACACACTTGTGCACTATAATAGCTCCTGCGTGATCTCCGTTGAGATTGGCAGCCGTGGCCAAAATTCGGCTAGGAAGGGATTCTTTAATTACTAATTGTACTGATCATTGACGTATATTCTATAGACACGAACGTCCATATAAACTATTTGTTCAAAATATGAACTAAAATGGCAAAAC
>TCONS_00000445 XLOC_000436
GTTACACAAATGGCTCCATTTTAAATTTATTATTATATGTGTACGAATGTAAGACTGCATAGAGTATATTTATATGAACACTATAATAAAAAAAGACAACACATTTATTCAATTGATTTATTTTTGTTTTATCATTATACAAGTTTTGTTAATTTGGTTGCAAAAATATTTCAATCTTCACCAATTATGACGAGTTATTTAGTTTTGTATTAGCATTTTCTGTCAACGTTATATGAACACATTTTCTATACATACTTACTATTTATTTGTCGAGCAGGCATTAGTTGTTAGGTTTAGGTACGCATACTCAGGTGGTTAAAGTCATTAATAAAAATGTATCCTACCTCGGCGGCCGGGCGAACTTCCAACGAATATTTCCTCTAATTTAATTGAGCGAATCACTAAATATAAATATAAAATTCATCTCCTACAGTAACATAGTTTTGAAATAAAAAATCTATAAAAAGTACAATATAAATTAATTATGGCATAAAATTATAACTAAGTATAAATCTCAAATTTAAACCAATTAAGTACAATGCTCATGGTATTTTTAATAAA
>TCONS_00000446 XLOC_000437
GGCTACAATGTTCTTCAAACCGGAACACAACAATGACTACACACTGTTGCTTGGTGTCAGATAGATATACGCTGTATAGTAAAATCTATTGCTTTACATGGATAGAGACGTTACTGTAACACTTAAAATACATTGCCTTCCATTTAGTTAATACAGCTAATATTTACGCAAAGTATCAAATTATAACGTGATGACAACCAATAACTTAAACTTTGCTTAACTGAAAGACCTCATATCTTGTTTATATATCTTTCATTTAGTTATTAGTTATTAACGAAGGCTAGTCGCATAGTATTGGAAGTGATAATTTAGATGTTAATATTTTTAGGGGACATGAGATTTGCTA
>TCONS_00000447 XLOC_000438
AAGTAATTTAGTGTTTGTCTAAATTGTAAAGTTACATCATGTAAAAGATTTACTATGGGTAGAAGGTCCGCGAAATTTGGAGGTACAGTCATGCCTGTAACTTCATAATAGTATAGATATAAATGTATTACTTCCTCAATCATATTCCATAAATCCCTACTAAAGTAAAACAATTGTCTAATCCGCTGGTTTGAGACGTTTAATTCTCCAGTTTGTTATCAAAACAACTGACACTCTCCGATATCCTTGTTGAGAATCATTTTATCCTTTATTATGAGGCAACGGAGCTTTTGAAGACCCCTATGATTTTAAACTCTTCATAACATCATTTCGTGAAGAAATATTAAGAAAAACCTGTGATTAAATTACAATAGATAATAACATATTATAAAATTT
>TCONS_00000448 XLOC_000439
TCTCCAATTTAATGACGCAGATGCCTAATCATATATTATTTACATAGTTGATATAGGTATAATATACATATATAGCATCAATATTTAAGTGTAATATAGGATGTGGAAGGAATAAGCTGAAGCGATTGTGTGAAGCCTTTCACCATCAAATTGACCCAAAATTAATTTATCTAAATGTAACTTAAATAATAACTTAATCCTCTTTATACTTAAACATTTTAATTATAATAAATATTGTTTTGTCAATCTCTTAATTAAATTCAATTATAATCAATAAAAATAAAAACATTGAAAACTGAAAATGCTGATCTACTAGTTTTAAATGGCCATTACATGGTTAATCTGGCATAAGTTCAATTCATAATCCGAGTGTGAATAATATAGGGATTGATAAAAAAATTGATTCAAGGTTACAGATTGAACTGATGCCAGATTTGATGTCTAACATCAATCGATGAACTATAAGTAAGTGTATTTTGTGTAATTCTGCAACCTATGTAATTTATGTTGTAAGAGGGTTAGTATTAGACCATTTTTGTTC
>TCONS_00000449 XLOC_000440
TTATTGGTCAACATATTTTTATTTGTTAAACCTTGTCTTTTAACATAAACTCGCTTCGTAAAATCATCCCCTTTTCACTCGAATTCCAAATGTCCACATTCGTCTCTTGCTCCAACACAGCCTAAGCTCTTCGATGACATCCAGTTCCACCAGTATGACCAGGTCGGTGGCTCTACGCGAGCTCCGGCGCCCACAACTTGAAGGTTCTGTCGTAGGAGCAGGTCGCCACGTACTTACTGTCGGGCGATATGTCCACACTCATCACCTGG
>TCONS_00000450 XLOC_000441
AGGACCCGTCAGTTCAATTCACGCCGCGGTAATTATAATTAAATAAATCAAGAACTTTGTTTACTTCGCGACGTAAACAAGGTGACATTATAGACTTAAATTGGATTAAAATCAAAAATAATTTGGCACTAGTAACTTGGATTGGACGAAACATTTAATATTATGAAAGATGATTCAGCTTAAAATATTACATGTCATTGATATAATAGGCCGTACCTACTTCACCTATGAAACAAATTGGACCCTAGGTTGGCGAACGTAGGATCCAATTTGTTGGGGGGCGCCCCAGGGAATTCAAAAAGTGTTTCTTAAACCACACAAGATTTGCTTCAATTAGGATTTGGTAGTAAGTAATCTAATAACAAGAGATAATTCGCCACTGACGTAATAACACGAAGTACAACTTAATGTTACAAAAAATTATATAAAATTGACATGGCATCGGTGCCTATAATGATTCAGATTTATTACTAAATCCTATAACAAATTTAAGTCAATAAAAATACGTCCTAATTACAGCTTGAGTCAATTATA
>TCONS_00000451 XLOC_000442
CCGTGTAGAGGGCAGTCATCACAAAACGATGATGATTGCATGAGATGTCAGAACGGAGGCACGTGGTCTTCTTGGAGTGCGTGGTCCACTTGTGATGGAGACTGCATCAGAGTGCGCAGACGGCAATGCACCGGAGAGTGCTCTGGGTCTACGCTTCAACATGCCAACTGCTTAGACGGGATGTGCTC
>TCONS_00000452 XLOC_000443
CGTGAATGTTAGTTATCGAGTTGAAACTAGTTTTCGGATTTTGACGCGGTTTTATAAATCTTAATTATGTCCAACGTTTCGAAGACTGCAGCCTTCATGGTCACGGGGCGGACAGTCCGCCACGTGACCGCGATAAAACCTGAAAACTAGTTTTATTTCGACAGCTTTCGACTTCACATACCTTCGAAACTCTTGCGAAGAATTCATACGTATATAGGATTCATCACATTCATTTGCTGCACCGCCAAAACATTTCTTATTGGCATATGTACCTACCTACTATGTAAACTATGGTGGTAGGTCTCTCATATGTGAGAGTCCGCTTGGGTAGGTACCACCGCAATGTCTATTTCTGCCGCCAAGCAGCAGTATGTAGTCACTGTTGTGTTCCGGTTTCAAGGACATTGTAGCCAGTGTAACTACTGAGTGTTATAAGACTTAACAGCTCATGTCTCAAGATGGCGAGCGCAGTGGAATACCAAACAATACTTTGTAAT
>TCONS_00000453 XLOC_000444
TATTTGTATAAAACCATATAATTATTATCATTAAAATGTTAAAGTAAAAATTACTCGCACATATCCGTTCCAGTTCGCAGCTGACACGCGCCGCGCGGCTGTACCGGGCCACACCTCAGCTTACACTGCGGCGCATTGCACACTATCTGCACTGCAGGGAGTGCGCACTGCACAGTGCACACCGAGACTCGCACCGAAACGGAAACGAACCTACTCGTGTACACCTACCTTACTAAAACGAAATGCAATAGTCTCACACGTCACTCAGGTCCTAG
>TCONS_00000454 XLOC_000445
GAAAGGGCTTAGGGTTGACAATAGTTCCATATTTTAGTTTCGTAGATTTAAATTTTTGTATTCCCTAATATAAAATGTACAGTGCACGCATGTACATTTCCTAGGCGTAAGCACTTTACATGCGTCGCGCGGCCAATACACGATCAATAGTAATTAGAAAGAGTAAGTAGAAATAGTATTTTTCTAAGAAGAGAGGGACAAAAGAGTTTAACGTTAAGATTTGCAGGACACAACTACCTTGAATCTGTGTCAGATCTACTTTAGTCTCAATATTTACAATTGCTTTTATCATTGATTTAACACTTATGTAGGTAATGCTGATAATACAATTGTACACATTAATGATAACAATTACATCATCTTATTAACGTAAGCTGCGATATCTGTATCAGTTTCACCATGACCTAATCTGATCTCGTATATAATCAACAACAACCTATTACCATATTTGCAAATTAGCTCATACAGAACTAAGCAACTTTAGTAACTAGACTAAATATATAACGATTCAAACAAATTTAT
>TCONS_00000455 XLOC_000446
GCTGTTATTAAAGCTTTTTGGTCCTACATAGTTAGAATGCAAGTTAAGCAGTGGTGTATTAATTTTAATAATAGAATGAATAATATTGATTCAAGGCCTAAAGATATAGAAATGGAAACTCTAATCCGTGAGAAAGTCACAAAAGGATTGAGTTATAGATCACAAAGAAGGCGTAGTTCCTAATCTCACTTAATTAAAGTTCTTCATAGTATTTTGTCCACAATTATTACGATTTTTGCAAATGAAATTGATGTTTTTTAAAGTGTATTACCCACATTTTTGTGGTTTTAAATTAGCTATTATGCTTTCTGTTTATTGTATAAAATCATAGTAGTTTTTAAAATAATCTTCATTATGGTGACTGTTAAGCAAATAGTTGTTAAAATCTTATATACATAATTATGCTTGTACAACCTAAAATGAGCCTACCAGATAATTGTCAAGTAAATAAATTACATTTCTACAAAAAGTATTATGTGTATGTTTCCCAAATTGTTCATATTTTTATTGATTTACATTGTGCAGAATTAGTAATTTTACCTTTAATTTAATATTATATTTT
>TCONS_00000456 XLOC_000447
GCTAAATATTATTATTTCATTTTATAATATAATATTTATAATTTGTTCTCTCTGTTTTATGTTATGGTATCATAAGACATCGTTATTTTCTAGTAACGTGATTTATCGATTTAATTAATTTCTCGCGTACGGTGGATTTGAATTCTTAAAAAGTTTTCACCGTTCATATTTTACTAAATAATCGTTAATTCAGATTTAAATTGAATATAAGTATTCATGTTTAGTTGCCAGCGGAAACATTGTAAAACCAGTCACTTGGTTTTTTTATCGAAGTTTGCTCACTTTGCATTTATAGTTCTATCTGAAAGCATCAATTGGAAGGTCGTTGAAATTCCATTGCATTTCGGCGGTTGCGATCGAGACGTGAGATTAATGACAATCTAATGAAGCCAGATTTCCCGCGCTACTGTCAAATAGTTTGTTAGAGTTTGTCTGGGAGAAATTCTAGTATCCCTCCTTATATATTTGACCAAGTTATAATTTATACTGGTTATTGTGCCGCAGATAGTTGTTGATTGTTGAAGTAGAATGAAAACTGATGAGAGAACAGTATAGACA
>TCONS_00000457 XLOC_000448
ATTGTTTGTCACCGCGCACTACAGCCGCGTCTGTCCGGTGACCAACACGCGCGTCGCGGTCCGCACGCTCTGACCAGCAGAGTCAACACGGATCGAAGCGAATCTTCGCGTTCCTAATTTGAATAATTTTCAAAATTGGAATTAAGTG
>TCONS_00000458 XLOC_000449
TTACCAGCGAGAGTATTCCCTGCCAGCAGAGGGCGTGGTGAGCACCTTGCTCTTGCCGCTGAGCTCAGTACCGCGAGGATGCATGACCCACCAGCGCAGAGAAGTGCCGCACCGAGCAACGCCGCGGTGCCACACCACGCCCAGCGACGAGCCGGGTGCGTT
>TCONS_00000459 XLOC_000450
CATACAGTTTTAGGGTCATCCATGAATTACGTCACTCGTTAAAAGATTCGTGACGTCACATGGCAGTCTTCAGTAAAGAAACACAGGACGGTAATGTTAAATATGAAACTTAAAAATACGTTTTATTCGGGCCATACGAGGCATGTAAAAATGCAAATCATGTGTCATCACACTAAGGGGCGGTCACGTAATTGTGACCACGTGGGACAAGGACCGGTGGAGGGGTAAAAAAAAACATGAAATTTGTGAGACGTAATTTGTGGATGGCCCTGTTGACCAATTAATAAAATAAGTTTCATATTAAACTACTGAAGAATAAAGTAGGAAATTAATTGACATATTTGACATTAGAATTCGAGAATGACCTTTGTGAGACGTAATTTGTGGATGGCCCTGTTGACCAGTCAATAAAATAAGTTTCATAGTAAACTACTGAAGAATAAAGTACGAAATTAATTGACATTGTGACATTAGAATTCGAGAATGACCTGCTTTGGGAGTGCGGTTACAAGCGTGATTAATATATCAAGTGTTCCTTTTCATATAAGTACGTGTGGAGAAA
>TCONS_00000460 XLOC_000451
TCGTTACACGACGACAGGAATGATAATTATGCTATATACGATGTATATGAATGTGTTTATGTAATTAAACAATATTTTTATTTCGCTCTTTATTCTTACTTAGTGGCATTTTAAAACTCGTTTATATAGAGTTATTTTAGGATTGCGTTAATAAATGAAACTGCTCGTCTTGACCTCTGTTTATATTATGCTAATAATAATCAATGAGTACCGAAAGATTTCACCAAAGTTCCAAGTTTTATTCTTCTGATTCTTTGATTTTGTAGTTAAGTACACGAATAGCGTTTGTGTAAGTATAGTTGTGACTGAAAGTGTAATGTTGTTACTGCACCGAATTCTCTTAGAGTAGTAGTAGTGGCAATAATGTGTTTAAAGTTAAAAATACTTCTTATTGATGTTTATTTTTTCGAAACTCTATATTTTTTTACGTCTACTGTTCGAGTAACTTATTCAATACATATTTCAAGAAGATAAGTATGTGGTTTCATTAAGTAACGCAATGTCAA
>TCONS_00000461 XLOC_000452
AATTTATATAAAAATTAAAATAATAATTAATATGTAATTAAAATTACAATACGAATTAAAGGACATTAAATCAAAATATAAATATAATTGTAAATTAAAAAATGTAACTACAAATAATACCAAGATAAATAGAATAAAAACAAAAAAACATCAAGCATAGAAACCATGAAGTATTATATAAGCATCATCGCATCACTTGTATTATAATAAAAAGTGGAAATATTGTTAAGTTTCATAATGACCAGTCACTGACTTCAATTTTCTATGTTATTTTCCTTGGTTGCTAAATGCTAACGTTATGTTTGGCTATTGTGCGATGCGCCCTGATTGAGGCCATATATTTCCAATTCCCTGAATCGACATTTTACCTATTGATGCTGTATCCCAATTTATCTAGCAACGTTTCCAATGCCTGTAGTAAAATATTTACAGGTTCCGACAATGTTCATGAGCCAAATTAAACCTATTACATACATCTAATAAGAATTATCGGCACGATTTTGATTCTTGTTGTCGGTTTTGTCAACATGATTTTTATAAGTAAGTA
>TCONS_00000462 XLOC_000453
CACTTCTAATAGTTCCGGCCGCCGTGGCTATGAATGCAGTAATATATAATGTTTTTCAAATATCATCCCTCAATCGCTGATGTCTACATCTTCTCTCACTGACCATCGTGAACTGTGGTTTGTAACTCGTTACTGGGTTGTGCGTGGTCACTTAATTTAAAAGGTTGCGAATGTCTAAAGGGTTCACCCGAAACTCCGGTGTGTTTATTTATTTATTTGTTACCACTACCAATTTGTATATATAATAACACTTGACATAGTTACATTAGTATTAAACAATTATTATAATTATTATAATTAATTATTATAGTCACTGATATGTACAACACGTATGGCCTACTAATATCCGCCACAGCACCCAGCGAGTAGCAAATTGTTTATAAGTATAAGCCTACTCGGGTCAATATAATAGCTAGGTCAAAAAAGCTAATTGGATGGATTTAGTATAGATACGTAAATTAACCCGGATTATGCATTTTGAGCTTAAAAATCGACTGGCGGAAAAAATT
>TCONS_00000463 XLOC_000454
CAGTTACATGCCCGCCACGGCGTCGATACCCCAGCCGGTGAAGCCGTCGCCCAACTTGGTCCCCTCCACCGCCCAGATGGAGGGAGACACCGTGCAAAAGTTGTCGTACTTGCCGAACCCAGTGTGCATCACTCAGTCGATCCGGCCCTGTCACCACGACATGTGGGGTCAGGGCCCCATGCAGAACATCACCACGCAGCGACACGACTACGTCGCCAAGCCGTCCGCTACACGGGAGTCCTTCAAGCCGGATAATAAATACCATTGTGTGGAACAACCGTTTGAGAGT
>TCONS_00000464 XLOC_000455
TCGACCCACATAAACTTTGACCGTAATGGCAAAAACAAAGCTGTAAACAGCTCATAACTGCAAAACCAAAGCTATATTACAGCAAGAAGCCAAGAATGGGACTATAAAATCTAACTTAATCTACCTTAACACGAGTTTATATGAAGAATTTTTTTACGAGATGTATTATTAATCTTTCGCTTTTCACATTCCGCAATTTAAAAAACTGTAATGGGTTGACCAAGAAGGTAGTTTCATTATGCTGACTTTTTTGCATGAATTATCCTATGTCTATGACAGACAGTTTTCAAATAAAGAACAAAAAAATATTTTAAAAAAGGAATATATTAGATTCCGCTTCTTTTAACGTAATGATTATTATAATTTGTATCCCCAATAGAGTCGAAACTATGATAGAAATAAAATATACTATTTATTTTACAATCGCATACGATAGAGCCACTCTTTTATAAAAAGATTTGAGTTGCTCATAAATTTAAAAAATGACACTCACATGTAGGAAGAAAGTTTAACTCCTCGCAATTGCTATAGCAATATTCATTCTAAATATGGCGTTTTTTGCG
>TCONS_00000465 XLOC_000456
CGAGCAATACCTAGTATTACGTATTTTTAACCATGTTAATCATCAAGATTCCTAAACAATAAATTTGTCGTACATCTAAATCCTATTATATTTTTTTTTCGAAACAATGCGAACTGTGATAACCAATTAAAAAAAAAAACAATCTTTTCCTATTTGTGGGGCAATGAATTTATCTTTTCGTTATTTTATTATTTTTACTTCATCTTATTCAATGTGCCCAGTGGTTTATTTAAAAATATTATAGACAATGATAATGTCAGCATGTCAAAGAAACTTTGTTATGATTGGTCCATTTTTGAGATAGATCGAAAAAAGCGATTGAGATCGTACATTGAAAAGTTTATCGCCTACACTTGTTTTTTACTATTCAGTTCTGTCCACGCTGTTTTTCTTGGTAGTGCAAGCGTTAAATTGATAGGGGATTTTACTAATAAATGCTGTATGTGTCTTGATAATAATATGTTTTATCTTGCTCCCTCTGAAAGTAAATGTCATTGAATAGAACAAGACAAAACATTGAATCACAATCACAGACGTATACAATGATTATTAGTTAGGTGTTAAG
>TCONS_00000466 XLOC_000457
GACATTCCAATCGCAGCTCCTCTTGTTTAGCGGCCGTCTGCTGTTAAGTGTGTGGTCTAGCGTTGTCCAGTGGCAGCACTATTTAAAAAAAAAATGTTTCGCACTAGGTGATGTGACGCAAATATTTGTATTCCAAACGATAATATTGAAAACATTTTTCCAGATTTTAATAGGGACTGATTTTATAAATCTAATGTAATTATAATTAGCACCAATATTGGCCGTGTTTGATCCAACGTTTGTTCAAACACAACTGTTCCTCACGCGTCAGCTTTATAAAACACGCTGTAGATGTTAGAATAAGTCTATTTTCATACTGTATCCGCCTACACTAGTCAGCAATTTGACTTCATTTCCAAATACTTCGTTGAAATAAAACTGTTTCATCGCTGTTTTTATATTATAATTTTCTTCCGACGTTTCGAAGACTGCAGCCTTCGAAGTCACGGAGGAACTGAGGTGTTGGTCAAAGTTACAATATCAGAAATTGTAAAACCCAATTCCTTAGACCTTTCTGTAAACTCCTTTTTTATTGTCTTGAGGGTGTCGTCTAATGGGATTAAG
>TCONS_00000467 XLOC_000458
GATAATGTTATTATATCAATAATTATCTAGGAAGTCGCACATACGTTTTACCCGCCTAATTTGCAATGTTTACATTGTATAAAACAATACATATAGACAATATTATTATTCCTTACCGAAACATGGCTCGCGTTATTTCATTTAAATAACGCCGTAAATTATCGATATTGAAATGATGTAATACGAAGGTATAATAATATTGTTTAGGTTTCTGTGACGCAATTAACAATAATAGTGTGTTCATCCAGTGTTGTTTTTACAAAGTGAGGTTATGTCAAAAATGAAGGACACAAAAGAATGGACTGTGAATGCTCCGTGGGGTAGAGTTGCCAGTAAGTTATGCTTTTAAG
>TCONS_00000468 XLOC_000459
GGCCTGCATAACAACTGCATGGCGTAAATTTTCCTAGGTCAATGACCTCATTATGCTGCAATGTGCATTTATTGTGTCGCTTGTTACTTCATGTATTTATTTTTATCTTATTTACGCTGAAGATGTGTTTGTTTTTATAGTTTATGTAATTTTGTTATTTTATGGAGTTTTATAGAACGTCGGAGAGGGCTTATAGTTTAGCGATGAACCGGATTTCAAACCAGAGATCGTGAATATGATTCCCGTACTAAGATGTATTGTGTCGTTTACGACTATTTGTTTCAGTGTTGGGTGTTGTGATGACATCCCTAATAGTATATATTTATATCAAAGACTATCGCCATATCAGGTACAATTTTACCCGACCCAATTCGAACCCAGGACCAAAGAGCGGTGTCGTACCGCGCACGCAATACACCTACGACATTAAGGCAGTCCGTCAATCATAGGTTAGATCTCTGTAAAAAAAAACTCGCGATCTGATCAATTGTTATTGCACCTGACGGCATGTCGTGGCTTAAAACATGCATTATTATCTATATATTTTAAATCATCGC
>TCONS_00000471 XLOC_000462
GAGCAAATATTTCTTGGCTATTCGTTGGGTTGTAAACAATATTTATAATATAAGTGTTTATGTGGTCGTCGAAAAAATACATTTTATAGTTATTTGGGTTAGTTTTTATTTTCGTGATATTGGTATGACCGTAAAAAATTTAACCCATTCGAATATTACGATGATATCATATTGCAAAAACATTGACAAATAATAATTTGACTCTCACTGACAGACATATAGAGGGAAAATAGACTAATTTGATAGTTGACAGTAAAAATTTGTTTTTTTTTTGTAGTTTAACGAATAATAATAATAAATAATAATATCAGCCCTGTATTATATACTTGCCCACTGCTGAGCACGGGCCTCCTCTACTACTGAGAAGGATTAGGCCTTAGTCCACCACGCTGCACACGCACATATCTTCGAAATTCCTATAGAGAACTGCTCAGATGTGCAGGTTTCCTCACGATGTTCTCCTTCACCGTTAAAGCGAACGATAAATTCACAAAAGAATACACACATTATT
>TCONS_00000472 XLOC_000463
ACAACATCATTCATTGGTTGGAATCATGACTTTAAATATGTTGGTTTTTGCTATGACCCGGAAGGTCGTGGGTTAGAAATTAGAATCCGCGCGGCGGCACATACTTTGTGTGTTTGGTCGCAGTCACGTTAAGGCATTATGGGCTGAAAACCCGATTGCCTGACAAGTGAAATAATCCATGCGTCGGAAGGGCATGTAAAAAGCAGAGAAGTGACTTAATCTAAATACAAGTATTTGAAAAACATATACAAGATACAAAATACGTATTTTGTATCTAGTATTGAAATATAATTTCCAAAGTTTTTTTTATTGTACAATGTATATACGGACTTACTTTAACTGCACCTGATTACAGTTTTTAGGCTAGGCTAGGTTAGGATGAAAAAAATAGGTCAAGCAAAATTAATTACGTACTTTAATCAATGAAACAAAACTTCAGAAACGCCGCAAAATGTCACATGTGTAGCAGTGATTCCGATATAAGATGAGCCTGCTTACAAGA
>TCONS_00000473 XLOC_000464
CCGGTATAGTTAACTCCTAGTGCTAATAACGGATTGTTAGGCCTTGCTGGTGGTCCATCATTAAGGTTCCTTCTCGCTGCATCCACGGGGTTGTCAGGAACAGCGCGCAAAGTTATGTTTGCATTGTTCAGCGTGGTCTG
>TCONS_00000474 XLOC_000465
AATAGTGAGGACTTGTAAACATCACTTCACAAAATAAAAGTTTGTCTCGAAAATGGATGTTGAAGTTGTTCGGTTAAATAAGATGATATGCCGAAACCGCTATGTTGTTAACACTTTCAGTAACAAGCGCAAATATTTGGACTGAATCGTACAAACTAAAGAAGCATAACTTAAATTAATATCAAATTGAACATTTGATCAAATTAATTTGAATGTGTATTACCATCCCACAAGATCAGATCCATCTGAAACGCTTTGAAGCATTAGCTTCAAAGCCCAAATCTAAACCAACATAAACATACATCTTGAAACACAAACTGGTTAATTCCACATTATGTAATCAGTATGCGTTCTTGCGTAGTTTCTGATAAGCGAAGTTATCAATAAGTCAAACAAACAAAACCTTGGTTAATTAGCATAACGGTTGCTCCTTGATAATTCTCTTCGGATTACATACTAACAATTTCTATATATACGCATTATGGCTACATATTGGGAAAGTTTGTTTGAACTGTATTC
>TCONS_00000475 XLOC_000466
ACGAATCCAGATAAAATGATTCATCAATCGCATAACATTGTGAGTACCGCCATCGCGTTGCCTTTGCATCACCGAAAGATTCTTGTGAACCGCGGAGTAAGGAGACGTGGAATGAGCGAGAAGCATAGTGTGGGCCGAATGACGCCGAGCGAGTCTGCGACGCCGTTCGAACTTGAGGCTATTTAAAACTGTGCGCAGGCCCCCTGGCGCCGAGTCGACCGCCGACGACTAATGATCAGTCCTGCCTTGTCTGCCGTTGAGTGCGTAGCGATACTGTGAGCCGTGTTTACACAAGAACATTTCAGTGTTTGTTTAGTTTCAACTAATTCTACGGGACAAATTACTTTAAAATGGCTGACAGTGGTCTGAAGAGGAACATCCCCATCAAGCTTGGTGACTTTTCTGTCATTGACACTGAATTCTCCAGTATTAGGGAGCGATTTGATGCTGAGATGAGAAAAATGGAAGAGGAAATGAGTAAATTCAGATCGGAACTAATGAACAGAGAAAGCAATAATTTCTTCAAGAGCAC
>TCONS_00000476 XLOC_000467
TGCCAGTGTAAACTCGTCTCAAAGTTCTTGCGCAATATATTGTTGTGCGAATATACTAGTATCAACTTACCTTTGGACGAGTTTAAATCTACTACCAGTGTAAACTCATCTGGAATTTCTTGCGCTATCAAATGCTGCGAGGAATTACTAGTCTAAACTCACCTTTAGTCGAGTTTAATCAACGTTAACATTTTGTTGCCAACAGGAACGCTTACAGTAGAAGAAGTCTACAAGGACAGAGATCAGTTCGCGGGTCTGGTGCGCGAGGTGGCCGCGCCGGACGTCGGCCGGATGGGCATCGAGATCCTGTCGTTCACGATCAAGGACGTTTACGATGACGTCCAGTACCTGGCCAGCTTGGGGAAGGCGCAGACGGCGGTGGTCAAGCGTGACGCTGACGTGGGCGTCGCGCAGGCCAATAGAGACGCTGGGATAAGGGTGAGTTGATTAGGTGTTAAATTATTAATTACTAGCGACCCGTCCCGGCTTCGCACGGGTGCAATGCTGATACTAAATACACTGCAGAAAAACTGTGAA
>TCONS_00000478 XLOC_000469
GTTTACATTTGTTGACTAATGGAATAGGTATCGAAAGGTTTTAGGCTTTCTAAACTACGTCTAATTTTATACATCACATATAACACACGAGATAACGAGATCAGCACGCGCCTACAGACATATGATAAAGGCCACGTTTAAAATCAATACTATCACATGATATGATACAACGTGGTTACAAAAATACATGATAACATGTATTTTTGTAACCACGTTGATTCCGGTGCAGTGTTTGCGTCAATGAGCTTAGTTATCTAAAAGAATATGCGATATGATAATGGAAGAATGCAATAAGAGATTAATTACTGCATGATCATTTAGTAACATCATGTTCTAAGGTCAAAGTAAGTTATAAACGGCTAATCATAACGAACACTTTCTTATGATAGTATAGGAATGTGATAAGAAATTGCAATTGCATACTTTAATTATATCCTGGTATTACATGATAACATTATTATATCGTAGGTCACGTTTCGCAAATTTTGGCTGACGTGAATTAAGACTTATTTGTT
>TCONS_00000479 XLOC_000470
AGGAGTACGCCACACTGCCTGTGAGGCATAATGAGGATATACAGAATGGTGAACTATCACAACAATGTCGCCTGCCTGTCGACGCTCTGTCGCTCGACTCGTCGAATGTGAAAGCGTTCCTGCTCCTCCAAGCGCATATGACTCGCCTGCCCTTACCTAACTCCGACTACCTGACTGATACCAAGTCTGTATTGGACCAGACTATTAGGATCTTGCAGGT
>TCONS_00000480 XLOC_000471
ACCTGAGCGGGTGGAGGCGGGCAGGCCCGCGCCGGCGTTGTAGCGCAGCGCGGCGGCGTACAGCAGCGACGGCCACGCGCGCGCGTAGTGCGGCCGCGACGCCTCCGCCGTCTCCGCCGAGTAGAACGCGCCGCCGCCGTGCGGCAGCTGCGACGCGAACTCTGC
>TCONS_00000481 XLOC_000472
TCAGGATCCAAGTTATTCGGGTACAAGCCGACAACCGCGGGTTTATGTTGTACGTAATGAGAGTACAAAAAAAAGTATTATGAACCTTATAAACACACGTTCTGATGACGTTGCAATGGACATTGCTTAACATTGAATTTCTTAACATTTTCGCTTATAACTTTTTTATTTATAGATCTACGACAAAAAGTTACTGAACCAAAGTTGTAGAGAATTTAATTTGCAACAAAAAATGTTTATAATTTTTTTTGTCAGATAAATAGTTTAAGAGATACGTCGTAAAAACCATTTCAACCCCTATTTTCAAGATGGCGGCCTTGGGACAAGGGTCGCGACCCCACAAACTTGGTTTTAGGTTTACACTGACCCCACCTACACTTCAAAAAAATAAAATTGTGCCCTCTAAAAAACGCAAGGTAAGGCCTAAAAATGTAACATTTAGGGATAGTAGGGATCTCGAACAGGTAGAAAAACGTGGAGGGGAGAGCGGAACGACAGCTGCTATGTACAATGGAATTTCTCGGCCAGTTTAATTATAAATGAAA
>TCONS_00000482 XLOC_000473
CTGCGCAACACGCTCGGCAAAATGTTGGGCGAAAAAGCGCAAGCCTCGGCGTGCAGAGAGATCATACAGATCGTCATAAAGCAAATGAACAGCATCGACTTCAACCCGGAAAATGCTAAGGATTGTAATCAGGAGACATTGTTCAGCCAGCATTTGCT
>TCONS_00000484 XLOC_000475
AGCTGGACCCCAATGCCAAGCTCCACGTATTTGTTCACGTTATACCACTGGTCTGCTATGAACGGTATACCGACCAGAGGCACTCCGGCGTCTATAGCCTCATCCGTGGACTGGAGACCGCCTTGTGTGACGAATACTTTTATTTTTGAAT
>TCONS_00000485 XLOC_000476
ACATAACTCTGGACTAACTTGGAAACTTCTTCTTTGATTTTTGGATCTAAGGCATGATTCACACAATCGGGGAAAGTAAGAAAACACGACATATTTTGCAACCATTCACAACTAGGATTCATTCGGTCATTTTTCGGAAACAACCAAACATTACCATCTTTCATAACCAATGTAATATTTTGTAAAAAGTCATTGCCAAGAACTATATGAAATGGTACAGAATCGTTAGGCATTATATAGAACCTTACACTTTCATAATTACAATTATCTATGATAATATCTAAAGTTACACAGCCGTAAGTATTAACTTTTGAATAACCCAAACCAACTAAGGTTATATTTGAATTCGTATCACATTGTATGGTTTTAATTTTCCTATACAGATCTACAGACATTAAATTTACGTCGCAACCCGAATCTATTAAAGCGTTCGCCGTTTCACTACACAAATACACTGTTTTAATAGGTTTTACCCGGCACCTTGATTCACTATTTTGTTTGTTTACATTGCAAACGTCACTGTTATTGCACTTATCTGCCATCTTGTCATTACAGCCAATCACAGC
>TCONS_00000488 XLOC_000478
TAGGAGCGTGGAAACACTAGCTAGTCAGGAACATCTAAGCAGCCTGCCGATGGATAGCCAAGAGACTTTGCTGCGTGGAACCAGGAGCGTGGAAACACTAGCCAGCCAAGAAGTATTGTGAAGTTAAACCATAGTCAGTCAAGTAAGCGTCATGTTAAGTTATATTAAAATAGCGCTCAACAGTGATGTATCATCCTCAAACACATACAATCAAAGACTTGGGAAGAAATTGTAATTCTTTAACTGTATGTAAAATTATTAGAAATTGTTAGAAATACTAAAAAGTAATCATTCGTGTCAATTTTTAATTAAATTATTATTGTTTTGAACATAGTAAAATAATACAAAAATAATGATAATAAAATATTCTTGTTACTTCAGATTTTTATAATGAGAATCAAGCCTTTATAATATA
>TCONS_00000487 XLOC_000478
TAGGAGCGTGGAAACACTAGCTAGTCAGGAACATCTAAGCAGCCTGCCGATGGATAGCCAAGAGACTTTGCTGCGTGGAACCAGGAGCGTGGAAACACTAGCCAGCCAAGAAGTATTGTGAAGTTAAACCATAGTCAGTCAAAGCGCTCAACAGTGATGTATCATCCTCAAACACATACAATCAAAGACTTGGGAAGAAATTGTAATTCTTTAACTGTATGTAAAATTATTAGAAATTGTTAGAAATACTAAAAAGTAATCATTCGTGTCAATTTTTAATTAAATTATTATTGTTTTGAACATAGTAAAATAATACAAAAATAATGATAATAAAATATTCTTGTTACTTCAGATTTTTATAATGAGAATCAAGCCTTTATAATATA
>TCONS_00000489 XLOC_000479
TATCAATCTCTTTCTCTTTCTCATTTTTATATCTATCCCATGATTGTCTAGAAGACATTGTCTAGATTTTTTTAGTACAAATAAGAGTATTAATATATAAATAAATAAATGGCAATGGGCCACATTTCCTAATTTAGCCACGGTCCTTAAAGGTTGTAGTAACGCCGATGCCACATGGACATCTCGCAAATCTTTCGCTGACCCCAAGTTGAGTACCTGTAGCTGGCTCAAACCCTCTCAGTAGTAGAGAAGCCCGTGTCCAGCAATGCGAGAGTATATGCTACAAGACTGGTAATTATTAATAATTTTTACCTGGAAGTGGCACGTCGGATAGCTGGTGTTGGCCGTGCTGATGTCGGTGCCTGCGGAGTGGTTGTACGCTGGGTCGCCGGTGGCACAGGCGGGGTGGGCTGGAACGTCCGCGGCGGAGTCTGTGGCTGCGGTGGAGCCGTCGCCCTCCGCGTCGACGGCATGTACAACTCACCTTCACTGGTGACAAATACTGGGCCATTTTGTGTCGCACGCGCTGTGTTCGAGGTGTACGTCGTGTGGAGATTAGGATACAGC
>TCONS_00000490 XLOC_000480
CGCCCGCGCCTTTTGTGCCTCAATGTCGCGGCTGAGAAATGAAGAGTTCCTGACGTGGCATCCGTCATCATCGGCGTCCGCGGTATCGGCGGGCGCGGGCACAGGGGCGGGGGCGGAGGCGGCGACGGGCCGTGGCCGATCCGTCGCCGGGGCGCGCGGCGAGGCGCGACGTCACGCTCGGGACTCGGTCCACTGGTCCGAGTCGTCCGAGTCCGACTCGCCGCCCGAGCTGGTGTCGCTCAGCTCCACGGCCACGCGCCGCGCCAGGATCGATGCCACGTCCAAGAATGGCGCGCCGCGGAGCGTGTCGTACCGGCCCGTGTTCTCGTCGCACCGCTTCTCTACTTTGCGCAATTTTATACCGTCGCGGATAGCCTTGAGCAGGTCGGAGCGCGGGTCCGGCTGCGGGTCGGGATGTGGGCGCGGCGGCTTGAGCGCGGAG
>TCONS_00000491 XLOC_000481
CTCCGGTTCCCTCCAACAAGCGCGCGTTTCTTAACATCGTTTAAAATTGGAACATTTTTTGATTTATTTGTTATCTATGCAAGGATATATAAAAAAAAAACAGTTTATTGGCGCCACAATTATTCATATCAATATTTTTTATTAGTGTAATTCATAATCACTCAGCGATTTTAAAATTGCGGTGTTGTAAAATATGTTTTTTTTATAAAATGCGTTAGACCGTGTATCCGCGCGTTTTGAACGTGCAGAACCGTGAAACAAAGATAATAAAATGAAAAAAAGTAGCGCTTCCGTTGCAGTTCATAATTAAGGTAAAATGCGTTGGTGTGTCGCGAATCATCAATAAAAGAGATGTGCATATTTTCCAATGTAGATAAAAAATTATAAACAACGCTCAATTTCCTTCCATATTTAGCAGTAAAC
>TCONS_00000492 XLOC_000482
TCAGACAGGATGGGAGCCATCTTAAGTTTGCTGCAATATTATTTACTGATGTTATATTCAGCCTTATTTTACGTGTTCGAGCTAAGGTGTCATTTGGAAAAAGGTAAGTATAATCATGACATATTTGCATAAGTGTTCTACTAGTTTCTTATAAATTAAGTTATTCTAAAATACAAAGATACAAAGACAACATATCGCACATAAAACGTACGTACATATTACAACATTCAAATATTATTCACAAATCAGTGTTGTAAGTATAAATCACAAAGAAGTTTCCAACCGCAAGCTGTAATAAAAGGCAATAAGTAAGGGAAACGAAATAATGGCAAATACTATTTATTACAAATATAATAAATACATATTAACACGGTATATGAAACAAATTTAAAGATAAATACTGCCGTAACTAAATGTAATAAAACACACATAATTTAAAATTTTATTGCACATTAAGGTTATGTTGTTTACATTTTATATAAAACTGTAAGAAAAACATAGAAAATACGTACAACAATTAGGATCCATTTCAAAATACAATACAAAATGTAGGAATTTTCGCAGTAAA
>TCONS_00000493 XLOC_000483
GCGTTCATATTCATTCAGATGTACTTCATCTTTCTTAATAATGAGATGAAAGTATACAAACACAAGATAGTAGCCCGGTTTGGACTGATGCACATGGTGGGGACGAATCTCAGCGTGTGGCTCAACGTGCTGGTACAGGAGACCAAACACGAAATACTCACCTTCTACGACCCTGAGAACAAGACCATTGGATTGTCTCATCGTCTTGGT
>TCONS_00000494 XLOC_000484
ATTGCCATGTGTTATCCCTATTTCCCCCTACTTGCCAGTCCCTGTTTACTTTGATTTATACCTTGTTATTCCTTTTATACCTAATTTAAATTGTTCATAGTTATATAATCCATATATAAGTAATTTTAATTGTTATTTAGAAATGATAATTATTTTTATACATTGTTTTGACGTATCATAAGTGCAACTTTGTTGGCCAACGTGATAAATGATAAATTAAGTATTATTTTTAAATTTTAATGATTTCTCTCTTTTGCTACACATATTCCTATAGCGAACCGAGTGTATAACATCAGGAAACCTTTCTCTGCCTACTCGCGTACAATTTGTCAACATCGCAGGTGGCCACCTGTCCACCCTTTGTCACCGCATCATTTGTCAATTCGCGTGTAAACACCGATGGTTCTACGAAGTTTTTTGATCTTATGTTTTAGTAACATCAAAGCCGTTGACGATATCTGAGTTTTTATTGTCGCTTA
>TCONS_00000495 XLOC_000485
GTTTTCATTTACATGATACAAGAAGTGCGCTATTATGCCTTTTTCCATCAAAGCAATTTCTTAAGCTTATTTTTAAAAGGATATAAAACAAATCACATTATACATCACATCTGTTCTCCAACCTTAGATTTGTACCCATATCTCAATATTCAGTCTTTCTACACTACAACTAATCCAAAGAAACATCTTTTATGTGTATGATACTTAGGGCTGGAAAGTGACAGCCACTATATATCCTAGGAAAATGCATGGTTCAGCTGGATCTTTATTCAAGTATCAGATTTTCACACAAACTCGCAACATGAAAATACTAAAATAGACTTAACACACTAATATATATGAACCCATTTTGTTAATTGGTCCTAAAATTTATACCACAAAAATGTTTTTGTCCTATAAAATAAATAGGTAACATAAAAACAATATTTACTATAACTAGAAAAAACTCACCCGTTACAACCAGGCTTCATATTAAATTTATTTCCTATATCGAATCACGATTCATTCGTTTTTCAAACAAACTCAAGGATTGTTTATTTTATTCAAACGTATGCTTTCCTGAAA
>TCONS_00000496 XLOC_000486
TGACGCTGGGCGTCGCAAGAGACGACGGTTTTCAGCTGTCTGATTTGACACGATAACATGTCTTTTTGCGAAGATGAAGATGTGTTAGCACTGGTGTATCTCGCTAATATACAGAGGGTTATTGTATTACTCTAGTCTGTTATAATTATAGAGAACTGGATGATTTTCAATTAATCTAAAAAAATTAACGTTGAATACATAATCGTCCCGCATTTTCACTTAATATACAATGATCTTCGTTCTCAAAACACCTCGCAACTACTCAAGGACGCAGGTAGCTTTGTGTAACAGCGCCCCACCCCGCTATATGAGAATAATTATTACGATTACATTAAAAACATAGTGTCTTAGTATAAAATAGTAGGATAACGTAGTTTTCCCATAAAGATTTTTTGTGTTTATGAAAGTGTAGTTTACAGGACGCAATCTTTTAGGCACTAAAAAGTAGAATGGCCTCTTAAGATATTGTAATTTTGAAAGGGAAGTAATAGAATTTAATAATAATACTGATTTCCATACTGTCATTGTCTGTGATTTGTAATAAATGTGATACTTATACATAGTCCATT
>TCONS_00000497 XLOC_000487
TGTCTTTGTAAACAGCTGAGACGTGACTGACGTTAACAAAATAAATATTATTTTCCTCTATGCTCCAGCTAAAGTATCAAAATTGTTGATTTTTTTACTGTTTCTTTACAATAATAATTACCATTATCAATATGCATCACGTATTCCTGACTTATTCAGTACTCTAAGCATCAAGCAACTCTTCTCGTCAATGGCTAAGCCCTTCCTTACCTTTAATCGGTGGTAACTTAACGAGCTCCTGGTTGTGGTGCTGCACGTTGAACCTGCTGGAGCCATGCCTCCTGGGCTGTCCGTTCCAGCCCGGCGGGCGAGGGCCGTCGACTGTGCGCGGTACGATCGCAGCAGGAGGCGGCGGGCCCGTCGCCAGCGAGGACAGTGGTTTCTCTGGACGGCTCTGGGGACAACGGAAAGGAAAATCAGTATTGTAGGGGATAGTGCTAGGTAACTTATGACGTCATAAGTTATGGATTAAACACGTGCAACGACGCAATCACACATACACATTTGACGGCACGTGAAAATTATTTTCGTC
>TCONS_00000498 XLOC_000488
ACCGTAATATTTAATTCCCGGAATATATAATCCATGGTGCAGTAGTCACAGGACAGGTCGGCGGCTAAGTAATTAAGAGTCCAGTAAACGAACATAAGTCTACGTAGTGGCAAGATATCGGTGTCCGTAAACGAAAAAATAATTGTGAGCAAAATACTACTGGTACTCAATAGTTGCGTGCGCGTCGTCAATCAGTAAAATACAACTAAAGTAAACAAAGAGAGTTATCTGCTGTTCCTTTCGCACATCTCCAAAACTGTCGTATTTGGTGAAATATGAGACGGGGGCGTGTCTAAGTATCTCGAGACATTAGACCGGTCAAGCAAAATGTGTTTGGAAGTGTACTAGCACGAACTTGGCCGATTG
>TCONS_00000499 XLOC_000489
GCAGTGAAATACCAAACAATTGTAATTCAAGGTGTTGGTGTTTCTGCTGTTTATGGATCATATCGCTTACCATCAGGCAAATGGCAAGCTCGTCTCGTCATTCAAAGCAATAAAAAACTCACCATCCATTACATTAAGTAAAGTTATTCGCGGCTGATGGCGACGCATTCCTTCTGCAACCACGCCAGATCTTCTAGAAGACCTCGCTTCTCCAGTATAGGTCCCAGGGTGTCGAGCACTCGTTTGTGGTATGCGTTGATGTATGATAACTGTGGAGAAGTACAACAATAAATAAACAATGTACTGAACAATTGATGACAAAAAAGAAAGCCCGGAGTTTCTTTCTGCCTTTCTTCTTCGGGTAATCATCACTTAGCTAGTGAAAGGCTGGTAGGTTAGCTAGGTTAGGGCTCATGTCCTCGCCGGTGAGGATCGCGACGCGTTATCCTTCTATTTCCC
>TCONS_00000500 XLOC_000490
GGTACTAATTTCTAACCGACTTCAAAAAGGAAAAGATGCTCAATTCGACTGTTTTTTATTATAAATGTTTCAGGTCAATGTAGACACGTCGACAGTACCACCGGAAGTTTTAAAAGAAATCGAAGATACTGTAGCATTATCCCTCGCAAATTCTGCTGTGGAACAACTTAATTCTGTATTTAAAAAAATCACGCTAAAACAAATTAACCAATTCCTTTTAGGATAATTACTGTACACTTATAGCATTACAATTTGCAGAAATACAATACGATCCTTTAATGTTAATGCGGTTACGATATTTGTCATAAAAATACATATTACTTATCTATTCTATAAGTTTGAGACAAAAGATAAGGTCCGTGTTTCATCACTGTCACAATATACATATCTAATAAAAAAATATATATTTGTGCCTATTTTCTCATTTAAATTATTTACATCAAATGTAACAAAATATATGCCTAATAAAATTCCGAAGATGTGAAATAAAAAGTCACTGTATATTTTCGTTATTATGAATTGTAATTTCCATAATATATTTCTTTGTACCTAACATTTTAATATTATGAT
>TCONS_00000501 XLOC_000491
AAATCAGTAATATATTTTTTTAAATATTTAAACTCTAGTCAATGTATAATTAAATAAAATTAATATTAGGTCAAACAGCAATAAAAAAAATACTATTAAAATAATGGCATTTTTATAAACATTTCAAGTTGGCAACTTTAGTCAGTTATCTGTGGTTGGCCAGTTATTTTGCATTGAAAAAATATATTTCATATCTATGGACGGTATGGAATATTTAAACATTTATATGTCTAAATTAAACAAAAAAATATGTTTTGTCGACATCATAATTATTTCTTTGATTACAAAACTCAAACATGTTTTTGCACGAAAATATATTATTCTTTTATTATATCGATTATAGCACATGCAATCGATTCGTAATGTCAATCAATGAGATACAGCATCATTCGTCGATGGGCAGAATTATCAGCTCTCTACTCATTACACTGAGTCAGTATAGATGCTATATATATTTTAACCATGTCCAGTAGTTAAATACTTGAGTACAAAATAGTATGCAGTACATACCCGGGAGGGATCCAAGAAAATTCACCAATCTTTCTTAGGTGTAACTATTATACTATCAAG
>TCONS_00000502 XLOC_000492
GGCAACACTTTGTGTCGAATTATATACTTACCACAAAAATAAAATTGGGATGGAATTCTTCAGAGGAGATAGGCATTGGTCGTAAGAATTAAGCAAAAACATTTCTGTAACATGCTTGATAAAATATATTAAGTATTCGACCCCACGTCACAATGGAATAAGTGCGGATTCCGACTGAACAACATAAAGGGTGGTTAGATCACAATCCGTTGACGCTGAAGGTGACATTCAGTGTGCAGCTTTTGTTTAAGTAATATTTATCTGCCCATCTATTGACTCCTGGATACTATTAAACTTATGAATCGCGTGATATGGTATTTGCGAATAATCCTGTTGTCTCCGCTTATAGTTGTTTTCAACTAGTTTGAGAAATATAAGATGAAAGAGGTATTCTGTTATTGCTAGAGTTTAATCTGCTGGAATATGTCATACGGCATATAAAGACACAACCTGCGTATACTTTCGGTAATAATGTCAATACCATTTATTCATGAATAAGGCCAATCT
>TCONS_00000504 XLOC_000494
GGGGGGGGGGGGTGTCTCACACACGAAGAATATACACATATCGTCAAGTCGGCTGGAAGTACAATATATGATGATGATCAATAATTATCATTAAAATTACCAACCTACGTATTAATATTTGAAGTAATACAAGAAGTAGAATTCATTATTTTATCGATTAGAAACTTAGGTACACACATAATATGATTATATTATGTAATTATAATGAACAATTTGCGGCCCTGAAAAGGGCCTTTTGTCAGTTCGGTGTGTTACAGTCGTCACATGGCGCGCAGAACGTCGTCCTAGTTCTCGTCGTCGTCGTCGTCGTCGCCGCCGCCGTTGTCGTCGTTGTTGTGGTGGTGTTGTTGTTGTTTTTATTATTTTTTTTGTGCGCGGCCTTCACATTGTACGCATTATATAATATTTGTGTCGTTGTATTTATTGATTATGATCTTACAATAGGTATTCGCATGTTAAATTTTCGCGTACAATGCGAGATTCGCTCGCGCTCAAGTGACTGACGACGTACGGTCGAACGAACGAAACGAACGGGCTGACGGACGGACG
>TCONS_00000505 XLOC_000495
TTGTTAATTTGAAACGATCAAAATTCCCATGTTGGATGGTACTGGTACAAGAGTGTTTGGCGTATACTTCGATGTCACAGATTATGCCATATGCCACATGCCAGCGTACATATTCATTACGATAGGCGAGTGTTGTTACATAATATTTGTCTGAGCCGAGTGCATTCGTATAACATTAGGCTTAGTGTGTGCACTAAGTAACGTATTGGTTGGTGAGGGCCCTGAGCAGCCTGGCTCGTCGTATGGCCGCGGCTTCCCTCTGTATGTCGTCGCTGTTGTTGGCGTTGAGCTCGAGCGCGCCGGCCGCCTTGATGGCGCGCTGTCGCCGCCCTCCCTCCCCGCGCCGCGCGTGTAGCGCCACCGCCACCTCCAGCAGCGTGCCGTCCCACAGGCACCCGTAGTACCCGTCCATGGCGTCCGCCGCGTTGCCCGTCTGGAAATCATTGTTATATTTCA
>TCONS_00000506 XLOC_000496
AAGAATTATTGCTTACAGGTGGCAATTACGTTGAGAGCATACGCCTATTATATTAAACACATGACGCGCGTGGCTCCCGG
>TCONS_00000507 XLOC_000497
GAGAAGCCGGCCGCTAAGATGGACGGCAGTACCACGCACAAGATGAGTTTCATGCCCAACCAGATCTTACCAAAGGAGCCAGTGCCATGGGCTTGCAAGGGACAGTACCAGAAGCCCTGTCAGAAACTAGACACCAACACGACGTATACCATGAGGTAG
>TCONS_00000508 XLOC_000498
AACTAATGGTCAAAGACCAGGACGATCAATATTGATGTCCTCTATCGGCCTACTACTTTTAATTCACTGATCTTATACCCAACATAATTTCATTTATAATTTTAATAATTTCAATTGACTGAACTTGGTCATAAAATACAATTTTGCAGTATAATTAGAGCACCTATTAACAAAATCATTATTATTTTTATATTGGCAATCTCGTCCTAATGGAATCTGAAAAGATATAAAACGCTCTGTTTATTTTCAATTACTGCATTCGAATAATATGCAAAGAAGACGATAATATGCAAATAATCTTTATGCACATAGATTTTATGCATATTTAATGAATGGATTGTAAAAATTCTCATGGTTAAAGATTTAGCAATACTTTGACCTTAATTATATAAATACATACTATTAGCTTCTTCACATTATGAAGTTTTAATATTCGG
>TCONS_00000509 XLOC_000499
TTTACATAAATGCTTCCGTAACATAACTTTATACTGAAGTTCGTTCAGAGTGTATATTTATAAAAATGATTTTACTTACCTACAGATGCCGACGTCACTGCATTTGCTAATAAAACGCAAAGCAAAGCAATAGCAAACAGATTTATCTTCATGTTAAACAATTTTAATGTTTCCAATAACATGTTTCGCATTACACTAAGATCATATTCGAGTATCACTCTTTTATAAGGAAAATTGCCATGTGTCATTACTGTAATACAAAACGGGGAATTTTTCAGCTTCATCATATCTTCTACTAGCTTGTGCTCGCGGCGTCGCCTGCGCATCATAGTTATCTATATATATAAAAATGAATCCATATTTCCCTTGGTCACGCCATCATGCGTGAACGGCCGGACCGATTTCACTATTTTTTTGTTGTGTTTGTTATTGTCAGGAGAAGGATCTTATGAAAGAAAAAATTAAGGAAGTTGAGCGGAATGTTAGAAATTTTAAGAA
>TCONS_00000510 XLOC_000500
TATTGGAATTTATTTCTAATATGGCAATAGACATCACCACCTATCAAATCTTGGGACAGAGTACACGTGATGATAAGTGAGTGCCTCGCTTGCACCTCTGCAAACCTCTTCGGGGATTTAGACGTGAAGTGCGTTTGTGTTATGTAAGAACGATCTGGTAATTTTTAACCGACTTCAGAAAGGGAGGTTCTCAATTCGACTATATTGTTTTATGTTTGTTACCTTAGAACTTTTGACTGTGTGAAACGATTTTGACGATTCTTCCAAGTATCTCATCAAAGCCTAGTTATAATTCAGAAGCTAATCTTAACACCGCATACATATAATTTTACTTTTCGCTCAAACCTAACAAAACATACAAACATCGAATAAATCATAATATTTTTCCTAAGATATTTTCGTTTGACGGATCGTTCACCCTGATCATGCGGGGGCAGGAGC
>TCONS_00000512 XLOC_000502
CATATTATGGTGCTACCTGTCAACAATGTAAGACAAGCCGTGTATGTTTTCATATCTCACTACATTTAACACATACATACTATTATACAACCTTTAGATATTTTTTAAATTTTTTTTTTTTTTTTTGATTTAGAACTAATGAGAATGATAATTCTTGCAATTTAATGCAAATATCCTATACATTACTCGCAATCGAATGCCAATATTCCATAATTGGCTCGCAATTTAATGCACACATCCAACGCAATTTAATGCTCATATCCAACGCAATTAAATGCACACAGCCAACGCAATTTAATGCTCATATCCAACGCAATTTAATGCTCACATCCAACGCAATTAAATGCTCACATCTAACGCAATTTAATGCTCATATCCACGCAATTTAATGCTACAATCCAATGCAATTTAATTTCAAAACTGAATTGCCGGACCTATGAATCATCTTGTAATAACTTTTGATTCTCACT
>TCONS_00000513 XLOC_000503
ATAGAGTAAATAATAACAAATCTAAAGCCTAGTACATAATTAAATGTTCCAGATGGTACCATTTATTAGTAGTCTCAGACTGTACTGCTGAGGGTTCAATTCCGGAGTCGGGCGAAGTGATATTGGGTTTTTCTACTCAATAACAGACCGGAATCTAACATTTGTACTCCATATGGTGATAGGCTAGCCCTCATCACATCATAGGACGGAATACACTAAAATGCGTGCTCCAATTGCGCCTCTGCCTACCCATTCGAGGATTAAAGGCGTTACTGTGTGTGCGTTAGACATGTCATCATGATCATCAGCCCGTTACAGTCCGCTGCTGGACATAGGCCTCCCCCAACGTACGCCACAGAGCCCGGTCTGCTGCTATAAGCATCCCATCACTACCGGCCCTCTTGTATTTTACAAGATATGTAAGTATATCTATATATATAAAAATTAATCCCTATTTCCCTTGGTCACGCCATCACGCGTGAACGGCTGGACC
>TCONS_00000514 XLOC_000504
TTGAATGATGTAATATATAGTGATGTTGGTGTACCTTATTAAAAATAAATAAATATACAGCCAATACGAAAAAAAAATACAAAAATATATCTTATCACGAATTTTACTTAGCTTTCCAGCATAAATAATAGTCTTTGTTAATTCAGGATTGGTCCAACAGTACTTTTGATCTAAATTTATTGTGGAGTTTATTTGTTAACTGCTAACAAATATTCAAATATCTATCTAAACATCTTCAATTGTGCTATGAGGGTTTAAAAACTCCCTTCCTTTAAAGTGAAGTCTTTCTACTAAAAACCATAAATAAATCTGCGATGATTTTTGGGTTGTTATATTAGTGATCATTCACAGATGTCTTAATTTATTTATATGGGCACAGGAAGACTTCTCTGTACCTGATAGTAAGAGCAGGATCCACATAGATGGCCGATGAGAAGTGATTACCCCTCTCCAGTCGACACAATTATGCCGGCCTATTAGAATCCGGACGTCCACAGGCTAATCAGGGAACGCGACACACTTACTCGGGCCACTATGGCGGGTTTTACACCTTGTGTGTTCACCAGGCG
>TCONS_00000515 XLOC_000505
ACGGCATTTACGCTAAATAACTCGTAGATAACTGAAGTATTATGTCATCTATAAAAATTTGACCCTGATAGATGATGACCCTGTTCTTAACATAACGTGGGTGACTGAGAAAGAATTTTTGAAAATTCATCCCCATAGAATTTTTATTTCTTTATTTAAGAAGCTTGGTCGTTATTTCACGACTATGTCGCTCCGTACGTCCGCTTTTACCGGTGCCTATTCACTTCTCATGATATCGAAATATTTTTTTAATAAAGCCGATAAAGCAACCGATAAAAAACTATTTATAATGCCCACATTGTTGTTTAGAGTGTGAGGTCCGCTCCGCACACACTCCGAAGAACATACATAGGGCACACGACTCTGTATACACTCATACGTATTTTAAACCTGAAGCGGTAGATAGAGGTTTAAATAGTGCAGTTGCTCCAGAAACTATACCCGGCACCTCCCGGGTATATCTTATCCTTT
>TCONS_00000517 XLOC_000507
GCACTGCGCAGGAGTGTATATACTCTATATATTATAGAATTAAAAAACTTATTGAGTTTACAGACTTTATTATTAACTTTTAGATACTACTGACAAGGCGTCGTACTTTTATTGTCTGCAAGTCATAGCCGACAATAACCGCTTATCAGAACAAATTTATTTGTTTTGCAGTTTGTTTGTAAAAATATACAGTCATTGTTGTCATAAGGTTATAAAAATAATATCAGCCCTGTATCATATACTATTCACTGCTTTGCACGGGCTTCCTCTACTACTGACAGGGATTAGGCCTTAGTCTTCGACGCCGGCCTACTGTGGATTGGTAGACTTCACACACTCACAGAATTCCCATAGAGAACTTCTCAAGTATGCAGATCCTCACAGCGGTCTCCTTCACCGTTAAAGCAAGCGATTATTCACAAAGAATACACACATCATTTAAGAAAAGTCAGAGGTGTGATTTATAATAATATGACATACAACAATGCTTTTATCTTCAGTGGATAGGCAGA
>TCONS_00000518 XLOC_000508
CCTGCGTATTGTGTCGGTTGGCGAGAGGTAATTAACTCGTCAAACTATATTTTGTGTAGATCCCATTCTACTTACCTAACGTGCACTGGAGTCAGTTTGCTGAGCCCGAGAAAAAAAAATGTCGGAATTAGTTTAAGAGCTAGTAATCAGTCCTAGGTCAATTACAGCTGTTGTCAATCTTTTGGCCTACCTGGAAGCTTAGCCGTTGAATTCGTTCTTTAGCCTCCTGTCACCCTTTAGTCTTACAATAATAGTGTTACCGTCCATGGTGACTGTAAAAAAAGATGCTGTCATCTTGAATTTTTATTACTAAGATTATAATACACATTTAACTGTTATCTAAATTGCTTTTTTTTGGATTTTACGCTACTTTTTGGTGTTTTTATCTTATATTTTACATAATCCTTATCTTTTTGGACGTTTATAGATTATGTCCATTCTTGATGTCCGCCTTTTACTCATCTCCGTCACCTACACACAAATAACCAAATTAACCTTTTTAAAATAACATCTATTTCTATCTTCCC
>TCONS_00000519 XLOC_000509
ACACCATGCCACCAATAATGCAATAAATGTAAACAAACCTTTGCCCATTGCTGCCAATTTTTAATGCAGCCACTTCCATCGCTATTTAATTTAACGGCTACTTCTTGCCATGCCGCTCTTGTCCGGTCTCGGGCATGGGATGTCCGAGCGTGCCCTGTCGCAAGCCAACGTCTTTCTTCCAAACTTTCCAATAACATCTCTACTTGCGCATGAGATGGAACCGCACTTCTAGACATGCTTTAATGAAACATTATGTTCAGATACAGCAATAAAGGTAAAAATTAATTACAAAAATATAAGAAATTATTTAAATATTTCCTCTTTAAATAGCTTGTAGTATCAAAGTTCCACATAGGTAAATACAATACCTTTTTCAATATTGTGGCACAATATTTAGCGGTCCTATATATTTATGTAAAGTTATCATAATACTTACATTTTAGTGTATTATTTTGTCCTTTCAAATCACAGAACTTTGGCACTTTAAATCAAAAAGCAACTAAAATTTTAAAAACTTTGGAGTCTTGACTCAAGAATCAAGTGAAGTCAAGTGTTTTGTTT
>TCONS_00000520 XLOC_000510
TACGCGACTTTATCTAAGTAATAATTAATTATTCTCATATACCTTGACTTATTATAAGCGCAACTATGTTTGCTCATGACATGAATAAAGCATTTTATTTATTTTTCTTTTTAAAAGTAATGTTGTCAGTACAAGAAAATTGTTCCAATTTTTAAAAGATACGATATTTTTAATTTTCATGTTCGGGTTATTGTTCAACGAATTTTATTCAATTGTACTTCATTTCAGCTTTACTCCTTCACCGAAGAAGAAGAAGTTAGAGGCAGCAGAAGAAGTGACGGTGAAGAGAAAAGTTGACAGAAAACTGTTAGAAGAAATGTTTGGGGTTTGATTAGTCTTTGACCATGTCATACTCTTAATGAAATAATGACCTATTTCAAAATTGCCAATTTGTGAGAATCGTCAAACAACCAATTTCTGTTTGCGACCTTTTAGTTTTTTCCCTTTTTTTCATGCGGTTTCATTTTTACCTATCTTTAATAAGCTCAATTTTATAGCAACTTAAAAAAAAGGTAGCAAACAAAAATTAGTTTTCCGACGACTGCCACAAATTATCAATTTT
>TCONS_00000521 XLOC_000511
AATGAAACGTAATTTTAATTTTAAAAGTCCTAATGCCACTACTACTACTCTAAGAGAAATTTTTGTAGCGGCAACATCACACTTTAAGTCAGAAATACACTCACGCACACACGATATTCGCACTAAACTACGAAATAATTAACAAAAAATCAAAGAAGTATAACTGAGATTTATGTTGAAAATATTCGTTATTCATTGAAAATTTTGTTGGCGGTTTAATTTATTAATGCAATGTCAAAATAACCCTGTATAAGATTTAGAAAGATACAATACTCTGCAGTAACTATCTCATATTATCTTGGGAAAGAGATATCAGCTAAGGTTTCTGTTATTAGAGACTAACCTGTAAGCAATAGTCTGTAAGAGTTTGCCATGTCGGGGAGCAGCGCCTCCCTGGTGGGTGGTCTATGGTCCAGCTCCAGGTCATGGTGGAATGTGCAGTTCTCGTGGCCTGAG
>TCONS_00000522 XLOC_000512
ACAGTACAGTACAGTATGTATAACTCGAATAACTTTATGCCAGTATATTCTTCACATATAATAAAATTGTAATAAGCCGATGTCTGTACCTTATAAGTATTGAATAAAAACTAATATGGGAGTCTTTATAAGAGCAACAGAAGCCAAAACAACAATTTTAGAACTTTTGTCTGTCTGTATGTATTTTTTTATCATTGCTAGAGGTCTAACTTAAAATATAGTCTCTTTTTTATTTCGAGAAAATAATATAAAGCTGGACTTTTATCCCGGAAAAACTATAAACTTAGCTTGCTACGGCGCAATGTTATAATAATAAGTCTGTTTCATAGTACTTTCGGCACGACAGTCTCGCTGCGATTGGCTGATATTGACTTACAACTTTATTTCTATTGGTTGTGAGTTAACAAAATAAAAGAAAACTATGAAATTGCCGTCACTAAGGGTTAGGACACACTGGCGAAACTTATCGTAAGGTTTATGAATATGGAAATAAATGATTTAGACAATTTATCATCTATCCTTTTCCTGAGGCCTCTTTACATAGAATCTCCAATTT
>TCONS_00000523 XLOC_000513
CGAACCTAATTTGTGCTGCAAGTTATTCTATTGGTAATAAGTCTTGTTTGAAATATCTGTGGGACAAGATGTCGCAGCGTCCTTATATATTAATACAAAAATATTTACAGAAAATATGCTAATATTCGCATTAAAAAAGTGCAAATCATGATGTGGAAAAATATGAAGTATTTTACATTGATGTTTAGCTATTCCTCGGTAGATTGAACCATCGCCTGAGCGCAATTTTGTATGACAGTCTTTTCAATATCCG
>TCONS_00000525 XLOC_000515
CTACATTACTCGTCGGGGGTTATAAAGATAGCAACTGCTCGCGGCAATAGACAGCTTTACTACGGACCCAATGATTACAGTAATAAGGTTGGTATTGTGATATCAACAAAAAAAATAGTTAAACAGTACTAAAGTCAATACAGATATTCTACATAGTAATATTCTTAACAACGGCAGGCTGATACTGGCACACTAAGGTTAACGTTTAACCTCTTTATCTATACATATATAAAAGAAAGTTGTGTTAGTTACACTATTTATAACTCAAGAACGGCTGAATCGATTTGGCTGAAAATTGGTGGCGAGGTAGCTTAGAACCAGGAAACGGACATAGGATACTTTTTATTCCGTTCCCACGGGAACGGGGCGTGACATAAAACGTGGTATAACAAAACGAAATTTGGTATGGATATAGTTTAAGACGCTGACAAGGTTATAGGCTACTATCCCGGGAAAATATATAGTGGGACTTTAATCCCGGAAAACGCCTTCACGCGGGCGAAGCCACGAGCAATAGCTAGTTATTGATAAAGTATGGAATTTTCCACAAAGTTTTTTTATGAAGGTGAG
>TCONS_00000526 XLOC_000516
AGAGGAGCCGGCTAAGGCGCGCTCTGGCGTACACGAGGTCCACGTACTTGACGAGGAAGGCTGGGCATCGCTGCGCCGCGCGCGCCGCTCCGACCCCGCTGCCACCGTCGCGCCTCTTCTTGCTATCCAGCTCCACCACCCTGGCAGTAA
>TCONS_00000527 XLOC_000517
ACTGACCGCCATGTACGCAGCGCAGCCGGCACTCCTCGTCTTGGCCTTGGAGTCGACGAGGCGGCCGCTGATGCCGAAGTCGCACAGCTTGACGTTGCCGCGCTCGTCCAGCAGGATGTTGCTCGGCTTCACGTCGCGGTGGATCACGCCGTGCATGTCCTTCAGGTACGACAGCGCGTTCACCGTCTG
>TCONS_00000528 XLOC_000518
GACGTTGTTGGTACGCCGCGGCGGTGGCGAGGCGATATCCCTGGGTCTTCCAGTGGAGACAGGAGTGACAGCACTCAGGATATACATCGAGGGGGCTGTGGAGCACGCTGTGCTGTACCCGCCTAAT
>TCONS_00000529 XLOC_000519
AATTTAATAGTGAAATAATTAAAGTACATAATAATTGAGATAGGAAAAATTATTTTTAAAGTTCTATATTCTCTTTGGAACAGGATAAGACAGTTACAGTAAATATACCGAATAATTTTATAGAAATCTTTTAAGGGGAAATAAATAAAAATCCATTAAAAATCTAGTTAGAAAATACAGATGTCTTCATTACTCTACTATCTGTATAATTACATTAAGGCACCTAGAAGGCCAAAGCAGGACGAATTCGGGTCCATTGTTAGTTTTTGATTAACAATTAAGTACATTTTATGACTTAATTGTTCCTAATTTCATATATTCTTTTAAAGCGATATGTGCTTCGATAACACTATCAAAACTTTTATTAATTTTTAAAATCACCTTTAATCACTTTCTTAAAAAATATGAATACCAATCAAAACCACTCACAACATATTTTTTAGGCACAAAATCCGTTGCTGGCATTTTAGCCCCGCTGCTGTAGCCGCGGATAGCATTGTAGCACAGTTTTGATCCTGAAAAAATATTTTAATGGCACTAAACCACATTCATTTTTTTAACATTACCTAAATC
>TCONS_00000530 XLOC_000520
TGATGAAGCAATCGACAATGATCAGCAGAATGCCAAAAAATTATATGTATTCAGGGCTCGGAACACATAAATCTACCGACATATTTATATATAATACTAAACTCTTTTGTTGCGACCGTTCAGTAAGGTGAAAGCAAATTAACTCAACCGTACAATAAACAACGATCGGGTCAATCGACCCGTATGTTATCCAACATTGCTGTAAACGATGAACAAAGAAATAATACACAAAACTGGTATTCTAATGGCTCAAGGTTGTCAAAATGATTGTCGAACCAATGAATACGATTGTCACTGCGAGAAAATTATGCGTAGTATCTTACCTTGTGAACTCCAACGGCAGAAGATACAACACCGAAATCCGAGACACCAAACAATGTTCACGTAAACTATTCACGGGATAAAACTACTGATAAGATTAATCTTCATCCTACAGAAATACATAGGACCATCCAGGACGGAACAACAAGCGAAAACACTGGCGATCTAGGAAGAAATGTCCGAA
>TCONS_00000531 XLOC_000521
TTTGTTAGTATTAGAAACTCAATTGACTAACACCAACGAATATTGGATCACATATTTGTCAATAGTTTCCAAAAAAATCTATGATCAGTTTCTTAACAAATTCCTTAAGTTTACATCAAATCATCATGAATTTTATTACCAACGTTGGAACATAACGTTCAAATTAAAACCGTCTCAAACCTAAACCAGTGGAACACGTTTGGAAGAACTTTCGAGGTCAATGTTCGTTGAACTATCCGAATCTAAAACCAAATGAGTTGACAGATAATGTTATCAGTTATTACAACTGTTATGCGGGTTATTTGTTATCAAGCAAGCGCCTCGGTATAGATAGAATGACGTCGAATACAAGTAAAAAATAAATATAAATCCCGCACCCAGGTTTGGCTAATATTTTTGTAGGCCCGGATAGCGACCACTGTACACAAGGTGTAAACCCCGCCATAGTGACTCACGTGTGTCGCCTTCTGGGATCAGTTTATATCTAAATTCAAACAGACGGATATATTTGTGAATGGCGAGCGATAATATCTGTGCAGTCCACATCCTCTCTGGACTCCACTCTGTT
>TCONS_00000532 XLOC_000522
GTTCGGATATCGGCGGGTCGACTCGCATGCCGGCTTTCTACTGCGGCCTGTTCGGTCTCAACCCGACCGCAGGATACACGAGCATGGAAGGTA
>TCONS_00000533 XLOC_000523
CGTGGCTTGCTCGGTCTGAGGTGAGGCAGGCGGCTCTTGTGATATGCGCCTTAGTCTCTCTAGACTTATTTGTCTTTCCTCCCGACGGCGGTCAGACTCTTGCCGTTCACGGGATCGCCTCTGTTCCTCTACGTCGGCTGCGTCGCCCTGGCTTCTCGTCACCACCATCGCGTTCGGTAGACAGCGGTGTTGGACGTAACCGTATCGCAGAGCGTGCGATAAAGACAAACTAGGCTCACACTACACTTCACAGAGCTCACTCACTCCAGTCACGTTATGCACAATCACTGCACTTTCGCTCAGTGCCCCGGGCACGAGATTCGCGCTGCGCACAATATCGCTGTGCACAAAGATTCGCGACGGTAACACGCGTACGCTAGGCACGTTCGGTTTGCCTTCCTACTATTCGCGAACGCGAGTCAACCACAAACAAATCCGGCACTCGAAGGACCAGGAAATGTTGGGGACTGTATTAAAACTTCCACGGATTTGTTCACTGGTTTATTTTCGAATCTGCTTATCTCGTACCAATTTTCTTATTCTGCCTCGAACTACAAA
>TCONS_00000534 XLOC_000524
TGATTATGAATTTATGATTGATTACCTACTGCCTATGGTTATAAAAATAGTACAATAACTTATTATTAGTACTTATGTACAATGCAGTTTACATGTCAGATTTATTACACAGGATGTTGCGAAAATGGAGATCAAATTATTTGAATATAATCCCATTGATTAAAAAATCACAAGTATTTGCAAATTTTGATTTTGTTAATGAAAAACTATTTTAACTTAGATTGATTTGTTCAATGATAAATAATATTTTTTTTAGGTTTTGCATAATTTGGTCGTAGTTTCGCTAGTGGACGCCTGTTTTAACCTATATCAACATAATCTCAGATTAGCACATGCGCTGTCAAATTGTTAATAATGAATAAGTTACGGGGCTCGGGGGCCAAATGTAGATTCCTTTCAATGTTATATTGCATAAATACTATAAGATTTTGTCATGATGTTTATCACAATCGCGTGATATTTCTTAGTGAATGATTCAACAGTGAAAGTAAAGAAATTCATAATATTCCAGTAAGGTATCTTCCTAAAAATATATTGCAAATTTTATATACTAACTTGGTGCAAGCACACAAACA
>TCONS_00000535 XLOC_000525
TAGTGATTAGTTCTCGCAGTTGAAAGAAAAACGTAAAAATAATTAATATGCATGGATGTTTCGGCCTTTAAAATTTCATCAAATTTGACAAGTAGGTATTGTTAGTGTGAGTGGCGGCTGACTAACACCGACACTATTTATAAAACTTCACAAACGTCAAAAATGTGATAATGTTGCCAGGTAAAATAAAGGATTAGTTCCATTTCTACACTTTTTTGCCAAGCTATAAAATACAGTATTTTAATTTATTTATTCCCAATTTTTCGTCATCCATTATAAATATGCACCAACAAAGATGCGATACGAGTGATTACGTTCAATTTTCGAGTTCGAGACCTTGAAATATGTTTTCTGCATTAGTACCATCTAGTGGTCCTATATAAAAATTACTTTCGATATGTGTGCGTGCGTATATGTACACGAAATACCGATCTTTCTGCTTCAGCTAACTTAAATGGAACTATTCTCAGATATTCGTTTTGATGAAGCAAAATAAATACAGGGTCATTTCGACATTGCATTACTAAATGAAACCACAGGTTCGTGGTGACCTCTAGTAAC
>TCONS_00000537 XLOC_000527
TGCATATTAATGCATAGTTTTATTTATGATAATAGTATATTATTATGACAAATGCTAGCTGTCCTTTTGTTTGTACCTGTTTAAATATGTCAAATCTTTCATATGTCGTACGTATGTCAAGTCAATCATGTATGTGTGTGCACAGAATACTTTCATTTTGATTTGTTAGGGTATGCCATATTATTTAAATACCTTTATTTATTAAATAGAGCATATTTTTTTTTTACTTTGATTATTTGTTGTTATATCAGTTCACTTTAAAGCTTGTTTTTTTGACAGAAAATTTCCTCCAGCATTCGCCATTTTTCCCAGTCCCTTGCCATTGTCATCCAAAGTGGTCCACCAACTTTTTTTAGTTTGTCGATCCACGGTCTGAGTTGCCTACCTCTTTTCAGTTTTGCGTTATCTCGAGGCGACCATTCAGTTACCCTTTTCATCCATTTATGTCTTATTTTTCTTAATAGGTGACCTGCCCATTTCCATTTCATGACTTCCACTTTTCTTACTACGCCTAAGAATG
>TCONS_00000538 XLOC_000528
CCCCCCTTAAAATGTCCCAAAAAATAAACGCGAATTGTCGTTGTCGTTTATTTTGATGCTTGCTTGATGAATTGATCGTGAGACCAATGCGACAGTCGCGTGTTACACTTTCAAACAATCTCAATTAAACTACTAGGAGTTCTGACGTGTTTTTTTTGCGACATGCTTATCTCACAGGAAAACGATTCGTAACCTCCCTCTGTGTGCATCATAATAAATAAACAACCACTAGATTAAGTGAAAACAATAATTTGTTAATCACCATTTAATTATTATTCTGATCTCATATTTTGCAATAAATAATGTGCAGTCATAACGCGAAGTGTTTGTATAAATATTGATAGAATCAGTGAAGCTTTAGCAAAAATACGCGGTGTAACTTACATAAATATAAAAATCAAAATGTAAGTTGAATAACCTCTATTTTTTTTTACTTTTGTAGTATAAATACAATACATACAATATATACACACATAGTATATGATTTTAGAGAGCATTTTTGGCAGTGTTTTTATGAATTTAACTTATATTAAGAATCTGAACTTATTTGTATTAATTATTTGAAAAATTTT
>TCONS_00000539 XLOC_000529
TGCCTTATTACTACCGCCCAGCCTTCGTGGGGGGCGACTGAGCGGTTATGCTGGGGTAACCGTGCCTTACGGCCCGAGAAGACGACCTGACTTAGGTCGTCGTAGTCAATCAAATGTGCGAAGAGCTACCTCACGTGCTAACCGCACTGATGACCAGAGACAGACAGATCAAGAAAATAGTCGTATTGCTATGTCAGAATTGCGTTCTTTAGTGAGTGACAATGTAGGAGATAGGCTATATTTATTATTATTTATTCAATAAATGCTTTTTTATTAAATACGGATTCGATTTGTTTGTTTTAAAATCATTTTATACAAAAGATTAGGTCTTTTATTTATCCATGAGGTAGTATGAAGTCTGCCGGGTCAGCTAGTT
>TCONS_00000540 XLOC_000530
GATTCCCGGGTTGGACAAAGAGATATTGGGTTTTTCTACTCAGTATCAGCCCGGTGTCTAAAAGTTATAGCTTATGTGTGGCAACACACTTCCCTCCCTTTCACATATTGGGACAGAATACTTATGGCGAAAAATGGATGCCCCAGTTGTACCTCTGCGTAACCCTTTGGGGATAAAAGGTGCAAATGAAATATTTAAGTACTTGATTGTGTATGCAAATTATCTTATCACTATAATTTCTAATGCTATGTAATTGTTGAATTTATTTACCTAAATAGGTTTTTATCTATAAATTCATTGGCAGCAGCTTAAATCTGGCATTTTAAATACATGCTAGATAGTATTTTTGTATATGTATTTTAATAAGAGTAAACTATGTATTTTTCCCAGCTCTGAACATGCTACACTATGAGACTGACATAGCTTGTAAAAGAGCATCACAATTTTGGAGTTGTTGTGTGTTTTGGAGTTGACAGAGCGGCAACAGAGAGCATGTTGCCAATTTCTTAATTAGAGTGACTATATTGCTTGCTTAGGATACTAGTTGATTTTTTGGTT
>TCONS_00000541 XLOC_000531
AATAAAAAATTCAAGTTCAGACAATATTCTAAGAAGTCCATTGGAGAGTTTAGAACTTGTATTTTTTTTTTAAATCTTTATTTAAGGAGCTTGATCGTTAGTATTTGTTTTGTTTTTGCAACAACACTTTTTGTTATTACAGTAGTGGCACAATATGTATTCAAAGGCTGGTATTACTATTATGATAGTGAAAGTATAAAACAATAATTTTCAACAAGAATTCAACAGAATAATTTCACCCTGCATTGATTTTATTAATATACATTTTTTTCTATTCCTCCACCACCACAGTATGTATAATCAAGGCTGGTCATTGTTTTTTTAACAGTCAAATTTTGTTTTGTTTAGCAGTCTGAAAAATATTCAGTCCTGAGGGTTGCTATTTCTTGGTTGTAGTTTTGAAACCTAATTTGTACTTGAAGCATCTTAACTCTGTCCTCTTTTAAACTGTTTAAAAAATGCACTGATTGTTTAATGTTTTTTGTTGAAACATGCAATAAGTGCAGGTGCAGATGTCCATAATAGTATGTTGTGTTCATATTTGCACCATGGTGTTTTGGATCTCCATCAATGCAG
>TCONS_00000542 XLOC_000532
CTCCTTATAAAATCTGATTAGAAATTCAAATATTTTCCTCAGAAGTAAATACCGGGATAAAAGCCTATGCGTTAATCCTCGACATTGTCTTCCTGTATGCCAAATTTCATCCAAATCCGTTCAGCTGTTTCTGTATTTACTTCTAACAAACATACTAACATTTTCACAAATTGACAAATCACATAAGGTTATACGACAGTTTGTAAAAATACTTCGTTTGATGTTAGTAAGAAGTTAACCCAAAAACCTTCACAGATTTATGTGAAAGGCAAAAGATAGATTATATTTTAGGGTAAAGCTTTTATAGGAAAAGAAACCATGAGCAACCTACATATCAATCCAAGACGTCTATCTAGATGGTAAATAAATCCGTTTCCGCGTTACTTCTATTTTATTTTACCATTATTAAATTTTTTATTCGACATTGTACTGTATGAAAATTTAAAATTCATTTATTCCATATTTTGCGAGCATATTAATGAACTGCTCTAAACAATAATAAAAAAAGTATTTTTTTCTTCTCATTATCCTGTATTGTAGTGTATACCTTAAACTGATTTTGAAAAGAGCAACACC
>TCONS_00000543 XLOC_000533
TTGTAAATATTTTGATGTACCACATATTTGTTTTATATGAAAGTCATATGTTAACAATAAAAAAAACGCAAGTAAAAACATTGTAATGCAATCGGAAACTATTATTTACAGGTAACCCGATTGAGATATAGTTCCGAATAATCGACAACTATAGGCCATTATTATCTCCGCAGTGTGTCGCTCAAAGTTATCAAAATAAAGATAATTCTTACTTTATAATCGATCTTCAACATAATCTTCCTTGGCTTTTTCAATGTCTCTCAAATCTAAGAATTTGAGATAACATTACGGAAAAAGCGCATTATTTATATCGCGTACATATCTCTTATCAATTCATCTCATAATCTTAGTTGCACAAACTGTATATTTGGCGTCACAGTTGACAACTGTGAGGTTTAGCGCGTGTTATAATAATACATAAACAATTACATGGTAACATTCTCTCGTAAAATGTTATAGGTTCGTAATACGAAACAAAAAGCCTAGACGCCAGCGGTAGACGCTTGCCATCAGGCAGCAATGGGGGCTACCCAGCACGCGGTGCCCTATTTCAACAAAAATAATAGCATTTGGTGT
>TCONS_00000544 XLOC_000534
CGGCGGCATTACAAGTTCTGGTGCCGCTTGTTGCTGCCTCAGCGGCGGCATTACAAGTTCTGGTGCAGCGTGTTCATTCATCGCCAACATTTCCCCAAGTTCCGAGAACGAGTCGAATCCCGACGGCGA
>TCONS_00000545 XLOC_000535
AGCAGGTGCGTAAGTGTATATTTGAATGGGAGTAAGATGTTGCCTCTGCGGCGAATGCTCTTAGAGTAGTGGTAATGGCATTAGGACGCGTAAAATTAGTAACTATTTATTGATATTTATTATGATCGAAATTTATTCTTTTTTATTTTAAATATACGGTTTGAGTAACTTATTGTAAAGTGTTATTTTCAAGGAAACATGTATGTGGTTTCATTCAGTAATGCAATGTTAAAATTACCCTGTACAAGAATATTGAATATATAGTATTTTAAACCATAAATACCTTTTATTTTTTCTGGCTTATATGCATCTTTTAATATTTGCAAAAAGTTTTCATAAAACTCTTTTGAACTATCACCAGGCATTGCATGATGGAAGTCAGGTTTGTTACCCTGA
>TCONS_00000546 XLOC_000536
TTGACATATACCTAAACAAAAACAAATCATTGCTAAAAAGAAAAAGAAAAAAAAAATTTTTTTTGGTATTTGTTTATTATCATCCAGGAAAACCCTCGCTCACTCGAAACCTATAAAACTCTTATACAATGTGGTGTTACTTGAAAGAACTGTAATTACTTCTACGTTGTCTACAAAAGGAAAGTAAGAATTTACTTTAAAACATCGAGACTTCCTAGTAGACTGTCTGGAATAAATTGCAATTAATATTGTTAAATTACCGTCATGTATGTGTTGTGTGTCAAATTCACCATTAATAATAATACGCGTCTACATATGGCGCGCATGATGAATAACAATGGAAATTATAAAAGTCCAGATAAATAATATTCAATGTTACATTATGTATGTTAAATTTCATGAAGTTAGGAATTTTAGGTAGGTAAAATTATAATTGAATTTGTCAATTTAGTTAAGGTACAAAGTATTTTTTCGCTTAAGCTTCGCGTTTTAGATTCAATATGTAAATACTTTACT
>TCONS_00000547 XLOC_000537
TTAATCTTTACATGTATTGTAATCCAAATGTCTTCACACATTGTCTCCCAGGTTTTTATTCGGACAGAAGGTATATCGCGCGATACTGCAATAAGTACGCCACCACCGTCCTTCTTGGAATTCCCTGAAGTTTCCCTATCCCTTCTGTAAATTGTATAGCGAGAATCTAGAATTTCACTACTTACCACACTGAAATTTAACCACGTCTCTGTTAAAACTAAAATACTATAATTATTTTGTAAAACATTATTATAAAAATCATTAGTTTTAGTTCTTAGACCACGAACATTTTGGTAATATATAGCTATGCTATCCATTACAAAAAAAAGGTTTACAGTAGAATAAACAATCAAAAAAAAAAAAACTGTAATTAAGCTAAGAAATTGACTTAAGGTAATCACGATTACGTATAAGAAGCGCTTGGCTGACCTCATCTTTGCGAACATAGATTCTGGCGTTTCTGACCCACACAAACTTGTATGCCATTTCTTTAGCTTTGATCCGCACAGCAGCA
>TCONS_00000549 XLOC_000539
CTACCTATACATATCCCCCACAGGCACCAAAGCCCTGGACAGGAGAATTTCAGTTTGGTCCATCGTCAACTTCCTATTGCGCGCTATAAGACTCACAGCGTCTTCGTAGCTGTATAGTTTCGGCGTATTGGAGTTGTATCTGTAATTATACAACATATTATTTATAGTTGTGTATCTGTGAATATATTAATAATATATTAGGTATTACATAAAACAGCGGACCGGGCTTTGTGACCCTACTTGGGAGAGGTCTAAGTACAGCAGTGGACTGAAATGGGCTGATGATGATTATGATGATATTAGGTTCTATAAGTACAACATTTTTGTGCCTATGACGATGGTCTCGCCCCTATCACACGTGGAATTGTTCAATCCGATCTGCTCCTCTTCTTTCTTCAGCAAAACCACGCGTGCTATCATGCGAAGCCACAGCTGGATAATGAATACTATTGTA
>TCONS_00000550 XLOC_000540
ATTTCGTCAGAGTTTGAAGAAATTATTTAGTTAATTACAGAAGTACAACGTAAATATGTATTATATGTTAAAATATGCTGTGAGTTTTATAACAAAATTGCATTATAATTTAGAAAGTACTGTAAATATTCTGTGAACTGTATAATTTATTAGGTTTATTCCAGGGTTGACATCAGTCATTTAATAATTTTTAGAAAGGGTGCTTTTTTAATAGCCTTATGGCGCAATAAACCATGTTTTACAGTAATAATCTCACACGCGAACTAAACTCAGCAACCAGGTCAACAAGTTCTTTGAAAGTCATAAATGTCACAGTATGTAGCACTTTGTGTGCGGAAATAAAGTGCCAGGGCTAGTGGTTGTGGCGTTGGCGAACCAACGACGTGACTCTTTCGACGGAAAACTATCAACTATCGATTTAAATACGAGAACTGTTCCAAAACAACTGAATTTATCTGACAACTTTAAAGGGGGATTTAAAGAAGTTATGGGTATTGGTAACTATCTGCTATTTCATTCTTGGTTTATTTGGAAATTCACTGACATTTCCATCATTAAGTTATATCTATAATTAC
>TCONS_00000551 XLOC_000541
TCAGCGTCTCGTGGAGGCGATGGCACCTCGCTCCGCGCGCTCCTTCCGCCAGGAGTTCAACATGCAAGATCTGACCACAGAGCACACCTACACCACACACTATACCTCTGAGAAGTAAGTG
>TCONS_00000552 XLOC_000542
CTTGTTTCTTCAAAGTCGCTTATTAGTCCGGGTCTTAATCCGGACTAATAAGAATAATAAGAAAAAATAGAAAAATATTGATTGAACAATTCTAGAGTGTGCCTACTTACATACAAATGAAGTTAAATAAAAGTATTAAAAAAACGTCCTCACCCAAATATGATGAATGCTGGTAGAGTCAAAATACTTGCTAAAAAGAAGATTGCTCCGGGCAATGTATTTATAGTATTTGTATAAATTCGGCTGAATAATGGTACGAACGCTAATGTCTGCAAGGACTCCGTTAATCCGAATAAAGAGAGCATTTTACCT
>TCONS_00000553 XLOC_000543
CGCCCGGCGCGCCGCCCGGCCCGCCTCTCGCGCCGCTGCAGCGCTTCCTCGCCTGCGTCTACATGAAGCGCACGCTGCAGCGCTTCGTGCACCAGGAGGAGTTCTTGACGTTGGTGTCGGTGGAGGCAACGAGCTTGACATTCCGATGCGAGAGCGCGGGGCTGGCGGCTCGCGTGGCGCTGCACCCGCAACACATGCAGTCCCTGCACTTGCAGCTCACGCCGCTACCCGACCACAAGGAGTCCTGGTCCGCTGACGACTTACAAGTACTTACCTTTTATAATTTCTAGAATACTATTTTAACTACATTGCATAACAATTTATACTCAAACTTTGACTTTCACAATTTTTTTTAAATGATGAGCACACTAAAAGCGATGTCATAAACACACTTTTAGTAGATGGTACGGGCGTACGAATATACAGCGAGG
>TCONS_00000554 XLOC_000544
ATTCCAACTTTAGGGCTTAAAAGCTCAAAATACTTTAAGGTTGACTTCAAGCTACAATAAATAATATACTTTATCTAATGATTTAAAAACTTTAAATTTAGGACCCTTGTGGCCTGTATAATATAGAAAAGTAATTTTAAACATCTCTAAAAAATAATCCAGAGATGTTACGGAATGATGTGAAGTATAAAATTTACTTATTTCTTTTGATTTCGGCTTGCTAGTAAAACATTCGGCTGATTTGGTTGATGCCGATTCATCTTTCGGACATTTTTCATTTGTTTATGCTATAATATTTTTTCTTATGAATAGTTTTTAACTAATGACTGAAACACCAGCCTTGGAGCGAATAACATTTTAGTTAAAATAGTTCTCCCATAATCTTTTGTAACCTACCAAACAAGCAATTCAGGCAAGTTGGTAGCAGCAACTACAATGGCTCCAGCGTTCTTCAGTCTGACGATGGCTTCACTGTCTTCGGTAGCGACCTCCTTGCGCCGAGACCACAGCCCCATCGTCAAA
>TCONS_00000555 XLOC_000545
ATCGATTACAACTATTCAAAACATAATTTCGATAGAATAAAAATAACGTCAAATTAACATCTAAACCTACGGGCACAACAAAATATTCAAGAATTCCTTGATTCAATTCATTTGCTATTGAAACTTTGTTCACAATTTATCAGGAATCGGAAAAAAAAGAAAAGAATTATAGTATCGGTTTTAGTACAACACGCAACGTTCCATTTTCAAATTTCGCGCTTATCGATATCGACAATTAATTTAGAGGAGGGGTTATTTGTTTATAAGAGGCAGGACGAGGTCTAAGCTTTAGGTTTTTTATTGCGTCGTTTCTTGGCGTCGGCTTCGGGCGGCTTGGACGAGCTACACGGAGACACGCCGGTCTTGCTGTACAGGTTGTTCAGAAACTCTTCCAGATTGGGATCGTGACTGCAATACAATCAAATAGTAGTAATAAAGGAACTTGGTTATGAGTAAAACTAAAAAAATGTTTTTAAAAAACCCATATCACTCTTTTTCTACATCAGTCTACATTAGAAAC
>TCONS_00000556 XLOC_000546
ATGTAAAACCATTCTAATTATAAAAAATTGCCCGCAACCGCGAAGGAATAATTGAGATGGGGTCTTAACAGAGCCAAAGAAATGGAAAGTCAGTTATACAACGGACACCTGAGCGCCGTGAAAGGCGCGTGCGTTTAATGTCAGCCACCCGTGGTCAAGGCTTTAAACTTTTTTGAATACTTGCTTCACGCGATTTTTATCTTTCTGTCTTACGGCACGTGAGTATTGAACTCGCTAAAAATCGTGATATGGAATAAGCACGCATTTTTTTTAAAGTCATCCTTTGTATAAAACTTTATTATAGGGACATTTGTATTGTTTTTCATATTACTTTGTTAAGTTGAAATACATTA
>TCONS_00000557 XLOC_000547
GAATTATCTTTGAATTGTCATTTTATTCATTTATTTATGTATTAATTCGGTTTCCAGCAGACTTAATACTACGATTAAAATAATTTAAATATCATAATTTATAGCTATAATGTAAGCCCAAGTTAAAAAACTCAACATGTATTTTTACAGCTTAACGAAATATTTCATACAAGAAGCAATGGAACAATTGAAAAAAAATAAAGGAATATCTAATGACGAAAAAGGTGTGCTTGAAAAACTGTTGGAAATAAATGAAGAATTCGCGTACATTATGGCGGCCGACATGTTGTTTGCTGGTGTTGATACGACTACCAACACTATGCTGGGGGCATTGTACCTCCTGGCAATAAACCCAGATAAG
>TCONS_00000558 XLOC_000548
TTTCTTTATGTTTTATGGGGATTTGAAAGAAGTAAACCATGTAATTTTGAAGCTATCTGAGAACAATATTACTGAATTTTGTAATAAACATGACTTAAGAACTATGCGGACATATATTTTGAATCTAATAAAGACTGTTAAATTATACAATTATTGATATAACGTGATGTCGTTCTTAGAAAGCTTCTAAATCGTAGTCAATGCATTGTTTTCAAACAAAAATGTCATCTTATTTCTAAACTGATCGTTAATAATACGATTGAATTGAATGTAGTCACAGTTGCGCAATTTATTTAAACCTAGTCTGAAGTTAGGAACGAGTGACGTAGTAAATGAAAGAAAAATGCAAGTTGTCCATTACTTTATAAAATCAATGCGAATTGGGAGTTCGTAAGAGTTAGAGACGATTGAACTTACTAACTTCAGATCGGTCTAGTTAAATTGGATGCATTATACATTACCTAGATAATGTATTGTCCGTCTAGATGGCTATCAGATCAATGCATTCGTTATCTTCAAATTCAACTACATTGGCATCTAAAACAGGCAGGTTTTCTTGCAGTTTATGTAGTGATCAG
>TCONS_00000560 XLOC_000550
TTTATGGAATTTGTCTATTGTCAATTGTCATTAAGGGGAATAGCTGTTAGTGGTATGAACGAGTTTGATGAAAATCCATGCAATTTGTAGTATCTTATCAAAGGCTGAAAGTCTAATTTACTTAAGCGACATATTTTATATATTTTTTTAACTAGGTTAAACAAAAACAATAATAAAGTGCTGATTTTAAATGTGTATAAAACTTAGTGTCGCAAACAATGTCGTTTAAGACAATTTGCCTTCCAACCATCGGTTTGAGTTCTAGGATATCTAGAGACGATAGTCTGGAAAGAATCTAATTTTGCCTTTCTTTTGATTATATCTGCGACTTCGGCTGGTTAGTTTTCCAAACTTTTAAATGTTCTGACATGAAATTATCTGATTTGGCAAGTTAGTACAGGCATATTTTGTGCAGTTTTGTCTACAGAAAATGGATTACTAAAATTATGTTTTAAATTAGATTCACTGGAGTCTTCACCCATGTATGAGCCCGG
>TCONS_00000561 XLOC_000551
CAATCTACTTCAACACATCTATGAGCCATTTCAGTGAATTCTGACAGGTTACATACATATAAACATATCCAATTTCTGAGATAAAGATTATGTACAATATATTACAGGATGCAGTATGGATCGCAGACACATCTCATCGTCCAGTTTTCCAGTTTCCACCAGCCATACCACCAGCTATGACCAGGCACCAGACGCCAGCGGCGCTTCCTCAACGTTATGCTTAAACGCCACACTATATATGTACAGGGTGAAGGTTTCTTTTTATAATAATTTATAAATAATTATATAGAAAAAGTTAAAAACAATTTTACCTGTGAAAATTTTATTATCTAAAATGTTCCAGTTTAACTGTAATAGATGGCGCTGTACCGTAACTTGAATGTTTTCAAAATTATATATTTTTATTGTGTACCTACCTTGTAATTATAATTATTATAAATAAAAAATATTATATCGCACGTTCAGAATCGAATCGTTACTAAACGGAATTGTGAAAATTTATTTTTTACCTACCTACCTACCTACCTACCTACCTACCTACCTACCTACCTGCCTGCCTGCCTGCCTGCCTGCCTGCC
>TCONS_00000562 XLOC_000552
TGTGATTGGTCGAGATACCAATGCGTGAGTCACGTGTTAGTCTCTCGACCAATCACAATCGAACGAGAGGTCGTGTCGTGTTGTTTTTGCCACGTTGTAATGGAGCTGGTCTTCGTTTAATGATTTCTTATGTTTACGCGAATGTTACACATTTAAATAGAACTAAAAATAAAATCCGTAAAAGATTTCTATTTCAATGGTCTTCGTATGTTTGATTTTTTCCACGATATCATATTTAAAATGATTTTATTTTTTATTTTAATTTTTATTAACATGAAGATCATATAGAATGAAAGTGCATAACATGTGCTGTAAACTATATTTCTGTATGACGATAGGGCCTAATTTCTGTCATTTTGTCACTCTACATTATAACTAAACCAGTACAAAATAAAATCTAGAAGATATCCGTTTTATAAAATATCGACAATACACGGTCTAATATTTAAAAATTGATATTATTCAATTTT
>TCONS_00000563 XLOC_000553
GTTAGGTAGACGGTTACGGACGAAGTTAGACGTTTTAAGGCCAGACAGGGAGAATTTTGTAAGGAAAGCTCAGCAACGGCAAAGTGGAGCTAGAAAAGGGGTACACAGATCTTTCGATCAGGGTGAAGAGGTATGGTACCGTCAGTATTTGAGTGGAGACAAATGGGTCTCAGGCAAAATTCAGAGATGTTTAGGGAATACTGATTACGAGATTGTAGGCAGCCGGGGAGAGTTAGTTCACAGGCATATAGACCAAATTAAAAGGAAGTTTCATAAAAATGAATACCAAATTAGAAAGGAGAACGCTAGTTTATCCCTAGCGATTCCAATGAAAAGAGTGTCTCAACTTCCTAATGCAGGATTAAGGTCAGCACTAGGTTCAGAGCCAGCCACTTTATCATCGGTGCAGGGGCAGAGAGTGTGCGATTCCGCAATTCATACTCCGGTCAGTAGACCGATCGCGACGCGGTCTCCGTTAGTGGAACTTCAGGGTAGTGCCACCCCGTATCACCTGAATTTCAGGACGCCTTACCGTATGAGCCAACGACTCCACGTCCCAGGCAACGCCCTATTAGGCAG
>TCONS_00000564 XLOC_000554
TATTGAAATATTGCCGTTAGTCTAAATGTATCTGAAAGTTCTTTTGCAGTATATTGGTGAAAGAAATTGCTAATCTAAACTTAGTTTCATGGTTTATAAGTGTACTGACTGGTAATGAAAACGGTGTGGTAGTATCCGCACTCGACGAATGCGATGGTCTCCATGAACCGCAGCTCCGTGAACTTGACGGCGGAGCGTGTGTCCTCACCCAGCCCGAGCTGCCCCTCCGAGTTGGAGCCGCACATGTACACGCGACCCTCCTCTGGTAAACATTAGACGCAGATTATATTGGTAGGCCTTTCTATTACGAAATTGGCTCTAATTTAAATGTTTATGGTTCTTTTAATTTTTTTATTGAATGACGAGGCGAGCAAGTTAGTAGCTTTTGATAAACGATACCACCGCATACACAATTACAAAACAAAGTACTGCACTGCGGTCGTCATCCTAGAACATAGGATGTTAGTCTGGATCGACACTGTAAGTCAAGTTTTAAAATGCGAAATTTAAGATACCCAATACTGATTATATTTTTTAAACCGGAACATAATTATTATGCATTTAAATTGGAGTGGTTC
>TCONS_00000565 XLOC_000555
TAGATTAAGACGGGTCCATTAATTACGTTATATCGCTTAAGTGGCCATATAAAGTTGCTTCACTTTTTATCTCATGTCTATAATTATGTATTATTTTACGACTTAATAAAGCTCTCGTTAATCGGAGACGTCATCGAACTGCTTTCATACTCTGTAAACAATGCCACATTGACTGCATGTAATAACGTCTCTATGTTCACAGTGTTCAATGAAATTTGTGCCATAATCGTGGCGTCATAAGTGTACTTTTTCCCACACGTGTCGACACCGTGTGTAGTTTTTATATGACTGCGTTGTCTTAGTTGATAATCGTATGAGTCAGTAGTCTATTAGCTTCTTCCTGCACCGATGACATCTTGATTGAACAATCGCGTATTCAGAAACAATCGAGTGCGCTGTCCTGCGGCCGCGGTAACCTGTCGCATCGCATTATTCACGCCTTTGTTGCTGTTTTTTTTCTTACACAACTTGCTTTGCAAGTCATCGCCGCGTACTGGACGTTGGCTAATCTTGAGTGCGGCAAAA
>TCONS_00000566 XLOC_000556
CTGAAAATAACTGAATAACTATACAATATAAAAAGTAACTGAGTGTAATTGAAAATAACTGAATAACTATAAAATATAAAAGTAACTGAGCGTAACTGAGTTCCTAAATGTAACTAAACTAACTAAAAGTTACTAATAATTAATCATTTATAAGAAATAACAAAATGTAAGTACACACAGAGCACAGCAGAAAAGTACAGACTTACTAAAAGTTACACCTATTCAATTATCATGAAAACTTCTCAAACCACCCACCTGTGTGACAGTAACCGACTGGTCATCATAATCCCTGGTGACCGTAAGCAGCGGGTATCCGGTCTGCGTGGTCCACGTGTCCATCACCGTCTTGACGGACACGTTGCGCGGGAGCACGCCGTGAGACTCGCTCGCCATGGTCAGCTCGTGCCACAGGTCGTCTTGTTCCGCGTTCTTGTATGAGTATTTCAGCAGGTACCTGCGAAGGAGATATGACAG
>TCONS_00000567 XLOC_000557
TACCTGACTTTTATTTTCTGCCACGGCCTTCACTGAGTCAATGTTTACTACCAAATTAGGTTTGTTGCCAAGAAGACCTTGCAAGGATGTTATGAGTGCTTGTTGGTTATTCCTA
>TCONS_00000568 XLOC_000558
GATGGTAGGCGCGTACGGGGCGAGCAGTGCGGGCGGGCGCAGCGCCCTGCTGCCCGCTCCCAGTGCGGCGGCGGCGGGGGCGGCGGGCGGCAAGGCCGTCATCTCGCGCGGGCCCACGCGCAACGCCAACGGCGCCAAGGAGACGGACGGACCGCCCGTCACTGTGTTTATTGG
>TCONS_00000569 XLOC_000559
TAGATGGATTGGTCAGAATGAGTGGTGTGTGTTTGTTATCTGCTCGGACTGTTGCTTGATGGAGATTTGAATGCTGTGCTTTTGAGTGGAAGAATGCACGTAGTGTCTGAATCTGTTTATTATTATTATCATATTCTGGTAGCTTGTCACTATAACATCAAAATTAATATAAAATATAATATCTATCTTACGTCTAATATAATCTTCTGTAACTTATGTATAAAAAGAAAAGAAATACACAAATAAGTATATACTGTAAATAAGTAAGTTAAGTATTTCTCTTGACTGAAAATTATGCTTGTAAGTGTAGGCGAATGCACTCTGTACGCCGTTATTAAATTATGAATTTGCGTGTTCTCTTTTATTTTCTATCTTGAAATTTATTTTATGCCGGTCCAGGTTTAATGGATTGGATTTCATCTTATCCCATTTTAACGGTGATGTGCGTGCATGAGCTTATATAACTATTGTGACTATGTACTAGAAATACTTGGAAATAAAATACAAAAGATGTAATCAACAACTGATGA
>TCONS_00000570 XLOC_000560
TTGTCTGATGCATTGGAAACATAAGTTTTAAATATCAATTTTATTTTTGCATTTAGGTCCAATTATCGCGAGGACATGAAATAGTACAATATTTTTCCTAAAACGAAAACACATCTTTCAGAACTGCATTATAGAACTAATCTGCACTTATTAAAATCTACTTGGTTTTGGTTTTTAGAAATTCAGGTAGTATTAGAGCATTTCTTTTATACGGGCTAGACAAAGTGACTGCACCTGATGGTAAGTGGAGTGGGGTCCAATAGAATGTCGACTGCGAAAGATTACCCCTCAGTCGACACAATTATGCCTGTTGGAACATGATATACACAGACTGATCCCGGAACGCGACACACGTGGGCCACTATGGCGGGTTTTAACACCTTGTGTACGGTCGCTATCCGGGCGGATATTAAAATTTTTTTTTTTTTTTTTTTTTAATTAATTTATTTATTTGGAACAATAAACATTACAATAACATAGAGTACAATTATATGTTGCTAACTACAGTAGTTAGAGGGATAACTGTGTCGCAGTTAGCAGCGCCCACCTCCAGACATGAACATAGTTACAAGGGTTTT
>TCONS_00000571 XLOC_000561
TAAATGTTTTTTTCGAGCATACGGCACGCAACGTATGGTCTACAGCACGACATTAATTCGTATAGTATCCTTATCACTATCCATGATCCAATAATCCACAGTTCCAGCATAATGTAAGTGACCTAAAAACTCACAATCTGAGTTAATAAAAATAAAGTTAAGTTAAAAACCCCCGCACTCTTATTTATCTTTTTGAAACTTTAGTTCGAACCATATTAGAGTACGGCGCTGTAATTTGGTCTCCGTTTTATCAATTACATATTGACCGGATTGAGCGGGTCCAACAAAACTGCTTAAAAA
>TCONS_00000572 XLOC_000562
TAGACTTAAATAACAAAATACTTTACATGTTATGTTCATACATCCTACCAATGGTTTTTGCTTAGTATTCTTGAAACTAACCGTTTGACCATTGAAGGAGTCTGCTCACTACACCGTTTCATATTATGACCGTGCTAGGAACATGTCAGGCAAAAACATATTCTTTGTATTGAAAAGTACGAGACTATACCCACTAGACCGATTCGTCACCGACCAACATCGTCGTATGTCATGCACGGATCGTCACAATTGTTGGCGAGAATATTTTGCCGGTGCCGTTACGGGTATGATAGGTAATAATAATAAATAAT
>TCONS_00000573 XLOC_000563
GTAACGGGGTAAACAAAAAAAAAATGCATTTAACAGAATTTTGAGTAGATACACGAGGATTACAATTTCTTAAGTGTTCTACAATTTGTTTTTAAATATTATTTAAATTCTAAGAAATAAAAGTTAAACGATATTGTTATTTTTGGGCACTATTATAAGTGTCAAAATGTGCAACTACGTAATGGAAAATCCGTTTAACATTAAATGTAAAAGAGGAGGAGAAAGAGGAGGAACACCTTACTATATTTTCATTTTGAGGGTTTTTTATTTAACAAGTGCAGATATAGTTATATTACAAGTTGTTATTGCATTGTTTTATTATAAAATATATATGGTGTTATATTCTAGACGTTCTCAGAAATATTCATATTCCCGTCTTAAAATGTCTCTCTGTAACGCTTAGGTATGCCAAGCGACATTTCATCGTAGAAATGTCTTAAAATATGATTTATAAGGTAAATGTTCAAGCTAGCATACAACTTAATGGAATTTAAGTCTAGATATTTGAATTTTGATACCGTTTTATAATGGCATCTTTATTCATGAAAATAAG
>TCONS_00000574 XLOC_000564
AAATCAGCATCAATGTGCTTTGGTATATATATAATAAGTAAGTAGATTATTACAATATAACATGGCAGATGAAAGTATGATAAGCCGCAGGTGACATTTGATTCAATATTATTTCCTGTTAAATGTATGTCTAATGGCAATGGAATGTGATCTATTGTTATTTATAGACGTTAAAAACGATGGGAAATCAAAATGCCGCAATAAAACTAAATAGATGCACAAAATGTACATAATATATTTTATAATCTCCCTTTATGTATCATATTTAGTACATTTTTTATAAAATACATATAAAATTCATCAAAGATAAACACATCGTGGAGTTAGAAAATATTTTACACAAGTAATGAGCCATTATCCGACAAATAATCAGATCCAGTAACACTTCTGGCCTTCTCGCTTGCCAAGAAAAGAATCACATCAGCAATCTCATCAGGCTCAGCAACTCGTTTCAATGCTGTTGCTGTTTTAAGATCAGGTATGAAATCAGATAAGCCAGCCTTATTAAATATGTCGGTGTACACCGGTCCAGGACTGACTGAATTAACTCTGACGCCGTGCGGAGCCAATTCCAAAGCGA
>TCONS_00000575 XLOC_000565
ACCTTGAGTCCGTGCAGCTCGTTCTGCGTGAGGTGCGCGTGGTCCTTGGGCGGCGCGAGCGGCGCGGCGACGCACTCGGGCGCGAGGTGCGAGCGGCCCAGCAGCGCGCTCACGTAGCGGTCCAGCACGTACCACAGCA
>TCONS_00000576 XLOC_000566
TAACCAGCAATCTTTGTTTACAGTAAATACAATCAATAAAGATTCGTTTATTTGATAAAGAGTTTTTAGTATCAATACAACACAATTCATGCGAGCAATTGAAATTAAAACTAATGTTTATAACCTTCACAATAAAACAAACAGATTTACACTGAAACGGGTGTAACAATACACTTTCAAATGGAATCAATAATCACTATAATTGATATACGCGTTGAGGTAGTCTCCTTGAGTATCGAGCAGTAGTTTGTGTGGGGGCGGCAGACAGGGTGGGTTGGAGGTGACTGCACTGACCGGCGCGCTGGTGCCTTCCAACTCCTTGCGTCGCTTCCTGTTCTTCTTCACCCAGGGAGCGTAAGGTATCTTGAGGTGGACAGTCTGTATGTGAAGTTTGACTGCACTGCTCTGTGTGAAACGTCGGTTGCAGTGCTGACATTCGTAGCGTTTCTCACCAGTGTGAACCTGGAATAATTATGTTAAATTTTGTAT
>TCONS_00000578 XLOC_000568
GCCAGTCGACCCCTCTCTGTCTACCATCAGGGGTATACACACTTACTTCGCTGTCACCTGACTGATATGTTGCACCGCTTGAGCTGACAAGACTTTGCTGACGACCTGAAGGACTTCGGTCACTCGCATGATTAATAATGATGCTGTAACAGTCCTGTAATACAGTATGGAAGGTTTGTCAAGGGATCTGTTTAAGGAGGGTATTCAGTGTTCGACTCTCGTGCGAAATATGTATGAAATATAGGAGCTATTTTGCGGGAATTTTAGCATTTACGCTTTCCTAGGCCTGGTCTGAAATATGGAGGTAAAACGGAACACATTTATATAAAACGGCCAATAATATATGTCAAAGAAGTCATTACCATACCCATCCTTCTCCCCTCACTTCCTTCTCACAGTCCCATCCCCCC
>TCONS_00000579 XLOC_000569
ATTTATATTAAGAGTATTACATCATGACGTCACGCCCCTTATTTGTCACGTGACTTAGCGTTTCAGTGGGAAACACAAAATGTAATTATTAAAACTGTCTTTTAGCTATTAAAATGGCTCTAAATATAAAAAAAACAATTGTCAAGCGTATCTTTAGTGACTCTAGAACATTTTAAAGTACTTTACGAAAATTTGTCAAATACCCAATTAC
>TCONS_00000580 XLOC_000570
TCGAACGACCCTTCAGTGCTAGATTTGTCTCGGCTCGGCGATGGTACCATAGAGCCACTGAGGGCCGACGTCAAAGGGCTCTCATCGATCCCGCCCTTAACGGAACCTTTTTTAATATTCTGAAACGCGTCGATCAAAGCGCTCCGAAGCTTCTCCTCGCGGGCGGTCTCCTTCTTATCGCTATCAAGTTCGGCACAATATACTAAAACTAACGCACTCAACAATATAAGCACTGTACGTGACATTTTCGAAATGTTAATATATTTTTGTTATAAAATCACACGCACATACTGGCACATGTGTATCGGAGTGGGCAGGCGTTAGAGGTGCGCGCGCGGCGGCATAGTCGTGGTGACTGAGCGGGCCCGGCGGAGGCTGTGACATAACGCCGTTGCCGTGTTACGGCGGCACTTTCAC
>TCONS_00000581 XLOC_000571
ACCTCTGAACGCGATTCGTAGTGAGGTTATACAGCTAGGTTTTTTACAATCGATATCCAGCCATAATGGCATTTAATATCAGACTTGTTGAAAGTGACGTGTTGCGAGTGCAATATTGCCTAGTGAATACAAGGTTTTATGCTGTTAATAAACCCCCTCACTTATATATATTATTGAAGAGTTCACTATTACATTTCCTTTTATTTTCGGGCTTATAAAATATATGCCCAAAAATAATATCATTTGTAATCATATTGCAATTTTAGGGTTGTTTGTAACATCATGCGATGGAAATAGACTTGATGTTTCTTCGCCTTGCATGTAAGCGGAATAAGTAAGGGGGTAGATTACAATAAAAATAACAACAAAGTATCAGGACAGGGTTCCATACAAGTATTCGGGTTTGTTTTGAATGTGGGTAATTCATAAACTTCTGAAAACATCATTATAAGACTACCGCGCGAAAAAAAAAATATGTAACATCCAATTTGTAACAAATTTTACACGACTTTGTCGCTAACTGTAAAAGTTTTAGGGAGGTTACACGGTGCGAGCTAGCATGCGAACTAACCTGGTCAGT
>TCONS_00000583 XLOC_000573
GCACTCTCTGTTTCTTCACTCTCATAGTCCGGTGAGACGACGACATGACCGGAGAGAACGGGCGCAGGACCAACGGCTTTACGTGCTTTCCGAGGCACGAGAGTATCACACCGCCA
>TCONS_00000585 XLOC_000575
TTTTAAATTCTTTTTCTGAGTCGTGTAAATCAATCCGTTTCTCAAATTTTTTGGCAAACTTGATTTTTCCTTTATTGAAAAACGCAGAAGTAGTATCACAACCCGTAAAGGCATGTAAAAAAAGAATATGTTCTTTACGATTTGGTAATGATTTTTCTAAACATTTCGATGAAAATATCTTCTGTTGAATTTTGCCTCGGGATGGTTTAAGAAAATATATTTCACGATCTTTATCTACCAATGCCGTTAATATCACTAAGACATCGATATCTTCTGACTTTACACTACTCAGTAAAAGTATTTAAAAATATCAATGAAGACCCCAAT
>TCONS_00000586 XLOC_000576
ACTATTCCAATACTAAGGCAATCAAGTACGCAAAACTAGTTTAATCGAAATAAAAAATATATCTCCCTTAAAACTAAATTAGTCCAAGCGTATTGTTAATATTGCAATTTAAAATTTTTTGAAGTTATACAATTTTGCACTGGCGTCATTGGCTTGCCTAGCTCTAACTCTAAGTCGCCTACAGTAAGCTAGTTCAACATTTCACGAAATTATACTAACGCGTCAAAAACTCTAACTTCACTAAATAACACTAGCTTGACACACATCTAGCGTCAGAAAATAACATCCTTATATTATACTCATACGCTTAACATCAAATCCTTTCTCTAGCGTTATCATACATACCTAGATCAACCAACACGCCTAAGATCACAAAACTAGTGGCAAAGGATCCATATAAACGGATTCCTGCTTCTCTTTATTTAGAATCTAACTATTATTACCTATATGTTGTGTGGGATTCCTTTTCGGATTAATTAACGGATTATATAACCGAATTGTATAAAAATCTATGTATTGACATATTTAATGACTCGCTTCCTATCAAAAAGAAAATATTCTCGCTTGTTGAAACC
>TCONS_00000587 XLOC_000577
TTGAACAGGCACTGAATAGCTTGACAAACACTACCGCGGAGCAAGCCTCAGCCCTGTTAATGCCTTCGAGGAGAGACAGTGTCGGTGGGGCAACACTTAAAGTGCAGCCGGCGTGGAGCCGCCCGGGCGCGCCGGCGTCGGCGCCGCACAGCACGCCCGAGAGCCGCC
>TCONS_00000588 XLOC_000578
CCTCATTATAATAAACATGCTAATGTAACTATTCAGTATGTGCGTACTTTTCAGTATGAAGACTATTTTTGTGACATTTCGACCGCATAGGAATTACGTAAATTGTTACATGGTCAGTGTCTGGGCCACTAATTGGGTAGAATTCCCCGTCGGTTGTATAACAGTGGGAGTGGTGTGACGTCACCAGGCATTGTCCATGCTGATGACGTGAGCGCAGGTGACCGCTGCGCGTCACCACTCGCTTCACCACGCGTTTACGAGACGTCGATGGAAGATTTGGGACAGTTTATTGTAGGCTTTATGTCGATGTGAAGGTCGATGCGTGCATAAACATTAAACACGTGGGAGACACTTCCAGTTTATTATTTATTAATATTAACAAGTATAAAAAATAATACCGTTTTATAAGCAAACATTTTTATAATATATTTTTTTCAATTGTCTGAAAAATAAAGCAATCATTGATT
>TCONS_00000589 XLOC_000579
GCAATTGTTATACGAATATAAAAAGAAAATTAAAAAAAAATGTAATTCGCGGTTATTTTTAGAGACGGTTCATTGGGTACGGTCTAGGTAGTTGATTACTGATATTCTTTAATGAATTTCATTAATATATACATATAATAAAATAAATATTCCGTATGATAGCACATACACGCGAATGACACATAACACTAGTACATGTTGTTAATTAACTTATGGTAAGGGGAAGATTGATAGCATTATTTTATTAAAATTACTTTGACGTTCAACAATAACATATATGTTTTGTAAAAAATATTCATAAGGTCGATATGAAAATATTCATTATATGACGTTGTTTACAATAGTTTTTATAGACAAATTATTTAGTATATAATGTTGTTAGTGGTAAATGCTGTGTTCACCTATTAGTAGCACACATATCAGATGCTGTACCTTATAGTTTTTTATAATATTGATTGATGTAATATGTAGTGCTGTTGGTGTACCTTATTACAAATAAATAAATAAATAAA
>TCONS_00000590 XLOC_000580
ATATGTTAAATAAAGGCCCAGTCTGTGCTAATTTTGATACAAATCCATTCAGTGGTATTTACTTCTAAACAAAACTGCTTTACAAACTTGTGCATTACAATATTAAACTGCATAGTAGTTTACTACTGGACAAGATATCAGAATTAAAGATTTCGTAATTCAGACACATTACACAATTAGATTGCAGCTGATTGATTCAACATAATCTTTGTGGTTGGAAACAAGCTGAACTAATTGCATAACATATTGTATGCAAAGGAATGTATAAACAATACTGTGTATGTTAAGTTTACAGTTGTATGTACAAGGACAAATCTCGGAGGTTTTATTGTGGTCATAACCCTCTAGGGACTACTAATAATTTTTTAATGACTTACATTAATAAATTTAATAAAATAAATATTTTTTATGATAGGTAATACATGTGACTGACATGGATAATTACACTCTGTTATTTAATTTAAGTGGAAAATCATTATGTTAATCGATTTGGTGTCTGTCCTGACTGTCTATAATATGACACTCCCATTTCTTAAAAGCTGAATCAGTCCTTGT
>TCONS_00000591 XLOC_000581
AAAAAGTACCATCCTATCACTGTACAGTTATAATACTTGACGTAGAACTAATGACGTAACAGTGGTATTTAAAACACGAAATAAATGTTTATAAATAAAGTTATTCGTTTCTACATTAACGTATAAATTGTTTGTTTTCAGATCTCGCATGCAACCGGCAAGTTAATTGCTAGAAACATCGGGTTTTGTACCCCACACGAAAGGTATGTCTTTTGTATAACTCTCATACATTACTCATTATCGTTAGTGTAAATATAGGCCTGGGATTTGAACCTGGAACTTCAAGGTTACTAAACCTAAGACTAGTGAAAATTAAGACATCATTGACGATGCTTTCCATGAACTATTTCCTATCATGCAACACACCAGCCTTTCTGCCTATCACCAGCTAAATAAACTTAAACATATACTTCCGGACCTTTGTTGTCAAACCAAGACCCACCTACTAACAATAAAATTCCGGACAAAAGTAACCAAGGTGAACTAATCAGAGATAAGCAACGTTTCCCAAATGTCAAAAGTCACGACTCTTGACATTC
>TCONS_00000592 XLOC_000582
GATAGCAGAAGTACACAATTAATTCCAGTGAATTTAATTACGGCCAGCAGTGGCGGATTTAGGTATTTGTGTATCATATAAAATATTGAGGCTTTTATATGTATTTGCATGAGTGTTTGCTCATAATAATATCTTGCACCTTGTGTCCCTTTCAACTTTCTCCTGAATCGATCTATATGATTACAATTACAAAATATATTTAAACTAATCCTTGAGTATCGCGCAAGCATAAGGCAAGTAAAATTAGGAAGTTCAAAAAATAAAAAGACGTCAGTATGTCCTCCCATAGAGATCTATCCTGTATCCGCATTTGAGCAACAAAGCTTGTGTTGCACTAAAGCTAACATGAGACATTTATGAATGTTAGATAAATACCCAGGTATTTTGAATCGTGCGCCATTAGTGGAAGTGCCTGCCGCGACATCACCGTTACCATCTATCGCCACCATTCCTATCGTGTCATGGTTATATCGATCCACCTTGACATTACTCGCAGGAGACTCACGTCGGAAATTATCCCGAGTACTGTAAGGCCCGCAGTACTTAGACGGATCCGGCA
>TCONS_00000594 XLOC_000584
TTCTCTTTAAAATCAATGGAAATTCAATTTGGAGTTTCATTTACGGCGTAGTCTACAAATTCAGTTTCAGTTGAGACTTAAAATAAGGTAATAGTTTTAGATTTAGGTGGGCCTTAGCCTAATTAGGCCTCATCTATACTAATATAGAGGAAAAGTTTGTGAGTTTGTCGGTCTGTAGGGACTAATCTGAACTACTGAACTGATTTTGAAAATTCCATTACTAATAGGAAGCTACATTACTCCGGAGTGTTATAAGCTATTTTTTTTTTTCGGAAAAAAGATTTCACGCGAGCGGAGCCGCGGGCTAAAGCCAATGATAACTAAACTAGTTCAAATTATGAACCTATGAACCTTTACATATGTTCCGTCTCTTTTCAAAATTAAGCAGTTTGCATCAGGTAATCTTTACAATATATAATTAAATCATAAAGTTATCGTTTTATATACATTCATAGTATTAGACATTTTTCTCTTTTCAGGGGTAGGCAGAGATGTTACCAACGTTTTTCCAGCTATGTTAGGTCCCATGATAAAGAAGATGGGCTTATCATTTCCCGGAAACAATTCCGGACTACTGATAC
>TCONS_00000595 XLOC_000585
AGGGTCTTTATGAGCTTTTGGGGTTTTCAAAATTAATATAGTGTACATCCAATACGACTGGCCGGCATAATTCTAGCGACGTGTGAGGAACGCTTATGTTACTCG
>TCONS_00000596 XLOC_000586
TAGTCACATTCGTGTTTCCTAAACTTTTAGCGTATTTTCTTAAAGTTGGGTAGCTTTTTAGTCATATTTAAAAACATAATTGCTTATTGACGTAGGTACGTAAATCGATTGGAAAAGAAAAAATATATGCAATATTTCCACATTCGCGGTACTGAATACCGAACGACGAAAACATAATTATCAATTGACTGTGTGCAAAACACGCAAATGACCCACGTCACATCTGTTTACAACATTGAAAGGTGTAACAAAGTTTGCATTATACTATTGGATTGTCAGATAATCTGTACGTAAATCCTTTGCAGATGATAGTCATCCGATTACACAGGTAGGATTACGTTAAGCGAAAGTAATGTGCGTTATCTTAGTGTTATTGCATTTGAGGCTTGTAGAAAAACTTTTCTTTCAATTTACGAGGGGTAGTATGTCAATGTGAGGTAAATAGTGATATACCTAAGTCATCTGAATTGGTTTCTATATAGCAGTGGCAAGGAATGAAATTCTCCAGGGAATCCGACACAAGAGAAAATTATAGGCACTAATGTAAAAATGCG
>TCONS_00000599 XLOC_000589
CAGCTTTTCATCATAATAATGTTTGTAAAACATAGAATGCATTTGCCATGGATTATTAAGCTATTGTATATTACCTGGTCAGCGTGTAACGGCAGCCATTGGTCCCTAGAAGGAGGTTGGGTTACTCGCTTATCTTGCTCATGATCAGCGTCATACCACAGCCCGCGGATGTAAAACTTCAGGTCCAATGTTGGCAAGTCGCAGATAGCCTGAAAATTATTGTGTAATATAGAAGAAATTTAATAAATCCATATAAATAATTACGTACTATATTTTCGAAAAATAAGTATATAATCAAATGTTAATTATTAAAGTCAACTTTAGACTAATCTTTG
>TCONS_00000600 XLOC_000590
TGCAAAATAAAGAATGCCTGATAATGTAACTCGGTAATGTCTATTCCATATTAAATGTTTTCGTAATTCAGTTCTTGTTCCATTTATCAAGGTCCGTTTAAATCCATCTTATGTTTTCATTTCATTTCAATACAAAATGTTCCAACTTGTGCCCCAGCGCCATAAAAATGTTTTCCACAGTACACGGATTTGCTGAAATTGTCAAAATGTTAATTAGTGTTTAGTATTCTTTCGGAGTTTTTGTAGTTAGTAAATAATTTGGGAAATAAGTCTTCATAGTGAGGGAAATATCATTGATGCTTTATATTGTTGCGATTATTAATTTTGTTGTAAAAAATATAGTGGTATAAGATGGTACATGTAAGCTGTGTTTACTTGATGAGCAGAGAATTTCGATAAGGTATGGTTTCTTTTTGTTTATTTTGTTTCTAATCATCGTCTACTGGAAATCAATAATAATAAATATATAACTGAAGGCTACGAGAAAAGAATTTTCATAGTATTTCTTTTTAATACATCCAGATGATGTCATCGTCTTTGCGTTGGCTAGGATCAATATTTTTAAATAAAGAACGGGCTATACAAGATG
>TCONS_00000601 XLOC_000591
CGCCGTATTACTTTTATTTACATTTATATAAGTTACATTTACATTTTATTTTTCTTTGCGTGTCATGGTGTGTGCACATAAATGAATAATTGTATTTGTAAAATAGTTGTTTTACAAATTCTACTTACTACACTTACATAATCCAGAGATATAGTAACTTATTTTGTAACATTTATTAACACTAAACAATGATTGGAGATATTTTATATTCAAATAAATTCACCAAATTATCCCTAACTTAACACTTCGATATCCACTACGAAGAACAGTTGTGTCATCATTCTTAGACCGACAACAGATAACATATTATATTACATGAAAATTGGAATTTTTTTTATGACAACAACATTATATCGCTGATCATGTAAACACTTATTTGTTTTTGTTTTTTTTTTTTTACGCAAACACTTATGTCAGGAATCGATCGCGCTCTCTCCAGCCAACGAACGTGACAAAAATAAA
>TCONS_00000602 XLOC_000592
TAACTTATGTAAAAGACTAAAATATTCTGACATGAAATACCTAAACAAAACTAATATACTGCTAAATGCAGATATTTTTCATCTATAACTAATGGTGCATTTACACATTCGTCTATTCGCGATTCGCTACCTTTCTACTATAACGTTTAGAGACGTACATCCCTTTGACGTGTCAATCCGTTTTGGTATTGACGAAAAACAGTAGGATATTGTTGAAAAAAAAATAACATTTAAATCAACTAGAAAGGATTATTACGTTAATTATCAATCGCATTACCTATCAGGTTTTTAAACGAACGTGTGATAGTATTATAGATTAAATATAAAATTTAAACTATAGACATAAGGCACATTTTTCTATAACGTATTTATTTCACGTAATGTTATTCCAATTTCTTTCTTTATCAGTATTCACACGATATTTTGTATAAGTAAAAATAGCTCGATGTAAATAGTTGTATTATAAATACTTATATTTTCATATAAATTAGCTTCCTCATACATAGTTTAAATAGACGTATATTTTTTCATTATGTACGATTGCGCGGGAGTTCTGACACTTACTTATGACACTTGCAATATTT
>TCONS_00000603 XLOC_000593
ATGCATAGTCGGTCAGATGGCAGCTGATTTCAGTGAAAAATTAAGATTCAAGAAAGAGACAAAAAATATTATGTTATTGTAATATTATAATGTGTGAAGCAAACAAACATATAGTCAAACTGCGATCGCTTCAGAAACCTTACAGTAGCTTTAAGCATGTCTGTAAAGAGAAATACAGCTGTACTGCCATGACTGGTGTGAGCGAGACGACATGGTGTGCCCTAGATGTAAGGTTAGACCAGTAGAAAGAGATAAAAATATAAATTTATTTGGTGCAACAAGGATGGAGCGAGGCTCGTTAAATGAGTTTAGCCTTACTAGACAGTTGAAATACTTGAATTTTCTTAGAGTACATAGGTTTTTTTTTAATATTATTGATCCCATTACAGTTACATTCGCATGCTACATCCTTTGTACTAGGAGATCAAAAATGATGAAGATTAGGTTCTAGACATTAATACAATAGTTTCGTACATTTGATTTTGTACTTTAATTTATATGCAATTGAAATACCAATTAAATTATTAATAAAACACTTGTTTGAGAAGACAGTGTTAAAATTAATAAAATTAAATTAAGAAGCC
>TCONS_00000604 XLOC_000594
AAACCACGAGAACATTAATTTTATCGGCTTAGCAACCGTTCCTCTTAATTTAACTTAGTTTACTATAGCTGATACGGTGTCAGCGGTTCTGATAACCCTCGCTACTTGGCTAAACGTTTCGATAGCCTTCCAACGTGGACATTGCGCGTTGCGTCAAAAGGATACGTCACGCGTCATTGATGAACCTGTGTCAATTACACTGAGAGTTTCTTTGTAATTCATGGTGTGTTTTGGTTAGGCACTTAAAATATATTCTTTATTTCTTATAGTTCATTTTTCCATTGCGTTTTTATTTTCTACCTTCAATTCTTACTCTTTCCGCGAAATGGCCAGGATTTTCTTTTTTCTGCTATTGTACTACTTGTAACGTTAACATGTCCAGTTTTTTCAAAATTACAGAAATTGCTATATAAAAATAAGATATAATCATGAAATAAAACCAGTTGTAGTTCAGTAATAAATAAATTAGTAATACAATAAGTGCAAATAAGACTGAATATGGCATTCTTTTGCTATTTGAAAA
>TCONS_00000605 XLOC_000595
CTAGTAAAAATTGCTTAAAATTGCAATTTACTTACTTGGCGTATTCTCTTCATAGGAACACCTGCTTCCTCTCACCAGCTCCCCTTTGTGCCTCCAGGTGAACTCCTGGAGATACGGGCAGTAATCCGCGAGGGACACCGAGCCCCCGTAATGCGCCACCTCGCTCGGCGCTATACCAGGGAGGACGTCGAAATGCTGGAACAATACAAGTATATTAATCCTACTAATATAAATGCGAAAATTTGTGAGGATGTATGTTTGTTCCTCTTTCACGAAAAACCTACTGAACGGATTTGGATGAAACTTTACAGTAATATTGGTTTACAGCTGATATAAATATCAGTCAAATAAGTAAAGTTATTTGTTGTTCAAGTGAATAAATAGGTTATACGTGACGTTTTGGTTGCCATTTTAGTTCAGAATTCGAACAAATAGTTTATATGGACGTTCG
>TCONS_00000606 XLOC_000596
TATATTTTATCGGTTATATACATACGTAGACCCTCGTTGACGACCCATAGTCGTCCAACTCAGTTTTGTTCAAACATTAATTTGTGGGCTAATATGAGCAAGTACAGAGATAGATAAAGACATATCGGAGCTGGTTAGTAGCAGTCTAGTCCTACAACCCTTATCGCATAACGAGATGTGCTACACATGTTGATAAGTATGTACTAGTAACGCCTCTGTCTACCCTTTCGAGAATAAAAAGCCTGTGTGTGAGAGGTAACAATACATTAGATTGGGCCCTGAGTTTCCTTCGCCTATGCTAGCAGGCATCCTGCTTTAAGTGTTCATGTTCCCAATTTTAATAGTGATTTTATTCTGTTTGTACGCTAGCAAGCCAAAGCGACTGTACCGCACATGACAGTAAGTACATAAGACAATAAACAGCATGTTTCCTTTGTAGCTGTATTGTTTGGTGTAATCCTTCATCGGGCAAATGTGAGCCAAATTTGTGTACCAATAGGATCAAAGACATGGGTTCTACTCGCCTTGTTATACTATAACATTTACAAATGTTTACAGTTGTATGAA
>TCONS_00000608 XLOC_000598
AGGGACTTATACATTTGTGTGAGTGGCATTTATCTCCGATCCAATCCTGAGAATCAACCAATCAAAATAACTCGTTTGTGAGTTTGTCAAAAAACTTTGTTCTGATTGGTACATTTTCGCGATGGATCATAAAAAAGCGATTGTATTGATTTATTTATTTTATTTATTATTATCATTAATGAAGTAACATAGACTCATCTGTTTCTTGAAACTGCACCAAGAGATTTTATAGACAACTTAGATTACATAATATTTAAAAAAATAAGTAGTTATTTA
>TCONS_00000609 XLOC_000599
TAAGTAATAAACGGTTTCTCTGTATTTATCTTGCTTCACTAACGCCATGGTGAAGGAAAACATCGTGAGGAAACCTGCACACCTGAGAAGTTCTCTATAGGAATTTCGAGGGTGTGTCAAGTCTACCAACCCGCACTAGGCCAGCGTGGTGGACTAAGGCCTAATCCCTCTCAGTAGTAGACGAGGCCTGTGCTCAGCAGTGGGCAAGTATATAATACAGGGCTGATATATTATATATACTAACGCCATTGCCATGAACTTTCCAACTGACATACCCCTGCCCGTGCCAACAGCTCGGCGGCGCGTGTGATAGACATGTGTGTGCACTCACCGGTCCGCTCGGCAGTCGCGCCGCAACACCGACTCCGGCACCTAACACCGCAACATTGTCAGTGCCGAACACATACACCGTTACCAACCGTACAGTATACACTAACAGTATGCTACACATCGCTCCGTCACAAGGTTGTTGGCCTGTTGCCGTTCGGAAATGTAATAATTTGTTAGCGGATCCAATAAATTAATTAATGTGAGACAATAGTGATGTATTATAGTTGTTTCATTCTGACAAAAACCTTACCATT
>TCONS_00000610 XLOC_000600
GTGGTGATGCAGGTGGTGAATTTGGCTCGGGGGAGAGTGATAGTTTAATGTACTGAGCTGGCGATGAAGACCGGCTGCTTTCTGCAGACTGTGGCTGTACAAATTCTGGAGACATTGCCGGCTTAACATCATCCGGTGAAGAAGGCACGTATGGAGATGGAGCATTCTCTGTATCAGGATTCGTAACTTTCACTTTAGAATCAAAACCAAGGGCTTCTGATTTCGCAAGGAATATCACATCGGATATCAACTTTTCAGCTACTTGCCGTTGAAAATTATTCATTTCTAATAATTGTTCTCCAACATAAACGCCGAAGGGATTTAGTGGATCCTTAGTTTGTTCTAAAATTTTCTCTACGACATTGAGCAGTTTCCGTCTATTTGTTTGCAGGCCACCATTGTCGTTGTCAGCTTTGAGTCTTTTGCTGCTGGTGCTTTTATCGGGGCTATCGTCTTCGCTTTTTTCAGAGCTCTAAAAGAAACATTGGTATTATAGAATCTATGGTACAGTTCCCTTTGGCTGAGTGTATCGAGACAATTTTTAGCGTATATTTGTATTGTCCAAATGTTGGATGACCAACAA
>TCONS_00000611 XLOC_000601
TTAAGTTAATGTCATAATTTTTCTATTGCGTCTAAGACCAGTGGAAGTGGCTCCCTCTGCCGAGATACGTGCGCATGAGCAGCGCATGTCATTATTTAGATATGTCACTGAGCTCATAGATTAGGGATCCGAACAAGCAGGGCTCTGATATGTGGATTATAGATCCTAACGGACGATTTCAAGGTTCTGCATTCCTACCTTCGGATCTATCACGAAAATCAACCAATCAGATTATTTTTACATTATATTTGATTGCTTTATTGTAAGCTATTCGAAGTCCTGATTTCGTCAGCGCCAATCGCTTTTTAAAATAAACGCGACTACAGACTAAAAATAAAATGTCAATTGACTAACTACGCCATGGTGCCCGCCTCGTGGCACTTCTCTGATCAACCGACTGAAGTTGGAAACGGGCGCTGCTTTATAATCTGACTAAAAGTACCCCTAGCACGAATAAAGAATTGCGCCATTAAATCGTATTAAGGTTATAGCTTAAGGTCCATTTTTCATACATTTTGTTTCACCTTTAATCTGGGTAACTAAACAAGTATTGACAAGTAAAGAATTTAAATTCA
>TCONS_00000612 XLOC_000602
AGATCGGTTTGTACATGAACCCAATATGGTCGACAAAAGGTGACTTCCCAGCGCTAGTGAAAGAGATCATAGCCAAGAAGAGCAAGGAGCAGGGCTTCCCGAGGTCGCGACTTCCTAAGCTGATTCCGGAAGAAATTAAATTATTGAAAGG
>TCONS_00000613 XLOC_000603
AACTTTTCTGAGTATTGTCTCCTATAATATTTACATCTTAACACAAACCTAAGAATTCTCCAAAAATTCGAAGGTATGTGAAGCCTGCCAACCAGCAATAGGCCACCGTGATCTAAGACCTAACCATCTCTATTGTAGAGGAGGACCATGTCCAGCAGAGGAGCAGAATGTACAAGACTTGATATATTTGTATATAGAACAGAGTATAACACAGTTTGAAGTGAATTTATATTCTTTTCAGCCTCTCCTGGCCGTGACGAGCTGCGTGGCCGGGTTCAGCATGGCGCTCCTCGGCGTCTGGTTCTACCTGCAAAGCATCAGCGTGTCAATGCCAGGTTGGGTGCCCATCGTGGCGCTCTGCACCACCATCTTCTCTGATGCTGCTGGTCTACAACCCTTGCCTTTCGTTATTATGACGGAGATGTTTAGCTTCCAGGTAATTTTTTTTTATTTATTCTCAGTTTTTATATGAAAATATGTATAAATAAATATGGTATTAAGTCCGCCTATGTAGAAAAATAAAGATGTTTGTGAAGTGCAAAAAAATACACAGGTTAACTTAATAGCATA
>TCONS_00000615 XLOC_000605
AAAGATTTTTTATTTAGCACTATTATGTTGTTGTTGGTGTAATACATTTGAGCTATTACTTCCAGAAAGTGCATTAACTACATACTGCGCAACACGCTCGGCAAAATGTTGGGCGAAAAAGCGCAAGCCTCGGCGTGCAGAGAGATCATACAGATCGTCATAAAGCAAATGAACAGCATCGACTTCAACCCGGAAAATGCTAAGGATTGTAATCAGGAGACATTATT
>TCONS_00000616 XLOC_000606
ACAATGACATTAGATGATAAGTCCTTAATCCTAGTAATTTCATTCTCTTTGAATATACAAAAGTAATATCTCTTTTGCATTGTGAAATATAATTTTATTTGGCTTATGTGCGTGACAGCATCCTCTCGGACAGTTGCGTGTGAAGTTGTACTAAAACATTTTATAATTGGAATTTTAATAACTGAATAAATTGTTTGGTATTATTTGCAGCTTACGGTTTGCCAATATTTTTATCCTTTGCCACATAAAACATGATTCTGGATTTATGCTAGTTATGCATATTAAAGTGCACAAGTGTGTGCGCAATACATAGGTGCACTCTATCTTCACTCATATAGTCCGGTCAGACAGCCGATCCAATCCGACATGATCGGAGAAATATCATGCGCAGGACCAATTACTTCATGTGCTTTCCGAGGCACGGGGCTATCACACCGCCAACTACCTACTTCCGAGCTGCGTTTGAGTATTTTTTTTAAGTTTGAAAAACACAGTCACATATATTTTAGCTCGACCCGGGATTGAAACCCAG
>TCONS_00000617 XLOC_000607
TATAAAATTATAAAAAGTTAAATACTAAGCTATTTGATATAGCTCGAAATATAATAACTTATGTCCAGCTCATGTAAATAACTTTACAATAAAGTATTGGCCGATACCATACATATGAATTGTATTACAATACTCTCGTTAAGGTTAAAATTGCAGTTCACTTCGAAATAACTGTGTCTATTTTTATAGTAATAATTATAAAACGCTGTCGTGACCCAAAGATTTTCTATATTATATGAAGTTTACGTTATTGTTATTTAAGATACACATAATAATATATGCCATAGCTCACAAGTTATTTGTTATCTTCAAAAATGAGTATTGCTATGATATGTCATATCAAAACACTATCAGGATGAAACTCAGTCAAATAAAAAATATACATCGATTTTTAATTTGATATATTCTTGTTATATAGCAGTTACTACAATTAAATGATTTCCGAATATAATTACAATAACTAAACATATTATGGGTGTAAAAACTTGGTGCAATATAAAGATTTTAGTATGAGTATTTACTAAGTATTTAAGACTGTACATAATAATACATCGGCCGACAGTGAAGTACAAAAATATATGTATT
>TCONS_00000618 XLOC_000608
GGTAATAGGATGAATTTATTGTGTTATAAAATTATAATACAGAAATTTTGCAATCAGTTCTATTATTTTTCCTTTTAGGTACCAATATTGCCAGTAATATGAATAATTTTGCTGCGGATGTGGTTATGCAAGTACCGCCGTCGATAATTTCGACAACTTGTGCAAAGATGCTGTATATTATAAATATATTATTCATATAATATGTATGTATTGTTAGTAATTATGCGACTTAAAGTATTAAATGTAATGTAATAAAGTACCTAATGCTATTATAGACTACGGCAAAGTACTTAAGCGAACCGAGAAGTGGCATTTTATGTCCAATAGATTTTGTGGTGTTTTGTAATTAAAATGTTGTCAATTAAAAGTAATTATTGTTTTT
>TCONS_00000619 XLOC_000609
GGATGCTCTATATCGTCTATGTTGCATACCCGTCTATTACAATTATGATTCTAAGCGAAAGGCAACTTTGATAGCCTTATGGAGAAGAATCTAAAAACCGAATGACTGTCTGTCTTGTTTAGGAAGGACTGTAATTGCAAAAAGACGGAAATAGCCCCCTCTGACTATAAATAATCAAAATGTTATTAAACAGGCAACAACATAGAAATATAACAAAATAATGTCAATAAAGATTAAAAAAAGTGACTACAAAACATACAACTACATGTGACACAATTTGTGCATTGCCAAGCTGTATTTGCCAGAAAGTTATAGTAAAAAATGTAATAAGCCAGTGTCATGACAGTAAAAATATAAAAAAAATATTTTATGGTAATTTAACACTTATTAATTATGAAATTAGCAAATAAAATTTGCAAATTTTACACCAGAAAATGCTTATTGCACCCTGTTTATCTAAACAGCCTTTGAACACCAAAATATGCAAATGCACCAACTATGAAAACACTGCACTGTAATAAGTATTAAATGCCACATAAACACACGCGAATAAACGGACAATTCATTTTAGATAATTTCTAATA
>TCONS_00000620 XLOC_000610
ATTTAGTGTTCAAGTCAGAGCCTCAGTTATTAAAGTAAAAATTAAATTTAGAAATATGATAGCTAAAATATAATTTTAATTGTAC
>TCONS_00000621 XLOC_000611
CGTGTTTCGGATTTCTGGACCTAGGTCTCGAATATCGCAAATGAGGTTTATAACTGAAAACCCGATCAGAAGGTAAGGATTGACGGGGTTTAAAAGTCTGATGATTTTTCAATTACATTTATCGCTAGTGTAGGAGCATAAAATAATAGAAAAGATGCAATTTGCTCATAATATTTATTAACGAAGACAATCGTTCAAACACAATAGAGTAATATTACTCTACTACAATATTTAGTGACCAACGCTTAACTCGTAAGATAATATATAAACTATACACCAACAAACTGAGTATTTTATTTTATTTGATAATCACATAATTTCATAGGAAAACATATTATTATTAATATCCACTAGTGGATTACTGCACCACCAACTTGCTCGCACGAGGACCCAGGATCATTTACGACCGCAAATATTTTATCTCATGGACAGTGTAGCGGCGCAAAGGAATAGCATT
>TCONS_00000622 XLOC_000612
ATTATTCATAAAATCAATATATGTAGGACTAGTGGGTATACTATTTTTACACGTATACTTGAGTGGCTTAGGACAAATTCGAAACTTGGAATCGCATGTAGTATTTTGTATCATGTTTTTTCATAACAATAACAAATAAAAATATGTTTATTTCATTTTAAACAGAAAAATAAATGTTCATGTTATAATTAACGTGCATGGATAGATAATATGAAGTTTAAAGTTCTTTAGCTATTTTCTCGTTCTATTGTACCACTGTTTCGTAAAAAATTACCTGAGATAACAGTTTGCTTTTTGTATCATGGTGACAATGCGGCAGACTGAAACACTTCCCTTCCTCAATCCTTATTACCAGCCTAGGCTAATATCTAATTTAAATTGATATTTTAAAGGCCATTCCTAAAGAAACGTGATAACATATAAATGAATGTATTTTGTATAATATTTCGAATACACAGCCTATAATTATGGTACCAAAGCACGTTAATTTAACTTTAATTGACTCGCGTTATGTTAAAATGAACGGTCTAATTAGGAACGATTAATCAATTATGTACATACACAGCTTACT
>TCONS_00000623 XLOC_000613
GACAAAAATTTTTTGGACGGTTGATTTATCATTTCGGTATGATAGTTTTATTAGGATAGAGACTCAAATAAAATGTTTGGGCGGTTCATTTATCATTGCGGTATGATGGTTGTATTAAAGTAGACTGCATTGCTTAGTACGCGGATTTGATTCCCGGGTAGGGCAAAGGGATGTTGGGTTTTAGACTCGATATCAGCTCGGAGTCTGGAATTTGTAGCCAATATGGCGATAGGCTCGCCCCCATCAAATGTGTGGGTGGAATACACACAGCGGAAAATGGGTGCAACTGATGTTATCTCGAGTAAAGTAAAACTAACATATTTGTATAACATTGTCATCTCAGTTATTAAAGGTGGTAG
>TCONS_00000624 XLOC_000614
CCGCCATACAGGTCCTCGTCACTACATCAAAATCCACTGAGCACAATTCTAGCGGCCGTCGAGAGCCGACGTCTACCTTTACCTACGCCACAATCACACCAGACGACAGATCCAACATAATTTTGTCATACATAACCGCTCGCCGATACACAAATGATCCTCACCAATAAAAACAATCGCCACAAGTGGCCACATGTCGGCGTCCTTCACTGCACTCTCACTATCCTTGCACCGCCCATCTCGGGTCACGCTACACGTCGGGAGCTCGGCGCCGTGCGCGGGAGGTGTCCGCTCGCGGCGGCGCGAGGCCACTGATTCACAAACTTTGCGTCAATTTTCCTGAACTCATCCGTGACGTGTG
>TCONS_00000625 XLOC_000615
GTTTTAAAAGTATTATAACTTATAAAAGAATAAAAAATGATCTTTAGATTTGTAATTTCTATGTTAGTATGTTAAATCAAGTAAACCATATCCTAATAAAATTATACGAGGCTCTAGATTATATATCTTGCTGGTGGTGAGATATATTTTATATCCGCCCGATAGCGACCACCGTAGACAATTTGTTAAAACCCGCCATAGTGGCCCACGTGTGTCGCGTTCTGGGATCAGCTTGTGTTATCCGGTTCCAACAGGCCGGCATAATTGTGTCGACTGTCGAGGGTTAATCATCTCTCGTCAGTCAACATTCTATTCGATCCTATTCCACTTACCATCAGATACAGCGAGGTTCACTGCCGTACAAGCATAAAAAAAGTTTTAAATACTCATGCATTCTATAAAATATAATGTAGACGAAAAAAAACTGACAAAAAAGAAAAAAAAAATACATTAGACGATCTAAATTGTAAAAAGTAGAAAAAATCAGATTAATATTGGGCATTTCGCAAAACCAACGATTCTCGCAAATATCCGCCACTATGGATATTATTTAATCATGTAATACTAGTCTGTTTGTATAAGTATGG
>TCONS_00000626 XLOC_000616
CAGAAGCTCCAGAGCCAGACTTTGATTTTGTGAACAATTGCTTCATCTGTGCCAAAGCGATTTATCACTCCGTGATAAAAACCATTTGAACCCCTATTTTCAAGATGGCGGCTGTGGGACAAGCGTGGCGACCCCACAAACTTGGTTTAAGCTTTACACTGACCCCCCCTACACTTAAAAAAAATATAATTGCGTCCTCTAAAAAACGCAACCCCAAATGTAACTTTTCAATGGACTATAACTGATTTCCAACGCTTGTAACTTATTATATTTGAGCGCATTTTCATAATTCTTTGATGATATTATTATCGTAATTTTATGATAAAAGGATTTCTTTAAAAAAATATCATCTATCATGTGCTCGATATTTGTATATGAATAGGAATTGCATTGCGTTTTCGATTACTTCGCTACTCATGTGTAATGACCTAAAGTGGAAAAATGTCATTTCCAACTCTTCCACATCTTTGGATTTGATTAAAACTTTGGAAGTTATGGATTTATTTCTGCTACTAAGCGGGATGACGTCTGTATTTGATATAAGAATTAATTAACAATAATAATATAAGCCTTTTTTCTTTTTGTTG
>TCONS_00000628 XLOC_000617
GGAAAGCACTCTTGAATTTTTTTTAACTTGAATATCATTTTCGAACTTCCAAACGTGCTACAAAAAAAATAATCTTTGTACGATCATGGATACTTTGATAACGTCTTAGCTTAGTTTCCGAGAAATCGTATTAAGTACAATTAAAATGATCAAACATCGTATAGCCCAACTAAGAATCGAACCCAATACCTCCCGATCAACGCCCCAAATACTACCAATAACCCTTGCAGACAATATAGTACAATGCAAAATATTTTTGTTCCAGAATTCCAGAATGCTGCCTATTCTATTATTGTTCATAGTGAGCACAGCATCGTCTGATAAATGTCCTTATACTTACGACAATTTATCCTACAGTCGCACAGCGGTACTTACAATCAAAGGCTTGCCTACCAACCTGATCTACAATAGAGATACCAAAGACCTCTTGTTCACGCTAATCGACCTAGAGTCT
>TCONS_00000627 XLOC_000617
ATTACAGGCTCATTTGAGGATGCGATAATTGCATCTTCGCCGTTAACCTGAATCTAAATAAATGTCAGTAGAATTCCAGAATGCTGCCTATTCTATTATTGTTCATAGTGAGCACAGCATCGTCTGATAAATGTCCTTATACTTACGACAATTTATCCTACAGTCGCACAGCGGTACTTACAATCAAAGGCTTGCCTACCAACCTGATCTACAATAGAGATACCAAAGACCTCTTGTTCACGCTAATCGACCTAGAGTCT
>TCONS_00000629 XLOC_000618
TGAATAAGGGGTTAATATAGTAACTTCGTGCCAAAAAAGACCATCTTTTCTACATTTTATGGTTATAATACATAGATTTGTCTTCCGAGGCGTTGATTTTTGGGTCACTGCACGCGGGCCACAGCGGCTGCACGAGGTCCAACTCATGAGGATTGGGTGGCA
>TCONS_00000630 XLOC_000619
GAATCACGAGATACGAGCATTCAATAAGTCTAGATCTTTCAATTTCAGACAATGGATGGCATTTAGTTCCTATAAATTGAACTGAATAATTTTTGCATATTCGTTGTTAGAGATTTATTAGAATCGTGGACAAATTAGACTTCAATAATTTACGTTTACATTTACACACGTACTTACTTACGACTAATATATTGTTTATTATAAACATCTTTCATTCCGCACTCTTATGTTAAAAAAATACGGAAGTGACAAACAAGACAACAGTTCAGTTTTGTACTACAAAAAAGGCTCGCGGAAGCAATTTGCGGAAAATAACAGTTGCAAACAAAAATTCGTACTCCATAGATTAACT
>TCONS_00000631 XLOC_000620
ATTTTCACACATAAAATGTACTTAGTTAAATGTGATAATATTCAAATAAATATTTGAGAAGTTAATATTGTGTACATATTCTTTATTACAGGAAATGACACATGGTGCAAAGTGGCGAATCAACTAAATACGTGCCGTTTTTGTTAACTTGAAATTGTTCTAATATATATTATATGTTGTTTAGATAAATATTTTAATTAATATAACTAATTCCTTAGGGTAAACGGAACGGATGTAGAGAGGCGCAAAATTCTTTAATTCGTCAATATTATATTTCAACTAATTCATTTTGAGTTTACAGTATACCCAATTTACTAAAGAATACTAAATTTCACGTGCATTCACTTTTTTATTCCTTCTCTAAAAAGAAGATACAGTAATGTGTACTACACGTGCCCAATACGACCCATCTAAAA
>TCONS_00000632 XLOC_000621
CATCATCCATAATATTACGAACGAACACCAGGATAGGTGAAACTAAATAAAAGCTTGTTAAAATGAATTGTCTGTTATCTATTCGCACAATATTGGCTAGCTTCGACTGAAGGTTGTCGAGGCACTTCGTGTTAGATTAGTGGTGCGTTTAGATTAATTGCATGATTGCGTTGAATTAAATCATAAAATTTTTAATTACTTTGTAAATGGTCGTAATTTTCATCGTTTTTTTATGTTGTCCTAGTGGCGGATAGTTAATATGTCTTGGTATAAGTTTCAAAAGCTATGACAAAAAACTCAAATCACGGACAGTCGTAACTACTCTGTTAATCATAAAGATATATCATAATTCCTGAAAATGCCGACGTTTTGCCATTGTACATTACCCCAGGGCCATGTCGCTGACGCTCCAAGCGAATTCGCTGTGGCCTGCAAGTCTGCATCAAGCGTCAACAGACGTCAATACTACATGCCTACTGCCTACATGATTCACACTACGATCATACATAGAATTTTGATTTCATTAAA
>TCONS_00000633 XLOC_000622
GTGTTTAGAAATAATAATTCTTATAAATTGTTTTGACGTATCATAAGTGCAACTTTGTTCGCCTGCATGATAAATAAAGTATTTTATTTATTATAATACTATTATTTATAAGCATACATGTTTTGTTCATATTTATATGTCAATTAAATTATACAATTAAATGTACTCTATCTGTGAAAAAGTCCGACTGTAGATATTATGTAAAATATCACAAGGTAAACTAAAACAAAAGAAAATTATAAAGTCAATAATTAAACAGGTAGAACTGAGCAGATAACCGTGGGGACGTGACCCCCTAGGTGTCCTAGAATTTCAAAATTATCGTAATAATATATTATAAGCAAATCCTTCTATTCACGCCTTTGTAAAATTAATAACAGTCTGATAATATAGTTTGTATAAAAAAACATTTATAAAAAATATATGCCAATGATACGGCAGATATTGGCAAGAGCGAAAGAAAACAAAACACTAAGATAACTTTGCTATCGTTACGTAATATTATAAACAA
>TCONS_00000634 XLOC_000623
GACACTACTTAGGTTATATAACAATATGCTATTCGATATAACGTGGTAACTCATAGGATCGGTTTAAAATCGATGTGTTATTCATAATATATAATTGCGAGGATAATAACTAGTCAACACCTATATTATAGAAAGTTGGGGAAGTTGTTATCACAATATTGTGGAGTAATATATGGTTTACATTGAACGTACGAAATTATTGGACTAAATATGAATGTAATAAAGTTGAAAATCAAGCAATCTCTGATTTCAACAACCCGTGTCGTTACACCTAGTTTTATTTCATAGGGAATAACGTGCAATACGATAAACATTGTTTTGAGATGTCAAATCATTTAGTAGGATTTTGGAATGTGTCATAAAGGGTTAACGGGGCGGATTTTTTGTGCTTGTAATGTCCTTGGTTTTTGCATCGTGAGTATCCAAGTATGGTGCACTTCATAGATAAGTGTATAGATATGCCTGCTTACATCTTGGATTTAAAATACATTAAGTTCATATGATGTCTTGTTACTAAATATAGTCTGGTACATACAGAAATATATAAAGTACAGCAAACATTATGAATTTGGCGTACCTATATACTAG
>TCONS_00000636 XLOC_000625
TTACAAATATGCCCTCATATATAAAGTCTCCGTAATTCAAAATCCGACGAAAAACTCTAACCTAAATTAAATATTTTATCAAAAACTGTAACAGGTTACGTTGCCTTTTTTGAGAATTAGGTATCCATTATACTCTTTGTGCTACTGTTACATGGTTCAATTATATTTTACTTACTTATACGTTTTGCATATATTATAATTATTATGAAGACTGCAACGCAGTACAGCATTGCGCCTGTGCCCGTGCTTGATTCATAATAAGGTATACGGGAACGACTATGAATACGATATTTCTGAAATCAGTTTTTTCTTGCCTGATTAGGTACCCAAATAATTGACTGGGTACAACAATATCTACGTTTTTTATTCAGTACGAAATACTCCTTAGGTACCTACATACATTTTTGTGTACTAATAATTTCTACCTAATTACTGGGACGGGGTGAAATATCGGGCTTATAAATGTAGAGGTAAGTACCTAGTTATTACAGAC
>TCONS_00000637 XLOC_000626
CTTAATGTCGCTATAGATTTAAGTAACTCTTTTCGATGAATCAACTACTCAATGAATTTTAACTGAATAGTTCGTGTACCCTATAAATCAAAAACTAACTAAAGATACAAAAATCTAATTCGTCCATGTTTTTTCCAGATCTTCTCTACACAAACTACATTCCAGATGATCCTGAAAAACAGGACGCTATATTGTCAAAGTTATCAACCTACTGCAGGGTACCGATGCTAAGCAATACAACTGAAGAAGAAGAGGCACCTTACAAATGGGACTTCTATCATTCGTTCTTCTTCTCTTACACTGTTGTCAGTACTATCGGTAAGATCTATAATCGATTTTGTGACGTAAATATGTAAATTGTTTGATTAATATTATATGAATTCATAATAATTTACAATTACCGTTTAATGAATATAGATATGGTTA
>TCONS_00000638 XLOC_000627
ATTACTCCTGTGTACACTCAATGCATGATCTGCTGGAGAACCTAATATAAGTAAATGATAAAATAAATTAGATTGGAGCTTGCAACAAATTGTCTGTAAGAAATAAACTCAGTTTTAAACACAATCTGTATTTATCCAATACACGTAAATGCCCAATTTATCAAAAGTATGTTTAATACTTAATATAAGTTTTTCTTTGCTACATTTCCCCGTGTTACAAATAGCACAGATGTTGCATTAATAGAAATAATCGTGTGCATGGGACAAACTATCTGAGTATGATATTCGCATTCTCATTTCGCTCAAATAATGTATGACGTGAATACCGAATTGCGATACGCCGCCTCTCATTTGACGCCTTCGCACGTATGTCCAGAGCCTGGGAAAACTGTTCGATAGACAGGGAGCTTAGAGGTATACCGGACTAATCCACAAAGATTGAAAATCGAGGCTAGATTAAACAATCTTCCAAGCCGTAATTAATAATTCTATCATTTATAAACATGAAAAAGGAACTTACTTACCAACCTATTAGTGTATGCGATTTATTGATATTAAA
>TCONS_00000640 XLOC_000628
TGTACCCAGGAGCTCAGTCATCAGCTCAGTGCTGCTCTTAACGAAGTGCAATCCGCTATGAACAATCAGAAGCAGTCAGTCGCGCCATGGCTAGTTCGGACACTAGGTCACTAACCAGAAGTGCCAACTCACAATGCT
>TCONS_00000639 XLOC_000628
TCAACGTAGCAATTGAATTCATCATAACAATCGATTTTTTTTGTACCCAGGAGCTCAGTCATCAGCTCAGTGCTGCTCTTAACGAAGTGCAATCCGCTATGAACAATCAGAAGCAGTCAGTCGCGCCATGGCTAGTTCGGACACTAGGTAATGACACGAAATATTACTCTACACCAATTATAATAGAACTGATTTTGCATTTGCATGATTTTAATTTAAAATGAACTCATACGAAGCTTTGCACTTTTTAAACCGATTTAATTTTTAACACTTCAAATTTTCTTTTACTTGGCAATACAGATTTTTTTGCGACAAAATTACACGTTTTTATGTTTTGTTGCTTTATCGACTTGTGGTTTCTATTTCAAGTTGTCGTGATTTGTTGCGTGCTTTGGTTTTTTATCGACAATTTGTTTATCCGTAGGTCACTAACCAGAAGTGCCAACT
>TCONS_00000641 XLOC_000629
TATTAAGCAACTATTTTTGCGGAATCCATTATAAACAAATTTATTTACAAAAAACAAGGACATAAATAAAAATAATGCTTCGTCAAATCATCTTTCATCGCGTTTATTTCCGTATTACAAGTCACGCTAATTGTTTAACAACGTATCAACACGCTCAAT
>TCONS_00000642 XLOC_000630
TGAGCACTGAATGAATATGAATGAGCTGACTGAAGATAGGAAGGTAGGCATACTTTTAATTCAATATTTAACAGAACCATGGCAATGAGATTAGCGGTTAGTTTCTACTTTCCTCATTGACCTTAACGCTCAGTTATCGTACCTTTTGTAAAAATTATGTGTTGTGACGACTCATAGGTTTTTACTTCAGCATCTGTGTTATATATTATAGCTTTTACCTTAGCCGTTACTTATTCAATTCATAAGGTAACTGGTTATAATGCCAAAAGCAAAGATTGTAGCATACCACCTATTTACAAAAACGATGCCAATCGCTTTCTTCAACTTTTTTTTTGAA
>TCONS_00000644 XLOC_000632
TACCTCAATTTCACTGCACACGTCACTCTGCAGTAACTTCGCCAGCCCCTCCACGCCGATTGGTCCAAACGCGTTGTCACTGAGGTCCAGTACTGTGAGGCGAGCGCCCGCCGCAATCATACCGTCACCCAGCGCCATCTGGCATTAAAGTTTAAACATGTTGATTGGTTGTGGAGTGTTTACCTGGACCGCTGATTCCCAAAGTGGTCCAGGGGTTCACAAGACACTCGACGGTCTACGTTGGCGTGACCAAACAATGGGAATCTACGAAAATTTATTTGGTTTTGATAGGAAAGAACTAAAATGTTGACTTGACTATGTGGCGGTACAGTTAGTGCATATACCGCCATCTTGTCAACATCGCGGAACTGCAAGAGGATCGATACAGTGACACAACTGGAGTGATAATCACACAGCAATCACGATAGATGGCGACATCGATCCTGAATCACGCTTGCACAATTTGCGCGACG
>TCONS_00000645 XLOC_000633
TATTTATTGTTACTGTATACAAGATGGGTTTTAAGTAGAGCAGAGACTTTCCCGCCCTCACACCCACCACTACAACTCCTGTAAGCCGGGATCAGCAGTGGCACGAATTTTATGACACCGAGCAGTGAAGCTCGGCGAGTCTCAGGGAAAACTAATATATCATTATCCCGCAACGAAATTAATCAAATAGAAAGATAGGGAGGAGTTGGAAATATTAATTGTCCACTTCCCTCCAGAGCAATGCGGGTGACAAAATCATGATGTAAGGAGGCGATTTAACCTCAAGGATAGGGACGTTTACAACTAGATAAGCTAGTTATAAAGCACCACGGATAAAATTAAATGAAAGGTAGAGCAGTAAAAGTAGAGCTACTTCTTGGTTATTACAGAAAAACTTTGTTAGGAATCAAGGGACAATTTTTAAGGTATTTCCATATGTATCCACTATTTAAAAAAAATGTACAGCCTCCAAATAATGAGCTACGAATTGAAAAAATATTGATGATTGATGTCTGCGATTTAAGTACTTAATGAGAATAATTTTGCTATGTTTTGGAGCAGTCGGTGAGAGTGCATAACCATCCTCAAAG
>TCONS_00000646 XLOC_000634
AAAAAAACGAATGCATCAAAACCCTAAAAAAACAAAAGGACCTTTATATTTTCTTAAGAGCTGTAACTGTTATAATAATTATAATAATAAAATTAAATCTCTCTCATTCTTGCAAAACTATATTAATAATTCTCATTTTACAGGTATGTCCGTTAACAGCACTGAAGTTCGCAGAGCTGTCCGCACGCGCCGGCATCCCGCCAGGCGTCATCAACATTCTACCGGGTAGTGGAACCGTTTGTGGACAAGCCCTGGCCGACCACCCGCTTGTGAGGAAACTCGGATTCACTGGCAGCACTGAAATTGGTACGTTACGTTTATTATTATTTAGAAGTCCTTATTTCTTTGTATCTTTCTACTGGTTGGGGAAGCAGGGACGCTATTACACCTTGATTCGCCGATTATATTTGTATTGAAAAGTGTGTCAAACACTCTAATTTATGTGCTGGTTCGAAGGACCAAAATCCATGTCATGTTGAAGATTTTAGTTACCGTAGAGGCGTCGTTTTACCGAAAAATAGTATTGGATATTCAATGTCTTGATTTGGACAAAATTTAAAAACCTTAACTTTAACTCAAAATCAAT
>TCONS_00000648 XLOC_000636
AAATAATGAAATAAGTCGAATTTTATCTACCAAGAATACAACCTTAATGTGGCTATGCTTGCAAACCCCGCCAAAAAAAATTATAGGCGGTTAAGCGTCGTCGCAATAGGGAGAAAGTTATGCAACGGGAATTTGCCACATGGCAGTATCTGCCACACTGCGCATGCTCGTAACATAGATCCATGACATTGCACTGAAATACCACTTAAAACTCAGAACAATATCATTATAATCGTCCTTCAAAACGGACAACACAAAACACATTACCGTGTCTAATCAGATTCCTGTTAGGTATGTAAAATATGCAGCTTGCATTATATTGCTGGGTAGCTGTGCTCACGTTAGAATATTTGTCATATTCAAAGCGCAATGCATACGTGATTTGTACACATATCGCGTATTCCGTTTCTTAGTAAATCTGGGCAACAAATTCAATTAAAAAGTTAGCAATCCGGCATGGGTTGTGTCGGCCACGTGGCGGCGCGGGTTACTGCGCATGTCCACACGTCGTCTCAGCTGTGTTCTTGGAAAATCGTTACCGGCG
>TCONS_00000649 XLOC_000637
AAAGCTACCAACGGATTTTCATTTGCTATCCTTTAGCAAATATTACTTGGTTATTCCATGAATCAGGGTCAGTAACCAGTCATTAAATGTAAAAAAAAATTAGAGTATGTTTTCTGTATAAATACAGATAAGAATTATTTTAATTAAATTTGAGTTGTGAATTTTATTATTTTGATTATTAATTGTTATGCTGTAAATATAATTTTTGTTCTAATATAAGTTATCTTAAGGTAAGTTTTCGTTTGATCGAACTAATCAAGTTATTCGTTTCAAATCGTTTATTAATTTTATTAACAAATTTATCTTATTTGCAAAATTATATTAAATACGTCTGGGATTTTATTATTCAAAATTGAATGTTTAAAATGTTATGTTTAGCTCTCTTCAATCCGATTTAAATGTGATATTTTATTTACATGTAGAAATGCGAGGGATGGAACTTTTCCTTCGCAATGTACCTTCAGGTGATAATATAAAATCAGATACACACTCATAATAATACTATTGTAAATACTACAATGCAAAGCATGAAATAATATTAGTCAGTATTAATAATGTCACATTTTAGCGTTTATTTTATACTCAGTTACC
>TCONS_00000650 XLOC_000638
AAATATTATGAAATACTCGATAAACATGATAAAAAATTTAAATACGATTTGTTTATTACAGATGATGTTTGTAGGTAAAGGATATATGTACATGATAAGATTCAACCTTGACTACTCAAGTAGGCGTTATTAGAAACTTAACTATCTGATTTTTTCATTGGCGTACCAAAAAATAATATTATAATGTTCACCTAAAATGAGTCAATGCACTAAGTCATTACAGTTTAACTTCAGTATTGAAGAGATTAAGTAATAAACTGAATAACCACCGATGGACACACGATTGATGCCAGCAGAACAGGTGCAGTGTAGGCTGATAGGCTGTTTTAAGATCCCTAAATTGAACGGAAATACCGCCAGCGAAAGCTGTTTGCAAAGGAATGTTTGTTGAACGAAACACGTAAAACTTCCGTGACCTCTTGATAACATCAACCGCAAGTCTATGCGGCTATTGTAGAAAGTGACAAAAGCTCAATATTTATATAAAAACTAGCGACATCTTTAATTCCTCGGTTTATTGTTCAAAACGGAGGTATTTACGCGAGGTCGCGGTCGGCTCACGCTTTCTTGACTACGGTAATAACCTTA
>TCONS_00000651 XLOC_000639
CTAGAACAAATGCCGGGTGAACTTGTAAATCCACTCGTGACGTGCACAACAAATTTGCACTTGTTACACAAATAAAACACACCAGTTACTCGTTAACACAAACCGTTGTTGAACGTTGTCGTCATTTTAGCACTAAACATCACTTTGAACTAAGTTTTCAACTCGTAATGGCGGCAAGTCGCGAGTTTTGATCGGTCCGACGGCGACACATACACACGTAATCTCCGCGCGGCGG
>TCONS_00000652 XLOC_000640
CTGCAATGGTTAAGGTAGGTGCTCCAACTGCCCTGTGTAAAAATATATCCTGTACAGTATTTAAACAATGCAAATGGGTGCGAGGCAAAATAATTAGCATTGTCCCATACTTCATACATCGTACGTGATCATTGTGAGCATCAGGCACTTGTCTCACCGCCGACGAGGAACCGAAATACTATCGATTATTTTCTACTTTTGACTAGCATTTACTCCTTCCTGAAAAACATCATCTTGTATAAAGGTCCCGCTATATATTTTCCCGGGATAAAAGTAGCCTATATCCTTGGTCTTAAACTACATACCAAAGTTCAGTGGGTCAGTCGAGAAAGCATAACAGACAGATAGAGTTACTTTTTTATAAGTATGGATCGATGTTGACTGTAAACACTGCTGACGAGAGCCCTCTTTCTACTAGTTTGTCACAGTGACAAGAGTTATCAAATAATACTCGCTGAGCTATGCTCGTTTGGCAGTCAAATCACACGCCGTGAGACCCTCAGCGGTCATTCTTTATATAGTGCGAGTAATCGCTCGCCGCACTTTTACTGGTGGTAGGCCTCTCATATGTGAGAGTACGCC
>TCONS_00000653 XLOC_000641
AAACCCCACCGAAGTGTTCACTGCCTGCAGCTCTTCTGAGGAATCCGCCAGCAAATGCTCAGTCCACACCAGTGCAGGCACCCAAACCTTCCTCTAATTCAATTGTCTTCGACGAATCGCAGGAGACATTCAGCATGGATCTCTAAATAGTTCTAAGTTTAAATAAGTTATTTTTTTAATCTGTGTACATAATAAAGATTAGAAATTCTATTTTTAAGCTATTCTGTCTCTCATTGTTTAAGATATTATTAATGTTAGATGTTTTGGCTTATTGGAATTATATCATGTACGCAGATTTTGTGTTGCAGAGAGAAAAATATTATTATTGTAATGCAACATTTTAGGTTGTAGGTTTTTAAGCGTGACTGAACATTATAAATGCGTTCAAAACGCGATCCTCCGCCATGACACACAAAAAAAAATATAAAACCATAAATAAAAAAAAATAACACGAACTTTTTAATGGAAAGGCTGCAATGAATGTGTTTAAAAAATGAAAAGGAGAATGGCGGTGGATTTTTGTAAATATAAATTAGTTCTCTGCGTTTGACGCACAGTTTAGGTGCAGTAGTATTTTTTATTATTAAGCAAGT
>TCONS_00000654 XLOC_000642
GTTCCTAACGGTGGTACCAAGCAAACTAATAATTTCGTTTTGAATCGTAGGGCTTAAATAATTTATTTCGCCTTTCGGTTTTAGAAGTTCTTTTAAAGTTGCATCATAGTTAGATAGCAAACGTAAAATTGCCATAAAATTTCCAGAATCAGAATCATGCCCTCTCAAAGATAGATTACAAGATGCTAAAGTAATTATAACATTAATTATACGATGCAGTACAGATGTACATTCATTACATTCTTTCTGGATTACATTCTGGAGAGATCTCCAGAATGTAATTTTACTATTGATTTCACTTTGCAATAGAGTATCGATGGTATTTCCTTGCAACCAATTATTATAAGAGAGTGAGGCATTCATATGCTGCTGTGACTTTTCATGGTCAAGTATAGTTTGCGTAAAATTGCTTCTAACCCAAACACCGTTAACCCAAGCAGAGGAGTACGATTTGTTTTGACGATCTGCTAATAACCAACAGAAGTGACAGTACGGTTTGTTTAAAACGTTAGAATAACATAACCATGGTCTTACAAGTTTTATGCCTGCCTGATTGAAATATGAATAATAATAGGCCGAAAAAGG
>TCONS_00000655 XLOC_000643
AGTATTCCGTAGCTTTGTTAAACTTTTTTATCTAAAAGCCAAAGGAAATATGTTTTTTTGCTCCAAATAAGTCTAAAGGATAATGTGTTTTACAATTGGGGTGTCGTGGGGATTGATGGGCAAATTTCCGCTATTTGATACGTAGACTCCCTCCTGATAGTACGATGAGGAATGTTGGGAGGAGAGTTAGGAAGGAATTTAGGAGAGGACAGGGTGGGGGAAGGATAGCACCCTTCTTTTAGGATAGGTGGAGAGGAGAAGTATGGGAAATGTTCGCGAGCCCTTATAGTTTACAAAGTGAAGTGTGAACACGGTCCATTGTGACATGGGCATTGCATCACGCAGTGCTTCGTAATTACGTTCGGGTGGTGTTACTGCTGTTTTTCGACAATTGAGCCGAGCGACTTGCTCGTCTAGTCAGTATAAAAAAAATATCACGTCTTTATTACCCTAGGGGTGTAACCAGGGTACTTTTCGCCATATATGTTCCATCTCATGATGTTTTTTTTATTCCTTTGAATGACGAGACGACGAGCTTGCCGTTCGTCTGACTGTAAG
>TCONS_00000656 XLOC_000644
AATGTAGCTGTCATGTTTGCCGGCAAACATTCCGATGCTTCACGGTTGTTGTCTTTGTTAATGTTATTACTTTATATTGAAGAAAATAGTTTCGTATTATAATCTTATATTTTTATATCTTATCAATTATAATTTCCTTTGAAAAATACAAATTAAAAAGATAGTAGTATGTTGACTTCAAATGACTAATAAATATTGTACAGGTACTATACATTGGTATCAAAACGATATAAATGATTTCCATATTAATTCTGCAATCATATGATAATAAAAAAATATTATTGATAATAAAACAAGACCGGGTATTTACCTGAAATTGTTTATGCAAAATACAAATGGCACAAATATAAGATTAAATTATTTCTGACATACATGGACTCTGAAACAGCTGGAGCGATTCCAATGGAGTATTTCTTATTATGTCCAGTAGTTACACTGGCTACAATGCCCTTGAAACCGGAACACAACAGTGACTAAACACCGCTGCTTAGCGGTACAAATAGACATTGCGGTCGTACCTACCCAGGCCTCTCAAGTATGAAACCTACCACCTTGCGTCGAACGACTGCTCTAGGATGCATTTACGCG
>TCONS_00000657 XLOC_000645
ATTTTTGTAAGCCTACAATGTCTTTCACGAGCACGCGAACAGTGAAGAAATTAAACACAGTATCAGTAGAAGTAGGTATGTATTAGTCGGCGAGCGCGGGTGTGGGATGGCGCGCGTCATGTCGCGCGTCACGCCGCGCGTGGTGGCGGCGCGGCGGCGGCAGCTTCATGTGCACGGTGCGCACGTGCGTCTTCATCTCGGCGGACGTCGCGAACGGCTTCCCGCACACGGAGCACGGGTAGCGCCGCACGCCCGTGTGCACCTG
>TCONS_00000658 XLOC_000646
AGCCAGTGTAACTACTCAGGATGGCGAGTGCAGTGGAATGCCAAACAATACTTTATAATTCATGGTGTTTGATGGTGTTCCTACTGTTTATGGGCGATCGTATCGCTTACCTTAGGCGAAGGGCCAACTCTTCCCGTCGTTTAAAGCAATAAACCAATTATATTATTTAAGCTGATCGATTTTTTTCATTTAGCTGTTGACGGTCAGATCTACGCAAATAAAATTCGCAAATAATTTTATTCAATGTAGAACATTCGCGTAAACATAAGAAATCATTAAGTGGTAATATTTTTAGCGCTTTTCCTCGCATGCTACATCGCTTATCGCGTTCGTATATCTAAAAATCAATGACGTAGTTATGCCACTTCCGAGATAGAGCAAGAAGATATGCATCGCTGTTAGCGAGTTATAAAAGTAGATTCTGATCATTTATAATTTATTTTCTTTATGTTGTTTAAGACCTGTTCCACAACTTAAATGTTTCTCACATTAATGTATAAGTTAAGCAAATACATAAATCACACTGTAATCTATGCTCCCAAATAAATGGTAATAAAATATGTAGGTACTATACTAGC
>TCONS_00000659 XLOC_000647
CATTATATTCGATTTATCTATAACTATATTGTAAACTGGAAAGTTTGTTTGAACGCGCATATCTCACGAACTACAAAACCCATTTTTTTTTCACTACGAGCAAGGTATATTACTCTTGAGTAACTATAGGCTATTTTCTATTATATTTCTTTCTATTATATATTTTATTTTCACGCTGCTGGAATCGCAGGCAAAAGCTATTTAATAATAAATTTACCTGCCAGGGTAGTTATTTAGAATAAAGTCAGATCTATTCTTTTTAGGGGGGCATATAAGTCTTTTTTGCAATTTCGGGCGTTCTAGTCGAAGGATAGATATGATAGCCCTGTAACAAAGTAGGAGATTTTTTGACTTTTGTCAAATTTTTCCTTTGAATAGAACGCCCGTAATTGCAAAAAGAAGGATTCACTCCTATAGACGGAATAAGGCCCTGACCTTAGTCATGTTTAATAGAACATGCATTATAACAAGAATAAATCTTAATAGTTTGAAACTAAACAGGAATTGTATGTGTTTAATCTACTGTG
>TCONS_00000660 XLOC_000648
TTGAACTAAACATTTTGTTGAGTAGATATTGAGTATTTAGTTAAAACCTCTTACTTCACTTTTCACCAAAATTATATTCATGTAATATTTTTCTTAACGTACCACAAATTTTCTCCGATCCCTAGTTTATTTATTAATTGCATTGTTTATTAATTTATTGTCATTTAAATATTTGGATGCGACAGCTTCTGGCAGATGTCTATTATATTTTATATACAAAATACTTTTATTTAAATCAGTAACCACTCTAAATAAGTAATCAGTTACATTCTTTGGAAATGATAAAAAGTGAAGTTTTGTTCAAGAATAAAATCGATTTCTTCTAATATCGTAACTTATGCTTACATGTGTGTATTTTTTTTTGTTATAAAAAACTGCCTGTTACTACATGTAAGTGTATAAATATCGTTCTTCCTTTATATATCCAAAAGACTGATTTTTCTTATGTTCGGCATATTTATTTAAATTCATACAAGAATACAGTTTGTTGACATTGTCCGTTATATCCAACTCAAAAAAAAAATTGTATTAAATTTGATCAGAAAACAATGTTGCTTTCCAGTTTTTTTATTGAGTATATTGTTTTTTTTTTTTT
>TCONS_00000661 XLOC_000649
ACCTGTATGACACCAGCGCCATCTAATTAACAAATCCTGATTAAAAATTTCCATTATTTCCCATGTGAACAAATAACCGGGATAAAATGTAGCCTGTGTTGAATCATTTCATCCAAATTCGCTGTTCTTGCGTTTACTTCTCACAAACATCCGAATATTTTCACAAACATATTTTGCTTTTATATTAGTAAAGGAATATAATTTTATGGGTATTACAAGGTGTGAAATAAAAAACAAGTTATTAGAATAAATATATTTCACAGCATCAGTTTGACATGATAAAACATAATATAGCACCACGCAAGAATAAAAAGTAAATTTTCTTATAAATAATAAGAAGGAATGATAAGTTGACATAATAAATACATATATTTAAATACAAATAAGTTTATATAGCACCTGAATCACAAATAAACAATAAAAATGGAAAGAGTTGAACCTACTTTTAAAATTTTCTTAAATCACACTATAATTTCCTACATAAATGCTTCAGAATCTAGCAGTTCTTTAGAGCAATATGGTCTCTACAAAAATGAATAGAAACCATGTTTTTTGAAAACACCGCTTAGAGACATTGACAT
>TCONS_00000662 XLOC_000650
TTGATTGACGGTAAAAGTCAAGACGTCAAAGTAACTGCAGAGAAACCACATGTGCCGAAGAACTTCAAACTTAAATTTTAATCGATGGACAGACGATGCGATTAAAGACGGTACTTACTTCTTACAAATATATTTAAAAAATTTAATACATTTTCAAAAATATGAGGAAATAGATTAATTTGTAATCCCTGAGACTCGCCGGCTTCACCGCATGGTGACATTAAATGAGTGCCGCTGCCGAACCTGGTTTACAAGAGTTGCTATGGTGGGTGTGACAGCAGGATATATTCGTAATGATGAAGGAAATTTATCAATCCTATTGTAAAGCTACTTATTTTAAACTCATAAGGTCGCTTATGAATCATCGTGGCCAATTAACTCTTTTGTTCAGTGTTTTAACTTTTATTAAAT
>TCONS_00000663 XLOC_000651
TATAATCGTAACATAATACAAGGCTCCTTGAAGAATCAAGCAAAAAAAGTACTTAATGAATATGAATTGTCCTCGTTGCGTTTTGGTCAGTTTAAAAATATGTCTAGTGATAGCTTATACTCGCTAATAACCAGAAGACATCGAAAAGGTACACCCGGAATAAACATTTGCATGAATTAGGTATAACAAATACATTTTTTGCGCATTGGAAATCGAAC
>TCONS_00000665 XLOC_000653
TTTCTTTCTAATTTTTCTTTTATCGGTTTAGTAGTTCTTGAGATTAGCGTGTTCATACAAACACTACAGCTTTGTAGTGATAGTATAGATTAGTAGCGAAGGGTCCATATAACTCGATTCCTGCTTCCCTTTATATAGAATTTAATTGTCATTACAACGATTTTTTTTATTGCTTGGAATAACGAGACGAGCTTGCCGTTCGCCTGATGATAAGCGATACGACCGCCCATAAACAGTAGAAACACCATCCAACACCTTGAATCATAAAGTATTGTTTGGTATTCTACCGCGCTCGCCATCCTGAGACATGAGATGTTAATTCTTATTATGTCCACTAGCTACAATGTTCTTCAAATCGGAACACAAAAGTGACTACACATTGCTGCATAGCGGCAGAAATAGACATTGCGGTGGTACCTACTCAGACGGACTCTCACATATGAGAGACCAGTAAATTTGCAAACTGCATTCATGAATATTAGAACCTATATGTTGTGTCGGGTT
>TCONS_00000666 XLOC_000654
GGAATACCTAACAATACTTTGTAATTCAAGGTGTTGGATAGTGTTTCTACTGTTTGTGGGCGGTCGTATCAATAACTATGAGGCGATCGGCAAGATCTTCTCGTCAATTAAAGCAACAAAAAAAATATTCATATGAGTAAAGAAATTGGCTATAACCGTCCCGGATGCGAGGTCAAGGGAATATTTTTAAATAATTTGTTTTGTATTTGTCAAAGTGTCCGCGTTACTTGGCTCATAATGGATGTGATTCTTAAAGGTTATACATATAAGCAAAACTTTTTTAGCCAGATAGACCTAAGCGAATAGTTTGTGATAATTTGAATACAACAGGAAAAATATCGCTAGAGTATTTTTATATGCTTAAAAAGATTTACATCAGTATTACTTAATGCCATTAAAATTGTGTTCAAATCGTGAATTTATAACGAGATCATTTCAATTTTATATCCAGGTCTGAATACCTGTACGCACCTACAAACGTATAACAAAAATTTGTTATTCAATGCATCTAAGTTTTTTTTACTTTTACGAATGGTCACAATCAGACTTATGTCTCGGAGGCGTAGTAATTATGTGTGTATACTAAATTAAGCT
>TCONS_00000668 XLOC_000656
AAGACGCGACGCCGCCTGTGCCCGATTCGGCAACTGCGCACTTATTAAGCGGTGTTTTATTGGTATTCCTGCTGTTGCGTAGTGTGATCGCGGTTTTATAATAATGAAATTTGTGAAATCATTTTACAGAGCAATTGTTGTGTTTATCGGCATCATAATAATTGTTAAGTAGTATTAATGGTACCAAATGCTCCAGGACGTATTATTTCCAATTTACTTTTACATTTTTATTTTTAAATATACAAGTTTTATCAGTTTATTTGGGTGGAAGATTTACATTGTTTTTTTATTAATGTTGTTTTTGTAGTGTTAAAAATGTCACCGAAATCGTATTTTAAATCAAATGGCTAATCGTATTTTAAATCAAAGCTACAGATAAACATTATTTCTAAATTATACGAAATTATACGAAAAATCATATTGATCCATAATTATAATTATTAGTGTATAAGGGCTTATGCACATGACCTTTTTAAAAAACGACGCGCCCCTTATGCAATTAAGACGTGCAATAGTGGTATATACAACGTAGTGTGTGCACTTAATATTTTTATATATTATCTACGTATTGAATTTCTATTTATTATATGTTA
>TCONS_00000669 XLOC_000657
TGTAACGTCGTATCGGCCGCACGTTCGTTTTATCTCTTTCAAACTTTTGACAATATTCATCAACGGCTTGTTATGAAGGCACAGTTTACTTTCTAAGTCAGTGGGCATAAGCTACAAAATATATTGTTTCTTTCAAGCAGTCAGCAAGAAAAAGTGAAGGTATAATGATTACTATCGCCTTAAAAACTCATAAATAATTCGGTATGACATATTCAAAACGTCTTTGAATAGTATAAAATCAAAACACCTGTATGTATTTAAATAATCTGGGTTTTACAATAGAATGTAAATATTACTGATACAATAATAAAACCAGTTTGTTATAAATTATTTCTACACAATTATTAACGCTTGCTAGAAAATTGACATTTAGCTATAATATTTACTTTCAATATATATTTTAAACTGTCATGCTAGGCTCTATTATTGATCAAAATAACTATGCTCTTTAATCATTTGGCGTAAGAATATAAGGCTATTATTTATAGCAAACAGACAGTCAAACAGACTGACATGGCGTCACAATACGTCACAAGGAAGACGTCGGCGTGTCGGACCCCAATCGGCACAAAAACTACATAACAGCCGTAACC
>TCONS_00000670 XLOC_000658
ACAACAGCACCATCATGGACTCGTTGCGTTTCTGCGAGGATGTCTGCGGACCCGGCCACTGGCTGCATTGGAAGAAGAGTCGCGAGAGCTTCTGTTGCCTCTACAATGAGTTCCAGCAGGTCGTGGATTACTTGCCGAGTCTCAATTAGACAAAATGCTT
>TCONS_00000671 XLOC_000659
CCGAAGTTTGCACGTGCGCGGTAAAAAGGAGCGATGAAATCGCACCGTGCTACTGCGGACAGGATCCAGGTAGTATGGATGAACTCCACTGCGATGGCGAGTCGTGGGAAGGAAAAATGGTGCGGCAGGT
>TCONS_00000672 XLOC_000660
AAAAACTTCCCGTTTTAAACAAGATTGTTTCCTTTTCAGCGTGTCACACATAGACCTTAACAAACAGAATTTATAGTGTTATCGACAATTACTAACACTTCTTTGTAATATAATAGTAGAGACTCGATTACCAGGACCTCAGCAACCATAACATAACATACGAATTCGCCAACCTTATATGAAATTTATGTATGAAATTCAAAAAGTATTAAACCAGTTTTAAAAATACACTAATAGTAAGCTACATTGCTGCTGAGTGCTATGAGACTACTTTTTTACTAGAGAATCTATATATTAATACGTGAAGCAAAAAGTAAATGCCCCTTTTGCCAAAAAGTTTGTAATTAATTTTCGATTTCGATTATTCGAATGGTTCATTGAGTCTCTAGTGTAAGTGCTAAAATAAACCCGGTGCTCCAAGCTAGGAAACCATAGATAAATACCACATATAAACTTTAATGTATGGATTATGGATTTATTTTGTCTTGATAGCGTCTGCCATTCATTTAGCACGATTTGTCTGTATCTTGCACACGAGTCGAAAACATTAGGCAAGTGTTTGAGAATCCTTCGTACCATCGTTGCACTATAAG
>TCONS_00000673 XLOC_000661
TCAAGTCAAACCGTATCAACTTGTGAATGCGAAACGCGTGGCCGAACGCACATCACTAGTAAAAACAAGCATAAACTCTTGTCTGGATTGTACGTTTGTTCCATAATTTATGAGAGTTGATTAAGTCTACAAAAATACAGGCTCACAGGTCTCTCAGATGTATTCAAGTCTAGATAAATATTATTATAATATTCAAAATATTGTCATTGCATGTTGAAATGGGATACCCTTGGAGGAATATTTTTAGTCAGTTGTGTGGTGATGTAGGGGTAAGCGTCTGACATAGGACTCAGTTTTTTAATCTAATTTGACTTTCGGAGAGAACGGTACTTGAAGCGTCTCTTTTGAATCCCAAAAGTCTAGATTGTAGACTGAAAATGCCTTCGTTTCTAATATGTATAAATTGATGTGTATTATTAAATCAGTTCCGTAGTTTATTTGTTTTTATGTAAGTTTTATTTGAATATTGTGTTTCCTTATTACTTTTTACTAAGCTATCATGGAACATTTTCACGTATAAATGTATAATAAATTTGAACAAATTGT
>TCONS_00000674 XLOC_000662
AGGTAACCTTGCGATTGGCATGCTGGAGGCCTCTAGCTTGTTGACTGCGGAGGCCTGGACCCGAGCATTCAACACCAAGAGAAACTTGTGAATGGGATCCTGGAATCTTCCGGTTTAATGACAGCAGGGGTCCCTAAGGGGGGGATGGGACTGTGAGAAGGAAGTGAGGGGGGAAGGATGGGTATGGTAATGACTTCTTTGACATGTATTATTGGCCGTTTTATATAAATGTGTTCCGTTTTACTTCCATATTTCAGACCAGGCCCAGGAAAGCGTAAATGCTAAAATTCCCGCAAAATAGCTCCTATATTTCATACATATTTCGCACGAGAGTCGAACACTGAATACCCTCCTTAAACAGATCTCTCGACTAACCTTCCATACTGTAT
>TCONS_00000675 XLOC_000663
GCGCCGAACGCTCCACCTAGGCCTCTGTCTACCCCGCTCATGCACCCGTGAAGCTGTGACCGCTCTGGTGGACAGGGCCCGAGGACCTCTACTAAAGCACACAGTGGTGGCAGTGCGAATGCCTCTCCGCGGCACCTACTCCTACATCGAAGACCCTACCTTCCAAGTGTTGATGTA
>TCONS_00000676 XLOC_000664
GGACGGCTCGCCGCGCGCGCGCTCCGAGGAGATACCGCTCGAGGACATCAAGAGGAACGCAGCCGGCGCCAACTCCACGCCACCGCCCACGGTACCACAGATTCAACCGAGCACATCGTCTCAGCAACAGAAAGTGACAACCCACTCGTCAGAAGAGACCTCGTTCATATCTGGCGAGCCTCCTCGACCCAGGCGGAAAGGCCTAGTCGAAACCATATGATATTAACTCTTGGTCTCTCGT
>TCONS_00000677 XLOC_000665
GGTTGATTGATGGTATTTTATATCTAAAGATACTAGGAGACCAAAGTAATCAACTTTTTCCTGCTCTGTATTCCATTCCTTGAAGATTTCCAGCACATGCATTATGCTTATGAAATTGTAATTATTTATGGTTAGCAAAGGTACACAATACCTGATGACTTGCAATAAAAAATAATCTGTGAAAGCAAAGTAATTTACCACTCTCTCTTGCTCGATATTCCATTCCTTAAAAATTTATAACCCATCTATTATGCTTATAAAATTGTAAATGTTTAAGGCTAGTGAAAGTAAACAATATTTGACCCACTTGACGAAATGAATCATGATCAAATGCTACTCAGACACTAACTCCTGTGTAAAAGACTTCCCTCTAAGAGACATAAACGGCCACGTTAACAATGCTTATATTGTCATTGTTGGAATTAACACAGTAAGATGAGATTAACATTATTATTCTATCAGCATTCAGTTAATTTATCCTTATATGGTTTACCTTCATTCTTCAACCTGTTACTACATGCAGACGGTTCTAGCAAGGTTTT
>TCONS_00000679 XLOC_000667
GAGCCTATCGCCATATCGGGCACAAATTCCAGACTCCGGGCTGATACTGAGCAGAAAAACCCAAATATCACTTTGCCCGACCCGGGATTCGAACCCAGGACCTCAGAGCGCTGTTGTACCGGACATGCAATACAACTACGCCACCGAGGCAGTCATTATTCACTTATATTATTGATTAAATAAAATTAGTTCTTATATTTCTGATGCAGCAACTATGGGGACAGAGGGCAAATGTATTGCTATGTATAGGATCAAAAATAAACTTATTGATACTAAAAATGTAGCAGATGTAAGTGCAGTCATTAAATTATAATTTAACATAACATTAATAATAAGTACCATTTTTTGCGTAATAAATTGAGTTAAATAACATCACATGAATCAGGGTATTTACTTTTAAGTCCCTCCTCTAGCAGACGGCTCTGATCATTCGTTCCATATATACGTATGTTGTATGTTAATACGTATTTTAAACAATTATATGTTGCAGTACTTATAATCGCAATAGCGACATATAGGTATGCTTGATTCGAAACTAAGATTCAGCAA
>TCONS_00000680 XLOC_000668
TGAAATTATCGATTGATATCACTTCTAAAGATAAAGTACAATAGTCAGTTATTGTTTGAATAATCAACTGCCAGATTTTAGGTTATATTTTTTGGAAACGAGTATTCCTTATTAGTAACACTGCATAAAGTCTATTTTTTAGTTGCATGTAGGTATAAATGCAGGCAGACCATAAAATTTGCTTGTTATATTAACACTCTGAGCGAATACTCGACAGACACTAGGTTAACTGACCACTGAGTTTAATTTAGGGTTTTTTAGGTGAACACTGATAGTATTTGCTTAGATAACAATGTCACTCACTGATTACACTATGGTTAATAATATTCGTTAACTTTTAAGTACACTGTTTCCTGTTTCACTGTTGTGTTTGACGTTATATAGTTCCTCTGATTGCCTTCCGATGGTTTTTGGCGCTAGCGTCGTAGCAAAAATGCATTAAAATCGCTCAGAGCGGCCAGCGAGCGATAAGCAAACAAATGTTTACGTGATACCAAAATTTTAAACAATTAACAATTGATCGCTA
>TCONS_00000681 XLOC_000669
GTAGGTGCGGGCGATAGTGGCGCTACCGCCGCTAAAGGGTACAGATGCGGTGCCCATGATCGCGACCTTCGGCACCGGATACCGGCCACTACTGCAGAGATATGCGCCCGCGCAGAACAATTCAAACACGACGCAATACAGCGGGCCGCATTGCCTGCTGTGGCGTGCTCAGCGATGGCTCCCAGACTAAATGTGCTCTATACAGAGCGG
>TCONS_00000682 XLOC_000670
CCTCCCGTTGTTCAGGCCATGTATTCTGATGTATTTCCAGTTTTTCATCACCTGTAATATGGTTTATAGTATATTTTATCCATTCTCCATGTCGGAAATTTCCTTGGACGCACAATTTTCACTTTTGGCAAGGTTCTTG
>TCONS_00000683 XLOC_000671
CTATAGAGATTTATAATTTTGTAGAAATTACTGTTAAATATCATAAATTGTTTAATCATTAAAAATAATTGAATGTTTAAAAAACAAAAATATTCCAGAAACGCAAGACCCTCAAGCTAGTGATATCATCAGCCACAATGGACGCGGAGTTCCTGAAGGAGTTCTTCGACCTGTCGGACAAGCGCGGAACCAAACCCAGCACTTCGGTCATAATGGCGATGCAGGGGCGGACGCATCCGATAGACATACTGTATGCTGAAGGTACTTGCAACATCTACTCATTCCCCGCTTTGTTATAAAGCAGGGTTGGCCAACTTGGTAAGACCCAAGATCTACTTTTCACTGATGATACACTGTGCGATCTACCAAGCTACATACATCATGAAATCTTAAATGAAACAACATAGTTCAGTGCACAAT
>TCONS_00000684 XLOC_000672
TGATTTATTATGTTTACGCGAATGTTAGACATTGAAATTAAACTAATTTTTGGATTC
>TCONS_00000685 XLOC_000673
AGTGGAGTCATTTTAAAATGATTTAGTCTAGCTTCATAGGATTGTAGACTGCGACAAAGATTGCCAGCATACGAAACGTGGTAAAGAAATTGCTTTTGGAGTCTTTCAAGTCTATTGATATGCACTGCGTAACATGGATTCCAAACGGGACTACAATATTCTAAGAGGCTTCGGACGTAATTATTAAATAAAATTATAGGAACTACTGGATCTTTAAAAAAATGCGTTTGACGTGAAACAAAACCGCCTAATCGTGCTCCTTTTTTAACAATGTAATCGATATGTTCGCGAAAGTTTAATTTAGTATCAATTATAACACCAAGGTCACGCATGCTGGAGACCTCTTCAAGCAAATTGCCATCAATATTATAAGTGGCCGGCAATGGGTTTCTCTTTCTTGAGAATTTCATATGATGGCATTTACTGGTATTAAGTACCATCTTATTTTTTAAACACCAGCTATTAAGTTTATTTATGTCATTCTGTAAACCCGAGATATCTTCGATAGAACGAATTGTCCTGTACAATTTTAAATCATCCGCAAACATTTGGAAGTTGGATGTAAGGCAAGAGCACAAATCATTAATAAATACT
>TCONS_00000686 XLOC_000674
CTGAAAACATCTTGATTGTACTGAACAATAATGTAATATATATTATACTAGCTTTTGCTCGCTTCTTCGCCCACGTGCTGCTCCGCTCCTTTTGATCATAGCGTGATGATATATAACCTATAGCCTTCCGCGATAAGTGGGCTATCCAACACTAAAATATTTTTTCAGTTCGGACTAGTAGTTCCTGAGGTTAGCGCGTTCAAACAAACAAACTCTTCAGATTTATATCATAGTAAAAAGTATCCTATGTCCATCTCCTAGTTTTAAGATACCTCCCCAGCAATTTTCAGCCAAATCGATTCAGCCGTTCTTGAGTTATAAATAGTGTAACTAACACGACTTTCTTTTATATATATAGACTAGCTTTTGCCCGCGGCTCCGCCCGCGTTATAAAGTTTTTCGGGCTAAAGTTTTCCGTTATAAAAGTCACGCTATATATTTTCTCGGGAGCCTATGTTCTTCCCAGGGTCTCAAACTGTCTCCATACCAAATTTTATCCTAATACGTTGGGTAGTTTTTAAGTTTAACACGTTCGGGCAGACCGATGCAGCGGGGGACTTTGTTTTATG
>TCONS_00000687 XLOC_000675
TGGTTTCGCCCACGTAAAAGACATTCCAGCTACTAAAGTTCCTAAAACACCAGCGTTTCATAACTCCAACTGTACGATATTAAGCCATCTCTAAAAAATGTAATAAAAAATGTGTTATTTTACATTGGAGTAAATTTCCGGGATAAAAGTAACCTTTGTGTTAATCCAGGAAATGGTCTACTTGTGTGACAAATTTCATCCAAATCCGTTCAGCTGTTTCTGAGTTTAATTCTAACAAACATGCAAACATTTTCACCAACTTTTGCATTATATTAGTAAGATAAGATAGTAAGAAGTACGGTACTAACATTATCTTATATATCTCGCTCCTTTCTTTAATCCTACTATTAAAACTATAAAACAATAAAACATATTACAATCGGGACAAGTATCTTAAAAAAATAAAATTGGAAACATTTTGATACTTGTATGTATATGCTGACATGGGATGTATGGAACATGCTGATAAAATTATAATTTTCGTATAGTTGAAATTGTGTATGACCTCATTTCTTCTCTTTCTTGCGTGCTATTTTAGTCTTAAATTACTT
>TCONS_00000688 XLOC_000676
CTACCTCGGATTCAAGCAGGTGTATGACATCCATGGTGGACTCCTCGATGGAGCGGCCCACCGTCTGCACCACCAGCTCAGGCG
>TCONS_00000690 XLOC_000678
GTTTGGGTCAGTAACCTTAGATTGAATTCCTTTAGTCACTCTTATTTATGCTCACAGATGTCATATGAAATATAAAGTTAAAAAAACTTAATAAAAAAGAATTTTATTATTGTTTTATAACACTATGTACAGCAAGATTTACTTTGTAATTCTTTATGTATTTTTTTATATTCAATGTTTAATTACAAGTATTATACAATCAATGGTTTCTTAATAACAATTTAAGACGGAAAGAAGCAAGCCGATAGAATGTTTATGTATCAGTACAGAAGCCCATGTTTTCACATAATATTGTGTGATAAAGCCTTCTTTATGATGTAACATTTTCTACAAACATTTTTATCAAGTATGAATTTTTGCATCTTACATCTTTAAAAAAAAATCTGTTAATGTCACCTGCACTACCTATCAAACGACGAATCGCTAAAAATAAAGATTATCGTCATCTCTACTTAAATATTGAACTTTATTACAAAATAATGTCTTCATTCTTTAAACGGCATTCAATTATGAACTTTATCGTAGTATATTAGAGTTCCTATTGCAGTAAACTGATATTATAATGAAAATTAACAATGTCTCTAAAAGG
>TCONS_00000691 XLOC_000679
GTTTGTTTGTATGTTTGTTTGTTTGAACGCGCTAATCTCAGGAACTACCAGTCCAAATTGAAAAATTCTTTTTGTGTTGGATAGCCCTTTGTTCGTGGAGTGCTATAGGCTATATATCAT
>TCONS_00000692 XLOC_000680
AAATGAGAAAACACAATGAACAATCGTATAAAAATGACAGATTCGAAATTCAAATGTAATATTTTTTTATAATTAAGTGTAACAGTATTTATGGCCAGACTAAGTATAATTCTGTTTCATAATGTTAGCGTTAACGATTGTACATATGCTTTTTGGCTACGGCCCTAGGTGTATCTTGCCATCGTAAATATTTAGACTTCGTAAATTTCGTATTTTGATGTATCATGTAAAGACGAACGAAAACTAATTTAGCTTTAAATAATCTTTCTTCATCTAGCAATTATTATAACGGAACAATACAAATAAAAATTATTTACTAAATTTTATTACTACTCGGTGCATCAAAATTGGTCATGCGTATTAATGTATATAATAAAACTAAAGCGCGTCATTCAGACATTGATAACGTTTTGACGATACTACGGATTTTGCTTTAGCAACTGTCAGTTTCGTTGTTGTATACTGTTTATAGGCAACAAGGGGAGATCGTCTGCGCGGAACTTATTATATTTATTAATGAAAACAAGAAGTCGAACCCTG
>TCONS_00000694 XLOC_000682
TACTGTTTTCACCTGAAGGGGTAATGAAATAGCATTCTTCCTGCTGTTCAATTTTATTCAATGTTACGTCAATGAGTTGGTCAGTTCTAGTAACTCGATCGATCTGCGGTAACCATGCGATATTGTCTTCTTCTTTCGATGATTCCTCGGCCGGTTCGGGTACATTTTCGTTTTCTTCTGATTGGTTTTCGTCTGAAAATATGTATCTTTGTTTAAGTTAACCTTTAAGAAAGGAAGAATACATGACATGAGTATTATTCTGTGAATATTTAAGATTATTGATACCACGGATAAAGTAATAGATATGATAATACTGATAATGTTTAGGCGAATCATTTCATGTGTGAAGCGTTTGCCATATT
>TCONS_00000695 XLOC_000683
AGATTACGATCTGCGACGGCGACAATGAGAGAGGGAGTCCCCCCCACTGCCTGCTCGGGGCGGGATGAGCGCACACCGAGCCCGTCGACACCTCCGGACAGAACCGGGGGCCGCCCAAGATGGGCCAATCTCGTCAAACTGCGACACGACGGCCGCCGCAAGAGGCGACGACCGCCAACCACCTCGGTTGTCAGGATATTAGCCAGCGCGCAGATCAGCCTGATCGGTCTGATCGACGCGCCGTTGCCCAGGGTGCACCACGAGGAGGTTTCCTGACCTAGCACCCCAACCTAACCTAACCTAACCTAACCTAATTAACCTAATTAACCTAATAATTACCCCTAACTTTTTACATAAGACCGCCGTGCGCCGCACATAGGATTAACCTGAAAAAAAGAAAAAGAAATTTAGAATTTTA
>TCONS_00000697 XLOC_000685
TAGTTCAGTAAATGAAAGCACCGGATATTCTGCCACATTTTTAGTTTATGGCCGGGAACTTGTGACTTGTGGGACACACTATATAGAAAATTCCGATCCTAATGATCTCGTGCTTTTACCACATGATGCTTATGCTGAAAATTTAGGGTACCTAGCTGAAATTTTTGACAAAGTGCAAGCATCACTTTGGCAGGCACATACAAAAAACACTCAACAATATAATTTGCGTCGTAGAAAGGCAGAGTTTAATGTGGGAGATATTGTCTGGAAAAGATGTTATTTTCAAAGTGACAAAGAAAATTACTTTAGCAAGAAGTTGGCTCCTAAATTTAAAAAATGTCGCATTAAAGAAAAACGTTCAGCACTTGTCTATGTATTGGAAGATTTAGTAGGAAATGACCTAGGTGTCTGGCATATTAAGGATTTGAAGATTTCCGGTAGTTCTTAACATTTATTAATGTTATGTTCTAAATATTCCCTTTATTCTTCCCTCTTTCCCTTTTCTCATTGTGTACTTATACATACACTAAGTTTATTTTTTATTTTTTTTTTTGAATTTTTCCCCTAGAAAAAATTCTTTCCTAAGGGAGGGGGTA
>TCONS_00000698 XLOC_000686
GTACTTTATAGACCTATAGCTGGTTTCTTAAATTTAGATTGAGATACTTATATGGTGGACAGAATATGTTGTTAAGTATGTATAAATATTAGGGACGGGCAATGGGTATTTATTTATGTATTATATGTATCTAAGCATGTCTAAGTACAATTTTACTTCATTAATGTATCGAAGTAATTTAAATAACCTGGGAATATTTAAATATTTTGAAACGCTTATAGTTCGGTTTAACACAAACGACATTGTGGTGGCACACCAAGAAATTAATTACAATTTTTTTTTATATTTTAATATCTTCTCGTAGTAATCAACGCTCTCATATTATACTTAATACTAATCTTGATGTCAATGAAGCGTAATAATTCAGAACAATCATTTAATTTCCTTACTGTTTTAAAACATAAATTTTGTACAATAAATTAGCCGGATTTTTTTAAACCAAATCTTATTTATAAAAC
>TCONS_00000701 XLOC_000688
TACCTGTTGGTCAGATGTGGTACATCGTAATGATGTTCAGCTCTGCTGTCTGGCTGCGGGTGCTCGTATCTTGGAGGTCGGTGCTGCATCAGATCAGGAGCTAAAGATAGCGACTGCTTCTCTACCGCCGGGTACATCTCCGGTTGGAAATCTA
>TCONS_00000702 XLOC_000689
GCGCAGATATCTAAAGCACGTGGTGCTGCGGTTCCTGACGGCGCGCGAGCTGGAGGCGCGGCAGCTCACGCGCGCGCTCGCCGCGCTGCTGCGCCTCTCCGCGCACGAGGAGGCGCTGCTGCGCGCCGCCGCGCCGCGCTCCGGCCTCGCCGCCTGGCTGCCCTCGCTGCCCTCGCTCTCCTCGCTGCCCTCGCTCAACACTTGATCCCACACGCTCCGCCCGCACCGCACACCGCACCTCTGAATAACTGGTACTTATTATGAAGATGTTGACTTACAGAACCGACCTTACCTATACATACCTTTCGGGTGAAAACTTATTTGGCACCACTTTTTCTGGCAACTTTTTTTAGAACTTCA
>TCONS_00000703 XLOC_000690
ATAGATCATATAACTAATAAAGCGTTTCAACTTTATGGATTTATTATGAGATCGTGTGAGGAGTTCAAACGGCCGGAAAGCTATTTGTCACTGTTCAAATCATTAGTAAGGTCACAACTTGAGTACGCAACAGCTATATGGAATCCCCACTACGATATATATGTAAACCAAATAGAAATGGTTCAATGTAAGTTTTTGCGGGCAATTTACTATAAATGTTTCCGTGCAAGGTCCTCGTATGTAGATTTGTTAGGAAAGTTCTCACTTACGTCACTGAAAGTCAGAAGGCTTTATCTAGATCAAATGTTGCTATATGGTATTTGCCACAATAACTTTGACTGTATTAATATTAACGACGAGATCTCAGTATCGGTTCCCCCACATATTCCCCGTTTATGTAACAACCATTCTAATGATGTATTCCATACTAAATTCTGTCGGACTAATGCTGGTGAGCGTGCACCTTTACGACGTCTTATGAAGTCATACAATGAATACTTTTCTGATATAGATGTGTTCGCATTAAAACCTCAAGTATATAAAAAAAAAATATTAGAAATATCTACAGAATTGTAATGATTTATCTGTTTTAGCTTTT
>TCONS_00000704 XLOC_000691
TGCAGCTGAGTCGGCGCTGTTTAGTAAAAGAAAACCTTACTATCAAAATCCGTCATATACTGTTACTTAAGATATTATTTGAGATGTTGTACGGTTACGATTGTCTGGAAGAAATCGCTCTTAGAGATAAGACCTATTGTTACACTAGCTACACTTAATTCCTATATGTGGCTTTTTTCTTTTACTTATGTGGTGTTCAATAAAGAATTATCCATCTGTTTATTAAATAGTGACACTCTTAAGTTGTTGACGTTAACGTGACGGCGTCTCAGCTGATATCACGCTTCAGAGCGAAATTGAGCTGCATCTATGCACACGGCGCTGACTTTCTTCTTGAGAGCTCTCGGGGTTAAACAGGATTCCTACGGGAGTCCATCATTGTTAAATACAACGATAATGAAGAATAGACAAGGATGATAATCAATTATACTAAATACAGAGAGACCAAGGTTGCGTTGCTGAACCTTTTTTTTATACGTGTACGACTAAGTGACTCCACTGTACCTGATAAGTACAGTGGGGTTCAATACAGTGTTGACTGACGAGAGATGATTA
>TCONS_00000705 XLOC_000692
ATTTCAGGTTCTCAATGGAGCCCCGCATGAAATTCATATTAAACATACCCGTATCAGAAGAAACACTTCACACGGTCTTAACCCGAAACACTCAACCCACCCTCCTCCTGGAAGCTTCTAGAAGCAATGTCGTTGTACCGGCAAAGAGTTTTGTAAGGACCATTATTGAAAAATGTGAAGCGTTACCGAATTACTGCAAAATTAAGATTAAAGGGGGTCATGATTTTCATATAACAAACCCAGCCGTGGTTGCGAAACATGTGAAAAGATTTTTAAATAGTAAAATTTGTGTAGCAAGTAATAAAAAATGTAAATTATAATACCCTTTCTACTTACCTATAAC
>TCONS_00000706 XLOC_000693
TCTGGAGATGTAGGTATTTATTATTAGATTATTATTTGAAAAAACGTGTAAATAATAATGAAGAAGGATTTTTTTAATTCTGGGAACTCAAAAGTAAATTCCTATAAATAATAAAAATGCCGTAGCCAATATTTAGCTTAAATTGCCAGATTACGATCTAAATTAATGACATAAAATACACACATCTCTCCTACATTAAAAATCACATAGCTATAAATGGTGCAATAACGTTTTCCAAATATTTAAATATGGAATCACTGAAGTACGAATGTTATCTTCAAAAGTGTGGCGTGTAAACGTTTAATGTTTTCTTACACCGCCACGAGGCTAAGACAACACGCCTTCTGCCACTTATAGGCTTATCTACGTTGGATATTGCATCTACTGAATTTTTATTACCGGCGATAACCGTTCTATAAATATTTTCATTTTATATTCAGCGGTTGCCATAAAATTGCTCAGGCATGTTGCAAAAAACAATAACTTATGTTGCGCTCCGTAGTGCTTAAGCAGTTAATTTGCTGCAAATAGACTTTACTATTTATAAGTTTACTATTTCTGTTTATGTACTAACTATAA
>TCONS_00000707 XLOC_000694
AAAGTGAATACGGTGCCTAAAAGAACCTCTAAGTGACCACAAAATCAAACAAAAAATGTTAAATTGTTTAAGCCTTTCAATATTACATCTTTTAAATAATAATAAGAGTTTATTTTTTTATTCTTTTATTGTATTCATGAAACAAATGATCCATGCCAAATGTTTATACATCCTGTATCGGTAGATTTTTTAAATATAATGTGATGGAGTCATTGTAGAGGCCGCGTGGTCGCTTGGTCGCGCGGCCACGTGCCGAGATTTGTTTGTTACTGTACTGTCTGGCGCACGGGTCTCGTGCGCTCGCCTCACACACTAGTGCCTATTCATGTTTACTTGTTGCGAATGGTTAGCGCCACATATGATTACACAGTTGCACTATACGTTTGAATATTTAACTATAATCGATCAAGCTTATTTGGTTAGTTGAATGCGAATTTTAGATATCGTACGTTTATACATGTATCGTTAGTTACTAGATGACAGCAATATATACTATGTCGCGGTGCGTCGAACAAAGTGATGATAATATATCGAGCGCTATTTACCATAAAGGTGTATTTGTAAGTGTAGTGGTGATTACAAATTTTATAAGAGACA
>TCONS_00000708 XLOC_000695
CAGCCCTGTACCACCCAGTGTCCTCCATCATTGCGAACGTTATCCTGCTGAACACTGAGTTTTGTGTGTGTGTGCCTGTCATAGCTTCGTTCTAAAACAATACGAAAGTTTTTGAAAATTGGATGTCGTAAAATCATTGATACATATGCACTACGTATTAGATGTGGCGTTCTGAACA
>TCONS_00000709 XLOC_000696
TTGCTTACTTTTTCAAATAAAGTACACAATAAATTAAATGTAAAAACGTATGTAAGGCTGCAGGTATGACAATACGCCTGTAGGGAGCTGACAACTAGTCGCTTGAAATGAAAAAATAAAACTTGTTTTTCTCGTTTATGTTCCGGCTTTCTATCACAAAGGGCGCACTGTATGAAAATATATGTGGTTTTGTATGTAATATAGAGCGTACACTTAAAAAGTCTCTTTATTAATATCGCGTGAAGGTTGTCTATTTTATTTTTGTATCAAAATCAATATCCTTAGTGAATGATACTGAATAACACGAAATATGTTATTGATCAATATTTAAAGTATATTATGTGACAAAAATGAATTTTTTTAAACCTTTGCGAACTCAAAGTGTCTGCACCAGGTCGTGTCCTACCGACTCCCTAACACGTTGAAAAGGCTATCCACAATGATTGCAATTTATTTGTTCGTGAGCAGTGGCTAACATTATTTTTTATAGACGGGC
>TCONS_00000710 XLOC_000697
AAAGGGGCCTCTACGTGTTGGATCCATGTCCCCACGCAAGCCTTCCAAAAGGACCGGCCTTTACCCCGTGATTTCCCGCAGGAAAGATACAATATAATAATATCAGCCCTATATTATATATTGCCCACTGTTGGGCACGGGCCTCCTCTACTACTGAGAGGGATTAGGCCTTTGTGCACCATGCTGGCTTTGTACGGCTTGGTAGACTTAACACACCCTCGAAATTCCTATAGAGAACTTCTCAGGTATGCAGGTTTCCTCACGATGTTTTCCTTCACCGTTAAAGCAAGCGTTAATAATTCACAAAGAATACACACATAAATTTATTTTTTTTAGAAATGTCACAGATGTGTGCCCTTGGGATTTTAACCTCGGACATTCGTCTTATTTTAAATGTTGTTTATTTTAAATTTTGCATGACAGTATATAAATCATAAAAGCCGCTCCAGCTTCCACACCATAAAATATTTTTAGAGACGTCACAATCATCAAATCTTTAGAATACAAGAAGAGTTAGTTATCTTTAAAAAATATACCTTTTAAAAGCCGCGCTTTTAAAAACGACGCGTGTTTTGAAAAGCTACTTTATAA
>TCONS_00000711 XLOC_000698
TTTTAAGCTTCAAGCTGGCCACACATTCTTCATTCCGACCGGCTGGATCCACGCGGTATACACACCGAGTGACTCCCTGGTCTTCGGAGGCAACTTCCTGCATCAGTTCGGCATCGAGAAGCAGCTGAAAATCGCACAGGTTGAAGACGTCACTAAGGTGCCGCAGAAGTTCCGCTACCCGTTCTTCAC
>TCONS_00000712 XLOC_000699
GTTATCATGCTATCTCTTTCTCACGCACGAGGGATTATGGCCGTTGACACTCGGTGACATCACAATTATTCACAGTTATTCGGCAGCTAACCTTTACACCAAATTTCAAAACTTTGTAACTTATTTCTTATAGCGTGGACTTTGAAAAGTATTTTTTAGTTTAATTTTAAATGGCTTACTTTTTTGAGAAATTTATTTTAAAATATTCAATAAGCCTATCATTACTTCGGAGAAAAAGAATGATAAGTAACTTAGTTTTTAATTGCAGGACAAAAAATATAAGTTCCTGTTAAATTTTAAGCGGCACTTTTGCGGTTTTCTCGGTGTTTTTTGTATAATTCAATGACGCAACTAGCATGCCGGTAATCCGGTTATAAGCGACACGACTTAGAATAAACATAATATGACGTCTCATAATGTCGAGTGGTTCTACTGATTACGATATTGTTAA
>TCONS_00000713 XLOC_000700
ATCTAATGGTATGCATATTATAGCATAAGAGTAATGTCTACCATTCAAATATTTTTCGTTTCGATAGTCACCAAAACTGTATCGATTTGCTTTGTTGTAAGGAAGTAAAAGTAAAATTTTATGTTCTTAGTTTTACGATGTACTAGTTCGCTATATAATAATGGAATAGCCTTTTAAAACAGTTTTAAATTGAGATTTAGTTTATTTTTTGCAATTCTATTGAGGTGTGAAACAGGGTTCTTATAATTCCATGATTAAACACAATCGTTGTAATTATAGTCACGCGAGAGGGGAATTAGAGACATATTAATCTATTGGTGCGAGAATGATTTATGGCATTTGAATTTTAAATCTAGGTCTGGTTTTTATTTGCAACCGTCGCAAGTTGGAATTACTATTCAACGAGTCGAGTCTTGAATTTATTTATTGTTAGACTGCTAACGGAATTTAAATACTTTAAATAATGAATATTTATAATTATATATGTATTTGGGACACAAATAGTATAGTACGACTCTTATTCCG
>TCONS_00000714 XLOC_000701
CAGAGCCGCTCAGTTCCTAAAGGTGATGTCGGACAGCCAGAGTCTGCAGGAGTCGCAGAATCTATCCATGTTTTTAGCCACGCAGAACAAGATACGTGACACTGTGAAGGATGCTTTGGAGAAAATCAACGGTATG
>TCONS_00000715 XLOC_000702
GTTTAGCATCACATCGAGGCGCATAATTGGCATGTCACTGGAAACAACAGGTTCATGTCGGGCAATTAAATTATCATACCCACGTTGCCTTTTAGGGGTGTATTGTGATAATAACAATGTTAGTTGATTTATTGCTTGTTGCACGTCCGGTTCGACGATATGACGGTAAATGTTAGGAATTTCATTCTGTTCTAGAAATTGTACGATATGTTGTTGAAATGTTACAGCTTACAATACAGTAGCGGACGGTTGACAGAAATGAAAGGTTGGTTCAATTGCTGCAAATTTCGTTTTAACGGGGATAACTAGATTATTTTAAACTTTCCAATAACATACAAGCGTTTGGGAAGATTCCCGATAAATTCACTATCTTCGACACGTCAGAAATGGCTCAGAAGTCATAGTGTGGGCCGTAGACACACAATCAGTCCAATGACAGTTGACCTAACAAAATTAAATTGGCAACACGGCCTTATTTCACACACTCGCACATAAAACCGACGTATGCAGAGATGTGGTTAATAAACGTTAACTATGAT
>TCONS_00000716 XLOC_000703
TTAGTAAACTCTAAACAAAAAAGGTTCGTGCCAGCATTACTTTGGCTTTATTTGCTGTGGTGCAGAACAGGTCAATGTTAAGGTTCGGAGGCAGCTCATTAAAGCCTTTGCAACTTCTTGAAAGAAAAGCGTTCTGCCTATATTTACTAGTTGAAGGGGATATGGAAAGTAAAGGTCTTTGCCTAAAGTTAAGCTGATTAGTGCGCAGGGAAATTTTCGATAATAGATCTGGGCAATCGATTGAGCCCTGAGCTAGCTTCAATAGAAAACAGATATCACCTATCATACGTCTTTTCTCTAGGGGGAGAAAGTGGTACTTTTTACAGCGCTGGTGGTAATTCAGATTGTTTTGATGAGCTTTAAAATCTAAATATCTAAGAAAATTCTTCTGTACTTGCTCAATTCTATTGATATACGTATTATACTGCGGGTTCCAAAGTTGCGATGCGTATTCTAAGTGACTACGTACAAATGAACAGTAAAGGACTTTTATGGGCTTTAGGGACTGGAAACAGGCAGATGATCTAATTATGAAACCTAATGCTTTAGATGCTTTACTTATGATGTGGTCAATGTGCATATTAAACACTAACTTGTC
>TCONS_00000718 XLOC_000705
GCCGTGGTTGGTAAGCCGGGGGATCGCTTGTACACCGTTCGCAGGGTATCCCTTGTGATAAATACGGCAGACCTAAAAAAATAATATATATAGGTATAAGGCAATACTTAAATTTCGAACCCTTTGATATTTATCAATTAGTCGGTTATATTACAGTATTATACAGAGCAATTATAATTAATCTTTGGTTTAGTAAGTATGGAGTTTTACGAAGTAACTATGACCAGGGCTCCTAGACGAGATGTCTAGGAAGCCTGGTGTGTCTCGGACGTTTGTCCTTGCCAGAATAATTCTGTTGCCAATAGCAACATTATCGAACCCACGTTTGATGTGGTTGAATTTTTTTTATCGCTTCGAATGACGAGACGACCTTGCCGTTCGCCTGATGGTAAGCTATACGACCTCCCATAAACAGTAGAAATACCATCCAACACCTTGAATTACTAAGTATTGTTTGGTATTCCACGGCGCTAGTCATGAGACATGAGATGTTAAGTCTTATTATTTACTTCCAATTGGATGTTTTTAAAAGACTCAGACTCTGCTCGTATGGCGCTATAATTACAAGCTCATACCGCGG
>TCONS_00000719 XLOC_000706
CGTGTTAAGAAATTATTTGGAGTTTTTTCAAGTTCTGTAAATGATCACTAATGTTATGTCGCCCAGATTTAGCCGAATTTCCGGCTACTTCTCGTCCAAATGTATCTCAAAGTCACAAGTTGTTTCGGTCATGTATAATTATTGCTTACATTGTTGTGCTGTAATTATGTGTAATATATTTCGTTATTAATATATAAACCGGTATGAATTACCAAAGGAGTTAGATATGTTTAGTGTTTTAATAATTTTTTTTGTACCAACATTTAATTTCCTGTAACAAAGTCCACATATTGTCTCGCGGTATCCATTTTTAGTTTCTTTGTCATTAATTAATCACAATGTATTTACTCGTTAATTTAAACACTATTTTTGTATAAAACTTTTTTGATTGTTTGTACACTACGTTTATTTTCTATATCTGTTATATATTTTTTACTCGACACGATTTAGATGCGCGAATCGTTAAGTTATTGCATTTTAGGAACAAATTGTATTTAGACAATTCGAACGTGAAGTTGAGTTGTTTACTCATATAATTTATACGAGGGAACAAAGCTCAATAGTTACTTGACAATGTCGCGCCGCACCGCACGGACGCC
>TCONS_00000720 XLOC_000707
TGAAAGTGAACCACTTTTAGCCAGGATCAGATGATTCATTTAAGTATGCCTTTTATTTACATTTTGTTGCTGGTATCATCTGAGCGTAAAGTGTATAATGAATAATTTTTATTTAACATTGTTCACTTCACTCACAGTTAAACAAAAACAAAATGTTAACAATATAATAATTTCAATTTGTCTGTTATAAGCACAGAAGAGATAAAAATAAAAAATTTATACTATGGCTTCAAATTTTTATCAATGATTTTACCAAGGTCCAGTAGTATTAGCAAATAAGGACAGAGTACTATGATTATAAGACCTGTATTCATAAACATTAGTTAAATACAGCAGAATGCTTTAATAATTATTCTGTCTCCCAGGGCTTTCGGCATGACAGCCTTGGCAGTGCATGGGCAAAGGGTCACTTTGATTAGCTAATGTGGAGATACAACAATATTTCCGTCGTCTGTTAGATAAAGACAGCCAAAGACAACTATGACATTCACGACACAGTGTGGTACATTGTGCATCCTCATAATAGAGTTTATGAATACAGGTGTAAGAATCAATAACATTAATACAATTTGACTCAATACTGTTGGCGAAATTAAAAA
>TCONS_00000721 XLOC_000708
ATATTTTCCTTAACTTTAGGCACAAGTGTTCAGACCAACCAAATAGTACTATTTTTTATTTGTTGTTAAAACCTTTAGTATGTCCATAACTAGTTAATAAATATATTAAAAAAATAAACACAACATTTAGAGATTTCTAACTCAGTAACTCTATAGTTTATACTAAAAAATTATTTCGTACAATGTGGGCATATAAAGCTGTGAAGGACTCTAATAACTAAATTGGAAGTAAATATTTGTTGTTACCTAGCACAGGTATCAAACTCGCAGCTTGTAGTTTCACAGCTGGGGCCCTACTCGCTACCTGCTGATCCACAGACGTTTATAAATGATGAATAATGTGACCCTTAGTCCGTTACCATGATCATTTAGAATAATATTACGACGACACTTAACTTGTTGTTATAAACAGCAATATGATTTGAATACTAATTTATGTCAAACACAAACACAATAAAATAAAATACAATAAATACTGAATACATTGCAACAACAGTCATAAA
>TCONS_00000722 XLOC_000709
ACCTGTCCGAGCTGGTGGAGACGACCCTCACAGACCTGGAGCAGTCGAAGTGCATCGCGATCGAGGACGAGATGGACGTGCAGCCGCTCAACCTCGGCATGATCGCGTCGTATTACTACATCAACTACACCACTATAGGT
>TCONS_00000724 XLOC_000711
ATCCATAATACTGGAAATAGGAATGTCCTTTGCCTAGTATGAGTATTGACATCAGTGAATAAGTTACATGTAAAACTGTGACTTTAGAAAGACATAATAAAATATAGTATGCTAAAAATAATCTTAGCAGATGTGCGGTATATGGAATATATT
>TCONS_00000725 XLOC_000712
TTTGAACATGTAGGAGAGCATGTTCTTGATCTCCTCCATGTTTTCCTCAAGCTCCTGCCGCTTAGCGACGAGCACCTCGAGGCGCTCGGTGGCGCGCTTGTCCCGCGCCTTCAGCCGCTCCGCCTCGTACTGGCGAAGACAGTTGTCGCAGTTCACACTTGTCAGAAGCGCCACGTCCACCAACGCTGTCATCAGCTTCATCACTA
>TCONS_00000726 XLOC_000713
GATAATTGAAATAAAGAAAAATCATGGTCCATATTTGGACGTGAAAGTAGGCAATAATTTCGTTGTAGAACAGAAAAACAAAACAGCAAAAGACAGCTCGTGTAAAAGTTATTTATTTATGTTCGAAACGTCAATGTCTGAACAACGTATTCAAGTTACTTTTTAAAATATCAATTTTTATACACAAATTCCATGTCAACGCAATCATATACATTTTATTGTACACTTTTATACTACAAACGTCAGAATGCATATCACATCTCATTCAAAATTATTTACAACGCATTATGTTACACTCGAATAGACGACACTGTAAACTTCGTACAACCATTGAAATTAATAATATCGGTTATCTATAAAAGTCTCCATTACAAAATATATACAATAAAAATTTTATTATCTCTTAAAATATAGGTACATTCGCATGTTCGAAATAAAGTGTATAGTACAAAATCATCTACATATTGAGCTACATGTTCATAAACAAATGAGATCAACAATTCGCACAATTATT
>TCONS_00000727 XLOC_000714
AAGATGAATAAAATCTGTCTATTTTGAGATAATGCACTATTACATCATCGGACATTTAATTGTTCAATGTCATGGATATAGACCGTAGACTGCAGTTTAAACAGTTTCCTGTAAAAAAATGTCATTCACCGCTATTGAAATGCTTATCTTTGAATATTGGATATAAAATAACAAGGTCATTTATTCTTATTATAGGTGATGTTTCAATATACTTAGATAAAGTATATTACTTAATCATCAACACAGAGAGTACATTTATAAACATAATTACATTTGGCGCAGTGATATTTTTTGTTATCAATATTGTCGTTATAAAGAACTCTCTGTTCGTAAAATATCTTGTTTGATCTTTACTCTGTGTTAATATAAAACTGTTGTTTGAAATGGTATGTTTCAATTGCAGTGGATTTATATAAATGGTGAAGGAATTTACCTAATTAAAGGCCTATCTCTGATTTAGTGATCAAATTAGTGTTTTTTACGACGTTCATATATAATAGCAGGATCAATAAATGGATGAATAATATTATAACATTTACAAGGTCTAAAACTCGATAAACTAAAACTTAGCTAACATA
>TCONS_00000728 XLOC_000715
TTCCTATCATTATACTGCTTCTATTGGGCCTTGTCATTTAAACACAATCAACTTACTACAATTGCTTCTAGAAACAGTAATTTAACATAATTGCTCAGGACACATTTACGCTCAGATCTTGTTTCAGAAAATTACTGTCCACTCATAAAAATAAACCGCCCGATCAATTGTTTGTCATAATTGACAACGTTTGATGGACATCAGTAATAATTATAATAATGGACGGGTGCTCAAAACCATCGCGATTTGTAAAGATAGTTTTAATGCGGTCACCGTTGGTAATGAAGCTCCATTGTGGAGAGACACAGCGCGCGCCGACGCGAGCAACGCTTGACGTATCAAATAAAACACAAAACGGACCTGTTATAATTTACTCAAAACACAAAGCCTTATATAGTATAATGGTAATGATCAGTTTCGCGGCTTCGCTCATTGTTAACATGTCGAAACGCACAATAAGGTGCCTTCCACACAATTTGTTTGGTTCGTAATCAGTGCGCTGAGACGATGCGCCC
>TCONS_00000729 XLOC_000716
TATGCCAGCATTGTTAACAAGGATGTCAAGTTTACCGAATGTCTGGATTGTTCGTGCGACAATTGTTTTCGCTTCCTCGTCCTTCGACACATCAGCTTTGATCACTAGAGGATTCTTGCCATGTTTACCGCACTCTGCAGCTACTTTCGCCAGTTTGTCCTCGGTTCTTCCTACTAGAGTAACGTCAGCGCCTTCTTTAGCAAATTTTATGGTTGTAGCTGCCCCGATTCCATCACTGGCTCCAGTAACTATTACCACTTTACTAGCAAAACTCATTTTGTGTAGTGTGTGTACTGTACGAAATATAATAGTATACTAAACTAAATAAAATTAATGTCACTTACGATAACAGAAACGGCCGCATTTTATTGTCAATGATTACAGCAAATTAAACGAATGCCAATTAAATAAACTCTATAAACACACAGATAGTGTAGGTAGTAACTGCAGTGCATTTTATCTGCGTTTAATATTTTATTTTTTTTTGTTTCTTTTCTTTTCTATAAAATTTTTAAAATCCTTTCTTCACTGACCAAATATCCTACAACTTTACTTTTTAACTGGGAATATTTTTAAATCCAATTTG
>TCONS_00000730 XLOC_000717
TTTGTATCATATTATGATTCATATACTGAGATTAAAAAATATTGCATCAGTTTATTTCTATATATATTTCCAAAATGGTCTCATTAATTCTGCAAATTCAAGCAATACAAGTACAAATATGTTGCTTTCATATTCCTTATCTGTACTCATTTTTTTTATGTTGCCTCAGGTCTCAACTTAAATTCATTGACCTACTTAAGTGTCTAGAAACTATAAAAATTGTACATTTATTTTTTGAATCAAAAGTATTTACAATTAATGGGCCAATAGTGGATCCATAATATAATTTAATTAGTTTTAATGGAATTATTAAATTCCATGCCATTTTAAAATACTCAATGAGCCCCTGGCAACTGATTATATGATAAAACATACAGAAATGATGAATAAGGGAGAGCAGTTTGCCTTGATCCTTTGTTGTAAAAAGGATCAACAAAGGATCATCATACTGTTCTCCTTTATTACAACTAAAAATGCCTTTAGTAGAATGAATAATTATAATTTTGTT
>TCONS_00000731 XLOC_000718
CAAATAATATCAAACCTAACTATAACTTGTGATAGTCATGTGCACGGCCATATTGAATGAAATTAGTATTTTAGATGTAATTTTTATAAATAAAGCTTAATTTATATTTTTATCTATGTATTTTTTTTGTATCCTTTAAGATACAGTTCATAAGAAA
>TCONS_00000732 XLOC_000719
AGCACTGCAGCAATTACTTACTGTAATGTTACAAATAGTTTTGTTGGTTGTCCAAACAAATAAATAAATAAAATAAAAAATTGCGCTCATGCGATGGTTACTCAATCTGCCACGAAATAGCAAAACAATGTAAAATACTTCATATTTTTTCTGATGTCCAGTCTATAGCTAACTATATGGGTTGATCCACTATTCTTACGTCGTTATATGACATTGTGATAATCGAATCTATAGCTACATACACAAGGCACAAAGTCCAATCGCAAACTCCGAATGAAATTTTGCGAAAAGTTCACAAAAGTTTCTGAGAATTCCCGATTATATGAAGAGTTTATCGACATAACCGTAGATTATATTGATATATTTACACAATTTCGCGATAACTGCATTAATCTTTATAAGAATAAATACAGTGACTATCTGTTCATCTATTAAGTCATATATTTTTATCAAAATGTATTTGATATTACTCACAACTTTACGTGAAAAGTGTTCCGGGATTAAAGTCCCGTTTTACGTTTTCGCGGGATAAAAAATAGGCTGTAGCATTCAGGAGTAATGTAGCTTACTGTTAGTGAAAATATTTCAAAATCGGATTAGT
>TCONS_00000733 XLOC_000720
AGCTAACATTAGTAAGCTTTGTGAAATCTGTGACATTTGCATGTCTCGCAATTTAATAATAAATGTTCAGTATACAAGTCTAATTTGTGGGACAGTCAAGGTTGGACACGGTTGGATATTTTTGTCCGCAGCTTACACTGAGGAAATGTAGATTTTATTAGGTCACGGCCATTTATATCTCACTAGGACTGTGTAAGCTCTCCAGTTGTTTGTTTATTTGATTAACAAGTTATAATACCATTAGATAATTATATTATTAACTTTTCTTGGTATGGGTGATGCACAGTATATGATGGGTTTTTTTTATCAATCAAAGCTATAGAGCTATCGGTGCATTAAAATATCGATCCTAAGCATTAAAGTGGGTAACATATTTGATAATAGGACAGTTTCATGAGGAATATGGCAATCTGTAATTAGCACCACATTGTTTTATTTTTATAAATGTTTATATTATTACAATGTTTGTACTTTCAATCTTGTTTTCGTTAAGTAATTAATTGTGATAATTAATCAATTTCATTTTACCAACAAACTGCATCATTAAAGCTACATGTCATGGTAGATTAAGCAAACATAATTACTTTTATGTGTAATT
>TCONS_00000734 XLOC_000721
AATAGGACGTAAAATTCAAACAGCGACTTTCCCTTATCGATATACTATTTCTGATCGCCAAATTTTTTTAAGCTTTAATCCACAAACCGCAATACGATGTAAGTCCAAATTCGAGTCAAAATAAAATAAAACTGACATTTCTGTTCTTTTATTAAATTTGAAATTGGACGAAGTTAAAGTTGGCTATATAGATGTTGACCTTTATTTTTTCTATTACTTCCTACATAATAAGTACAGTCGCTTTAAATAAACTTTGTATACAAACTAGTACGGAAAAAGCTGCAAAGTTATTGGCAATGCTTCTACGAATAAAAAATAATTAAAGACAGGTTCAATATCATTATAATCTATAATATAAAAATTATTTGTGTCTTTCTGATTTTGTATTATAACAATAATAGCGTTGTTAATGTTACATTATTGAACAATAACAAAACTTATTGTATTATAATGCAATTAACTTGTGAAACGTAAGAGAAGGTACGGATAAAACCATAAAAAGAAATACAAACGACCATCGAAATAGAAAATAAGACGACGCGTCGTAAGAGTGACTTGAGAAAAATCAATTTGCTT
>TCONS_00000736 XLOC_000723
ACGTTAATACACAACTAATTATTGTTATTAAATCATGGATTATAAATATATATTACAAAAATAATACTTAGACAGTGATTATAATTTATATACCTACATAGAACTAAGTTACAATTGGGATAATGGAATTATTTAATGTAATACATCGAAGTCAGTTCGTGAAGTCAATACAGCAAATAATATAAATAAATAGCATTATTAAGACTAAAACTGAGCATATTAATATTTATTGTTGAGGCAGTTTACCTTTGAGTTTATGAGTGACAGATAAACTTATTATACATAGACGAAAAGTATTATTATTTAAGTATGTAAGCACGATTTAATAAGCAATATCGATAGAGAACTTAGATGAATAATTTTGAATATGTCAATAAAAAAAAAATAATAATTAAAAAGCGTAATTTTGGCATTAATGGCATTCCGATTCGCGAACTAGAGACTAGCGAGGATGTCGTGTAGCGGGCAAGAGAGGCACTTCTGTATACGACCCAGGAGTGTTACGTAGCGGGCACGTGATAAGTGATTTGTCGCCCAAGAGTGTTACGTAGCGGGCATGAGAGGCATATGAACTTGCCGCCCAGGAGTGTTACGTAGCGGGT
>TCONS_00000737 XLOC_000724
CTGCAGCGGCGCACCACGCGTTCTCCTCCCAGCACGTGCACAAGTACGACGGTCACCACGAGCCCGTGTACCATCACGGACACGAACACCATGACTACTACACTTATCCGAAATACGACTTCGAGTACAAGGTGGATGACCCGCACACCGGCGACCACAAGTCGCAGCACGAGTCCCGCGACGGCGACGTAGTGCACGGCTACTACTCGCTGCAGCAGCCCGACGGCTCGCTCAGGGACGTGCACTACCACGGCGACG
>TCONS_00000738 XLOC_000725
CGCAACTAATGTACCCACTTTAAGCCGTGTGTATTCCGTCCCATAGTGTGATAGGCAGCGAGCCAATCACCATATAAGGCACAAATTTATAAAACACAATATTAGTGCCCGACCCGGGGATCGAATCAGACCTCAGCACTGCAGCCGTACTGTCAAACAAATACGCCACAGACGCAACACGTGTTAACCATTCCGTTCTAGATATAATTAATGCACTCACGCGCTATCCTGTCACCCTCTTTGTAGCAGATGAAGTCGACCAGCTGGTTGGTGACGTTGTGGACAGTTTTCATGTTCTTGCGCTCCTCATCAGCGAAGCACGGGCTCGTGGCCTGCTCGAGGGTCTTGAAGCAATTTGTAAACACCGG
>TCONS_00000739 XLOC_000726
CCGGCTTCGTAGAGACGCTGACGCCGCAGTACACTCCCGGGCAGAGCATCACGTCGCCGCAGCCCGCCGCCTCCTCAGTCGAAGACAAGATAGCCAACATGCAGGCGCAACAGGAG
>TCONS_00000740 XLOC_000727
ATGTGATGTTTTGCTTATCATCACATAATTACGTTATCTTGGGAACTCATTAAGTTAATTATAAAGTCCGCTGATTACTTAGGAAAAACCCACGTGTATTTTAAACTATGTTGACATGAAAATGTTTAATCTCATTTTTGCAACATAATTACAATGAACATAGGACCTTGTAATAGTGAGCTAGTGATATGTACCTATGTTCACTGTGTAGCCGACCTGCTGTTATTAGGATTTCTAGTATGATTGTATGTAGGGATTGCAATCCCGCAGCTCATTCAATCCCGCGGGATCGATATGCCGCACCGATCGATCCCGCGGGATCCCGCACTATTGTTATTACGTTTTCAAACCGAATTAAATTAAAATCTAGATTTTCTTTAAAAATCAACTTTTATTCAAAATGTCTTACATTATGCAACATAAAATAATTTCTTTCCTAACAAAATAAAAATAATTAAGTTCAAGTAATCAGTCTTCAATCAACTTTGCCATTAAAAACTTTAATTTGCCCTTATTTCCATTCTAACAACAGTTTTATGATATTTTTAATTCAGTTTTATTTATACAGGGTCATTTTGACATCGCGT
>TCONS_00000741 XLOC_000728
GATCTTTGATCCTTATTGATCCTCTTACAAACTTACCATATTTTCATGAATATACATGTAAAATTTTGGTACAACCATTCATGATGTAGATAAAACTGTCTGTAACGGTTCTAATATTTAAAAAATGGATTGGCTAACAGCGCCATCTGTTATAAATATCATGAATTATTTAAAAGTGTTATGTTGTATGTGAAGTAATGTCGATATGAGCTTACTTCCTTCTACATATGAACATTAGATGGCGTTTTTATACTCTTTAAAAAACTGAAAATATTGTGAGTATTGAAATTGCGAATGTAATAGGAATGTGCATGACGAATGGTATGCCATCTAGTGGCGCAATTTGAATCTTTTACCCTATCGATACTTGGAATATTTCTAAAATGTGCATATTAAAACAAGTGAAGAATGATATTTAATTCATTGATAA
>TCONS_00000742 XLOC_000729
GTTTGATAGATAAAGTCACCACGTGGTTTGTTGCGGACAACTTGTTTGTTTCGAGTTTTGACTATAAGTACTATTTATGCATCACAATGGCGAGCGGTTACATTTTATTACTGGGAACGATGTTTAGATGGCGGGCGCAGTGCAATTTTCTGCAGTCTTTTTTTAGTCCGTATTATAATGTCCAGAAGGATGTTATTGTTTTGTACAGTCGTTTCGTTTCTTATCAATATCGACTTACTCGACGCCTGCGTCGTCACGCGCTGTGAGTGTCATAAAAGATAATAATAATATCAAGGGTTTACTGCGAAAACCGGCTCAGTGCAGTGAAGTTAGTTTTGAGTTATTATTAAAAGTTTAAACCTAATAAAAGTGCTTTAATCATAGCAGGTCTCAATTATTTTAGTAGTCAAAGTTACGATATATTATAATAAAGATTTTTTTTTGTGTAATAAGTATTACTCAATGTGTGTGATAGAAGTTAAAATTAGAAGACGCTTTTGGTCTGAGATACTTGACATCAATTTCAGGCAAAGTGAGAATAATTGGTGGATGCTCGTGGTCAAGTTTATATAATTGTACTATTATTATTATTTT
>TCONS_00000743 XLOC_000730
CCGTTGCTGACAGCCAATCTGGAGACAACAAGTCCCAACAGGAGTCTCGCGACGGTGATGTCGTGAAGGGATCTTACTCGTTCCACGAGGCTGACGGCTCCATCAGGACCGTGGAGTACTCTGCTGACGACCACAACGGTTTCAACGCGGTGGTGCACAACTCCGCCCCCACCGCCGCCCCCGCCCACGTCATCAAGGCTGTTCCCGTCGCCCACTACTACCACCACTAAAAAACTATACCTCATTACTATGTTTTACGACAATGATTGTTAACTAATTTATTTATTGCAATATACGTATAACAAATTCTACGACATATTTTT
>TCONS_00000744 XLOC_000731
AATATACTATTATTGTTATCGAAGTTTACGCAAACACTACATACTTAAGTAAAACTGCATATGGATCTAGACGCGTTTAATTTATACAAGTATAATGACGCCGAAACCTGCACAGGGTTAAACGTCAGGATAAAATTATATGTAAAATTGATGTGAGTGTGTAAACCTAAACTAGCCCAAATAGTTAAGAAGATAGGTATACTAACTACTACTAGTAGTTTTATTCACTACCTACATAAATTACCAAATCCCTTATTTCTAAGGTTCAAAGAGAAGAAAGATATAGGATTCCGTCTCTCGTCACTTGAATTTTCTTAACAGTGCGCATCAGTGAACACAAAAACCTTGTTATTTGAAAGTAAGCGTACCTATGCATTATGCAAAAAAATCAGCCAAGTGCGAGTGGGACTCGCGCACTGCGTATTTGGCGAGTTGTAAACGTTTTGACAACGGGACAGCAGTGATTCTAAAGGAGAAAAAAAACATATTTGCAGGCAAAACAATTTGCTACAAATTATGACTTTACAAAATTTATGTAAGACGCATAGTTTCCGAGATATCGTGAAAAAAGT
>TCONS_00000745 XLOC_000732
ACCCAATTTCCTTATCAGAATAGTATTTAACAACTCGTTTGCGGCCGTCGGGTTCAATAAGCCAGTATTCGCCTTTAACTTCGTCTCCCTCCCGATTCTCAGATTGTCCCTTCATATCGTGGGTGTGGGGGTCATCTACTTTGTATGAGAACTCGTATGAAGGATACGACCACGCCTGTAATAGAGAATAAAGTCTTAATGTTATGTCCATTGAATACATTTATGTTGGAGGATATCAGATATATTTTATGTCTCATTGGATAGCCACCACAATACATGTCGTGAGAAATTATTCATAGGTTAGTATACTTATATGCAATAAGATAGCATTTTGTAAATCACGGCAACTTGAAAGCAACGTTTCGCGTTGATTCAGGAAATGCACCATCGAGTTAGACAAATATGTTCAGCATAACAACAATAAGATAGATCTATTATTCATAAATGGAGTTCTCAGAAGGTTGGTTTATGCATCGCAGTAA
>TCONS_00000747 XLOC_000734
TAAGAAATAAAATGACTTTCTTTCTGAATAAAAAGTTTATGTTGTGTATGGAACTAAGTAAGGAAAAAAAATCATTCACCTGTACACATTATCTGGCACAATAATTTTAATTTTAGTTCAATTTAATGGTAGTTTATAAATAAAAAAATATTATTGTTTGTTCAGGAAGGCTGTATATTACAGTATAAAACATGGTATTTTTTTACACATTTTCAGGCCAATGATATTAATATGTATCATATTATATTTCTAAATTAACATATATAATTAAGGGGGCCAATAAGGCCCATCCTAGAAATATATATTTTCCTTTGCTAGAAGAAGCTTTGTGTTACCAGAGCATCACATGGTGCAGAACTTTTGTTGAATTTAATGCCCTTGTAATGGTAAACAACATTACAAAATATGTTTCTTATGTTTCAGATATTAACATGTACTTGTTGTGATGGGTTGTGTGGCCCACATTCTGGATGTGCATGTGTTCCCT
>TCONS_00000749 XLOC_000736
GCGTGATTTTAAGGAACTCACAATTTATTACTTAATTTACTTGTTCTGGCTGTTCACATCTCACGGACACAATGTGTATGTTTTTTTAGTGCGTTACCCACTAGTAGCGAATGATCATAACCCGATTCTTGCCGGCATATCATACATTATTTAAAACCTAATTATCATTAGAACGATTTGCAGACCGCATTTATGTATATAATTATTAGCACCTTTAAGTTCTGTCGGGTTCCCTTTAGAAGATGTTTTCCGATTGAAGAAATTTTCCGGTCGAGATTAGCATCTTTTATTTTAAGAGTAAATATCGTCATTTTTTGTGTATTGGCGATCTCGTGGTACGTGAGATGTGAACAAACCTATAATAACTTAATAAAAATGTGATATTTTTAAGTCCATCCAACGACTTGTTGACTCAATAACTTATATGTTTACGTTATGTTTAATTTGTGTAATATTTTTTTATGTGTTTAATTAGTTCGTTAGCGGCCATGTATGGTTCATTTTTAGTAAATTAATTAAATGTTTCATTTAAGAAGTCATCAAAATAATTGAAAAATTGGGCTATGGGTAAAATTTTGATACTCTTATATCTAGCAGAGT
>TCONS_00000750 XLOC_000737
TCATTGTAGCATCCAAGAAACGGGATTTAGCGAGTCCTATTCTCATTGTAATGAACCGTTTATATGTGGATCACTCTCACCCGACGGCAATCGCTATAAAAGAATACATTAACAATGACATTCACTGCTTTGTCAACCTGAGCAACTGAACTGGCATCACTGTAGAATCACATGAATAAAAAGTACTTTCCATTGGGACCCT
>TCONS_00000753 XLOC_000740
TAGACGACGAGGTTAAAAAGGCGACGGAGAAGAAGCGGCTGCAGTTTGTGAAGTCTGCCGCTGGAGCTATGAAGAACCTGCAGGCGGCTGACGCCGAGTTAAACAAGCCGGTGCAATCCGCTCCATTGAAACAAGAAGAAGTTGTCAAAAAACAAAACCGTCTGCAGCAACACATTGAGGACCTTAACGCTGCCATCGCGGCCCTGATGGCCTCTACAGCTGATCATTCGAGGCCGGACTACGCGGCCGCTGAAAAATCAGTC
>TCONS_00000754 XLOC_000741
TAGGATCTGTAAGTTTTCCATAAACAATCCCCAATCCTTCTAACCGGATATATACCTCTATAATACTTCAAAACAGTTTCCATAAACAATTTTCGGTTCTTCGAGCCGGAACTACGTAACACCCGTTAGCTGTAAATAACTTTCCACATACAAAAGTGTTTCCAACCGCGCAGTAAAGTCAAGTCCACAGACAATCACACGCGCACGAGTCCGCACAACACTCATATAAGCCCGTGGCGTTTCTTGTACTCTTCGAGGTTCAGCGAGCGCTTTGGTCC
>TCONS_00000756 XLOC_000743
GAGCAACTGCGGTCGGCGCGGTCCGCGCTGCGGCTGTCGTCTCCGTCGCCGGGCGCGCGGCTGCTGGCCAGCCCGCCCGCCGCGCTGCACAACGCCGCCGCCGACACCGCGGCCGCCAACGAACAGAAGAGCCGCAGCGGCAGTGCGAGTGCGGGCAGCAGCAGCGGCAGCGCGTCGGAGGTGGAGGTGGGCGAGGAGGCGCGCGGCGTGGTGTGGCTCCCCGACAGCGCCGCCTCGCGCTGCCAACACTGCCGGAACCACTTCTGGCTGGCCAGGCGGCGGCATCACTGCAGGT
>TCONS_00000757 XLOC_000744
GCATTCCGTCTTCATTACACGTATTTTTGGAGCCTTGCGGCTGTGTTCCAGTTTCAATATAACAAAATTCCGTTAAGCAAATATTTTTAAAATTAGTCTTATCTAAACATGGTACTTACAAACTGCTGTGCCCGGATCTTTTATAATCTTTCTTTTCGTTGGAATTTGGTGTTAAAAATAGACAACGCGTCCATATACCCAAATGTACTATGATTGCCATAGTAGAGGGACCTATTTTTGGCTTGCCGACAATTATAGTTCATGAATTCAGATTGATCCAATCGGCGCCAACTTCATTATAATCTGTTTATCGCAATAATTAATTATTATTGTCAAATTTTATCTTACTGATAATCTACGGTTGTAAAAAAAATCGTCTTCGCTTTGGAACTGCGGAACTTTCGCAAAAAATTGTATCTCCGCCTCCGTAAAATATTTGCGAGTTACAACGGAAGTTCATTTACATTAACATACCACGCGCGATGAGTGATGCTCAGTGAGCAAAGGCAAAAAATAATTTAAAAAAGGAGGGAAAAGAGTATACCTATAATCCTATCAAAGTCTTTCGATTAGAACGGCCGTAATTGCAAAACGACATATTAGTA
>TCONS_00000758 XLOC_000745
CTTATAAATTGTTTTGACGTATCATAAGTGCAACTTTGTTCACCTACGTGATAAATAAAGTATTTTATTTATTATTTAAAGAAGGTGTTTATTCACCTCTAGTGTCCATGTCCCTTGTGGGTACTCTCCCCACGTGTGCGTGGTCATGAAGGGCCATTTTGTGAATCCGTCCCTGGAGTCGTCGTCGTTTGCCCGTCTGCTCAGTATCATAGATCTA
>TCONS_00000759 XLOC_000746
GATTAATTACATTTTATGTAATCAAAGAAGGCGGTCCTCCTTTATTAGGTCGTGATTTTATGTCAATGTTTAATATGAGTTTAGTGTGTGTGTCGGATAATAATAATATTTTAAATGTTAAGCCAAATATTAATGAGGTGCAGCAGATTCTTAACGATTTTTCAGAGATTTGGAAGGATGAACTTGGGTGTTTTAATAAATTTGAAGTCGATTTACATTTGAAGGAAAATGCCGTGCCCAAATTTTTTAAGGCACGCCCTATACCATTTGCCCTTAAGAATAAGGTGGAGGAGGAGTTGGATAGGCTAGTTAACGCTAGGAATTTTAGTTCCAGTACAATTTTCTGAATTTGCAACTCCGATAGTACCGGTTTTGAAGGACAATGGGACGGTTAAAATAGCCGGTGATTTTTCTTGTACATTAAATAAGGTATTAAAAATTGATAAATATCCATTGCCCCATATACAAGAAGTTTTTGCTAAAATAGGAGCTGGGCAGCATTATTCTAAGCTTGACTTAAGCAACGCTTATAATCAGTTTTGTCTTTCTAAATCCTCTCAGGAGCTTACAACTATTAATACGCCCAAAGGTCTTTTTAAATACAC
>TCONS_00000760 XLOC_000747
TTCTATTTTTAACCGACTTCAAAAAGAGGAGGAGGTTATCAATTCGACGTGAATTTTTTTTTAAAATAATTGCAATAAAAATTCAAGAAAATTCTAGAACTTAATTGTGAGTATTATAGTCTAAATAAACATATGTAAAGTACCTTAGCGGTTATTAAGGCTTTCCCCGCTAGCACGAAGAGGCCGGCTATCGCGACCGGCATCATGGCAACCATCTTCATCGCCGCTCCCATCATCATCATGCCCATCATCTTTTTCATCTTCCCTCGACCTGGAAT
>TCONS_00000761 XLOC_000748
ATATCATTATCTCTTGTTGTATTGTATATGAAATATTATAGTGCGTTTAAATTGACTATAAGAAATAATTTATTGTATCATTCAAATGTATTAATATATAATGGCCTTATACAGGTTATTTAGTTCTCAGGTGGAAATTCAGTATAAGAGTTACTTGTTATCAAAGGCCACATTTTTTACTTTAATAACCACATTGTTGACTTTAATTTTGCCTTTTATTATAGCATATAGAAGCAGAGGTAAGCAAAATTATATTCCTATTATATAGGTACCTACTTAGTAGATTTTTACCTAAAGGCTTTTTCTTTGTAATGATACGCGACCCATACAGCTTATATCAGAGCATAAAGACTGCAGTTGTGAATTGCATGTGTATTTAATA
>TCONS_00000763 XLOC_000749
AGTATTACACTATTTTTAATTATTGTTGCCGTAGCAAAGCATTAAGCGTTTATTTAAATTTAAGTAATGGTATAATTCTTTTAATAATAATGAATTATTGTTTCATAATTTCAGTCTTACTACAAATACAAAGTGAGTAATTCGGATATCTTAGGTTGAATTTTTTTTTTTTTATATCGGCGGGACAAAGTGACCTCACTGTACCTGATGGTATGTAGAATGAGGTCCAATATATTTTGACTGACGAGAGATGATTACTCCTTAACAGTCTTCTCAATTATGCCAGCCCGTTGGCTGGATATACACAGGCTGATCCCGAAACGCGACCCCTACGTGTTCCATTGTGTCGGGTTTAACACTTTGTGTACGGTGGTCGCTATACGGGGGATATAAAATATATCCCACCACCAGCAAATATATCCCATACCAGCTAACCAATTTGACTGGGAGGGATTAATTCATGCGAACAACTGGAACTAATGTTTTTCTTTTCAGTACTACCCACAAGGCCGCGACGACGGCTACTACAATTACG
>TCONS_00000762 XLOC_000749
ATAATTCTTTTAATAATAATGAATTATTGTTTCATAATTTCAGTCTTACTACAAATACAAATACTACCCACAAGGCCGCGACGACGGCTACTACAATTACGACAAC
>TCONS_00000764 XLOC_000750
GAAATAAGAATGAATATGCCTTGTAGCTTAGACTATTACTTAACTTACAAGTTTATTATCAAGGCAAGCCAACTAGACACTTAGACTAGATAAGGCAGTGATACTAGATGAAAAAGAATCGGAAAAAAAAGTGCATAGGAAGAGTAACATTTTTTAGAAAAATATTATTTTTCTATATTTGCAATTAAAATAGACCAATGCGAGAAAAAAATCGACTGCAATCGATAATTATTTTAATCGATTTCATAACGATTATTATCATCAATTCGCCGTTATTGCTTAAAATGAACACAAAGTTTTGTAGTTATAAGTTAAGAGGTCAGAACTCGGGCATTTTTATATGCAAAATTCATGTAGTCATAATGTTTTTATTCAATTTGTGACGAGCGTATGCCTATTCTATAAAACCAAACTAGCTTTTGCACGCTTCTTTGACTACATATGTTACATGCGATAAACATAGTTAATTGAAAATTAAATTTTCAACGAAAATATAATTTTTCCAGCATTGTTGAGTTTGTTAAGTCAATGTTTGAAAATAAAATAAATACTTAATAATCGATATCGTGTTGTAAATGTCCTTATGCTTTCACATGACATCCGGCT
>TCONS_00000765 XLOC_000751
ACATGTAAACAGAAGAATGAGTACTGTCATGAAACTTGAATATAAATAGTCTGAAACTTTATAAGAAACAGTTACAATATATTGAAATATGATCATGCATATCTTTCATTTGTTTGTACCGGTAAGCACCTAAAGGCAAAAATTATAAATAAATACTTAATACGTTTCGTATAAACGTTTATTGTCACTAAAGTTAATTAAGACTTAAAACAAAAGTGGGTTGGTAATATCCATCCGTGCCGATAGCATACCGCTGTGAAATGTGTATTTCAGTTAACTCCATTACACCAAAGTCATATTCAGAAAATTTGTTCAGAATTTGAGAACCGTCAAAGCTTTGCCTCGACCTTCTACTATGGTTTGTAGCATTATCGATATTTGCATCCGACTGGCCCCTGTACTTGGAGTTTATCAATGTAACGTGCAATTTAATATTTTCTCTCCCGTGATCTCGATCCATGATACCTGA
>TCONS_00000766 XLOC_000752
GACTCGGGAATCAAACTCAGTACAACCAACACAAATACTCCACTGGTAATAGGAAGCAACTACAAACACGTAGTTTCATATTTTACGTCGTTCATTGAATGTACAATGAAGACCAGTATAACAAGACCCCTCTATATCAAATCCATTTTAATAGAAATGTTATATAGAACAGTTGTTCCTAAACTTTTTATGTTATCAGTTGACATCGGATATCCATGAAGCTATCTTTGAATCTATTATCAACAAGCTTTTGCTAGCGGCTTCGTTACGTATTTTTCCGGGATAAAAGTCCCGCTATATATTTTCCCGGGATAGAAAGTGGCCTATAACCTTCCCAGGGTCTTAAACTATCTCCATAGCAAATTTCATAAAAATTCGTTCAGTAGATTTTG
>TCONS_00000768 XLOC_000754
GCTTCGAAAGTGGACATATCACATTTCGACTTGCTCAAAGTGCTCGGCACTGGAGGTGAGTAAAAACGATATTATACAATTATTACTAGATATTTTACAATTGCTCTCGGCTGCAAACGCTTTAGTTTTCCGGGATAAAAGTATATTTTCCTGGATTTATCTTCTTCTCAAATTCGCAAACTATATACGGAAATAAGTCCGACAAGAGTTGCACCTCTGCCTTACTTCTCAGTATACAGGCTTTGAACTTAGAATGAATATTATCAAGGCTATTGTTAGTTATTTCGGTTGACATATATGGCGACGGGCAGACATTGGCGCTGGAATATTGGCATTGTGTTTTATGCACGATGTGAACGACCCTTTTCAAGTTATGAAACCGGCGCAGTCATGTTCTTTGCGTCGTAACTTTAAAAAAAAGTGCATGGAAACTTATTTCTAGAGTTCGAACTACGATTGTGCTTATTGTTTAAAGAATATTCGATGAGTCCACTGTGCTAGAATTCTCATAAAACTAGGGAATATTATGTAGATAATGGTAC
>TCONS_00000769 XLOC_000755
ATTGATTCAACTTTTTTTGTCGCCTAGATCTGAAAATAACTTGTATTTTCAGCTGTAATTTTCACACATATTTTCTTCGTCAGGTGGCCGATCTGAAACTGCCTCCAGGCATCACGCTGACTCGAGTCCAACCCACCGAGAAGAAGGAACCACCGTCTATCAAGTCTGTGGTG
>TCONS_00000770 XLOC_000756
GTTCGTCATTCCATTTGGAAAGAATGTACGAACTTGCTCTAAAAGAGCCGATACCATAATTGAAAGAAGTGATTCAATATGAATAATTTATCATTATTTGCACGATTCTTTAAGAAACTTTCAAACAGCCTAAAGACATTATGTTGAAATACCAATGTGTGAAATGTGTAACTATAGAGAGCTAGTTGGTGCGGTGTCGGCGGAAATCTTGCGGAGACGACGTTTCTTTTATGTGCTCGGATCGTGTCTCGTAGCGGCAGTAAAAAGTGGCTGACTTGACCGAACCAGTGAGTAGTCGGCAGACATGAATCGTGCGTCTCTCCCAGCTCTCAAAGGGCAAGATATGTTTAAATTAACAACATGCTCGTTAACGCCCTTAGGATGTGTTTTAATGTTGTCTGCTGTATTGAATAGACTTTGTGACCTTAACTTCATCCAATAAGTATTCGAATTTTAAATAAAAACCGAAGTTATCAACTGTGTCATTGTCGGAAGCGTCTCGATTATAATATGTAAATGATTACTATTTTTGTATTCCTAAGTAACGTTCAAGACTTATTTTCGACTGC
>TCONS_00000771 XLOC_000757
TTTGGTTGTGAATTGGCTTGTAGCCTAGTTGGGAATAGAACTTATATAATTGTGCAACTAAAATTATCTGAGCATTGATAATTATACTGTTGAAATAATTAAAGCAAAACACTAGGCAATTTGAAAATCTTTCTTCATTATTCATCATATCTTATGTACAACACTTTAACACTAAGTATGGTGTTTTGAGATACCATCAATATTCAAATAAACAAAAACATTTTTACAAATAATATTATAACACTTACAACTTCCATTAAAAATAATGCTTCTTCAGATCTGAGATACAACTTTTTTCCAGCATTATGTCCAAAGAATTGCCAATAGCTTCCCGTCTGCTTTGTTACTTCGGCAAGTTTTAGATCATCCCTCCATTCTGCCTGGCTTAATGTACCA
>TCONS_00000772 XLOC_000758
AGGAAGAGGCAGTCCCCCCCCCTAGAGATTCTAAAAATGTCGCCAAATTTAAAGCAACTAAAGTCCTAAGTCTTGGACTGGACTTGCTTGGTCGATCATTTCCGTACGCTCAATTACACTCTGCTCTATGTTATTGTGACAGCGGGAGAGGGCCAGTGGGGGAGGAACATGTGCTCTCGACTTTACCTACA
>TCONS_00000773 XLOC_000759
GTAAATTAATTTAAGTACATGTGTTATACCTCTTATTTTATTACATTTGAGATAGCAGTGTATACGGAACACGTAGTGAGATGCCTGTATAATATAAAAGCACCATGGTTCTATTGAACTGGGTCACTGGATAGTTATATAATACATTCACTTATCAATATGAACAATTAATCTTTCTTTGTTTATTTGAAAGCGCTTATAACAGATTCTACTGGTTCGAATTGAAAAATACTTTTAGTGTTGGATAGCCCATTTATCGAGGAAGGCTATATAACGTTTAGCTATGGCCAATAGGAGCGGAGAACAATGAAACATTTTACAAAAAATGGAAAACATATTCCTTTTGGGAGCATCTGTTGTGTGCTGCGTAAACGGTTAAAGTTAGGCAACAATCATGTAAGAGGGAATTGTTCCTCTTAAAAAATATCT
>TCONS_00000774 XLOC_000760
GGTACCTATCCAGGCGGACTCTCACATCTGAGAGACCTACCAGTATTTCAATATTAATACGTGAACACTCTTCACAATAATTTATGCGTCGGCTGTGTGAGGAAATTGTTTAGTGTGGCTGACAATGCGCGGTAGAATGGGGTCGGTGGTGGGAATGTGTTTAGGGATACACGTGTGCAGCGTGCCACTTGTCAATGCTTTACCGCCACGGCTTTTATATTACTCGACAATAATACTTCAGCATTAGCTAATTGTATTTATATAACATTTTTTCGTTCTTTGATTATAGTATAGTGATGGCTTTGATAATGTATCTATAGGATACGGTGCTGTTAACTTTTTCTTTTGCATATGCTTTTTTTTATACTAACATTTGTCATAATGTTGGCATAGAATACGCTTCTCGCTTCACAATAGGTCCATCGTCTGCTGTACTACAGAAGTTTTCCCATATTCTGCATCGAACTAACTAATCTTTTCTTTTCGTTTACATTATATGATCTTTTGTCACGTTTGTTCTGCATTTGTTATAAAAAATTATACTTTCCGAAGACTTTTTATTGGTATCATTTCAAATT
>TCONS_00000775 XLOC_000761
GGGTTCCTACACACGCACACAAGTCAATATAAACGCGAATACACAAAGCTCGAGCGTATGCAGACCCACAGGCGACACAACACTTTACACCAGAAGACAAACATTATTAACTGACAGATGGCAACACATATCTATCGCGAGCATATATCTATACGAAAAAAATATTTTCTTTATTACACTGTGTTGCATCACCTGTAGTTCGGTTTACACTCACCCACTTATAATTGATAGGCGACATACAAACGCGAACACTTCACGAGCATCATTACAAGAAAAGACAACATTCAAATTAACGAGACATTTTCACACTAATGCGAGTTGTCGGCTAAGAGCTAAGGTCAACTCAGCTCAATGCTGGCAGCTGAGTACCTTTATATTAATATATCGATTAAAATGTAACTCGCAAGATCTTATATCAACCCTCAGATCACATATACTCCAACATATTTGCGTATTCAAATTTAAAAAATGCCATCCCGCTAACCCAATCGAAATATGGGTAATAAATAATGCACTTAATTATGTTATTTTATCCTCAAGCTAATTTAACATAGCTCTCCACCAAAAACCCGCTAAAAAGTCAAACATACAC
>TCONS_00000776 XLOC_000762
CAACGATGGTGCGAAGGATTCTCAAACACTTGCCTAATGTTTTCGACTCGTGTGCAAGATACCGACAGATCGTGCTAAATGAATGGCAGACGCTATCAAGACAAAATAAATCCATAATCCATACATTAAAGTTTATATCGCTGCTGTGGTTTCCTAGCTTGGAGCACCGGGTATATTTTAGCACTTACAGTAGAGACTCGATTAACCGCATTAATTGTAACGCATTCGGATAATCGAAATCGAAAATTAATTACAAACTTTTGGCAAAAGGGGCACAGTTTTTCTTCACGTATTAATATATAGATTCTCAGGTTTAAAAGTAGTCTCATAGCACTCAGTCGCAATGTAGCTTACTTTTATTGAATTACTGTTACTGTTAAAACTGGTTTAATACTTTTTGAATTTCATACATAAATTTCATATAAAGTTGGCGAATTCGTATGTTATGTTATGGTTGCTGAGGTCCTGGTAATCGAGTCTCTACTATTATATTACAAATAAGTGTTAGTAATTGTCGATAACACTATAAATTCTGTTTGTTAAGGTCTATGGGTGACTCTCTGAAAAGGAAACAATCTTGTTTAAAACT
>TCONS_00000777 XLOC_000763
TGACGTTTTTGACAGCTGTCAAAACATTTTTAAATGCGGTCAATATGTCTTGATGCTACTTTCTCTCTCTAAAGGATAATGTCCAGCTATGATAGATAAAGTAAGAAAACCTGTGCACTGCAAGGATATAACATAAAATAACATAAAGTAAAGCTTATTAGCCTTACCCTCTCTTTGGCAGAAGTTTTTATCAAGCAAGTATGATAAAAATAATAATATTATCAGCCCTGTATTATATACTGTCCCACTGCTGGGTACGGACCTACTCTACTACTGAGAGGGATTAGGCCTTAGTCAACTACGCTGGCTTAGTGCGGATGGTAGACTTCACACACCCTCAAATTGCTTGGAGAATTTCTCAGGTATGCAGGTTTCCTCACCATGCTTTCCTTCACCATTAAGCTTAACAAGTTAAGCAAGTATAATAAAGATTAATGGCTAATATTGTTGCGATAGAGTACGCATGATATGTCTACAGAGATATGTCAACATTTAAACCAAAACCAAATTTTTTGAGTAGTTTTTGCAATCGAATGGAAAGGATTTATTTGCTCTGATAACCTTAATTCGACGACACTATGTATTTCCAAAATCGACGAAACAATT
>TCONS_00000778 XLOC_000764
CTTAGGGGATGCCTACGTCATAGTATCTTTATGCATGTAAAGTCAACCCGATCGGTTTAAAATTGACAAAGTTTCATACAAACTTTCATCCCCTATTTTATCCCCTTGGGGGTAGAATTAATCAAAATCCTTTTTTAGTGGATGCCTACGTCGTAACATCTACCTGCATGCCAAATTTCAGCCCGATCCGTCCAGTGGTTTGGGCTGTGCGTTGGTATATCACTATGTTAGTCAGTCACCTTTGAGTTATATATATTTAGATACACCCTAAAGCCGCTGACCGAATTTTGATGCAAGTTGATACTTTTATTTCTTTAAAAATATCTGCCATGAAATGCAACGAATAACATATAGTTAATTAATTATAATACCTTATCTTTTGAATATAGAAAGACAAATTGAATTTCACGTCTTTATGCTTAATAGCGACGCGACAAGAACATCAACATCCCATGATAGAGTTTCCCATTACGATGCCATATATCGTTACGCTATATACGTTCCTGAGATAGTAAGTAGCCTATTTTCTTTTTAGGTTTTCAGACTATCTTTATACCAAATTTCA
>TCONS_00000779 XLOC_000765
TTTTAGAAAGTGGTTGCAAATGACCGTGTTTTGGCGATGGTTAAACTCAGAGAGGAAGAGGAAAATGAACTCAGTTCTAATATTGAACCTAAACCCGTAACAATGACTCGCTTAAAGACAAAGTA
>TCONS_00000780 XLOC_000766
AATAACTTACATTGAAACGACACAATAAACCATATAAAAATTGGGTAGTTGACCTTTGTTTAACAGTTAGGTTACATAAAAATAGTTTATTAATAAAAGAAAAACAAGTATATATCCTTTGGACATTTACTGTATTAAAATTCAGTCAACTACCCAAAAAAGACACACGTATAAAGCTCTACTCACACGACATTAACACAACGTGACCTAACGTCACTCGACGTGACGCACACAACGTATATCTACGTCAAAACTTACGTGTGTCTGAGGCTACGTGATAGCGCGGTGTTAGACTTCATACCAGATGGCAGTCTGGGAGGTAATGACCCAGAATTACCAGCTGATATTTAGTCGGACACCGCATACTGGATGTTATCGCTCTATCATACTGATTATAAAAACATATCATACTAATCATAGAGATATCATACTTATCATAGAGTTGACATACTGATCATAAAGGCATACTAATAGACTTGGCTTATATTTTTATTATATTTGAACTGGTTATATAATTGATATTCAAAATACAGGTTTAAGTTATTAATCAAATTATGGAAAAACATAATATATGGTGCTATTCTGA
>TCONS_00000781 XLOC_000767
CCTCAGGGGAGAGTGCTAAGAGTACGTCGCGTCGCGGAGGCCTCTCGATCACTGATCAGTGATTCCGACTACTTTTTAAACGTGAGTAAAACCGTGTTGTTTTCGGCTAATTTAATATGTCTCGCGTAAGTTTTAATAATATTATATATTTCTCCAAGACTCATACTCAAAATATAGTACAATACTATATATCATAGTAAGGTTGGCAACCCTACCTAGAACCCTAAACACCACGGCCCTGTCCAACACGGCCTCAACACAAATCAATAACCTCCTCTTTGATTTGACTCTTAGGTTTGTCCTTGAGTGACATCACGTTGGAAATGGCCCCCGAGGGCATCAGCGGCTTGATGTAACTCGGCGGGTTCGGATCTGTTGCGTCCTGCGTCAAATAACATTTGAATATAATTCTTCTTTGATATCAACTTACCCCCTTATTCATAGACGTTTTTTATCTAACGACCGAGTAAAGCTGTGATAACAAGTTTGTTTCTCAGTGCTGTCGGCATGGCAGTCTTCTCAGTGCGTAGACATAGGGCCGTTGTGATTGGCTAATATTGAGATACAACAATAATAGCCAATCACAACGGCCCTATGTCTGTTT
>TCONS_00000782 XLOC_000768
GTGAGCAGAAACTAATTAAAAAGTTGATACTTGTCTTATAATAAAACAAAATTATATAAATATGATGTAAAATATGTTAAAATTAATGTATGCAAATTTCCTGTTGTCTAGTATTAACATCTATCTTAGACACTCCAATTAATACATTACTGCTCTAAAATTTTGCTATAATATAAATAAATAATAAACAGAGACAAAATTAGACTACTTTGGAGTTATTATTAAAAATATATTGCATCACTTAAATTATTCATTAAACTATATTTTGTGTTCAAATTCGCATAAGCAACAATGTTAGCAATGTCACAAGTCACAACGGTATCGATTTGTAATCATCATGTCGAGAGGTCAGTGACGAATGCATTACGTAGACACTAGACAGTCCGTGACCGTGGTATTATTCTGTTTTAATTTGCCTTATCGAAGTTTACTACGGAACTCCCGGCTTTACGTAACTATGAATTTAAACACGCCTTTATCTCT
>TCONS_00000783 XLOC_000769
GGCCAGCCAGGACAAGGTGGTTACCCAGGACAACCCGGCCAACCAGGGCAAGGTGGTTATCCAGGACAACCCGGTC
>TCONS_00000784 XLOC_000769
CAACCTCTCTTAACTTCCTAGGATGTTATGCGGAAAGTTTATAGTGTGGGGCTTCCAAGCGACAATTAGCATTTTATGTTTAAGTAAATCATATCTAAATTATAATAAACAACTACACTACCCTACACTGTGCGTAATGCGATACGCACTTGACGGATTTTTAAGATAACTAATACATGAGAATACTTAATAAATTTATTTTATATTTTTTTACCAATAAGTACAGTTTAAAATAAATGTTGATAATTTAAAAAATAATATTTTGGTACACAGGCAAGCCCGGCCAGCCAGGACAAGGCGGATACCCAGGACAACCAGGACAAGGCGGATACCCAGGACAACCCGGTCAACCCGGCCAACCAGGGCAAGGTGGTTACCCAGGACAACCCGGCCAACCAGGGCAAGGTGGTTATCCAGGACAACCCGGTC
>TCONS_00000785 XLOC_000770
ACTTCCTTTGTCCCTAGTTGAATACCAATTATGATGTTGATAAAGAATTTATTTAACAATAACTAATATCAGGTGACTTGAAACTCATTTTAATCTAGAATTCAGTTTAATAAAAACATAATTTTACTAACCATATTAATTTAGGTTATAAAAGTCAAAGTAAAACTTAATTTAATTGATAAATGTATGCGACTGTAGGCTACGGCATTTATTGCACGTGCAACTATAATGTACATTTACTTTTAAGAATAAGGAATTCCTCTAATAATATAAGATAAAAGTATGACATTGTACCTATTTCATTTCTATGCTTATTTCACATTCACGCAATATTATTTGCACACATACTAATTTATATTTACCTGTACAAAGTGGGAAAAACAAAACAAAATAAATCATTAAAGTATTGTTAAAACTGTTATCTATTCATTGTTGTTTATATCTACGCCTATATTTACTTCTTCACTGTAAAGTATGATTGAATCAATAGGATATACTAGGTTTTGTTATTGTTAATATCACTAGTATGAAAATTAAACCTTTAAGTAATCACACAGTTCTATTTTACTG
>TCONS_00000786 XLOC_000771
TCCTATCCCCATGTGTAATCCATGGTGCAGGAGGACGTTTTAATTTAATTTTCTTTAAAGAGGTGGCTGCCAATAGGTGATCCCAGTTAAAGTAAGCAGCGTCTCCTTTCAGCTTATCCGCATCAATGCGACCAAAACTACGCAAGTACAATATCTTAGAGGGGAACTTGGAAGGTTTTAGGGCGTAAGACATGTAGATGAGATCATGGTGAGATAAGCCATGAACGGGAAATTGACCGTGGGAGAAAACAGGGGAAGAAACAGAAGTGAAGATAATGTCAAGCCAAGTGTCGTGACCATCCATATTATGGTGGGTGGCTTGCAGTGGTAGGACATGCAGTTTAGAAGAGTCAAGATCAGTAAGGAGTTTACGAGATCGGGAAGAGTGGCTGGCAAGGAGATCAGTATTTAAATCACCCATGATGATGTGATGAGCATATTCTGATGTTATAGATTCCAGAACTGGTTCCAGACTAGAGAAGTAATCAAGAGATGGGGGATAGTAAATAACACCTAGTAAGGTTTTCACTCTCTTGACCCAAACCTCAAGAAACAGAATTCGAAGAATTTCGTATAAGCAGAATAAGAC
>TCONS_00000787 XLOC_000772
TAAAGTTGTAAATGCGGAAATAAGGTAAACAAGATAAGGGTTACGATTCGCGACTATCTAATAAAAGGTATAACCCAGCCATAAAAATATTGATATGCAATCGGATCGCTAAATGTATACAATTACATAAATTAACAATGGGACTTCATAAAAAAGATAAACATGGGTTTTCCGTCTGTAACAGCAACGTGATAATCCTATTTGTGCCACACTTCAAATGCTAAAGCATATTTAGTGAAATAGTTAGTAATGAGCTATGGAAATAAAATATATTTGTATATTATGTTTGATATACCTAATAATGGAATTTGATTATTTACTTACATTAAGAGTTTTTGTATTGTGTTAATTGATTCGTCATATTTGTTATTAATAGAAATACCTATTAGAATATTGTACTAAGATTATTTCGAATACATGGTTTGTA
>TCONS_00000788 XLOC_000773
TTTATTTTTTTAAGCACTATTTAGACTGTTAAAAGTGGTTGCATGTCATGTTGTTTCTCAAAGAAATCACGTTTTCCTGTTTACAATTAATTGAATTAAATTAATCTACGCGCGATCTAAATAGTAATTTCGTGACGGACTAAATTACTTCATTCCTTCGTCAAATAGCAGACGAAATAAGTATGTTGTTTTTTGATGAACGAATTGTTTTTGTAAATTATTAGACATTTTAGGAATGGTTAATTTAGTGATTAAGCTAAAATTGGAATTTATTTGCCTACCCACGTATATTTATTTAAATTGGTTTTAATATGATATTTGTAATACAACATTCCCATTTCCACATTTTATCTTTATTTGACTTCCACAATTGTTTTTGTCCAACTAACTGTAAGAATTAAGTAAAAGACAATATTTTGTTTATAATTTCAATTTTTTATATTTTGTAACTGAAGTTTTAGGGTATGTTTTTTTCCAAAATGGCCTTGAAAAAGGGTTTTGGACTCTGAAAATACATGCTATATATTTGTGTTATAAAAGATGTGTATGCAGTCTTTTTATTTTAAGTGTCACATTCTGAAATCAAATCAATTTTAACAAAGGCTTTAAC
>TCONS_00000789 XLOC_000774
CCTATGATCATTAAATCCGTTAAATGCCCGCACGCTCAGTATACACATTGGTTTTATTTAAGTTTTTTGTCAACATAAACTTTCTCATTAATTCCACTTTTATACACATAATTTTACTTAAATTTATAATAACAATAATGACTACCAAAGTTAAGGAAGTTGTCCTTGCTAATCACCAATACACAATTCCAGTTTCTTCAATAAAATTAACTAAAACATAATTGTAAAGGCCAAACGGTTATCGCTTCAGCCGACTGGCTCGGCCATGCATCCGAGCCTTTTTGCCTTTTACTTTGTTGTGTCGCAACACACGTTACGTGCCGGGGTCAGCCTGCACCGCAAGCGGATGAAATTCGTAATGTAACGCGATTACAACGTTCACCTAACTTGTGGAAATAGGGTTTTGTAAATTATTCAAATTATTTATAATTATGGTAGAGACAGTGGCGTAA
>TCONS_00000790 XLOC_000775
TATTAACAATGGATGCTATTATGGAAAAATCATTATGGTGAGATGGTAAGTCAAACTGGGAAAAATTAAGGGACTTTTTGATGAGTATGGCAACACCGCCATACCCATCGGCTCTATCTTCCCTGAGACCAGTGTTGCCAGAAGGTTACATTTCTTACATTTTTCGTTACTTTTGACCCCCTCGCGTAACATGTAAGTAATTTTTATATTTAAGGCAATTTTCGTAACTTTTGAGAACAACGAGATTTGTAATACAACATTTTTATTGTAAACAGTTTATGAACGCATTTCTATTCAACGCATCCAAATTGAACACGCCTAAAACTGGCGGGTCTAAAAAGTATTTCACTCCATATCACACTCAGACAATATGAAACTCGCCATGACAATATGAAACGTATCTTGCATATATTAAAACTTGATTTTGAGTGTGCGCGCGCACATTTCCTACTTCGCGAGTCCCCGCGGTTTCGCAGCTACAAAAATGCTTGCTCAAAAACGTGTATATT
>TCONS_00000791 XLOC_000776
TCATCATCATTATCATCTCAGCCACAGGAAGTCCACTGCTGAACATAGGCCTCCCCCAAGGATCTCCACGTCGACCTGTTGGAAGCGGCCTGCATCCAGCGACTTCCTGCGACCTTAGCCAGGTCGTCCGTCCA
>TCONS_00000792 XLOC_000777
AGCCATATTAACAATAAATACGGATTGGATGAAGACTGTTCTGAAAGTTGTATTATTGTATGGAGCTTTCCGGTTCATGAAAAATGGTTGTTTAACTCATAAAACAGAATACCAGATTTTTTTGATAAAATAAACCTTTGAACACAGCTATGTAGTGTTTCAACATTTTAACGCTGTCGATGTGAACCAAGCTTTAAATGCTGCAGACAACTTTAATACATATAACTCAATCTTATTTTTTCAGGAATTCCCAAACTAAGCGAGGGTGATCCCTTAAAAAGGTTTTTAAATAGTTTTTTTAGATTAATTATTTGGGGCCGTAATTGTGAATATGGACCCTTAAAATAAAAGTAAATGTGTACATTGCTTAATAAAATCATACGGACGTTGTGTATAAGATTTAGTATATAAATAAATAAATATATACCCTCGTAAGGAAATGTACAAGGCGACATTTTTATACTGCCTTATTTTTTATAATAAAAACTAATTGAATATATCAGAGATAAATACAATCAATCACAAAAGCAGCTGAACATATTAAAAACTTAAATCAGCCATACACTTTCACTTTGTTTTTTTTTTTTGTGTGAAGTATATGAATACCTTTT
>TCONS_00000793 XLOC_000778
TAACATATCTGCTGATTGAAACATCAGCCCTAACGGTCGTATTCAATAATATATTCCAATCTTAATCTTCGATCTGATACCGAGAACAAAGCGATAAAAAAAGTCAGTGGGCATGCCACAAAACCTTCATTCTGATTGGTCCATTGTCGCGAAGGATTAAAAAGGCGATTTGCATTGTTTATTGAACACGGTGGTGGTCATTGAAATACGGTTTGCAGGTGAGCGGCAAGCTGAACGTGGACGGCACGGAGTACAGTTCGAGCATCGACGACCTCCAGCACCTGGGGGAGCTGGGCAGCGGCACCTGCGGCCACGTCGTCAAAATGCTGCACAAACCTTCGGCTGCTGTTATAGCTGTCAAAGTGAGTAACAACCTTAGTAAAAAGTTTTTAGTTTCCCGGTAGGCAACGGCTTGGCTGTACCTCTGGCATTGCAAAGTCCATGGGCGATGCTGCTTACCATCAGGCGGACTGCTTGCTCGTTTGCCTAAGGCAACAACAAAAAAAAAAAGAAGAAAACAATGGGCCCAACCAACTAATAGATTAACTTTTTTTGATGGTTCCATTGTAACCTCCACAGAACATTTTAAAAATAA
>TCONS_00000794 XLOC_000779
TAGATAGATTTTAACTTCTTGTCTATAGTACAGTTTCCCATACAATACTTTTAAAATACCCACTAATAATGAATTAAAGGACGAATTAAATCAATTAGTAATAATAACGACACAAACAGCACAGTAGGAAAAAAACATATACTTACAGAAATAAATGAGCAAAAAATACTAGTTTTTGATGATGAGCTAACTCCCCGTTTTTCTGTCCATTTAATTGTCCGTGCAGAAGGCGCATTAACAACCTCGGCGCATGAATAAACCCAGTTGAAATAAACAGTAACCAGGAGTTGAAAAAAAACGCGTATTATGATTTTTGTTATTGCCTTGTGAACTTCGTGCGAGAACAAACGTTGCGTTACTCCTAGTTTATAGCTAAGAAGCAATAAAACCAAAAAAAATGGCGTTTACTCGTAAGCATATTGCAACAGAATAGATTGTCCTACATTTTGAACGGTTGTATGGGAGCGGACGGAAGGGATCTGTTGCTGGCACACAATTTACAACTAATATATGCGATACATTTGGTAAAAGTGTTAAAATTGTTTAAAGTGTATACTAATTATGA
>TCONS_00000796 XLOC_000781
GTTTTGCTATTTTATACTTTTTCACTGTTTTGCAAAGCTTCTTTTTTGTCATCTTTTTAAGTTCAATGTTACTTAATGAGTCGGCTTTGTGTCGCTTGTTAGTAGTTAGAATGGACTGACGAGGTTAGGAGTATGAAAAATTGGGTTCCCTTACAATTCTATTTCACGTAATGTATGTTTATAATCAAATCTTATGAATTAACGATTGAAATATTTCTTAGTTCTTGATTTCCAATATTAATACGTCACGCCGTCAACGCACGTTTACATTCATCGATATGCACCACAATGTTAATGTCGCATCTATCATCACAATGACATCATTGTCTAACACCGGTGTTGAACTAGTAACGTTCCTAATTATAGCCGGTTGCAT
>TCONS_00000797 XLOC_000782
GAAGCATACGTTATACGTTAATAAATTATAAATAATCGCATAGAGGATTTTTAAATATCAAAAAACCTCCTCAAATTTAATAAAAGCAAGGGTCAGTGTTGATGTACATTACTGGAGACAAAGATTTAAATTAAAAAAAAAAATCTCAGTATTTTATGCATAGCGCTGATCTTGATATGAAAAATTAACTCTGAGAAAAGATGAAAGAAAATATTTTTCAGTTCAGTCCAATGCATCAACACTGACGTTCAATATATACATTAGTGGACTTAGCACTACTGATCTAAAAACTTCGTACAATGTACATTAATAAAACGATATTGATATGAAGCGCCATCAAGCCATGCACTACCGAACGAGTGGGGCAGGACTCACCGACTTCGTCTGACTTGTAGTTCTTTATCACTTCAGCCAGCTCCAAGTTGCCGGCTATGACGGCTACCTGTAA
>TCONS_00000798 XLOC_000783
AATTTCCTTCGCCTAACCTACATCTGCCTAAGTAATAAAATCGAAGTTGGCAAAATCATTTTAATTAATCTAATCTAGAGAATGAAATGAGTTCTAGCACAAATATACACATAAATCATAGTTAAGTGGGTCCAATAAACATCGTATGTGGGCAGACGCAGGCGTCGGTAATTCGCTGCAACTGTTTACTAATTGCACGGTACCCTTATTATTAACGTTGTCAACTCGTCTGTACTTCCTGATAACTATTAATCTAATGCCTTCTACGAGGTTGTTTTCATCAACTATCAAGTACTACTGTTCACGACTGTACTTAATGTTTCATTTGTAACTAACGTAGTCGCGGCACGATGACATGACCACGACAAATGTTTTAAAAACTGAAATATCGCACCCTTAGAACTAAAGTGATCTAACTCAAAATTTATAATATTTTTCTGATTTTGTTAAAAAACAACCTTCCTAAGCATGAAAAGGCAAATTTATAAAATAGAAACAGATAGACTTTTGCTGCGACCGCCCAATTCACTGCCTTTTTATATTATTTTCAAATTGTTTTTATATGTTTCCCACAAAGC
>TCONS_00000799 XLOC_000784
ACACAGGGTATATGGGCGCCCGGTGCGAGATGAACGTGAACGAGTGCGAGGAGGACAGGAACATCTGCGGGCACGGCGTGTGCTACGACACGTACGGCAGCTTCGTGTGCGCCTGCCAGCCCGGCTACACCGGCGAGCGCTGTCACAGAATGTCTGCGTGCGCGTCGGGTCCGTGCGGCGCGGGCGGCGCGTGCGTGGAGGAGGCGGGCGGCAGCGGCTTCCGC
>TCONS_00000800 XLOC_000785
AACGGCAAGCTCGTCTCGTCATTCAAAGCAATGAAAAAAAAGAAAGAAATATATGCCATAGGAAACATGTGAATATACGATATAGCTTAATGACAACCATACGTAGTAAATATTAGCACAGTGTAATACCAAATATATGTGTCGGCAAACTTGACCCATCGCTGTAGAATTTCGCAGGGTCACGGAGCGGCATAATGAATGGATATCTGGCAACTTCCTTCTCTCTCACTCCGCTTAGGCCACGCCTACTCGGTCAAGTTATTTTGATGACATCTACACAGTCATATTTTAATATAAATCGGAAGCGTCATACCATAGTCGTTAGTTCCGAATAATCACGTTCCGGAATCCCTTGAAAAAGAGAGCGTCGACTAAAGCAGAATCAAGGGTCAGCCGAAACGAATCGCGTTAGTTCAGCGTTGTGATGCGCATTCTTAATGGACGCATTTTCATAGTAAATGACGGTGAATGAATACAGTTCGATTTGATCGAATAAGAGGTACCTATTATCACTTCCGGATTTGTAAATAGGCCGTATAGGCCGCGGCCTTTGGGCGGCAGATTTCAGAGGACGCTCACTCGATTTAATTAAACATTCGTTTATTTAACTT
>TCONS_00000801 XLOC_000786
AATGCATCAATCTTCGGAATAGGTTGATTCAGAGGCCATAACTTTGGGTTTGTATCAAATATTTGACGAGCTTCCGAAAGTGGCCTTGTTTCTCGGATTTTGATAGGTCCAGACCGGTAACGGGATCCTAATATATGTGCGGGACATATAGACATTATACCCTAGAATAAAAAAGGTATTTTAAATTGCAGTAAGCATGTGCGCTGAAATTTTTCATTTCACTCTCATATGGAAGCTTCTATCTCTTATCC
>TCONS_00000802 XLOC_000787
TTCAGGTTGAACGAAGTTTTAGAATCTCTAGGTAAAATACCGTTATTGCCTGCGTTGCAACATAATGCTGAAGCGCATCGGTTCTCGGCGTTCGATGTGTTTGAGGAGGCAGAATTCGATGGACATCCATACAGGATCAGCCAGCCTTTCGACAACAGTTCTGAGAACAAAGCGACGCAGGATTTCGGAGTGGAGGCGTTTAAATTATCGGAGGAAGATGGTGAGTAAAAATATACCTAATGGTTGTGTATTTTTTCACATTCGTCATCGTGCAATCAATGCTATTCGTAAGAGGAGTTACGCCATGTTCTTCAATGCAATTGTAAATATAAAAAAACAATATTCAATCGATGACTTTACACCTAAATCTGAGAAGTAGGCAATTCACCTCCGTAAGTTCCTTTTATACATTATGTTGAAGGAAAATGGAATCTAAGAAATGGAAATTCAATAAAATCGTGCGTATTTTTCACTGTCACAATCATAATGATTGGATGACTAAATTGAGATGTTGATATTATTCTTTAA
>TCONS_00000803 XLOC_000788
TGGTGTTGCTATTGCGGTCTTTGGAATGTCTGCAGGGTTCAATGGGATCTGATTATAGGCCTTTACGAGATCTATGGTGGAAAAAATTTTACACCCAGAAAGACTATAGGCGAAGTCATGTATGTGGCGGATAGGGTACTTGTCCGGAATGGTCCGTGCGTTAAGCATCCTATAGTCGCCACATGGACGCCATCCGCTGTTCTTCTTAGGGGCTAAATGCAATGGAGAAGACCAAGGTGAGTCGGAAGGTCTGGCTATGCCGATTTGGAGCATAGTAGCAAACTCTTCCTTGGCGATCTTTAATTTATCTGGGGCCAGCCTACGTGGAGTACATGTTACTGGGGGACCCGGTGTGGTGCGAATAAAATGTAAAGTGTTATGTTTGGGCAAGTGATGTGTGCCGGATGGGCGAGTGATGTTGGGAAATTCCTTTAATATGTCGTGATATACAGACTCACCAGTGATTACCTTTACCGAGGGAACGATGTCAGGTGAGCACGCAGGTGAAGCCACTGCAACAAGACTAGTCGTGTTATCGATTAGTCGTTTGTTACGACAATCTACCATGAGGTTAAAATGGCATAAAAAATCAACGCCTATTATCGCCCTC
>TCONS_00000804 XLOC_000789
CCATATTCATTAATGAGCGGAATATTTATTACAGGTGTTAACATATTTATTGCTGGACATACATAACACAATATATTATTACTGTGCTTATGTTGCTTTGTGTTTTTACCCACTTTACAGGAGATACAAAAAACATTTTTCTGTATTATATTCAGTCTTCAAATAATTTCTCTTATGATCATAAATAGTATTAACTGATATTGTTTTCCATTACTTTTAGAAATAAACAATTTATGACAATTTTAAAGTGAGATTTTCAAACTAAAAAACAGAATTAAAAAGAAACCACATAGTAAGGTTTGCATATATGAAACATTATTTCTTGATACTAAAATATAAAAATATTTATGAATGTTGCAATGTAAATAATATAATATTCCTCTTTATCCATGCAGATGATATGAAAATAAAAGAGTTGGTAATGTATGTTTTATACTTGTAATTTAATAAGCAATGTAAACTATAAATAGCTAAGTATAGTTAATAATTATAAAGATACAATGCCAAAATATCTGAATGTGCACTGATAAACTTTAATAAGCCTTAAATAATTTATGATAGATGAGATATAAAAAATTGTGAT
>TCONS_00000805 XLOC_000790
TACGTATACTAGTATAAATGCGAAAACACAACTTTACAGGAGAGCGATTTAAACATTATAAACTTTGTAAATTTGTCATAGTTCCTCACCTCAGTATTTCTTACCACTTTTTACTGCACTGTTGATAAATTTATCCGTATCTATATAAGCACAATTATTAATATATTACAGTCAAATTGAATTGTGTTTGAGCCTGGTCTCGGCAGGTCGCGGCGCGGTCTGGCTCGGTGTACAGGCATCGCACTGTGACGTTACGATTGGTGTACAAAATAAAACCTTTCAAACATTATA
>TCONS_00000806 XLOC_000791
ATAATATCAGTCTTGTATTATATTATATTGTCATACTGCTGGACATGGGGATGCTATACTGCTAAGAGGGATTACCCCTAAGTTCACCACGTTGGCCCAGTGCGGATTTGCAGACTTCACATTTCCTTAAAAATTCTTACAGAGAACTTAGGAATGCAAGTTTCCTTCGACATCTTTTTTCATCGCTAAAGCAAACAATAATTCACAAAGCATACTCAAACAACTTTAGTTATTTGAGTTCTTTCATAGTTTATTTATAATAAGTATTAATATATTACTTAATTGATAGAAACAAATGTCAATTTCTTTTATAGATCTTATCATTCCTGTTTATTTTCATTTATCATGAGCATGCTAATTACAGCTTTTTAATTGGATGGCATTAAATGTGCGTTTAAGTGTACGTGTTATGTTTAAGGTGCAATCGGCTAAGATCGGATAAGGGGTAAGATCGTATAATGCCAAAATACTACGAAAATATAAATATTTTTTTAGTTTAACCTACATAGGAGGTACGCCATTTCGTTTTGTCCTGTCCTACATACCGCAGCTGATGCTCCGACCAAGAACAGTTGTGCTTTATGCGTTCAAACCAAAAAGAT
>TCONS_00000807 XLOC_000792
AAACAGGCTTTGCCACTATATTTTTATATCAATCTAATAACCTCTTCGGTAGGAAATGTTTAGTTTATGTGTACCAATTAAAAGTGAATTGGGTGTCCATAACAGAGAAACTTTTGAAAACAACTGTTATGGATTTGATGCTAAGTTTTCAGTAAAAAATAAATTCTAAATATGTCGCGTTATGCTTTATAATAAATATGACCTCACCAATAGCGGTAGTTGTTACATACCTCTAAGTATTATCGGTATTAAATTTATAATCGAATAATCGTTTTGATTATCGATTAAAATCCCCATCCTCACCGGAGAGGTTAACTCACAGTCGTCTTACAATCGAGATCAGAACACCATAATTGTATTATTTGATATAATAAATAAGATTTTTATGAGATGTAATATAGCTATAGATATATTGTTACTGTGTGTCGACATATGACGTGCATTGATCGAGTGTGAGATGCAGCGAATATTGATGAAAGTACTTATATGAATATGTCTGTAAACAAATATAAGGACAAAAATATAAAATCAAGTTAATTTCTTGCCACTGTATACAATATTATATATTTTTAAATCTGGAAACATCAATAAACTCATTTAAAATTATGTTAAA
>TCONS_00000808 XLOC_000793
TAAACAGCAGAGGAAAAAAGCATTCGAAAAAGTCTGGATTTGATGCAGGTCTTGCTGAAATACTAGAACAGTTGCCAAAACCTAGTATAAAGGATACATTACCATTTCAAATACCAAGATGCATATGGTGGAGTATAACTGCTATACCAATGGCCATTATAGAATTCAAGAAACGCATGAAAGAGAAGGAGGAAGAAGCCAAAAGACAGAAGAAGAGGTAAGTGGAGAATATTAAGTAATAGCATTTGGGTGTAAAATTTTAATTACTTTTTTATTTATATACTTTTTATTTATT
>TCONS_00000809 XLOC_000794
CTGGTCCATTTTTGCGATTTAGATTATTCATTGAGATAGATGGATAGATAGTCTAAATATAGAGAAAAGACTTCACGCGACCGGAGGTAAAAGTAAATGCTAGTACCTCAGAAATTGATAATGGACATGCGATAAAATAAATCACTATGTAATTGAGCATTATCAATACTAATTAACTTCAACTTGCCTCATTATCTCCTAAATAATGTTGGGAAACGTAAAGCTTAAACACCATTTTCCTTAACAGGTGTATTTATCTATGTTGACTGTGCAACACCAAAACTAGTAGGCGATTAAACTTCAGTAGTGAATTACGGCCCGTTTTAATAATTGATCCCATTTCTTTAATCCGATCCCGAGAGTAAACAAATTAAAATAAGTCATGTATAAGAATGTCAAAAATCTTTATTCTGATTGGTAAATTTTCGCGATCGGTGGAAAAACTTAACCGTTGATGCCTTCATCTTCTCTCAATGACGGTTCTGAGCCGAGGTTTGTAACCTCAGAGGGTTGCCCTCAGCATGGTCTCTTAATT
>TCONS_00000810 XLOC_000795
CAGGCAGTTAAATCAATTAACATCGACACGTCACGTATCGATAGAAAATGTTGAGTATTTCACATAATCGATTATAGAATGCGACTTCAATATCGATATTTAGAATATTATACAGTGAAAACCGGTGTAGCGGACATCGAAGATAGTCGTTATAAACGGTGCTTCGCTATTACCGGAGTTTGTTATAACCGGTTTTCTAGTATAAACACTGTACACACGAGTGACTTATTCTTTGACAGTGCGTAACATGAACGTTACACAACGCTTCGCGTTTAAAACACAAATTGTCATACAGAATACCATTCCACGCTAATTCCACGAAGATTACGTAACACGGTACGAGTTAACATTGTCATAGAGGACG
>TCONS_00000811 XLOC_000796
CTACTCTGTTTTTTTAACATTTGTTTATAAAGGATATTGACTTTTGGACGAAATCTAACTGATTGTACCGCTAGAAACAACACAAAACTCCAAATCAAGGCTAACTTACAAAGGTTACTTGTGCGTACGCTACATGTAATTCTAAATACACGTCATTTTATTATAAAACTTACCCAATTTATCTAAAGCATACTTCACTATCACAAATATTCACAGCTTAATATAATATGGCCGTATTTTCTAAGTTTTAAACAAGTAAATTTGGGAAAACTAACTATACTTATACATTGTGAACGTACAACCGACACCTTTGTGCTAAAAATCAATAAATTATTACTATTCATATAAAATGGTCGAAAATGGCCTTTTTAGTAATTATTGACGTTTTTAATAATTTGACATTTATGTTTTGTGTTGCCAC
>TCONS_00000812 XLOC_000797
ACACGGCAATACGAAATATGTCCAATTACGGTGCATTTACCCTAATCACCATGTAGGTGGAGACTGGTCTAATGTAACGCACCGTCGTTTTAGTTGAGAAAAGATTTTTTTTGGATTCTTTATCCATGTCATTGACAAATATATTTGTCGGTACCTAATAAATCAACCAGACTACTAGGAAATTTACCATGTAGCAAAGTGTGTGTAGAATACTAAAGCAGCATTCGTTGAAGGTTCACAGTCATACATCCGTCCTGCAAAAGAAATATAAAACGTTCAACTAATGCTAAACAAGCTATAACAACAGAGATGCTGACCTTTCAACAAATTATGTTCTTCCAAAACACGCCATACGTGAAAGTGTTACTATATTTCTCAATATATAGTTTAATTAATCGTACTTGGGGTATATGGCCTCTTACCCATTCTTCCTTTATCCTTATAGTGAATGCAAAGCTATATTTCGATATTTAAAATCTTTCTAAACATATAAGTAAGATATAAATGACTGTTCTGTAAAACAGATCTTCGTGGAATCATGTAATATGTAAGAATTACAAAGTATTGTAAAAGATATTTCGTTTTCTTAAAACTTGACTTTTATTAAAATAAA
>TCONS_00000813 XLOC_000798
AGCTGTATCACTAGTTCATTTTATTTTTCTCGTTTGTGGAAATTATTTTAGCTACACTGCACTAAGTTAGAATGGTCACAGTCTTGCCAGTATATGACCAGTTGTTGCCTAGTGTATGCAAGACATAATTTAACTCTCTATATGATTATGTTTTTACGTTACTTTGCTTTCTTACGTTAATTTTACGTACACTTATTAAGCACGCTTTCAACATATTTTTTCGGCGCTCAATTTGCATTCCTTCCCGCCGCACTGACGCCAAGATATCACGAAACGGTTTTTGCGTTGTTTATTTTTATTGCCACCTCATTGTTATTTATTTATTCCTATGATTTAACGCTCTCGCTTAATGTGCTTCACGAAACTACACGCGTCAGTAGAGATGTTAACTGTTAACTAGTCTGTACTAGATTAAAGGTGGCTATCCAAAAACGGACCGATAACTATTGCACATTGTTATGTGCTAGTGCTGAGACATTAAATAAGCTTCGACTTACATCTAAGTGCGACTCGAGCGTTCTTTTTATGAACTTGAAGCTATCATATACTAGAAATATATATTTTAATAGGGCTATGAAAATATTGATGATTCTTCGTTTAATTGTATGAAATT
>TCONS_00000814 XLOC_000799
TTCCAGAAACCAGTGACATTACGTCAGTATGCAGCCTAAGCGCGTCTGCCGGAGCTGAGGCGGAGTACATCAACCTGCAAACCCAACAGCCCATCGATAAGCCAAAACCATCAGCGCCACCAGAACCAATTAAAGAACCACCTCCGAGGGAACCAAAGAAAGAGCAGACAAAGAATGTATCCTTCAAGAATCACCTGGATT
>TCONS_00000815 XLOC_000800
CTATCACTGGAGGCGCGGCAGCCTGCTGCTAGACGGTCTTAGGGCCCGGGAGCATGAAGGGAGGGGATAGAGGGAAGGAAAAGAAGAGGAAGGAATAGGAGTTCTTAGGATGGTTGGAAGGAAGGGGGAGGGAAATGTTCACGAACCCTTAGACAGACCTCAATGTGAACTTAGCAACCAAGAGGGATACGCACGAGCTGTGCGCCTAAGGTCGCGGCAAATGTGCCCCATGCATGGACGTGCATTTGGTGTGGAGATCAAGCGCACAAGAATTGCCTCAGGGGGTATAACTGTCATGTTAGCTGGCTAACATGTCAAGCATGCAGGGGTGGATAATATTTGGCACAATGTGGAGTGCGGTTTGATTGAAGTAAACCCAGGGTACAAGAGTAAGTGGTGTGTCTCACGTGTCCTGTCCATGTGCGAGAAGAGCGCCCAGTGCGCGGCGGCGGCGAGCAGCGCGACCCCGGCCAGCACCTGGAAGGCCGCGCGCCCCCCCGCCCAGCTGTACAGCGCGCCGCCCACCAGCGAGCCCAGCGCGAACCCTGC
>TCONS_00000816 XLOC_000801
GAACAATATGCCTGTTATATACACCTCGCCGGAATGTGGGTTAAACTGCTCCATTACTGTGAGTGACATTTTCTTAACGGCACATTCCTCTTGCCAAATGAGGCCATTTTAAACGTTCAAGAAGGAATAACTAAGATTTCTGTTATTAATATAACCTATTAGTCGAAAACAACATGGTTTTACTCACGTTTAAAAAGTAGTCGGAATCGTTGACCAGTTTCGACCTAAGTAGGTCATCCTCAGGGGCGAGTGCTAAGAGGACGTCGCGTCGCGGAGGCCTCTCGATCACTGTCCTAATATAATCTATATTCTATAGTTAATATAATCTATACTAATATTTAAAACTAAAAAGTTTATTTGAACACGCTAATGGAAGGAACTACTAAACCCATTTTATTTTTTTTACTAATAGGAAGCTACGTTACTTCTGTGTGCTATTGGCTTTTTATCCAGGGAAAATATTTATTAGCTAGTAATTTATAAATATATTTTTTTTATTTTTTAAATAGAAGACGCCAGAAACTATTTATTAAGTAATCAGCGCCGTCCATAAACATAAATATTTAAAATTTCTAACATTACTTAATAA
>TCONS_00000817 XLOC_000802
TTTTTATCTATATTTTATCTATTTTATGTACATACCCCTTTTTAGGGATAGGCAGAGGTGGAACACCTCAGCGCGATAGTCGTACCGTATGCGCACAAAAATACGCCATCGAGACTGTCTAATTCTTATTAACACAAAAAGCAATAGACCGCCTTCAAAAACCACTCAAAACCAAAACTAATTTAACATAACAGGTTACCCATTTTGGAATCGATGACTAATGCAAATTTAACTTTGTATATTATTTCGGTATATTTCCTCATGTATTTATCCAGCTTAGCTAGCAATTTTAGAATCTACACTACTATTGAATACCTAGATTACTCTTGAGTGCTATTGCTATATTTTTTTTATTATAAATATTATAATAAGCTATTGTTACCACAATAGCCCAGCTTCAGCAATTTATTATTATAAAGTCAATGAATACAAATAATATTGTGTCTACCTCTCGAAGATAAGGAGAAATAAAAAAAAATATAAATTTCGCAAAGGTCATCATCACCAAACACAGGAATCAGGATGTCCGCTGCTGAACATAGGCCTTTCCCAAAGATTTCCAGATTGACTTATGACAGACCTATCACAATAAATAATAA
>TCONS_00000818 XLOC_000803
CGAATCTCGTGGGATTTTCGTTATAGGGCCCAAGGGACAGAATTTCATACATCGAAATACTTTTTATATCTGAAAAACATAGGCTCAAAATTTATATCGACGGTTATAAGGCTACTTTATTTAAGCGACATTTTACGATACTAACTTTCATACAAATATAATCAGCACTTTTTTCTATGTATTTTTAAACAAACTAAAAGTATTTGAAAAAAAAATTCGCTTATTTCTTACCCTTCTAACCGTCGATAGGAATTTTGAGGCGCGTTGTTCAGATATAAAAAGTATTTCTTCATTTTTACTATTAACTTTTATGGGGAAAGAAGGTTTGTTAGTGTTAATTTTTGATAATAATTTAGGTCATGTTTGAACTGACTTAATTTATTTAAAATTGTCTGACAGAGCATTATAATACAAATTAATGCAAGGAAAGTTACTAGCTTAATTGTTTATATGACTACCTCTAAATGACCTGTATCAAGGCACATAATGTTGTTTGTCACTCTAAGACATATGTTAAATACATTGACGTATATTTTTACATGATATATGCCAATGTGTTTAACATCATGATTTTTTCCTCACATGGAAATTATTAAATTATTTTTATTTAAGG
>TCONS_00000819 XLOC_000804
TGAGATCAACGTCAACGAGTGCTACTCCAACCCCTGCAGGAATGGCGCCACCTGCATCGACGGGATCAACAGATACACCTGCGAGTGTATCCCGGGCTTCACTGGCCAACACTGCGAGACCAACATCAACGAATGTCTGTCCAATCCCTGCGCCAACGGCGGCAAGTGCATCGACCGCATCAACGGATTCCGCTGCGAGTGTCCCCGCGGGTACTACGACGCTAGGTA
>TCONS_00000821 XLOC_000806
TATACGTAGCTAGTAATATATCGAATGACTAAAGAACGGCAGGTCATGTAAAGCGAAAGTGAAGTAACTTCAGCTCGGCAAAGTTATGCGTCGTGTACTGCACCTATGATTGAAGGCATAATATTGTTAATTAAAATTAGTGACAGTAAATGAATAAATCATAAATATCATTTGATATAGAAATCTGCCTCAAATCTTCCAATTAGACTTTAGAGTTGCTGTGTCATCAAAAAGGTTCAATGTTTGCTCGTAGAATGATTTGTATTTAATACGATTGAATACTTATAGAATGTAGTCAATTTATATTTAACACTAGATCCATACAATATTGTTTAAATATAGCTAATATTAAGTTGACTGACATTTATACATTTGTAGTAATATTATACAAATTAAAAATACATATTAACCCAAAATTTA
>TCONS_00000822 XLOC_000807
AGGTTATTATATTAGTTTGTGTTACAAAAAAAACGACACTGATTGATATACACAATCATACTTTCTCCCACGTGTACCTCAATAAGTAACAAACAAGATATTCGTGTGTAACTAGAAACTATCAAGAGAAATCTCGCGTTGCATCCGGACTCGGGCCTTGGGGGAGGAAAACGAGGTCGAAGCTACCGATAACGCAGGTAGCTCCTGCGCCCTGCCGCCTATTATCAACATTATTTATCACAAGAGATATGTAATGGCAACACGTGCCCAACAGAGAAATAACATCCTATACATCGCCACACGGTGATAACGAAAATAGCATACAGCGAAATGACGCGGATGACATCACGCGTTTGATCGGAAAACCGGATGTTTCTCTATAAACTTTTGTGCGAACGACGCATTCTTAATTTTGGCGCACAGGATGTGACGGTGCGGAAGTACGTCACTCAGTTGTACTTTGTTCAAGATTTAAAAACACAATTTGTTGTGTTTTGTCACAACAAAAATCCTTATACACCAGACAGTCCGGAGCCGCATTTCTAAAATTCACATAGAT
>TCONS_00000823 XLOC_000808
AATTTAGATAGTTACAATTTGTGAAAATATTGTTACTGACCTGCTTCATGTCTAATTCAACAACACCCTTGTTCCTTATTCCCTTAATGTAGAACCTCATCCTCATATGCTTCACTCCGTCTTTTTCATAAACAGCATGGCTTACATGGGTCCTTCTTCTACGAGTTGTTTCTTCTCCATATCCCTTAATTGGAGCTCCTAAAGCATCTTCTACTCGTGGATCCTGGAATTTCATAAAATATTATTAAATTAGCTTAGATATTA
>TCONS_00000824 XLOC_000809
CGCACTAAAAACTTCGATGTACATCGCACGGTAAAGGATTGGATTTTTAAGGAAATGACACATAGATATGAATCATATCTAAGGTCTAATCAATGCTAATTATTAACTTGCGATTTTTAGCTTCGAAACCTCAAGTATTTCACGTAGTGTAGAGAATTAGAATCTAGTGTGATGACGTAGCAGGAGGCTGTGGTGAGGTAACCAGAAGTAAATATCATTGGAAATAACATTTAGATGTTGACTGTAGCAAACATTGGTTTGTAATGTTTTCAAAAGTACCAAATATATATTATTAGAATTGTAAGTACCATTATTAGTGGCTTATTAATCTCATTAGAGATAAGTTTGTATATTATGCAATTATTGTTAAATTTAAATATGATACTTTATGTCAAAAAACATTTTATTATGCATTTTGTCGATGTATTTATTGACATGCAACATTATTAGTATTTCTCGAAAAGGTTTTTGTTTAATTAATTTGCGCATAATTTATCACTGGCGGTTTTTCCGTGCAGCTTGTAAGGCCAGCTCATTTATTTGATATTATTTATACAATATAATAGTACATAATTGTAATCTTTTTTTGGTTAGTCATAAGTGTAACATGGTGAC
>TCONS_00000825 XLOC_000810
CTCCCCCTACCATTGGAGGACCCCATTGGGGTCGTCTCTGCCCTTATTTTTGTCTTAATTCTGTATTAGAAAGAGAAAGTGTGGGAGCGCCACGAGCGTCTCTTTTAGGATGGCGTCAAAATGCATAAACCTTTAATTTTATTTATTATTGTCCTATGCACCAGTGGCTAGGGAACGCGTGTGACACTTATTTGTTGAAGTGTTTTTTTTCTCTTGTCTGGTTCCTTGGGTGGCAAAGTTCAATACCAAGCTAGAACTCACGCTACGTCATAACCTAAAGTATATACTTTAAATAATAAACGCCCTTAAATCCACAAGCCTAAGAGTTAGTACTCACCGCTCTCATACTCCGAGGCAGATGACGAAGATACTTTAGAACTGGAGCTCGAGCTGCTACTTTTCCTGTATCCGCTCCCATCATTCTTCTTTACCACACTACTCTCACTGTCCGATTCTGATTCACTCTTACTGCTCTGCGATCTACTTCCATGTTCATCAGCATAATACTGATTATTCTCACTCTCTCGCTTATTAGAATCTCTGCTAG
>TCONS_00000826 XLOC_000811
ACCTCAAAGTAATCGGTCCCGGGGGTGTCGACGAGTTGCACAAAATGTTGGGCCGTCCGTCTGTCCGAGTCGCTGAGAGCACATCTCATACTTCCATATTCATACTCTGCCGAGCGACAAGGGAACTTTTTCTGTGA
>TCONS_00000828 XLOC_000813
TTTCGAAGTTCGACAACAATATTGAGTTAAATTGTATTAATGTTATTGATTCTTACACCTGTATTCATAAACTGTATCATGAGGATGCACAATGTACCACATTGTGTCGGGAAATATCATAGTTTTCTTTGGCTGTGTTTATCTGACAGGCAATGGAAATATTGTTGTATCTCCACTTTAACCAATCACAGTGCCCCTTTGCCCATGCACTGCCTAGGCTATCATGCCGAAAGCCCTGGGAGACAGAATAATTATTATAGCATTGTGCTGTACTTAACTAATGTTTATGAATATGGGTCTTGATAATCATAGTACTCAGTCCTTATTTGCTATTATTACTGGACCTTGGCTAAATAACTGATAAAAATTTGAAGCCATAATATAAAAATATGAACATTTTAGATTTTTGTCTCTTCTGTACTTATAACAGATGAATTGAAATTATTATATTGTTAACATTTTGTTTTTGTTTAACTGTGAGTGAAGTTAATGATGTTAAATAAAAATTATACATTATACACTTTACACTCAGACGATACTTACCAGCAACAAAATGTAAATGAAAGGCATACTTAAATGAACTATCTGATCCTGGCTATAAGTGGTTCACTTTCA
>TCONS_00000830 XLOC_000815
CACACGCCATATTTGCATTAAACTACAAAATGATCAAAAAATCAGAAAACTAAAAC
>TCONS_00000831 XLOC_000816
AACATACGACCTTGTAACAATGAGCCATTTATGAAACATTGACATCTTTATGTTCTGATATTGTTTCGAGTTTATGACCAACGATGACCACTTACGATCATATTACACTCACTTGATAGTCGGCATTCAGCAACAAATACATTCACATTCAATCATTAAGATTAAAGTGGACAGCTTTTATCCGTAAATTAATATCGGCTTTCAAACAACGTAATCTAATCACTATCTACGAACTAAATTGATTTCATAATAAATTGCCTCGGTTGTTTCAAACCGTTTGTAAATGTTAAATGTTTGTAGAAAGCGTTGGTTAGATGTAAATTTATGTTTTTTTAAATACGAACACCGCCAATGCCTATTTCCACCGCCAAGCAGCAGTGTATATCCACTGCTGTGTTTCGGTTCGAAGGACATTATAGACAGCGTAACACTGGCCATTATGAGACAGAGTGACTAGCGCGGTGGAGTGGCACACAGT
>TCONS_00000832 XLOC_000817
ATAGACTTTGTGTGGACTTCCGGGCGTTAAATGCGAATACCGTGAAAGATCACTATCCATTACCTCTAATAGATGATCACATTGATCGTTTGGGTCAAGCTAAATATTTCACTAGCCTTGATATGGCTACCGGTTTTCACCAAATTAAAATGGATAATGATTCTATTCATCGCACGGGTTTCGTTACTCCGGAAGGACACTACGAGTATGTCAAGATGCCTTACGGCCTTGCGAACGCGCCCATAGTTTATCAGCGCATAATATCTAATACCCTGCGAACTTTTATAGACTCTAGTAAAGTTTGCGTCTATATTGACGATGTGCTAATACCTAGTCTTACCGTCGACGAGGGTTTACAAATCCTCCAAGAAGTTCTCATAACTCTAACTGACTCAGGATTCTCTCTTAATTTAAAGAAATGTAAGTTTCTTGCTACCGAAGTCGAATACTTAGGGCGAACAATCAGCAACGGTCAGGCAAGGCCGAGCGCGCATAAAGTAGAGGCTTTATTAAATTCGCGTGTACCAAGTAACGTAAAAGAGGTACGTCAGTTTTAGGTCTGGCAGGTTACTTTCGCCGATACATCCCCG
>TCONS_00000833 XLOC_000818
ACTAGTGCTGCTAACTGTGACGTCATTGAATCACAGGAGCGATAAAGTGTTTGTGGATATGAACATTTTGTACTAAATCAATAATGCGCAAGATATGTTTGTAGTTGCATTATAAAAATAAAGTCCCGTTTTTTCTCCAAGAATTAATAGTTTTCCATGTATTTATGAGTATTTATTCGCCATTCAGAACGTGTTTCAAACTTGTTTCTAATTTTTCTACTGTGTATTGTGGCGTTTGCAATAATTTGATTAGCTTATTTATCGCTACTGCATATATAAAAAAGGTAAAATAGCTTATAGTTTATCAAAGGAAGTACAACTTAAAGATGTAATGACGTGGTAATGTGAATGCTAGAAAGCCATAAAATAAATAATAACCACCGATAATGCCTCCAGCTGAAAGCGTCCACGTTTCATGGCTCATAATCATAAACGTATTTTCACATTTTTATACCGAATTAATGTCTAATATTTTGTCATAAAACATCACTCCATATTTGTTCTTATAGTATTATACGGCGTCTGGTACGTATGAGTCTGTTTGGGAAGGTA
>TCONS_00000834 XLOC_000819
CTTCCCGCGGTCGTTTCCTGGTGTTGTTATGATGCGCGGGCGGCGGCGCGGGCTCCACCGCCTCCGCCGGCGGGCAGAGACGCTGCGCCAGACCGAAGTCCACCAGCAAATACCTGCA
>TCONS_00000835 XLOC_000820
TTTTATTAAACTAACCGTGTTGTGGCGCCGGCGTGGGCGTCAAGTGTACTGTGACCATGGTCGTGGGAAATAAAAAAACATGCAAAAGAGTTTTTGTTGTGCCCCGTTGGAAAGTGTTTCAAATATTAAAATGTATACGTAAATAAGATTTTTTGTAGCTTTGTAATCAGTTTTAAGTGACATATTTTTTTTGTACTCACTAAATACCACAGTTCAATAAAGGGCCACAACTTTTGTATGTCTCTATGGCAGGGGTTCCTAGTCCTTTTTTAGACGGGGACCCCTTTTATATCATTGTTGTTAACAGGGACCACGATGTGTAAATATAATAAAATTGAACTAAATTAATCTTTACAAAACTTTAATCAAACACTCAATTGCAATTGAATCCTATAGTCTACCTAGTTAAGTTAAAAAAAAAATCTAAATAGTTTGTATGGTAATAGCTGAAACCTTTATCAAGTTAGAAAATTACAAAAACGCGGTAACCTGTATGTGGGCAATGCAGTTATCTCTGGGGACGCTCTTTCTCTGGCATTCACTTGACATTAATGAATGAAAACTTCTGTGTAATTTTACTGTCGTGGTAAATATGAACGTAGTTAAATTATAAATTTT
>TCONS_00000836 XLOC_000821
ATGAAGTTGTCTGCAGACGTATAATGACGTCCAGTGTCATATCTTCGCATACTGAACGTCCAAAATTGGGAAGGTAGTATTAAAATAAAACAACTATTTTTAAACAATATTTATTTAGTACACAAAGTACAAAACTAAATTATTTATCCTACATTTTAATATTTATTGCATTACAAATTTTATTACAGGCCTTTGTAGCCTTAAGGGAGATATGTAATTAGATGGGTTTTTAGTGTTTATTTTCCATATGAACCATATTCTGATGGAATAACGTCTCCTTGGTCAAAATACACGATATTTTCTCGAACGGAAAGAACTTATCATCTGGAAATCAATCTCAGGACACCCAGTTATAATTAAAACAGTGTTACAGAGCCAACGAGGCGGATAAACAGATTTCAAAATTTGCAATAAACTGCGCCAAAATATTTTTTTGTCCAAAACTCGTAACTTCATTTGAAAGTAACAAAATTTTATAAAAAACAATTCTTACACTCATACATACATTATAGTTAATTATATTTATGAACTAATAATTATTTTCTAAATGGTCTTTGCAATAAAAA
>TCONS_00000837 XLOC_000822
AAAAATTTTGGGTAAACATTGCAATTTATAGTTTAAAAAACAATATCCCACATCGATCATATTAATTCATTCACTATAACTCTAATCCGAGGTTTTACGGATTTAAATGCTCCAGGCGCTCCACTACACGCTATATAACCCTATGACGAGAAGGAGACGAAATTGTAGAATAGGAACAGAGATTCTCACTTCCGACGACCGCCCAATTCACTGCCTTCTATGTTGTTTTCAAACCTTTTTCATTCGTTTCCCACAAATCGTCTTTTTTGAGCTAGGTCGACTAAGGGTGCGATATATAGTTGATTCTTCAGTTGGACACATGTGTTATATATACCCTATGTATTAATCTGTAGTCACTTTGGTAAGTATATTTATTGAGGTATTACTCTTATTAGCGCGATGATCACTCAATCAATCATCAGCCGCAGTATGTCCACTGCTGAACATGGATCTACCCAAGATTTACACTTAATATCAATCTTTATACAAATCAAAGGATATAAATTTACGTCTTATTGGAATAATTTCCGCCAATAAATTATTGGGACGAAGCATAGATTCGTATTTGCCAACGACAGAAGCTATTACAGTAACAAAAATTAATTAAGAAA
>TCONS_00000838 XLOC_000823
AAAAACTAAGACAAACGTAAATAAACCTAAAAGGGAAGGCGATAGGAATCGGATTGTATGTATCACCACTGATACTTATTAGATATCTCTATTGACGTATATTCTATAGACACGAACGTTCATATAAACTATTTGTTCAAAATCTGAACTAAAATGGCGAACAAAACGTCACTTACAACCTATTTATTCAATTGAACAACCATTTTACTTAATTGACTAATATTTTCTATATCCAGGTTTACACTTAGACTTGAGTTCTCTCATGAGCGCCACTCCGTACACAACCACAAGCTGTCAATATTGACCATACTAGTCAGTTTGAATGGACTGCCTCGGTGGCGTAGTTGTATTGCACGACCGGTACAACAGCGCTCTGAGGTCCTGGGTTCGAATCCCGGGTCGGGCAACACTTTGCCCGACCCGGGAAAAACCTAAATATCACTATATTTGGGTTTTTCTGCTCAGTATCAGCCCGGAGTCTGGAATTTGTGCCCGATATGGCGATAGGCTCGCCCCCTATCACATCATGGGACGGAACATACTTGGCGAAAAGTGGGTGCCCTAGTTGCGCCTCTGCATACCCCTTCGGGGATAAAATGCGTG
>TCONS_00000839 XLOC_000824
ATAAGGACGAATCTCGCTCTACGTAGGCTAAATATAGACACACTACCGCACTATAGGCAACACACAATTTGGGACGTAATTCGTAAATAATGCTATCTCCATACTTTGACTAAGTATGCAACTTTTGGGCCCTATGACAGGAAAATCATAGAAAAATCAGTAAATTGCATATTTTTGTATAATTGTGACGTGATTTAGGCGTAAAATAACGTCCTCGTTTAAGGAAATTTAAGTTGATTAGCAAACTGTG
>TCONS_00000842 XLOC_000827
CCAGCCAGTCACAAAACCATCTACTTATCTTCCATATTTAAACGTTCTATAAATTCGAAATCTTGCACCAGCCAGTCATTAAACTATCATACCAAAGACATCTCACCACAGAGTTTTAACTCATTTTTTTTTTTGTTGTCAGTCAGCTGAAGTGTACACCATGGTCAAGAAAGATCTAGATGAAATAGGCAGCGCCGTGAAAAGCGAAGCGAGCCATGTCTTCAGTACCACATCTAATGTGATAGGCAAAACTTTTAAGTTGGACGTACCTGAATCGCCAGCTAATGTTGTCAAGAAGAGTCTCAGTACCTTTATAGGTG
>TCONS_00000843 XLOC_000828
TAATGTTTTTAGAAATTTCCGTACATATGTCAAGGCCCCTTGTAAAGTCCAGTTCGTTTCCCTTCATGTTTCAGTGTGTTTGTTCACGTCTCCCTTATTCTTTGTAATGTGATTCCTCTAATCGTATCGATCACGTGTTGTTTTGTGTGTTGTGTAATTAAAACGCTTTTATTTTTAGTTTAATAAAGTTCAAAATTCCAAATTCCTCTTCATACAATTCCTTTCAATCTTACCCATGAATCTGCCAATAGTATTAAAACCATTCAATTTTTATATTTTTTTTTATAAATGTATCTATCAATAGTAAAATCGTGAGAATTTTTAAGCAGGATTCAAATAAAATGTGTCATTCTGTACTATGCAAAAGTTTATAGAACAATTGTTTTAAGTATGATCATATATGATCATAACTTTTGGCACCCATGCACAATGGCCCGACTTGCTACGGGCTAAGTGCTGAAAAAAGATCCCCTCAAAATAGACCTTCTGGCACCTTTCACATCAAATCACGACAGCCCTTAACATTCTC
>TCONS_00000844 XLOC_000829
TTGTTTAGTATTGCACAGCGCTCGCCATCCTTAGACGTAAGATATTAAGTCTTATTATGTAGTTACACTGGCTACAATGTCCTTCAAACCGGAACATAACCGTGGCTACACACTTGCTTGGCGGCAGAAATAGACATTGCGATGGTACCTACCCAGGCGGACTCTCACATATGAAAGACCTACCACCACTAGTGTGATAGGAGAGCCTATCTTCAAATCGGGCACAAATTCCGTCTCTGACACTAAACAGAAAAACCCAATATCACAGCCCGATACAAAGTCTTAAATCTTAGGTATCAGACTGCTAACGGCGCCTTTAAATCTTATTGCATTTTTTGCACATAAATTCTCTGTTTAAATTGAATACCAGATCGACAAGTTTTGAAAGAACCGCAGTCTGTATACCATATTGTACACTCCAAGGATCATCGTTAATTTGTTTGGTGCGGTTTAGTAGAGTTTTTGCAGCACTTTGTACGGTTATTATACGGTATTTAAATTGCTTGAGACAAGTGAACTACTGTTAAC
>TCONS_00000846 XLOC_000830
GTACATTTGCATTGCAGTCCAAAATTTTGTTATATTTAGAATCTTGTAAGATTATTTGAATATTTTAGACTTCTGCAAATTTTTTGGTTTGTGGTTAGACTGCTAGGGTATACTATTTTAGCACATGAAAGAAATTATGAAAAATGGTAATTTCTTATTATTCTCATGGTTGTTACATCTGTTTTTCAAGTGATAGTTTTGGTTAGTTAATTGGCAGATTTTGACATTTCTCTATTTCTAGTAATTATGCGAATGATAGCCAACAAATTAATACTATTTTTCTGATTTTACTGAGGTTTAAAAATGTTTCTCAAAATGACAGGATAAAATCAAGTCATGAAAAACTGCGATAAAATACGAATACTAGTTTTATGTCAAAGGAAAGTAGTTTCTATGTCAGAAAGCACTGTGCTGTCCGTTTTTATATGATTTTGTTATATTTCAGCTAAAAATGGAATAGAACCTTCTGAATGTACAAATCTTGTTGAACATGTTTTGAAGAATTGTCCAAATCTTGAATTTGTTGGCTTGATGACAATTG
>TCONS_00000845 XLOC_000830
AATGCTAAAAATGGAATAGAACCTTCTGAATGTACAAATCTTGTTGAACATGTTTTGAAGAATTGTCCAAATCTTGAATTTGTTGGCTTGATGACAATTG
>TCONS_00000847 XLOC_000831
GTTTGCTATTATCAAGACTGTAATGATTAAAGTTATGATTCACTGGGTTTGTATGCACGACATTCAAAACTCATTGCTAAGTTTTTATTTGTGCCTGTTGGACGTCTCCTTTTTGTAAACAAAAATGAATACTAAATTGATAATATTTTTGGCAACACTTGTAATTTTGACTGATGCCTATGTCGTCAAATCACCGAAGGATCTCAGTTCGGCAGACTCTAATGCTCTAGGTAATTTTTATATTTTTTTCATCGGATTGTTTTTTAA
>TCONS_00000848 XLOC_000832
CTTCAATTATTGCAACATCGTATTAGCAACCGACAAGAACGCCGATACAGCACAACGTGCACCAGCCACGAGTCGCCGACGCAGCGCCTCGTGACCAGCATTGACGTCATCAACTGCAAGCACCTCCGCGGTGGCCCCACGGACCGCCGCCACTTCTGGTTCATACATCGACCATTAGCCACATAAGTTTTAACTGTAATTTAATTAATAAATTTATTTTAATTTGATTTGCATTTTTTTGCAACTTCGGGACGCGCTCGACATAATTCCCTTACACATGCCTGTTGCACCTAATTAGCTCCACATCTTTTTTGGTTTTCCTTTTGCTTTCAACATCTGCTATTATCCAAACGATATATTAACACTCTAATGATACCAGCCTAGCCCCGTACTATAACGCTATCCCACTGCTGGTCACGAACCTCTACCACATATCACAGTTGCCAATTCACATTGAGACCTATAAGTGCCCGCAAATATTACCACCCGTTCTCCCCGCCGTCCTAAGATGATTTCTTCTCCTCCCCCACTTTTTTGCCAGCTATCCCCTCCCAACTTTCC
>TCONS_00000849 XLOC_000833
TTAGATAAGAGTCCAACAATACGATTGGGGCGGAACCGATGACTATCCCAGGAATATAGATCAGCGTTATGAAGAAATCGTCAAAGGAGACCATTCGTTCGACTTCTCTAAACATCATGATCTCGTAAG
>TCONS_00000850 XLOC_000834
TTTTGAGTTATGGTCAGTTATTGTGTTTAGCGTCATGCCTTATTGTTAATTTGTAATGACCTAACGTCATTGAATGTTATGACAAATTACGTTTTTGTTTTTGTTTTTATGTATAATATTAACATTATAAAACACTCGAGTTTGTATTTTTGTGTAATATTTAGAGCTAGTGCGAAGATTATAAGACTTTATTTCTTTTAACTTGAATAATTAATTCAAATTCAATATTTATTGCACCCCACAATCATTATGCATAAGATGTTACATTTGAATACATGTGACATAATTATGGACTCTGTTGACCACGGCAAAATTTCAGTACTTTAATTCCGGCAAAAGATTTTCACGTCGTTCGAGTCGAAAGCAACGAAAGTAATTTATTAAAATCTAAAATTCTACTCACGTTATACTTGAACGGCCTCTCTTCATTTCGTACGAGCTTAGTGCAATTTTGTCACAGTTTGGTCTCTTACAATCACGGGAGAAAGTTCCGCCATTTATTTATATTAAACTAGTTTTTGCTCACGACTTCACCCGCGTGAAGGAGGTTTCCGGGACAAAAATCT
>TCONS_00000851 XLOC_000835
TACACACTGCTGCTTGGCGGCAGAAATAGATATTGCGGTGGTATACATATGAGAGACCTACCACCAGTAAAAGTCACTCGATTCTTAACCAGAATTGCATCTAAGACAAAGATTTATTTGTAAAGTCGATGTTAAAATCAAAATCTCCTTCAAATTGTCTCCAAATTGTTCAATGTTCTAAAATTAGCAAATATATGCAGATGCGAAAACCGAATTACCTGACGCAATGTATACCTTTTATATTAGATATATATTTGTATTTACATATCGTATTGCCATTGCCTAGATAAGTGAAACCTGCATTATTTTACGCAAATTTATCTTTATTGCACCATAAAAGGATAAAAGCTTTGGTGTCAACACCTTATAGGTACGTTATTGTGTCTCTAAAGTATTATTAGATGGTTATTCATTTACACTAATTGAATTCTATTGATTATTTCTTTCAAATTTCTCTTTATTAACAATAAAATCAAGCAATTAAAGGTCTTAAGTGAATTAAACAAAAATACTAGGTATCAAGTATTAATCCGTTACATAAAAATACAAAA
>TCONS_00000853 XLOC_000837
ACATGAGGACTTGGTGGAGATTGTATCCGTCACCAAGGAGTCTGATCATCCTAAG
>TCONS_00000854 XLOC_000838
GTTAAAGTTATACAACGCTGTTTCTGATAGCTGAATGGTTTGAGAAAATCAAAGACATGAAACAGTATAGTTATAGATCGGAATATCAGGACCAAAGTGCTCCAAAAGTTGTTACCAATTCGTAATAAGTCGTTGTCTTATTTGAAATGTACTGGTACTTGGCCTGGAATTTGAATTGCTCTATCCCTATAAGGTCTCTCTCCACAATATGATAAAAGCTTAGTAAAACAAAGACACTAATCGAACCACTGTCTACCTCTACCAGGTCCTCATACGTGAGCACATTATACTTAGTGAATTACCATCACCCAACTCTATCATATTTACAGCAACATTATACAACAAATTACCCAAATTCACCCGAAATAAGTACCCAAAGTACTAAATCCATAAAAACAAGGAAAACACACGATAAATCCTTCAAGCGAGTTGACGAAATCCTCGCCGAAATATAAATTCGGCGAAAGTACGAGCGAAAAGAAAAAAATCGAAGCGAATTGTATTTATTCACCCTTACGTTGGCCACTATATTTCACCCCCGTACATCCAC
>TCONS_00000855 XLOC_000839
TATCGCCGCTTACTTATATAATACAGGGCTGTATTATACTATACATCTCCCACTATTTAAATTTTTTTTACCTACCACCGAAAATTAAAAAGCTACTAAAATCTTTAGGAACATCCAAGTTTCCTTTGCCTCTATGTAAACAGTGCATGAGTTAGTGTGCGTCGCTTTTTAGCGATACGCGGGATGCATCATATAAACCGATGTTTGGCGGCGGTGCCAAAAAACACAAAGGAGGTGTAGGCGGATTCAGTGGGTTTGATACTTTATGTTTTTGTGGATTTGTAGAGTCGTTTATATGTAATATGTCGCAATTGGACGGTGTTGTGTCTAAGGTCTAAGCTCTTCCAGTAGTAGAGGCCCGCGTCCAGCAATCAGATGGTATACTAACAAGGCTCATGGTATTATTGTTAAATATATTTTAATACATAAAATTTAAAAAAAAAACATTTTTTCCGCCTTCTTAGTAAAAAGAAAACAATTTCTTCAGTGCCTGACGATCGAACTGTTTCTGCGTTATTATAACCTTATTTATTTGGACAGTAGACTGATCATCATTAAAGACAATTGTATTATCTTCAACATTTAAGAGCAATTATTGGCGAAAATATATTGAAATTGGCT
>TCONS_00000856 XLOC_000840
GGAGGCCCGTGCTCAGCAGTGGGCGAGTATATAATAAAGGGCTGATATTATTATGATTCCGTATGATTAACTCTCCACTGTGGGTCAGGCGCTGCTGATCGAAGCGCTGATCACGTTCGTGCTGGTGCTGGTGGTGATGGGCGTGTGCGACGGGCGCCGCGCCGACCTCAAGGGCTCCGCGCCGCTCGCCATCGGGCTCAGCATCACCGCCTGCCACGCCGCCGTCGTACGTACAATATTATTTACAGGATTACTCTAAACCTATAACTCCATGGATCTACCTCCATTCAATTTCTGAAAAACACACGTCTTAAAAAGAGAACGGTTAATATCTATTATCTACCCTTATTTTAATTATATTTATTGTGTTCGATGTGAAGTAACTACTGCACAAATTACAAAAGCTTTATTTTAAAAAGAGTTACCTCTAAACAATTTGTTTTTGTTCCCATAAAAAATATAAATGTATAGCAGAGTAAATTATCAAATTCTCTATGACATTTTGTTTTTGTTCCCTTCAAATATAAATCTACAGTAGATTGAATTATCAAATCGTCTCTATGACACTGTACATATAAGTGAGGGCAGTAATAAGTAAGTACGCTTGTCTGTTG
>TCONS_00000860 XLOC_000844
CTATCCCGTAATAATAAAGGCTGAAGTCATCAAAACATTGGACTTCATAATAATCGAGAATCTGGGTAAAACAACAAGTTTATTTTATTTATTTATTTGCACTTCATATACAAAAAATGTACATAGGCGGACTAATGCCGTAGGCATTCTCTTCCAATCAACCTTAGGGTGGAGCAGAGATGAACAAATGTATTAGTAAATCTACTCACAAGCATGGTAAGGCATGTTGGGGCCGGAGCAATGGTCTCCCGAATATCTGATCTCGCAGAGGCAAGTGCCGTTGATGCAGTCGCCGCGGTCGCTGCAGCCGAACGCGCAGCCCGCGCCGCGCTTCGCCGCTGACATCACAGCGTCTGCGTAGTACGCTAGCAGTGAACGCATCTTACGGACAGCGACGGACGCCGTCGCGTGCTGTTACTGCAACAACGGAAAATATACATTGTTACTTATGTATTATA
>TCONS_00000861 XLOC_000845
AGGGAATCGTTTTTTTTGTTTTTTTTTTTCTTTCGTCTGGGGCTTCGCATCATTTAAGACCGCCACTGCATCGAAAATTATATTTGAGAGTCGCACTTCAAGAACACATTACGTCGTGTTGTATTGTTCGTAAAGATTAACTAACTTTAGCGGTTTCTTACATTTACGCGAATGTGAGACATTGAAATAAAACTATTTTACGGATTCTAGCGTTTCAAATATGTAGTAAGCAATATTGAGTTAAAATGAAACTATTTTGCGGATTTTATCGCAGTGTTTTATATTGTAATTTTCTCCAGAAGTTGCGAAGACTGCAGTATGCAGCCTTCATGGTCACGGGGCGGATTGAAGTGGTGGTCGTCCGAAAAGTCAGTTACACTATCTACATTTTACAATCAATATTTTGTTTAGTAAAATAGTTTTATTTCAATGACTTTATCGGGTTATTTATAAGACAGATTTATTTACGAGAGGTATTCTACTTTTATATTATGTCTGCCACCGTTTATTTATCGGTGATATTGCCAATGTCAAGTAATAATAGCAGATACAAAACAAAAACATACTGAAAATCAGGTGATAAACAAACTCCATTTTGAAAAAAAAACATGCCTTTCGGTTGA
>TCONS_00000862 XLOC_000846
CTAAGAAAATCAACCCTCTAACGCACGACAAACACGGCAGAAAATACGGCGATAACGTATCATACGAAAATATCAATTTAGACTACATAGCACGATTGGTAGGGGAGGGTTATCCCAAGGATATAGTGGTTAGGGCCTTAGGCATCACCAGGAATGATCTAGAAATGGCCTGCGACATCCTACATGAATTCGGGTC
>TCONS_00000863 XLOC_000847
TTCTAGACGTTTGATAAGATTCCTAAAAAATAAAAAAAACCATCACAAAAAGTATTATAAGTTAAAATAGATAAAGTCGTTATTATTTTAAAACGGATTAGATAATGATTATAGCTTAACATTTCAACAACTTCATGATATACAATATTCCTCTTCATGATAATATTTCTTTCTTTTATTTCTTGGGTAGCAGACTTACCGTTGATTTTCAGGCTTATCTCAATTAAATCAAACTAATTTGAATTATTTTTTGCAGCTAAGAAAATCAACCCTCTAACGCACGACAAACACGGCAGAAAATACGGCGATAACGTATCATACGAAAACATCAATTTAGACTACATAGCACGATTGGTAGGGGAGGGTTATCCCAAGGACATAGTGGTTAGGGCCTTAGGCATCACCAGGAATGATCTAGAAATGGCCTGCGACATCCTACATGAATTCGGGTCTAAAGTACCCAATAAGTGTTAGGGTTTAAATAAATTAAAGAAAATTTAGTGCAAACTGGTGAGGTGTTAGGCAAATGTGCCATGTTGAAAAATGGAACTAAAATTAGGAATGTTAAGTAATGGAGATT
>TCONS_00000864 XLOC_000848
TGTCACAGAGCTACTTGTTATAAAGTATTTTTATTCCATTTTATTATGCCAGTAATTTCTTTACAAATTGATAGATGATTAACTATCAAGGCTATCACGTTTGCTCCCTATCATGGTCCCAAACCTCTGAGGATTGGTCCCAAAATGATTTTAGTTAAAATGTTTGATGTATTCCTTCACCACATCATTGAGTACCTTTTCGTTTAGATATAAATGTTGAAAAATACATCATTTATTTAGGGTAGATATATTTGTATCTTCCCTTCCCTATTTAATAAAAGGTAACGCAGCCATTATTCCTTTGATACCTATTGTGTGTATGGACAATAGTGAGCTCTAACCATAAGGTCTATTAAATCGGTTGCTAGCCCTTGGGTCATTGGAAAATCATAACTGTTGAGTAAAAGGCGATAAATTTAATCTATGGGATTGTCTATGGTCTTGCACTAACTCTTATGCCGGCGCCACACACGACAAATATTTGAACAAAGACTTTGCCACACACTTGAACACGGTTACAGACACTGGCCAAATTTCAATGTTTAAGGCTTTTACTTTTAGGTTTCCATATAATCTGTTCTCTTTTAAGCAATTCGATAACTTTGAACGTTTGATGTGTGG
>TCONS_00000865 XLOC_000849
AATGACGTCACCATAATCATAAAAAAATCATCGTAAGCGCTAAATAATCAAACAGTGCTTCAACTATTGCGTATACCTCATATGCTCCACATAATCACGAAGCACTCTCAATAATTACAATTAAATATAATTCATATTTAATACTGAATTTATTTGAATTTCACTACTGTACACATCATGTCATAAATCGAAACTACATAACACATTTGTCAGGTTTCAAAATCATTAAAAACTCTCATAGTAATGCTAAAATATATGTTAATTTATATTAAAGGGACTTGGAATGTAGAACATAGCGGTCGATATGTGTGTGATCTTCAAATAGGTACATAATACGCTCGCCATAAAACAACGGGCTCATTGCCAAAACTATTTTTAACATATAAAAATATGAATCAAGATTTACACTAACCTATAGATCGGAACACAATACTATATACAATTTACATATAACGGTAACGTTGATTGCGATCACAAACAGTGATATTATTGGACACGTCACTGGAAACATCCACAATATTTGTAAGCAAAATAAGTGCTTTAGTTTGGAGTGTATTAGAGAGTACAAAAATATGTGATAAAAGCACATACGAAAATAAACAATTACGCCTCTGAATTGTT
>TCONS_00000866 XLOC_000850
AATCAATGAACAGATATTAGAAAACTTGAATACTTTGCCAGTTCACATGAGATGTGCTGCACATACGTTCAATCTGGTCGCTAGCAAAGATGCAGATGCTGCTCTACAAACAACTGTTTTCAAGACTCCCTACAGAAGTGCCTTAGCCAAGGCACGTACTCTCTGGAATCAGCAATCACGTAGTACGGTAGCGGCAGATAGCATTCATGCTGAATTAGGCAGACGACTTGTCCTTCCAAATACGACGAGGTGGAACTCTCTGTATGATGCTATTGTCGTTCTCAACAGTATATTGGAAACAAAAAGGCCTTCTCTTCACAGGGTTATGACTCAACTAAAAATTCTAACTTTCAATGACCAAGATGTGACTGTAATGAAGGAGTACGCAAAGGTAATTTCATATATGTATATAGTTTAAATTAACGTTTTAGTAAAGTTATTTTCTTTCCACATCATATCAATACTTATATTAAATACTTATTTACAGGTTATGGCACCTGTCGCGAATGCCCTCGATCGTATCCAAGGAGAAGCTCAAGCATA
>TCONS_00000867 XLOC_000851
CGGGCGCAAACTTTTCCTTTTATAATTAACGTTATCAGTGCAAGTCATTAGTTCCATATTTTACCACAAGATGGCGAGAGTTTCCATTTTCCTGGTATACGTACACAAACGGACGTTCGCACATAAACAACCGCTTAGTAAACAACATAAGCGCCAATCAACTTCAACTTTAAACGGTGACGCTTAAAGGTAAATCCTTGAACTACTTTTTGCGAAAATTATTGTCACTTGTAAAATGTTTTTAGTACAAACTCGTACGTGTAAGTATCTGGCTTGTACCAACATAAAATAACGCCAAAAATGTATTTTTATAGGTGAAAAATAACTTGCTATTTTTAACCGAATTTACATATAAATGAACATATTAAAACCTTGCAGTGTGGATGTTTATGGACAATGCAACTGCAAGAAGTCGGCTTAGAGTAACCCTCAACCGACTTCTGTCTTAAAAACCATCTAGGAATGCCAATCGACTGATGGAATATGGGTTAATTAAAATTAGTATGTAGGAAATGATTAATGTGAGACGGCATACGTGTTAAATAAATAAACATATACATATTTGCCTTAATAGTGTATATCAAACTATGATATACATGATATCG
>TCONS_00000869 XLOC_000853
TTTTCTCACGATTTAAATTGCAGTATTTATAGTTATAAGGGGGACTGAGATCCGAAAAGTCAAAACAATATCTACATTTTACAATTATATAAAAGTTTTTTTATTTTCAGGACACCATTTACAAAAAAAAAAATTGTGAACTTTGTCTTAAGTAATTTGATTATAAAAAATTCAATTATTATATTTTATTACATTTTTTTTCTCATATAATAAATTGGTTGATTTTTTTCTTTATTTCTTAATTGATAAACTCATTTCTAATTCAAATTCAATTCATTTCTTTTGATGGACTATTTTAGGTTTTTGATCTTGCTATAAATGAATAATTCTGGCAAATTCAACTGACCTGGAAGCATCTCTTGCCGAACATATGATGTTTCTTCTGTGGTTGGTGCGACGCCGACCGCTCGCGCCCGTATGAGCTCTCGTAGGGCCGGAATTTTGAACTGTATTAACAAAGTAATAACGGTTATTTTTGTGAAAAGTCAAAACAATATCTCTTCTCACTTTATCATGTACTGTAGTCTTTACCCTAAACT
>TCONS_00000870 XLOC_000854
ACCAGGTTTAGGGTTGAATCACATCGCCAACGGAAAGGAAGAAATATTTAGAAGTATTACAATTGATAATGTCGATATATTAAACAGTTTTAATGATAGTTACAATTATTAGTTTATAAACACATCGAAATTTTAGATAACAAAGAGGAAGCAACACTTATTGTCACACATTTCGTACGCGAGTTATGGACGAGTTCGCGGCACGTCGCACGTCCGTCCCGTTACGC
>TCONS_00000871 XLOC_000855
TGTCCCTTCGATATATTGTGATTACATTGACATTTGTAGACGTGAAATACGTGAGCCAGGTTGGAGAGCGGAGATGCTTCGGCAAAAACTCTTTTGTTAACGACCGCCCACATTTCACACGAATTGAACGCCCTGTATGCGAAGGCGACTCATAAATAACTGAGCAGGTATGCCGCCGCGATTCTTCCCTGTCTCTCTGTCTTGCCGATAATTTATACTCGTGCGAATGTTAATAAAGTAATGGCAGATACTTTCGTTTTCCAGTTTGATTATAAATTGTGACGTCGTACTTTCACCTGTCCGAATAAAAACCATCTGCGGTTCTGTTTACTCATACGTTTGGTTGTTCATATTTGTTTTGTCTACAAGACTAAACTAGTGTAATTATTACCTTTTTGGCATCAAAAAAATCCTTTAATAATAGAAATCCTTTTTATTCTGGCAATTGACTTATGC
>TCONS_00000872 XLOC_000856
TGGCGCTAGGTGACCGCGTGTTCGAAGGCTCCTTCAAGCTGGGCGGTCACCCGATGTACTACGCGAGCGGCACGCACATACACAGCTTTCCTGAACACGGAGTGCTGATCACGGCCTCACTGAGTGATCAG
>TCONS_00000873 XLOC_000857
TACGTGAATGTTAGGGCTGATAATGGATTTGCCCTTGCCCTAGGATGTGGAGGGCGTCCTTTCTTTTTAAACGATTC
>TCONS_00000874 XLOC_000858
TGTAATGAAGGTGGAAAGCAAATACCGCTCGTAAAACCAAATCAACCTGTCGCCGTCCACTGCTGGACTCAGGCCTCCTCAAGTGAGCATCAACCACCTCGGTCTCGAGCATATTAAATCAAATCATATATATTTATTCAGTAATTAGTACGCAACCCTTTTGGGAATTTTATCTCCTTATTTAAAAAAAAGAAGGTGACAATGTACGTGGTTGTATCGGACTAACCCATGTGACATTGAAGTTACTTCAACTGAGACAGGCATGATTCATTCCATACCGCACGGTGCGATTGTCCAGCTAAACATCTTTCGATGACCAGTAAAGATCCGGCTTAATTCTTTAATAGCCTTATAAACCTTATAACCTTTTGAATTATTTATTTGTAGTAGTCTTTTTTTTTGGTCACAATAATTACTCTGAAAATAATATTTTTATGTCGATTTATAACTTTATGTAGGCTGTAGATACCTTCAAAAGGTAATCATACGCTCTTATACTGAATACCTTTGTATTGAAAATGTACGGTATGTATTACAAAATAAATGTAATAAAAAGAAAAATAGAAAAAAACTCACAAAATTGCACATTGTATATTA
>TCONS_00000875 XLOC_000859
TCTGCTGATACAGTGCGTGGCGGGCACCCTGGGCGGGTTCACCACCACGATCCTCACCAACCCGCTGGACATAGCACGAGCGAGACTACAGGTAAC
>TCONS_00000876 XLOC_000860
TTCCCATTTCTGAGTCAATCTTTGTGCTGGTGTTATAGTTGTGTAGGCGATGGTGACTACTCACCATCAGGTGAACCTGTTCGTTTGCCTTCGAAAGAATTTAAAATATTACAAAAAAAAATATGACGTCTCGTTTCCAAGTGTTACATTTCTGGGTCAAGCAGCTTCCAATTAAATAATGTAGACCGACATATGGAACGATCAGATATACAAGTTTAATGTTACTCTTTATATTTAGTCTATTTTCGTGTATCGTGTGCAATAAAATGCTTATTATTGTTAATATATTTATCTTGAAAATACATTTCTTTATACTCTGATACATAATATC
>TCONS_00000877 XLOC_000861
TTTGTTGAGGTCTTCTAAGATGTAAACATTAGGGGAAACTTTAGAAACTACTTTGCACTTTAAAAACTTAGGTGCTAACTTAGCAGAAAAGAAAGCCGGAGCATTAGATTGTATGAAACTTCTTCTCCACACAATATCATTCACATCAAAGGAAATGACTCTTCTTCGACGGTTATAATACTGAGCATTACGTTTGTAAGCTCTCAATAAGTGAGATTGAACTTTAACAAAAATTTCACTGAGTGAACTTAATGAAACAGCAAAATTATTTCTATCACTGACTTCGAGTTCAGACAAGTCATCGATAGAACTACTAAAATGATGTAAAGAGGCATCAAAAATAAGTTCTCTACCGAACATCAAAAAATTTGGTGTAAAATCTGTAGCTAGATTTACACTATTATTTAAAGCTAATTGAACATGAGGCAAAAATTTTGACCAAGTTCTTTGATCATCTCTGACAAAACAGGCTATACAAGTTTCAACCGTCTTGTTATATCTTTCTACAGGATTATTTTGAGGGGTATAAACAGTATTAAAGAAAATATTAGTGATATTAAATCCTTTCAAGAAATCTGCAAAATGTTTAGAGGTAAATTGAGTACCGTTATCACAAACAATA
>TCONS_00000878 XLOC_000862
CAGGTCGAGCGTATGAATTTGTTCGTGCAACCGGTCTACGTGCAAGCTCAGAAATTCGAAGGCCTCGTGAACGCGACGCGCGACCTGAAGGACAAGCTGGACGAGATGCTGCAGTACACGGACCTGTCACAACGCACCGCCGACGAGGCAGAGAAACTCAACGATAAGAACAGG
>TCONS_00000880 XLOC_000864
TTGTACTATTACTTGTAGGTAAATAACATGAAATTTTTAAATCTTATAAGGAGTATGAGAATTTATTTCCTTGTCTTTAATAAGCTGTAGAGTGTATATATAGTATATATTTTAGAAATTATATAAAAAATCAAATATGGTGTCTGTTTTAAACAATTTGGTGAAGAATATTGTTGATATCTAGAAATTTAAATATCTATTTCAGTTATGACCCAAAGTTTAAATCAAAATTATTATGATAAGTTGTATATTGTTGTGATATTTTCGTCTGTTAATTAAGTAAGTATTTAAATGTGATTCCTATTAGAATATAAATCTATCCAGACAACGTTACATATCTATTAGCTATGTGAAATTGAACACGGAAATTAGATTTCATCTAAAACCAATAAACATAGCGCATAGAGCTGCTTAATCGTAGGTGAGGATAACCCCGGATCTTGAATTTTTCGAGGCGGGGCAAAATCTGGAAAATGACCCCCCCCCCCCTCCCCACCAATGTTTTACCTTCATCATCAACATCATTTTGCGCCGAGCGGGAAAT
>TCONS_00000881 XLOC_000865
GTATGAGTAAATTATGTAAAAAGAAAATAAAGAAAAACGATTTATTTTATCTATATATGATATAATTACCAAGTAGGTAAGAGGCAGTGATTCTCCTTATCAACAATGTTGTTGGCGAAGAAGAGGTGAGACCAGAACTTCTGGCGGCACACTTTGGTGTGTCCCTCAATAATCGAGGACAGAGGGCCGTCGCGTTCGGTCCCCCACCAGGTTGACGCGTACCCAACCATGAGGATGTGGACTGGAATTATC
>TCONS_00000882 XLOC_000866
ACCTTTTGGTAGACGTCAAAATACTTTTATTCCTTTATATGCTCCAGAATAACAATGATTCACTGATACAGACAGGTGGACGGAAGATCTAGTAATGTTCATACGAACCATATTGATTTATAATGCTTGATATATGACTTATTTAAAAAAAGACACCAGACTTTAAAAAACGAATTATCGTTGAAATATACCCGAATTTTAAACATCAAACTCAGATATTTTTTTTACATAAAAAAACTGAGAAAATTTCATAAAAAAAAAAGAAAAAAAGTTACTGTAACGATAACAATTATGATGTACTCCTAATCCAAAATACGAAAGACTAAGAAACCTGGTCTCCAGCGCCAAACATGTAAACAATATGGAAAAATGTCAAATAGGTTAAACAATAAGTCAAGATTTTTTCGGATTATTTGGTTGGGGGACCAAGCTTCGGAACAATATTAAATATAAATGACTGCTGCAATAATTAAATAGAAGTTATCACTTATTGTACATGAAGACTTAAAATACATTTCACACTTTATAACAGCTAGTATCAGAGGTGATTTGACGGCATGGATAGAAATCAACAATTTTGTCATTAAATTATTTATAAATAAGGGTTTTTTTTTATTTTTATTAATT
>TCONS_00000883 XLOC_000867
TTTACATTTTTCTTTCAACTGCGAGAACTAATCACTAACTAGACGTGAATTTAAATTCTTTACTTGCCAATACTTGTTTAGTTACCCAGATTAAAGCCGAAACAAAATGTATGAAAATGGACCTTGAGGTATCGCCTTAAAAGAGTTTCTCTATCTTAGTTTTAAATACAAAAGTATAAAACTATGTTTACAATACTTCGATTATCTCGAAATAATGTTTCCCTGATACCGCTTTTGCACTTAGCACGGCAGTATAATGGAACTTCGTTAGAGGCCCATAATGATAAATGTTGTTTATATTTTTACTTAAAATATTTTTATCGATGTTAAATTTTTCGTTGAAAATATTTTTTAAAGGATGGAATGTCAATAAAATAGTTGCCAATATAATCAGCTGCCGTTACCCTATCAAGCAAGTTTGTATTACAATAATGAAAGCTCGATAATATCTGTACTTGATAGAGTGACGCCAGCCTTATATAACGTATACTATAATAATCCATATAATTAATATTAAAAACTACAAAATGCTATCAACTTTGATTCCAAATTCACCCACTTTTAGGGCGCCCGCACGCTATCATAACAGCTCATTTAATTTTGTTCGGAGCAAATATTTCATC
>TCONS_00000884 XLOC_000868
GAACCGGATGGAGGCGATAGAGTTCGCGATGTCGCGCGGGCTGTGGGGGCACGCGCTGCAGCTGGCCGCGCACGCGCCGCGCCGCACGCGCGCGCTCGTGTCCGCGCGCTTCGTGGCCTCGCTGGCGCGCGCCGAGCCGCTGCACACGCTCTACGCCGCGCTCGCCGGCGCCGCGCCGCCCGCCGCCACGGTACG
>TCONS_00000885 XLOC_000869
GACTGTAAAATTTAAAATTCGTATAAAAACAATAGTGTACCAAAACTATTTTTTATACGATGCAGTGATATATTATTCTATATTATTGACTCATTAATAAATAATAATAAATTAATACCGTATCAAAAATAATAGTTGCTAATAACCCATCGCAAGCTTTTCATCTAGTGCGACTACAAAAATATTTCGAACTTCAACTTCCCAATCAACCTTATCACAAGAGCATAGAGTTCATTTTTCAAATCCGCTTCTACATAACATCAGTCCGTCCGTACGAACGTAATATAAACGTAAACGCAAACATATCTATTCCCGTCCCTCCATCGGGATAAACATTGTGAATATACGGAAATTCTTCTGACTTTCATCCTATAAGCAAAACAAATTATTTAACACTCTATTCAAACTACTTTACGGGTCAAATTTGGGTCTATTTATAGAACTATGACTAAGGTATGTATATTGTATAATCAGCAGTTTTATAACAGAATTTTTGATATCTACCCTCTATTTAAATCCTTTTTAGTTACTACCAGATGTATAG
>TCONS_00000886 XLOC_000870
TTTTAAAGATGATCGCTTAATGCGCAAGTATTAATAAGATATACAATTTAAGGTATTTTTAATCAGTTCCTACTTGGTGGACTCAGGAGTCTATTTTCTACGTAAAGCGGTGTGTGAACGTGTGTTGCAGAATTCGGAATCCCTGATTGCTATCGAAATTCAATTCTAAGTTGCCGTAAATTACTGTAAAAATAAAAGAATTATAACTGTAAAATACGATAATTGTTCGGATCAACAGTTATTTCATCAGAAAAAAATAAGGATAATGCACTTACGTAACGTTGTAATTCCTATGTGTTCAAAACATTCAGATAAGTTTTCTTATCGCAGTTATACGCGCAAACTACATAAGTATATTATGTTAATATTACAATGTTACTTCTTAAAACGTTTAGAAACTTTGTAGCAAATCATAATAAAATAAACTGGCAATGAAAGCGAAATCGTTATCTTTTTCACGTGCTAAACAATATTGTTTGATGATACACGCTTTGGACGCAACTATGTATTTGTGGTATTTATCTGGAACTTATCATATATTTTACTATATCAATAAGGATTCGCGGAACTAAACATGAGACACATATGGA
>TCONS_00000887 XLOC_000871
TAAAAAAAAAACAAAAGAGTAACGATATCCGTGTTCAGTCTGGGCGGCGGCACGTTCCTGGGCCTGTGCTGCCTGCTGACCGGCTGCAGCAGCTTCGAGGAGGCGATCGCGCTGGCGGCCGCCGGCGACAACACCACCGTCGACAAACTCGTCCGCGACATCTACGGCGGGGACTACGAGCGGTTCGGCCTGCCCGGGGACCTCGTCGCCAGCAGGTCAGACCCACACACGCTACCGCTTGTGCGCGTGCGCACGCTCAACACGTAGTGAGTACACGCGCGGCGGAAACACGTGCTCATCACATGCATGGAATCAATCGTACATGTGTGTTTGCGCGCGCATCACGCAAGAGCCGTTCATTGTATTCCAAATCTAATTACTGGATAATATTAAGATTTATTCTGAATTTAAATCGATAATTAAAATCGATCAACAGAATCGAGATGTTAATTTTTTTATATTAGTTAGATATCTCATCGTCATAATAATGACGTCACAATCA
>TCONS_00000890 XLOC_000874
CTGGGATGATCCTGCACCCAGCCAAGTTGTTGAAACATGGAAACAATTTGTTGATAGTCTTAAGTCAATTTCATCTCTGTCCATACCTAGATGAACGTCCATAGCAGATCCAACTGCGGTGGAAATCCATTGTTTCTGTGACGCATCTCAACGCGCATACGGTGCATGCTTGTATCTTCGATCAACCGACACAGAAGGAAAGGCGCACGTCCACCTTTTGTGTGCCAAATCTCGCGTTGCTCCTGCCTCCAATCCTATCACGATACCCCGCCTCGAACTTTCGGGAGCATTGCTCGCTGCTGAGATGTCGTGGGCGGTAACTCAAGCTTTGCGAATCAGCATATCGCGACATTTTTACTGGACGGATTCCAGTGTAGTCCTTGGCTGGCTGCGTAATGGCTCTTCCAATTTAAAAACTTTTGTTGCCAATCGAGTCGCAGCTATAAGAGAATTGTCTGACACAGATTCATGGCATCATGTTCCCACTGAACACAATCCGGCTGACCTTCTTTCTCGTGGAGTAAATCCTCAGCAGATTGCAGTCTGCGATTTATGGTGGCATGGTCCCAATTTTTTATCATTGCCTAGGTGTCATTGGCCTTGCAGTCAGCCGAAATCTATGGAAA
>TCONS_00000891 XLOC_000875
TAGTCCCCGTGATTATGAAGGCTGCATTCGCGTAAACATAAGAAATTATTTGAATATGGTGTTGTCAGGCGACCCTGAGCCAGTTGCTGAACTCGAGCTCGCAGGCGAGCAGTGGATACCAGAGCAACTTCACCGGCAGCTGCGTGTCGCTCGACACACAGAACATATCCGGTGAGTGCACATACAATCGTCTTACATTTACACAAGGTACAGTTTTAGACAGTTGTTGTACCATTTCTTTTTAACCGACTTTCAAAAAAGCCTCTCAGTTCGTGTGATGTTTGTATATAATAATCTATATCGAAGACTTAATCTAGAAATTACGTACATTGCAGCAAAATTTGATTAAAGGAAGTATTAGTATACCTTACCTATTTAAATATATAGGTAATATTTTGGTTTAAATTTTGTGCATTATAATTGATAACTAATGACAGAATTAAATATTTAAACTTGCCTAATTTTCTCATTGTAGATTAGCGTCCTTAACACAAATTCCATAAGTACTTTGTTTATAGTAGAATCTGTTATCACCGCCGCTAATTTTATCGTGGCTTATCGTGCTAAGTTCGACCAGCTCTATCGGAAAAACAACCTACAT
>TCONS_00000892 XLOC_000876
TCCCATGCCTTTTGGCCTGTTTTTGGCGAAGTCAAGTTTGCATCGATAGGTGGACAGTCACTCTCTA
>TCONS_00000893 XLOC_000877
TGTAGCAAGACTTTTATCAAACAGTGGAATTTTATCCTGGAAAACACCTTCACGCGGGCGAAGCCGCGAGCAAAAGCTAGTAAGATATATTTATTTAAACTTGAAAGAATATGTTTTTGTACGTTTGTTTGTGGAAATAGTAATTTAACAGTTGTATTTCATTTATAAACGAATGAAGTAATAATTTCTTTTTCGTAATAGAGTCAACATAATATGAATAATAAATAACTACAGGGCTCGGCATACGTTGTCCCGCTACAGACCGCGTTTAATGTCGACTACGTTTAAATGTTTTGGAACTCGACAATAGCGCCCCCTATCGTGTTCAAAATTATACTATCTTTCGAACTAGTACCAAGTAAACACATTAACAATATTTAATTGAAATCAGGCAGGTGATTTCGGAGATTACTAACTTGAACGATTTGGGCACCACCAACTGTAAGTTAGTTGTACTACGCCTAAAACCTTTCCCCAAGTGCCAGCAATAAGATGACAAACTTTATCGCAAGTATAGTAGCGCATTAAATACGTATATAATCCTCATACTTACGTATACATTTTATTTAATCAAAAAACCTGTTTTTGTGTATTCGACCAAATTCATTGTTCAAATTACACTTACC
>TCONS_00000894 XLOC_000878
AACTATTCTTCTGGCATTAGTGCGATGAAACTACACATAGTGTTTAAAAAAGAGTCAAAATAAGCTGCTGCTTCTTCACTATAATATTGGTGCTTTACGTCTAGATCCTTCACCTTTATTTATATAATATTCTTATGTTAGGCTTCTTCTACTTTCTACTAGTTTAGCATATTTATCTCTTAGTAATGCTTGGTTATTTACATCTTACAATCTAATCTCGCTGGCATCGTGGTTCAAAAAATGCTCAAATAACCTTTGTCTTTTATTTTATGATATTTCATAGCATTTATCTGGTAAATACGAATTTTCTATAATATTTTTTTCTTCTCTTACTTGATCTAATTTAATTTCATTTTCAATCAATTTCAACTCAATCCAGCTTAGTTCTTAATCATTTCGTTTTATTTTTTCGTTATTTGCATGTTTTTGGTGAACCAGACTCCAGAACTGCCTAAAGAATATTCTTTGTCAACAGAAAGAAAATCAACGTGAAATTAAAATGTTTTTGTTGCACCTTTTTTTAGTAGTAGTTCTAAATTCAACATCAATCGAGCTATTTACTTTGGGTGTTGAATCACACCATGAAGAGTGACCGGGAGCAAGGCAGAAGCCGATGTCTTGTGTAGG
>TCONS_00000895 XLOC_000879
TTGCTTTTATCTTTCCCAATCTTTGAAAATTTCCGTTATTTTGCAAAAGTTTTACATTAAACAGGATCACAACTGACCCGAGGAGTAGCCCTACTGGGGAAACCACGTTAAAAAAAACGCGCTAAGTACACTACCTCATAGGTGGCGTGGAAACGTGTGCATATTATGATAACAACTTTTATAACTTTTTGAATCGTTATATCTCAGAAACGGTGGCTCGTAAGAAAAAAAGTATTGATACATTTTTTATAGATAATTTTATGATCTACAATTTTTGTCTGAGGTACTTTTATGACAAAACTTACCGTTTTGCTAAAAATCGCGAAAAACTCATTTTTTTGACCTTTGACCTTGAATTAAATTTTTTCCTTACAGGGGAATGATGGGGAACTTCTAGACATTGTTTATAATTATGTTTTGAACAACTTCACAGAAATTCAGCTTGTTGGGACTTTATGTAACTTCGAATGTCTAAATTGACCGGACTACTCAATAGTTATAATTATACTCATTGGAATGTAATAAAGAAAATAATGAGATACTTTATTGAAACAATAAATTATGGTTTATATTATGCAACAACCAAGCATAACTATGTACAAGCGTATTGCGATACAGACTATGCC
>TCONS_00000896 XLOC_000880
CGATACTGGAATCGAAGTCGAATTGAAACTAGAGGTCTCGGTTTCGATTTTTAGCATTGAAAATCTGAGTTTATATAAAAAGGCTACGTAGATCGGATAGCCATGTCAGTAATATACAAACGACAATCCAATCGAATGTCCATTGCGCATGCCGGTAGTCGCTTGTTACTTAACATCACATTAAATCTATATTAAACAGCCTTTTTTTGATTTTTTTTATTTTTTTCACATTAAGAAATATTTTTGAAATATATTTCTTACGTCCACGCGTTGTGAGAACTTATTATTTTGATCCCTTGAACAAAAAATATATGAATATTCAACAATACATTAAAAATTAAATAAGGTACAAATGGACTACTTAAATTCTTTCATTATGAAAGAAAAGTAAATTACAAAATGTAATGTATTTTACCGTTTCATTGTAGTGCCTAAAATGTAATCGATCACTTCGACCTTGAATAATAAAATTATTTTAACTTATGACAAGGTCTCCTAAAGGCCTATTTCATAGTGTTTGAGTAAATCTTATTCGCAAATCAATCGTATAAAATAGGAAATGCATATAACAAAAGAGTTACTACTCTTTTGTTTACTATTTATTTGGGAGCTTGACTTTTGTATTTT
>TCONS_00000897 XLOC_000881
CCTATGTCCAGCAGTGGACGATTCCCGGCTGAAATGATGATGATGTTTCCATCGTACAACAGTTAAAGCTAATACCAGAAACACACTCAACAAGTCCTCACAAGATTGGCTTCCGAGTTGCAAGTTGCTTTGTTGCCAATGTCGAATGTCGGTTTTTCAATTAAACAATAAACACTTTCAGCGACACGCTCGCGCACCTGTAGAAGGTCGAAGGTTTGCAGGTTCCAAGCGTGTAGTTGTCGCATAATATTTCCTATTTCAAACCAAAGCAATGACATTGGTGGCGGTCGCAAACTCAGTACCTACGTAACATGTTTATGCAGTATAATGCATTCATTTGATATTTTAATAGTGAATGTCACTGACCAATGTCACACGAAAGAGGTTATGTTGCCTACACGTTTCTAAATGTCATATTATTTATTTCCCTTGGCTGTTTGGAAAAACCATCTATTAGGCATTGAAGTTGTGTATCAATGAACCCTATGTAAAAATTCCATGACGTTATGCCATGAAGTTCGTCACGAATGATTGCGGTGTTAGTTGCTGAAACTGGACTGAGGGTACTTTGATA
>TCONS_00000898 XLOC_000882
TTTTTTATTCTGTCATTACTCGGTTATTATACTAACCTAAATAAACATAGCCTTAACGATCGATGTATGATAAAGGAAAATAATTTTAAGTACTTTTTATGTATAATATTCAGACATATTTTTGAAACACTCTATCTTATGTAAAACTAGAACGAATATCCAACTCAGCGTCAACCTAAAAACACTACATAAATCAACTGCTCTTCCAGAACTTTTTTTCGTAGCATTCTCGTTAAGAAGCCGCGTCAACAATCGTAATCGAAATGAGTAATAGGCTTATTATTAAACCAGTTATTCAGACGATCACGATTTTCCCTAAGAATACAAAATTACACAATATTTACCTGAAATGTAGAAAACTACGTTGATTACGCAAAAACCACGCTCCAATAGCCACAAATGGAGACGTTGCGAAAGCGTTGAATTAAAGAAAACTTTGTAACGGGGTGCAGCTGTGACAACACCATTGATACAGCCTGTTAGTGTCTTTATATTGCTAAGTGTATAGCTCAGTCAACTGTTAGAAATTTGAACAGATGTATACACTAAATAA
>TCONS_00000899 XLOC_000883
GATTACTTATATCATTAAATCCTTTGAGCATTTTATTGATTCATTCATTCGTAAATAATAATTACAAATTTACATTGATTATTATATACTATGACGTTCGTAGGTCGATTCATTTCGTCTATATTGCTTGTGATACTAATAAACACTACAATTGAAATTCGAATGGGTTTTTTTTTTCATTTTTTGGTAAAGGACAGCAATTTAACAGCCAAGACGCATAAGTACACATTATCTTTCATATAGAAAATTCACACTAATCACAAGGAAAACGTGTGAAAAAACAAAATAACTTAAAAAACGAACATGACTGTCATAAACTAAGTCATATTTAAAAAGGCATTAAAATAGTTATGACAAATATGCCGAAGTCACATTATCTTCAATTTGTATAATTACATTTATTTTTTTCACTCACTGTATGTTTGAGTAGAGATTCTGAAGGGGAAAGAATAAATAATTTAAATCGTTTACAAACAATGGAATGATGAGGAAGCGATTTAGAGATTCTACTGAGATTTCGCTTCGAGGACGTTTGGTTATCATTTCGAACTGTTTGCTTTTTATCATGTTATGTAATTACGGAATTATTTATCTTTATGACTCGATAATATTATTATAAAGTAAATTTT
>TCONS_00000900 XLOC_000884
TTACAAAAGACCTTTTATAGCGGTATTCTTTCTTGAGCTCTCCTTCGGTTGATTCAAGACGATCCAAGAGCTTTAAAAAGACTATTTGAATAAAGGAGAATTTTAGTTTGAGTTTATTTTGCCGTAGTATTGTTCCATCATTTAATAATCGTACACACTATGAGTGTACACATTGACGTATATTCTATAGACACCAACGTCCATGTAAACTATTTGTTCAAAATCTGAGCTAAAATGGCGACCAAAACGTCGCTGTAATAACCTATTCATTCATTTGACCGACAAATAATTTTACTTATTTTTTGTTCAAATCCAGGTTTACACTTAGACTCGAGTTCTTATATCATGAGCGCCACTCCGTACACAACCGTAAGCTGTCAATATTGACCATACTAAAGTCAGTTTGAATGGATTGTTTTATTTATTTAATCTTTATATACATATATACAAATAGTGACTGA
>TCONS_00000901 XLOC_000885
CTTAAAACAATTATAATAAACACAAATACTTATAAATAATACGCACAAATCTTCAACACCCACTCATGAAAAAATCAACATTTAATAAGTCAATTTAGAATCCATTAAGTAATAAAATAGGTACATTTATTACAGAAAATTTGGATGCTGTTCTTAAATTTATACATATTGCCAATATTGCATTTTATCTAAAATGAAACCAAGAAATTGTAAAAAAAATAAAAAAAAGAATTTAACGTTTAGGTATACACACAATGTTAAACTATAAATACTACTATTCTACTAAAACTGAACAAAGGAAAATAAATAAAAATCAAAATTGTACAAAATAAACTTTTATTTAGGATTGTAAATAAAAGGGTTTATTCAGAAGCGGTGATGGTCGCGAAACACTATACAAGTTACATTATTAGTTGCAAATCACAACTTTAACAAGCGTATTCGTATTATTTATTACCGGCATATTTTTCAAGTGTTGCCAATTAAAAACTTTAAAATGCATGTATTTTTGTAAAAAAAAATATTTTTAATAATCTCGCCTCAACAGCCATTATTGTTATAAATTACACACTGGATATGGGACACTGCAAAA
>TCONS_00000903 XLOC_000887
CGATTTGAAAGTGGCCCGTCTGAAAGTGCCCTAAGATGTCAACTTACGTACAGGAACATGCGCAATAGGCCCGTGAAGGTCGAACGCTTGGCCAATGTGCGAGCGATAAGCGTTTTGATATTTTTAATTTCAGATTTACCGATATTATCTATACTTCAATAGACAATGCCATTGTTACCGAAATAAGAAAGGTTTTAGTTGCGAATTGTGTTTTTTCAAGGTTTAACGTTATTTTCACAACTTTTTTTTATGGTACGAATTGTTATTTTGGTTACATTATTAAATCTAAAAAAAATTAGAGGCTAAAGAAATCACCAGTTATCGAGCATAATTATGCGCTATAATCTAAAAAAGTTTTAGTACGAAACTTAAGATAATGAATACCAGGTTATTTACTAATATAACAAATACTTTATTTACAATATTACTAGCAAGAATGCGGCACATAAATCATTCCGTAAGACCAAATGACAAACAGTTTTATTGACTTGATTAAAATGGAGCTATTTAAACGTTATCAACACTTCCTCGATACTTATGTAAACATGCTATTAATGATATATTGTTCTCTTATGTCAACAACGCCGAAATAGTACGAGAAAGAATA
>TCONS_00000904 XLOC_000888
AATTTTATTCGGAGTTTTCGCGTTGTTTAATATATTTATGAATATTATGCGTTTGTACTAATTGCGTCAAGATATTCAACTTTTTCTTAGTTAAGAGCGGTTCTTATAAACGACGTCAATAACTATATTATAGATAATAATAAAATATCTCCCACTGTGAATTAAAGAAATGATTAGTCGTTACATAATTAGCGTGTCTTGGTCTACAAATGAAGCAGTAAAGTTATCTCGTTGAAATATCAAGCTGAAATTATTCTCCAAACAGCTGTTATTTATGACATTGCGATGCCACCCACACCCGCAGTTATGACATAAAATATTTATTGCCATTTTGTAGCGTCATTCAAAATGGCGGAAATAGTAGCGGCAAAATTAAGCGGTTTGATGTGGCGCGGTTCAGTGAAACCTTGCCGCATCCATCATCCACATGACACCGGCGGCAAACGATATAAAACAAGATAATCACGTACCTGCCCACGCAAATAATTTATAATGAAAACATAAGTGTTCGTGACATTGCCCTCTGCGCGCGATGCGTGAAATTTGCACATGTGATTCAATATTAAATACATTTGATAGAACTAGGATAAATATTCTGCTAATTATGATTGTGTGGCGGA
>TCONS_00000905 XLOC_000889
ACTGTACCTGGTGGTAAGTAGAGTAGGGTCCAGAAAAAGAGTTAAATTAATATGATATTCCACGTAAACCATTTCCATCATTCATTTATACCGAAAATGTCAATACGACATTGTTATTATTTCTTGCATGTGCTTTAATTCTAGACGCGGGGTTGGTTCAAAACCTTCAAGTATTTAATAGATTTGGTGATTTGTAACCGGTCTCAACCTTCTTTAGAAGACCCAATGCCATGCAAATCGTTTTAGAAAAGACTCAAATCGCTGGTAATCGAACGAAGTACCTCCCGTTGTTCAGGCCATGTATTCTGATGTATTTCCAGTTTTTCATCACCTGTAATATGGTTTATAGTATATTTTATCCATTCTCCATGTCGGAAATTTTCTTGGACGCACAATTTTCACTTTTGGCAAGGTTC
>TCONS_00000907 XLOC_000891
CGTACTTTGTAAATGTTTCTTAAGTGGTATTGATTACCCTGCGGTTTGATTTTAATGATAATTTTTAAATTTCATTTCTTATAGCTATGAAATAGTCAATTTGTTTTATGTACGTTGAAGTTTGAAAATGCTGATGGAAACTCTTCAAAATTAAATAGGATTTAAAATTATTTTTTTTCTTAGGTTCAGTACAACTTCAATATGCTACCATATAAGAATAATGTTTAATCTTATCTTCAAAGATGCAGAAGGGAACTCCTCAAAATCAAAGAGGATTGTAATTATTATTATTGGATTCAATTAGATCTGTTTTTAAATACAAAATAGCAGAACTTACTCAAATAACTCTTAACAAAATATAAGGTTGACTTCAAAAACCAGTATATAGCGGACAGGAAAAAAAAACAAAATCGAATAGTTCCTCAGATTAACGCGTTTAAACAAAACTCTTAAGCTTTATAATATACTAGCTTTTGCTTGCGGCTTCGCCTGCGTGAAGGAGTTTTCCGGGATCATTCTTTTATCGACTTATTTGATACGTGTTGTTAGAATATGACC
>TCONS_00000908 XLOC_000892
CGCACGGGCCTCTTCTATTGACAGGGATTAGGCCTTAGACAACCACGCTGTAGTGCGGGTAGACTTCACACACCCTCAAAATTCCTATAGAGAACTTCTCATGCAGGTTTCCTCACGATGTTTTCCTTTATTAAAGCAAGCGATTCACACATCATTTTTAGAAAAGTCAAAGGTGTGTACCCTTGGGTTTTGAACCTGCAGGCACTCCGTTTTACACTCAACTAGGCTATTACAGCTTCACGGGTAAAAGAAAGAGCTAAATGTTAAGAAATACTTTCATTTTAATAATCTATTTGATAAAAATATTTAGGGTGAAAAAGTGTCTAAAGGAAAATGTCGTTTAGCGAATAATATAGCGTGGGTCGGAATTTTAAAAGAAAAGAAGCAGTTTCTTTAATTGATTGTTACACGTAAGCATCCACTGCCTTCTGTAGTAGTAATGATAGCCTAGATGGTTGTGAAACGGACTGTCGAGATGAAAGTCCACAGGTTCAAACCCACCACTGACTTTTCTAAAGTTATGTGCGTATTCTTTGTGAATTATCGCTTGCTTTAACGGTGAAGGGAAATCTGCACACCTAAGAAATTCTCTTTAGGAATTTTGGGGGTGTGTGAAGTC
>TCONS_00000909 XLOC_000893
GTGAAGCTTATCCGTGCTTACTATTACTATGGAATAGCAACAACAGTGGCGGCTATAATGACTTTCTTCGTTGTTAGATACGAATCGAAGTTCCTTGATTTCGATGTATTGGAGTTCAGCCTAG
>TCONS_00000910 XLOC_000894
AGCCGCCGCTCACCGGGCCGAACGTGACGTCAGATCGTATGTCGTACGTCGGTGGTGACCACATCAGAGCGAACTGCACCTCACCACCGTCGCTGCCAGCTGCCAACGTCACGTGGTACGTCAACGAGCAAATGGTAA
>TCONS_00000912 XLOC_000896
CACATACAATCATAGAAATCAATAATTTCGTAAACTATAAATTGTTATGCCAAAGGTTAACTAAAAAACGAATATCCCTTCCAAAGAGAAATTATAATAAATGAAAAACTTTAAAGCCAATTATAACCCAAAACAAAAACGCGTCATACTATGATAGTCGTAAATATACGAAAATTTGGTAGCAATTGTTAGCTTCCGGTTAGAATTTGTTTTATCTATTCGATATGCGAGCGTATTTGAATACTCGATATGCTGTTGCTATGCAACAATAAGCTTGGTTTGATATCGCACGAGATTATGGTATCTTTATAATATTAACACGTGAAGAAAAAACGTTCTTCCCTTTTCTAACATTGCGCGCGCGGAGGAGTGTGAGATTTGGCATGATTTATATAAAGGAACGCAGAGACATATTATTATGTGCTACAAATATATTAAATTTTAATTATTAGGTCGAATTACGGTTACTGCACAAACACTTGTATAAATAAAACATAACCACGAGGTCATCTTTTAAATTTTTTTTTTGTTAACAGATAACTTACTTTTTGCCTTTGTGTTGAAGTAACTTTTATGTATGGATTTTACTTTAGCTGTTACGTGTACCATTCAT
>TCONS_00000914 XLOC_000898
TTTTCCAGAACGTTCAAAGGCGTAACGCTACCAAACTTCTGCTGAGCAAAGAGGACAACAAGCCCACGATCCAGGGCTGGCTGACGAAGGTCAAAAACGGACACGCCAAGAAGAGCTGGTGCGTGCTGATCGGCAAAATGTTCTTGTACTTCAAGTCGCCAGGAGACCAA
>TCONS_00000915 XLOC_000899
TATTGATAGATTCAATAGCATTAATTAAATATTTGGTAAAACTGATCCAAACATACGAATTGACTTGTCAGTTTGAACGTCTATAGGTCATAATGATTTCTCACCTTTTCGGTTGACCAACACCTCAGTCCGCCCTGTGGCCACGAAGGCTGCAGTCTTCGAAACGCAGGGAGAAAGTAATAATATAAAAACCACGATAAATTCTGTAAAATAGTTTTATTTAATGTCTATGGGTCACCTAAATAACAGTACTTAAATAGATTTAGATATTATATCTAAAATCTTTGACCTAAACTTATTAGCGTAGTATTACTGCTTGTAATGTAATCACACGTTATGATCTCAAATTAGATTTAATTACCGTAATTAGAGTAATTGTAGTTAACTGTTAATGTACTGAAAATCAATTTGAAACATTCCTTCAGTGTAATATGGCGTAAATAGCAATTAGAACGTGTTGTAATATATTATAAAGAGGCTAAGTTTTAAGAATAAATTATTTATTTCGAAAAAAAACTATTTTACTCATCGTTATGACCTTTTC
>TCONS_00000916 XLOC_000900
AATTAATCATTAAATTATATGTCTTAATCTAATCATACGGAAGTTTCCTCATGTAACAGCAAGTATATATTTCACAAAACACAGTTGCAAACAATTTGCGCATTAGCGACTGACCGCAGACGGCTGCCGCCAAAATATTTCTTTCCATTATGTGATGCAATTTCACTTGATACAGTTACTGGACTATCGTCTGTGATTACTGTATCAGATATGTACAGTGAATGTTATTTTGCATTATAATAAAACTTAACTTTCATTCTACATCATAATGGTTATATTATCCTATCCTGTTCTTTGTTATGACTCGCTTAACAGTGAAGAAAAATATAAAGAAACCTACATAGTATGAAGAATTTCACATAATATTGAGGATTTTAAAGGTATCTATAAAATACTGCCAGCACTAGGGCAGCGTGGTAGAGTAAGGCCAAAACCTCTGTAGTAGGGAAGGTTCATTCCCAACAGTGAGCTAGTGGGCTAATACTCATATGAACCTATACTATCCTCAATATGTAAAATTTTAAATAAATTAAATTTATAAGTTTGCATG
>TCONS_00000917 XLOC_000901
GACATGATCTACCTGTGTATCAAATGTCATCCAAATTAATTCAGCATTTCCTGCGTTTCCTTCTAACATCCAAATCTTCATAAACTTGCACATTTATGTTTTATTTATGTTTTTTTGCGGGTTTAAAAAGCCTTTGAATTTCGAACAAAAATGCAAAAGAGCCATGTCAATAAAAGACTATAACAGTGATACTTGCCTTAATTAAGTAAATATTTATGTTTGTAACCGGAATTATTAATGAAATAATAATAATTTGTTAGCCAATCTCATTTATAACAATTTAAAATCAATGTCACTAAGATTAACAAAATGTTTTATAAATATTGAGCTTTTAAAATAAAAATAACGTCCATTTCTATTCTATTTTTAAAAAATACATTTGAACCGCGTTAATCGAGTGCATTCCAAATATTTACCGTTTTGGATTGAAATGTCAATAAGATTAGCAACAGTCAATATTTATAGTGCACTCGTATTACGTGGTCATAAAGTATTTTTAAAAAAGGAATGCACATTTAAAAGATATTCCGAAACGGTTAATTTGAATAAGTATGTAATGGATAT
>TCONS_00000918 XLOC_000902
CCTACTTATAGAACTTAGCAGTTACATTAGCTTGTACTGTGATTTAATTTGATGTCGCAATACGCAGTGTTACTTAAAACTGTTCAGCGGTAAGACATACCAATATTTGTTGTTTCTGAGAAAAAAAATTAGCAATAGTTACACTCAATAGATACATAGCAGTTGTTTAAAATGTAATGTTGTATTAATTATGTAATGCCTAGCAAATTTTACTCTTTAAAATAAGAGTACCGAAACGTATAATTTATGGGCGCCTTATTTTATTTTATTTGCTAATTGGGACATGAAATTTTCAATTTAAGGTATTGAATATATTGTTATCTTTATTGTGATACTTAAAGTACGCATAAAATTTTATATATTTATTATGTGAAAATACTTAATGCCACAAAGGCAGGTTATTTGTAATTATATATTTTACATGCAGGGCTGATATCAATATACGACCCGAATTGCTATCTTCGAAACAATGGAAATGAACCAATTAGACTAAAGTTGATTTAAGTGTGTTTGAATAAATCATACTAATGGCTTCATTTTATTGGTTTATTTTTGTGCTCGATTCGAAGATACCGATTTAGCAACGCTTATTTGATTTCGACCGTACCACTAACTAAATGGCAACATTTGC
>TCONS_00000919 XLOC_000903
CAAGATAATGTACTATAAAAAAAAACTTTCCTAGCCATTTAAGACTTACATTTTGAAAATTATCTATAGTATACACTTCCTATAGTAAGGTGCTATTACAATTTACGATCGCTAAAACTCATGTATAAGTAGGTGTTGAAAGATTATTTTCGATACGATATTACATTTTATTCGTTGACGCATGCCTTAGCATTAATTACTGTATTCTAGGCGGATTCGATGCTTATTCCGATTATATTATACAGAAGGTTCATTTGAACATTGCGTTAGTAAATGAAACCACATACTCGTCTGTACCTTGGCTAACATTGTGCCAAAAATTATTTATGAAAAACTAATATTTTCGCCGAAAATCCCGGTTTTAGTTTTCTGATTTAATATCGTTTTTAGTTTAGTGCGAATATGGTTTGTGTGAGTGTATTTCTGGTGGAAATCATGTTGCCCTTCCCACAAATTATGTTTGTGTAGAAGTGGCCGTAGGGGATGTAAAATTAAAACTACCTTTTATCAATTTTTATTTTATTCGTAATTTACCTTTTTTTATTTTATCTCAATAGAATAATTTATAGTACAATGTTTAC
>TCONS_00000921 XLOC_000905
TACACCATTAAGGTCAATGAAAAGGTCTCAAAAAAGGCATGGCTGTATAGATTAGTGTTATTGCCAAGTTATGTACTTGGTAGATTTTTATATATACTTGGTAGATTTTTATTTATTTATATAAATGATGAAGCATGAAAGTAAAATTAGAGTAAAGCAAATGAAAGTGTTGAGACGTACGCGTCGGCTAACCGTGAATGATATAATACGGAATGCTTTGGCAACGGATGTGTTTGGAATGTAAGGGGAATAAAGACTAAAATTTGAAAAGGTTAAGTGGTTTGGAATTTTATATATATTTTTTATTTGTGTTCTTTTCAGGGCCTGAAGTGTGTTTAGTATATCAATTGATGATGGGCGGGTCGTTAGAACAAAGACTTAGATGTAAAACTCATCACCCGCCTTTAGTGTGGCACCAGCGATACAGAATAGCACACGGTGTTGCCAGGTAAATTGTTTTTACATTCTATTTATATGTAAACCGCATTTCCTTCAAATCTATAATAGTA
>TCONS_00000923 XLOC_000907
CCTATTGAGACACTGCGAGTAGAGTCCGCACGGGTCGTCCTCGTCGGGATTGCACTCGCACTGGGTGAGCGACAGTTCAGGGTCGTCCAGTTTGCGCCCACAGAGGGAGCCACAAGGCTTGTTCACCTTCAGTTTGACATAGTGAGGGGGGAGAAGGGAGGAAGCTATGTCTAATGATTCTTCTTCATTGGGCTCTGCACCTGTGAAGTTAATTGGTGTAGTAATTTGCCTTAGTAACATGATTTACTTAACTTGTA
>TCONS_00000924 XLOC_000908
AGCGTCGGGGCTAACCCTCGTAAAAGGTTCATCATTTTTATTTCACATGTGGGCAATTAATAGGAACCCACAGTATTGGGGTCAGGACGCTGACGAGTTCAAGCCCGAACGATTCATTGATGGTGCTCCTCTACATCCAGCTGCATTTGCAACCTTTTCTTTTGGACCAAGGAATTGTATAGGTAGGAGGGATAGTCGATGCTTTATATTTCTTTTATTTAGTACCAATAGTACCAATAGTAGTACCAATAGGTATATTATAGTTCGCTTTAAAAAGATATTGACAACCGTGAAGTTTGAGCATAATTATTGCCGTAAGCTTGTCTTTTATAATCTTATTTTG
>TCONS_00000925 XLOC_000909
CTAATAGGCTTCTACTTAGTCATCGTTTACTGAATCTAAGGTCTCAATTGTTTTCGATTATTGAAACATATCAAACAAATTATATGATTTATTATTCTTCGTTATCTATAACATATTATTAGATGTAACTAATAAATCTATAAAAATGTTATGAGATCAGCAAGCAGTTCGCAAAGCTTTGCTTACAACGCAAAATTATTAAGGCCTAACTTTAGTTGTACTTTTCGAATAAATAAATCTAGTATTGTTACTCCCAGTGCCGAACCAAGACTTATATCATTGAATATTGTGAATTGCTTTGTATAGAAAGTTTCGGACAAATGTTGACAATATTTTACATGTTTTCAGCTCCAGGCTCCCAGAATCCTTTAAATATTTGGCTATTTATCAAGTCTTGGCTTGAATCAGATTTATGATTTTGATCTTTAGTGCATTTGAGGACTGTATT
>TCONS_00000926 XLOC_000910
ATTGGTATTTAAATTGGTAGAATTTATGGAATCAAAGAAAGTATAAGGTCATTTACATTAGTGCAAAATTTAATTCGCATTGTATAATCTTATTATATTTTAACTCGACATTAAAATATACATACATTATAGGAGGCAATGTGTTGTTTGCTTCAGTACACGAGCTATTTTCGTGATTACGAGATCATTTTATAGACACTTTAAACATGTTTCATGCGTGCAACTTTTTTAAAAACGTGACCTCGGTTTTTTAAATATAGAATGAGTACCTATAGTCCTAAATACCTATGTATATATATTACAAATAGGATATTTTAAATTTGGAACGCCGCTATGAGGAAGTATGGAATTACGCATTAACTTATACGTTGAAGTTCACGTAATAATATTAATATTTAGGTAATTACGATATTAATAATATTAGACAGTTGTGAGTGGACAGGTTATAATATGCCTAATGAATACAAAACCTAATTTTTTGAAGTTTAAAAAGTGATTTTATGTTCAGAGTGTGAGAGAGTATTTATATTCGAAACGGTTTTCTTTCCTTATTTACCACATACAATATATCTGGTGAAATAAATCGAGGAAACGACATATTATAGCTATTACGCA
>TCONS_00000928 XLOC_000912
CAGATATGTTACCTATAAAGTATGCTTGGAAACTGTAGAGTAATATTTTTGGCTATATATAAGCGACATACAACCGAAGTGGATTCTAAGTAACCTTAATATTATGATTTTGGAAAGTCCTATAATAATTTTTAATCAGTACTTTTTTGATCCTCAAAATATGTGATGTGAGGAAGAAACTGACAAATACTAATATTCATAAGTCAGAAGGTAATGATCCCTCAGAGGGGTTGACAACACGTGACCAATTGTAAAAATGAGTCTAATCGTGTCTGCAAGGTTTCAAAATGAGTTGTATTGACCCCAATTTTATTAAAGTAAGGACTGTAATGGGATGTAGAAGACACGGTGTCAGGAATACATGGAACTATGTCTCAATGCACATTATGTCATAAACAAAGTCACTGAACAACATATATATCTAATGATTACCCAATGTGACCTTTGATATTTGATAATGAACCTTGTACTTTTAGAGTGCTGGCAGAGGACTTACAATGAGGATGACTTTCCCTCCAACTTA
>TCONS_00000929 XLOC_000913
TTATTATGTGTCCCTTTGGTGTATACCTATGCATTTTACACAGCATCTGATCACACAATATAGTCAACAAGCATCTCTAATGTCCATAAAATGAACGCAGAGCCCCATCTCAGCAGCTGCTAATGAAATATTAAAATCAGTATTCATATTAACATACCATACCTTTACGAAACATTCGCTATACATCAACGACATTCATAAACATTTTCGACATAATTCCCATCGTAAGCAAAAAAAAATATTACCAAAATATACAAAATTTAAAAATATATTTACCGGACCCGATAAAGATACCTGAAAATTCTAAGAGGATGACCTTTTTCTTAACCGTAATATATTGACATTAGACCAACATTATTTTTATGTATTTATTTTAAGTAACTTCCACTTCCCATTCATAAATTATATCAAATATTTGTAGATATCTATGTTTATAAAGTAAACAAGCCGATACCCATTGTTCGTTTTAAACCGTATTTCCCTTGTAAAACAGCGGAAATATGCCAAATTTGATGTTCCAGAGCAACTTCCCCGTTCCCTGAATTACTTGATTGTTGCCTTT
>TCONS_00000930 XLOC_000914
AAAGTATTGTTTAAGCTTATATAAGATAAGATAAATAAATGAGTTTCTAGAATCTGATAGAGACAAAAAGAGAGAAACTCTTAATACATATTAGAAGCATCCATATTGAGGTCATAAGGGTTGGTTGATAAATGCTATCTTAAAGTAATCTATAGGTTTATCCTAAACTATAATAACATATGGAACTATCATCAGAACGGTAACCATCTCAACTTCTCGACAAATCGAAGTCAATTACTGAACGACATGTCATTTTTTTAAAATACCCTCGGATATAGTTTTCATTACATTGAGAACCTCATGATCCTTAAACAAGAAGGCAGGATTTTTAAGTACACTCACCACAGCTCCCCGCAACGAGGGCTACCAACAGAAGTGCTACTTTCACGTACATTGTGTAGCCCGAAGTAACACTGAATCTTGTGCAACGCGTATTTATATTACAAGTAAATATTATCTACTATATTCGATTACATTTGAAGTGTCTACTGATAAATCGTAAATTATAATAGATTGATTTTTATAATGCTCTAACCACATTAATATTGATTATTCTGATTGCGTATTGACTATTTTTGAAGGCCGTTACTT
>TCONS_00000932 XLOC_000916
CATCCAGTTGACGGACGACGAGAAGGCGCTGTGGAAAGACATCAAGATCGAGGATGCCAGACAAATGGCGTACAATAATGCCAAAGATATCATAGCCGTCGGCTTCGATCCAAAGAACACTTTCATTTTTAATGATTTAGATTTTATTGGGTGAGTAAATTATTTAGGTGATGGATGCTATGGAATTAGTTCATTTAAAACATAAATTACATTATAATTTGAGTGTTTACTCATAAATGAGTATTTTTAAGAATAAAGGTACGTAACGAAAATGTTTTTACCAAATATTGTTACGAAATTGCAGCCTTCGTGGCCACGGGGTGGACTCCATCAAAAAGGCTGCAAAGTCCAAATCTGTAAAATAGTTTTATTTCAACAATTTGTATTTGGTTGGTAATGACTATGTTTATGTCATTTAAGTATTATTTCTCTGGAGTGTACTTTAGTTACCTGACTCTCTTAGATAAATATTATCTACATACTTGTATAATTTATTATTACTATCTAACATTGTGAAGTTATATTAATGTTATGATAGGTTATAAGTAAGAGTCGGTCTGGGTAGGTACCACAGCAATGTCTATTTCTGCCGCCAAGCGGCAGTGTATAGCCACTGTTGTGGAATACCTGAAA
>TCONS_00000933 XLOC_000917
GGGCTCCAAATATTTCTTTGTCCGACCAGGGATTCAAACCCAGGACCTCAGAGCGCTGCCGTTGCGCATGCAGTACAACTACGCCACCGACGCATTCCCCAGAAGTACACAACACGTCTTATGTCTCTTGATGTTTA
>TCONS_00000934 XLOC_000918
GATATCTCAAAATAAATTTGAAGTTCATACGTAGGGTTACCACTCATTTAGAATTCTCCGAATCTGTCCTAGTTCATAAGGCGATTGTGGTATCAGAACTTTCCGAATGCGTAATTTGAACATCTTTAACGGAAAGTGCCGGTTTTGTAAAAAATACAAAAACGAAAGACTGCAGTAATTAAATTTGTCTTTAATTATAATTGCGAAACTGTAAAACACGTTCCGTTTTACCCAAATATTGTTTTTTTACAACTATGTCAAACCAATTCGGGTGATGGTACAGTCAGCCCATATTAACGTATACGTGGACAGACAGACGTCCGATATTAATTACTTTTTAATTCCTACATTTTGTCTTATCCACGTCTCCATTAATTTGGAGCAGGCTGTACATATACAATATACATGGCCCAAAACCGAGAGCGTTGTTCCGATGCGGTGCATTATCGGAGCTGTCATTCATTTAAACCGAGCTGACTGACTTCATGTGATTCGGTGCAAGCGAGCGACTGATGACATTGATATGTATGAATGTGGCCTAATTTTATTATAGCGTTCAAATTTGAGGTATTAAGTTTTAACTTCTGTTGTGTTATG
>TCONS_00000935 XLOC_000919
AGAGAGAAACTCAGATGTAAAACAAACATTTGCAGATTTTCCAAGCGTTTGCTTTGCGAATCGTCTCCTGTTATTTCAGAGTAATCTCATCGAAATCTCTCAATCCAATTCACAGAATAAGAATTTGTTACCTGGTATATCGTTCATTACGGGATTTCCATTTTCCGTATAGCGATGTATTTAGATTAAACAGTTTATTTTTAAAATAACACAAAGAGATGTCGCATTGAAAATAAACAACGGGAGAAAAAGTGAGTCGAAGAATTTTCGTGTTTTCATTGCGCACGCGCAGGAAATAATTAAACGCTCATGATTTATATTTATTTATTTCTTTCAAGTGTATGTGACTTTTTTACGATAATTGTTGAGTTTTGGCTGACTGATGTTTTCATAACTGTGTACGTTTTTTTTTTATTTTCGCACATCTTTTGTATCTCATGTGCTACAGACAGACATTTTAATTTTTCCTCGTTACTCACATATGGCTATAAAGATATCTAGTAGGCAGTAGCAATAAAACACATATGACTTCCACAACTCAAACACATGAATGCTAAAGAAATCGTAAATGTGTTGACAGTCGAATAGATGATAGGTACTTCGTGTGCAAGACTCC
>TCONS_00000936 XLOC_000920
CTTCAGATTACTTCGGCCGCGAACAAGGCACGATAATGAACGTCATATTCGGAGGCACGGCGGGTGCCCTGGCGCAAACCACAAGCTACCCGCTGGACATCGTGCGCAGGCGCATGCAGACCAGTCGACGACGCGTGGACGGCTCCTACCCGTACAGCACCATCGCGGACACGCTGCTCACTGTGTACAGGTGTGTGTAGTGTAGTGTCCTCAGACTACTAACTACCCGCTGGACAT
>TCONS_00000937 XLOC_000921
AAATAAACTTGAATGATCCAAAGAAAATAAATCTTTCCAGAGATGGATAGCACACTAGAAGACAGCAAGACGAAGTCCACAGGGATCATCCGCCTGTCCAGCATCCGCACGATCATGGAGCGAGGGAAGCACGCGCTGCTCGACATCACACCCAACGCGGTGGACAGACTCAACTACGCACAGTTCTACCCTATAGTGATATTCCTCAAAGCGGATAACAAGCATATCATCAAACAGTTGAGAGCTGGGCTACCCAAGTAAGTGATTATTTTATCCCATAAGTCATTTATAGCATAAGCTTGGTTATAATAAAGTTAACTATTACTTTTGTTTATAGTTTCAAAAAAATACAGATAGAATAGTGTTCCAGCATGGCTAGGTATGTTATTTAAATTATACCGTAGAAGATGACG
>TCONS_00000938 XLOC_000922
TACGCCTATATTCGTCCTCTCTCCTCCGCCTGTATACGTGGTGACGTGTGAACATAAAATCGAATGACAGAAACTCGCCTTGTGTGTAATCATTGTGTAATAAATGTAAATAATAATCACTTTATTTTTTATTGATTTTATA
>TCONS_00000939 XLOC_000923
TCCCGATGATAGATTTTACAATGATGTGATCAGGCAAAAGTAAATGTAGTTATTTTTAACGTCTGTTTTAAAGTATACATGTTATCAATTTGGTTATGATTAAATTACAGACACTTTAAATTCTTTTAATACTACACCATATTGAGACAAGGGCAAAACCAAATCGAAAAAAATACTTATTTTCAAATAAATCTTGTTTTTTCCTTCAATGACACCTAACACAATGGAAATAATTTAAAAGCTAGTGTAGATATTTTCTCACACTTTATTTTTCAATTCCCTAAACATGGTATAGTTTCAAATCTATCAAAAGATCACAACTCGACCCGGGGGTCAAACCCGAGACCGCTACACCACTGTCGTGCCGACTATGGCACCTAAAAATCGTATACACGTTTATTGACAAATAAAGTACGGAACAAAGTTTTATGAACACTATCTACCCATCGACTGGAAGCCATTTGCACTTGTTCGCAACTAAATAAATATATGCAAAATTTACAGGGGGCCCTTGACCCACGTAAGCGGGGCAGGATTTGGATCCCTTTGAACCCCAAGTGGTCACGTGTGGTGATACTGAAGATGGGCTAGGGGGTGTTCGTAGAGCGGGTATAGGGGTTGTGGGGCGTGCGCT
>TCONS_00000940 XLOC_000924
TAAACGGATTCGGCTGTATATACGTGTACAAACGATATTGGACATTGATGTATTCTAAAAGCAGTAGAATTTAATTCATTCATTCTACAATAGGGAGGGTAAATGGCACCTTAATTCTTTGTGTAGCATTTATTTTTAATTGCTTTGAATGACAAAACGAGCTTGCTGTTCGCCTGATGATCGGCGATACGACCGCCCAAAGTAATATTTGGTATTCCTCTGCGCTCGCCATCCTGAGACTTGCGATGTTAATTCTTATTATGTCCAGTAGTTGCACTGGCTACA
>TCONS_00000941 XLOC_000925
TAGACGTTTTTTATCTAACGGCCGAGTGAGGCTGTGATAACAAGTCTGTTTCTCAGTGCTGACGGCATGGCAGTCTTCGCAGTGCGTAGACGTAGGGCCGTTGTGATTGGCTAATATTGAAATACAACAATAATAACCAATCACAACGGCCCTATGTCTATTTCTCAGTGCCGTTGGGCACTGAGAAACAGGCTTGTTGTCACAGCTTTACTCCGTCCTTAGATAAAAAACGTTTATGAATAAGGGGGTAAGGGTTTAAAGAGACCGAAAACTAAAAAAACGGCTTAAAAAAGTAGCTAATCATAATTTACTAACAAAATATAGTTGTGACAAATATGGCGGAAATTGCTTTAAAATGATTATTTTTTTAATACAACATAAAGTTTGGTTTGTTAAAAGTTAAAAAGAAGGTAATCAGGCACATAATATGATATAAAATAATTAACATAATGTCGTTTCTTATTTATTAAAAAATAATAGCCAAAAAATTTAACAATAAAAACACTGTAAATCGCGATTGTCTCCAAACTATAAAACTTTTGTTATTACGTTCTTTACGCCGCGCCGACGATATGCATCTTACAAGTATAGGAATTATCGTCATAGCATAGACGTGCGCGC
>TCONS_00000942 XLOC_000926
GGCTCCGCCGCAAATAACGCTACATTTCAAGCAATAAATGTGTGTAAAATCGTTTCACCATAAATGCACTCATACATTACAATGCACAACGCCCATGCGTCTTCGTAAATAAGACCTTACAGCAGCGTCTTACAGCTACATAAAAACTGTGTTTTTACTATTGTAATGAATACCATTAAATAGACAGTACTATTGATCGATACTATTGACCCAACCAAATGAGTCTCCAGTCTCCACACACCGATGAACGGTATATTTACATGGGAGATGTTAAAAAGAATTTATCGAAAAATACCATCTCATCTCTTTTTGCATTACTTACTTCGAAAGCGTCATTGCAGTCATTACACCCGGCCCAAGCAAGTAGGGACAGGACGCACGGCACGGACAGCACGATCGCCCACAGTGCGCCGCCGGGCACGTACGAATTCACCCTCGGGTATTTGTACACCGATTCCAGGTCCTCCTTGTGAATGACGCGGTTGAATGGGGTCATCGTCTCCATGTAACTGAAGGTCATGAAAAGACGTTAAGTCGATGTCAGTCGGTGTAACGGTTA
>TCONS_00000943 XLOC_000927
GTATAATTCACTGTTGTTCCTATATGGTATAAAGCATACAAATACTGTAGGACTATTTGGAGAAGATGAGCGAGGAGGAGTTCCTGAAGCACCGCGCGGCGCTCGCGGCGCACAAGCTCGAGCGCCCCAAGCGCATGGGCAGCAAGGCCTCGCAGCTCTGGGCCGAGATCACCGTGCAGGTGTACAACTTCGACAGACCTCGCGTAGAAGTAGAACAGCTGAATACAATCGATAAAGCGGAACTCATCGAGTTTTACAAGG
>TCONS_00000944 XLOC_000928
ATATGATTGTAGATCCAGAATATAAAAAAAAAAACATTGCAGATTTCCCCTACGAGGTCGAAATGTGTCGACTAGACCCGATCTGAAATACTAAAAAGATTCTCCAACGTAAGAAACAGCAAGAGAATTTTAAGGTATCTTAAGGGTACAATTAATTATTGTTTACTTTATAAGAAGTCTAACAACTTTAGTTTATATGGTTATGTTGATGCCGGTTGGGGTAATTCAGAAGACAGGAGATCATATTCTGGTATAGTTTTTAAGCTTGGAAAAAGTGTGTTTATGGCGGATGTATTTGTTATAATTTCCAAAAACTTTTAATATATTGTGCTGATTTATGAATCGTTTACATTGTTTGATTCGGCTACCTCCCATAAACTTCAACAACAATTACTTGTATACGTACATTTTTGTATTGCCGGTATGGTC
>TCONS_00000945 XLOC_000929
CTCGCCTCCTGACAGTGCCTTTAGTTTCGTCTTCGTGCAGTTCATGACGCCAAGCTCTCCCAGTAGCTGCTGTATTCTCTTAGTCCTGACTATTTTACTTGATCGCTTGTCCATCATTAGTCGGGCCTA
>TCONS_00000946 XLOC_000930
TCACTACTGGCTTCAAGGCAGGCTGTTTAAACGTTATGATATTACTTATAATAATGTATTTTGTACTTAGGCTGCTGCTGTCACAGTAAACGCCAACAGGCTGAAGAGTTCGACAGCAGCGGAGCCCTTCCTAAATGGCTCAAGTTCGGCGTACGTTGAGACCATGTACAACGCATGGCTCACAGACCCCAACTCCGTACACGCGGTGAGTAAAACCTTAAGATTAAAAAAATATGACTAGTAAATAAGGTGATGTGTCTAGTTTAGAAACCGATGGATTTGAAATGTCTTGAGTTCGACTCCCAGATCAGTCTAAACTTACTATTTTCTACGATTTTTGATGCAAGATTACTCATCTTAATTTGTACGTATGAATGTCTCTGTTTTGTATATTGTATTGTGTCCTGTATTCAAATTGCATGAAAAATAAATTAGCCATCATTGCGACGAATTAGCATACATATAAATATTAAAGGAAAGCCATTAGTTCCGCATCACTTATTTCAATGTGATGAGATGACAACCATAAAATGAACATAACGT
>TCONS_00000948 XLOC_000932
AACTTGGCTATTTACAGAATAAAGAACGTGAATAAATATAGAACATCTAAGTCGATCTGAATCACTCACTGCTCAGCAGTCGATTGAGAATGGATATAACATTTTATGATTACAAAATTTTAACTATAGAGACTTATGTTTTTTTTATAATATGTAAGTATATTTTAAATGCATAAGTTTGTGAAGTAACAAAACTACTAATCGGATTTGGATGAATTTTGGAATAAAATAGATCATATCTTAATTATCTATAAAGGTTATTTTATCTCGAAAAACATTTACAAGGTGACTCTTATATCGACTCGTTCATACGGAAGCATCCACAAGCAACATTTAGTACCAAAAATCAGATGACAAAGCGCGAAACAAACAAACACTAACACAACATCAACATACATAATTAAATTATAATCAACATAATGTCCATTTAATTGCATACGGCCCATTATATACGCTAGTATTTTTGCGATAAACACTATTCAAGTCCTTGTGACATATTGCATAGGCGAGAAAAATCAATTCACAACAGGCATACTGCACGCATTTATCGTAATAGAGTGTATAATTAATGATATTTAGGCCCATTTGTGCGTACAGAATT
>TCONS_00000949 XLOC_000933
TAGATAACACGTTATCATCCGCTCATTGTTCCTCTGCGTTGATGAGGTACTTGACCATTCGGTAGCTAAGGGCGTTGACTTGATTATTTTTAGCCAGCTAAACATTTCTAGTAGCCAGAAAGGCGATTTGGTTGGTGTGAACGAGAGTTTACAGCCGGTATTCTAAACGTTTTTGCTAAGTTTGTTTATGATATGCCCGTATTCGTTTGTGTTATGAATGTTTCTGGAAACAATCATTGAAAAAAATAAATTATGTGTATTAATATTTAACAGGAAAATGTTATGTCGAATAACGGGTTATGGTTAATTTATAAATAACTATAGGACGATGACAAGTAAATGACTCGAATGAACCTCGATGCATACCTAAAGCGTACATTTGCTGCTGTTAAAACAGAAAACAATATCATCGCGCCGAGTAACTATTTGCTACTGTAAAAAACAATTTCTTCGCCCCAAGTAACTATTTGCTGCTAAAAAAACAATATCTTTGCTCCAAGTAACAAGGGAACCTTGGTCGAGAATATTTAAAAAGAACCTTCGATTAATTAGGCAAAAGTCGCATTTAGCCAGTACACTACACCATCCTCGGA
>TCONS_00000950 XLOC_000934
TTTTTAGGGATTTTTGTATAGAAACATACCGAAACTAAACAAAAGAGGTAATTAAGCACAGTAGCGACCTCAAATCCCACGACGGTTCTTGTTCTGAACAG
>TCONS_00000951 XLOC_000935
GTTTGTATTGGGAATAAAACACTATGTAAACATTACACAATTTATGTCGGTACGATACAAAGGACGTTAATTTGGTACAAATACTTATATCTATGGGTCGAATACAAAACTCGCGCCACCGTACAAGACGGCGGGCGCGGGGCGACCGCGGAACGCGCCTCGCTTCGATGGTGACTGGGGCCGGACTAAACAGGCGCGCGGGCACGGTCCGCGAGTCGTCCCGAGCGCCGCCGCG
>TCONS_00000952 XLOC_000936
GGCGAAAAGTGGGTGTCCTGATTGTGTCTGTTATTTACCCCTTCAGGGATAAATGCGTGATGTGTGTTTGTTTTTGTTTTTTATCTATTACATTTCATAGATCGACTAGCGTCGGCTTATACAAAGACACCGGAGACTTTTAGGATAGAGCTTCAGACGCTCTCAACTCTTAGAGTAAGACCAAGTTGAGGGCAGATAACGAATTACGAACCTTGGCTCAAGACGGCCACTGGAACTGCCTAATAAATCAGCAGTCAGGATTGATTATGGTAATCGACAGGGCAGGGCACATAGTTCGCAGAACTGACGGCAGTTGGGGCAAAGAAGTTCCCAGTAGAGACCAGGTACTGGCAAGCGCAGCGTTAGACGTTTGCAACAGACTTGATAAAAGTCGCAGGTACACGTTGGATGCAGGCCACTCATGACAGGTCCGTCTGGAAATCTTTAGGGGAGGCCTATGTTCAGCAGTGGACTTTATGTGGCTGATGATGATGATGATGATAATGGACTGTGAAAGGTTTCCCTTGACGCAGAAAGCGAAACGACTTCAGAGCGGTCATATTGGTGTCATCTGTACTACGAATTTGTATTATTTATTTCTTGTTTTAATCTCAAATGATTAACTATTTCTTCTAA
>TCONS_00000953 XLOC_000937
AATTTCCAGAATATACAGACATGACAAAGTCAGTATTTTATATTTTATAAAGTATGGTTTACAACTGTCACTTGATTCAAGTTTAAACATGGTCCTAATGCACCGCTTTTGGGCTTTGAATACTCTTTCCTTATTAGTCGAGTTGCCCCAGAAAATAACTCCATATCTTAGATGTGATGATACTAGACCATGATACGCAGTGAGCAATGCCTCGATGTTAATCATTGGAACTAACTTATAAAGGGCATATGTAGAGTTACTTATTTTTTTACTAAGTACATCAATATGTTCTTTCCAATTTAGTTTATTGTCAATTGTTATCCCGAGGAATTTAGCAGTATAGACTTCTTCAATTATGTTATCATTATATTGGACTTTAAGATTAGTGATTTTAGATAACCGTTGACTGAAATGCATCACATTCGTTTTATTTAGATTTATTTTTAAATTATTATTATCTAACCAATTAATTGTTGATATAAGGGAATTATTAATATCATTATTGTATTTATCTCTAGCATTGCATTGAATAGTTATTGTGCTGTCGTCGGCAAATAGTGTTACAGGTTGTGTAATTGATTTTGGTAAGTCGTTTACG
>TCONS_00000954 XLOC_000938
TGCGAATACATTGATATAATGAAAATGACATAGTGACGTAAAATGCTGAATCGCCCGTGCAACTATAGGTACACGGCGAGTTACAATGTGCGGTTTGTATACCATAAACCGTACAGTATGTAATAAGGAGGCACTCACGTCAAAGGTCAGTGTAGGCAGGTCTCCGGTGGCGATGTTGTCCACTTTGAAGGATACGTCTTCATCAAGGGTCTTGTTGGCGCACGCCTCCAGCTCCGGCCGCTTTTCCTGGAAGCACTCTTGACCACCCTCGGCAATGAACACTGGAACAAATCAATTAGTATTATCAATTTCAACTTATATGGTGGTCTGTACTCGTTGGTCTTTGCATAATATGTTGTCGCTTAGCACGTTTTTTTGTGTCAAGCGACAGTTCTGCTACTTTGTTTTGATTATATATTCTTCATCACTACAATTTAAGAAACCGAAAAAGTAGCACTAAATATTGAAGATATAATTGATAAGTTCAACATTAATGTCCCAATTGAGATCTAAAAATATTAAATTATAAATTTATTCCATT
>TCONS_00000955 XLOC_000939
TTGTCAAATCCCAAAATCTATTTGAGTGTGTCGGTGTATCACAATGTTTACGAAGCAATACAACGCAAATAACGGGATTTGTTGGCTTTTAAACTTGCTGGTTTATGGGTTTAAGTTACTTGCTAGATTTTTTAAACGCAGACCGATTACTAATCGTTTTAATAAAGTTGAATTACTTAACAATTGCATTTCAATACTCCTACTTGCTATGCGCTTGTAATTTTTTTTCCATTGCTGCTTTTGTTAGTCTTTTGAATGTTAATATAATTAACTAGTTTAACATTAATTTAATAAATATTATAGTAGAATTCGCGTTTCACCAAAATGTCTCATTACTGCCTATTTTAATTACAAAATTAACGAGTACTCACTAATAAGGTTTATTATAAATTCTAATTATTTTGATGAGTTTCTAGTTTCTACAAGTTATAAATATTTGATTTAATTACCGCCCACATGTTTACTTTCCGTTAATTATATTTAATTGTTCAGCACAAATTAAGTTTTACCGTCTTTTTAATCTAGTCACAGTGTGTATAGACTCTTCTGTAAGCATAACGAGGTCCCGGTGTCGA
>TCONS_00000956 XLOC_000940
ATTGGCCTTAAATTTCGAAAGTCCATTTTTCAAAGCTAAAAGCTGTTGGTACGTTAAAATAAACTTTAGCAAACATTATAAACTTCACTGTAGTTTATTCCAAATCTTGGCAGCTTTAATGTGAAGGATTTTAAGAAACAGCTCAGACTAGTTATTGTACAATTTCACATTGAAATCAGACACGTCTTGTCTTGAAAACTGAGTTTATTGAATTTAAATAATGGCAACTATTCTTATTTTTAATTAAGTCTTCGTCTATATTTACTTGATGTGAAGTGTCAATCAGTCTGATAACATTGGTAACAAGTTGGTGATATTCATATTATTAACTTTTAATTAGATATCTATTACACCGTCTACATATATTACAGAGTAGATAGTCGTGAATAGTCGTAATTGTCCAAATAGTCGTAATTGTTTTGTTCTAAAAAAGTATAAAATACGCAGAGGTTCTAAATGAGGATTTATAGTAATTTATTTGTTTTTGGTTTATTTTACAAAAACAAGTTGGATTATTATTTCAGCGCAGAATATGGAATTATGTAAGAAGTAGTAACCAGCTGCTTTTGAACAAGAAATTCAAGCATTCTAACAAATAACAACTCGAAAACATTATAAATTAACCAACGGATAGC
>TCONS_00000957 XLOC_000941
AACCTTATTTTGATTGGGTTAGCGTTGAATTTAACCCTCAGCAGACATCATAGTTCTAAACTAATGATTTTGATGCAGTTTTTACGTTTGAAATCTGACGTAATCGAGATGGCTATTGGCTATAATTTAGAAATTCATTCAGGCGTTTAAAGTTTTTAACATGGATTCTCAGATATACAATATTACAAGAAATGTATATGTATGTATCAGCCGAACGACATGCTCGTCTCTTGTCAACTAGTAATAAGGTTTAAAATGCTTCAACAAACTGCCGTACTACCCATTGCTTTTGTCATCATTTGTAATACCATTACGACTTATATCGCGATCATGATCCGTATCACCTCGTAATACGGTTCATTATCGCAACGCCGCTAAAGTTTAAATGACATTACAAGTGATGGAGAAACCCAGTTTTCACATAAAATTCCAGACATTGAAGATTAATGAAGAATCAATAAAATCAGCATAGTCCTTTATAAAACTAATGATGACATAATTGTATGGAATGATAAAGGTGCAGGGAGCTGGTGAAGTGATTTTAAAATAAAACAACAAAAAAAAGTTGGTTAGTCACAAACACGATTCAAACTTCCATAAAAAGGTTGTTTATCGG
>TCONS_00000958 XLOC_000942
TTTTACATGGCTTATAATCAAAGATGACCCGTAATGTATAACACATTGTAATGTAGGATGCAACAAAATAGTTTAGTATCATACACTGATAAAAAATGAAATTGATCATATTATATTAGGAACATAGCTACGATATACCAGTTTAGTGAAAAATTATAACTTTTCAGTTAAAGCTATCTACTTATACTAAAGAAGTTAGTGAAAACGGTCCCTAATGTTAAGATGGTGACACGCTCTTCCTGCAGCTTTATAAACGAATATTTATGAATTCAAGACATTTGCTACACTCTTGCCTTCAATTCTATGCAATAGATATCAACAAAACATACATCACAACGATCTTAATATAAATGAAAACCGCAACTTATAATGAACAAAAACTTTCAAAAATAATACCATGCACGGTACACTTGTAAAATACCTCAGATTTTATGTCAACCAACCCGATCCATAAAGAATACACAAATTAAAGTATAAAGCTGTTTTCACATCGGCAGTTTAGCGTACACTAATCGTTTAACGTGGTCACCTCTGCGGTAGGTATGAACGAACTATGTTTTACTCATATTAACCTGTATGCCCCAGAGGGGTGTAACTAAGCGACGTATCATCCGTATGAATGATACGAGGCCCTTG
>TCONS_00000959 XLOC_000943
AAAGTAAAGCGCAAAGGTCACAAAGCATATTGTCTATAAAATTATTAATTTATATTTCACTCTTATGCATATAAATATAATAACGCTTTTCGCGAAGTATTACAGATAGTATGGATGGCATACCTACGTCCATATGCACTTTTTATACTTACCTTATAATTATATGTCTTATAATCATACCTTATTGTTCTATGCAACTAAATGTCCAGACGAAAAAGCCTCTGGTCTGATGGTAAGCTATGCAGCTTCTTAGGGATCTGGGGCCGTAAAACAAATTGCATAATTAAAATACCCATCTATATTGATCGATAGATCTATCTTTAGAATATGTTATCCTAATACATGTTTTGTTTTCTATTACCGTTAACGATCGTAAAAGGAGTCTTGGCTACGGTCATAGAAATCAAAATTATTCCTATCCCAAAATCAACTATCAATCTCAACAACAAAATAAATATTTGCAGGTCACACAACTTTGTCTCGACCGAATTTAAAACAAGTCAACCACGTTACGATTAGTACCTACCTGATGCTTAATGTAAATACTTTAGGGTTTATATTCGATTCACGTACTTATGTAGGTAAAAAAGGTATCTCCTCAAGTTGT
>TCONS_00000962 XLOC_000946
GAGGAATAATTCTGGATTAACAATACATAATTTAAAAGTAAAAAAGTATTGTTTAAGCTTATATAAGATACGATAAATAAATGAGTTTCTAGAACCTGATAGAGACAAAAAGAGAGAAACTCTTAATACATATTAGAAGCATCCATATTGAGGACATAAAGGTTGATAGATACATGAGTCCTATGGTGATTGATAGGATTATCATCAGGACTTCTCGACACCAATCTCGAAACTATCACGATTTCTCGAAAAAAACAGAAAGCAATTAATGAGCGACGTGATATTTTTTTAAATACCCTAGAATATTCGTTTTATTACCCTGAAAATCGAACCGAGAAGCTCATAATCCTCTAACAAGGAGGCAGGATTTTTTTAAGTACACTCACCCCAGCTCCCCGCAACGAGGGCTACCAACAGAAGTGCTACTTTCACGTACATTGTGTAGCCCGAAGTAACACTGAATCTTGTGCAACGCGTATTTATATTACGAATAAATATTATCTATTAAAT
>TCONS_00000963 XLOC_000947
[truncated: 33,221,964 more chars]
