# Supplementary material for: An analysis of 67 RNA-seq datasets from various tissues at different stages of a model insect, Manduca sexta
Source: BMC Genomics. 2017 Oct 17;18:796. doi: 10.1186/s12864-017-4147-y (PMC5645894; doi:10.1186/s12864-017-4147-y)
Supplement: Supplementary file 5 — Composition of unmapped reads in each of the 67 libraries. The table includes number of the reads matching different subject sequences in each of the 67 libraries. The first column is accession IDs of subject sequences and the second column is group of subject sequences. (XLSX 10110 kb) [file 12864_2017_4147_MOESM5_ESM.xlsx]

## Sheet: S8
accession id	type	H-L2-D1	H-L3-D1	H-L4-12h	H-L4-Late	H-L5-12h-S	H-L5-D2-S	H-L5-preW-S	H-P-Late	H-A-D1	H-A-D3	H-A-D7	F-L4-Late	F-L5-D1	F-L5-preW	F-L5-W	F-P-D1~3-S	F-P-D15~18	F-A-D1~3	F-A-D7~9	W-E-3h-S	W-E-Late-S	W-L1-D1-S	W-L2-D1-S	W-L3-D1-S	G-L2	G-L3-Late-S	G-L4-0h	G-L4-12h-S	G-L4-Late-S	G-L5-1~3h-S	G-L5-D1-S	G-L5-preW-S	G-L5-W-S	G-L5-W	G-P-D1	G-P-D15~18	G-A-D3~5	MT-L5-preW	MT-A-D1	MT-A-D3	M-L4-Late	M-L5-12h	M-L5-12h-S	M-L5-preW	M-L5-preW-S	M-L5-W	M-L5-W-S	T-P-D3
KU527139.1	rRNA	150124	262586	198003	695287	41249	12535	4384	537724	251807	266819	482184	508399	503090	759204	644438	6249	240004	300638	137657	4741	11509	4586	30836	16410	47247	2088	104218	2452	1581	1645	325	318	4047	457610	576923	1418277	491741	354867	281919	199068	518137	747136	16631	739852	3739	423072	4813	41080
KT946005.1	rRNA	113480	177500	154939	455639	922	260	88	473852	208560	184410	342213	316703	290857	400313	386708	514	177563	218351	105221	170	296	245	631	349	30078	79	66690	128	63	74	36	30	135	287013	316360	884121	320801	194583	170459	136572	348272	484514	756	475989	38	279683	105	31652
CP004084.1	phage	1163	843	846	1035	0	0	0	27260	31498	13165	17448	1303	687030	1411	916	0	3566	1396	2410314	0	0	0	0	0	0	0	0	0	0	0	0	0	0	0	0	0	0	0	0	0	1634	2349	0	1210374	0	1426	0	929
AB674749.1	rRNA	126836	209133	82022	342637	5346	2252	691	312678	212817	201439	458246	188953	139605	149815	155800	1579	87572	166345	119317	6794	2041	1912	7691	3692	13912	499	70315	975	392	803	59	68	511	142128	103429	307825	147011	118616	151415	131179	181861	233469	2233	241428	578	217052	569	20759
AJ519443.1	rRNA	159375	107167	74176	156619	5	17	0	232838	157220	157335	278787	287629	190286	109555	213981	1	107575	155589	83477	3	10	3	26	13	3165	1	17085	2	0	0	1	1	2	264816	156120	368475	202354	78586	133624	105528	153677	221279	2	159509	2	199174	0	23888
X93398.1	rRNA	87034	76554	42763	109183	877	595	185	288261	170768	168322	337931	249177	177074	118319	198992	505	76386	132596	67097	589	547	477	3856	1656	3589	163	18710	193	125	132	60	63	184	258462	163786	381741	180094	80455	129755	106026	120506	191569	452	147941	171	160034	154	18983
KM669502.1	rRNA	68126	129050	45138	192862	3011	1094	357	268997	185709	158932	338215	200141	153300	147544	147888	437	50999	97795	75860	1683	1011	380	4437	2234	13240	61	57736	152	56	117	27	22	78	153426	109218	295256	164204	112499	139650	116456	159524	209234	413	186643	253	174306	311	19109
XR_001139535.1	rRNA	87499	159455	64339	249708	5777	2509	771	263287	183588	156435	357750	148391	113831	112900	120817	1331	58135	125317	92793	8645	2560	1016	8904	4026	11410	79	55322	163	50	105	31	35	81	116101	86493	244277	120605	93571	121727	102954	145827	185708	1170	182180	590	173062	557	16818
KF982846.1	rRNA	59721	80832	61175	178181	15	12	0	252320	101744	80012	180485	130763	102071	238506	152316	11	93733	93293	40382	9	14	1	49	12	15700	5	33757	5	1	2	2	1	5	118083	115754	335390	119811	128692	83700	81482	145621	217008	13	190714	3	110807	8	13489
AB841530.1	rRNA	61837	51490	31358	72398	344	265	60	173114	109420	99562	199108	162057	114464	112038	131038	275	50035	81490	40826	264	256	240	1515	619	2214	127	11604	209	104	83	28	36	175	182677	104393	255945	117500	51695	82928	66390	85794	132262	223	95688	48	108255	69	13219
AB841532.1	rRNA	36965	28623	17380	43140	1803	1077	447	123664	67613	71531	160353	173415	121046	198699	127624	1101	36435	57676	28638	902	1184	1559	7161	2815	2370	841	11201	1082	609	621	134	123	1051	197144	114867	327915	143303	52092	86911	72052	71212	109272	1400	84098	331	94859	291	11445
DQ875275.1	Other	50534	69998	25325	112524	413	161	88	153948	94942	84943	191820	94331	68318	86429	68864	125	35120	58471	38151	627	185	115	571	265	7037	4	30795	9	2	4	4	4	1	84658	50720	185963	85749	56045	84772	71320	78695	93975	103	97221	21	97048	38	9132
KC413855.1	rRNA	34743	51587	44328	143782	0	0	0	81710	38914	33005	57756	75787	73149	70193	102517	0	52631	62536	28143	0	0	0	0	0	6119	0	15650	0	0	0	0	0	0	52273	76640	153101	53118	57506	41208	29927	111435	164233	0	113715	0	86625	0	6663
LC094265.1	rRNA	33864	64398	22564	92167	1035	371	104	117808	81351	64787	146270	72416	55984	97732	50300	433	23068	46772	35773	534	376	398	1640	596	5577	72	25192	162	68	114	21	31	57	63066	42778	138262	64873	49156	66526	55247	63482	79778	419	75413	86	72086	114	7914
AK405815.1	rRNA	48357	92946	21003	149073	463	152	41	107869	52138	64134	147679	73236	58567	73635	63433	106	39754	64110	46826	1062	210	53	935	351	4754	3	20377	2	1	2	3	0	1	64266	48699	162318	67803	32360	38751	36247	50891	66463	96	82207	45	68129	16	5278
AB900856.1	rRNA	36969	37949	16614	44817	703	439	165	121034	69012	71872	169199	96191	71849	59073	80353	971	35708	52853	26155	618	467	658	2949	1292	1727	81	8993	105	47	40	42	52	97	87433	61054	145834	69658	38157	56510	49724	48706	77816	664	60395	88	65362	95	7789
EU286785.1	mitochondrion	4641	4512	4720	4423	30749	16426	6878	28230	19794	9061	5532	90827	132295	59309	13082	1901	4065	1487	712	3328	7808	12185	25063	18222	26120	19085	9951	15657	14075	30052	2771	1525	4816	22474	72938	84943	42499	9555	18325	8456	39915	54600	12214	76034	29841	44505	7369	23563
HM359008.1	rRNA	35606	69560	25987	94366	91	18	5	108796	75862	57271	140149	36318	25039	22237	27275	34	24427	48477	37164	51	31	34	162	56	4822	7	21281	4	1	3	1	2	3	27046	20392	55627	28144	45770	62530	50463	50707	66920	29	61380	3	55042	11	6159
AJ830748.1	rRNA	25545	51207	43855	119269	0	0	0	68122	46908	33091	58398	51770	43310	56074	56290	1	29325	51383	24178	0	0	1	0	0	4432	0	10596	0	0	0	0	0	2	46321	45672	91070	36864	48081	30902	23688	61738	87360	0	64737	0	45686	0	5963
KR871309.1	rRNA	41569	69628	10467	88694	1085	422	195	76618	30636	31290	85961	33411	26553	47333	28580	410	36671	48694	31573	2149	465	230	1862	817	3595	58	14023	178	74	129	31	33	92	30867	23176	91283	33717	24252	29196	32524	20781	29288	301	40162	96	28231	119	2863
KR068962.1	rRNA	5621	9573	13645	46658	2114	813	214	25923	18136	18119	21740	57352	57235	38302	82496	294	8201	13781	7013	346	578	293	1570	1085	2823	108	6591	145	95	85	27	23	198	31184	58051	81254	37199	21807	22326	12653	46762	74236	971	58679	138	40112	203	4136
KT440655.1	rRNA	13212	11630	17008	28168	0	0	0	33429	34088	39141	67804	40959	26521	10321	39804	0	6832	19182	15417	0	0	0	0	0	425	0	4271	0	0	0	0	0	0	21575	20606	30138	16794	15234	20886	12034	49831	71945	0	50255	0	62875	0	4688
CP016625.1	E.coli	2206	2447	1236	1792	8	2	2	9782	3911	4069	19276	1233	9157	1838	1228	5126	3131	2802	38395	0	5	5642	3	3	1071	19707	963	17139	12489	26203	11132	10366	29507	702	1097	2323	766	979	451	714	1403	1681	6846	20961	2	3012	2	489
KC413909.1	rRNA	13554	20472	14400	41055	2	0	0	74654	29692	20820	51625	18715	14084	16600	21035	2	25908	28882	13428	2	0	0	2	0	3329	1	7146	0	0	0	0	0	0	17819	17910	47672	16278	23877	16230	17136	19033	29599	0	30478	0	12952	0	2521
KU646488.1	phage	132	98	99	147	0	0	0	2046	2438	987	1283	145	83555	180	99	0	358	169	274775	0	0	0	0	0	0	0	0	0	0	0	0	0	0	0	0	0	0	0	0	0	160	291	0	143533	0	162	0	110
KM669450.1	rRNA	10121	17086	6364	28157	28	22	0	49478	35729	29243	66517	21773	16009	15451	14528	83	6980	13467	10399	8	22	18	58	10	2281	2	9861	9	2	2	3	2	3	14163	9581	25525	15212	19766	27677	24169	22676	30721	26	28783	0	25100	2	3064
AY521785.1	rRNA	12522	5806	865	5543	0	0	0	19652	5426	5112	12760	47504	27063	36796	20021	5	14749	7574	2390	1	0	0	2	0	676	0	1272	1	0	0	1	0	1	69583	29660	119936	60033	9205	23911	24612	5003	8048	2	8516	0	7042	0	2204
AB841527.1	rRNA	12877	16666	5524	14368	0	0	0	39560	22332	24108	58643	25097	17912	16818	21161	0	8618	14522	7453	0	0	0	0	0	350	0	1857	0	0	0	0	0	0	25213	15862	39335	19253	7859	14031	11145	13232	20488	0	16717	0	20631	0	2058
KT878386.1	rRNA	11717	10945	14460	23552	0	0	0	20598	26052	27898	39857	20850	13284	2277	19669	0	5174	14638	12113	0	0	0	0	0	251	0	1639	0	0	0	0	0	0	10942	10793	11340	7485	6354	12131	8706	13948	21463	0	15435	0	18512	0	2430
AF423922.1	rRNA	7966	5417	2266	7057	87	78	36	22289	10844	11764	30894	25472	19995	29229	17806	90	5599	7374	3258	99	70	66	533	271	391	9	1546	3	2	1	3	4	2	25614	14959	42469	19842	6408	11920	11385	8946	15484	60	11972	56	11979	26	1643
KM975546.1	rRNA	5855	8661	5334	25701	54	34	24	18501	8427	8160	13193	15133	13749	12293	16960	12	8531	12391	4733	22	32	12	106	51	2123	1	4697	1	0	0	0	1	1	13310	15195	33688	13037	19817	13606	10642	17831	24947	31	20523	2	14683	16	1269
KU035897.1	rRNA	67	50	41	72	0	0	0	1482	1757	782	986	72	40035	72	56	0	220	82	149998	0	0	0	0	0	0	0	0	0	0	0	0	0	0	0	0	0	0	0	0	0	93	135	0	74665	0	87	0	50
DQ406739.1	rRNA	7031	11894	4607	21129	158	68	17	24766	16381	14119	29604	14314	10083	10438	11768	160	4164	9933	6277	292	96	114	382	160	1224	38	5360	66	33	54	13	15	20	10231	7197	18114	10084	11384	14909	12526	13228	16577	132	15837	33	13538	24	1456
S70589.1	manduca	205	583	85	10	102	93	48	55	139	97	37	1096	8654	2436	19608	14242	774	178	180	1	11	96	91	983	937	158	99	91	34	149	54	155	34331	144224	110979	3169	584	205	44	44	114	934	724	143	90	1332	1148	72
CP016546.1	E.coli	1597	1688	862	1191	0	1	0	6476	2700	2666	13348	744	5522	1170	767	2227	2285	1893	23884	2	2	2501	1	0	714	8839	651	7467	5348	11720	4773	4534	13337	427	700	1503	511	680	293	471	904	1061	2981	12645	0	1828	0	302
LT601384.1	E.coli	1992	1978	1029	1561	1	1	0	8027	3289	3305	16244	899	5782	1358	872	1970	2637	2196	25192	1	2	2175	0	1	795	6302	798	5413	3801	8138	4055	3770	9345	525	841	1760	626	814	382	570	1064	1192	2564	13640	1	2232	0	363
KJ144888.1	Other	5912	6555	1884	4050	1094	522	484	829	4672	1100	2410	6904	4692	2540	3443	1668	7046	4543	3011	912	1094	1187	765	812	9035	823	2275	747	435	787	214	157	1179	11964	10129	11273	7825	6182	3797	3276	5954	3332	960	985	234	3364	516	4021
EU314585.1	rRNA	3130	5177	1741	10455	6	0	0	11126	5863	7303	16843	9039	7402	10078	8136	10	2519	4013	3069	24	9	4	23	15	569	0	2324	1	0	0	0	0	0	7051	5890	19480	8093	3587	4153	4175	6225	8160	4	10274	3	8620	0	622
CP015465.1	Other	1325	5917	848	3889	1730	684	269	7486	4823	4545	9731	8686	6592	8566	7161	396	1140	2168	1671	3306	683	332	2726	1414	555	24	2387	86	16	44	8	12	30	7583	4956	15909	7614	4888	5752	4505	6095	7835	394	7201	167	6927	175	708
U57651.1	manduca	674	147	1054	5	0	4	5	83	833	506	220	473	3908	19129	22262	14335	2076	44720	14435	106	36	203	101	39	300	14	12	200	0	0	4	1	1	144	153	506	8121	2119	2361	2014	53	1483	59	1702	71	3317	136	2658
GU084337.1	manduca	2606	1789	876	563	3467	1772	2322	3206	1377	1245	1479	5297	3719	2480	1697	4082	2840	556	1091	2286	5343	4322	4349	6697	6177	1982	3525	2157	1258	1770	180	100	1207	1308	659	3331	1002	1234	306	593	1816	3182	7218	644	556	1181	932	161
L47123.1	manduca	3916	1659	366	597	407	315	453	1049	2880	2299	1677	1144	951	2269	2024	1455	7587	20084	14766	616	748	290	229	682	6336	226	1289	590	249	336	86	156	2316	6738	1700	1124	3975	2529	747	2638	604	580	236	741	334	4747	1761	199
KR068949.1	rRNA	346	750	531	1639	108	22	3	1314	643	443	966	6422	5688	5474	7263	71	3972	6145	2610	26	31	11	108	39	571	1	1276	4	0	2	2	1	4	5542	6292	11804	4736	6004	3659	2674	6813	9364	60	6455	7	4585	22	647
AY032659.1	manduca	2834	895	412	531	507	390	463	816	2904	1972	1170	1441	895	1276	3515	3133	4743	13785	8591	707	826	438	266	747	5521	216	1775	575	190	309	104	156	2723	7260	3369	1485	4837	4053	788	2187	1175	889	354	716	319	6149	2857	271
LC099536.1	rRNA	786	1156	455	2074	53	34	5	4984	3329	3962	5820	6830	5153	6351	5382	5	715	1326	957	12	6	3	55	58	464	0	2101	1	0	0	0	0	0	5452	4052	11751	5843	3931	5546	4055	4930	5806	1	5980	4	6356	4	589
KR230141.1	rRNA	1107	1296	326	1963	1052	400	146	4177	2658	2001	5348	5345	3416	4807	3425	143	2438	4060	2408	1743	516	131	1495	705	432	6	1762	7	5	5	4	1	6	5008	2853	9689	4943	3274	5160	4321	3032	3814	145	4272	109	3663	132	624
XM_011555588.1	Other	6482	6691	4212	479	128	57	561	1048	9984	2474	1600	19	20	74	29	1	356	177	137	0	1	6	24	24	185	0	520	0	0	0	0	0	0	193	115	128	57	30	104	91	882	1636	3	34882	468	37257	262	0
JQ388324.1	manduca	985	1433	442	1349	504	265	402	294	934	268	683	2730	2584	1146	1186	1572	2412	1179	1147	925	998	630	198	339	3304	649	1106	816	320	647	257	216	1671	4637	4051	4586	3144	1457	1860	1592	1288	1386	491	374	173	1082	312	1493
AF270492.1	manduca	9481	3354	2090	1361	80	13	69	973	4110	1893	906	1633	1119	1362	1958	166	13988	15598	14271	105	100	34	17	43	4531	14	1096	28	16	16	9	12	59	4500	1587	1024	2390	2977	716	1840	1187	955	34	608	17	3288	51	433
AB524031.1	manduca	969	1239	470	1191	334	278	189	503	1137	553	1546	2410	2608	2369	1743	1514	1902	871	1079	529	405	668	330	398	2168	497	654	467	283	486	178	148	813	3403	3382	3451	3474	1533	1120	1060	963	984	635	424	94	913	213	1835
FN393397.1	rRNA	1181	1176	525	1672	88	74	44	9595	3927	6190	16853	3817	3052	2164	3267	109	1358	1482	937	104	105	82	586	211	156	33	636	22	16	7	7	7	18	3746	3254	6761	3458	3026	3301	3484	1817	2900	49	3403	26	3056	24	259
KJ168574.1	rRNA	1423	2167	1127	3414	11	2	0	9880	4975	6878	20435	2103	1544	1482	2285	24	2531	4403	2314	5	6	10	82	41	114	2	601	4	3	1	1	2	0	1975	1999	4378	1598	2848	2644	3085	2012	3063	7	3686	0	2594	2	222
KT762150.1	rRNA	3622	6238	2111	7320	48	10	34	7710	692	1549	3421	3012	6876	1876	2151	14	3288	5042	2167	18	23	20	84	42	170	2	346	3	0	2	1	1	3	2900	1866	3677	3421	5390	4572	3039	4580	4494	16	858	18	1802	1	428
CP007219.1	Other	20	14	21	27	0	0	0	429	455	202	253	17	13175	31	16	0	73	27	46907	0	0	0	0	0	0	0	0	0	0	0	0	0	0	0	0	0	0	0	0	0	24	48	0	23221	0	36	0	23
AF226857.1	manduca	1044	1705	429	905	246	247	131	172	767	256	896	2513	2408	946	1967	993	2570	1267	1458	344	300	584	203	324	3586	403	980	439	207	610	204	179	1938	8541	7455	4653	5043	3704	1874	1553	1238	1283	381	318	88	1043	114	1555
L31964.1	manduca	658	99	394	4	69	15	60	1177	1235	932	547	1665	3001	25510	7203	21751	1031	3890	661	528	708	999	404	969	1091	381	168	612	6	38	11	139	620	1507	321	318	888	505	124	627	132	429	729	1324	984	1104	687	642
KU518353.1	rRNA	504	790	297	1527	599	127	60	3428	2284	2666	4466	4537	3338	3536	3617	176	646	1237	962	139	188	134	805	433	229	40	1218	62	27	43	13	15	30	3440	2770	7485	3768	1967	2753	1907	3084	3684	152	4198	31	4264	35	441
KJ461168.1	rRNA	1459	3154	1124	5553	2	0	7	5636	3331	3235	8211	2861	2347	3742	2580	4	1209	2632	1883	9	1	3	1	9	317	5	1474	2	0	1	1	1	2	2464	2017	6123	2605	2760	3092	2892	2562	3296	5	3819	0	3322	0	276
KC305599.1	manduca	909	952	373	440	443	317	208	1867	2003	1736	2166	1300	1109	1025	938	1107	1721	696	1068	4075	415	429	450	379	1475	332	740	326	226	365	160	104	512	1983	2021	2131	1593	1484	618	717	835	855	421	291	163	747	242	793
AY954549.1	rRNA	906	663	170	708	0	0	0	3172	1588	1461	3184	5005	3370	8479	2321	0	988	761	325	0	0	0	0	0	86	0	176	0	0	0	0	0	0	9460	3003	15550	6862	806	2245	2674	911	1529	0	1347	0	1261	0	199
AJ519536.1	manduca	2665	3350	2013	965	95	51	22	4634	9748	6409	1212	379	537	463	1711	486	3798	876	2721	325	156	149	75	105	2523	50	2701	341	187	359	21	13	81	538	377	717	1198	1500	130	215	760	2474	65	298	13	807	30	1766
KU043175.1	rRNA	832	1617	738	2791	287	98	24	1634	892	1022	2099	3119	2473	3105	2659	140	1180	2312	1873	531	134	114	484	263	199	168	937	182	83	142	41	26	128	2604	2072	6263	2669	1509	1601	1404	2163	2713	124	3094	15	2650	15	246
KM100959.1	rRNA	1160	2226	857	3751	0	0	0	3628	1989	2266	5126	3310	2469	3532	2645	5	1012	1783	1427	6	0	1	0	0	250	0	1062	0	0	0	0	0	0	2746	2510	7253	3145	1883	2281	2122	2011	2476	1	3179	0	2188	0	225
HQ857603.1	rRNA	283	592	357	1321	1150	416	184	1942	2417	2700	6257	1844	1471	740	2096	53	1147	2892	2712	1989	487	61	2122	892	245	11	1371	27	4	11	2	5	10	1027	1243	2026	1041	1948	1989	1826	1599	2100	77	2538	75	1940	116	184
AF413065.1	manduca	1624	859	275	311	359	421	706	208	1020	280	68	658	3018	647	23333	551	615	413	523	233	147	242	150	117	314	101	39	65	9	34	6	2	57	152	219	458	251	46	69	65	610	1072	267	153	53	1537	493	78
KX347432.1	rRNA	157	96	82	172	14	13	0	792	401	419	1008	4760	3388	2768	3802	34	614	882	448	8	1	8	47	31	49	0	359	0	0	0	0	1	0	4170	3057	7004	3107	1859	2220	1576	2632	3477	13	2347	0	3549	2	228
DQ115323.1	manduca	720	758	314	440	178	122	66	1059	2131	1452	1373	931	1248	448	3526	685	1622	705	632	569	109	184	87	196	782	126	456	147	107	189	76	68	292	1867	1827	1437	1247	857	531	523	1013	1031	202	256	33	879	173	562
FJ817740.1	rRNA	399	276	165	376	0	0	0	923	510	464	970	2991	2043	1296	2306	0	5445	8209	3842	0	0	0	0	0	36	0	277	0	0	0	0	0	0	2657	1694	4066	2131	982	1527	1272	1826	2588	1	1739	0	2258	0	317
KT946021.1	Other	1126	721	184	297	4302	1778	1655	976	478	463	715	771	1028	117	125	302	367	268	334	871	2413	1672	7552	5202	59	188	140	285	113	226	24	13	146	703	456	1394	507	362	483	457	533	1239	631	158	850	143	377	103
KM669496.1	rRNA	1783	2879	1402	5288	0	0	0	1130	650	589	1161	1777	1191	849	1658	0	1326	2663	2060	0	0	0	0	0	131	0	725	0	0	0	0	0	0	880	777	1648	880	1458	1556	1199	2655	3796	0	3030	0	2606	0	170
GU084302.1	manduca	3665	3417	640	732	228	108	259	3462	1534	785	1108	1341	937	450	357	294	4661	1945	2071	278	291	153	176	315	2999	72	995	63	43	43	14	9	63	664	456	1220	1058	652	454	870	592	1081	337	436	95	723	147	159
L07611.1	manduca	0	0	1	0	0	0	0	0	0	0	0	11	19	16719	23769	38	4	3	1	0	0	0	0	0	0	0	0	0	0	0	0	0	0	50	0	0	0	661	1	6	3	7	0	1087	10	2227	4	0
CP016497.1	E.coli	158	173	91	91	0	0	0	701	298	279	1414	92	612	130	100	326	217	183	2480	0	0	344	0	0	75	1295	83	1070	750	1603	673	608	1787	41	79	133	55	69	33	54	90	122	367	1355	0	183	0	42
LM703067.1	Other	15	4	4	14	0	0	0	279	341	149	216	10	6555	11	12	0	17	8	22318	0	0	0	0	0	0	0	0	0	0	0	0	0	0	0	0	0	0	0	0	0	17	22	0	11697	0	11	0	6
KM881571.1	Other	312	186	166	76	826	601	3904	381	719	148	56	98	157	365	360	245	172	79	60	76	160	381	154	236	75	16	63	18	11	31	5	14	35	112	153	123	196	224	66	85	187	315	534	6299	6609	3878	2850	34
AM690448.1	manduca	334	8	2	0	0	0	0	0	0	0	0	4	0	0	0	0	4	0	0	0	2	1186	622	1381	9356	391	16267	5523	931	4524	436	170	45	25	0	0	0	183	7	131	0	5	4	4	0	0	0	0
KT006893.1	rRNA	523	1016	417	1571	21	4	13	2475	1911	1361	3155	1782	1296	1902	1471	3	433	670	634	45	7	3	16	23	114	0	596	0	0	0	0	0	0	1537	1024	3140	1692	1228	1415	1028	1404	1774	2	1556	0	1349	4	133
AB999997.1	Other	1127	1724	455	907	108	20	31	117	552	147	283	980	648	345	509	244	1755	1116	804	76	125	97	79	34	1280	70	321	60	47	58	20	25	111	1568	1579	1646	1067	755	648	493	1111	541	88	156	26	532	29	761
AY135522.1	manduca	1343	2761	486	39	81	66	149	53	287	138	28	18	31	136	18671	1048	1649	509	207	23	0	32	25	56	49	2	11	0	0	1	1	0	12	110	23	25	113	15	59	19	322	540	59	19	11	2743	431	14
KU215807.1	rRNA	53	41	17	78	372	243	37	259	174	113	280	2241	1677	1367	1727	359	68	118	64	232	230	151	1414	709	6	31	39	38	22	22	13	10	30	1753	1289	2397	1386	256	384	242	318	563	240	357	20	413	64	98
CP016018.1	E.coli	234	283	150	186	0	0	0	972	410	368	1888	119	198	194	126	257	292	282	701	2	0	291	0	0	112	828	73	769	532	1146	512	509	1253	69	112	216	71	82	47	85	125	173	313	574	1	262	0	53
KC710021.1	Other	311	281	365	146	523	424	2400	224	564	147	36	138	181	573	332	48	172	81	88	56	150	202	86	197	72	56	76	56	20	49	10	13	116	161	140	147	233	310	91	75	281	425	230	7202	7425	4124	2817	38
FJ530955.1	manduca	372	417	129	247	282	223	187	84	265	70	265	673	678	486	458	544	746	466	335	443	535	349	188	198	832	367	245	486	229	372	128	120	1046	1341	942	1284	910	596	430	336	326	322	281	121	197	480	225	426
KF921011.1	rRNA	423	737	317	1495	3	8	1	1807	953	1076	2676	1535	1173	1702	1360	6	340	563	407	24	4	0	8	13	117	0	515	0	0	0	0	0	0	1520	1032	3598	1674	816	936	898	994	1403	6	1424	1	1504	0	97
AJ006029.2	manduca	488	323	323	854	478	198	371	900	1119	710	487	522	443	574	392	99	540	412	225	331	303	240	1138	1458	2365	156	2400	606	233	404	114	63	104	585	1038	1343	553	1267	555	839	295	279	96	204	84	377	164	111
KJ169418.1	rRNA	47	93	40	124	239	152	84	308	145	184	646	521	380	330	640	155	142	299	195	142	184	141	1312	517	12	45	58	78	46	35	8	13	71	591	546	1174	463	287	223	308	244	365	124	469	68	276	55	36
KU323545.1	rRNA	275	505	229	1023	18	16	0	1613	908	957	2542	1513	1188	1432	1367	34	363	679	565	50	11	14	29	23	118	6	437	17	6	6	1	2	12	1293	1091	3143	1357	663	845	782	979	1286	15	1526	3	1135	2	109
AF173553.1	manduca	254	290	123	211	772	493	626	97	288	105	157	1217	973	796	1149	639	697	364	266	288	266	318	999	1253	538	272	209	224	116	147	34	39	411	1005	1462	1042	1048	417	277	369	353	441	535	115	234	298	706	324
KM975545.1	rRNA	202	298	179	515	0	0	0	2233	776	513	1364	1067	670	1567	1100	0	1747	1240	512	0	0	0	0	0	143	0	315	0	0	0	0	0	0	986	844	2629	897	869	619	707	1349	2231	0	2187	0	1090	0	127
XR_001099639.1	Other	313	381	146	144	319	143	121	31	81	57	65	2137	1331	409	390	254	631	194	126	29	155	83	238	164	1104	104	269	89	53	73	5	7	251	1508	2818	2755	1559	133	313	232	672	555	151	219	56	1062	218	188
AF413064.1	manduca	675	918	297	540	52	39	44	95	327	285	52	837	2421	247	6769	223	835	427	986	35	13	112	14	31	200	33	41	20	0	20	2	1	15	176	288	220	325	46	106	47	872	617	76	71	1	784	42	93
M28396.1	manduca	22	0	42	0	0	0	0	0	0	0	0	29	283	22479	2466	0	0	0	0	0	0	0	0	0	27	0	0	0	0	0	0	0	0	33	4	0	2	819	0	3	6	14	0	1587	0	225	0	0
KJ169411.1	rRNA	190	213	124	403	24	7	8	1866	805	1302	3555	659	481	495	710	27	316	407	239	7	14	22	62	42	31	1	169	0	1	0	2	2	2	530	604	1051	489	812	820	817	486	769	19	848	5	805	2	54
XM_017446306.1	Other	66	125	39	208	165	35	44	364	243	184	464	1279	962	1015	871	59	118	238	208	50	51	39	229	85	82	4	292	15	7	9	4	4	7	1153	761	2379	1302	595	755	606	814	1041	44	1016	20	935	3	115
KJ144887.1	Other	736	706	248	394	84	46	68	95	597	128	325	788	471	344	346	159	755	525	344	39	77	107	99	120	1126	85	264	88	60	76	24	20	132	1325	1102	1273	849	765	487	416	731	358	107	73	49	401	37	416
KJ461196.1	rRNA	109	190	65	360	51	22	0	801	386	374	1044	1110	849	918	968	12	502	826	529	96	22	11	92	53	141	0	556	0	0	1	0	1	0	922	783	2356	1104	1053	1226	1064	967	1149	10	1375	0	1176	4	107
KC413873.1	rRNA	29	93	118	365	123	53	30	313	120	153	295	1098	975	2569	1561	46	50	64	36	21	33	15	140	68	60	19	134	14	6	5	2	6	35	940	1130	2192	838	606	293	244	920	1353	83	1253	5	702	13	118
KR362892.1	rRNA	251	400	182	701	0	0	0	1823	1262	1124	2232	1119	854	1083	780	0	143	290	217	0	0	0	0	0	69	0	282	0	0	0	0	0	0	963	618	2001	860	520	709	583	924	1064	0	1113	0	847	0	105
KR048848.1	rRNA	44	40	38	87	0	0	0	407	271	323	716	1769	1165	671	1532	0	347	626	358	0	0	1	0	0	22	0	183	0	0	0	0	0	0	1086	1076	1870	981	858	964	563	1404	1972	0	1376	0	1843	0	118
AY077643.1	manduca	260	204	159	145	53	45	15	111	2043	574	137	41	43	31	5013	332	1861	759	90	0	0	5	0	0	26	0	6	0	0	0	0	1	7	54	50	118	201	18	89	62	658	574	46	21	0	541	80	24
FN393390.1	rRNA	361	362	241	572	0	0	0	2521	1152	2231	5464	576	466	230	575	0	298	421	267	0	0	0	0	0	20	0	95	0	0	0	0	0	0	482	453	860	446	398	423	418	418	688	0	821	0	612	0	57
KT440640.1	rRNA	311	194	228	417	0	0	0	1165	754	871	1520	1233	802	464	1010	0	175	345	169	0	0	0	0	0	8	0	113	0	0	0	0	0	0	790	580	1337	674	499	552	298	1496	2213	0	1359	0	2015	0	92
CP015912.1	E.coli	20	24	9	6	0	0	0	63	32	32	162	5	207	25	9	18	20	16	944	0	0	15	0	0	5	3047	5	2863	2066	4771	240	235	5268	2	4	12	8	5	1	6	11	15	15	405	0	22	0	6
AP014957.1	Oryza	0	0	0	0	0	0	0	0	0	0	0	0	0	0	0	0	0	0	0	0	0	1	0	0	0	5180	0	3829	2529	3768	1748	887	4144	0	0	0	0	0	0	0	0	0	0	0	0	0	0	0
XM_004924740.2	Other	1504	1947	1005	88	58	33	100	554	986	183	97	12	28	33	23	6	194	113	52	0	14	24	0	8	114	4	106	0	0	9	2	0	12	63	9	30	9	61	173	347	170	744	52	4158	123	5626	246	20
KC413840.1	rRNA	35	63	113	297	17	0	0	189	103	107	205	1420	1278	1465	1620	6	51	81	46	0	0	0	0	0	51	0	117	0	0	0	0	0	0	1081	1594	2641	1158	455	331	195	944	1407	1	1210	0	805	3	107
KM102684.1	rRNA	159	216	77	166	583	318	346	558	50	62	206	345	653	90	110	620	215	178	106	290	476	594	924	982	21	104	25	107	68	69	16	9	97	241	239	564	257	328	319	222	273	395	149	66	87	99	55	46
GU084336.1	manduca	995	1115	853	701	118	50	41	392	510	433	384	940	763	180	314	60	871	746	1105	72	46	77	56	72	811	40	716	47	50	42	10	2	30	252	566	714	355	121	104	139	402	548	82	392	5	607	15	63
XM_008474158.2	mitochondrion	1546	1052	1030	149	40	35	73	1026	965	440	319	300	686	75	306	21	446	462	296	26	30	10	25	49	464	8	214	30	9	15	3	5	27	758	731	451	358	386	127	184	189	452	41	1738	60	2018	71	189
AH014670.2	manduca	93	128	57	98	30	28	30	15	73	24	126	196	518	799	7452	704	187	75	119	15	18	51	13	23	198	116	83	9	8	42	16	15	273	1357	554	477	404	173	98	227	93	89	58	80	0	656	156	139
KC177630.1	rRNA	125	247	67	400	76	27	13	721	358	457	974	982	789	744	873	18	124	170	122	122	39	27	127	106	53	3	275	7	1	3	3	1	5	744	651	2177	949	368	419	384	552	813	32	918	4	829	6	67
KT343381.1	rRNA	298	491	414	1749	0	0	0	718	260	321	734	442	379	669	693	0	476	724	484	0	0	0	0	0	43	0	91	0	0	0	0	0	0	529	697	920	726	445	310	230	573	834	0	2829	0	1511	1	61
GU084281.1	manduca	365	437	543	343	239	229	189	440	480	666	342	739	426	141	361	221	347	219	524	284	258	232	176	194	611	262	859	192	181	221	18	13	172	151	331	293	140	131	90	112	498	697	348	573	168	990	176	47
AF078161.1	manduca	699	702	357	118	22	42	6	187	276	116	53	428	442	83	303	109	1500	911	803	9	37	64	1	1	563	40	99	17	2	7	14	2	1	47	130	725	169	439	86	132	401	2745	117	159	11	147	4	47
AY566162.1	manduca	104	162	57	193	175	99	75	34	94	55	20	1127	3053	370	3553	270	199	82	138	16	17	77	131	203	59	196	36	47	19	79	5	10	156	132	646	202	118	37	41	53	673	608	159	99	37	818	264	53
U58361.1	manduca	133	267	49	73	175	141	115	25	60	25	177	283	521	397	414	477	140	73	116	225	176	216	219	151	176	176	37	291	113	189	46	35	287	178	147	118	97	116	97	42	98	178	268	72	42	224	136	83
GU454799.1	manduca	161	225	56	157	78	90	64	260	288	264	479	355	316	288	618	1284	410	167	200	153	136	171	63	160	375	98	149	143	54	100	48	34	128	441	564	601	364	268	222	153	213	161	100	64	42	281	142	253
GU966631.1	mitochondrion	0	5	0	0	2450	1365	1166	5	3	0	0	14	7	13	0	12	0	1	0	370	578	206	3399	3006	3	37	1	47	55	184	19	10	40	5	17	17	16	3	0	0	3	4	608	5	2938	2	461	3
CP013693.1	Other	3	2	0	0	0	0	0	25	35	19	126	0	3	15	2	11	2	0	19	0	0	4	0	0	18	24	8	15	15	20	15	5	52	7	1	16	2	23	7	13	15	26	16	31	0	17	0	8
XM_011559170.1	Other	853	1092	549	54	69	70	223	372	638	101	47	17	18	20	16	38	104	62	29	0	19	59	7	10	74	10	68	10	2	15	7	6	12	36	7	21	12	45	93	219	110	447	62	2573	299	3445	603	14
KU519400.1	Other	837	603	539	108	10	2	0	145	455	110	33	920	1410	199	275	69	1166	617	257	20	16	37	23	10	1512	1	376	18	3	5	5	0	1	189	53	448	250	318	185	279	269	1127	22	68	4	93	0	291
KU646487.1	phage	3	2	0	7	0	0	0	60	56	31	32	3	1826	1	2	0	5	3	7168	0	0	0	0	0	0	0	0	0	0	0	0	0	0	0	0	0	0	0	0	0	8	4	0	3575	0	4	0	3
CP016182.1	E.coli	102	98	56	73	0	0	0	391	165	154	807	45	504	63	37	73	138	114	2462	0	0	72	0	0	35	244	30	208	162	348	163	146	367	19	39	86	25	33	20	27	70	77	111	1211	0	97	0	21
KR068932.1	rRNA	66	99	90	255	30	17	7	262	115	80	202	824	623	1199	1046	33	74	81	52	4	15	17	24	15	25	6	63	1	1	2	2	2	5	527	677	1294	705	284	137	136	462	684	53	738	0	421	8	61
CP012648.1	Other	0	0	0	0	0	0	0	0	15	2	2	0	0	0	1	0	0	0	0	0	0	0	0	0	0	1	0	4	0	2	0	0	2	2	0	2	0	0	8	0	1	3	0	1	0	0	0	1
AF062383.1	mitochondrion	1188	701	958	104	57	48	0	954	1753	641	354	50	88	47	16	8	409	247	221	11	7	44	19	17	849	3	768	30	8	9	7	0	0	26	3	127	57	695	154	170	119	305	29	442	21	196	5	13
KP276415.1	rRNA	43	57	27	181	26	27	8	159	80	118	265	546	385	532	468	105	176	255	151	102	13	13	23	36	29	1	132	6	1	0	2	0	2	508	372	1243	578	214	254	247	275	384	22	505	1	363	0	34
XM_017080090.1	Other	1065	1394	738	97	0	0	0	447	1492	499	144	92	279	127	359	0	319	1038	1884	0	0	0	0	0	74	0	81	0	0	0	0	0	0	124	24	45	124	190	74	77	75	139	0	1342	0	1092	0	70
JQ000342.1	rRNA	53	107	75	338	31	2	0	469	506	743	1995	536	408	866	638	9	51	116	113	46	5	3	5	0	33	0	194	1	0	0	0	0	0	461	459	1102	470	345	329	272	342	455	5	612	2	493	4	35
M28397.1	manduca	16	2	30	0	0	0	0	0	0	0	0	30	154	9986	2098	0	0	0	0	0	0	0	0	0	26	0	0	0	0	0	0	0	0	16	1	0	3	380	0	2	2	25	0	783	3	257	0	0
KM891139.1	rRNA	101	73	43	95	0	0	0	499	237	334	748	819	514	348	625	0	138	265	116	0	0	0	0	0	7	0	70	0	0	0	0	0	0	659	466	1181	530	353	394	329	795	1151	0	786	0	1318	0	56
GQ332573.1	Other	160	193	64	58	21	20	27	14	89	23	117	588	721	167	131	63	415	190	181	21	30	48	24	25	240	48	125	32	24	54	23	11	100	422	347	733	931	429	1005	1013	126	155	34	41	8	87	13	133
CP013031.1	E.coli	86	76	38	77	0	0	0	368	156	138	763	34	425	61	44	77	113	96	1754	0	0	72	0	0	35	221	33	193	143	245	151	121	327	21	58	82	32	28	15	37	43	55	99	852	0	124	0	17
LC134306.1	rRNA	11	13271	9	10	0	0	0	0	0	0	30	0	0	0	0	0	0	1	1	0	0	0	0	0	1	0	0	0	0	0	0	0	0	0	0	0	0	0	0	0	0	0	0	0	0	0	0	0
AM419170.1	manduca	304	0	1	4	0	0	0	6	0	0	0	2	0	0	0	0	608	365	6	0	1	75	52	120	3420	29	3417	306	55	181	27	33	3	119	3	2663	1144	198	3	41	0	3	0	2	0	0	0	0
XM_013343122.1	Other	191	287	62	146	10	4	5	14	111	26	89	210	191	148	386	61	366	167	172	11	11	13	4	5	567	14	178	26	18	25	16	13	53	1429	641	1084	1437	201	157	150	126	140	2	24	1	135	3	170
AF463459.1	Other	225	359	126	468	3	1	1	829	452	386	1291	430	246	244	276	2	198	356	228	10	2	1	3	9	34	2	152	2	0	0	0	0	1	307	204	556	283	245	325	269	612	893	1	905	2	846	0	58
XR_001832304.1	Other	109	178	92	412	101	55	4	327	243	272	433	459	340	458	383	43	86	162	157	186	34	25	114	71	13	103	83	51	45	61	34	21	56	347	302	1001	356	113	114	125	327	483	28	565	13	481	11	31
FJ817830.1	rRNA	139	83	34	157	0	0	0	616	301	333	662	798	608	642	603	0	102	155	63	0	0	1	0	0	9	0	35	0	0	0	0	0	0	840	526	1363	625	236	319	232	461	690	0	479	0	694	0	47
XM_001851146.1	Other	596	652	743	71	0	0	0	263	964	330	121	69	297	167	323	0	157	640	1124	0	0	0	0	0	57	0	73	0	0	0	0	0	0	89	20	31	98	194	98	68	101	202	0	2196	0	1499	0	83
AY032658.1	manduca	261	185	66	29	0	2	20	24	155	38	11	325	794	104	56	69	226	746	727	10	5	53	13	24	407	23	222	66	37	54	20	10	41	317	57	88	332	2155	224	187	194	361	42	43	0	57	0	45
KR871001.1	Oryza	0	0	0	0	0	0	0	0	0	0	0	0	0	0	0	0	0	0	0	0	0	0	0	0	0	2733	0	2171	1308	2158	770	460	2329	0	0	0	0	0	0	0	0	0	0	0	0	0	0	0
KJ461284.1	rRNA	16	38	14	76	263	133	42	72	43	20	131	282	241	216	215	50	20	21	11	494	134	50	434	218	9	17	51	32	15	28	9	6	23	201	167	538	248	105	97	100	80	135	41	160	34	99	32	22
X64354.1	manduca	278	287	147	550	0	0	0	126	506	172	23	303	239	64	154	4	422	192	231	5	2	2	35	7	1150	4	1099	259	2	11	3	1	1	242	92	470	235	1025	265	285	137	120	0	38	0	108	0	50
AB551655.1	Other	63	86	32	89	144	89	36	12	93	20	49	119	71	63	64	222	181	98	62	145	144	147	71	65	252	54	64	83	48	60	27	19	70	231	198	264	155	175	108	89	95	53	132	19	40	71	63	70
CP012355.1	Other	9	4	3	1	0	0	0	35	46	18	144	4	1	13	1	10	4	0	3	0	0	8	0	0	33	38	17	16	17	27	23	12	56	5	5	3	3	30	22	26	36	27	13	27	0	29	0	12
AF053131.1	manduca	18	9	3	1	0	0	0	0	6	2	3	157	480	1657	5173	1188	12	115	35	0	3	24	4	23	31	8	28	2	0	5	0	4	17	35	17	8	61	28	18	20	13	48	20	81	51	668	196	58
KU530547.1	rRNA	89	63	24	30	746	485	417	109	56	44	107	114	170	21	23	101	29	26	43	319	646	223	1928	1159	6	46	22	43	18	21	13	7	22	95	88	188	73	42	46	39	83	216	89	31	142	23	84	15
KC413869.1	rRNA	117	319	489	1241	1	3	0	495	193	204	369	244	223	604	391	0	165	274	211	0	0	0	5	1	26	0	73	0	0	0	0	0	0	287	224	620	229	206	138	159	389	618	1	647	0	270	0	37
CP015975.1	Other	0	0	0	0	0	0	0	0	1	0	0	0	0	0	0	0	0	0	0	0	0	0	0	0	0	0	0	0	0	0	1	0	0	0	0	0	0	0	0	0	0	0	0	0	0	0	0	0
XM_011645104.1	mitochondrion	642	594	387	95	24	42	4	631	1312	490	255	45	70	31	6	1	354	162	188	1	1	21	1	17	574	2	670	5	5	2	5	1	0	19	3	100	43	448	106	132	117	289	11	503	25	236	1	8
CP014768.1	Other	0	0	2	2	6	0	0	2	0	1	0	1	165	2	0	0	4	1	888	0	0	0	0	0	0	1636	0	1175	821	2008	102	105	2968	0	0	0	0	0	0	0	1	0	0	100	0	0	0	0
AF117593.1	manduca	0	0	0	0	0	0	0	78	662	284	484	0	0	0	0	0	0	0	0	0	0	0	0	0	0	0	0	0	0	0	0	0	0	0	0	0	0	0	0	0	0	0	0	0	0	0	0	0
KC470083.1	mitochondrion	32	32	23	20	302	186	52	94	43	38	18	544	483	290	117	24	20	10	6	61	82	102	320	224	56	235	21	152	125	226	49	34	22	200	629	412	309	43	76	37	213	185	177	285	247	593	50	106
KJ461248.1	rRNA	16	12	8	30	0	0	0	124	48	58	124	683	553	926	514	2	113	121	67	0	0	2	5	0	12	1	24	1	0	0	0	1	0	997	516	1851	760	132	271	275	133	246	1	218	0	208	0	35
XM_015761409.1	Oryza	0	0	0	0	0	0	0	0	0	0	0	0	0	0	0	0	0	0	0	0	0	0	0	0	0	2125	0	1682	1101	1613	765	422	1777	0	0	0	0	0	0	0	0	0	0	0	0	0	0	0
KT199083.1	rRNA	27	37	11	80	212	104	28	104	56	65	151	311	252	269	247	74	55	79	53	344	72	34	281	139	11	1	66	1	1	2	0	1	2	284	215	661	302	137	138	139	193	276	37	339	11	314	26	30
LM524975.1	Other	78	104	81	274	0	0	0	1003	172	284	1063	384	302	306	402	0	72	76	52	0	0	0	16	0	37	0	76	0	0	1	0	0	2	334	361	1034	395	314	198	172	226	362	1	345	0	157	0	19
GQ128532.1	rRNA	44	43	18	58	20	4	10	138	82	89	138	677	484	336	532	7	29	36	35	23	25	1	75	35	3	0	24	0	1	0	0	1	0	676	533	1166	634	142	249	200	189	283	6	293	8	267	0	39
HM752764.1	Other	316	351	50	172	0	0	9	15	87	18	55	203	150	162	132	3	276	72	138	0	2	0	0	0	456	0	62	0	0	0	0	0	1	941	380	997	830	127	92	107	149	87	0	26	0	43	0	129
AP014959.1	Oryza	0	0	0	0	0	0	0	0	0	0	0	0	0	0	0	0	0	0	0	0	0	0	0	0	0	1889	0	1527	861	1378	1133	505	1552	0	0	0	0	0	0	0	0	0	0	0	0	0	0	0
JN170090.1	mitochondrion	370	383	160	107	0	0	1	726	399	266	107	476	577	284	56	0	81	59	38	0	0	0	0	0	180	1	112	3	1	1	1	0	0	237	451	857	359	167	150	76	134	189	3	317	2	326	0	85
AP014961.1	Oryza	0	0	0	0	0	0	0	0	0	0	0	0	0	0	0	0	0	0	0	0	0	0	0	0	0	1901	0	1555	902	1382	955	441	1537	0	0	0	0	0	0	0	0	0	0	0	0	0	0	0
CP012400.1	Other	261	294	179	161	0	0	0	3	2	2	11	229	169	357	229	1	426	257	210	0	0	1	0	0	2	1	0	0	0	2	3	3	1	162	207	474	222	0	0	1	433	654	0	1215	4	890	0	162
AC239118.1	Other	47	85	18	35	3	4	0	17	59	13	121	217	246	74	55	44	150	61	59	11	0	28	0	27	144	7	52	9	7	20	9	6	17	309	250	426	403	212	1016	1098	144	69	17	23	0	65	7	103
FJ555523.1	Other	190	126	101	32	67	37	47	95	198	56	24	260	446	102	93	499	315	128	47	67	70	327	119	64	562	113	162	249	80	139	24	5	49	58	13	176	84	143	81	114	104	353	223	29	10	28	21	129
KU519613.1	rRNA	0	0	0	0	0	0	0	982	244	594	3637	64	41	133	124	1	0	0	0	0	0	0	0	0	85	0	80	0	0	0	0	0	0	42	126	280	75	110	20	38	115	99	0	474	0	275	0	17
KT336354.1	rRNA	8	7801	2	7	0	22	0	0	0	1	110	0	0	0	0	0	0	0	0	0	0	0	0	0	0	0	0	0	1	0	0	0	0	0	0	0	0	0	0	0	0	0	0	0	0	0	0	0
AF527635.1	manduca	63	79	26	59	286	213	105	27	62	46	152	121	102	73	81	171	110	86	51	651	85	79	262	345	110	42	48	71	27	81	21	10	48	206	223	226	154	112	61	49	139	87	219	24	129	65	160	70
FJ666210.1	manduca	93	105	29	76	45	13	25	24	52	2	47	180	167	74	109	108	180	72	71	17	44	53	68	144	191	32	104	46	30	53	14	9	31	491	511	322	209	221	103	141	187	75	35	40	23	38	22	63
AK384954.1	Other	521	688	448	18	3	0	11	255	457	78	28	2	13	6	14	0	63	12	8	0	1	0	0	0	53	0	28	0	0	0	0	0	0	17	1	12	7	45	12	3	61	292	0	1892	12	2304	14	9
CP015074.2	E.coli	33	43	13	34	0	0	0	166	67	61	239	11	165	24	29	50	33	50	730	0	0	44	0	0	24	145	20	135	113	213	110	98	226	21	11	48	16	12	2	4	48	18	71	357	0	75	0	10
AF117571.1	manduca	182	127	51	587	67	14	22	353	240	109	262	2	0	0	0	0	0	0	0	0	5	5	1	2	1	0	1	0	0	0	0	0	0	0	0	0	0	0	0	0	59	9	4	0	0	0	0	0
CP016017.1	Other	1	0	0	0	0	0	0	0	2	0	0	1	0	0	0	1	0	0	0	0	0	0	0	0	0	0	0	0	0	3	0	0	1	0	0	0	0	0	0	0	0	0	0	0	0	0	0	0
AP014958.1	Oryza	0	0	0	0	0	0	0	0	0	0	0	0	0	0	0	0	0	0	0	0	0	0	0	0	0	1606	0	1212	741	1179	975	437	1308	0	0	0	0	0	0	0	0	0	0	0	0	0	0	0
XM_006864572.1	Other	276	311	100	127	0	10	6	37	136	32	12	212	193	136	321	12	485	104	184	5	8	2	0	3	433	6	90	6	2	5	4	2	12	883	516	345	283	165	93	83	50	119	4	30	0	57	5	218
KU974160.1	Other	36	28	12	14	0	0	0	127	57	47	350	23	7	15	21	70	59	46	67	0	0	58	0	0	15	195	21	152	127	228	118	116	299	9	13	23	11	19	13	18	21	23	81	64	0	48	0	12
CP014348.1	E.coli	37	49	20	37	0	0	0	178	59	96	364	50	27	36	31	40	84	45	35	0	0	51	0	0	24	173	15	151	113	219	96	99	221	11	21	44	23	22	10	11	11	50	67	67	0	64	0	15
CP016207.1	Other	0	0	0	0	0	0	0	2	25	0	4	0	0	0	0	2	1	0	0	0	0	2	0	0	0	3	1	6	2	3	0	2	5	0	0	0	0	1	13	0	0	0	3	0	0	0	0	2
XR_001541378.1	Oryza	0	0	0	0	0	0	0	0	0	0	0	0	0	0	0	0	0	0	0	0	0	0	0	0	0	1734	0	1312	812	1279	460	251	1451	0	0	0	0	0	0	0	0	0	0	0	0	0	0	0
KU315297.1	rRNA	21	13	7	25	0	0	0	59	18	16	62	414	322	1554	317	0	15	33	10	0	0	1	0	0	6	0	21	1	0	0	1	0	0	698	312	1336	537	70	112	105	108	198	0	166	0	163	0	31
LT571452.1	Other	5	5	5	3	0	0	0	17	58	10	23	3	11	3	22	48	9	5	4	0	0	46	0	1	6	22	19	14	12	26	11	11	51	5	3	13	1	51	56	5	1	4	61	10	0	5	0	1
XM_017287970.1	Other	163	194	234	13	0	0	0	138	481	191	74	41	225	103	210	0	70	309	514	0	0	0	0	0	49	0	60	0	0	0	0	0	0	42	15	25	55	197	60	56	73	160	0	1547	0	876	0	66
KR362903.1	rRNA	21	25	21	62	2	0	0	136	110	97	190	439	310	316	342	1	43	58	64	1	0	0	1	0	23	0	155	0	0	1	0	0	0	318	223	634	329	304	289	218	363	447	0	363	0	393	0	40
KC672757.1	rRNA	10	47	27	105	13	1	0	108	37	38	79	242	189	378	346	12	36	38	29	4	3	3	7	0	19	0	24	1	0	0	1	1	2	203	227	541	219	136	89	63	239	348	15	382	0	200	0	18
HQ149330.2	manduca	51	22	15	28	13	6	6	699	537	219	60	188	20	2	1	13	25	11	9	0	7	16	2	39	15	0	7	2	2	3	0	0	0	9	9	2	0	4	1	27	365	108	31	1	0	4	0	0
AY135185.1	manduca	72	80	6	276	9	15	7	24	15	11	2	29	23	10	7	1	24	148	7	0	3	20	5	13	56	10	73	65	15	53	19	14	46	162	8	64	2811	471	59	79	142	38	3	11	0	7	0	2
KT943550.1	manduca	92	33	53	11	67	18	93	197	445	210	86	0	2	0	0	2	1	0	0	0	2	9	5	0	0	0	0	0	0	0	0	0	0	0	0	0	0	0	0	0	74	50	14	0	1	2	0	0
KM078469.1	rRNA	46	47	24	56	0	0	0	251	135	177	319	604	330	114	384	0	27	69	37	1	0	0	0	0	12	0	20	0	0	0	0	0	0	538	321	667	394	87	154	132	178	366	0	351	0	326	0	36
HM234678.1	manduca	4	0	0	1	0	0	0	0	0	0	0	2	1	0	0	0	7	213	8	0	7	1	0	0	69	2	27	6	4	9	4	5	39	1064	34	396	4817	16	0	1	4	0	0	0	0	0	0	6
L07610.1	manduca	0	0	0	0	0	0	0	0	0	0	0	4	2	4433	1867	1	0	0	0	0	0	0	0	0	0	0	0	0	0	0	0	0	0	4	0	0	0	27	0	0	0	2	0	208	0	203	0	0
KT723453.1	rRNA	3	6686	5	3	0	0	0	0	1	1	31	0	0	0	0	0	0	0	0	0	0	0	0	0	0	0	0	0	0	0	0	0	0	0	0	0	0	0	1	0	0	0	0	0	0	0	0	0
KU905646.1	rRNA	7	3	3	13	571	251	126	14	5	1	15	12	33	8	17	33	3	3	6	176	353	75	1204	796	0	2	2	8	4	7	4	1	6	27	14	27	30	17	15	10	32	24	44	10	72	16	31	3
AF003253.1	manduca	29	105	73	48	0	0	1	1	3	0	0	123	260	537	1	0	3	0	1	0	0	0	0	0	11	0	1	0	0	0	0	0	0	22	63	2	0	137	0	0	167	4942	3	47	0	7	0	0
XM_012690044.1	Other	309	266	144	94	1	1	0	163	345	183	76	151	121	80	74	16	419	110	74	15	2	6	0	0	715	4	232	1	5	2	0	0	1	93	34	91	84	322	54	112	106	206	3	131	1	279	1	203
KC170711.1	rRNA	108	151	134	299	0	0	0	378	122	134	395	183	193	391	261	0	174	232	81	0	0	0	0	0	11	0	25	0	0	0	0	0	0	221	231	575	212	108	72	45	309	439	0	424	0	190	0	20
U47917.1	Other	103	215	57	147	0	0	0	25	127	25	87	259	172	89	135	0	204	83	82	0	0	0	0	0	346	0	76	0	0	0	0	0	0	442	397	428	322	185	191	112	158	128	0	50	0	158	0	145
CP013662.1	E.coli	26	19	16	27	0	0	0	116	47	65	228	15	334	21	5	21	47	33	1590	0	0	22	0	0	14	94	6	86	63	101	55	64	126	8	4	25	4	9	11	9	15	27	40	680	0	32	0	1
CP016626.1	E.coli	37	22	15	30	0	0	0	88	40	44	190	12	10	22	14	38	21	45	33	0	0	71	0	0	19	150	14	147	97	196	91	100	208	4	9	19	8	7	0	5	9	15	64	56	0	26	0	4
XM_013289781.1	Other	281	229	126	18	0	0	0	497	808	319	166	6	23	126	15	0	114	244	285	0	0	0	0	0	61	0	67	0	0	0	0	0	0	23	6	20	36	167	81	107	35	77	0	1013	0	804	0	62
S71028.1	manduca	1	8	2	0	4	0	0	2	2	0	1	48	197	17	589	81	19	9	0	0	0	1	2	13	67	1	9	2	0	0	1	4	288	1262	3460	57	39	4	2	4	3	19	5	5	0	86	29	1
KR364805.1	rRNA	0	0	0	0	2	0	0	0	0	0	1	2	0	3	1	0	0	0	0	0	1	2	0	0	0	1346	0	1002	656	1009	504	263	1021	2	0	22	0	0	0	0	0	0	0	0	0	0	0	0
XM_013280360.1	Other	23	43	21	1	140	155	367	27	37	12	7	1	2	0	2	14	12	9	3	2	56	71	24	50	11	8	13	6	3	14	7	8	14	4	1	3	4	4	9	28	6	52	87	303	875	469	1231	2
KM669457.1	rRNA	49	107	49	170	0	4	4	170	87	68	275	332	284	194	270	1	51	99	72	0	0	2	8	6	27	0	75	1	1	0	1	0	1	207	171	485	246	225	232	215	262	392	2	336	0	283	0	51
DQ164788.1	rRNA	125	100	46	60	0	0	0	323	119	179	310	345	448	101	84	0	63	72	75	0	0	0	0	0	33	0	26	0	0	0	0	0	0	223	327	477	254	99	119	86	173	353	0	91	0	164	0	52
XM_012692635.1	Other	222	216	70	13	0	0	0	383	669	253	120	11	42	173	48	0	152	206	246	0	0	0	0	0	70	0	74	0	0	0	0	0	0	61	2	43	64	183	82	98	33	85	0	955	0	687	0	65
XR_001679372.1	Other	12	15	3	48	46	19	12	43	20	18	71	147	130	216	129	72	7	19	10	101	21	30	91	35	11	2	23	8	6	3	3	1	2	128	127	337	167	44	38	60	109	132	28	157	0	97	0	19
KT343379.1	rRNA	47	78	79	204	13	7	0	215	110	103	213	248	208	327	277	4	83	125	43	2	17	2	42	4	28	1	79	0	1	2	0	0	0	224	257	666	247	274	246	158	245	330	2	319	8	197	6	18
AF194819.1	manduca	93	138	59	41	3	0	1	284	148	233	54	370	194	166	237	14	117	52	79	4	5	2	3	2	374	0	190	2	0	1	0	2	5	502	167	387	328	398	39	82	123	187	1	110	0	198	1	44
KJ168595.1	rRNA	58	70	57	176	0	1	0	473	270	462	1238	187	112	98	189	0	45	73	59	0	0	0	0	0	4	0	21	0	1	0	0	0	0	111	172	251	106	129	139	96	158	237	0	281	0	268	0	12
AP014968.1	Oryza	0	0	0	0	0	0	0	0	0	0	0	0	0	0	0	0	0	0	0	0	0	0	0	0	0	1286	0	995	580	934	792	370	997	0	0	2	0	0	0	0	0	0	0	0	0	0	0	0
AB608846.1	rRNA	19	44	37	106	8	1	0	83	28	60	80	195	104	239	216	1	27	55	23	1	1	1	13	0	10	1	32	0	0	0	0	0	0	200	96	567	184	75	47	55	501	835	3	890	0	487	0	24
AP014960.1	Oryza	0	0	0	0	0	0	0	0	0	0	0	0	0	0	0	0	0	0	0	0	0	0	0	0	0	1190	0	925	604	932	782	365	1043	0	0	0	0	0	0	0	0	0	0	0	0	0	0	0
XM_001984957.1	Other	311	236	117	34	1	1	0	338	817	233	112	112	210	91	27	2	142	74	64	5	4	2	0	0	337	0	333	1	2	2	1	0	0	44	11	164	64	284	61	58	51	151	2	280	0	119	1	12
KR048876.1	rRNA	51	51	34	86	0	0	0	169	126	148	310	517	288	93	417	1	48	89	35	0	0	0	0	0	5	0	19	0	0	0	0	0	0	351	273	393	316	90	151	110	210	291	0	266	0	283	1	39
AK382978.1	Other	28	29	11	2485	0	0	0	45	15	8	12	72	0	1	0	0	75	0	3	0	0	0	0	0	3	0	0	0	0	0	0	0	0	0	0	0	0	0	0	0	2806	89	0	3	0	0	0	0
L13764.1	manduca	180	268	208	57	0	0	1	385	101	68	64	15	6	6	3	0	5	2	1	0	0	0	0	0	29	0	23	0	0	0	0	0	0	2	1	4	5	4	1	2	153	229	1	2786	0	983	0	0
XM_004929758.2	Other	623	725	264	303	0	0	6	45	333	48	18	221	34	5	29	0	280	85	116	0	0	0	0	0	60	0	6	0	0	0	0	0	0	5	0	3	0	73	57	101	316	60	0	2	0	6	0	25
KC413839.1	rRNA	20	41	19	128	15	2	0	327	65	105	313	150	111	290	166	2	69	48	29	0	1	0	4	3	50	1	151	2	1	2	2	1	4	163	137	507	121	129	97	78	328	462	4	569	1	267	2	34
L49234.1	manduca	48	132	28	38	40	40	30	23	26	13	31	372	216	114	98	233	110	79	53	25	27	43	36	31	85	37	21	25	10	26	18	9	33	97	172	235	198	38	73	39	97	69	49	14	31	46	55	75
AY672798.1	manduca	11	19	21	3	0	6	0	1	9	3	9	34	746	63	2950	203	31	8	13	5	8	6	0	2	16	33	8	10	4	46	6	7	12	36	56	19	69	21	11	12	14	41	20	14	0	290	102	97
KJ461272.1	rRNA	9	29	9	28	30	11	0	61	48	33	79	323	232	306	199	21	9	15	12	19	9	13	76	24	16	3	61	4	3	5	0	2	3	337	182	620	350	113	143	134	159	219	25	209	1	192	2	24
CP016498.1	E.coli	9	12	4	11	0	0	0	41	17	12	99	2	88	7	7	47	12	17	390	0	0	56	0	0	6	128	4	115	89	143	94	78	197	4	6	12	3	7	1	3	6	5	56	216	0	12	0	0
AP014963.1	Oryza	0	0	0	0	0	0	0	0	0	0	0	0	0	0	0	0	0	0	0	0	0	0	0	0	0	1098	0	904	548	886	728	303	863	0	0	0	0	0	0	0	0	0	0	0	0	0	0	0
AP014962.1	Oryza	0	0	0	0	0	0	0	0	0	0	0	0	0	0	0	0	0	0	0	0	0	0	0	0	0	1119	0	905	536	828	722	290	928	0	0	0	0	0	0	0	0	0	0	0	0	0	0	0
FJ807781.1	manduca	56	56	15	15	6	7	0	13	121	16	8	434	410	22	45	18	110	579	375	5	6	11	3	6	83	6	43	3	0	1	3	2	5	143	55	132	227	72	80	94	84	108	3	16	1	43	0	257
XM_013345679.1	Other	135	105	69	23	58	29	72	55	107	30	18	162	297	69	68	240	209	92	22	47	67	241	132	52	338	83	95	174	53	68	21	6	36	48	11	119	60	81	41	79	63	245	166	16	18	24	22	59
AF177390.1	manduca	48	45	18	73	8	5	0	20	72	26	11	165	216	129	163	35	63	59	32	4	4	4	18	4	80	12	34	5	2	13	6	2	43	293	136	120	78	170	66	71	58	116	9	43	0	49	4	239
CP014232.1	Other	0	0	0	0	0	0	0	13	28	5	26	1	0	1	2	3	0	0	0	0	0	1	0	0	0	1	8	0	1	0	0	0	2	0	0	2	0	1	5	0	1	0	4	0	0	0	0	0
AF117588.1	manduca	0	0	0	0	0	0	0	3	24	20	48	0	0	0	0	0	0	0	0	0	0	0	0	0	0	0	0	0	0	0	0	0	0	0	0	0	0	0	0	0	0	0	0	0	0	0	0	0
FP340417.1	Other	55	74	13	32	19	20	7	2	40	23	106	183	166	43	46	42	102	60	53	24	34	29	6	11	198	48	43	28	18	27	13	19	71	179	162	379	397	134	168	154	171	41	27	29	8	47	0	61
EU557261.1	rRNA	13	2	4	14	8	9	5	74	21	25	61	225	175	235	204	10	30	27	24	13	3	2	23	25	5	0	19	1	0	0	1	1	0	260	141	393	187	136	102	75	231	269	5	166	0	288	1	23
FJ897531.1	Other	155	189	73	156	0	0	0	28	117	31	47	193	121	93	93	0	199	82	47	0	0	0	0	0	269	0	73	0	0	0	0	0	0	316	279	333	179	195	112	75	140	86	0	36	0	138	0	73
L00975.1	manduca	0	1	1	0	0	0	0	2	2	6	2	14	179	2777	1557	20	0	3	0	0	0	0	5	0	0	0	0	2	0	0	1	0	0	3	84	5	2	15	1	1	1	21	1	176	13	167	1	1
GU176616.1	Other	161	200	93	53	0	0	0	627	1038	690	100	17	25	35	75	0	328	45	121	0	0	0	0	0	133	0	16	0	0	0	0	0	0	21	28	7	2	143	13	15	35	118	0	26	0	76	0	69
XM_013343526.1	Other	158	173	76	50	14	18	16	499	792	518	83	16	24	43	64	204	240	38	100	60	34	10	2	9	107	2	17	2	0	1	1	0	0	12	23	11	2	99	9	10	35	113	12	19	5	49	2	77
KX108930.1	rRNA	0	0	0	0	0	0	0	0	0	0	3	0	0	0	0	0	0	0	0	0	0	0	0	0	1	0	0	0	0	0	0	1	0	0	0	0	0	0	0	0	0	0	0	1	0	0	0	0
M62802.1	manduca	8	9	7	1	15	2	4	17	12	11	6	4	52	2780	1357	10	1	4	3	3	3	8	1	2	9	0	1	2	2	3	1	1	0	4	2	5	3	21	0	0	4	39	9	366	39	123	5	1
HQ606403.1	Other	115	137	44	140	3	5	2	9	50	13	24	111	97	71	72	60	154	73	80	15	22	13	11	17	150	8	38	4	5	6	4	2	11	142	208	218	132	81	71	55	158	58	16	22	0	55	22	77
EU057177.1	rRNA	80	98	55	328	0	0	0	142	35	64	136	209	212	197	336	1	65	108	58	0	0	0	0	0	15	0	20	1	0	0	0	0	0	167	251	711	229	81	77	41	153	208	0	406	0	227	0	15
EU414731.1	rRNA	60	56	27	119	0	0	0	226	140	205	562	183	126	141	182	2	46	71	47	4	1	5	1	4	10	7	62	7	3	4	2	3	2	157	143	380	141	126	156	166	164	263	3	278	1	276	0	8
JX219396.1	rRNA	0	0	0	0	0	0	0	636	158	322	1896	95	32	129	68	0	0	0	0	0	0	0	0	0	75	0	78	0	0	0	0	0	0	31	99	202	62	71	22	35	72	103	0	358	0	243	0	17
AF323588.1	manduca	26	17	7	1	0	0	5	12	55	43	71	5	0	0	0	1	1	0	0	0	0	0	0	0	2	0	0	0	0	0	0	1	0	19	11	3	0	0	0	0	2	4	0	0	0	0	0	1
GU731528.1	manduca	0	0	0	0	0	0	0	0	0	0	0	1	286	15	0	1	0	0	0	0	0	0	0	1	2	0	33	28	1	143	20	7	0	0	0	0	0	3721	2	17	0	1	0	0	0	0	0	0
KU512836.1	rRNA	5	4662	0	5	0	8	0	0	0	1	92	0	0	0	2	0	0	0	0	0	0	0	0	0	1	1	0	0	0	0	0	0	0	0	0	0	0	0	0	0	0	0	0	0	0	0	0	0
KP253077.1	Other	54	60	31	23	36	1	2	70	295	114	29	85	63	48	33	62	171	105	153	74	50	26	1	14	265	11	110	19	12	26	4	16	55	336	33	60	220	129	16	39	64	96	22	14	11	34	26	61
KR183175.1	Other	260	143	86	114	0	0	0	276	145	127	240	236	310	14	36	10	51	74	95	0	0	0	5	0	13	0	46	0	0	0	0	1	3	190	146	389	152	122	123	111	196	412	0	39	0	72	0	34
CP015914.1	E.coli	15	18	18	20	0	0	0	96	24	29	193	8	9	13	11	30	26	32	85	0	0	37	0	0	6	112	12	129	71	173	81	72	174	1	11	7	7	12	2	7	4	12	46	31	0	28	0	4
KT153030.1	rRNA	0	0	0	0	0	0	0	0	0	0	1	0	0	0	0	0	0	0	0	0	0	0	0	0	0	1131	0	905	494	805	266	140	929	0	0	6	0	0	0	0	0	0	0	0	0	0	0	0
HQ651090.1	Other	93	119	31	90	0	0	0	17	93	36	54	170	125	65	84	0	169	66	100	0	0	0	0	0	197	0	45	0	0	0	0	0	0	352	273	328	186	162	119	78	108	100	1	29	0	109	0	113
XM_013330888.1	Other	411	302	333	866	2	0	1	81	114	11	6	80	8	1	0	7	190	40	25	0	0	0	0	0	146	1	86	0	0	1	0	0	0	0	5	8	0	9	5	7	523	845	3	22	0	26	0	0
XM_014433979.1	Other	37	84	17	29	10	0	0	31	71	42	14	117	61	78	110	19	138	54	92	7	5	1	7	5	205	6	34	3	4	5	1	5	24	584	58	66	154	95	24	45	63	27	1	75	5	322	6	118
AP014964.1	Oryza	0	0	0	0	0	0	0	0	0	0	0	0	0	0	0	0	0	0	0	0	0	0	0	0	0	976	0	744	477	712	713	262	793	0	0	0	0	0	0	0	0	0	0	0	0	0	0	0
AY062175.2	manduca	185	221	163	1082	129	74	3	87	155	4	3	77	80	4	4	24	38	3	8	4	22	30	2	3	76	12	9	1	4	3	0	0	1	8	18	1	0	1	3	0	522	336	105	9	0	0	0	3
HQ178342.1	rRNA	3	6	10	28	0	0	0	3	12	8	2	350	473	208	87	0	1	2	1	0	0	0	0	0	6	0	2	0	0	0	0	0	0	236	767	279	140	10	4	14	190	195	0	241	0	552	0	81
KR733102.1	Other	150	92	61	18	35	7	31	54	100	45	8	145	347	61	80	165	241	112	48	47	48	47	26	48	399	18	101	34	7	14	4	0	6	31	8	116	52	92	37	70	93	292	33	34	2	14	9	71
CP016358.1	E.coli	1	8	2	2	0	0	0	18	4	9	47	1	40	5	3	14	3	7	153	0	0	11	0	0	2	516	4	568	297	748	48	50	1254	2	3	0	0	4	1	0	0	6	7	80	0	3	0	2
AP014967.1	Oryza	0	0	0	0	0	0	0	0	0	0	0	0	0	0	0	0	0	0	0	0	0	0	0	0	0	953	0	775	479	697	581	280	793	0	0	0	2	0	0	0	0	0	0	0	0	0	0	0
L38668.1	manduca	102	42	37	26	95	58	28	18	81	34	8	75	263	117	174	322	56	13	20	21	5	28	12	49	8	3	7	8	0	4	1	8	4	7	12	8	18	85	16	25	82	87	55	9	5	38	24	35
XM_013306725.1	mitochondrion	38	46	27	25	0	0	0	24	87	26	5	129	151	198	124	10	80	368	203	0	0	1	0	0	202	1	156	4	3	4	3	1	1	129	8	174	283	148	107	50	28	53	0	145	1	193	0	6
AH001069.2	manduca	51	58	71	60	57	17	8	6	30	15	20	87	131	63	66	44	65	19	33	17	11	15	17	12	40	21	26	12	10	10	2	14	56	253	109	96	63	45	42	58	184	675	176	31	7	55	4	46
AF323972.1	manduca	22	46	6	13	0	0	0	31	141	131	343	36	30	8	39	1	28	15	21	1	0	0	0	0	31	0	19	1	1	1	1	0	4	56	48	29	31	21	8	9	15	13	1	26	0	73	0	17
XM_003736127.2	Other	95	91	27	57	0	0	0	65	116	65	14	125	37	120	134	0	182	74	103	0	0	0	0	0	218	0	35	0	0	0	0	0	0	678	66	85	196	97	20	49	62	32	0	100	0	548	0	155
GU731536.1	manduca	18	1	0	4	0	0	0	0	0	0	2	4	2	1	0	0	5	1	4	0	0	29	3	7	1060	4	2823	35	4	25	12	2	0	6	3	15	11	173	5	29	1	5	0	1	0	0	0	1
FJ235417.1	rRNA	14	25	18	53	17	5	1	72	21	36	87	232	201	331	328	0	32	23	14	1	4	2	9	4	25	1	83	0	1	0	0	0	1	250	285	645	259	245	190	89	108	151	6	140	3	90	2	5
AY789465.1	manduca	26	60	20	46	5	20	19	13	40	15	62	129	447	71	311	55	68	35	47	5	8	9	3	25	111	9	52	3	8	14	3	3	15	194	160	141	90	232	35	23	57	65	10	27	6	48	6	72
KX011463.1	Other	33	17	15	20	0	0	0	92	50	47	215	18	19	21	16	29	42	32	70	0	0	39	0	0	8	131	10	107	72	147	74	64	162	7	22	29	4	13	7	2	9	19	33	63	0	14	0	6
CP015521.1	Other	2	2	0	0	0	0	0	350	97	207	1189	49	15	74	40	3	1	2	2	0	0	1	0	0	53	4	32	2	0	3	2	2	1	18	50	112	36	42	13	22	80	67	4	298	0	195	0	8
KT199084.1	rRNA	27	47	7	51	48	3	6	81	25	43	121	147	136	141	133	25	15	20	24	52	6	10	83	21	10	0	28	1	0	1	0	2	2	122	130	327	175	75	75	70	96	147	13	166	1	122	2	18
GQ268379.1	mitochondrion	0	0	0	0	475	258	59	0	0	0	0	0	3	1	0	22	0	0	0	42	136	169	331	216	0	298	0	371	270	551	44	25	73	0	1	3	0	0	0	0	2	0	110	2	341	1	76	0
KU860775.1	rRNA	7	4	6	22	2	0	1	33	13	21	64	271	246	214	349	0	4	18	10	1	0	0	2	0	3	4	19	1	1	0	0	1	1	231	218	405	195	84	71	42	221	357	0	218	0	335	0	9
AK388359.1	Other	114	70	39	43	1	0	0	150	75	46	150	246	373	25	29	1	51	35	60	0	0	0	1	0	8	0	30	0	0	1	0	0	0	112	182	335	128	87	86	99	161	413	0	45	0	59	0	44
NM_001305516.1	Other	152	98	81	30	35	10	6	57	103	27	7	153	293	53	49	80	267	119	46	25	34	66	31	16	348	72	69	158	36	67	12	3	21	37	16	111	47	82	38	47	63	245	46	14	8	11	20	55
CP016439.1	Other	0	2	1	0	0	0	0	0	0	0	11	0	0	0	2	3	0	0	0	0	0	0	0	0	1	1	0	1	0	3	1	1	1	0	0	3	0	0	0	2	0	0	2	4	0	1	0	0
KU530543.1	rRNA	161	134	56	76	2	0	0	196	132	126	162	223	244	23	28	10	71	91	98	0	0	3	0	3	4	0	34	1	1	0	1	0	2	185	115	344	120	97	101	81	129	312	1	39	0	47	0	38
AP014965.1	Oryza	0	0	0	0	0	0	0	0	0	0	0	0	0	0	0	0	0	0	0	0	0	0	0	0	0	899	0	634	413	650	548	243	645	0	0	0	0	0	0	0	0	0	0	0	0	0	0	0
CP007726.1	Other	0	0	0	0	0	0	0	0	1	2	1	0	0	0	0	0	0	0	0	0	0	0	0	0	0	0	0	0	0	4	0	0	0	0	0	0	1	0	0	0	0	0	0	0	0	0	0	0
KU180693.1	rRNA	17	26	18	66	47	0	0	147	76	118	208	181	146	127	164	16	11	36	24	41	6	8	41	34	4	1	31	5	1	2	0	0	0	114	78	366	163	58	58	61	146	222	4	196	0	156	4	12
AY768811.1	manduca	54	55	21	42	0	0	0	9	34	9	9	162	79	54	102	0	168	40	102	0	0	0	0	0	75	0	12	0	0	0	0	0	0	1785	151	138	171	23	15	18	39	17	0	21	0	62	0	50
AC239121.1	Other	25	53	10	11	14	0	0	4	21	7	76	128	167	28	36	6	133	97	74	4	0	6	3	6	61	6	29	2	2	5	1	3	14	186	136	265	370	73	312	282	46	40	4	6	3	27	3	60
KR822739.1	mitochondrion	0	8	4	5	193	72	37	3	3	3	0	25	40	31	6	19	1	2	1	18	55	116	195	155	2	410	0	489	381	590	76	52	79	36	66	39	37	8	7	3	13	8	80	28	156	17	45	3
AF117599.1	manduca	0	0	0	0	0	0	0	102	79	44	88	0	0	0	0	40	1	0	0	0	0	0	0	0	0	0	0	0	0	0	0	0	0	0	0	0	0	0	0	0	0	0	8	0	0	0	0	0
XM_015788171.1	mitochondrion	0	0	0	0	0	0	0	0	0	0	0	0	0	0	0	0	0	0	0	0	0	0	0	0	0	868	0	651	413	595	417	198	709	0	0	0	0	0	0	0	0	0	0	0	0	0	0	0
JF417985.1	Other	188	153	60	69	3	0	0	26	99	20	2	121	150	41	40	4	317	60	114	2	3	1	3	14	143	2	34	0	1	2	1	1	0	156	40	86	134	57	35	36	25	48	0	22	2	46	1	284
KF152942.1	rRNA	2	3734	2	4	0	0	0	0	1	0	23	0	0	0	0	0	0	0	0	0	0	0	0	0	0	0	0	0	0	0	0	0	0	0	0	0	0	0	0	0	0	0	0	0	0	0	0	0
FJ592088.1	Other	100	128	44	104	0	0	0	14	98	18	51	132	80	66	50	0	145	89	49	0	0	0	0	0	176	0	44	0	0	0	0	0	0	218	202	207	133	114	92	68	88	73	0	19	0	84	0	87
AK383572.1	Other	187	148	99	25	0	0	0	105	77	58	32	137	126	100	80	0	254	62	102	0	0	0	0	0	378	0	161	0	0	0	0	0	0	90	33	86	34	123	28	39	86	200	0	81	0	130	0	42
KU932025.1	E.coli	22	29	20	14	0	0	0	118	32	45	186	19	7	11	5	22	41	37	16	0	0	20	0	0	5	75	4	102	44	107	58	50	131	6	11	10	5	6	2	8	19	15	38	32	0	29	0	2
FO681373.1	Other	48	81	18	29	11	6	10	8	33	14	100	151	101	36	37	22	90	41	36	6	4	10	0	10	154	6	30	9	3	9	4	7	24	146	163	289	334	98	95	78	166	40	4	15	0	46	0	52
CP004015.1	Other	0	0	0	0	0	0	0	0	0	0	0	170	117	308	202	0	0	0	0	0	0	0	0	0	0	0	0	0	0	0	0	0	0	85	134	385	112	0	0	0	203	205	0	691	0	466	0	63
KR183120.1	rRNA	60	46	18	58	2	2	3	175	46	128	276	127	173	166	91	21	39	25	37	0	0	0	0	0	8	0	41	0	1	0	0	0	0	75	132	424	72	56	35	48	92	167	1	291	0	123	11	16
AP014966.1	Oryza	0	0	0	0	0	0	0	0	0	0	0	0	0	0	0	0	0	0	0	0	0	0	0	0	0	750	0	560	385	569	523	230	624	0	0	2	0	0	0	0	0	0	0	0	0	0	0	0
KX437542.1	rRNA	0	0	0	0	0	0	0	0	0	0	0	0	0	0	0	0	0	0	0	0	0	0	0	0	0	0	0	0	0	0	0	0	0	0	0	0	0	0	0	0	0	0	0	0	0	0	0	0
KX586715.1	rRNA	0	0	1	0	0	0	0	0	0	0	0	0	0	0	0	0	0	0	0	0	0	0	0	0	0	0	0	0	0	0	0	0	0	0	0	0	0	0	0	8	0	0	0	0	0	0	0	0
U03909.1	manduca	84	166	32	2362	3	13	0	44	73	8	9	41	14	0	0	0	35	20	2	0	0	0	0	0	6	0	8	0	0	0	0	0	0	1	19	16	78	1	9	24	129	35	3	1	0	2	0	6
KJ508055.1	mitochondrion	39	80	12	20	0	0	0	15	19	7	0	241	290	231	47	0	18	24	3	0	0	0	0	0	13	1	2	0	0	2	0	1	0	111	434	245	208	24	54	25	114	113	0	119	0	278	4	68
KJ807794.1	rRNA	0	0	0	0	0	0	0	0	0	0	0	0	0	0	0	0	0	0	0	0	0	0	0	0	0	0	0	0	0	0	0	0	0	0	0	0	0	0	0	0	0	0	0	0	0	0	0	0
XM_015756347.1	Oryza	0	0	0	0	0	0	0	0	0	0	0	0	0	0	0	0	0	0	0	0	0	0	0	0	0	739	0	629	388	587	330	189	638	0	0	0	0	0	0	0	0	0	0	0	0	0	0	0
KU556168.1	rRNA	2	3480	2	0	0	0	0	0	0	0	6	0	0	0	0	0	0	0	0	0	0	0	0	0	0	0	0	0	0	0	0	0	0	0	0	0	0	0	0	0	0	0	0	0	0	0	0	0
AF117600.1	manduca	110	139	196	273	10	0	0	1397	295	119	0	4	0	0	0	0	4	0	0	0	0	0	0	3	0	0	0	0	0	0	0	0	0	0	0	0	0	0	0	0	43	30	0	0	0	0	0	0
AB841487.1	rRNA	12	19	13	30	0	0	0	129	86	102	254	204	132	93	179	0	21	31	16	0	0	0	4	0	1	0	24	0	0	0	0	0	0	195	113	284	120	96	147	124	165	283	0	175	0	175	0	15
AC239120.1	Other	81	70	22	40	7	0	4	12	49	10	34	119	81	43	18	20	113	33	61	0	2	4	4	0	116	5	42	5	5	4	7	3	12	400	235	343	185	77	47	43	60	52	4	13	0	29	0	84
KR360604.1	rRNA	0	0	3	3	24	5	0	12	1	2	8	76	55	103	65	29	3	0	2	23	16	12	91	43	0	3	2	0	2	0	1	1	2	101	54	170	49	9	28	18	27	35	14	31	3	28	0	9
KC413836.1	rRNA	30	34	17	85	1	0	0	295	77	117	393	102	67	95	116	0	37	43	14	0	0	0	0	0	24	0	41	0	0	1	1	0	0	77	114	243	122	152	122	91	128	215	1	192	0	99	0	10
KT368137.1	Other	18	23	13	13	0	0	0	59	32	24	133	1	4	4	3	37	19	34	18	0	0	31	0	0	5	77	4	72	49	89	57	51	112	0	4	7	1	9	4	7	5	6	42	18	0	14	0	1
KX187330.1	rRNA	33	14	1593	30	0	0	0	0	0	0	3	16	2	30	9	1	45	42	19	0	0	0	0	0	8	0	0	0	0	0	0	0	0	6	22	50	11	0	0	0	12	14	0	89	0	52	0	6
XM_015758006.1	mitochondrion	0	0	0	0	0	0	0	0	0	0	0	0	0	0	0	0	0	0	0	0	0	0	0	0	0	740	0	560	357	557	331	187	579	0	0	0	0	0	0	0	0	0	0	0	0	0	0	0
LC133952.1	rRNA	2	3258	0	1	0	0	0	0	0	1	41	0	0	0	0	0	0	0	0	0	0	0	0	0	0	0	0	0	0	0	0	0	0	0	0	0	0	0	0	0	0	0	0	0	0	0	0	0
LT571449.1	Other	0	1	0	0	0	0	0	5	7	13	14	14	2	3	0	6	0	0	0	0	0	4	0	0	10	7	0	6	4	5	6	1	14	0	0	1	7	3	2	4	11	2	12	11	0	4	0	1
XM_013319626.1	Other	20	6	50	1	0	0	0	59	67	21	17	286	176	95	57	43	737	162	147	1	4	5	1	5	92	4	75	1	0	0	0	0	0	0	0	25	4	36	15	24	167	286	3	78	9	51	3	12
XM_015763922.1	Oryza	0	0	0	0	0	0	0	0	0	0	0	0	0	0	0	0	0	0	0	0	0	0	0	0	0	743	0	590	331	564	282	144	587	0	0	0	0	0	0	0	0	0	0	0	0	0	0	0
CP011515.1	Other	0	0	0	0	0	0	0	0	0	0	0	2	0	1	2	0	0	0	0	0	0	0	0	0	0	0	0	1	0	0	0	0	0	1	1	0	0	0	0	0	1	0	0	4	0	0	0	0
KP881616.1	mitochondrion	0	2	1	1	458	228	89	2	2	2	0	17	15	3	1	23	2	1	1	68	147	79	310	415	2	57	1	93	73	147	20	12	14	5	22	23	6	2	5	1	4	4	48	7	110	32	40	4
LT594504.1	E.coli	10	7	4	18	0	0	0	44	19	16	70	8	231	12	1	6	16	10	942	0	0	6	0	0	5	93	3	83	48	102	27	33	95	5	5	9	3	3	6	3	5	8	12	435	0	8	0	1
KT935264.1	rRNA	2	3171	1	0	0	0	0	0	0	1	33	0	0	0	0	0	0	0	0	0	0	0	0	0	0	0	1	0	0	1	0	0	0	0	0	0	0	0	0	0	0	0	0	0	0	0	0	0
AY186577.1	manduca	77	99	39	13	12	4	3	161	249	191	111	66	57	52	24	3	38	47	45	3	5	6	1	8	195	2	214	5	1	11	3	1	0	30	13	86	75	177	35	57	41	76	2	210	1	346	12	4
CP007668.1	Other	0	0	0	0	0	0	0	0	2	0	0	0	0	0	0	0	0	0	0	0	0	0	0	0	0	0	0	0	0	0	0	0	0	0	0	0	0	0	0	0	0	0	0	0	0	0	0	0
HG975524.1	Other	0	0	0	0	262	123	129	0	0	0	0	0	0	0	0	319	0	0	0	184	146	215	164	141	0	158	0	164	82	159	102	83	203	0	0	0	0	0	0	0	0	0	259	6	117	0	169	0
AM690450.1	manduca	0	1	0	1	0	0	0	0	0	0	0	0	4	0	0	0	0	0	0	0	0	191	59	86	534	9	1330	648	5	11	54	0	2	37	0	5	0	10	7	46	1	0	0	0	0	0	0	15
XM_004927805.2	Other	65	31	14	35	4	0	0	18	40	17	4	44	62	155	68	5	48	38	30	0	0	4	0	0	235	1	66	1	1	0	2	4	26	682	126	230	337	106	33	67	21	29	2	14	5	17	7	23
FP243376.4	Other	28	47	15	30	15	8	0	12	39	14	25	43	54	21	25	24	51	17	18	34	27	29	19	22	47	18	13	12	11	23	9	3	27	70	88	114	36	33	26	15	32	15	12	10	4	16	3	13
X93408.1	rRNA	20	77	25	232	0	0	0	182	57	115	263	138	102	162	125	0	18	64	52	0	0	0	0	0	2	0	26	0	0	0	0	0	0	61	98	241	175	82	63	56	74	103	1	190	1	193	0	6
GU205787.1	rRNA	31	58	41	104	1	0	0	88	55	50	77	128	81	110	195	1	45	61	24	3	0	1	0	18	5	0	18	1	0	0	0	0	0	123	90	286	77	47	39	32	151	310	0	277	0	185	0	14
AF053132.1	manduca	5	1	0	0	0	0	0	0	1	2	0	65	169	583	1771	117	10	26	5	0	0	1	0	5	13	3	6	1	0	0	0	0	1	19	4	2	17	4	7	1	2	12	0	18	0	163	12	11
XM_011571028.1	mitochondrion	131	109	52	10	0	0	0	197	499	159	79	51	120	47	16	0	60	26	26	0	0	0	0	0	207	0	228	0	0	0	0	0	0	21	7	102	42	156	28	51	56	96	0	209	0	102	0	5
KC413879.1	rRNA	37	72	63	160	1	0	0	126	40	51	147	93	99	155	143	1	58	81	42	0	0	0	0	0	11	0	39	0	0	0	0	0	0	92	119	358	93	73	62	53	145	174	1	187	0	97	0	5
AY672800.1	manduca	1	1	2	1	0	0	0	2	2	1	4	8	302	38	2203	62	62	26	17	0	0	0	0	0	2	3	3	0	0	5	0	0	0	2	0	4	1	2	0	0	2	21	1	5	0	186	10	5
AJ830761.1	rRNA	26	52	40	122	6	3	0	230	79	67	238	101	91	160	147	3	48	58	30	0	2	2	3	3	15	0	21	1	1	1	0	0	0	85	97	269	81	77	61	61	113	145	6	173	0	89	0	11
KC741179.1	Other	68	33	15	14	97	28	63	86	60	66	36	54	83	42	28	27	57	15	27	107	73	62	107	53	156	27	12	19	16	11	5	10	39	107	134	146	102	20	17	24	6	18	119	46	150	40	60	19
KM891057.1	rRNA	4	2	11	6	0	0	0	56	54	55	138	240	139	32	233	0	0	3	1	0	0	0	0	0	1	0	19	0	0	0	0	0	0	116	123	133	71	88	157	107	175	292	0	212	0	244	0	27
L20096.1	manduca	30	26	17	24	32	10	1	82	30	48	39	63	55	44	19	35	43	24	25	93	85	25	50	61	106	8	61	10	9	19	5	5	7	16	20	109	38	9	5	18	25	34	35	39	21	38	18	4
XM_013322396.1	Other	1	0	35	2892	0	0	0	0	0	0	0	0	0	0	0	0	0	0	0	0	0	0	0	0	0	0	0	0	0	0	0	0	0	0	0	0	0	0	0	0	12	43	0	0	0	0	0	0
KC413866.1	rRNA	7	16	14	35	2	0	0	33	19	23	42	146	109	229	175	1	17	21	8	4	3	0	11	1	12	0	20	0	1	1	0	0	0	139	185	301	137	83	42	22	105	189	2	143	2	88	0	12
GU731529.1	manduca	35	9	4	1	5	0	0	0	5	14	7	0	2	0	0	0	0	0	0	0	0	141	0	0	3	0	1	1	1	1	0	0	0	0	0	0	0	0	0	0	0	4	0	0	0	0	0	0
KT946011.1	Other	28	31	9	33	102	18	36	39	1	3	4	30	75	15	23	9	155	215	102	31	64	44	137	74	0	6	6	9	4	5	1	2	2	22	28	49	27	68	49	37	51	32	27	11	28	10	16	5
XM_011269316.1	Other	253	320	165	16	0	0	0	110	180	33	8	2	4	0	3	0	17	6	0	0	0	0	0	0	26	0	8	0	0	0	0	0	0	12	1	7	4	16	3	1	15	94	0	649	0	820	0	1
AY821560.1	manduca	13	2	0	1	0	0	0	1	3	0	0	0	0	0	1	1	35	47	5	0	0	28	5	32	179	17	204	19	15	40	33	32	408	1272	7	201	211	25	3	3	1	2	1	1	0	0	0	3
EF710630.1	Other	85	145	59	13	35	0	1	15	70	15	33	69	65	11	23	129	183	68	126	2	1	12	4	9	39	9	24	9	7	12	5	8	21	99	55	193	123	82	60	26	34	33	116	12	4	17	3	46
XR_001228769.1	Other	111	171	22	14	0	5	0	9	56	5	13	88	87	15	20	7	107	34	71	0	5	5	0	5	57	8	12	3	0	4	4	1	4	89	281	324	101	78	40	38	46	50	0	11	0	23	3	107
CP016428.1	Other	3	2	3	3	0	0	0	0	1	2	11	55	27	91	91	0	1	2	0	0	0	0	0	0	0	0	0	1	0	3	1	0	0	32	50	154	38	0	1	1	155	265	1	523	0	387	0	68
KF367262.1	rRNA	87	58	15	42	0	0	0	101	52	62	72	152	242	64	48	0	21	28	40	0	0	0	0	0	19	1	14	0	0	0	0	0	0	87	155	282	119	46	55	51	93	158	0	31	0	68	0	30
KU380271.1	rRNA	10	23	14	41	5	1	1	99	40	72	240	135	117	119	107	5	30	34	23	1	1	3	5	7	4	1	11	1	0	1	0	1	1	126	93	241	135	40	58	71	52	89	3	98	2	151	0	12
XM_015794300.1	Oryza	0	0	0	0	0	0	0	0	0	0	0	0	0	0	0	0	0	0	0	0	0	0	0	0	0	673	0	525	320	491	204	101	539	0	0	0	0	0	0	0	0	0	0	0	0	0	0	0
KT282394.1	rRNA	0	2821	2	1	0	0	0	0	0	0	21	0	0	0	0	0	0	0	1	0	0	0	0	0	1	0	0	0	0	0	0	0	0	0	0	0	0	0	0	0	0	0	0	0	0	0	0	0
XM_014501470.1	mitochondrion	165	180	41	57	0	0	0	13	45	14	2	157	180	41	44	0	215	63	194	0	4	0	0	0	154	0	27	0	0	0	0	0	0	177	151	122	204	39	34	38	11	32	0	6	0	22	0	58
AJ830752.1	rRNA	29	48	54	122	69	28	7	113	39	71	180	83	82	147	103	7	60	69	29	12	26	3	57	24	4	4	14	3	1	2	3	4	7	86	115	312	75	60	36	23	91	104	21	189	14	75	9	7
DQ347469.1	rRNA	17	20	18	72	0	0	0	94	29	38	76	90	92	184	118	1	18	22	5	0	0	0	4	0	10	0	11	0	0	0	0	0	0	77	106	320	96	65	40	38	170	265	0	288	0	146	0	9
KF533376.1	rRNA	5	6	1	12	34	14	6	20	6	11	39	28	28	35	33	49	12	6	5	23	24	55	138	76	0	6	5	18	13	11	9	10	16	53	32	65	70	14	20	15	17	34	57	24	5	28	15	2
KU314941.1	Other	7	9	11	11	0	0	0	30	16	17	109	5	5	9	8	31	7	5	8	0	0	29	0	0	1	72	3	68	43	106	73	46	97	2	6	8	2	4	2	0	3	5	17	12	0	14	0	0
CP008247.1	Other	2	2621	0	3	0	10	0	0	0	0	30	1	1	2	1	0	0	0	0	0	0	0	0	0	0	2	0	0	0	0	1	0	0	0	0	1	0	0	1	1	0	3	0	1	0	2	0	0
AB608843.1	rRNA	26	44	38	135	3	0	0	156	61	57	91	92	89	147	134	1	49	58	29	0	2	1	0	0	8	0	16	0	0	0	0	0	0	99	125	331	116	51	49	32	131	165	2	181	0	88	0	8
XM_013334426.1	Other	226	185	299	118	0	0	0	20	77	9	0	28	23	4	4	0	544	109	260	0	0	1	0	0	142	0	65	0	0	0	0	0	0	4	0	7	3	136	49	33	61	118	0	13	0	27	0	8
AC239114.1	Other	36	33	14	29	8	5	0	4	17	3	62	111	137	32	40	23	68	26	31	13	28	12	5	0	43	3	14	7	1	7	5	2	12	73	118	156	94	89	44	20	284	47	9	4	1	30	6	42
HQ007028.1	manduca	27	20	23	7	8	1	2	14	9	15	5	111	166	472	777	181	35	86	27	2	0	1	1	0	16	0	8	0	0	0	1	0	0	20	20	12	25	23	4	12	32	70	3	49	8	121	43	13
AP017423.1	Other	21	26	801	24	0	0	10	2	2	0	5	17	5	22	21	4	38	17	13	0	0	0	0	0	5	0	0	1	0	1	0	0	0	3	20	42	13	1	0	0	20	15	0	44	0	40	0	0
XM_015791226.1	Oryza	0	0	0	0	0	0	0	0	0	0	0	0	0	0	0	0	0	0	0	0	0	0	0	0	0	579	0	465	291	419	333	148	490	0	0	0	0	0	0	0	0	0	0	0	0	0	0	0
CP010836.1	Other	0	0	1	1	0	0	0	317	96	130	722	36	25	135	42	2	1	1	0	0	0	2	0	0	40	2	32	2	1	2	0	0	4	20	60	190	33	32	12	30	55	58	2	148	0	128	0	9
AF479101.1	rRNA	0	0	0	0	0	0	0	0	0	0	0	0	0	0	0	0	0	0	0	0	0	0	0	0	0	0	0	0	0	0	0	0	0	0	0	0	0	0	0	0	0	0	0	0	0	0	0	0
KU376436.1	rRNA	2	2539	0	1	0	0	0	0	0	3	89	0	0	0	2	0	0	0	0	0	0	0	0	0	0	0	0	0	0	0	0	0	0	0	0	0	0	0	0	0	0	0	0	0	0	0	0	0
KT001552.1	rRNA	13	20	13	52	0	0	0	51	23	22	64	158	134	191	144	0	10	23	20	5	0	2	8	7	2	0	24	0	0	0	0	0	1	151	105	383	135	54	50	46	69	97	1	123	0	105	0	12
KC966939.1	Other	20	22	11	3	3	3	3	116	182	66	35	1	12	41	15	18	29	57	76	0	3	5	0	4	42	3	32	5	0	4	0	2	5	6	4	9	23	97	52	58	19	29	9	351	51	332	11	30
AF526296.1	manduca	20	6	8	1385	94	14	5	57	50	5	8	0	1	0	0	0	2	0	0	0	19	1	0	3	0	0	0	0	0	0	0	0	0	0	0	0	0	0	0	0	282	43	7	0	0	0	0	0
XM_015774325.1	mitochondrion	0	0	0	0	0	0	0	0	0	0	0	0	0	0	0	0	0	0	0	0	0	0	0	0	0	569	0	464	289	402	312	151	464	0	0	0	0	0	0	0	0	0	0	0	0	0	0	0
KX266637.1	phage	0	0	0	0	0	0	0	1	1	1	2	0	67	0	0	0	0	0	40	0	0	0	0	0	0	0	0	0	0	0	0	0	0	0	0	0	0	0	0	0	0	0	0	117	0	0	0	0
KT440654.1	rRNA	0	2	0	1	45	11	0	1	1	0	7	10	6	15	11	32	2	2	3	25	13	29	105	95	0	1	0	4	3	2	1	1	1	14	7	32	18	2	3	3	5	4	33	9	13	9	10	2
NG_042640.1	rRNA	2	2539	0	1	0	20	0	0	0	0	76	0	0	0	0	0	0	0	0	0	0	0	0	0	0	0	2	0	0	0	0	0	0	0	0	0	0	0	0	0	0	0	0	0	0	0	0	0
XM_015774263.1	Oryza	0	0	0	0	0	0	0	0	0	0	0	0	0	0	0	0	0	0	0	0	0	0	0	0	0	564	0	437	277	442	291	140	481	0	0	0	0	0	0	0	0	0	0	0	0	0	0	0
AJ830753.1	rRNA	41	61	40	168	0	0	0	83	47	28	66	102	138	99	192	0	61	89	41	0	0	0	0	0	7	0	23	0	0	0	0	0	0	66	101	255	58	88	43	28	105	196	0	111	0	67	0	11
KJ440077.1	mitochondrion	74	74	38	43	0	0	0	93	91	25	12	171	194	100	22	0	34	13	7	0	0	0	0	0	86	0	25	1	0	0	1	0	0	88	182	235	149	45	82	33	32	57	0	98	0	85	0	32
XM_004926373.2	mitochondrion	145	133	63	52	0	0	0	34	181	53	29	27	42	11	13	0	73	31	44	0	0	0	0	0	56	0	50	0	0	0	0	0	0	136	19	48	63	158	27	27	38	46	1	103	0	110	0	102
XM_013284803.1	Other	3	10	2	12	37	13	0	7	4	6	9	41	24	68	55	16	19	34	6	9	2	4	40	21	7	2	3	0	0	1	2	1	0	34	35	94	23	28	16	13	46	54	16	64	1	41	3	8
AF329479.1	Other	13	26	7	34	0	0	0	18	33	27	14	115	43	41	86	11	53	26	52	0	0	1	0	0	202	0	16	0	0	1	0	1	0	418	57	41	86	28	22	22	31	18	0	53	0	359	1	54
KP327715.1	mitochondrion	7	13	6	6	172	144	7	17	24	11	3	99	88	96	33	3	3	8	2	6	2	17	99	109	7	49	2	48	36	50	18	7	8	56	227	125	79	18	14	10	45	45	31	89	100	192	27	23
XM_013281910.1	Other	108	116	51	14	4	7	1	40	77	21	28	64	35	11	22	10	198	38	101	12	0	10	0	11	250	3	133	7	6	6	2	0	9	28	3	16	9	105	14	45	100	160	11	7	0	15	0	21
HM363515.1	manduca	41	76	36	19	0	0	0	10	89	20	3	74	294	27	563	147	93	36	52	0	0	19	13	4	52	8	23	1	0	2	0	0	2	96	10	5	36	40	14	31	38	54	7	18	0	70	18	24
KX171207.1	rRNA	0	0	0	0	2	0	0	0	0	0	0	0	0	0	0	3	0	0	0	0	2	0	1	1	1	358	0	274	209	275	68	51	277	0	0	14	0	0	0	0	0	0	1	0	0	0	1	0
LT599049.1	Other	0	1	0	0	0	0	0	0	0	0	9	0	0	0	8	0	0	1	0	0	0	0	0	0	0	1	0	0	1	2	0	0	2	0	0	2	0	0	0	6	0	0	0	0	0	0	0	0
HG975522.1	Other	0	0	0	0	247	92	137	0	0	0	0	0	0	0	0	239	0	0	0	161	109	167	106	144	0	97	0	74	66	121	53	58	107	0	0	0	0	0	0	0	0	0	219	0	96	0	156	0
JF495702.1	rRNA	21	33	35	114	1	0	0	111	41	41	74	122	92	126	117	2	42	50	25	0	0	0	0	0	8	0	19	0	0	0	0	0	0	85	89	246	101	65	35	26	128	157	0	199	0	107	0	9
AF032873.1	manduca	33	29	14	18	0	0	0	3	14	10	7	24	56	14	14	4	76	37	31	1	0	9	5	0	120	10	92	10	2	8	5	2	1	283	70	322	186	161	57	67	2	27	0	0	0	4	0	7
AF118384.1	manduca	50	61	23	13	8	0	8	27	112	21	15	27	39	21	16	9	83	18	52	0	3	4	0	0	104	1	18	6	6	6	1	1	18	87	15	34	46	75	15	38	18	50	3	4	0	15	0	25
XM_015793077.1	Oryza	0	0	0	0	0	0	0	0	0	0	0	0	0	0	0	0	0	0	0	0	0	0	0	0	0	574	0	420	279	420	204	104	447	0	0	0	0	0	0	0	0	0	0	0	0	0	0	0
AF109731.1	Other	92	82	40	19	0	0	0	73	54	35	28	89	88	70	48	0	149	33	61	0	0	0	0	0	239	0	85	0	0	0	0	0	0	74	31	58	25	71	15	42	45	116	0	72	0	65	0	31
KM592971.1	mitochondrion	0	0	0	0	90	54	4	5	0	0	0	4	4	1	0	10	0	0	0	29	15	13	58	75	1	11	1	23	10	22	11	6	10	1	5	3	3	0	0	0	0	1	84	1	21	0	14	0
AY672783.1	manduca	32	223	2	4	226	76	8	11	66	25	6	17	54	9	139	68	18	5	8	0	0	13	3	28	16	4	5	2	3	15	2	3	58	29	22	2	3	13	4	2	30	180	222	7	7	150	63	1
XM_013345648.1	Other	103	150	87	3	7	15	26	48	78	16	14	0	3	0	3	4	16	3	1	0	4	8	0	9	8	1	6	0	0	1	0	1	2	8	2	1	0	10	3	0	12	64	9	486	31	553	86	5
CP014273.1	E.coli	19	13	11	14	0	0	0	64	37	41	159	9	8	12	9	16	28	20	16	0	0	25	0	0	8	54	5	37	32	60	30	33	77	2	7	20	8	5	2	4	4	9	12	18	0	20	0	1
KT970065.1	mitochondrion	0	0	0	0	434	196	118	0	1	0	0	0	2	1	0	2	0	0	0	47	107	39	335	414	1	7	0	8	6	25	6	3	4	0	0	0	0	0	0	0	0	0	122	0	235	0	36	0
X92805.1	manduca	7	13	1	17	30	6	15	12	15	14	3	12	4	9	6	33	15	19	5	21	26	356	208	147	49	66	35	208	65	84	46	16	66	15	18	56	20	29	22	23	2	6	51	8	4	6	10	1
KC413852.1	rRNA	27	21	26	101	213	45	11	59	22	15	37	53	38	112	67	14	34	35	18	29	45	15	152	46	2	4	15	10	3	3	4	2	5	57	72	236	62	60	20	24	47	60	47	55	16	40	18	1
CP016584.1	Other	2	11	6	8	0	0	0	25	9	8	46	11	2	2	1	13	4	14	20	0	0	25	0	0	7	65	1	54	35	92	47	44	100	2	7	6	3	4	0	0	2	4	27	18	0	14	0	1
KR871003.1	Oryza	0	0	0	0	0	0	0	0	0	0	0	0	0	0	0	0	0	0	0	0	0	0	0	0	0	537	0	393	255	417	160	88	508	0	0	0	0	0	0	0	0	0	0	0	0	0	0	0
HG975513.1	Other	0	0	0	0	194	70	105	0	0	0	0	0	0	0	0	208	0	0	0	150	103	146	84	131	0	114	0	88	60	139	71	68	181	0	1	0	0	0	0	0	0	0	178	0	105	0	126	0
KX255639.1	rRNA	5	5	7	14	0	0	0	13	10	15	23	99	72	21	98	7	0	8	12	11	2	3	25	1	1	0	2	0	0	0	0	0	0	55	61	77	47	25	35	19	88	124	2	99	0	100	0	10
XM_015763923.1	Oryza	0	0	0	0	0	0	0	0	0	0	0	0	0	0	0	0	0	0	0	0	0	0	0	0	0	517	0	402	271	411	211	103	420	0	0	0	0	0	0	0	0	0	0	0	0	0	0	0
XM_015775322.1	Oryza	0	0	0	0	0	0	0	0	0	0	0	0	0	0	0	0	0	0	0	0	0	0	0	0	0	485	0	382	264	410	236	134	409	0	0	0	0	0	0	0	0	0	0	0	0	0	0	0
KX427103.1	rRNA	0	0	0	0	0	0	0	1	0	0	0	0	0	0	0	1	2	0	0	0	0	0	0	0	0	0	0	0	0	0	0	0	1	0	0	0	0	0	0	0	0	0	0	6	0	0	0	0
KU697903.1	Other	0	16	0	0	0	47	0	0	0	0	0	0	0	0	0	1	0	0	0	0	0	0	0	1	0	400	14	416	239	586	195	155	212	0	0	0	0	0	0	0	0	0	0	0	0	0	0	0
L38669.1	manduca	51	34	27	18	8	6	3	9	53	21	0	46	171	86	91	72	36	9	6	8	0	3	0	4	2	1	2	1	0	0	0	1	1	3	9	7	11	70	8	22	53	55	10	6	1	21	0	19
M79326.1	manduca	1	6	6	4	9	0	0	13	54	13	6	43	82	30	12	10	183	396	155	4	2	1	0	0	2	0	17	2	1	8	0	0	0	23	12	173	95	7	51	39	25	29	4	34	3	12	1	25
XM_015761776.1	Oryza	0	0	0	0	0	0	0	0	0	0	0	0	0	0	0	0	0	0	0	0	0	0	0	0	0	549	0	409	244	400	181	98	421	0	0	0	0	0	0	0	0	0	0	0	0	0	0	0
U65138.1	rRNA	7	12	27	72	0	0	0	57	21	50	112	93	94	113	165	0	21	25	17	0	0	0	0	0	4	0	10	1	0	0	0	0	0	92	118	240	74	41	24	24	107	145	0	194	0	127	1	11
XM_012695260.1	Other	196	141	107	408	0	0	0	42	42	3	3	61	6	0	1	0	83	10	9	0	0	0	0	0	59	0	45	0	0	2	0	0	0	0	1	8	0	9	3	3	315	405	1	8	0	7	0	0
CP013663.1	E.coli	4	13	3	6	0	0	0	52	19	13	81	9	57	11	5	10	9	20	270	0	0	15	0	0	7	41	6	45	29	63	23	42	73	5	6	6	5	8	4	7	5	5	15	120	0	22	0	1
JN415760.1	manduca	13	36	2	85	0	0	0	431	104	25	38	249	7	2	20	11	54	24	4	0	8	0	0	0	164	0	22	0	1	1	0	2	3	125	54	74	40	143	4	14	108	20	1	0	0	10	0	14
KT459249.1	rRNA	0	0	0	0	0	0	0	0	0	0	0	0	0	1	0	0	0	0	0	0	0	0	0	0	0	0	0	0	0	0	0	0	0	0	0	0	0	0	0	0	0	0	0	0	0	0	0	0
XM_011659861.1	Other	19	52	7	19	0	0	0	21	62	28	8	102	32	58	82	0	39	30	40	0	0	0	0	0	139	0	25	0	0	0	0	0	0	231	43	64	113	49	18	33	35	18	0	63	0	253	0	87
XM_015795046.1	Oryza	0	0	0	0	0	0	0	0	0	0	0	0	0	0	0	0	0	0	0	0	0	0	0	0	0	496	0	366	242	364	257	132	382	0	0	0	0	0	0	0	0	0	0	0	0	0	0	0
XM_015774167.1	Oryza	0	0	0	0	0	0	0	0	0	0	0	0	0	0	0	0	0	0	0	0	0	0	0	0	0	445	0	394	236	347	258	108	429	0	0	0	0	0	0	0	0	0	0	0	0	0	0	0
HG975519.1	Other	0	0	0	0	235	66	93	0	0	0	0	0	0	0	0	223	0	0	0	126	105	139	110	105	0	89	0	77	49	98	56	47	120	1	0	0	3	2	0	1	1	0	184	1	93	0	137	0
KU598921.1	rRNA	0	0	0	0	0	0	0	0	0	0	0	0	0	0	0	0	0	0	0	0	0	0	0	0	0	0	0	0	0	0	0	0	0	0	0	0	0	0	0	0	0	0	0	0	0	0	0	0
EU032841.1	manduca	19	64	24	825	3	15	0	14	45	5	4	20	3	0	0	1	8	16	0	0	4	6	0	0	4	3	6	0	4	0	0	0	1	0	7	6	35	2	6	25	308	79	8	0	0	2	0	8
CP011525.1	Other	0	2	1847	5	0	0	0	0	0	2	5	4	1	0	1	0	9	0	3	0	0	0	0	0	7	0	2	0	0	0	0	1	0	5	1	0	1	1	0	0	3	3	0	0	0	2	0	1
AF172845.1	manduca	7	3	2	10	2	1	32	41	54	103	35	5	2	11	6	5	3	8	1	0	2	10	1	10	32	2	73	7	0	6	9	2	8	87	141	50	68	5	13	6	25	24	2	557	105	338	51	0
AY672797.1	manduca	33	25	17	4	15	17	80	10	35	26	8	28	77	162	203	190	106	85	55	3	1	12	4	26	7	3	3	4	0	0	0	0	5	6	7	34	23	8	4	11	20	33	17	22	28	54	25	27
LC041127.1	rRNA	2	2137	0	3	0	0	0	0	0	0	35	0	0	0	0	0	0	0	0	0	0	0	0	0	0	0	2	0	0	0	0	0	0	0	0	0	0	0	0	0	0	0	0	0	0	0	0	0
AF117582.1	manduca	118	137	48	12	10	0	5	34	332	143	109	0	0	0	0	1	0	3	0	0	0	16	0	0	4	1	1	0	0	0	0	0	0	0	0	0	0	0	0	0	0	4	4	1	0	3	0	3
JN863293.1	rRNA	71	44	11	27	0	0	0	129	49	44	99	107	123	16	20	0	40	31	31	0	0	0	0	0	6	0	18	0	0	0	0	0	0	46	87	161	56	46	52	74	38	158	0	16	0	19	0	19
U88190.1	rRNA	51	52	70	133	0	0	0	70	29	53	122	50	21	89	130	0	56	79	73	0	0	0	0	0	6	0	12	0	0	0	0	0	0	33	139	80	87	43	11	25	56	90	0	198	0	222	0	26
FJ817764.1	rRNA	24	21	13	40	3	0	6	129	45	76	231	116	85	83	81	4	35	52	30	8	0	3	4	0	0	2	6	4	2	0	2	2	1	102	73	171	63	47	49	33	52	69	2	71	0	70	0	5
DQ205092.1	Other	43	36	9	10	2	0	0	27	113	38	53	53	75	24	38	30	95	20	24	10	0	4	0	9	79	5	27	7	2	9	2	2	8	82	126	151	41	88	26	31	29	29	9	12	0	18	2	36
X64715.1	manduca	378	168	170	74	0	7	2	0	1	1	0	83	200	46	6	0	125	105	29	0	0	2	10	5	41	0	4	1	0	0	0	0	0	0	0	34	33	7	5	11	140	347	8	12	0	1	0	1
XM_013330263.1	Other	32	34	3	10	1	4	0	4	22	7	5	29	18	80	52	1	60	26	8	0	0	2	0	0	142	2	50	3	0	0	0	1	13	512	50	175	232	94	28	43	13	15	0	3	0	14	10	21
KU551134.1	rRNA	0	0	0	0	0	0	0	0	0	0	0	0	0	0	0	1	0	0	0	0	0	0	0	0	0	0	0	0	0	0	0	0	0	0	1	0	0	0	0	0	0	0	0	0	0	0	0	0
GU816793.1	rRNA	24	38	30	97	1	0	0	80	46	38	63	84	67	98	97	1	41	57	31	0	0	0	0	1	5	0	20	0	0	0	0	0	0	86	101	306	131	50	46	40	79	105	1	108	0	79	0	6
AF436372.1	rRNA	32	52	31	110	0	0	0	66	30	28	67	82	72	137	103	0	39	62	31	1	0	0	0	0	6	0	20	0	0	0	0	0	0	73	88	224	96	56	47	33	91	104	2	143	0	73	0	8
HM753699.1	phage	0	0	1	0	0	0	0	1	2	1	1	2	197	1	0	0	0	0	648	0	0	0	0	0	0	0	0	0	0	0	0	0	0	0	0	0	0	0	0	0	1	0	0	337	0	0	0	0
GU731532.1	manduca	98	136	27	13	13	27	7	27	53	33	17	31	3	1	0	20	2	0	4	0	1	12	2	12	3	0	1	0	0	0	0	0	0	0	0	1	0	1	0	1	113	99	19	27	3	17	0	2
JF495697.1	rRNA	4	5	9	40	0	1	0	73	15	30	42	52	36	91	72	2	14	19	2	1	1	0	1	0	18	0	30	0	0	0	0	0	0	38	80	289	58	76	52	48	142	206	1	195	0	159	0	5
XM_015793092.1	Oryza	0	0	0	0	0	0	0	0	0	0	0	0	0	0	0	0	0	0	0	0	0	0	0	0	0	493	0	400	245	392	80	50	433	0	0	0	0	0	0	0	0	0	0	0	0	0	0	0
HG670306.1	Other	17	45	5	2	0	0	0	80	21	22	153	34	16	34	20	5	2	6	6	0	0	18	0	0	4	11	2	18	6	33	5	8	12	21	22	36	11	38	2	4	8	4	4	23	0	9	0	0
KM669489.1	rRNA	31	29	3	45	0	0	0	195	62	79	282	87	76	50	75	0	9	25	15	0	0	0	0	0	4	0	27	0	0	0	0	0	0	93	57	192	103	43	57	30	50	69	0	100	0	82	0	7
KT946012.1	Other	2	17	4	6	131	12	41	11	0	2	3	19	53	11	15	6	12	9	4	4	41	31	124	140	1	3	0	9	1	9	5	2	6	18	7	38	24	22	36	14	30	16	24	4	13	14	10	5
XM_015761777.1	Oryza	0	0	0	0	0	0	0	0	0	0	0	0	0	0	0	0	0	0	0	0	0	0	0	0	0	458	0	337	239	331	225	105	365	0	0	0	0	0	0	0	0	0	0	0	0	0	0	0
AY395255.1	Other	30	14	13	5	16	3	17	9	48	7	9	84	162	36	32	67	97	55	20	21	7	65	21	16	262	21	51	52	24	19	3	1	7	22	5	47	30	52	31	36	22	94	45	12	0	8	3	27
HG975523.1	Other	0	0	0	0	203	76	83	0	0	0	0	0	1	0	1	200	0	0	0	149	93	113	87	90	0	97	0	84	50	101	67	53	119	0	1	0	0	1	0	0	1	0	167	1	62	1	106	0
HM234679.1	manduca	25	38	7	24	1	3	8	0	13	5	4	44	55	36	73	13	37	17	30	4	7	0	4	5	87	5	28	4	1	7	2	3	29	346	180	104	201	18	18	5	12	39	5	9	0	20	1	32
LO017738.1	E.coli	10	19	5	18	0	0	0	49	22	18	128	15	2	8	1	14	26	16	13	0	0	12	0	0	12	42	6	45	25	53	26	34	69	2	4	10	2	4	2	1	4	4	20	13	0	6	0	2
AB900838.1	rRNA	59	35	17	16	0	0	0	84	42	31	45	132	224	12	18	0	24	18	25	0	0	0	0	0	9	0	31	0	0	0	0	0	0	71	67	172	89	37	60	52	50	221	0	21	0	26	0	15
XM_013306100.1	Other	31	67	15	13	4	11	7	56	86	31	21	34	37	24	50	7	46	21	63	32	3	2	4	2	73	1	25	0	3	0	0	0	4	353	271	83	91	20	8	7	20	28	2	55	0	74	1	18
AY821561.1	manduca	18	32	9	16	1	1	0	2	19	6	50	65	52	21	35	8	43	25	22	3	2	10	0	0	56	4	28	3	1	1	1	0	29	255	87	171	101	39	29	26	33	35	3	10	0	22	0	57
AP014938.1	Other	0	0	0	0	0	0	0	0	0	0	1	0	0	0	0	0	0	0	0	0	0	0	0	0	0	0	0	0	1	0	1	0	0	2	0	0	1	2	0	1	0	0	0	0	0	0	0	0
KJ461290.1	rRNA	0	0	0	1	25	23	4	6	1	0	1	10	18	16	17	37	0	2	1	15	43	22	108	28	0	6	2	4	8	6	2	2	11	19	7	38	16	2	2	1	5	3	14	12	0	13	4	2
GU084327.1	manduca	50	50	36	22	0	2	0	52	39	30	11	169	115	96	51	0	47	25	23	6	4	0	0	0	146	1	108	3	0	4	1	0	0	64	33	93	124	46	25	21	80	80	5	31	5	73	0	10
XM_017118491.1	mitochondrion	15	32	12	24	0	0	0	23	37	18	5	29	62	39	48	1	35	205	105	0	0	0	0	0	85	0	113	0	0	1	0	0	0	48	2	52	76	88	52	23	13	43	0	122	0	136	0	9
HG975521.1	Other	0	0	0	0	180	65	87	0	0	0	0	0	0	0	0	183	0	0	0	107	87	135	92	99	0	114	0	84	58	119	49	40	119	0	0	0	0	0	0	0	0	0	171	0	65	0	117	0
AJ830746.1	rRNA	10	16	5	62	0	1	0	73	32	30	67	68	164	29	111	0	15	33	5	0	0	0	0	0	7	0	12	0	0	0	0	0	1	43	83	188	63	80	32	13	114	149	0	153	0	88	0	18
CP014067.1	Other	0	0	17	0	0	0	0	0	3	1	12	0	0	0	0	0	0	33	0	0	0	0	0	0	0	0	3	0	0	0	0	0	0	0	0	0	0	3	3	688	0	0	0	0	0	0	0	0
GU084330.1	manduca	15	12	10	5	0	101	0	10	6	3	2	13	13	11	4	24	6	10	12	114	264	202	100	94	50	172	14	141	4	5	9	0	100	7	8	23	24	4	4	6	9	17	0	5	0	21	57	1
AP007155.1	Other	1	1921	0	0	0	16	0	0	0	0	0	0	0	0	0	0	0	0	0	0	0	0	0	0	1	2	0	0	0	0	0	0	0	0	0	0	0	0	0	0	0	0	0	0	0	0	0	0
XM_015767468.1	Oryza	0	0	0	0	0	0	0	0	0	0	0	0	0	0	0	0	0	0	0	0	0	0	0	0	0	397	0	315	215	309	245	107	345	0	0	0	0	0	0	0	0	0	0	0	0	0	0	0
KU905647.1	rRNA	1	0	1	2	30	27	18	0	1	0	0	4	7	0	0	11	0	1	2	27	34	16	133	46	0	1	0	5	1	0	1	1	1	5	6	14	2	4	0	1	4	6	9	3	5	3	2	0
XM_013905381.1	Other	47	22	16	12	8	0	6	58	64	42	22	70	58	48	57	11	70	18	23	1	0	3	4	0	89	2	16	1	0	1	0	2	2	88	46	92	79	53	7	20	30	41	3	33	0	43	1	90
KJ844946.1	rRNA	1	1	0	1	0	0	0	42	19	11	49	194	125	126	128	0	2	3	0	0	0	0	0	0	1	0	0	0	0	0	0	0	0	181	133	298	126	23	21	15	58	88	0	66	0	85	0	8
KX086308.1	rRNA	0	0	0	0	0	0	0	0	0	0	0	0	0	0	0	0	0	0	0	0	0	0	0	0	0	0	0	0	0	0	0	0	0	0	0	0	0	0	0	0	0	0	0	0	0	0	0	0
XM_013339608.1	Other	145	156	64	18	2	0	0	9	27	20	7	2	2	2	2	24	185	75	147	24	2	3	5	0	324	2	95	4	2	2	0	2	0	6	3	6	6	117	27	36	8	23	3	11	3	28	0	15
M17286.1	manduca	3	2	6	0	0	0	0	29	94	42	27	20	36	47	3	9	200	523	150	0	0	0	0	0	2	0	4	3	0	0	0	0	0	4	5	77	143	6	60	24	2	17	1	12	0	4	0	4
KX496548.1	Other	6	12	5	9	0	0	0	36	18	17	77	7	2	7	7	24	8	22	27	0	0	13	0	0	8	50	1	37	25	58	27	24	63	1	10	3	2	4	1	2	6	11	35	19	0	8	0	0
HG975520.1	Other	0	0	0	0	175	71	93	0	0	0	0	0	0	0	0	166	0	0	0	104	65	125	105	112	0	78	0	89	56	93	41	46	106	0	0	2	0	0	0	0	0	0	160	0	77	0	114	0
KM078470.1	rRNA	6	1	2	14	0	0	0	146	10	163	502	11	19	79	50	0	3	6	2	0	0	0	0	0	1	0	12	0	0	0	0	0	0	6	70	466	18	22	7	32	15	35	0	110	0	57	0	3
CP012035.1	Other	0	0	0	0	0	0	0	5	1	0	10	1	5	6	0	4	0	0	0	0	0	4	0	0	0	1	0	0	2	6	1	0	0	10	2	0	0	0	0	0	3	2	8	1	0	6	0	0
XM_015791486.1	Oryza	0	0	0	0	0	0	0	0	0	0	0	0	0	0	0	0	0	0	0	0	0	0	0	0	0	416	0	295	216	288	225	109	329	0	0	0	0	0	0	0	0	0	0	0	0	0	0	0
JX419395.1	rRNA	18	14	28	32	0	0	0	6	23	5	39	102	37	9	88	0	5	31	20	0	0	0	0	0	0	0	3	0	0	0	0	0	0	43	39	53	45	10	12	9	119	289	0	268	0	291	0	19
DQ207955.1	manduca	0	0	0	0	0	0	0	0	0	0	0	2	2	1797	1	0	0	0	0	0	0	0	0	0	0	0	0	0	0	0	0	0	0	0	0	0	0	72	0	0	0	0	0	2	0	0	0	0
XM_015787567.1	Oryza	0	0	0	0	0	0	0	0	0	0	0	0	0	0	0	0	0	0	0	0	0	0	0	0	0	415	0	310	206	293	221	103	325	0	0	0	0	0	0	0	0	0	0	0	0	0	0	0
XM_015769946.1	Oryza	0	0	0	0	0	0	0	0	0	0	0	0	0	0	0	0	0	0	0	0	0	0	0	0	0	371	0	325	186	323	217	102	340	0	0	0	0	0	0	0	0	0	0	0	0	0	0	0
XM_007663825.1	Other	74	58	28	4	46	18	7	17	17	16	2	28	52	4	4	9	193	23	70	16	21	26	20	1	170	9	67	19	11	11	2	0	3	9	8	31	8	41	8	17	29	79	12	6	1	13	5	61
XM_014510618.1	Other	61	30	15	5	16	0	0	30	107	52	10	28	17	15	53	17	71	12	21	15	16	6	0	0	58	1	36	8	6	10	4	13	15	137	318	72	47	61	3	8	13	28	1	0	0	3	0	118
GU816779.1	rRNA	12	15	7	32	0	0	0	11	7	7	10	111	136	120	156	0	8	7	2	0	0	0	0	0	6	0	9	0	0	0	0	0	0	73	123	355	139	24	33	16	89	125	0	82	0	68	0	2
AP007151.1	Other	0	1811	3	1	0	11	0	0	0	0	4	0	0	0	0	0	0	0	0	0	0	0	0	0	0	1	0	0	0	0	0	0	0	0	0	0	0	0	0	0	0	0	0	0	0	0	0	0
KF982845.1	rRNA	8	8	11	22	0	0	0	30	16	16	27	96	57	94	114	0	15	17	10	0	0	0	0	0	11	0	13	0	0	0	0	1	0	91	82	212	76	46	34	31	83	160	1	148	0	87	0	9
CP016545.1	Other	1	1	0	0	0	0	0	209	45	51	342	25	16	40	25	0	0	0	1	0	0	0	0	0	30	0	17	0	0	0	0	0	0	14	35	85	20	20	6	21	22	28	0	75	0	41	0	5
CP015851.1	Other	0	0	0	0	0	0	0	0	0	0	0	0	0	0	0	1	0	1	0	0	0	0	0	0	0	0	0	1	1	0	0	0	0	1	0	0	0	0	0	0	1	3	0	10	0	0	0	0
LN907826.1	Other	1	3	1	4	0	0	0	3	1	2	23	24	16	67	41	0	1	2	1	0	0	0	0	0	1	1	0	1	2	1	0	0	0	22	37	86	30	0	0	1	129	172	0	372	0	261	0	37
AB687555.1	Other	62	35	12	8	2	23	13	24	26	14	14	26	37	12	15	48	94	22	42	32	20	25	5	6	156	21	38	8	23	12	6	6	19	31	6	49	12	87	21	43	14	27	17	16	12	18	6	9
KC413871.1	rRNA	30	52	30	109	3	0	1	82	33	48	107	48	55	69	86	1	50	48	25	0	8	1	5	0	6	5	11	0	0	5	2	0	0	42	66	183	43	40	22	27	72	71	4	138	0	74	0	3
XM_015770233.1	Oryza	0	0	0	0	0	0	0	0	0	0	0	0	0	0	0	0	0	0	0	0	0	0	0	0	0	410	0	306	209	276	202	106	291	0	0	0	0	0	0	0	0	0	0	0	0	0	0	0
BT132328.1	Oryza	0	0	0	0	0	0	0	0	0	0	0	0	0	0	0	0	0	0	0	0	0	0	0	0	0	443	0	325	197	318	89	57	375	0	0	0	0	0	0	0	0	0	0	0	0	0	0	0
AF323589.1	manduca	0	0	0	0	0	0	0	12	35	9	18	0	1	0	0	0	0	0	0	0	0	1	0	0	0	0	0	0	0	0	0	0	0	0	0	0	0	0	0	0	0	0	0	0	0	0	0	0
AF423920.1	rRNA	1	0	0	14	2	4	0	33	15	21	111	189	69	72	136	2	1	5	3	1	0	2	13	0	0	0	3	0	0	0	0	0	0	84	106	272	210	9	12	11	34	71	0	80	0	54	0	1
AF234592.1	manduca	24	59	36	1132	0	0	0	13	35	8	1	24	3	0	0	1	9	8	1	0	4	1	0	0	1	0	6	0	0	0	0	0	0	0	6	3	21	0	6	9	140	36	1	0	0	0	0	6
HF562925.1	Other	94	125	23	37	0	0	0	8	18	7	25	79	52	19	30	0	165	40	64	0	0	0	0	0	47	0	23	0	0	0	0	0	0	211	49	111	84	35	21	18	30	22	0	12	0	11	0	33
AF423921.1	rRNA	17	56	32	149	0	0	0	152	41	83	290	79	65	94	75	0	10	29	24	0	0	0	0	0	2	0	15	0	0	0	0	0	0	53	66	107	58	26	28	17	26	50	0	59	0	22	0	2
CP010350.1	Other	3	7	0	0	0	0	0	5	13	3	11	5	0	8	2	5	1	0	0	0	0	1	0	0	2	8	0	9	4	5	0	2	13	9	0	23	2	0	0	0	10	4	6	2	0	8	0	0
KT946001.1	rRNA	13	23	23	90	1	0	0	31	23	23	27	86	89	55	163	0	12	30	14	0	0	0	0	0	9	0	12	1	0	0	1	0	0	88	118	186	64	49	40	25	68	119	0	83	0	46	0	9
HG975518.1	Other	0	2	0	0	162	69	72	1	1	0	2	1	3	2	2	163	0	0	0	114	83	139	93	91	0	84	0	68	32	65	44	39	78	1	4	6	0	0	1	0	0	1	139	1	51	2	93	0
GU816772.1	rRNA	8	9	4	33	1	0	0	65	22	37	63	47	50	125	67	1	13	10	5	1	3	2	6	1	7	1	14	0	1	1	0	1	0	49	59	163	62	32	27	18	71	117	2	198	0	111	1	5
HG975515.1	Other	0	0	0	0	139	67	69	0	0	0	0	0	0	0	0	167	0	0	0	101	75	105	78	101	0	87	0	69	69	74	52	56	116	0	0	0	0	0	0	0	0	0	136	0	58	0	100	0
FJ817835.1	rRNA	4	11	3	10	1	0	0	59	19	31	48	103	54	125	73	1	8	9	2	0	0	0	0	0	1	0	8	1	0	0	0	1	0	84	56	154	52	34	42	42	89	133	0	144	0	148	0	7
KJ461230.1	rRNA	0	2	0	0	19	14	5	4	0	5	3	25	27	43	46	27	0	1	0	17	10	11	89	49	2	1	1	3	4	3	1	1	0	40	31	97	23	5	5	7	10	13	11	11	1	15	1	3
KX585266.1	rRNA	0	0	0	0	0	0	0	103	22	91	426	6	6	10	10	0	0	0	0	0	0	0	0	0	12	0	25	0	0	0	0	0	0	5	14	30	7	21	3	6	14	14	0	74	0	51	0	0
XM_014511081.1	Other	11	15	10	8	17	0	5	2	15	2	2	8	1	1	3	1	7	1	2	12	0	1	4	0	7	3	1	0	0	0	0	0	0	0	1	0	0	3	3	10	17	4	2	0	0	0	0	0
FJ817733.1	rRNA	11	10	7	9	0	0	1	42	17	21	62	129	66	73	87	1	8	24	8	0	0	0	0	0	1	0	2	0	0	0	0	0	1	141	43	222	81	16	22	19	51	155	0	120	0	115	0	6
XM_014501742.1	Other	45	26	36	39	0	0	0	4	45	9	5	52	38	22	104	4	57	52	62	0	0	0	0	0	57	0	17	0	0	0	0	0	5	165	92	23	20	93	22	21	50	46	0	14	0	69	0	41
XM_015769741.1	Oryza	0	0	0	0	0	0	0	0	0	0	0	0	0	0	0	0	0	0	0	0	0	0	0	0	0	378	0	279	186	302	182	90	283	0	0	0	0	0	0	0	0	0	0	0	0	0	0	0
XM_015760794.1	Oryza	0	0	0	0	0	0	0	0	0	0	0	0	0	0	0	0	0	0	0	0	0	0	0	0	0	375	0	302	171	291	170	75	301	0	0	0	0	0	0	0	0	0	0	0	0	0	0	0
XM_015787786.1	Oryza	0	0	0	0	0	0	0	0	0	0	0	0	0	0	0	0	0	0	0	0	0	0	0	0	0	368	0	288	181	308	166	84	289	0	0	0	0	0	0	0	0	0	0	0	0	0	0	0
KU523578.1	Other	0	0	0	0	0	0	0	0	0	2	2	0	0	2	0	0	0	0	0	0	0	0	0	0	0	325	0	279	171	281	191	91	297	2	0	0	0	0	0	0	0	0	0	0	0	0	0	0
XM_013339562.1	Other	9	14	9	0	2	0	0	4	5	4	1	10	26	46	23	5	36	21	12	0	0	2	0	0	44	2	25	2	0	8	0	1	1	116	76	82	18	534	55	69	3	18	3	2	0	3	0	12
XM_015787471.1	Oryza	0	0	0	0	0	0	0	0	0	0	0	0	0	0	0	0	0	0	0	0	0	0	0	0	0	392	0	279	162	260	187	81	315	0	0	0	0	0	0	0	0	0	0	0	0	0	0	0
AK378031.1	Other	52	60	23	20	0	0	0	255	291	238	63	5	10	18	28	0	119	15	56	0	0	0	0	0	28	0	7	0	0	0	0	0	0	6	7	0	1	37	0	4	21	48	0	19	0	27	0	37
KU321683.1	Other	0	0	0	0	3	0	1	0	0	0	0	0	0	0	0	2	0	0	0	0	10	2	2	2	0	132	0	93	50	103	24	15	92	0	0	17	0	0	0	0	1	0	3	0	2	0	1	0
LT571436.1	Other	1	1	0	0	0	0	0	0	0	0	0	0	0	0	0	0	0	0	0	0	0	0	0	0	0	0	0	0	0	0	0	0	0	0	0	0	0	0	0	0	0	0	0	0	0	0	0	0
XM_014500457.1	Other	58	37	42	17	0	0	6	48	94	24	5	9	10	67	12	0	19	8	2	0	0	0	0	0	7	0	1	0	0	0	0	0	0	9	14	14	17	32	4	16	29	37	0	421	2	419	1	1
XM_012689180.1	Other	31	48	19	0	22	49	73	18	39	3	1	0	0	0	0	5	5	0	0	0	17	15	3	9	10	1	2	3	1	2	1	1	2	1	0	1	0	5	1	3	10	21	27	142	132	200	245	1
XM_012689737.1	Other	59	151	85	17	0	0	0	49	21	27	17	5	1	0	1	0	9	0	1	0	0	0	0	0	12	0	8	0	0	0	0	0	0	3	0	7	4	1	2	4	68	61	0	728	0	268	0	0
U09650.1	manduca	0	3	0	3	0	0	0	43	18	13	11	1	0	24	401	1	20	11	0	0	0	0	0	0	2	0	1	0	0	0	0	0	4	170	611	60	123	3	2	19	1	2	0	1	0	64	0	3
XM_013328820.1	Other	40	45	35	14	10	5	9	44	39	27	19	18	23	15	10	24	76	20	39	12	7	3	3	6	201	3	52	3	0	1	0	0	7	26	13	37	12	98	16	43	13	25	7	8	2	22	9	4
AY395246.1	Other	109	74	57	10	0	0	0	18	64	12	5	55	132	27	29	0	159	87	25	0	0	0	0	0	141	0	28	0	0	0	0	0	0	14	5	40	33	23	18	21	24	132	0	10	0	1	0	24
LN590700.1	Other	8	5	5	0	33	11	16	0	5	4	2	49	78	13	16	135	30	9	3	42	16	95	33	16	114	23	20	60	22	32	16	1	8	13	4	39	14	26	11	11	7	38	51	4	1	1	10	18
HG975517.1	Other	0	0	0	0	129	59	63	0	0	0	0	0	0	0	1	131	0	0	0	77	66	89	83	91	0	83	0	63	41	104	53	47	107	1	0	0	0	0	0	1	0	0	151	0	62	0	100	0
XM_015775194.1	Oryza	0	0	0	0	0	0	0	0	0	0	0	0	0	0	0	0	0	0	0	0	0	0	0	0	0	346	0	272	166	274	183	86	292	0	0	0	0	0	0	0	0	0	0	0	0	0	0	0
AY395249.1	Other	49	28	35	10	0	0	0	26	37	14	14	99	163	36	33	0	108	29	12	0	0	0	0	0	224	0	47	0	0	0	0	0	0	28	7	51	38	45	23	40	21	115	0	10	0	9	0	28
HG975516.1	Other	0	0	0	0	129	54	70	1	0	0	0	0	0	0	0	136	0	0	0	90	51	105	75	92	0	87	0	71	49	103	58	48	95	0	0	0	0	0	0	0	0	0	145	0	51	0	72	0
NR_076703.1	rRNA	0	0	0	0	0	0	0	0	0	0	0	0	0	0	0	0	0	0	0	0	0	0	0	0	0	0	0	0	0	0	0	0	0	0	0	0	0	0	0	0	0	0	0	0	0	0	0	0
GU084284.1	manduca	40	47	24	11	18	0	0	42	27	24	3	77	45	90	39	7	49	18	36	0	8	6	1	1	131	5	88	5	2	4	2	1	2	34	14	65	45	38	11	26	50	83	7	34	0	87	1	5
XM_015583295.1	Other	19	35	10	9	0	0	0	20	47	23	9	49	22	33	41	0	50	28	31	0	0	0	0	0	87	0	16	0	0	0	0	0	0	239	16	42	68	24	10	22	22	12	0	57	0	164	0	47
XM_015765796.1	Oryza	0	0	0	0	0	0	0	0	0	0	0	0	0	0	0	0	0	0	0	0	0	0	0	0	0	347	0	269	169	246	179	93	289	0	0	0	0	0	0	0	0	0	0	0	0	0	0	0
CP000725.1	Other	0	0	0	0	0	0	0	1	5	1	2	0	0	0	0	0	0	0	0	0	0	0	0	0	0	0	3	0	0	1	1	0	0	2	2	0	0	0	2	0	1	1	0	0	0	1	0	1
XM_015791910.1	Oryza	0	0	0	0	0	0	0	0	0	0	0	0	0	0	0	0	0	0	0	0	0	0	0	0	0	337	0	270	178	250	190	91	266	0	0	0	0	0	0	0	0	0	0	0	0	0	0	0
GQ293369.1	manduca	1	9	0	2	49	23	63	3	6	2	3	1	6	22	16	171	57	6	26	0	0	0	0	53	1	1	0	1	2	2	0	4	45	17	220	9	0	1	1	0	0	3	30	1	14	2	33	0
CP011360.1	Other	0	0	0	3	0	0	0	0	3	0	9	22	16	40	36	0	0	1	0	0	0	0	0	0	0	1	0	0	0	0	0	0	1	22	26	78	22	2	0	1	133	154	0	341	0	230	1	39
XM_006809684.1	mitochondrion	90	116	64	41	0	0	0	42	172	41	25	12	13	2	6	0	49	20	23	0	0	0	0	0	47	0	47	0	0	0	0	0	0	20	5	17	9	92	18	16	16	12	0	64	0	68	0	49
CP012640.1	Other	0	0	0	0	0	0	0	0	0	1	4	0	0	0	0	1	2	0	0	0	0	0	0	0	0	0	0	0	0	1	0	0	0	0	0	1	1	0	0	0	0	1	0	55	0	5	0	0
XM_015776582.1	Oryza	0	0	0	0	0	0	0	0	0	0	0	0	0	0	0	0	0	0	0	0	0	0	0	0	0	365	0	252	175	259	152	87	271	0	0	0	0	0	0	0	0	0	0	0	0	0	0	0
XM_015794123.1	Oryza	0	0	0	0	0	0	0	0	0	0	0	0	0	0	0	0	0	0	0	0	0	0	0	0	0	295	0	283	154	251	190	93	288	0	0	0	0	0	0	0	0	0	0	0	0	0	0	0
AY672790.1	manduca	10	54	8	3	29	18	74	22	45	40	8	2	4	8	17	31	35	46	19	0	6	12	1	19	7	2	1	1	1	3	0	1	6	7	4	10	6	4	5	29	7	11	26	4	4	6	4	1
XR_001416424.1	Other	7	11	3	20	26	0	0	30	25	25	67	74	45	43	49	4	4	15	4	22	3	3	9	13	10	0	13	0	0	1	0	1	0	70	42	137	71	29	47	36	32	49	5	78	3	62	0	6
XM_015780502.1	Oryza	0	0	0	0	0	0	0	0	0	0	0	0	0	0	0	0	0	0	0	0	0	0	0	0	0	341	0	263	160	239	169	85	285	0	0	0	0	0	0	0	0	0	0	0	0	0	0	0
LC164226.1	rRNA	0	0	0	0	1	0	0	0	0	0	1	0	0	0	1	0	0	0	0	2	0	0	0	0	0	60	0	43	37	47	15	9	59	0	0	0	0	0	0	0	0	0	2	0	1	1	0	0
XM_015794244.1	Oryza	0	0	0	0	0	0	0	0	0	0	0	0	0	0	0	0	0	0	0	0	0	0	0	0	0	327	0	265	153	282	167	79	262	0	0	0	0	0	0	0	0	0	0	0	0	0	0	0
XM_004571607.3	mitochondrion	66	69	34	17	5	0	0	22	109	25	11	15	11	1	3	0	38	14	18	0	0	5	0	0	47	0	50	1	1	0	0	0	2	28	0	10	9	110	9	24	16	18	3	52	0	67	0	54
KC413841.1	rRNA	15	29	14	71	0	0	0	73	20	16	45	61	54	74	65	0	55	37	20	0	0	0	0	0	1	0	19	0	0	0	0	0	0	61	49	166	58	41	39	24	62	125	0	120	0	48	0	6
XM_011566994.1	mitochondrion	77	87	43	21	0	0	0	28	152	30	13	13	8	4	3	3	37	12	17	0	0	2	0	0	34	0	49	2	0	2	0	0	0	16	1	7	10	74	16	16	21	17	2	46	0	45	1	48
XM_015769909.1	Oryza	0	0	0	0	0	0	0	0	0	0	0	0	0	0	0	0	0	0	0	0	0	0	0	0	0	358	0	222	143	229	200	96	272	0	0	0	0	0	0	0	0	0	0	0	0	0	0	0
CP015987.1	Other	0	0	0	0	0	0	0	139	35	50	433	16	13	52	13	0	0	0	0	0	0	0	0	0	15	0	14	0	0	0	0	0	0	8	26	73	11	15	3	14	17	35	0	97	0	49	0	3
AY566167.1	manduca	3	3	0	0	0	0	0	0	1	4	7	12	9	24	237	1	1	0	0	0	0	0	0	0	0	0	0	0	0	0	0	0	0	8	1095	8	1	0	0	0	4	9	0	10	0	36	1	0
KP419452.1	rRNA	2	1	2	3	0	0	0	8	4	7	7	171	115	135	112	0	4	2	2	0	0	0	0	0	1	0	1	0	0	0	0	0	0	214	107	346	160	6	14	11	10	18	0	12	0	15	0	0
KC413878.1	rRNA	8	18	12	37	0	0	0	53	29	16	38	52	60	53	71	0	7	20	3	0	0	0	0	0	6	0	14	0	0	0	0	0	0	45	61	138	38	34	23	18	85	185	0	109	0	111	0	11
NR_137326.1	rRNA	0	0	0	0	27	12	17	0	0	0	1	0	0	1	0	19	0	0	0	22	13	22	20	16	0	28	0	21	19	28	15	10	34	0	0	71	0	0	0	0	0	0	24	0	7	0	17	0
AF030547.1	manduca	44	43	16	9	6	10	5	61	53	48	7	14	21	47	14	120	39	3	33	41	11	29	14	0	82	2	16	3	6	1	0	2	12	31	17	22	26	25	5	4	23	34	21	12	4	45	4	15
CP016016.1	Other	0	0	0	0	0	0	0	0	0	0	0	0	0	0	0	0	0	0	0	0	0	0	0	0	0	0	0	0	1	0	0	0	0	0	0	0	0	0	0	0	0	0	0	0	0	0	0	0
KX013221.1	Oryza	0	0	0	0	0	0	0	0	0	0	0	0	0	0	0	0	0	0	0	0	0	0	0	0	0	325	0	252	134	244	182	92	260	0	0	0	0	0	0	0	0	0	0	0	0	0	0	0
JN800616.1	rRNA	15	23	21	59	0	0	0	90	16	20	67	56	63	96	103	0	11	21	4	0	0	2	0	0	6	0	7	0	0	1	0	0	0	53	63	186	58	25	22	11	50	67	0	48	0	30	0	1
KC413848.1	rRNA	9	11	12	38	9	0	0	64	20	29	62	55	53	61	79	1	26	12	12	0	0	0	4	6	8	0	12	0	1	1	0	0	0	71	82	179	74	34	36	22	71	89	3	96	0	54	0	3
LC134204.1	rRNA	0	1467	0	0	0	0	0	0	0	0	15	0	0	0	0	0	0	0	0	0	0	0	0	0	0	0	0	0	0	0	0	0	0	0	0	0	0	0	0	0	0	0	0	0	0	0	0	0
XM_015791133.1	Oryza	0	0	0	0	0	0	0	0	0	0	0	0	0	0	0	0	0	0	0	0	0	0	0	0	0	346	0	241	184	235	146	63	266	0	0	0	0	0	0	0	0	0	0	0	0	0	0	0
XM_013343535.1	Other	3	3	3	2	0	0	0	33	40	27	11	5	7	5	24	22	10	5	3	5	1	4	2	0	44	0	34	16	9	10	1	1	3	3	3	8	20	27	1	4	6	17	4	3	0	6	0	13
XM_015790600.1	Oryza	0	0	0	0	0	0	0	0	0	0	0	0	0	0	0	0	0	0	0	0	0	0	0	0	0	308	0	239	155	232	180	81	282	0	0	0	0	0	0	0	0	0	0	0	0	0	0	0
JN170087.1	mitochondrion	79	82	43	20	0	1	0	105	62	44	17	64	101	47	8	0	12	7	10	0	0	0	0	0	34	0	20	2	0	0	0	0	0	31	97	139	59	21	19	12	23	32	0	64	0	55	0	7
LC169573.1	Other	10	4	4	15	0	0	0	22	8	13	74	7	20	1	7	6	6	5	32	0	0	10	0	0	1	35	3	28	24	33	26	18	50	1	2	3	4	1	0	2	9	1	20	25	0	5	0	0
XM_014503126.1	Other	13	45	18	20	32	13	8	50	142	21	7	3	2	1	2	8	30	17	14	18	23	12	7	2	43	2	30	4	2	3	1	1	5	5	0	2	0	91	10	23	22	15	3	4	3	14	0	12
LT598663.1	Other	0	0	4	0	0	0	0	0	1	0	6	0	1	0	0	0	0	12	0	0	0	0	0	0	0	0	1	0	0	0	0	0	0	0	0	2	0	1	0	294	0	4	0	0	0	0	0	2
KU043174.1	rRNA	0	0	0	0	0	0	0	0	0	0	0	0	0	0	0	0	0	0	0	0	0	0	0	0	0	343	0	261	173	268	57	36	274	0	0	49	0	0	0	0	0	0	0	0	0	0	0	0
CP013236.1	Other	0	0	0	0	0	0	0	0	0	0	4	0	0	0	0	0	0	0	0	0	0	0	0	0	0	0	0	0	0	0	0	0	0	0	0	0	0	0	0	0	0	1	0	24	0	0	0	0
XM_001987229.1	Other	39	31	42	8	0	0	0	84	148	44	18	10	18	8	6	0	31	27	18	0	0	0	0	0	160	0	169	0	0	0	0	0	0	6	0	30	6	129	24	25	29	58	0	115	0	56	0	2
XM_015755627.1	Oryza	0	0	0	0	0	0	0	0	0	0	0	0	0	0	0	0	0	0	0	0	0	0	0	0	0	330	0	206	155	235	183	94	261	0	0	0	0	0	0	0	0	0	0	0	0	0	0	0
KU318420.1	Other	2	3	1	5	0	0	0	13	4	3	28	2	1	1	0	12	9	8	2	0	0	15	0	0	1	43	2	39	23	51	20	31	51	0	2	5	0	0	0	1	0	4	13	8	0	4	0	1
AJ519442.1	rRNA	1	1	2	8	0	0	0	54	31	58	95	136	108	99	113	0	2	5	1	0	1	0	0	0	3	0	5	0	0	0	0	0	0	121	76	178	107	26	18	18	26	42	0	41	0	33	0	2
AP017381.1	Other	0	0	0	0	0	0	0	8	0	0	83	1	1	3	2	10	12	3	0	0	0	6	0	0	0	5	1	8	5	7	5	3	4	1	7	1	4	0	0	0	1	0	9	7	0	4	0	0
XM_015764599.1	Oryza	0	0	0	0	0	0	0	0	0	0	0	0	0	0	0	0	0	0	0	0	0	0	0	0	0	324	0	235	162	210	192	78	253	0	0	0	0	0	0	0	0	0	0	0	0	0	0	0
KT440658.1	rRNA	5	5	2	9	3	0	0	39	17	20	51	80	74	68	85	1	10	11	9	0	0	2	1	0	2	0	9	0	0	1	0	0	0	99	70	159	76	54	45	71	31	41	0	47	0	52	0	2
CP016391.1	Other	0	0	0	0	0	0	0	0	0	0	0	0	0	0	0	0	0	0	0	0	0	0	0	0	0	0	0	0	0	0	0	0	0	0	0	0	0	0	0	0	0	0	0	0	0	0	0	0
XM_015791652.1	Oryza	0	0	0	0	0	0	0	0	0	0	0	0	0	0	0	0	0	0	0	0	0	0	0	0	0	329	0	244	141	252	152	65	267	0	0	0	0	0	0	0	0	0	0	0	0	0	0	0
XM_015763107.1	Oryza	0	0	0	0	0	0	0	0	0	0	0	0	0	0	0	0	0	0	0	0	0	0	0	0	0	332	0	232	164	242	153	72	250	0	0	0	0	0	0	0	0	0	0	0	0	0	0	0
JF798635.1	Other	0	0	0	0	0	0	0	0	0	0	0	0	1	585	740	0	0	0	0	0	0	0	0	0	0	0	0	0	0	0	0	0	0	3	0	0	0	11	0	1	1	0	0	33	0	70	0	0
NM_001043618.1	Other	82	49	24	8	0	0	0	28	19	15	2	73	26	1	6	0	81	19	41	0	0	0	0	0	232	0	136	0	0	0	0	0	0	10	3	91	35	52	10	14	8	48	0	1	0	1	0	65
XM_015764386.1	Oryza	0	0	0	0	0	0	0	0	0	0	0	0	0	0	0	0	0	0	0	0	0	0	0	0	0	310	0	242	159	246	159	80	241	0	0	0	0	0	0	0	0	0	0	0	0	0	0	0
CP013656.1	Other	0	0	0	0	0	0	0	0	0	0	0	0	0	0	0	0	0	0	0	0	0	1	0	0	0	0	0	0	2	1	0	0	0	0	0	0	0	0	0	0	0	0	0	0	0	0	0	0
KT459258.1	rRNA	0	0	0	0	0	0	0	0	0	0	0	0	0	0	0	0	0	0	0	0	0	0	0	0	0	1	0	0	0	0	0	0	0	0	0	0	0	0	0	0	0	0	0	0	0	0	0	0
KT946017.1	Other	1	2	0	1	195	18	39	2	0	0	1	2	9	1	3	0	0	1	2	19	119	38	183	258	0	4	0	4	1	4	1	2	1	4	0	5	3	5	5	2	2	5	22	3	36	3	7	0
CP001068.1	Other	0	2	0	0	0	0	0	12	0	2	48	0	0	0	0	8	0	0	0	0	0	4	0	0	0	12	0	7	10	36	14	15	14	0	0	0	0	3	0	0	1	0	6	0	0	0	0	2
AF518768.1	manduca	13	9	3	8	9	9	5	12	26	2	2	48	75	138	83	18	22	17	2	0	1	2	2	2	3	0	3	0	0	0	0	0	1	5	1	9	4	11	0	2	43	48	9	33	20	8	6	2
DQ864985.1	manduca	81	50	29	3	0	6	7	23	16	12	2	1	1	1	0	0	5	3	1	0	0	4	2	0	12	0	0	0	1	0	1	2	17	493	4	13	2	284	31	29	6	4	0	14	4	19	0	19
XM_013282522.1	Other	44	26	12	4	20	7	25	35	30	23	24	11	11	24	22	15	57	16	28	84	11	18	3	4	26	9	3	8	2	3	2	3	9	47	6	23	11	32	5	8	8	27	14	39	22	180	108	16
XM_015775116.1	Oryza	0	0	0	0	0	0	0	0	0	0	0	0	0	0	0	0	0	0	0	0	0	0	0	0	0	345	0	252	156	207	142	71	254	0	0	0	0	0	0	0	0	0	0	0	0	0	0	0
KJ647172.1	mitochondrion	2	10	5	0	50	39	16	14	8	6	8	18	33	13	4	14	1	1	0	6	10	34	67	58	10	89	7	43	55	80	35	23	14	4	20	19	14	3	4	5	9	2	29	15	40	4	24	6
GU816781.1	rRNA	13	32	31	71	0	0	0	82	30	39	41	36	31	83	72	0	31	28	17	0	0	0	0	0	2	0	11	0	0	0	0	0	0	36	88	209	76	30	23	21	46	62	1	64	0	44	1	6
AY188445.1	manduca	5	2	1	1	0	0	0	1	7	6	2	0	5	1	148	20	4	0	8	0	0	0	0	0	4	1	7	0	0	0	0	0	0	0	0	0	0	9	1	0	1	0	1	1	0	14	0	0
FJ817732.1	rRNA	12	8	8	18	4	1	0	43	23	23	45	128	81	83	99	0	15	25	13	0	0	1	6	0	0	0	6	1	1	1	0	1	0	176	80	176	62	31	32	37	18	44	0	21	0	21	0	1
AF423936.1	rRNA	13	15	23	22	0	0	0	7	7	10	35	72	38	13	57	0	4	31	12	0	0	0	0	0	0	0	0	0	0	0	0	0	0	36	35	58	29	6	9	4	85	177	0	223	0	239	0	9
XM_004923412.2	Other	33	21	14	15	0	0	14	16	53	7	1	34	25	19	35	18	40	14	16	5	4	7	0	0	54	3	13	2	5	9	2	8	36	94	25	22	37	38	13	23	39	22	4	37	2	137	13	15
KX576684.1	Other	8	18	4	8	0	0	0	35	15	19	82	5	12	4	10	12	12	6	27	0	0	10	0	0	9	30	4	22	15	36	23	20	45	3	2	6	4	0	0	3	11	3	13	23	0	15	0	2
LT160000.1	Other	0	3	0	0	0	0	0	2	11	2	3	1	0	0	1	8	1	0	2	0	0	7	0	0	2	2	1	0	1	7	1	1	15	2	0	4	0	6	9	2	1	0	6	1	0	0	0	1
U65139.1	rRNA	8	18	19	44	0	0	0	33	16	16	35	59	71	84	89	0	17	17	13	1	0	0	0	0	10	0	11	0	0	0	0	0	0	82	86	218	69	36	36	12	53	62	0	74	0	33	0	4
KT345200.1	rRNA	1	1361	0	0	0	0	0	0	0	0	28	0	0	0	0	0	0	0	0	0	0	0	0	0	0	0	0	0	0	0	0	0	0	0	0	0	0	0	0	0	0	0	0	0	0	0	0	0
XR_001832657.1	Other	14	20	6	36	0	0	0	126	43	75	173	72	55	61	46	0	5	10	8	0	0	0	0	0	2	1	10	1	0	1	2	1	3	83	32	139	56	25	29	36	27	50	0	28	0	40	0	4
XM_015763926.1	Oryza	0	0	0	0	0	0	0	0	0	0	0	0	0	0	0	0	0	0	0	0	0	0	0	0	0	315	0	248	131	231	129	67	267	0	0	0	0	0	0	0	0	0	0	0	0	0	0	0
XM_004992223.1	Other	95	93	47	11	0	0	0	47	178	43	6	7	10	7	25	0	21	19	36	0	0	0	0	0	68	0	48	0	0	0	0	0	0	50	5	38	30	36	19	25	13	10	0	105	0	63	0	9
XM_014502564.1	Other	41	60	56	6	0	0	0	78	33	21	5	13	4	1	0	0	1	2	0	0	0	0	0	0	14	1	7	0	0	0	0	0	0	0	0	1	1	2	2	1	52	86	0	571	0	305	0	0
GU731531.1	manduca	5	2	4	0	0	0	0	0	6	9	7	21	78	12	1	0	4	3	2	0	0	1	0	0	12	0	109	1	0	1	2	0	0	0	0	4	4	228	3	1	1	10	1	1	0	0	0	0
XM_015792073.1	Oryza	0	0	0	0	0	0	0	0	0	0	0	0	0	0	0	0	0	0	0	0	0	0	0	0	0	317	0	224	140	232	126	72	261	0	0	0	0	0	0	0	0	0	0	0	0	0	0	0
AB841520.1	rRNA	20	14	8	24	0	0	0	52	29	30	74	105	89	76	80	0	13	22	8	0	0	0	1	0	2	0	4	0	0	0	1	0	0	125	74	177	77	22	29	21	27	44	0	26	0	39	0	1
AB900844.1	rRNA	6	2	4	5	0	0	0	30	10	8	22	105	83	103	85	0	3	4	1	0	0	0	0	0	0	0	8	0	0	0	0	0	0	141	99	261	102	37	57	41	28	21	0	24	0	42	0	2
CP015086.1	E.coli	1	10	5	6	0	0	0	27	6	8	33	1	0	5	1	12	6	7	8	0	0	22	0	0	1	35	6	21	16	46	23	17	61	1	3	17	0	4	0	2	1	5	12	1	0	5	0	0
XM_015791053.1	Oryza	0	0	0	0	0	0	0	0	0	0	0	0	0	0	0	0	0	0	0	0	0	0	0	0	0	278	0	220	167	209	167	77	246	0	0	0	0	0	0	0	0	0	0	0	0	0	0	0
AP013352.1	Other	3	326	2	15	13	1	1	18	7	8	25	53	35	57	42	14	5	6	6	32	13	3	26	3	2	12	7	4	8	9	5	1	9	39	36	114	47	20	14	5	18	28	5	24	0	35	2	2
AJ251992.1	manduca	9	9	1	35	2	2	1	21	16	24	9	25	20	31	16	4	13	3	7	1	7	14	9	2	130	5	172	19	9	14	7	5	1	32	40	116	27	50	33	28	7	9	2	12	0	20	0	3
CP015229.1	E.coli	4	9	0	7	0	0	0	21	4	4	53	0	64	10	2	6	9	8	285	0	0	5	0	0	0	15	0	16	17	25	19	13	35	0	0	3	1	1	0	1	1	4	6	127	0	5	0	1
LT598688.1	Other	0	0	0	0	0	0	0	1	1	2	0	0	0	0	0	0	0	0	0	0	0	0	0	0	0	2	0	0	0	0	0	2	1	0	0	0	0	0	0	0	0	3	0	0	0	0	0	0
U03489.1	manduca	1	5	2	0	0	0	0	1	15	5	1	11	151	53	73	8	8	11	5	0	3	2	0	0	43	3	12	1	1	0	0	4	7	257	139	53	58	254	5	19	3	35	10	2	0	6	0	0
XM_013315456.1	Other	47	52	15	3	0	0	0	12	82	33	15	23	2	6	10	0	95	38	34	0	0	0	0	0	23	0	6	0	0	0	0	0	0	37	5	27	29	100	24	47	8	11	0	39	0	24	0	75
GQ265912.1	rRNA	15	19	9	59	1	0	1	30	13	10	17	79	90	87	98	0	20	20	9	0	0	0	1	1	5	0	13	0	0	0	0	0	1	38	90	169	59	30	35	11	43	81	1	73	0	38	0	3
KT865874.1	rRNA	0	0	0	0	0	0	0	0	0	0	0	0	0	0	0	0	0	0	0	0	0	0	0	0	0	0	0	0	0	0	0	0	0	0	0	0	0	0	0	0	0	0	0	27	0	0	0	0
KT440632.1	rRNA	49	51	88	142	0	0	0	22	18	32	84	34	22	4	26	0	27	57	59	0	0	0	0	0	0	0	3	0	0	0	0	0	0	11	10	15	10	8	4	1	90	115	0	115	0	143	0	10
XR_001543438.1	Oryza	0	0	0	0	0	0	0	0	0	0	0	0	0	0	0	0	0	0	0	0	0	0	0	0	0	314	0	257	134	220	89	63	252	0	0	0	0	0	0	0	0	0	0	0	0	0	0	0
XM_015781730.1	Oryza	0	0	0	0	0	0	0	0	0	0	0	0	0	0	0	0	0	0	0	0	0	0	0	0	0	302	0	208	145	212	144	65	246	0	0	0	0	0	0	0	0	0	0	0	0	0	0	0
XM_015763836.1	Oryza	0	0	0	0	0	0	0	0	0	0	0	0	0	0	0	0	0	0	0	0	0	0	0	0	0	282	0	220	145	208	138	71	250	0	0	0	0	0	0	0	0	0	0	0	0	0	0	0
CP013342.1	Other	0	0	0	0	0	0	0	134	22	74	504	10	8	21	22	0	1	0	0	0	0	0	0	0	18	1	13	0	0	0	0	0	1	5	23	60	10	19	3	11	24	26	0	113	0	63	0	3
CP015626.1	Other	0	0	0	0	0	0	0	1	0	0	0	0	0	0	0	0	0	0	0	5	0	0	0	0	0	1	2	0	0	0	1	0	0	0	0	0	0	0	0	0	0	1	0	0	0	0	0	0
XR_001545428.1	Oryza	0	0	0	0	0	0	0	0	0	0	0	0	0	0	0	0	0	0	0	0	0	0	0	0	0	297	0	222	119	191	161	67	250	0	0	0	0	0	0	0	0	0	0	0	0	0	0	0
KM669474.1	rRNA	13	29	12	52	0	0	0	76	37	45	97	57	41	56	59	0	19	24	14	0	0	0	0	0	2	0	20	0	0	0	0	0	0	40	44	103	46	29	43	35	40	77	0	70	0	67	0	4
AF436374.1	rRNA	9	13	11	45	0	0	0	31	15	9	20	53	70	98	90	0	11	20	5	0	0	0	0	0	7	0	4	0	0	0	0	0	0	72	82	194	73	35	64	31	43	54	0	56	0	26	0	5
KM999966.1	rRNA	10	31	6	57	1	0	0	51	49	13	55	88	49	93	52	0	2	22	13	0	0	0	3	0	3	0	21	0	0	0	0	0	0	67	56	82	75	34	34	32	51	66	0	31	0	39	0	7
KM364267.1	rRNA	3	0	0	4	0	0	0	66	23	23	73	90	59	71	52	1	1	3	1	0	0	0	0	0	2	0	16	0	0	0	0	0	0	105	55	147	82	89	113	99	20	15	0	20	0	25	0	1
XM_015764961.1	Oryza	0	0	0	0	0	0	0	0	0	0	0	0	0	0	0	0	0	0	0	0	0	0	0	0	0	271	0	213	142	192	171	67	239	0	0	0	0	0	0	0	0	0	0	0	0	0	0	0
KX347251.1	Other	0	0	0	0	1	0	0	0	0	0	0	0	0	1	0	2	0	0	0	0	0	0	0	0	0	203	0	157	107	160	94	67	175	0	0	3	0	0	0	1	0	0	0	0	0	0	1	0
JX219399.1	rRNA	0	0	0	0	0	0	0	155	42	79	410	16	12	42	25	0	0	0	0	0	0	0	0	0	26	0	11	0	0	0	0	0	0	20	27	89	33	21	4	6	21	19	0	102	0	50	0	1
NM_001162323.2	Other	84	68	30	5	0	0	0	66	140	33	18	20	58	13	7	0	40	27	9	0	0	0	0	0	90	0	64	0	0	0	0	0	0	12	12	65	23	32	26	27	15	34	0	95	0	42	0	10
AJ830855.1	rRNA	11	8	8	33	0	0	0	47	18	15	35	52	32	64	66	0	28	14	7	0	0	0	0	1	15	0	24	0	0	0	0	1	0	78	69	206	67	73	43	52	35	35	0	72	0	29	0	1
LN901633.1	Other	1	1	0	1	0	0	0	1	0	2	5	15	11	39	30	0	1	0	1	0	0	0	0	0	0	0	1	0	0	0	0	0	1	15	21	74	20	2	0	0	82	154	0	253	0	164	0	26
KX055510.1	rRNA	2	1278	0	1	0	1	0	0	0	0	1	0	0	0	0	0	0	1	0	0	0	0	0	0	0	2	0	0	0	0	0	0	0	0	0	0	0	0	0	0	0	0	0	0	0	0	0	0
AK383930.1	Other	54	41	39	2	0	0	0	117	197	70	31	2	5	8	1	0	28	53	82	0	0	0	0	0	13	0	10	0	0	0	0	0	0	2	0	3	1	27	9	13	5	15	0	213	0	129	0	14
AF136868.1	rRNA	6	2	7	29	0	0	0	37	15	24	45	30	26	45	50	0	13	14	5	0	0	0	1	0	3	5	15	1	0	1	0	1	2	29	45	85	43	31	15	11	84	126	0	149	0	109	0	6
AB851907.1	rRNA	14	25	28	63	2	0	0	57	12	30	64	34	32	40	45	0	18	35	14	0	1	0	1	0	7	0	13	0	0	0	0	0	0	28	53	103	40	31	16	28	78	89	0	117	0	56	0	3
XM_015762281.1	Oryza	0	0	0	0	0	0	0	0	0	0	0	0	0	0	0	0	0	0	0	0	0	0	0	0	0	282	0	196	148	220	129	77	228	0	0	0	0	0	0	0	0	0	0	0	0	0	0	0
X65051.1	manduca	22	17	3	54	1	0	0	34	29	30	11	26	11	15	16	0	26	17	5	0	0	2	0	0	157	1	206	1	1	0	3	0	2	37	36	96	39	164	40	45	16	7	0	3	0	12	0	5
AP009021.1	Other	30	35	13	51	0	0	0	6	31	9	24	52	44	24	11	1	52	32	16	0	0	0	0	0	49	0	12	0	0	0	0	0	0	98	68	91	58	16	18	11	27	23	0	10	0	15	0	22
LC169774.1	rRNA	0	0	0	0	0	0	6	0	0	0	1	0	0	0	0	0	0	0	0	0	0	0	0	0	0	13	0	6	5	5	4	1	8	0	0	0	1	0	0	0	0	0	0	0	0	1	0	0
CP001820.1	Other	0	0	0	0	0	0	0	0	43	2	1	0	0	0	0	3	0	0	0	0	0	0	0	0	2	5	2	2	0	1	1	1	1	0	0	0	0	0	4	0	0	0	1	0	0	0	0	0
KM669498.1	rRNA	6	9	9	24	0	0	0	32	18	12	41	79	46	43	48	0	5	19	4	0	0	0	0	0	1	0	12	0	0	0	0	0	0	75	18	114	61	8	23	21	59	97	0	104	0	131	0	13
XM_015777973.1	Oryza	0	0	0	0	0	0	0	0	0	0	0	0	0	0	0	0	0	0	0	0	0	0	0	0	0	262	0	216	117	204	157	66	242	0	0	0	0	0	0	0	0	0	0	0	0	0	0	0
KC413854.1	rRNA	5	7	5	29	0	0	0	18	12	9	13	37	17	23	34	0	6	9	2	0	0	0	0	0	5	0	16	0	0	0	0	0	0	22	19	64	15	40	30	21	134	182	0	144	0	100	0	19
KF835604.1	manduca	3	0	2	0	0	0	0	2	4	3	0	201	265	296	87	7	26	33	9	0	3	0	0	2	3	0	7	0	0	0	0	0	0	2	0	13	24	20	4	4	34	105	2	27	0	34	0	2
XM_004926838.2	Other	33	36	14	18	7	3	5	14	50	7	6	0	2	1	4	42	98	20	39	12	5	12	5	4	51	5	22	5	3	5	3	1	13	8	0	1	1	68	11	25	15	18	7	6	1	10	5	17
JF702989.1	rRNA	9	8	14	21	0	0	0	9	16	23	28	98	60	7	89	0	2	9	7	0	0	0	0	0	1	0	2	0	0	0	0	0	0	76	44	63	35	12	23	21	81	137	0	92	0	80	0	14
GU816794.1	rRNA	5	8	12	44	0	0	0	19	5	4	20	81	64	64	87	1	13	15	10	0	0	0	0	0	4	0	2	0	0	0	0	0	0	55	98	197	71	25	22	16	63	80	0	67	0	26	0	1
FN386564.1	mitochondrion	142	106	37	26	0	0	0	36	33	3	15	67	60	15	5	0	32	9	10	0	0	0	0	0	51	0	15	0	0	0	0	0	0	22	46	141	63	17	27	23	13	23	0	39	0	56	0	9
XM_015780958.1	Oryza	0	0	0	0	0	0	0	0	0	0	0	0	0	0	0	0	0	0	0	0	0	0	0	0	0	280	0	206	126	224	132	62	216	0	0	0	0	0	0	0	0	0	0	0	0	0	0	0
AC253579.2	Other	0	0	0	0	0	0	0	9	33	3	5	0	0	0	7	5	0	0	3	0	0	1	0	0	5	2	3	2	2	5	1	0	8	0	1	4	5	5	26	0	3	4	5	2	0	0	0	0
XM_015764404.1	Oryza	0	0	0	0	0	0	0	0	0	0	0	0	0	0	0	0	0	0	0	0	0	0	0	0	0	281	0	219	128	206	147	66	192	0	0	0	0	0	0	0	0	0	0	0	0	0	0	0
JX307259.1	rRNA	0	2	3	13	0	0	0	46	4	36	159	4	5	29	23	0	3	5	3	0	0	0	0	0	4	0	10	0	0	0	0	0	0	5	15	145	8	20	11	7	24	27	0	501	0	114	0	1
LT160001.1	Other	2	1	2	2	0	0	0	2	2	1	1	2	1	2	3	10	1	0	0	0	0	7	0	0	0	2	1	2	1	5	1	2	8	0	0	4	0	13	2	0	0	1	15	1	0	1	0	0
CP013949.1	Other	0	2	0	1	0	0	0	1	1	0	12	26	9	27	35	0	0	5	1	0	0	0	0	0	1	0	0	1	0	0	0	0	0	23	22	84	18	0	0	0	89	114	0	230	0	178	0	24
XM_015779837.1	Oryza	0	0	0	0	0	0	0	0	0	0	0	0	0	0	0	0	0	0	0	0	0	0	0	0	0	280	0	210	115	190	148	66	225	0	0	0	0	0	0	0	0	0	0	0	0	0	0	0
HG975514.1	Other	0	0	0	0	119	44	52	0	0	0	0	0	0	0	0	105	0	0	0	70	41	76	50	60	0	75	0	57	36	67	31	27	76	0	0	0	0	0	0	0	0	0	111	0	39	0	73	0
XM_015761670.1	Oryza	0	0	0	0	0	0	0	0	0	0	0	0	0	0	0	0	0	0	0	0	0	0	0	0	0	263	0	203	136	201	146	75	206	0	0	0	0	0	0	0	0	0	0	0	0	0	0	0
XM_012697017.1	mitochondrion	251	245	141	17	4	6	0	4	22	12	9	4	7	2	2	0	58	10	57	4	0	2	0	0	4	0	6	2	0	1	0	0	0	1	1	3	0	51	2	4	7	21	0	30	0	12	0	44
AF436373.1	rRNA	10	26	12	51	14	7	3	63	23	31	79	32	41	60	49	0	22	19	8	0	5	2	5	1	7	0	9	1	0	3	1	0	0	36	51	129	34	47	24	25	46	57	3	53	3	28	3	3
LT160002.1	Other	0	1	0	0	0	0	0	1	4	1	3	0	0	0	3	10	2	0	0	0	0	9	0	0	1	6	4	4	0	4	2	3	8	0	0	4	1	6	5	0	7	0	12	2	0	0	0	1
LN590674.1	Other	0	0	0	0	0	0	0	0	0	0	0	0	0	0	0	0	0	0	0	0	0	0	0	0	74	756	30	5	1	2	2	1	1	0	0	0	0	73	45	208	0	0	0	0	0	0	0	1
XM_015788325.1	Oryza	0	0	0	0	0	0	0	0	0	0	0	0	0	0	0	0	0	0	0	0	0	0	0	0	0	245	0	215	128	191	137	71	226	0	0	0	0	0	0	0	0	0	0	0	0	0	0	0
XM_015756140.1	Oryza	0	0	0	0	0	0	0	0	0	0	0	0	0	0	0	0	0	0	0	0	0	0	0	0	0	250	0	226	115	172	160	69	221	0	0	0	0	0	0	0	0	0	0	0	0	0	0	0
AY380790.1	manduca	20	12	6	4	0	4	0	1	12	5	9	46	130	38	31	6	28	17	17	7	8	1	0	0	41	0	56	0	1	0	2	1	5	69	27	55	127	51	11	14	16	23	1	4	0	6	2	6
XM_015791376.1	Oryza	0	0	0	0	0	0	0	0	0	0	0	0	0	0	0	0	0	0	0	0	0	0	0	0	0	271	0	224	109	183	147	70	206	0	0	0	0	0	0	0	0	0	0	0	0	0	0	0
CP015159.1	E.coli	4	8	1	5	0	0	0	16	2	10	29	3	2	4	0	14	7	4	8	0	0	9	0	0	0	39	0	26	18	40	24	14	47	0	3	2	1	4	0	0	3	2	10	10	0	12	0	0
XM_015769681.1	Oryza	0	0	0	0	0	0	0	0	0	0	0	0	0	0	0	0	0	0	0	0	0	0	0	0	0	281	0	223	125	172	136	64	208	0	0	0	0	0	0	0	0	0	0	0	0	0	0	0
KC672435.1	rRNA	1	2	3	10	2	1	0	48	9	12	33	30	32	43	45	0	4	3	0	0	0	0	1	1	4	1	4	0	2	1	0	0	0	32	37	73	28	27	20	19	111	145	1	150	0	95	0	11
XM_013292474.1	Other	0	0	0	0	0	0	0	0	0	0	1	0	0	0	0	13	0	0	0	0	0	0	0	0	0	0	0	0	0	0	0	0	0	0	0	0	0	0	0	2	0	0	0	0	0	0	0	350
KR871002.1	Oryza	0	0	0	0	0	0	0	0	0	0	0	0	0	0	0	0	0	0	0	0	0	0	0	0	0	266	0	224	121	230	66	46	244	0	0	0	0	0	0	0	0	0	0	0	0	0	0	0
KT306527.1	rRNA	4	12	1	8	0	0	0	14	11	6	38	69	23	58	41	0	6	8	4	0	0	0	0	0	1	0	3	0	0	0	0	0	0	54	13	88	39	11	20	10	63	126	0	137	0	163	0	8
NG_051236.1	Other	0	4	0	1	0	0	0	3	5	4	1	0	0	0	6	13	2	0	0	0	0	8	0	6	0	2	3	3	1	3	2	2	10	0	1	1	1	4	5	0	0	1	8	3	0	0	0	0
XM_015764784.1	Oryza	0	0	0	0	0	0	0	0	0	0	0	0	0	0	0	0	0	0	0	0	0	0	0	0	0	272	0	207	133	189	112	53	227	0	0	0	0	0	0	0	0	0	0	0	0	0	0	0
XM_016657281.1	Other	3	9	0	12	7	3	3	4	2	2	10	32	18	18	26	17	11	17	12	32	7	7	16	3	0	1	3	8	1	3	1	1	2	26	22	70	26	5	5	8	8	9	9	18	0	16	2	1
AK388321.1	Other	16	14	12	46	0	0	0	16	81	25	4	3	11	5	6	0	33	97	19	0	0	0	0	0	5	0	0	0	0	0	0	0	0	6	0	2	11	0	88	151	16	12	0	2	0	9	0	1
KF533428.1	rRNA	2	6	4	11	4	2	1	31	6	21	83	43	42	58	31	4	8	9	7	3	2	10	12	5	1	8	4	12	7	7	13	11	20	46	34	70	65	13	26	22	18	31	4	31	0	37	2	1
JF702999.1	rRNA	11	9	11	26	0	0	0	13	26	26	59	140	86	14	125	0	8	15	11	0	0	0	0	0	1	0	4	0	0	0	0	0	0	91	66	103	56	17	33	14	42	44	0	38	0	40	0	5
XM_013339004.1	Other	76	141	56	10	0	0	0	41	32	23	19	4	3	2	0	0	5	3	1	0	0	0	0	0	3	0	2	0	0	0	0	0	0	1	0	4	0	2	5	0	35	43	0	475	0	172	0	0
AP012279.1	Other	1	1	0	3	0	0	0	9	2	2	9	16	10	32	30	1	0	1	0	0	0	0	0	0	0	0	1	1	0	1	1	0	0	17	21	59	15	0	1	0	89	114	0	212	0	178	0	27
CP014234.1	Other	0	0	0	0	0	0	0	1	0	0	47	5	0	7	4	8	0	0	0	0	0	7	0	0	0	2	1	4	6	5	3	4	5	1	14	11	3	0	0	0	1	0	11	3	0	4	0	0
AP012603.1	Other	1	1	0	2	0	0	0	1	0	0	3	20	7	36	37	0	0	2	0	0	0	0	0	0	0	0	0	0	0	0	0	0	0	14	23	62	14	0	0	0	82	108	0	261	0	153	0	32
XM_015779939.1	Oryza	0	0	0	0	0	0	0	0	0	0	0	0	0	0	0	0	0	0	0	0	0	0	0	0	0	261	0	194	115	182	153	65	199	0	0	0	0	0	0	0	0	0	0	0	0	0	0	0
XM_015770538.1	Oryza	0	0	0	0	0	0	0	0	0	0	0	0	0	0	0	0	0	0	0	0	0	0	0	0	0	255	0	211	132	168	134	52	215	0	0	0	0	0	0	0	0	0	0	0	0	0	0	0
XM_001826302.2	Other	0	1158	0	0	0	1	0	0	0	0	7	0	0	0	0	0	0	0	0	0	0	0	0	0	0	0	0	0	0	0	0	0	0	0	0	0	0	0	0	0	0	0	0	0	0	0	0	0
XM_015769157.1	Oryza	0	0	0	0	0	0	0	0	0	0	0	0	0	0	0	0	0	0	0	0	0	0	0	0	0	241	0	205	120	194	131	61	210	0	0	0	0	0	0	0	0	0	0	0	0	0	0	0
XM_014504967.1	Other	9	6	8	1	0	0	0	4	6	3	1	8	26	35	11	0	30	27	13	0	0	0	0	0	36	0	24	0	0	1	0	1	0	61	54	62	12	374	40	51	4	13	0	1	0	15	0	11
AB900839.1	rRNA	30	16	5	30	0	0	0	35	21	29	77	70	45	49	54	0	20	27	11	0	2	1	1	3	1	0	5	0	1	1	0	0	0	69	56	109	70	20	32	28	28	35	2	42	0	24	0	2
XM_015777111.1	Oryza	0	0	0	0	0	0	0	0	0	0	0	0	0	0	0	0	0	0	0	0	0	0	0	0	0	254	0	218	99	189	127	72	193	0	0	0	0	0	0	0	0	0	0	0	0	0	0	0
EU414722.1	rRNA	12	16	7	41	0	0	0	104	45	60	160	49	31	34	39	0	4	19	15	0	1	0	0	0	8	0	18	0	0	0	0	0	0	38	25	72	45	20	26	27	35	42	0	55	0	44	0	3
XM_004933069.2	Other	16	14	7	5	0	0	0	4	18	4	0	35	40	46	52	2	29	13	19	0	0	0	0	0	73	0	19	0	0	1	0	0	0	136	83	101	45	11	16	14	17	21	0	4	0	23	0	37
AP007161.1	Other	0	1140	2	0	0	7	0	0	0	0	2	0	0	0	0	0	0	0	0	0	0	0	0	0	0	0	0	0	0	0	0	0	0	0	0	0	0	0	0	0	0	0	0	0	0	0	0	0
XM_013279090.1	Other	8	7	5	0	0	0	0	0	24	5	1	15	8	72	58	5	29	5	11	0	0	0	0	0	264	0	14	0	0	0	0	0	0	78	8	49	56	25	12	26	16	13	0	3	0	11	0	69
KJ508044.1	mitochondrion	165	106	14	19	0	0	0	60	38	8	0	67	69	19	7	0	30	15	13	0	0	0	0	0	25	2	13	2	3	3	0	0	0	26	45	106	39	9	15	10	22	16	0	20	0	34	0	9
CP016526.1	Other	0	2	1	0	0	0	0	6	3	3	2	0	99	0	0	1	3	1	574	0	0	1	0	0	0	6	0	2	0	4	2	1	6	0	3	1	1	0	0	0	0	0	4	248	0	3	0	2
XM_014375690.1	Other	13	22	4	10	2	0	0	8	25	7	1	27	39	28	53	6	28	9	21	3	8	9	17	7	78	7	14	2	1	3	1	2	14	106	67	49	35	30	10	11	10	19	2	5	0	19	2	30
JN863294.1	rRNA	35	17	5	16	0	0	0	63	29	21	59	45	66	3	9	0	14	6	21	0	1	0	0	0	4	0	17	0	0	0	0	0	0	31	62	76	31	41	53	47	50	86	0	7	0	13	0	18
CP016338.1	Other	0	0	0	0	0	0	0	0	0	0	7	0	0	0	0	3	0	0	0	0	0	0	0	0	0	0	0	0	0	0	0	0	0	0	0	0	0	0	0	0	0	0	0	4	0	1	0	0
HQ840714.1	Other	9	10	8	0	0	0	0	10	2	8	0	1	0	0	0	0	1	1	0	0	0	0	0	0	2	0	0	0	0	0	0	0	0	4	15	2	4	0	0	1	2	3	0	800	0	225	0	2
EU421722.1	Other	0	0	0	0	0	0	0	0	0	0	0	0	1	0	0	0	0	0	7	0	0	0	0	0	0	234	0	164	125	240	27	16	321	0	0	0	0	0	0	0	0	0	0	1	0	0	0	0
XM_004933403.2	Other	49	48	27	8	6	7	0	19	28	14	11	27	10	5	6	11	93	16	59	5	8	5	0	0	121	10	68	7	7	5	4	1	4	8	1	4	5	73	13	9	43	58	13	2	0	5	0	18
EU372956.1	rRNA	8	6	12	40	0	0	0	31	18	14	32	30	31	46	47	0	12	11	10	0	0	0	3	0	5	0	18	0	0	0	0	0	0	33	44	71	39	55	30	22	102	91	0	90	0	66	0	2
CP011113.1	E.coli	8	9	4	11	0	0	0	29	14	6	109	9	2	6	5	12	6	10	4	0	0	9	0	0	1	15	6	24	8	32	12	18	41	2	3	11	4	2	2	2	8	6	11	16	0	15	0	1
XM_015787848.1	mitochondrion	0	0	0	0	0	0	0	0	0	0	0	0	0	0	0	0	0	0	0	0	0	0	0	0	0	252	0	203	118	163	132	62	200	0	0	0	0	0	0	0	0	0	0	0	0	0	0	0
XM_015763543.1	Oryza	0	0	0	0	0	0	0	0	0	0	0	0	0	0	0	0	0	0	0	0	0	0	0	0	0	260	0	198	127	199	106	60	177	0	0	0	0	0	0	0	0	0	0	0	0	0	0	0
AB208442.1	rRNA	12	28	13	33	55	24	0	39	18	30	148	9	10	4	7	6	19	16	7	90	19	4	96	18	4	0	4	0	2	0	0	0	0	5	7	21	4	11	13	11	28	42	3	54	7	30	15	2
XM_015756198.1	Oryza	0	0	0	0	0	0	0	0	0	0	0	0	0	0	0	0	0	0	0	0	0	0	0	0	0	268	0	172	133	179	133	46	194	0	0	0	0	0	0	0	0	0	0	0	0	0	0	0
JN225610.1	rRNA	28	21	15	13	4	0	3	48	13	19	64	42	72	12	13	4	10	6	16	5	4	4	6	5	1	4	6	1	3	0	0	0	2	40	47	81	20	24	35	24	26	70	2	5	0	5	0	7
AB469882.1	Other	15	30	9	15	0	0	0	25	163	71	47	3	0	1	7	0	7	22	22	0	0	0	0	0	63	0	49	0	0	0	0	0	0	22	1	1	0	25	18	13	15	26	0	5	0	3	0	0
XM_013331911.1	Other	80	66	48	11	0	0	0	34	61	6	10	2	0	1	0	0	108	25	40	0	0	0	0	0	91	0	70	0	0	0	0	0	0	7	1	2	0	143	35	53	19	19	0	10	0	16	0	8
LC033886.1	Other	96	63	81	173	0	0	0	17	24	7	2	23	2	0	0	0	31	5	4	0	0	0	0	0	52	0	37	0	0	0	0	0	0	0	0	1	0	1	1	0	131	216	0	4	0	5	0	0
CP006869.1	Other	0	0	0	0	0	0	0	0	4	0	0	0	0	0	0	0	0	0	0	0	0	0	0	0	0	0	0	0	0	0	0	0	0	0	0	0	0	0	0	0	0	0	0	0	0	0	0	0
XM_013343322.1	Other	40	33	15	21	0	0	8	27	65	14	13	2	0	0	1	8	112	30	62	8	1	0	0	6	75	0	36	3	0	0	0	0	3	5	0	6	3	72	21	28	15	26	3	6	0	11	2	18
AP007150.1	Other	0	1095	0	0	0	0	0	0	0	0	0	0	0	0	0	0	0	0	0	0	0	0	0	14	2	2	0	0	0	0	0	0	0	0	0	0	0	0	0	0	0	0	0	0	0	0	0	0
XM_015794571.1	Oryza	0	0	0	0	0	0	0	0	0	0	0	0	0	0	0	0	0	0	0	0	0	0	0	0	0	243	0	185	122	191	121	55	196	0	0	0	0	0	0	0	0	0	0	0	0	0	0	0
KU820979.1	rRNA	4	14	3	12	0	0	1	28	8	21	37	56	34	32	30	0	1	6	4	1	0	1	0	0	3	0	4	0	0	0	0	0	0	43	18	86	33	15	15	10	93	145	0	125	0	90	0	6
GU084321.1	manduca	15	41	16	28	4	3	6	48	21	28	30	61	38	59	30	5	38	13	28	7	7	1	5	10	72	4	42	2	1	4	2	0	3	27	16	54	55	20	6	17	25	39	8	16	2	19	2	5
XM_013340313.1	Other	10	17	6	13	16	0	12	8	25	14	7	23	21	20	51	5	13	7	14	10	10	5	3	12	115	4	13	6	7	5	3	1	12	84	33	37	55	16	10	11	11	14	5	9	2	8	0	36
KU216433.1	rRNA	1	1037	0	2	0	4	0	0	0	0	11	0	0	1	0	0	0	0	0	0	0	0	0	0	0	0	0	0	0	0	0	0	0	0	0	2	1	0	0	0	0	0	0	0	0	0	0	0
XM_015794929.1	Oryza	0	0	0	0	0	0	0	0	0	0	0	0	0	0	0	0	0	0	0	0	0	0	0	0	0	264	0	188	116	131	122	56	218	0	0	0	0	0	0	0	0	0	0	0	0	0	0	0
KP276386.1	rRNA	3	5	2	9	6	0	0	12	8	12	20	37	35	31	43	2	1	5	3	16	2	3	0	8	3	0	7	0	0	0	0	0	0	32	30	94	40	25	29	19	30	48	0	36	2	48	0	5
M28395.1	manduca	7	3	2	8	0	0	0	3	7	9	13	9	22	487	130	0	21	6	8	0	0	0	0	0	14	0	4	0	0	0	0	0	0	14	14	39	20	40	13	16	3	6	0	75	0	28	0	4
KF960753.1	Other	8	11	8	0	0	0	0	9	156	48	22	1	4	0	1	1	50	15	32	4	0	0	0	0	18	0	12	0	0	0	0	0	0	3	11	26	24	70	6	14	4	7	0	1	0	2	0	131
KF935385.1	rRNA	6	16	4	18	16	2	0	62	38	33	132	55	28	64	40	0	3	4	3	8	2	0	6	7	3	0	15	0	0	1	0	0	0	34	29	99	36	40	33	24	28	32	2	58	1	49	0	1
GU953222.1	Other	7	13	9	131	0	0	0	6	8	3	0	184	338	4	21	0	1	14	14	0	0	0	0	0	12	0	24	0	0	0	0	0	0	0	0	0	0	0	32	14	41	12	0	0	0	2	0	1
GU084264.1	manduca	32	35	26	19	0	0	2	50	29	26	20	89	56	52	28	3	48	13	26	3	1	0	0	2	67	1	50	0	0	0	0	0	1	29	17	43	53	19	8	17	16	57	3	20	0	19	1	3
KT589583.1	rRNA	0	0	0	0	0	0	0	0	0	0	0	0	0	0	0	0	0	0	0	0	0	0	0	0	0	0	0	0	0	0	0	0	0	0	0	0	0	0	0	0	0	0	0	0	0	0	0	0
XM_015765683.1	Oryza	0	0	0	0	0	0	0	0	0	0	0	0	0	0	0	0	0	0	0	0	0	0	0	0	0	223	0	177	104	184	126	72	198	0	0	0	0	0	0	0	0	0	0	0	0	0	0	0
XM_015790647.1	mitochondrion	0	0	0	0	0	0	0	0	0	0	0	0	0	0	0	0	0	0	0	0	0	0	0	0	0	244	0	179	118	162	107	74	198	0	0	0	0	0	0	0	0	0	0	0	0	0	0	0
AP007157.1	Other	0	1065	0	0	0	10	0	0	0	0	0	0	0	0	0	0	0	0	0	0	0	0	0	4	0	1	0	0	0	0	0	0	0	0	0	0	0	0	0	0	0	0	0	0	0	0	0	0
XM_013336605.1	Other	19	21	12	20	0	9	3	15	65	8	6	26	13	2	21	6	52	21	32	0	0	2	0	0	43	0	9	4	0	0	1	3	34	152	12	42	7	17	9	15	10	11	1	4	0	25	3	6
XM_015770238.1	Oryza	0	0	0	0	0	0	0	0	0	0	0	0	0	0	0	0	0	0	0	0	0	0	0	0	0	231	0	188	94	164	133	68	195	0	0	0	0	0	0	0	0	0	0	0	0	0	0	0
AC241294.1	Other	1	1	0	3	1	0	0	2	6	3	3	12	9	21	21	1	1	4	2	0	0	1	1	0	1	0	6	0	0	0	0	0	0	12	8	867	16	7	7	2	6	9	0	4	0	12	0	0
XM_013337995.1	Other	52	22	25	2	10	6	1	9	10	1	0	10	14	2	4	9	67	4	36	21	5	11	0	0	65	11	6	9	4	1	2	1	6	9	1	7	0	14	6	2	4	27	9	1	7	1	1	141
XM_015788098.1	Oryza	0	0	0	0	0	0	0	0	0	0	0	0	0	0	0	0	0	0	0	0	0	0	0	0	0	210	0	192	140	174	130	52	174	0	0	0	0	0	0	0	0	0	0	0	0	0	0	0
AE014297.3	Other	77	104	18	140	0	0	0	45	16	34	199	12	5	8	11	0	109	62	47	0	0	0	0	0	2	0	0	0	0	0	0	0	0	7	8	40	10	3	2	5	0	2	0	38	0	41	0	0
KM891033.1	rRNA	11	5	16	16	0	0	0	12	17	20	52	62	36	7	65	0	4	21	16	0	0	0	0	0	1	0	4	0	0	0	0	0	0	23	25	32	37	8	14	7	99	145	0	99	0	164	0	6
GU575027.1	manduca	18	1	15	0	0	0	0	3	15	5	4	78	192	121	6	0	78	62	12	0	0	1	0	0	4	0	4	3	0	0	0	0	0	0	1	50	33	15	7	10	21	105	0	10	0	5	0	2
KX550112.1	rRNA	0	959	1	2	0	40	0	1	0	3	3	0	0	0	0	0	0	0	0	0	0	0	0	0	0	1	0	0	0	1	0	0	0	0	0	0	0	0	0	0	0	0	0	0	0	0	0	0
AP007171.1	Other	2	1049	0	0	0	3	0	0	0	0	0	0	0	0	0	0	0	0	0	0	0	0	0	0	0	0	0	0	0	0	0	0	0	0	0	0	0	0	0	0	0	0	0	0	0	0	0	0
KX276657.1	E.coli	2	6	5	5	0	0	0	25	9	7	29	2	1	1	2	9	3	9	10	0	0	13	0	0	5	18	0	19	22	49	23	18	37	0	3	9	1	2	0	1	1	2	7	2	0	3	0	0
XM_015787721.1	Oryza	0	0	0	0	0	0	0	0	0	0	0	0	0	0	0	0	0	0	0	0	0	0	0	0	0	229	0	168	115	188	113	46	192	0	0	0	0	0	0	0	0	0	0	0	0	0	0	0
U64795.1	manduca	19	28	7	14	3	1	8	38	14	23	14	40	34	36	15	7	29	16	16	31	36	8	10	14	70	6	35	11	8	10	3	4	4	15	17	39	32	9	12	11	9	22	3	14	4	30	7	4
CP002735.1	Other	1	1	0	0	0	0	0	1	1	1	20	0	0	2	1	9	0	0	3	0	0	0	0	0	0	12	0	13	9	10	6	5	19	0	1	0	0	0	1	0	1	3	0	15	0	2	0	0
GU816773.1	rRNA	5	4	7	16	6	0	0	10	9	4	15	45	54	51	82	0	0	9	6	0	0	0	5	1	3	0	10	0	0	0	0	0	1	22	45	115	42	20	17	9	41	86	0	127	0	64	0	5
M18546.1	manduca	21	34	50	24	11	0	1	0	0	0	0	1	2	3	0	0	2	0	0	0	0	0	0	0	0	0	0	0	0	0	0	0	0	0	0	0	0	0	0	0	177	693	14	6	0	0	0	0
XM_001361093.3	Other	35	27	18	4	0	0	0	63	138	49	17	23	35	24	7	0	25	18	7	0	0	0	0	0	76	0	83	0	0	0	0	0	0	9	0	33	10	60	10	16	9	34	1	46	0	16	0	2
GU084263.1	manduca	51	32	28	24	0	0	0	22	21	20	9	52	34	52	35	1	19	12	18	0	0	0	0	0	34	2	27	0	0	0	1	0	0	45	34	58	49	5	2	4	21	53	1	35	1	54	0	20
LK910278.1	Other	0	0	0	0	0	0	0	0	0	0	0	2	0	17	0	2	0	0	0	0	0	0	0	0	0	0	0	0	0	0	0	0	0	1	0	1006	1	0	0	0	0	0	0	0	0	0	0	0
FJ817743.1	rRNA	15	11	8	8	0	0	0	42	14	27	59	56	40	35	33	1	16	21	10	0	0	0	0	0	2	0	9	0	0	0	0	0	0	59	38	87	39	22	26	29	50	59	0	66	0	46	0	4
DQ531845.1	manduca	34	45	14	11	1	0	0	13	24	3	3	43	54	22	58	4	76	15	6	0	0	0	0	0	44	0	8	0	0	0	1	0	0	13	15	22	16	82	23	28	23	17	0	21	0	34	0	6
KX245009.1	E.coli	3	4	5	0	0	0	0	17	8	4	26	0	18	8	0	5	1	7	100	0	0	2	0	0	1	21	0	17	13	28	17	19	32	0	1	3	0	1	0	0	3	1	8	66	0	14	0	0
XM_013334634.1	Other	7	13	5	12	0	0	0	2	31	1	4	13	14	15	26	34	18	40	9	0	0	1	0	6	23	0	13	1	0	2	2	4	20	94	9	13	18	50	11	24	15	8	5	11	0	47	1	1
KF611783.1	rRNA	5	13	12	24	0	0	0	244	88	61	165	22	9	9	14	0	9	14	8	0	0	0	0	0	3	0	2	0	0	0	0	0	0	24	9	58	18	17	9	10	22	44	0	41	0	19	0	2
GQ843826.1	manduca	8	12	13	15	1	0	0	19	21	12	13	25	47	222	247	21	15	21	11	0	0	1	0	0	14	0	3	1	0	0	0	0	0	0	7	12	16	14	7	31	20	15	0	13	0	54	0	3
XM_015761792.1	Oryza	0	0	0	0	0	0	0	0	0	0	0	0	0	0	0	0	0	0	0	0	0	0	0	0	0	223	0	177	97	163	141	49	175	0	0	0	0	0	0	0	0	0	0	0	0	0	0	0
CP015347.1	Other	12	25	11	19	0	0	0	141	31	48	161	24	11	54	10	0	43	20	7	0	0	0	0	0	26	0	51	0	0	0	0	0	0	12	28	60	28	17	5	18	10	23	0	35	0	36	0	10
XM_015794361.1	Oryza	0	0	0	0	0	0	0	0	0	0	0	0	0	0	0	0	0	0	0	0	0	0	0	0	0	226	0	183	86	176	119	65	167	0	0	0	0	0	0	0	0	0	0	0	0	0	0	0
AB900850.1	rRNA	3	6	2	6	0	0	0	20	6	10	27	126	68	55	84	0	4	6	1	0	0	0	0	0	1	0	0	0	0	0	0	0	0	110	75	172	97	19	11	13	4	31	0	13	0	21	0	3
KR048868.1	rRNA	12	10	16	22	0	0	0	21	17	23	49	79	59	51	72	0	2	9	11	0	0	0	0	0	0	0	4	0	0	0	0	0	0	66	58	88	48	13	11	4	42	68	0	48	0	75	0	2
KP347976.1	mitochondrion	4	0	0	5	60	24	0	6	8	6	1	6	12	6	5	3	4	0	3	5	15	27	67	61	5	6	5	46	30	55	16	6	8	4	28	20	8	7	4	3	7	6	20	17	32	15	16	0
KT371359.1	mitochondrion	4	1	3	5	0	0	0	2	2	2	0	67	59	54	8	0	2	0	2	0	0	0	0	0	6	3	1	0	0	1	0	1	0	31	205	83	57	7	10	3	22	35	0	49	0	111	0	15
AF423934.1	rRNA	11	8	21	45	0	0	0	45	33	83	140	44	28	11	41	0	7	20	13	0	0	0	0	0	0	0	10	0	0	0	0	0	0	20	20	26	15	24	43	26	34	51	0	49	0	74	0	6
XM_015780620.1	Oryza	0	0	0	0	0	0	0	0	0	0	0	0	0	0	0	0	0	0	0	0	0	0	0	0	0	236	0	172	118	164	107	61	150	0	0	0	0	0	0	0	0	0	0	0	0	0	0	0
KM669499.1	rRNA	18	22	6	41	0	0	0	64	32	41	117	23	26	27	18	0	4	12	11	0	0	0	1	0	0	0	14	0	0	0	0	0	0	14	11	32	22	18	24	29	47	65	0	99	0	77	0	5
XM_013328730.1	Other	46	54	20	3	0	0	0	45	84	21	8	2	6	32	16	0	17	48	57	0	0	0	0	0	12	0	12	0	0	0	0	0	0	8	1	8	13	20	10	6	1	14	0	215	0	90	0	10
CP014352.1	Other	0	0	0	0	0	0	0	1	1	0	0	0	0	0	0	0	1	0	0	0	0	0	0	0	0	0	0	1	0	0	0	0	0	0	0	0	0	0	0	0	0	0	0	0	0	0	0	0
JX131328.1	mitochondrion	2	0	0	0	25	12	18	1	0	0	0	3	0	1	0	8	0	0	0	9	3	55	16	39	0	280	0	13	14	140	14	17	46	0	2	3	0	0	0	1	2	1	208	2	34	3	3	2
NR_076140.1	rRNA	0	0	0	0	0	0	0	0	0	0	0	0	0	0	0	0	0	0	0	0	0	0	0	0	0	0	0	0	0	0	0	0	0	0	0	0	0	0	0	0	0	0	0	0	0	0	0	0
XM_014513198.1	Other	23	42	11	7	0	0	0	96	33	41	65	1	9	7	0	0	14	18	11	0	0	0	0	0	26	0	23	0	0	0	0	0	0	2	3	11	6	8	6	4	0	2	0	16	1	36	0	0
XR_001228562.1	Other	29	31	13	4	0	0	0	7	22	11	11	12	21	12	15	3	69	14	51	0	0	0	0	0	49	0	11	0	0	0	0	0	1	46	9	20	47	24	9	9	11	25	0	11	0	27	0	66
XM_015761009.1	Oryza	0	0	0	0	0	0	0	0	0	0	0	0	0	0	0	0	0	0	0	0	0	0	0	0	0	205	0	156	85	170	126	60	187	0	0	0	0	0	0	0	0	0	0	0	0	0	0	0
XM_013286413.1	Other	10	51	30	10	0	0	0	0	13	4	0	61	94	61	20	16	63	15	28	0	0	0	5	0	22	0	20	2	9	5	4	0	0	24	10	20	19	31	4	10	30	36	5	18	2	10	0	7
AJ830879.1	rRNA	13	15	7	56	0	0	0	27	11	7	17	55	51	74	63	0	16	19	9	0	0	0	0	0	2	0	6	0	0	0	0	0	0	39	58	146	35	32	22	15	30	47	0	33	0	28	0	5
CP013737.1	Other	35	33	12	2	0	0	0	8	15	2	2	33	64	1	1	1	71	10	21	0	0	0	0	0	89	0	36	0	0	0	1	0	0	18	6	14	12	28	1	6	34	61	0	6	0	2	0	34
NM_001170857.1	Other	30	26	23	4	0	0	0	49	82	27	9	4	24	50	10	0	9	21	29	0	0	0	0	0	15	0	2	0	0	0	0	0	0	9	5	3	11	21	10	10	3	16	0	140	0	85	0	21
XM_013327975.1	Other	20	22	7	35	0	0	0	7	25	9	1	61	36	4	13	0	26	12	15	0	0	0	0	0	47	0	34	0	0	0	0	0	0	101	8	43	48	70	6	8	35	27	0	9	0	2	0	4
FJ666211.1	manduca	4	4	0	3	0	0	0	1	7	2	12	52	49	21	7	0	28	18	12	0	0	0	0	0	27	0	6	0	0	0	0	0	0	14	95	170	38	7	4	8	16	17	0	4	0	12	0	15
XM_014507339.1	Other	61	51	43	9	0	0	0	23	55	9	2	5	3	10	5	0	63	19	30	0	0	0	0	0	80	0	54	0	0	0	0	0	0	6	7	6	5	106	17	34	25	21	0	17	0	16	0	10
JN685531.1	Other	14	24	8	29	2	0	0	16	20	10	29	70	55	55	49	1	8	22	15	4	1	0	1	0	2	0	12	0	0	0	0	0	0	41	41	60	40	10	20	17	37	66	0	62	0	50	0	5
KU691443.1	rRNA	0	0	0	0	0	0	0	0	0	0	0	0	0	0	0	0	0	0	0	0	0	0	0	0	0	0	0	0	0	0	0	0	0	0	0	0	0	0	0	0	0	0	0	0	0	0	0	0
XM_004928885.2	Other	41	38	17	6	0	0	0	23	30	9	9	18	15	6	5	0	105	17	61	0	0	0	0	0	108	0	27	0	0	0	0	0	0	16	5	3	13	67	21	17	15	42	0	3	0	7	0	11
KT698953.1	rRNA	8	2	2	16	4	0	0	14	7	8	23	34	33	26	27	8	1	6	3	11	0	2	3	3	1	0	6	0	1	0	0	0	0	33	25	69	33	17	13	13	36	59	0	42	0	51	0	3
KJ461198.1	rRNA	1	4	0	7	0	0	0	21	12	12	25	37	32	49	29	1	0	0	2	0	0	1	0	0	2	0	14	0	0	0	0	0	0	48	42	99	68	26	30	33	53	51	1	62	0	67	0	5
XM_013289017.1	mitochondrion	81	22	21	7	9	0	0	8	13	5	3	80	41	17	18	0	13	6	5	0	0	2	0	0	142	0	36	0	1	0	1	1	0	64	32	31	11	26	14	14	45	46	3	9	0	2	0	8
XM_015775214.1	Oryza	0	0	0	0	0	0	0	0	0	0	0	0	0	0	0	0	0	0	0	0	0	0	0	0	0	199	0	166	104	159	95	69	171	0	0	0	0	0	0	0	0	0	0	0	0	0	0	0
XM_015788060.1	Oryza	0	0	0	0	0	0	0	0	0	0	0	0	0	0	0	0	0	0	0	0	0	0	0	0	0	220	0	153	132	142	103	55	158	0	0	0	0	0	0	0	0	0	0	0	0	0	0	0
CP016035.1	E.coli	3	5	6	1	0	0	0	31	10	9	63	3	2	2	7	4	7	5	8	0	0	10	0	0	3	21	2	12	11	29	15	11	21	1	2	5	2	3	1	4	2	0	10	7	0	14	1	1
CP016433.1	Other	0	0	0	0	0	0	0	0	0	1	4	4	0	6	0	1	0	0	0	5	0	1	5	0	0	1	0	1	1	1	1	1	2	1	4	10	1	0	0	0	6	8	0	11	3	5	0	2
XM_015788844.1	Oryza	0	0	0	0	0	0	0	0	0	0	0	0	0	0	0	0	0	0	0	0	0	0	0	0	0	168	0	172	111	156	112	55	187	0	0	0	0	0	0	0	0	0	0	0	0	0	0	0
XM_001820011.2	Other	0	960	0	0	0	1	0	0	0	0	0	0	0	0	0	0	0	0	0	0	0	0	0	0	0	0	0	0	0	0	0	0	0	0	0	0	0	0	0	0	0	0	0	0	0	0	0	0
KP445474.1	Other	0	0	0	0	0	0	0	110	36	64	295	11	9	19	22	0	0	0	0	0	0	0	0	0	19	0	11	0	0	0	0	0	0	10	19	56	19	9	2	7	9	26	0	71	0	45	0	3
XM_015791724.1	Oryza	0	0	0	0	0	0	0	0	0	0	0	0	0	0	0	0	0	0	0	0	0	0	0	0	0	213	0	171	108	143	126	51	146	0	0	0	0	0	0	0	0	0	0	0	0	0	0	0
XM_015794644.1	Oryza	0	0	0	0	0	0	0	0	0	0	0	0	0	0	0	0	0	0	0	0	0	0	0	0	0	218	0	169	98	138	112	55	167	0	0	0	0	0	0	0	0	0	0	0	0	0	0	0
NR_102997.1	rRNA	0	0	0	0	0	0	0	0	0	0	0	0	0	0	0	3	0	0	0	0	0	0	0	0	0	0	0	0	0	0	0	1	0	0	0	0	0	0	0	0	0	0	0	0	0	0	0	0
GU084283.1	manduca	98	60	5	19	0	0	0	125	25	12	17	14	13	12	12	0	86	56	71	0	0	0	4	2	63	0	11	0	1	0	0	0	0	5	4	20	9	12	11	19	6	25	1	11	0	49	0	3
XM_015780266.1	Oryza	0	0	0	0	0	0	0	0	0	0	0	0	0	0	0	0	0	0	0	0	0	0	0	0	0	210	0	152	107	139	121	43	181	0	0	0	0	0	0	0	0	0	0	0	0	0	0	0
AP009008.1	Other	9	8	2	9	4	0	0	4	6	5	10	38	36	10	17	5	55	10	8	2	0	3	3	0	37	4	5	3	1	6	5	2	7	58	33	42	54	25	10	5	14	13	5	3	0	10	0	19
XM_011569647.1	Other	30	37	19	11	0	0	0	44	109	73	27	4	9	3	1	1	73	23	33	0	0	1	0	0	31	1	8	0	0	0	1	0	1	17	9	48	23	47	11	14	7	11	0	6	0	12	0	13
X93382.1	rRNA	15	16	10	62	0	0	0	67	20	44	99	25	13	49	33	0	25	34	15	0	0	0	0	0	0	0	1	0	0	0	0	0	0	17	22	42	74	13	16	14	13	26	0	99	0	65	0	1
AE014296.5	Other	75	73	26	143	0	0	0	46	14	21	165	22	7	8	19	0	105	49	65	0	0	0	0	0	7	0	7	0	0	0	0	0	0	8	6	15	9	5	0	2	2	2	0	10	0	18	0	2
AF393499.1	manduca	0	0	0	0	0	13	4	0	9	5	6	0	0	0	0	0	0	0	0	0	0	1	0	0	0	0	0	0	0	0	0	0	1	0	0	0	0	0	0	0	0	0	4	0	0	0	0	0
XM_015791905.1	Oryza	0	0	0	0	0	0	0	0	0	0	0	0	0	0	0	0	0	0	0	0	0	0	0	0	0	200	0	195	84	144	103	51	170	0	0	0	0	0	0	0	0	0	0	0	0	0	0	0
XM_015765149.1	Oryza	0	0	0	0	0	0	0	0	0	0	0	0	0	0	0	0	0	0	0	0	0	0	0	0	0	195	0	154	99	157	122	55	164	0	0	0	0	0	0	0	0	0	0	0	0	0	0	0
AF117578.1	manduca	0	0	0	0	0	0	0	13	105	43	26	0	0	0	0	0	0	0	0	0	0	0	0	0	0	0	0	0	0	0	0	0	0	0	0	0	0	0	0	0	0	0	0	0	0	0	0	0
XR_001580630.1	Other	0	0	0	0	0	0	0	0	1	0	3	0	0	0	0	0	0	0	0	0	0	0	0	4	1	0	1	0	0	0	0	0	0	0	1	0	0	0	0	0	0	0	0	2	0	4	0	0
XM_015833716.1	Oryza	0	0	0	0	0	0	0	0	0	0	0	0	0	0	0	0	0	0	0	0	0	0	0	0	0	210	0	181	114	140	82	46	170	0	0	0	0	0	0	0	0	0	0	0	0	0	0	0
X64233.1	manduca	5	11	4	23	0	0	0	25	15	23	5	13	6	19	8	1	8	9	4	0	0	3	0	0	117	0	146	6	3	1	1	0	2	13	12	48	13	211	25	33	8	9	0	6	0	7	0	3
XM_012692937.1	Other	34	73	50	86	0	0	0	23	81	21	5	5	10	0	4	22	8	3	8	0	6	1	1	0	14	3	9	1	0	2	1	0	1	3	3	0	0	17	2	1	52	32	2	5	0	28	0	4
AF136872.1	rRNA	8	20	20	45	0	0	0	42	20	17	42	28	36	66	33	0	23	26	18	0	0	0	0	0	4	0	12	0	0	0	0	0	0	33	28	88	36	32	17	22	46	53	0	36	0	36	0	1
AJ830875.1	rRNA	15	26	27	59	0	0	0	45	21	17	51	40	39	59	52	0	16	33	17	0	0	0	0	0	1	0	6	0	0	0	0	0	0	24	36	54	20	35	26	23	38	56	0	46	0	23	0	0
JX989826.1	Other	58	70	35	4	2	0	0	19	25	9	3	3	2	1	0	0	0	1	0	0	0	0	0	0	1	0	6	0	0	0	0	0	0	1	1	1	0	1	2	1	24	32	0	399	0	213	0	0
AD001674.1	manduca	2	0	0	0	0	0	0	102	500	275	17	0	0	0	0	0	0	0	0	0	0	0	0	0	0	0	0	0	0	0	0	0	0	0	0	0	0	0	0	0	0	0	0	0	0	0	0	0
XM_015791070.1	Oryza	0	0	0	0	0	0	0	0	0	0	0	0	0	0	0	0	0	0	0	0	0	0	0	0	0	207	0	163	100	132	109	54	173	0	0	0	0	0	0	0	0	0	0	0	0	0	0	0
AF062751.1	manduca	14	17	3	7	4	4	7	14	50	21	18	11	15	5	2	13	15	6	7	11	8	6	0	0	17	3	6	2	4	1	2	1	4	19	11	17	22	21	6	13	9	7	8	0	3	13	1	19
AJ830768.1	rRNA	13	13	24	41	0	0	0	16	20	14	21	52	49	54	75	0	4	14	8	0	0	0	0	0	2	0	5	0	0	0	0	0	0	41	66	99	32	25	24	5	23	59	0	42	0	28	0	4
AE014298.5	Other	91	60	35	93	0	0	0	44	19	50	144	13	10	10	15	0	97	65	65	0	0	0	0	0	5	0	4	0	0	0	0	0	0	8	7	23	6	5	0	2	0	5	0	28	0	17	0	1
AJ302912.1	rRNA	6	13	7	18	0	0	0	22	19	19	43	57	60	113	43	0	7	8	2	0	0	0	0	0	3	0	10	0	0	0	0	0	0	65	39	123	47	18	20	21	22	30	0	32	0	34	0	3
KM248385.1	rRNA	9	20	6	33	1	0	0	28	22	30	63	17	21	17	16	0	13	21	10	0	0	0	0	0	1	0	6	0	0	0	0	0	1	26	7	55	10	24	8	17	57	78	0	119	0	64	0	10
AK280336.1	Other	2	0	1	13	0	0	0	75	12	53	131	9	14	35	33	0	5	2	1	0	0	0	0	0	4	0	19	0	0	0	0	0	0	2	16	58	16	36	24	31	27	55	0	148	0	99	0	0
FO681377.1	Other	29	27	7	2	0	0	0	12	14	4	1	3	7	0	0	0	0	0	0	0	0	2	0	0	4	0	5	0	0	0	0	0	0	0	2	1	2	0	2	5	22	36	4	474	0	239	0	1
KT946000.1	rRNA	4	13	17	24	0	0	0	120	26	19	115	27	26	15	35	0	8	24	8	0	0	0	0	0	0	0	12	0	0	0	0	0	0	11	22	89	14	31	18	13	30	91	0	42	0	41	0	3
CU234118.1	Other	2	2	0	0	0	0	0	1	0	0	5	13	11	29	20	0	0	2	1	0	0	0	0	0	0	1	0	0	0	0	0	0	0	14	12	42	13	0	1	1	58	106	0	180	0	139	0	12
AJ238321.1	rRNA	71	50	24	17	0	0	0	40	4	31	137	32	23	19	11	2	49	7	33	6	0	3	1	0	9	0	1	3	1	0	0	0	0	35	2	12	9	19	5	8	35	63	0	7	0	13	3	13
AF117583.1	manduca	34	47	26	3	0	0	0	118	39	14	14	22	38	24	6	0	22	9	5	1	1	0	1	2	69	0	48	0	0	1	1	0	0	2	5	69	17	23	8	3	4	23	1	125	1	41	0	1
XM_012690631.1	Other	37	35	12	5	0	0	5	10	19	7	7	24	23	4	2	8	114	25	43	0	1	2	2	0	101	0	12	5	3	5	0	0	2	14	0	21	22	31	9	30	11	21	4	3	0	12	0	5
XM_015755623.1	Oryza	0	0	0	0	0	0	0	0	0	0	0	0	0	0	0	0	0	0	0	0	0	0	0	0	0	211	0	174	84	166	74	37	174	0	0	0	0	0	0	0	0	0	0	0	0	0	0	0
AF117589.1	manduca	0	0	0	0	0	0	0	2	9	15	22	0	0	0	0	0	0	0	0	0	0	0	0	0	0	0	0	0	0	0	0	0	0	0	0	0	0	0	0	0	0	0	0	0	0	0	0	0
CP012354.1	Other	2	0	0	0	0	0	0	5	2	0	7	0	0	5	0	0	0	0	0	0	0	0	0	0	0	1	0	1	0	0	0	0	6	1	0	0	0	1	3	1	2	3	2	0	0	1	0	2
CP000494.1	Other	0	2	0	2	0	0	0	2	0	1	12	21	7	23	19	2	1	0	0	0	0	0	0	0	1	0	0	0	0	3	0	0	0	10	14	42	11	0	0	0	61	96	0	181	0	97	0	31
XM_015779980.1	Oryza	0	0	0	0	0	0	0	0	0	0	0	0	0	0	0	0	0	0	0	0	0	0	0	0	0	191	0	157	106	146	104	52	158	0	0	0	0	0	0	0	0	0	0	0	0	0	0	0
LT594450.1	rRNA	0	907	0	0	0	0	0	0	0	1	5	0	0	0	0	0	0	0	0	0	0	0	0	0	0	0	0	0	0	0	0	0	0	0	0	0	0	0	0	0	0	0	0	0	0	0	0	0
XM_015764838.1	Oryza	0	0	0	0	0	0	0	0	0	0	0	0	0	0	0	0	0	0	0	0	0	0	0	0	0	211	0	154	87	146	99	60	155	0	0	0	0	0	0	0	0	0	0	0	0	0	0	0
XM_014506432.1	Other	47	35	17	1	2	0	5	7	15	6	0	5	7	7	1	2	63	4	50	0	0	1	0	5	44	2	3	4	0	1	3	0	0	8	4	6	5	16	0	4	3	23	3	1	0	2	0	125
AF136873.1	rRNA	9	17	7	33	2	2	0	20	13	18	30	28	42	75	54	0	20	13	12	1	1	0	3	1	3	0	8	1	0	0	0	1	0	34	46	86	37	21	14	8	33	41	0	56	1	23	2	2
XM_015780708.1	Oryza	0	0	0	0	0	0	0	0	0	0	0	0	0	0	0	0	0	0	0	0	0	0	0	0	0	200	0	155	84	147	94	45	173	0	0	0	0	0	0	0	0	0	0	0	0	0	0	0
AF288088.1	manduca	1	1	0	5	0	0	4	8	1	0	2	74	0	4	1	4	139	0	0	4	4	0	0	0	379	8	0	0	3	0	0	1	1	0	8	50	0	3	0	5	13	2	0	2	0	29	0	26
KM456017.1	Other	9	5	1	4	0	0	0	80	28	35	17	42	24	42	37	1	16	3	6	0	0	0	0	0	97	0	53	0	0	0	0	0	0	12	21	104	38	58	8	15	16	22	0	17	0	23	0	1
XM_015787834.1	Oryza	0	0	0	0	0	0	0	0	0	0	0	0	0	0	0	0	0	0	0	0	0	0	0	0	0	211	0	143	89	153	109	47	143	0	0	0	0	0	0	0	0	0	0	0	0	0	0	0
AK386354.1	Other	7	17	5	1	11	24	12	1	4	1	2	5	7	2	8	8	38	2	22	33	11	7	1	2	29	13	8	8	7	12	3	1	21	12	14	13	9	13	5	11	1	3	2	7	0	4	9	2
HQ023328.1	mitochondrion	35	32	67	13	0	0	0	22	22	1	1	49	112	17	0	0	19	4	1	0	0	1	0	0	57	0	32	0	0	1	0	0	0	21	16	49	31	28	32	10	23	32	0	21	0	10	0	16
JX519418.1	rRNA	6	2	7	16	0	0	0	6	9	5	19	37	9	32	41	0	5	18	1	0	0	0	0	0	5	0	7	0	0	1	0	0	0	46	14	91	34	8	6	4	47	120	0	117	0	65	0	6
XM_016512080.1	Other	13	10	1	15	0	0	0	10	27	14	1	46	31	15	12	5	19	17	14	0	0	0	0	0	18	0	11	0	0	0	0	0	1	134	8	21	64	157	10	11	11	19	1	1	0	8	0	17
AB226313.1	Other	0	881	1	0	0	5	0	0	0	0	0	0	0	0	0	0	0	0	0	0	0	0	0	1	0	1	0	0	0	0	0	0	0	0	0	0	0	0	0	0	0	0	0	0	0	0	0	0
XR_001228881.1	Other	36	78	33	89	0	0	0	12	121	23	20	2	5	5	3	0	8	5	4	0	1	0	0	0	27	2	11	0	0	0	0	0	0	1	1	2	0	25	1	4	49	44	0	4	0	24	0	3
CP010313.1	Other	3	1	0	0	0	0	0	1	1	0	6	11	7	29	27	0	0	2	2	0	0	0	0	0	0	1	0	0	0	0	0	1	0	10	14	26	16	1	0	0	67	89	0	171	0	132	0	21
FJ235432.1	rRNA	7	23	15	52	0	0	0	39	20	20	53	22	23	79	38	0	18	24	11	0	0	0	0	0	5	0	8	0	0	0	0	0	0	30	35	102	25	26	15	10	26	36	0	52	0	31	0	1
KU524854.1	rRNA	0	0	0	0	0	0	0	0	0	0	0	0	0	0	0	0	0	0	0	0	0	0	0	0	0	0	0	0	0	1	0	0	0	0	0	0	0	0	0	0	0	0	0	0	0	0	0	0
XM_015775873.1	Oryza	0	0	0	0	0	0	0	0	0	0	0	0	0	0	0	0	0	0	0	0	0	0	0	0	0	199	0	143	97	139	105	40	156	0	0	0	0	0	0	0	0	0	0	0	0	0	0	0
XM_013319330.1	Other	23	22	11	9	0	0	0	10	29	8	2	3	3	4	15	15	86	37	33	0	0	0	0	0	80	0	32	0	1	0	0	0	0	16	1	18	12	77	14	39	6	20	2	3	0	16	0	12
AB517029.1	Other	1	3	2	11	0	0	0	2	9	5	0	19	17	23	29	0	21	11	7	0	0	0	0	0	29	0	6	0	0	0	0	0	0	24	41	122	55	18	19	6	10	8	0	1	0	4	0	7
AF017664.1	manduca	19	22	15	4	0	3	0	23	78	43	25	2	5	2	60	4	12	8	14	1	0	0	0	0	0	0	1	0	0	0	0	0	0	16	39	3	2	4	1	0	42	117	4	5	0	14	0	1
XM_003230651.3	Other	6	5	0	2	0	1	0	16	25	7	1	25	5	21	40	18	15	8	21	1	0	1	0	3	35	0	8	1	2	3	1	3	3	104	12	20	44	18	2	4	10	11	1	14	0	84	5	13
XM_015775337.1	Oryza	0	0	0	0	0	0	0	0	0	0	0	0	0	0	0	0	0	0	0	0	0	0	0	0	0	217	0	130	85	117	99	54	177	0	0	0	0	0	0	0	0	0	0	0	0	0	0	0
EF622975.1	rRNA	24	12	30	42	0	0	0	18	32	37	60	72	27	12	47	0	12	30	31	0	0	0	0	0	1	0	2	0	0	0	0	0	0	29	33	36	23	25	28	11	26	32	0	54	0	51	0	4
XM_004923680.2	Other	22	18	4	4	8	0	0	3	11	3	10	34	9	6	16	12	26	4	5	0	10	3	10	5	18	2	4	4	2	3	2	0	2	29	38	51	21	13	8	11	16	12	7	1	1	12	0	12
KP294901.1	rRNA	0	0	0	0	0	0	0	0	0	0	0	0	0	0	0	0	0	0	0	0	0	0	0	0	0	0	0	0	0	0	0	0	0	0	0	0	0	0	0	0	0	0	0	0	0	0	0	0
L07609.1	manduca	0	0	0	0	0	0	0	0	0	0	0	0	1	422	354	2	0	0	0	0	0	0	0	0	0	0	0	0	0	0	0	0	0	3	0	0	0	10	0	0	0	0	0	36	1	43	2	0
XM_017095671.1	Other	49	52	21	7	0	0	0	59	103	40	29	1	4	16	3	0	25	43	45	0	0	0	0	0	5	0	14	0	0	0	0	0	0	5	0	0	5	14	9	13	8	10	0	116	0	95	0	12
CP013651.1	Other	0	0	0	0	0	0	0	0	2	0	1	0	0	0	0	0	1	0	0	0	0	0	0	0	0	0	0	1	2	0	0	0	0	0	0	0	0	0	0	0	0	0	1	0	0	0	0	0
AF487332.1	manduca	25	34	7	15	0	0	0	1	18	5	14	39	47	12	10	2	24	8	17	0	0	1	0	0	41	1	17	0	0	0	0	0	1	38	52	61	48	35	32	20	9	16	0	11	0	13	0	28
FJ817748.1	rRNA	13	5	2	13	0	0	0	27	17	25	39	64	44	40	44	0	8	16	10	0	0	0	0	1	1	0	2	0	0	0	0	0	0	69	46	117	60	13	32	24	17	26	0	23	0	22	0	4
XM_013292098.1	Other	66	61	28	19	0	0	0	10	36	6	3	25	12	8	5	0	62	8	46	0	0	0	0	0	28	0	3	0	0	0	0	0	0	16	8	3	1	10	3	3	14	20	0	20	0	12	0	29
XR_001542596.1	Oryza	0	0	0	0	0	0	0	0	0	0	0	0	0	0	0	0	0	0	0	0	0	0	0	0	0	179	0	187	95	140	64	45	158	0	0	0	0	0	0	0	0	0	0	0	0	0	0	0
XM_015763863.1	Oryza	0	0	0	0	0	0	0	0	0	0	0	0	0	0	0	0	0	0	0	0	0	0	0	0	0	177	0	139	83	148	110	45	165	0	0	0	0	0	0	0	0	0	0	0	0	0	0	0
XM_015769712.1	Oryza	0	0	0	0	0	0	0	0	0	0	0	0	0	0	0	0	0	0	0	0	0	0	0	0	0	203	0	127	81	150	108	48	149	0	0	0	0	0	0	0	0	0	0	0	0	0	0	0
XM_013329921.1	Other	13	31	18	6	6	0	0	19	28	29	18	9	6	4	4	5	95	19	73	5	0	0	0	0	62	0	17	2	1	0	0	1	2	11	1	4	1	35	18	22	14	10	1	7	0	5	0	15
XM_010889266.2	Other	18	24	9	15	0	0	0	8	49	9	4	26	8	2	12	0	78	26	39	0	0	0	0	0	30	1	7	0	0	0	0	1	9	150	7	36	7	24	15	18	15	8	0	5	0	38	0	8
KX078420.1	rRNA	0	846	0	0	0	0	0	0	0	0	14	0	0	0	0	0	0	0	0	0	0	0	0	0	0	0	0	0	0	0	0	0	0	0	0	0	0	0	0	0	0	0	0	0	0	0	0	0
XM_003189051.1	Other	0	860	1	0	0	0	0	0	0	0	0	0	0	0	0	0	0	0	0	0	0	0	0	3	0	0	0	0	0	0	0	0	0	0	0	0	0	0	0	0	0	0	0	0	0	0	0	0
GU372472.1	rRNA	1	0	0	0	0	0	0	1	0	0	0	64	61	51	4	0	0	0	0	0	0	0	0	0	1	0	0	0	0	0	0	0	0	49	146	90	65	7	18	6	7	23	0	19	0	94	0	16
GU084308.1	manduca	26	28	12	21	1	1	2	41	21	21	29	34	28	41	13	0	41	13	18	2	3	1	3	1	33	2	27	1	0	2	0	0	1	17	15	73	38	7	14	10	13	26	1	21	0	42	2	1
BN001305.1	Other	0	843	0	1	0	5	0	0	0	0	8	0	0	0	0	0	0	0	0	0	0	0	0	0	1	0	0	0	0	0	0	0	0	0	0	0	1	0	0	0	0	0	0	0	0	0	0	0
AJ830885.1	rRNA	0	6	3	7	0	0	0	16	10	4	11	75	52	70	76	0	5	5	4	0	0	0	0	0	4	0	4	0	0	0	0	0	0	53	64	126	65	26	20	24	20	37	0	24	0	20	0	2
XM_009343415.1	Other	0	0	0	0	0	0	0	0	0	0	0	0	0	0	0	0	0	0	0	0	0	0	0	0	0	0	0	0	0	0	0	0	0	0	0	0	0	0	0	0	0	0	0	0	0	0	0	0
FP340413.1	Other	10	10	2	5	0	0	0	2	6	1	9	18	25	15	48	1	23	6	5	0	0	0	0	0	39	0	9	0	0	0	0	0	1	95	59	76	132	8	18	15	5	12	0	2	0	5	0	11
KM078923.1	rRNA	15	26	12	38	0	0	0	16	9	5	12	43	22	24	28	0	9	25	4	0	0	0	0	0	1	0	2	0	0	0	0	0	0	29	19	49	20	10	5	7	47	112	0	89	0	68	0	5
XM_015783950.1	Oryza	0	0	0	0	0	0	0	0	0	0	0	0	0	0	0	0	0	0	0	0	0	0	0	0	0	198	0	141	79	132	127	42	136	0	0	0	0	0	0	0	0	0	0	0	0	0	0	0
DQ531844.1	manduca	6	27	2	4	0	0	0	2	8	4	4	28	23	57	210	18	11	8	15	0	0	1	0	0	10	1	13	1	0	0	0	0	0	12	27	34	65	13	4	4	7	41	0	4	0	28	2	1
DQ016576.1	rRNA	3	13	5	31	0	0	0	92	29	40	124	42	28	25	27	0	5	4	2	4	0	2	6	0	1	0	11	0	0	0	0	0	0	35	21	72	37	16	25	9	19	28	2	31	0	16	0	2
XM_015775051.1	Oryza	0	0	0	0	0	0	0	0	0	0	0	0	0	0	0	0	0	0	0	0	0	0	0	0	0	191	0	127	101	129	94	43	162	0	0	0	0	0	0	0	0	0	0	0	0	0	0	0
XR_001541054.1	Oryza	0	0	0	0	0	0	0	0	0	0	0	0	0	0	0	0	0	0	0	0	0	0	0	0	0	173	0	138	84	136	93	44	177	0	0	0	0	0	0	0	0	0	0	0	0	0	0	0
AY210456.1	rRNA	1	1	0	7	45	21	0	6	4	5	3	6	2	6	8	22	3	1	2	87	19	9	23	6	0	0	2	0	0	0	0	0	0	9	4	6	9	1	3	2	1	2	9	5	9	0	8	0
XM_015770616.1	Oryza	0	0	0	0	0	0	0	0	0	0	0	0	0	0	0	0	0	0	0	0	0	0	0	0	0	196	0	126	70	149	92	42	166	0	0	0	0	0	0	0	0	0	0	0	0	0	0	0
AE013599.5	Other	59	53	39	95	0	0	0	41	4	70	156	14	7	4	4	0	82	44	51	0	0	0	0	0	4	0	6	0	0	0	0	0	0	6	8	19	4	5	0	5	0	3	0	18	0	19	0	1
KP215826.1	rRNA	13	9	5	6	0	0	0	19	3	0	12	63	29	34	32	0	21	8	3	0	0	0	0	0	0	0	1	0	0	0	0	0	0	103	18	180	62	8	22	18	13	21	0	42	0	24	0	10
XM_015756033.1	Oryza	0	0	0	0	0	0	0	0	0	0	0	0	0	0	0	0	0	0	0	0	0	0	0	0	0	179	0	144	80	123	105	51	153	0	0	0	0	0	0	0	0	0	0	0	0	0	0	0
XM_012542049.1	Other	0	0	0	0	0	0	0	0	0	0	0	0	0	0	0	0	0	0	0	0	0	0	0	0	0	0	0	0	0	0	0	0	0	0	0	0	0	0	0	0	0	0	0	0	0	0	0	217
CP004018.1	Other	0	0	0	0	0	0	0	0	0	0	1	39	24	81	56	0	0	0	0	0	0	1	0	0	0	0	0	0	0	0	0	0	0	27	31	80	24	0	0	0	39	38	0	169	0	88	0	10
KU533982.1	rRNA	0	0	0	0	0	0	0	0	0	0	0	0	0	1	0	1	0	0	0	0	0	0	0	0	0	0	0	0	0	0	0	0	0	0	1	0	0	0	0	0	0	0	0	0	0	0	0	0
CP011662.1	Other	0	1	1	0	0	0	0	12	7	8	10	4	9	6	0	4	1	1	37	0	0	6	0	2	2	9	0	11	8	17	12	6	21	67	1	10	4	2	0	0	3	3	7	18	0	4	0	0
XM_015788867.1	Oryza	0	0	0	0	0	0	0	0	0	0	0	0	0	0	0	0	0	0	0	0	0	0	0	0	0	172	0	160	79	131	94	43	155	0	0	0	0	0	0	0	0	0	0	0	0	0	0	0
KF383951.1	Other	5	3	5	0	18	1	0	0	6	1	2	28	50	7	9	64	35	27	7	18	27	45	21	12	48	14	14	28	8	11	3	0	1	1	1	11	6	15	11	8	12	26	21	1	5	2	3	3
AP007164.1	Other	0	823	0	0	0	9	0	0	0	0	0	0	0	0	0	0	0	0	0	0	0	0	0	0	0	0	0	0	0	0	0	0	0	0	0	0	0	0	0	0	0	0	0	0	0	0	0	0
GU084305.1	manduca	24	29	11	17	1	0	0	42	16	22	13	45	38	28	15	2	25	21	12	1	1	2	1	1	33	3	16	2	0	0	0	0	1	25	12	48	67	9	7	10	28	33	5	17	0	26	0	1
AF117576.1	manduca	11	19	4	11	1	0	0	22	15	15	21	24	11	7	2	1	6	1	3	0	0	0	0	0	6	0	1	0	0	0	0	0	0	0	25	2	3	0	4	2	4	4	0	0	0	0	0	1
NM_001311373.1	Other	13	13	19	2	0	0	0	12	98	29	33	0	0	0	0	0	1	0	0	0	0	0	0	0	2	0	5	0	0	0	0	0	0	0	2	1	0	0	2	2	2	14	0	268	0	292	1	0
XM_013334427.1	Other	51	31	21	31	0	0	0	10	42	5	4	21	9	23	10	0	46	31	28	0	0	0	0	0	58	0	17	0	0	0	0	0	0	20	6	11	8	85	10	21	18	20	0	60	0	11	0	9
XM_015770477.1	Oryza	0	0	0	0	0	0	0	0	0	0	0	0	0	0	0	0	0	0	0	0	0	0	0	0	0	189	0	141	76	138	86	60	133	0	0	0	0	0	0	0	0	0	0	0	0	0	0	0
KC684371.1	rRNA	3	3	4	10	2	0	0	6	0	0	1	29	23	83	40	1	1	3	1	0	1	1	1	0	27	1	19	0	0	0	0	0	0	28	41	123	33	35	21	159	9	22	1	27	0	15	0	6
XM_013326703.1	Other	46	51	11	6	0	0	0	10	24	3	5	6	4	2	4	7	79	21	66	0	4	2	0	0	51	1	8	0	0	1	0	0	2	10	5	11	2	32	15	18	9	14	0	3	0	5	0	24
AK386186.1	Other	24	31	13	7	0	0	0	4	22	6	6	27	11	10	29	10	37	25	17	0	1	1	0	0	16	1	14	0	1	1	1	2	8	89	22	28	13	44	6	17	7	7	0	18	0	22	0	7
AB900825.1	rRNA	11	14	15	27	0	0	0	25	15	15	44	48	33	37	48	0	7	9	7	0	0	0	0	0	0	0	7	0	0	0	0	0	0	50	26	80	35	9	24	16	35	43	0	33	0	60	0	5
JN036435.1	rRNA	10	12	5	24	0	1	1	36	7	13	28	36	24	59	57	0	6	7	4	0	0	0	1	1	2	1	9	0	0	0	0	0	0	32	30	104	29	23	18	14	33	42	0	53	0	35	0	5
XM_012694065.1	Other	31	26	3	4	0	0	4	6	18	7	2	5	5	3	3	3	35	31	36	0	0	1	1	0	103	0	112	2	1	0	1	0	0	8	5	1	5	79	5	5	13	20	1	2	2	9	6	0
AJ973452.1	manduca	24	119	5	42	0	0	0	138	120	65	99	0	0	0	0	0	4	1	0	0	0	0	0	0	0	0	0	0	0	0	0	0	0	0	0	0	0	0	1	1	12	9	1	0	0	0	0	1
LC042183.1	rRNA	15	30	8	30	0	0	0	20	16	15	26	40	25	14	21	0	7	14	12	3	2	0	0	0	1	0	10	0	0	0	1	0	0	21	16	36	22	19	20	15	37	77	0	66	0	79	0	2
CP015196.1	Other	0	0	0	0	0	0	0	0	0	0	0	0	0	0	0	0	0	0	0	0	0	0	0	0	0	0	0	0	0	0	0	0	0	0	0	0	0	0	0	3	0	0	0	0	0	0	0	0
XM_015774317.1	Oryza	0	0	0	0	0	0	0	0	0	0	0	0	0	0	0	0	0	0	0	0	0	0	0	0	0	176	0	164	75	117	97	52	134	0	0	0	0	0	0	0	0	0	0	0	0	0	0	0
KX170778.1	rRNA	2	806	1	0	0	0	0	0	0	0	5	0	0	0	0	0	0	0	0	0	0	0	0	0	0	0	0	0	0	0	0	0	0	0	0	0	0	0	0	0	0	0	0	0	0	0	0	0
M28394.1	manduca	5	6	2	4	0	0	0	3	10	3	9	13	15	313	34	10	5	6	6	0	2	1	2	0	11	0	3	0	0	0	1	0	2	24	17	25	19	16	5	2	5	7	3	63	0	1	0	6
XM_015769217.1	Oryza	0	0	0	0	0	0	0	0	0	0	0	0	0	0	0	0	0	0	0	0	0	0	0	0	0	181	0	141	83	115	90	41	159	0	0	0	0	0	0	0	0	0	0	0	0	0	0	0
XM_015785494.1	Oryza	0	0	0	0	0	0	0	0	0	0	0	0	0	0	0	0	0	0	0	0	0	0	0	0	0	161	0	137	91	138	99	42	139	0	0	0	0	0	0	0	0	0	0	0	0	0	0	0
XM_015765740.1	Oryza	0	0	0	0	0	0	0	0	0	0	0	0	0	0	0	0	0	0	0	0	0	0	0	0	0	170	0	129	96	139	92	43	136	0	0	0	0	0	0	0	0	0	0	0	0	0	0	0
CP009166.1	E.coli	0	0	0	0	0	0	0	0	1	0	4	0	113	1	0	0	2	0	435	0	0	0	0	0	0	1	0	0	1	2	1	0	0	0	0	0	0	0	0	0	1	0	1	218	0	0	0	0
FJ817768.1	rRNA	2	1	1	0	0	0	0	11	3	9	8	47	24	6	28	0	27	40	16	0	0	0	0	0	0	0	3	0	0	0	0	0	0	24	16	44	30	20	20	16	57	89	0	68	0	71	0	7
XM_015769907.1	Oryza	0	0	0	0	0	0	0	0	0	0	0	0	0	0	0	0	0	0	0	0	0	0	0	0	0	188	0	122	81	125	81	48	158	0	0	0	0	0	0	0	0	0	0	0	0	0	0	0
KU350749.1	rRNA	2	778	0	0	0	4	0	0	0	0	19	0	0	0	0	0	0	0	0	0	0	0	0	0	0	0	0	0	0	0	0	0	0	0	0	0	0	0	0	0	0	0	0	0	0	0	0	0
FJ685653.1	mitochondrion	53	47	33	17	0	0	0	12	10	2	0	50	97	102	3	0	18	8	2	0	0	0	0	0	25	5	10	2	1	1	0	1	2	14	22	107	40	2	3	2	12	9	1	12	0	4	0	4
XM_015791366.1	Oryza	0	0	0	0	0	0	0	0	0	0	0	0	0	0	0	0	0	0	0	0	0	0	0	0	0	165	0	130	94	101	118	47	143	0	0	0	0	0	0	0	0	0	0	0	0	0	0	0
NR_076702.1	rRNA	0	0	0	0	0	0	0	0	0	0	0	0	0	0	0	0	0	0	0	0	0	0	0	0	0	0	0	0	0	0	0	0	0	0	0	0	0	0	0	0	0	0	0	0	0	0	0	0
CP009571.1	Other	4	5	1	1	0	0	0	33	18	27	147	8	2	2	10	1	1	0	0	0	0	1	0	0	7	1	4	1	1	1	1	0	7	4	3	14	5	4	2	6	10	15	3	42	0	28	0	2
AB242821.2	manduca	5	27	2	13	0	0	0	2	9	8	5	87	33	15	81	0	12	24	10	0	0	0	0	0	124	0	18	0	0	0	0	0	0	11	17	11	23	20	24	22	18	31	0	3	0	16	0	2
GU084316.1	manduca	6	2	0	2	19	8	85	3	1	3	0	6	6	3	1	29	4	0	2	47	19	26	114	102	2	0	1	6	6	5	0	3	8	4	7	8	10	0	1	2	0	2	133	3	52	8	19	0
KX227611.1	Other	4	4	1	4	0	0	0	19	12	4	41	2	1	3	1	8	6	8	11	0	0	4	0	0	0	23	1	15	14	33	13	22	8	0	3	4	1	2	0	1	2	3	10	10	0	3	0	2
FQ312002.1	Other	0	0	0	0	0	0	0	0	1	0	2	0	2	0	0	0	0	0	2	0	0	1	0	0	0	0	0	5	0	1	0	0	1	0	0	1	0	0	0	0	0	0	1	2	0	2	0	2
AY038991.1	rRNA	6	11	4	18	5	0	0	18	15	11	42	42	44	38	31	2	3	11	13	6	3	1	9	0	3	0	8	1	0	0	0	0	0	36	33	100	46	15	11	12	18	35	1	29	0	31	0	3
GQ374726.1	rRNA	3	4	0	5	1	0	0	18	10	9	28	19	17	56	29	0	1	2	0	0	0	0	0	0	1	0	2	0	0	0	0	0	0	21	18	66	19	16	15	10	44	84	0	90	0	80	0	8
XM_015764956.1	Oryza	0	0	0	0	0	0	0	0	0	0	0	0	0	0	0	0	0	0	0	0	0	0	0	0	0	165	0	121	85	118	97	40	157	0	0	0	0	0	0	0	0	0	0	0	0	0	0	0
JF317391.1	rRNA	0	0	0	0	0	0	0	0	0	0	0	0	0	0	0	0	0	0	0	0	0	0	0	0	0	0	0	0	0	0	0	0	0	0	0	0	0	0	0	0	0	0	0	0	0	0	0	0
XM_014506246.1	Other	19	23	9	16	0	0	0	33	35	18	2	23	14	9	12	1	25	17	10	0	0	2	0	0	63	0	30	1	0	3	0	0	0	20	13	37	33	9	17	15	11	16	0	18	0	16	0	14
GU084328.1	manduca	9	18	4	13	3	2	0	13	11	6	1	41	23	39	27	4	31	9	13	1	6	0	2	3	38	0	21	0	0	2	0	0	1	21	70	55	40	11	4	8	15	19	2	24	3	48	4	2
L78080.1	manduca	0	0	0	0	0	0	0	197	215	245	82	0	0	0	0	0	0	0	0	0	0	0	0	0	0	0	0	0	0	0	0	0	0	3	0	0	2	0	0	0	0	0	0	0	0	0	0	0
AE014134.6	Other	51	39	26	94	0	0	0	36	11	42	120	23	3	10	13	0	92	38	74	0	0	0	0	0	2	0	7	0	0	0	0	0	0	4	3	25	12	1	0	3	0	2	0	15	0	21	0	0
JF309316.1	manduca	3	1	0	0	0	0	0	0	0	0	3	179	68	172	47	0	0	0	0	0	0	0	0	0	5	0	0	0	0	0	0	0	0	22	4	7	2	218	0	8	7	3	0	1	0	20	0	4
FP885539.3	Other	0	0	1	2	0	0	0	6	16	1	9	4	1	3	4	2	1	0	0	0	0	2	0	0	4	1	2	1	1	2	1	0	7	0	0	3	0	2	11	0	1	0	4	2	0	0	0	0
AK384467.1	Other	4	8	3	4	3	0	0	1	30	4	0	7	7	9	1	5	109	9	191	0	0	0	0	0	10	0	0	0	0	0	0	0	5	23	20	20	15	29	8	5	13	4	1	2	0	7	0	16
FO681385.1	Other	2	0	1	0	11	0	0	0	0	0	3	2	4	3	2	12	1	2	1	8	9	11	0	7	5	14	1	21	10	22	4	7	75	4	8	8	11	2	2	2	1	1	3	5	4	3	2	0
AB900846.1	rRNA	6	13	8	13	0	0	0	57	18	39	153	36	18	12	25	0	4	18	6	0	0	0	0	0	2	0	0	0	0	0	0	0	0	15	13	57	25	6	7	9	30	32	0	59	0	62	0	2
NR_137327.1	rRNA	0	0	0	0	3	1	3	0	0	0	0	0	0	0	0	12	0	0	0	9	2	7	1	1	0	24	0	7	8	19	6	4	18	0	0	0	0	0	0	0	0	0	4	0	2	0	6	0
XM_014501401.1	Other	25	33	18	11	0	0	0	14	20	7	4	18	28	7	24	0	73	6	102	0	0	0	0	0	56	0	15	0	0	0	1	0	0	12	6	18	27	9	7	8	15	6	0	3	0	10	2	13
XM_013318901.1	Other	17	34	12	7	0	0	0	3	16	2	9	2	2	1	7	11	83	27	124	0	0	0	0	0	15	2	4	1	0	2	0	0	5	30	8	22	22	94	14	16	7	6	2	0	1	15	0	5
LC143900.1	Other	1	1	0	0	0	0	0	1	0	0	0	0	82	0	0	0	0	0	275	0	0	0	0	0	0	65	0	54	48	97	26	28	85	0	0	0	0	0	0	0	0	0	0	3	0	0	0	0
XM_015763238.1	Oryza	0	0	0	0	0	0	0	0	0	0	0	0	0	0	0	0	0	0	0	0	0	0	0	0	0	171	0	123	94	127	76	47	127	0	0	0	0	0	0	0	0	0	0	0	0	0	0	0
AF535029.1	rRNA	1	1	5	22	0	1	0	11	3	12	20	36	25	44	39	1	3	10	3	0	0	1	2	1	1	0	7	0	0	0	0	0	0	24	17	102	37	7	10	4	41	66	0	88	0	38	0	0
XM_015775609.1	Oryza	0	0	0	0	0	0	0	0	0	0	0	0	0	0	0	0	0	0	0	0	0	0	0	0	0	154	0	129	86	121	82	35	156	0	0	0	0	0	0	0	0	0	0	0	0	0	0	0
KT440656.1	rRNA	0	0	0	1	30	16	4	2	0	0	1	6	11	22	3	21	0	1	0	14	7	21	101	48	2	1	0	2	1	1	1	0	0	20	4	24	13	3	1	6	1	4	21	4	10	4	10	0
CP015594.1	Other	0	1	0	0	0	0	0	0	0	0	7	4	9	6	1	0	0	0	0	0	0	0	0	0	0	3	0	1	1	0	0	0	1	10	0	2	1	0	0	0	3	6	2	1	0	2	0	0
XM_011565847.1	Other	26	35	21	8	0	0	0	5	22	5	22	4	7	3	2	7	48	27	26	0	0	0	0	0	10	0	1	0	0	0	1	0	0	4	5	5	21	52	12	11	21	8	0	4	0	14	0	4
CP005084.1	Other	0	0	0	0	0	0	0	89	21	45	183	31	7	38	15	0	0	0	0	0	0	0	0	0	13	0	14	0	0	0	0	0	0	5	23	55	9	13	4	4	25	18	0	61	0	40	0	3
XM_013345095.1	Other	15	13	6	2	0	0	0	12	42	1	2	6	1	0	4	6	19	16	11	0	0	1	0	0	16	1	8	0	0	0	0	0	0	31	1	9	6	20	3	15	5	8	0	17	6	80	2	10
AP007159.1	Other	1	751	2	0	0	0	0	0	0	0	0	0	0	0	0	0	0	0	0	0	0	0	0	0	0	1	0	0	0	0	0	0	0	0	0	0	0	0	0	0	0	0	0	0	0	0	0	0
AP007154.1	Other	0	720	0	1	0	31	0	0	0	0	0	0	0	0	0	0	0	0	0	0	0	0	0	0	1	2	0	0	0	0	0	0	0	0	0	0	0	0	0	0	0	0	0	0	0	0	0	0
XM_014504097.1	Other	0	0	0	1	66	27	77	0	0	0	1	0	0	0	0	55	0	0	0	2	37	33	27	40	1	5	0	1	0	4	1	0	4	0	0	0	0	0	0	0	1	1	66	2	43	7	202	2
XM_011555721.1	Other	19	25	1	5	6	8	1	3	3	2	0	17	9	7	8	17	11	10	2	0	14	0	0	7	9	0	3	1	0	3	0	0	6	14	83	48	84	6	4	8	5	15	8	29	9	59	49	5
KC413868.1	rRNA	3	5	2	11	0	0	0	39	17	8	27	29	24	18	28	0	5	5	0	0	0	0	0	0	9	0	15	0	0	0	0	0	0	34	27	76	20	49	30	34	46	38	0	48	0	35	0	0
GU731535.1	manduca	2	2	4	2	0	0	0	1	1	0	0	1	2	3	1	0	8	4	4	0	0	0	0	0	10	0	19	0	0	0	0	1	1	62	19	10	2	509	10	27	3	0	0	1	0	0	0	1
FJ817832.1	rRNA	4	4	3	10	0	0	0	28	7	10	26	53	49	53	36	1	6	5	7	0	0	0	0	0	0	0	3	0	0	0	0	0	0	73	40	114	57	9	17	15	13	20	0	20	0	18	0	2
AY395250.1	Other	71	57	32	8	0	0	0	12	18	7	4	31	54	15	12	0	119	45	12	0	0	0	0	0	57	0	21	0	0	0	0	0	0	12	3	13	13	4	8	9	12	33	0	2	0	4	0	11
AF394673.1	rRNA	17	48	80	323	0	0	0	14	16	1	4	13	14	2	8	0	23	31	18	0	0	0	0	0	2	0	2	0	0	0	0	0	0	10	5	7	13	19	17	4	6	7	0	4	0	2	0	5
GU084274.1	manduca	21	20	15	9	4	2	0	41	11	21	35	31	34	24	18	1	33	1	14	0	3	1	1	4	66	1	43	1	0	0	0	0	0	19	2	28	43	26	7	5	23	26	2	7	0	16	0	2
GU084298.1	manduca	17	21	9	16	0	0	0	28	14	19	15	39	34	28	16	1	23	14	17	2	2	1	8	3	43	1	28	1	0	2	0	0	0	23	15	56	35	7	10	13	22	26	2	14	0	39	5	4
DQ206879.1	Other	2	21	5	36	32	4	10	40	10	23	112	13	9	19	5	1	5	14	11	44	14	0	23	26	2	0	2	0	0	0	0	0	0	17	14	36	16	11	14	10	17	26	0	26	0	22	1	0
XM_015785821.1	Oryza	0	0	0	0	0	0	0	0	0	0	0	0	0	0	0	0	0	0	0	0	0	0	0	0	0	171	0	129	68	122	96	47	112	0	0	0	0	0	0	0	0	0	0	0	0	0	0	0
KP294871.1	rRNA	0	0	0	0	0	0	0	0	0	0	0	0	0	0	0	0	0	0	0	0	0	0	0	0	0	0	0	0	0	0	0	0	0	0	0	0	0	0	0	0	0	0	0	0	0	0	0	0
XM_007064031.1	Other	23	17	19	2	4	0	0	4	3	3	50	28	41	24	14	7	9	3	10	34	8	19	13	1	4	13	1	5	5	1	6	2	9	22	2	5	5	8	0	1	20	85	10	3	0	8	0	21
XM_015791132.1	Oryza	0	0	0	0	0	0	0	0	0	0	0	0	0	0	0	0	0	0	0	0	0	0	0	0	0	168	0	124	64	120	107	38	123	0	0	0	0	0	0	0	0	0	0	0	0	0	0	0
XM_015775680.1	Oryza	0	0	0	0	0	0	0	0	0	0	0	0	0	0	0	0	0	0	0	0	0	0	0	0	0	155	0	123	66	125	109	47	117	0	0	0	0	0	0	0	0	0	0	0	0	0	0	0
XM_006644544.2	mitochondrion	0	0	0	0	0	0	0	0	0	0	0	0	0	0	0	0	0	0	0	0	0	0	0	0	0	149	0	127	79	139	95	48	104	0	0	0	0	0	0	0	0	0	0	0	0	0	0	0
KU519591.1	rRNA	0	0	0	0	0	0	0	88	16	37	249	5	4	20	9	0	0	0	0	0	0	0	0	0	9	0	3	0	0	0	0	0	0	6	8	44	6	7	1	6	9	6	0	43	0	23	0	2
AF423945.1	rRNA	14	12	18	45	0	0	0	16	39	39	61	49	31	4	36	0	13	24	10	0	0	0	1	0	0	0	3	0	0	0	0	0	0	23	20	30	28	10	25	16	23	31	0	33	0	37	0	3
XM_001727453.2	Other	0	740	0	0	0	0	0	0	0	0	0	0	0	0	0	0	0	0	0	0	0	0	0	0	0	0	0	0	0	0	0	0	0	0	0	0	0	0	0	0	0	0	0	0	0	0	0	0
DQ186972.1	rRNA	3	4	7	42	0	0	0	21	12	9	12	24	22	43	31	0	2	7	3	0	0	0	0	0	2	0	4	0	0	0	0	0	0	19	12	101	28	9	8	5	20	78	0	111	0	62	0	0
XM_001823791.2	Other	0	733	0	0	0	4	0	0	0	0	2	0	0	0	0	0	0	0	0	0	0	0	0	0	0	0	0	0	0	0	0	0	0	0	0	0	0	0	0	0	0	0	0	0	0	0	0	0
AY395257.1	Other	3	3	0	0	2	1	11	2	2	1	0	14	17	9	8	93	12	2	1	8	6	36	10	14	19	23	9	20	5	14	6	0	7	2	1	9	8	7	5	7	4	10	27	0	6	0	8	2
XM_014630579.1	Other	4	0	0	1	29	0	9	0	3	1	0	13	26	4	7	79	21	11	6	30	15	35	13	14	33	9	8	13	6	5	8	0	1	3	1	5	7	7	1	3	7	20	26	1	2	2	3	4
XM_015783839.1	Oryza	0	0	0	0	0	0	0	0	0	0	0	0	0	0	0	0	0	0	0	0	0	0	0	0	0	172	0	122	77	125	90	43	105	0	0	0	0	0	0	0	0	0	0	0	0	0	0	0
CP009111.1	Other	0	0	0	0	0	0	0	0	0	1	10	0	0	0	0	0	0	0	0	0	0	0	0	0	1	0	0	1	0	0	0	0	0	0	0	0	2	2	0	0	0	0	0	0	0	2	0	1
GU084294.1	manduca	25	15	12	19	4	4	3	24	13	10	27	57	29	37	2	6	14	12	12	2	5	9	7	7	37	4	14	2	3	2	3	1	2	24	21	38	34	7	4	5	15	22	6	7	2	27	4	4
KX290477.1	rRNA	0	0	0	0	0	1	1	0	0	0	0	0	0	1	0	2	0	0	0	1	0	2	6	1	0	13	0	8	4	8	4	2	11	0	0	2	0	0	0	0	0	0	1	0	1	0	0	0
XM_015758895.1	Oryza	0	0	0	0	0	0	0	0	0	0	0	0	0	0	0	0	0	0	0	0	0	0	0	0	0	155	0	124	94	118	77	32	132	0	0	0	0	0	0	0	0	0	0	0	0	0	0	0
AF436262.1	rRNA	10	10	17	20	0	1	0	22	18	32	42	51	32	20	51	0	8	21	13	0	0	0	0	1	2	0	8	0	0	0	0	0	0	35	25	48	29	8	21	15	27	40	0	40	0	37	0	2
XM_015775841.1	Oryza	0	0	0	0	0	0	0	0	0	0	0	0	0	0	0	0	0	0	0	0	0	0	0	0	0	167	0	125	72	113	110	31	110	0	0	0	0	0	0	0	0	0	0	0	0	0	0	0
XM_013331528.1	Other	16	27	10	7	0	0	0	4	22	6	3	18	11	7	6	1	56	10	15	0	0	0	0	0	5	0	2	0	0	0	0	0	0	13	49	18	4	17	2	6	14	51	0	8	0	24	0	13
KX133569.1	rRNA	0	0	1	0	0	0	0	0	0	0	1	0	0	0	0	0	0	0	0	0	0	0	0	0	0	0	0	0	0	0	0	0	0	0	0	0	0	0	0	1	0	0	0	0	0	0	0	0
CP009312.1	Other	0	0	0	0	0	0	0	0	0	0	1	0	0	0	0	0	0	0	0	0	0	0	0	0	0	0	0	0	0	0	0	0	0	0	0	0	0	0	0	0	0	0	0	0	0	0	0	0
CP016022.1	Other	1	2	0	0	0	0	0	6	0	2	11	0	0	1	2	1	0	1	2	0	0	1	0	0	0	16	2	13	11	26	15	11	23	0	0	1	0	0	1	0	0	0	2	2	0	0	0	0
XM_014508986.1	Other	15	12	5	7	0	0	0	3	18	4	12	19	18	24	38	3	15	42	24	0	0	0	0	0	8	0	13	0	0	0	0	0	2	120	13	22	16	46	7	14	13	10	0	13	0	36	0	2
LM523540.1	Other	0	0	0	1	0	0	0	2	1	0	0	0	1	0	0	0	0	0	5	0	0	0	0	0	0	0	0	0	0	0	0	0	0	0	0	0	0	0	0	0	1	0	0	11	0	0	0	0
AK386483.1	Other	17	22	12	6	0	0	0	7	16	3	1	1	2	0	34	0	43	26	14	0	0	0	0	0	89	0	127	0	0	0	0	0	0	4	4	1	3	102	15	13	5	11	0	9	0	9	0	37
KX588093.1	rRNA	0	0	0	0	0	0	0	1	0	0	1	0	0	0	0	0	0	0	0	0	0	0	0	1	0	0	0	0	0	0	0	0	0	0	0	1	0	0	0	0	0	0	0	0	0	0	0	0
HM167934.1	manduca	1	1	0	0	0	0	0	0	0	0	0	0	0	0	0	0	0	0	0	0	0	0	0	0	0	0	0	0	0	0	0	0	0	0	0	0	0	0	0	0	0	0	1	0	0	0	0	0
KR068938.1	rRNA	0	15	20	32	0	0	0	28	8	16	36	4	10	23	32	0	9	14	8	0	0	0	0	0	4	0	8	0	0	0	0	0	0	7	21	43	24	24	12	9	30	27	0	176	0	68	0	0
XM_015780867.1	Oryza	0	0	0	0	0	0	0	0	0	0	0	0	0	0	0	0	0	0	0	0	0	0	0	0	0	134	0	152	88	99	92	37	115	0	0	0	0	0	0	0	0	0	0	0	0	0	0	0
XM_015770642.1	Oryza	0	0	0	0	0	0	0	0	0	0	0	0	0	0	0	0	0	0	0	0	0	0	0	0	0	160	0	106	74	117	101	40	117	0	0	0	0	0	0	0	0	0	0	0	0	0	0	0
XM_015785250.1	Oryza	0	0	0	0	0	0	0	0	0	0	0	0	0	0	0	0	0	0	0	0	0	0	0	0	0	159	0	102	65	123	88	39	138	0	0	0	0	0	0	0	0	0	0	0	0	0	0	0
KR068937.1	rRNA	9	20	10	39	0	0	0	35	19	11	45	11	10	29	26	1	14	28	7	0	0	0	0	0	3	0	4	0	0	0	0	0	0	21	23	69	19	10	8	11	20	39	0	55	0	24	0	2
XM_011301752.1	Other	15	18	9	20	0	0	0	8	14	11	3	9	15	7	20	16	45	2	16	0	1	0	0	0	21	1	5	1	0	5	0	0	8	33	31	12	8	21	8	12	11	18	0	0	0	64	3	7
XM_015770385.1	Oryza	0	0	0	0	0	0	0	0	0	0	0	0	0	0	0	0	0	0	0	0	0	0	0	0	0	153	0	116	62	126	87	46	117	0	0	0	0	0	0	0	0	0	0	0	0	0	0	0
XM_009548831.1	Other	7	6	3	5	0	0	0	9	14	12	2	28	14	25	16	0	18	7	20	0	0	0	0	0	42	0	5	0	0	0	0	0	1	120	11	23	36	26	9	9	6	7	0	9	0	65	1	9
KC413876.1	rRNA	5	5	0	28	0	0	0	22	3	9	40	26	23	36	29	0	3	2	5	0	0	0	0	0	1	0	7	0	0	0	0	0	0	24	20	107	35	13	13	12	37	52	0	51	0	39	0	5
KU240018.1	rRNA	5	9	7	14	0	0	0	32	14	20	54	32	27	24	36	0	3	4	5	0	0	0	0	0	4	0	13	0	0	0	0	0	0	35	20	59	33	20	22	13	24	47	0	44	0	36	0	0
XM_012690527.1	Other	41	49	32	4	1	0	0	17	13	6	3	3	5	1	0	0	1	0	0	0	0	0	0	0	0	0	2	0	0	0	0	0	0	1	0	3	1	2	0	1	22	22	0	281	0	179	1	0
XM_015774829.1	Oryza	0	0	0	0	0	0	0	0	0	0	0	0	0	0	0	0	0	0	0	0	0	0	0	0	0	154	0	110	65	114	93	36	132	0	0	0	0	0	0	0	0	0	0	0	0	0	0	0
XM_015774372.1	Oryza	0	0	0	0	0	0	0	0	0	0	0	0	0	0	0	0	0	0	0	0	0	0	0	0	0	156	0	132	63	99	88	42	124	0	0	0	0	0	0	0	0	0	0	0	0	0	0	0
KC413867.1	rRNA	6	15	11	36	0	0	0	16	12	11	20	29	26	35	53	1	9	17	3	0	0	0	0	0	3	0	9	0	0	0	0	0	0	25	39	70	35	16	12	12	27	36	0	33	0	18	0	2
XM_015779964.1	Oryza	0	0	0	0	0	0	0	0	0	0	0	0	0	0	0	0	0	0	0	0	0	0	0	0	0	147	0	122	67	98	101	48	120	0	0	0	0	0	0	0	0	0	0	0	0	0	0	0
HM449932.1	Other	97	90	42	10	2	3	0	9	23	4	0	4	0	0	0	0	5	0	1	0	0	1	0	0	4	0	0	0	1	0	0	0	0	2	0	3	3	0	0	0	29	49	3	174	9	107	0	0
X98825.1	manduca	13	9	5	54	0	0	3	9	9	18	4	20	12	10	15	0	14	2	8	0	0	0	0	0	47	1	56	0	0	0	0	0	0	50	41	69	33	49	21	21	9	11	0	4	0	5	0	7
KT459207.1	rRNA	0	0	0	0	0	0	0	0	0	0	5	0	0	0	0	0	0	0	0	0	0	0	0	0	0	0	0	0	0	0	0	0	0	0	0	0	0	0	0	0	0	0	0	0	0	0	0	0
AP007167.1	Other	0	689	0	1	0	0	0	0	0	0	0	0	0	0	0	0	0	0	0	0	0	0	0	7	0	2	0	0	0	0	0	0	0	0	0	0	0	0	0	0	0	0	0	0	0	0	0	0
XM_011559343.1	Other	1	0	9	653	0	0	0	0	0	1	0	0	0	0	0	0	0	0	0	0	0	0	0	0	0	0	0	0	0	0	0	0	0	0	0	0	0	0	0	0	9	25	0	0	0	0	0	0
XM_014500960.1	Other	21	87	22	11	0	0	0	30	16	13	10	0	1	0	0	0	2	0	1	0	0	0	0	0	6	0	5	0	0	0	0	0	0	0	1	2	0	1	1	0	25	23	0	323	0	92	0	0
KU646485.1	phage	0	1	0	0	0	0	0	0	1	0	0	1	72	0	0	0	1	0	399	0	0	0	0	0	0	0	0	0	0	0	0	0	0	0	0	0	0	0	0	0	0	1	0	211	0	0	0	0
AF103900.1	manduca	22	22	7	24	1	0	0	6	12	2	4	12	14	2	5	6	3	13	0	1	3	0	0	0	27	4	6	0	2	2	1	1	4	70	59	14	16	7	4	6	0	3	4	1	0	2	3	23
KT865759.1	rRNA	0	0	0	0	0	0	0	75	11	50	208	4	3	4	11	0	0	0	0	0	0	0	0	0	6	0	4	0	0	0	0	0	0	2	6	11	2	4	4	4	9	10	0	36	0	28	0	3
HQ917939.1	rRNA	9	6	6	11	0	0	0	8	3	5	20	45	21	7	33	0	5	8	8	0	0	0	0	0	0	0	0	0	0	0	0	0	0	22	12	23	14	4	4	1	40	94	0	120	0	104	0	8
XM_015764009.1	Oryza	0	0	0	0	0	0	0	0	0	0	0	0	0	0	0	0	0	0	0	0	0	0	0	0	0	153	0	118	78	100	82	29	133	0	0	0	0	0	0	0	0	0	0	0	0	0	0	0
CP016214.1	Other	0	1	516	2	0	0	0	0	2	0	6	0	0	1	0	1	2	0	1	0	0	0	0	0	1	1	0	0	0	1	0	0	1	2	0	0	0	0	0	0	1	0	0	0	0	2	0	0
XM_015769422.1	mitochondrion	0	0	0	0	0	0	0	0	0	0	0	0	0	0	0	0	0	0	0	0	0	0	0	0	0	114	0	113	80	126	91	36	131	0	0	0	0	0	0	0	0	0	0	0	0	0	0	0
XM_013322144.1	Other	20	46	25	1	0	0	0	48	109	13	15	1	5	0	0	1	79	41	53	0	0	0	0	0	13	0	5	0	0	0	0	0	0	0	0	5	1	4	23	20	1	7	0	4	0	3	0	2
CP012612.1	Oryza	0	0	0	0	0	0	0	0	0	0	0	0	0	0	0	0	0	0	0	0	0	0	0	0	0	147	0	94	79	103	85	49	128	0	0	0	2	0	0	0	0	0	0	0	0	0	0	0
XM_013329424.1	Other	16	17	10	5	1	4	0	7	30	5	0	24	9	6	7	9	31	5	9	0	0	1	0	0	10	1	3	0	0	0	0	0	1	26	15	9	11	14	5	17	16	10	1	7	0	38	4	38
LN596092.1	Other	1	0	0	0	0	0	0	0	0	0	0	0	1	2	0	0	2	0	1	0	0	2	0	0	0	8	0	34	37	120	4	5	393	0	0	1	0	0	0	0	15	7	2	8	0	10	0	0
X67131.1	manduca	7	8	5	37	0	0	0	14	14	11	6	20	17	7	9	1	10	7	1	0	0	3	0	0	72	0	98	1	1	2	2	0	0	14	22	84	21	96	14	19	3	1	0	2	0	7	0	1
KX011612.1	rRNA	1	670	0	1	0	0	0	0	0	1	7	0	0	0	0	0	0	0	0	0	0	0	0	0	0	0	0	0	0	0	0	0	0	0	0	0	0	0	0	0	0	0	0	0	0	0	0	0
XM_015784065.1	Oryza	0	0	0	0	0	0	0	0	0	0	0	0	0	0	0	0	0	0	0	0	0	0	0	0	0	161	0	107	79	99	79	46	113	0	0	0	0	0	0	0	0	0	0	0	0	0	0	0
LT601390.1	rRNA	0	0	0	0	0	0	0	0	0	0	0	0	0	0	0	0	2	0	0	0	0	0	0	0	0	0	0	0	0	0	0	0	0	0	0	0	0	0	0	0	1	0	0	4	0	0	0	0
XM_015787825.1	Oryza	0	0	0	0	0	0	0	0	0	0	0	0	0	0	0	0	0	0	0	0	0	0	0	0	0	141	0	120	68	88	88	38	140	0	0	0	0	0	0	0	0	0	0	0	0	0	0	0
XM_015781302.1	Oryza	0	0	0	0	0	0	0	0	0	0	0	0	0	0	0	0	0	0	0	0	0	0	0	0	0	150	0	121	74	106	78	30	123	0	0	0	0	0	0	0	0	0	0	0	0	0	0	0
GU084291.1	manduca	17	32	17	10	0	2	0	50	18	20	17	35	27	19	11	2	12	13	19	0	5	3	0	6	25	1	23	3	1	1	0	0	0	12	16	28	40	7	2	12	15	14	5	19	0	21	0	2
AP007169.1	Other	0	672	1	0	0	8	0	0	0	0	0	0	0	0	0	0	0	0	0	0	0	0	0	0	0	0	0	0	0	0	0	0	0	0	0	0	0	0	0	0	0	0	0	0	0	0	0	0
XM_015774923.1	Oryza	0	0	0	0	0	0	0	0	0	0	0	0	0	0	0	0	0	0	0	0	0	0	0	0	0	154	0	124	68	107	89	37	102	0	0	0	0	0	0	0	0	0	0	0	0	0	0	0
KF860488.1	Other	0	1	1	0	0	0	1	34	23	22	51	41	44	47	42	1	0	1	1	3	2	1	3	1	0	1	6	0	0	0	0	0	0	29	38	64	35	10	10	7	20	22	1	31	1	25	0	0
XM_015780087.1	Oryza	0	0	0	0	0	0	0	0	0	0	0	0	0	0	0	0	0	0	0	0	0	0	0	0	0	142	0	119	77	113	79	39	112	0	0	0	0	0	0	0	0	0	0	0	0	0	0	0
XM_014237657.1	Other	5	29	0	2	33	18	0	0	5	5	5	5	7	3	10	10	9	2	4	4	4	22	19	17	11	3	3	8	2	4	6	0	7	6	30	26	17	3	5	4	1	12	21	2	4	6	5	9
XM_015761793.1	Oryza	0	0	0	0	0	0	0	0	0	0	0	0	0	0	0	0	0	0	0	0	0	0	0	0	0	146	0	128	68	110	86	33	108	0	0	0	0	0	0	0	0	0	0	0	0	0	0	0
XM_015777160.1	Oryza	0	0	0	0	0	0	0	0	0	0	0	0	0	0	0	0	0	0	0	0	0	0	0	0	0	160	0	116	73	99	76	42	113	0	0	0	0	0	0	0	0	0	0	0	0	0	0	0
AC270241.1	Other	0	0	0	0	0	0	0	2	13	1	3	0	0	0	8	3	2	2	0	0	0	6	0	0	0	0	2	2	0	6	0	1	7	2	0	4	0	4	20	0	0	4	8	0	0	0	0	0
GQ128538.1	rRNA	19	19	8	16	0	0	0	35	23	23	43	42	25	13	36	0	8	19	6	0	0	0	0	0	0	0	1	0	0	0	0	0	0	32	27	48	28	11	22	21	25	33	0	16	0	34	0	3
XM_015787679.1	Oryza	0	0	0	0	0	0	0	0	0	0	0	0	0	0	0	0	0	0	0	0	0	0	0	0	0	139	0	118	66	96	92	48	118	0	0	0	0	0	0	0	0	0	0	0	0	0	0	0
XM_015791242.1	Oryza	0	0	0	0	0	0	0	0	0	0	0	0	0	0	0	0	0	0	0	0	0	0	0	0	0	152	0	131	68	106	73	37	106	0	0	0	0	0	0	0	0	0	0	0	0	0	0	0
XM_015761751.1	Oryza	0	0	0	0	0	0	0	0	0	0	0	0	0	0	0	0	0	0	0	0	0	0	0	0	0	147	0	116	55	116	71	40	130	0	0	0	0	0	0	0	0	0	0	0	0	0	0	0
XM_013330349.1	Other	6	8	4	0	0	0	0	9	11	25	0	18	12	1	1	1	25	1	20	0	0	1	0	0	25	0	1	0	0	0	0	0	0	9	19	66	78	3	4	3	4	2	0	0	0	2	0	57
KM244698.1	mitochondrion	3	9	1	5	0	0	0	22	16	10	0	38	27	58	12	0	5	4	1	0	0	0	0	0	9	0	4	0	0	0	0	0	0	12	99	62	25	6	14	17	8	16	0	48	0	65	0	2
GQ268380.1	mitochondrion	2	6	3	1	46	4	5	3	4	2	2	17	35	6	1	3	3	0	0	0	22	15	24	48	4	10	1	25	18	45	9	5	8	7	12	33	8	3	7	0	1	2	12	11	19	9	2	6
HQ728961.1	rRNA	2	5	0	4	44	6	0	21	2	5	6	9	7	5	12	7	0	1	3	75	36	11	55	41	1	1	1	1	0	0	1	0	2	7	3	16	10	2	2	0	3	8	12	5	1	2	3	1
XM_015771575.1	Oryza	0	0	0	0	0	0	0	0	0	0	0	0	0	0	0	0	0	0	0	0	0	0	0	0	0	151	0	107	66	100	97	31	118	0	0	0	0	0	0	0	0	0	0	0	0	0	0	0
CP011253.3	Other	0	0	0	0	0	0	0	0	0	0	0	0	0	1	0	0	0	0	0	0	0	0	0	0	0	0	0	0	0	0	0	0	0	0	0	1	0	0	0	0	0	0	0	1	0	0	0	0
XM_015791424.1	Oryza	0	0	0	0	0	0	0	0	0	0	0	0	0	0	0	0	0	0	0	0	0	0	0	0	0	150	0	126	73	86	74	37	123	0	0	0	0	0	0	0	0	0	0	0	0	0	0	0
GQ374686.1	rRNA	5	10	0	9	0	0	0	25	22	14	36	21	18	18	13	0	1	3	1	0	0	0	0	0	0	0	12	0	0	0	0	0	0	8	11	30	19	11	14	8	35	52	0	70	0	82	0	9
AF008586.1	manduca	32	19	11	3	11	1	0	15	11	7	0	10	58	10	5	1	23	8	7	0	0	7	1	0	14	5	16	0	6	22	0	2	0	20	16	43	23	70	9	6	3	16	5	24	10	5	1	11
KX585254.1	rRNA	0	0	0	0	0	0	0	61	4	27	221	6	9	6	6	0	0	0	0	0	0	0	0	0	8	0	5	0	0	0	0	0	0	1	4	22	5	5	0	1	6	5	1	29	0	23	0	0
GU084265.1	manduca	29	21	11	10	7	10	6	4	4	3	2	31	35	25	11	2	15	11	12	4	0	3	16	11	63	1	31	1	1	1	1	0	2	13	32	39	36	5	14	4	6	16	8	14	1	34	5	2
CP014635.1	Other	0	0	0	0	0	0	0	0	1	0	3	2	0	0	0	0	0	0	0	0	0	0	0	0	3	1	0	0	0	0	1	0	1	0	0	0	0	0	0	0	0	0	0	0	0	0	0	0
AJ249390.1	manduca	8	10	8	8	0	0	0	11	14	16	3	16	13	29	18	2	10	5	7	0	0	0	0	0	115	0	100	1	0	0	0	0	0	12	13	58	23	36	7	7	4	5	0	3	0	14	0	4
KU301792.1	mitochondrion	3	6	4	8	0	1	0	40	15	31	4	49	26	18	9	0	9	2	1	0	0	6	0	1	4	3	6	3	3	7	2	0	1	5	68	40	34	9	10	8	24	11	2	30	0	63	1	6
FO681369.1	Other	12	11	6	7	4	0	0	12	23	3	3	6	5	4	7	11	37	14	25	17	0	2	0	0	26	0	9	2	1	1	1	3	3	3	5	8	6	43	12	11	7	7	4	6	5	11	0	8
GU731538.1	manduca	0	6	8	0	43	10	33	1	12	1	0	14	114	52	0	0	0	0	0	0	0	0	0	2	0	0	1	0	0	0	2	5	0	0	0	0	0	43	0	0	3	23	7	74	11	0	0	0
KX033970.1	rRNA	0	0	657	0	0	0	0	0	0	0	0	0	0	0	0	0	4	0	0	0	0	0	0	0	2	0	0	0	0	0	0	0	0	0	0	0	0	0	0	0	0	0	0	0	0	0	0	0
XM_013343817.1	Other	24	22	14	6	0	0	9	5	16	1	2	1	1	3	9	21	52	17	27	8	3	5	6	3	53	4	13	9	4	4	5	5	6	20	7	4	3	31	3	10	6	20	9	4	0	7	1	6
AJ830870.1	rRNA	12	14	10	37	0	0	0	49	20	12	44	23	28	23	46	0	28	21	10	0	0	0	0	0	0	0	1	0	0	0	0	0	0	12	27	64	15	18	10	4	19	38	0	33	0	11	0	2
XM_011561275.1	Other	46	64	15	12	0	0	0	2	17	6	6	27	26	20	10	2	40	18	20	0	0	0	0	0	24	0	21	0	0	1	0	0	0	9	5	8	8	44	8	12	25	52	0	5	0	10	0	6
XM_013290190.1	Other	44	49	16	16	0	0	0	16	56	18	3	11	9	7	15	2	29	11	22	0	0	0	0	0	15	0	4	0	0	0	0	0	0	13	3	4	1	21	9	4	19	34	0	9	0	23	0	13
XM_004924735.2	Other	39	23	17	0	0	0	0	2	25	5	3	15	45	12	6	0	30	40	17	0	0	1	0	0	19	0	16	4	2	0	1	0	0	9	5	13	12	61	5	15	6	41	0	5	0	3	0	19
XM_013333954.1	Other	29	35	19	14	0	0	0	3	33	2	2	24	7	3	2	0	36	33	35	0	0	0	0	0	7	0	2	0	0	0	0	0	0	3	0	0	0	7	10	16	31	12	0	2	0	3	0	6
GQ128551.1	rRNA	31	21	19	26	0	0	0	38	24	14	40	42	21	10	22	0	26	23	13	0	0	0	0	0	2	0	1	0	0	0	0	0	0	37	22	52	25	10	16	15	17	18	0	23	0	18	0	1
LK111048.1	Other	0	0	2	2	0	0	0	1	2	0	0	1	80	0	0	0	0	0	234	0	0	0	0	0	0	57	0	39	35	90	21	21	69	0	0	0	0	0	0	0	0	0	0	3	0	0	0	0
AB725684.1	rRNA	1	3	0	9	0	7	0	18	8	26	90	34	25	52	35	3	0	2	1	15	0	1	8	9	3	0	8	0	0	0	0	0	0	22	14	49	24	17	18	16	18	19	0	25	0	18	0	3
XM_013310895.1	Other	7	9	4	7	0	0	0	5	16	5	0	16	11	32	48	0	5	10	3	0	0	0	0	0	21	0	7	0	0	0	0	0	0	292	10	1	4	7	5	7	0	1	0	6	0	20	0	4
KR905695.1	Oryza	0	0	0	0	0	0	0	0	0	0	0	0	0	0	0	0	0	0	0	0	0	0	0	0	0	131	0	108	74	99	86	29	128	0	0	0	0	0	0	0	0	0	0	0	0	0	0	0
GU084292.1	manduca	12	19	14	17	1	0	1	25	8	11	12	30	20	24	9	3	17	13	15	0	0	0	0	1	29	0	25	0	0	0	0	0	0	9	9	38	37	13	7	6	25	34	0	36	0	60	0	2
AJ302911.1	rRNA	4	2	0	2	0	0	0	30	5	24	56	17	6	61	38	0	0	2	1	0	0	0	0	0	0	0	5	0	0	0	0	0	0	8	34	132	25	19	27	29	19	27	0	33	0	34	0	1
JN678322.1	mitochondrion	69	41	14	11	0	0	0	44	11	9	1	67	57	15	2	0	14	10	2	0	0	0	0	0	16	0	6	0	0	0	0	0	0	16	27	80	31	3	12	5	2	9	0	18	0	11	0	4
FO906962.1	Other	7	9	0	53	0	0	0	7	24	5	3	4	9	2	7	0	23	7	7	0	0	0	0	0	55	0	117	0	0	0	0	0	0	6	2	21	14	81	8	6	44	15	0	0	0	2	0	11
XM_012689838.1	Other	0	0	1	650	0	0	0	0	0	0	0	0	0	0	0	0	0	0	0	0	0	0	0	0	0	0	0	0	0	0	0	0	0	0	0	0	0	0	0	0	0	0	0	0	0	0	0	0
CP016559.1	Other	0	0	0	0	0	0	0	0	0	0	0	0	0	0	0	0	0	0	0	0	0	0	0	0	0	0	0	0	0	0	0	0	0	0	1	0	0	0	0	0	0	0	0	0	0	0	0	0
KT865818.1	rRNA	0	0	0	0	0	0	0	64	13	29	179	5	2	12	13	0	0	0	0	0	0	0	0	0	3	0	3	0	0	0	0	0	0	2	10	27	4	7	2	2	3	13	0	44	0	30	0	0
AF309498.1	Other	2	0	4	0	0	0	0	0	0	0	0	3	19	136	156	4	4	103	45	0	0	0	1	0	2	0	0	0	0	0	0	0	0	0	0	5	54	18	8	11	0	10	0	5	0	25	0	12
CP006636.1	E.coli	0	0	0	0	0	0	0	0	1	1	4	1	80	0	0	0	2	0	363	0	0	0	0	0	0	1	0	0	0	0	0	0	1	0	0	0	0	0	0	0	0	1	0	171	0	0	0	0
EU372954.1	rRNA	9	16	5	30	0	0	0	21	9	10	6	33	26	35	41	0	11	19	3	0	0	0	0	0	2	0	7	0	0	0	1	0	0	21	38	95	31	12	11	9	17	28	0	32	0	15	0	3
HQ395773.1	rRNA	1	616	0	0	0	0	0	0	0	0	31	0	0	0	0	0	0	0	0	0	0	0	0	0	0	1	0	0	0	0	0	0	0	0	0	0	0	0	0	0	0	0	0	0	0	0	0	0
XR_001580527.1	Other	0	0	0	0	0	0	0	0	0	1	1	0	0	0	0	0	0	0	0	0	0	1	0	0	0	0	0	0	0	0	0	0	2	0	0	1	0	0	0	1	0	0	0	0	0	0	0	0
EF380023.1	phage	0	0	0	0	0	0	0	2	7	0	0	0	96	0	0	0	0	0	288	0	0	0	0	0	0	0	0	0	0	0	0	0	0	0	0	0	0	0	0	0	0	0	0	122	0	0	0	0
XM_015791466.1	Oryza	0	0	0	0	0	0	0	0	0	0	0	0	0	0	0	0	0	0	0	0	0	0	0	0	0	144	0	112	69	100	73	37	113	0	0	0	0	0	0	0	0	0	0	0	0	0	0	0
AP007162.1	Other	0	641	0	0	0	2	0	0	0	0	0	0	0	0	0	0	0	0	0	0	0	0	0	5	0	0	0	0	0	0	0	0	0	0	0	0	0	0	0	0	0	0	0	0	0	0	0	0
KJ396197.1	mitochondrion	4	11	2	7	0	0	0	4	2	4	4	52	41	40	3	0	3	1	0	0	0	0	0	0	7	1	3	0	1	1	0	1	0	24	87	48	28	18	12	2	15	28	0	24	0	34	0	14
GU731542.1	manduca	2	3	2	0	0	0	0	0	0	0	0	0	6	1	1	0	0	1	0	0	0	0	0	2	217	0	24	0	1	2	0	0	1	98	1	3	53	184	3	16	0	10	0	11	0	1	0	0
XM_015769228.1	Oryza	0	0	0	0	0	0	0	0	0	0	0	1	0	0	0	0	0	0	0	0	0	0	0	0	0	135	0	119	73	101	72	37	107	0	0	0	0	0	0	0	0	0	0	0	0	0	0	0
XM_017155891.1	Other	7	17	6	2	0	0	0	9	9	4	0	8	19	9	48	0	33	58	111	0	0	0	0	0	5	0	3	0	0	0	0	0	0	22	2	3	14	11	5	5	7	9	0	70	0	62	0	5
KF880738.1	rRNA	4	8	1	14	0	0	0	11	3	2	17	19	24	29	20	1	6	4	5	0	0	0	0	11	5	0	4	0	0	0	0	0	0	20	24	52	32	25	13	5	26	50	2	83	0	24	0	2
XM_004922522.2	Other	40	36	14	9	0	0	0	7	12	3	0	3	9	11	2	3	87	21	61	0	0	0	0	0	23	0	8	0	0	0	0	0	0	49	5	18	8	19	8	12	5	12	0	3	0	9	0	23
CP000884.1	Other	0	0	0	0	0	0	0	5	1	4	13	0	0	0	0	4	0	0	3	0	0	0	0	0	0	7	0	6	6	12	12	4	6	0	0	0	0	0	0	1	0	0	4	5	0	2	0	0
KX588098.1	rRNA	0	0	0	0	0	0	0	4	0	0	0	0	0	0	0	0	0	0	0	0	0	0	0	0	0	0	0	0	0	0	0	0	0	0	0	0	0	0	0	0	0	0	0	0	0	0	0	0
AB839950.1	rRNA	0	0	0	0	0	0	0	0	0	0	0	0	0	0	0	0	0	0	0	0	0	0	3	3	0	0	0	0	1	1	0	2	0	0	0	0	0	0	0	8	0	0	0	0	0	1	0	0
AB841522.1	rRNA	2	2	1	3	0	0	0	10	4	7	17	57	49	34	48	0	2	5	4	0	0	0	0	0	0	0	2	0	0	0	0	0	0	68	49	132	42	11	19	19	2	14	0	14	0	8	0	2
XM_015783246.1	Oryza	0	0	0	0	0	0	0	0	0	0	0	0	0	0	0	0	0	0	0	0	0	0	0	0	0	150	0	110	59	92	82	43	103	0	0	0	0	0	0	0	0	0	0	0	0	0	0	0
KC413874.1	rRNA	0	0	2	1	0	0	0	21	11	10	13	37	31	54	37	0	3	1	1	0	0	0	0	0	9	0	16	0	0	0	0	0	0	39	40	75	33	55	19	38	13	17	0	21	0	10	0	3
KT459230.1	rRNA	0	0	0	0	0	0	0	0	0	0	0	0	0	0	0	0	0	0	0	0	0	0	0	0	0	0	0	0	0	0	0	0	0	0	0	0	0	0	0	0	0	0	0	0	0	0	0	0
XM_015765905.1	Oryza	0	0	0	0	0	0	0	0	0	0	0	0	0	0	0	0	0	0	0	0	0	0	0	0	0	131	0	122	61	104	91	29	100	0	0	0	0	0	0	0	0	0	0	0	0	0	0	0
XM_015766623.1	Oryza	0	0	0	0	0	0	0	0	0	0	0	0	0	0	0	0	0	0	0	0	0	0	0	0	0	132	0	123	73	86	88	36	99	0	0	0	0	0	0	0	0	0	0	0	0	0	0	0
KC812618.1	mitochondrion	1	0	0	0	34	15	3	2	1	0	0	1	6	4	0	9	0	0	0	2	16	59	37	39	1	23	0	29	21	77	8	7	13	0	3	2	4	0	2	1	2	0	38	3	34	1	7	0
XM_014516071.1	Other	19	15	6	5	0	0	0	7	29	14	5	20	7	17	24	1	24	8	2	0	0	1	3	0	37	0	6	0	0	0	1	1	2	62	15	7	17	19	7	8	12	11	0	22	2	64	0	12
XM_001852852.1	Other	1	2	3	4	7	13	0	6	6	4	9	67	40	50	50	0	0	3	2	1	12	1	17	0	1	2	5	0	1	0	0	0	0	49	30	97	67	7	11	5	12	4	1	10	0	12	0	2
KJ690252.1	mitochondrion	10	8	3	4	0	0	0	8	16	7	2	38	24	37	8	0	7	3	8	1	0	0	0	0	3	5	4	1	1	4	0	2	0	21	89	59	39	13	13	7	5	7	1	25	0	61	1	5
AY566163.1	manduca	12	20	1	18	0	0	0	3	8	1	0	47	155	23	168	0	15	2	11	0	0	0	0	0	3	0	2	0	0	0	0	0	0	6	20	9	6	1	6	0	21	17	0	2	0	23	0	2
LC143897.1	Other	8	8	3	6	0	0	0	14	10	6	73	2	0	0	0	4	9	4	3	0	0	9	0	0	2	9	2	12	9	7	14	8	19	0	0	0	0	4	1	0	1	2	8	5	0	5	0	0
XM_015774374.1	Oryza	0	0	0	0	0	0	0	0	0	0	0	0	0	0	0	0	0	0	0	0	0	0	0	0	0	134	0	95	58	96	91	45	114	0	0	0	0	0	0	0	0	0	0	0	0	0	0	0
XM_015795219.1	Oryza	0	0	0	0	0	0	0	0	0	0	0	0	0	0	0	0	0	0	0	0	0	0	0	0	0	151	0	101	69	100	76	29	105	0	0	0	0	0	0	0	0	0	0	0	0	0	0	0
KM669447.1	rRNA	3	4	3	9	0	0	0	33	58	35	83	41	23	12	37	0	1	6	6	0	0	0	0	0	0	0	11	0	0	0	0	0	0	25	14	35	12	27	24	12	19	26	0	13	0	28	0	4
GU446921.1	rRNA	6	12	1	18	0	0	0	69	29	35	83	40	19	20	17	0	3	5	2	0	0	0	0	0	1	0	5	0	0	0	0	0	0	24	23	34	18	15	15	10	14	21	0	31	0	26	0	3
XM_015782454.1	Oryza	0	0	0	0	0	0	0	0	0	0	0	0	0	0	0	0	0	0	0	0	0	0	0	0	0	154	0	105	71	102	71	36	92	0	0	0	0	0	0	0	0	0	0	0	0	0	0	0
XM_013006603.1	Other	29	9	5	6	0	0	0	1	8	8	0	19	13	14	13	2	42	8	23	5	0	2	0	0	39	0	10	0	0	0	1	0	1	76	44	23	31	7	3	6	6	5	0	1	0	8	1	12
JN225607.1	rRNA	17	14	12	15	1	3	2	40	9	6	26	37	38	2	7	0	19	6	19	1	0	0	1	1	1	0	6	0	1	0	0	0	1	21	22	43	23	11	16	13	23	35	0	5	0	6	0	7
KU550237.1	rRNA	0	0	0	0	0	0	0	0	0	0	0	0	0	0	0	0	0	0	0	0	0	0	0	0	0	0	0	0	0	0	0	0	0	0	0	0	0	0	0	0	0	0	0	0	0	0	0	0
KR068952.1	rRNA	6	12	13	23	0	0	0	73	21	12	35	23	24	22	26	0	23	22	9	0	0	0	0	0	4	0	8	0	0	0	0	0	0	17	20	87	25	19	13	9	13	17	0	25	0	6	0	0
XM_015780044.1	Oryza	0	0	0	0	0	0	0	0	0	0	0	0	0	0	0	0	0	0	0	0	0	0	0	0	0	123	0	106	58	117	79	37	108	0	0	0	0	0	0	0	0	0	0	0	0	0	0	0
U65902.1	manduca	18	25	26	157	6	1	0	24	0	0	0	19	2	3	0	0	2	0	0	0	0	0	0	0	0	1	0	0	0	0	0	0	0	0	0	0	0	0	0	0	219	118	5	1	0	1	0	0
XM_001821077.2	Other	0	623	0	0	0	4	0	0	0	0	0	0	0	0	0	0	0	0	0	0	0	0	0	0	0	0	0	0	0	0	0	0	0	0	0	0	0	0	0	0	0	0	0	0	0	0	0	0
JF719821.1	rRNA	4	11	5	19	0	0	0	23	8	11	29	27	13	13	24	0	3	3	7	0	0	0	1	0	0	0	9	0	0	0	0	0	0	19	10	43	21	11	10	9	32	57	0	48	0	47	0	6
XM_011569961.1	Other	26	18	4	3	0	0	0	6	19	4	2	3	0	5	0	1	45	18	39	0	0	0	0	0	21	0	6	0	0	0	0	0	0	5	4	9	3	34	5	9	10	2	0	2	0	2	0	90
LC088499.1	rRNA	8	11	3	32	0	0	0	23	6	21	73	23	19	21	6	0	12	23	12	0	0	0	0	0	1	0	3	0	0	0	0	0	0	41	13	32	50	13	16	12	11	15	0	45	0	44	0	4
KU550152.1	rRNA	0	0	0	0	0	0	0	2	0	0	3	0	0	0	0	0	0	0	0	0	0	0	0	0	0	0	0	0	0	0	0	0	0	0	0	0	0	0	0	0	0	0	0	0	0	0	0	0
CP016276.1	Other	0	0	0	0	0	0	0	0	0	0	2	0	0	0	0	2	1	0	0	0	0	4	0	0	1	19	0	18	9	22	11	10	31	0	0	0	0	2	1	0	0	0	10	0	0	0	0	0
XM_011556866.1	Other	2	12	5	0	0	0	0	15	16	24	4	17	10	3	4	1	25	2	9	1	0	0	0	0	39	0	1	0	0	0	0	0	0	9	22	57	73	1	0	4	2	1	2	1	0	4	0	43
LT601534.1	rRNA	0	0	0	0	0	0	0	0	0	0	1	0	0	0	0	0	0	0	0	0	0	0	0	0	0	0	0	0	0	0	0	0	0	0	0	1	0	0	0	0	0	0	0	0	0	0	0	0
AF479137.1	rRNA	0	0	0	0	0	0	0	0	0	0	0	0	0	0	0	0	0	0	0	0	0	0	0	0	0	0	0	0	0	0	0	0	0	0	0	0	0	0	0	0	0	0	0	0	0	0	0	0
CP000387.1	Other	0	0	0	0	0	0	0	1	0	1	1	0	0	0	0	0	0	0	0	0	0	0	0	0	1	2	2	1	0	0	0	0	3	0	0	11	0	0	1	2	6	4	0	22	0	2	0	3
CP016034.1	E.coli	3	1	5	4	0	0	0	12	5	5	26	2	32	2	2	1	0	5	106	0	0	4	0	0	2	6	1	7	5	17	5	10	9	0	1	2	2	1	0	0	0	4	7	65	0	5	0	0
XM_013327453.1	Other	14	15	5	4	0	0	0	5	35	5	2	16	13	54	83	0	14	4	12	0	0	0	0	0	9	0	1	0	0	0	0	0	0	52	36	12	8	39	4	2	8	11	0	5	0	21	0	23
XM_015780974.1	Oryza	0	0	0	0	0	0	0	0	0	0	0	0	0	0	0	0	0	0	0	0	0	0	0	0	0	129	0	107	63	99	76	39	105	0	0	0	0	0	0	0	0	0	0	0	0	0	0	0
CP014264.1	Other	0	0	0	0	0	0	0	0	14	0	0	0	0	0	1	0	0	0	0	0	0	0	0	0	0	1	0	0	0	0	0	0	0	0	0	0	0	0	2	0	0	0	0	1	0	0	0	0
KF887480.1	manduca	26	18	9	5	0	0	0	17	13	15	4	20	28	30	20	1	19	7	17	0	0	0	0	0	43	0	16	1	0	1	0	0	0	38	38	33	44	17	5	5	9	17	1	32	0	15	0	2
KU550239.1	rRNA	0	1	0	1	0	0	0	0	0	0	0	5	1	0	0	0	0	0	0	0	0	0	0	0	0	0	0	0	0	0	0	0	0	6	0	0	0	0	0	0	2	1	0	1	0	2	0	0
XM_015550192.1	Other	0	609	0	0	0	5	0	0	0	0	1	0	0	0	0	0	0	0	0	0	0	0	0	0	0	0	0	0	0	0	0	0	0	0	0	0	0	0	0	0	0	0	0	0	0	0	0	0
XM_015774990.1	Oryza	0	0	0	0	0	0	0	0	0	0	0	0	0	0	0	0	0	0	0	0	0	0	0	0	0	129	0	106	64	105	88	36	86	0	0	0	0	0	0	0	0	0	0	0	0	0	0	0
KX072258.1	rRNA	0	0	0	0	0	0	0	0	0	0	0	0	0	0	0	0	0	0	0	0	0	0	0	0	0	0	0	0	0	0	0	0	0	0	0	0	0	0	0	0	0	0	0	2	0	0	0	0
XM_013339652.1	Other	27	26	19	7	0	0	0	55	11	9	4	3	0	2	0	0	1	1	0	0	0	0	0	0	6	0	2	0	0	0	0	0	0	0	0	2	2	1	0	0	12	25	0	264	0	116	0	0
AF421268.1	rRNA	6	16	4	22	0	0	0	23	6	9	29	18	35	48	18	0	22	15	10	0	0	0	0	0	1	0	3	0	0	0	0	0	0	16	22	46	21	27	13	15	24	31	0	25	0	46	0	3
FJ596563.1	rRNA	14	18	7	34	0	0	0	10	12	12	24	44	33	14	30	0	3	13	11	0	0	0	1	0	4	0	7	0	0	0	0	0	0	27	27	69	36	17	30	14	11	30	0	11	0	22	0	0
KX353761.1	mitochondrion	0	0	0	0	0	0	0	0	0	0	4	0	0	2	0	2	0	0	0	0	0	3	0	0	0	0	2	0	0	2	0	0	4	2	0	2	0	0	0	0	17	5	0	17	0	13	0	2
JQ259051.1	rRNA	5	6	5	11	1	0	0	39	26	22	42	9	10	10	4	0	3	6	3	0	0	0	0	0	3	0	18	0	0	0	0	0	0	12	3	13	12	28	29	30	34	40	0	48	0	49	0	4
KU530129.1	rRNA	0	0	0	0	0	0	0	56	21	39	287	2	1	2	10	0	0	0	0	0	0	0	0	0	9	0	6	0	0	0	0	0	0	4	6	14	6	7	2	7	10	6	0	32	0	16	0	2
XM_015784479.1	Oryza	0	0	0	0	0	0	0	0	0	0	0	0	0	0	0	0	0	0	0	0	0	0	0	0	0	106	0	122	53	105	72	46	107	0	0	0	0	0	0	0	0	0	0	0	0	0	0	0
AJ830862.1	rRNA	14	27	8	36	0	0	0	63	21	9	24	15	8	15	27	0	33	45	18	0	0	0	0	0	2	0	10	0	0	0	0	0	0	22	17	52	14	10	13	10	11	26	0	26	0	7	0	1
XM_012695459.1	Other	15	19	3	2	0	0	0	9	24	5	7	4	4	0	2	3	97	15	79	1	0	2	0	0	45	0	9	0	2	1	0	0	1	12	1	2	2	18	8	13	3	2	0	2	0	1	0	15
AY829803.1	Other	45	36	24	3	0	0	0	9	10	4	0	4	4	0	0	0	0	0	0	0	0	1	0	0	0	0	0	0	0	0	0	0	0	0	0	3	2	0	2	0	31	29	0	229	0	158	0	0
AP007166.1	Other	0	594	0	1	0	12	0	0	0	0	0	0	0	0	0	0	0	0	0	0	0	0	0	0	0	0	0	0	0	0	0	0	0	0	0	0	0	0	0	0	0	0	0	0	0	0	0	0
KU312066.1	rRNA	0	605	0	0	0	0	0	0	0	0	2	0	0	0	0	0	0	0	0	0	0	0	0	0	0	0	0	0	0	0	0	0	0	0	0	0	0	0	0	0	0	0	0	0	0	0	0	0
L34168.1	manduca	0	0	0	0	0	0	0	0	0	0	0	0	0	0	0	0	0	0	0	0	0	59	5	19	120	2	154	87	13	54	26	50	2	1	0	0	0	11	0	4	0	0	0	0	0	0	0	0
XM_015756226.1	Oryza	0	0	0	0	0	0	0	0	0	0	0	0	0	0	0	0	0	0	0	0	0	0	0	0	0	122	0	96	70	85	78	41	114	0	0	0	0	0	0	0	0	0	0	0	0	0	0	0
CP004014.1	Other	0	0	0	0	0	0	0	2	0	0	2	0	0	0	0	5	0	0	0	0	0	4	0	0	0	0	0	0	2	1	0	1	0	0	0	4	0	0	0	0	0	0	1	0	0	0	0	0
XM_017251171.1	Other	16	24	9	12	0	0	0	6	26	7	3	9	7	9	11	0	53	16	45	0	0	0	0	0	16	0	5	0	0	0	0	0	0	9	3	6	14	45	6	12	14	25	0	0	0	13	0	10
XM_015758808.1	Oryza	0	0	0	0	0	0	0	0	0	0	0	0	0	0	0	0	0	0	0	0	0	0	0	0	0	134	0	85	82	97	76	29	98	0	0	0	0	0	0	0	0	0	0	0	0	0	0	0
KX086567.1	rRNA	0	0	0	0	0	0	0	59	19	27	215	2	2	5	17	0	0	0	0	0	0	0	0	0	4	0	7	0	0	0	0	0	0	0	10	15	4	7	4	3	17	11	0	86	0	54	0	4
CP000628.1	Other	0	0	0	0	0	0	0	1	0	0	2	25	15	56	26	0	0	0	0	0	0	1	0	0	0	0	0	0	1	0	0	0	0	17	21	62	17	0	0	0	22	35	0	116	0	74	0	10
EU557268.1	rRNA	0	1	0	1	2	1	0	19	11	11	18	35	26	38	30	0	0	1	0	3	0	0	0	1	0	0	2	0	0	1	1	0	0	28	19	65	37	3	5	3	37	57	0	44	1	38	0	5
AF117573.1	manduca	25	20	7	14	4	0	0	24	21	19	29	11	18	11	9	1	5	8	4	0	0	0	0	0	21	0	22	1	0	2	1	0	1	19	13	35	50	10	4	6	6	15	10	53	1	45	1	3
AF117580.1	manduca	0	0	0	0	0	0	0	20	101	65	219	0	0	0	0	0	0	0	0	0	0	0	0	0	0	0	0	0	0	0	0	0	0	0	0	0	0	0	0	0	0	0	0	0	0	0	0	0
CP014504.1	Other	0	0	0	0	0	0	0	0	0	0	0	0	0	0	0	0	0	0	0	0	0	0	0	0	0	0	0	1	0	0	0	0	0	0	0	0	0	0	0	0	0	0	0	0	0	0	0	0
KC684361.1	rRNA	1	9	10	27	0	0	0	13	4	5	8	16	27	19	39	0	6	12	3	0	0	0	1	0	5	0	4	0	0	0	0	0	0	31	30	104	30	23	17	10	14	30	0	31	0	9	0	4
XM_011552182.1	Other	10	3	6	0	0	0	0	4	8	5	7	28	80	56	4	0	57	56	22	0	0	0	0	0	4	0	7	0	0	0	0	0	0	0	0	19	8	10	7	6	16	53	0	6	0	2	0	8
CP016588.1	Other	0	343	0	2	0	0	0	0	0	0	3	0	0	0	0	0	0	0	0	0	0	0	0	0	0	1	0	0	0	0	0	0	0	0	0	0	0	0	0	0	0	0	0	0	0	0	0	0
JF702964.1	rRNA	10	11	19	20	0	0	0	23	24	27	64	38	24	3	31	0	12	26	16	0	0	0	0	0	0	0	3	0	0	0	0	0	0	11	16	26	13	9	14	9	22	28	0	30	0	44	0	1
FM958000.1	manduca	15	9	6	2	0	0	0	25	42	17	29	30	22	53	41	1	29	28	14	0	0	0	0	0	61	1	6	0	0	0	0	0	2	13	0	5	2	26	6	5	7	8	0	17	0	14	0	1
XM_015791625.1	Oryza	0	0	0	0	0	0	0	0	0	0	0	0	0	0	0	0	0	0	0	0	0	0	0	0	0	131	0	100	58	96	65	43	104	0	0	0	0	0	0	0	0	0	0	0	0	0	0	0
XM_015547604.1	Other	0	595	0	0	0	1	0	0	0	0	0	0	0	0	0	0	0	0	0	0	0	0	0	0	0	0	0	0	0	0	0	0	0	0	0	0	0	0	0	0	0	0	0	0	0	0	0	0
XR_001543068.1	Oryza	0	0	0	0	0	0	0	0	0	0	0	0	0	0	0	0	0	0	0	0	0	0	0	0	0	134	0	101	62	97	74	31	97	0	0	0	0	0	0	0	0	0	0	0	0	0	0	0
XM_015765092.1	Oryza	0	0	0	0	0	0	0	0	0	0	0	0	0	0	0	0	0	0	0	0	0	0	0	0	0	145	0	96	53	88	70	33	111	0	0	0	0	0	0	0	0	0	0	0	0	0	0	0
EF592177.1	manduca	2	10	8	247	0	0	0	52	52	5	0	4	2	0	0	0	1	0	0	0	0	0	0	0	1	0	0	0	0	0	0	0	0	0	0	0	0	0	3	30	52	13	0	0	0	2	0	0
XM_015776877.1	Oryza	0	0	0	0	0	0	0	0	0	0	0	0	0	0	0	0	0	0	0	0	0	0	0	0	0	145	0	93	56	90	78	27	105	0	0	0	0	0	0	0	0	0	0	0	0	0	0	0
NR_076645.1	rRNA	0	0	0	0	0	0	0	0	0	0	0	0	0	0	0	0	0	0	0	0	0	0	0	0	0	0	1	0	0	0	0	0	0	0	0	0	0	0	0	0	0	0	0	0	0	0	0	0
GQ374772.1	rRNA	18	29	6	28	0	0	0	57	15	15	90	11	17	28	7	0	9	18	15	0	0	0	0	0	2	0	6	0	0	0	0	0	0	13	11	44	9	22	19	22	8	12	0	20	0	14	0	2
AF423785.1	rRNA	8	13	4	24	0	1	0	15	3	7	13	26	19	38	40	0	8	10	3	0	0	0	0	0	1	0	8	0	0	0	1	0	0	27	39	75	20	14	7	5	19	19	2	27	0	16	0	0
DQ115324.1	manduca	4	51	11	4	13	0	4	6	15	5	1	1	2	4	18	3	3	1	3	0	0	0	0	7	0	1	0	0	0	2	0	0	0	26	1	2	0	0	7	2	12	7	3	7	1	27	12	21
XM_013329655.1	Other	12	4	3	6	0	0	0	2	9	11	0	16	8	7	12	2	17	7	11	0	0	5	1	0	34	4	5	0	1	1	1	2	10	68	14	24	56	12	6	13	4	9	3	4	0	1	0	14
XM_017178918.1	Other	5	0	1	0	1	0	0	1	4	1	1	19	36	4	7	78	13	6	1	9	18	17	17	5	44	5	14	9	1	2	1	0	3	1	2	15	3	6	3	7	4	21	12	2	0	0	4	9
KC413882.1	rRNA	7	7	2	18	1	0	0	12	7	9	10	20	14	20	32	1	3	8	3	0	0	0	0	0	3	0	10	0	0	0	0	0	0	29	18	55	23	13	11	13	34	49	0	37	0	33	0	1
XM_017155518.1	Other	10	9	4	1	1	0	0	1	12	6	0	20	10	7	16	4	22	12	26	0	0	0	0	0	27	0	5	0	0	0	1	0	0	92	15	33	13	10	1	4	10	14	0	6	0	10	0	20
JQ668054.1	rRNA	1	571	0	0	0	0	0	0	0	0	10	0	0	0	0	0	0	0	0	0	0	0	0	0	0	0	0	0	0	0	0	0	0	0	0	0	0	0	0	0	0	0	0	0	0	0	0	0
L38635.1	rRNA	7	13	2	23	1	0	0	23	10	10	33	32	25	25	29	0	2	8	6	1	1	0	0	0	2	0	3	0	0	0	0	0	0	26	18	62	35	8	18	14	25	38	0	29	0	24	0	3
EF467286.1	manduca	0	0	1	0	0	0	0	0	0	0	1	18	14	309	98	0	1	31	12	0	0	0	0	0	0	0	0	0	0	0	0	0	0	2	0	0	6	9	0	1	2	2	0	28	0	48	0	1
XM_015764959.1	Oryza	0	0	0	0	0	0	0	0	0	0	0	0	0	0	0	0	0	0	0	0	0	0	0	0	0	135	0	90	58	91	76	26	109	0	0	0	0	0	0	0	0	0	0	0	0	0	0	0
KF977797.1	mitochondrion	20	26	20	5	0	0	0	34	20	8	6	29	65	15	1	0	4	8	3	0	0	1	0	0	12	1	8	0	1	3	0	0	0	16	44	42	19	15	16	7	8	13	1	13	0	10	0	3
XM_015761118.1	Oryza	0	0	0	0	0	0	0	0	0	0	0	0	0	0	0	0	0	0	0	0	0	0	0	0	0	127	0	87	61	93	75	32	110	0	0	0	0	0	0	0	0	0	0	0	0	0	0	0
XM_015783924.1	Oryza	0	0	0	0	0	0	0	0	0	0	0	0	0	0	0	0	0	0	0	0	0	0	0	0	0	139	0	87	49	99	62	34	112	0	0	0	0	0	0	0	0	0	0	0	0	0	0	0
XM_015780015.1	mitochondrion	0	0	0	0	0	0	0	0	0	0	0	0	0	0	0	0	0	0	0	0	0	0	0	0	0	123	0	100	55	91	81	32	99	0	0	0	0	0	0	0	0	0	0	0	0	0	0	0
XM_012690198.1	Other	20	19	9	4	2	11	2	7	13	4	6	0	0	0	0	23	34	5	31	17	2	0	0	0	6	0	2	2	0	0	0	0	2	0	0	0	0	5	8	14	0	0	1	1	0	0	5	1
XM_015397813.1	Other	11	3	2	3	0	0	0	1	14	1	1	5	29	3	2	0	9	105	132	0	0	0	0	0	0	0	7	0	0	0	0	0	0	1	2	1	5	14	29	5	2	28	1	0	0	0	0	0
KR872423.1	rRNA	1	550	0	0	0	0	0	0	0	0	23	0	0	0	0	0	0	0	0	0	0	0	0	0	0	0	0	0	0	0	0	0	0	0	0	0	0	0	0	0	0	0	0	0	0	0	0	0
KP134121.1	rRNA	2	5	1	7	0	0	0	10	5	1	15	27	37	21	21	0	6	10	4	0	0	0	0	0	2	0	5	0	0	1	1	0	0	22	16	33	23	21	20	18	11	25	4	10	0	18	0	0
XM_001820002.2	Other	0	579	0	0	0	0	0	0	0	0	0	0	0	0	0	0	0	0	0	0	0	0	0	0	0	0	0	0	0	0	0	0	0	0	0	0	0	0	0	0	0	0	0	0	0	0	0	0
JQ272266.1	rRNA	10	4	8	12	0	0	0	50	13	29	70	14	19	31	17	0	1	10	5	0	0	0	0	0	1	0	6	0	0	0	0	0	0	10	19	67	18	4	7	11	14	33	0	35	0	32	0	1
XM_015781040.1	Oryza	0	0	0	0	0	0	0	0	0	0	0	0	0	0	0	0	0	0	0	0	0	0	0	0	0	110	0	103	61	86	67	36	115	0	0	0	0	0	0	0	0	0	0	0	0	0	0	0
XM_015770768.1	Oryza	0	0	0	0	0	0	0	0	0	0	0	0	0	0	0	0	0	0	0	0	0	0	0	0	0	114	0	97	63	79	81	37	105	0	0	0	0	0	0	0	0	0	0	0	0	0	0	0
XM_011552390.1	Other	16	11	8	4	0	0	0	22	13	2	3	26	14	7	10	0	44	1	15	0	0	0	0	0	81	0	14	0	0	0	0	0	0	11	1	5	5	54	7	10	23	26	0	1	0	6	0	18
KM078344.1	rRNA	9	10	11	22	0	0	0	28	20	28	43	26	15	12	38	1	10	16	3	0	0	0	0	0	0	0	4	0	0	0	1	0	0	23	18	33	15	7	8	10	14	28	0	27	0	31	0	1
XM_013308844.1	Other	34	93	38	11	0	0	0	19	15	19	3	3	1	1	0	0	4	0	1	0	0	0	0	0	4	0	9	0	0	0	0	0	0	0	0	2	0	2	1	1	11	10	0	213	0	75	0	0
KX033583.1	rRNA	0	459	0	0	0	17	0	0	0	0	8	0	0	0	0	0	0	0	0	0	0	0	0	0	0	0	0	0	1	0	0	0	0	0	0	0	0	1	0	0	0	0	0	0	0	0	0	0
KT179774.1	rRNA	0	0	0	0	0	0	0	0	0	0	0	0	0	0	0	0	0	0	0	0	0	0	0	0	0	0	0	0	0	0	0	0	0	0	0	0	0	0	0	0	0	0	0	0	0	0	0	0
HM204705.1	mitochondrion	0	0	0	0	0	0	0	0	1	1	1	40	67	22	5	0	0	0	0	0	0	0	0	0	1	7	0	8	18	24	5	8	1	18	105	52	26	1	1	2	16	5	0	24	0	42	0	6
XM_015785670.1	Oryza	0	0	0	0	0	0	0	0	0	0	0	0	0	0	0	0	0	0	0	0	0	0	0	0	0	123	0	95	56	84	55	46	109	0	0	0	0	0	0	0	0	0	0	0	0	0	0	0
XM_015762679.1	Oryza	0	0	0	0	0	0	0	0	0	0	0	0	0	0	0	0	0	0	0	0	0	0	0	0	0	125	0	85	52	94	70	29	114	0	0	0	0	0	0	0	0	0	0	0	0	0	0	0
XM_001824587.2	Other	0	562	0	0	0	7	0	0	0	0	0	0	0	0	0	0	0	0	0	0	0	0	0	0	0	0	0	0	0	0	0	0	0	0	0	0	0	0	0	0	0	0	0	0	0	0	0	0
XM_015755386.1	Oryza	0	0	0	0	0	0	0	0	0	0	0	0	0	0	0	0	0	0	0	0	0	0	0	0	0	115	0	93	55	98	89	31	87	0	0	0	0	0	0	0	0	0	0	0	0	0	0	0
XM_013285297.1	Other	17	13	1	12	0	0	0	16	51	25	7	2	2	1	6	3	8	2	8	0	0	0	0	0	3	0	1	0	0	0	0	0	0	3	0	2	0	2	2	2	3	1	0	1	0	0	0	7
AJ973455.1	manduca	0	36	5	10	1	16	76	0	4	2	1	0	0	0	0	0	0	0	0	0	0	0	0	1	0	0	0	0	0	0	0	0	0	0	0	0	0	0	0	0	29	33	5	1	0	2	0	0
CP016556.1	Other	0	0	0	0	0	0	0	0	0	0	0	0	0	0	0	0	0	0	0	0	0	0	0	0	0	0	0	0	0	2	0	0	0	0	0	0	0	0	0	0	0	0	0	0	0	0	0	0
KJ185131.1	mitochondrion	0	0	0	0	81	23	12	0	0	0	0	1	2	0	0	1	0	0	0	4	19	13	41	46	0	14	1	16	20	46	4	4	3	0	2	3	1	0	1	0	0	0	14	1	36	2	2	1
DQ079894.1	phage	0	0	0	0	0	0	0	5	2	3	1	0	130	0	0	0	0	0	157	0	0	0	0	0	0	0	0	0	0	0	0	0	0	0	0	0	0	0	0	0	0	0	0	139	0	0	0	0
EF380027.1	phage	0	0	0	0	0	0	0	0	4	1	1	0	72	0	0	0	3	0	252	0	0	0	0	0	0	0	0	0	0	0	0	0	0	0	0	0	0	0	0	0	0	1	0	122	0	0	0	0
LM816151.1	Other	0	1	0	2	0	0	0	0	19	2	11	6	2	0	9	3	1	2	0	0	0	4	0	0	0	2	3	0	0	0	2	1	1	2	2	6	0	2	12	2	8	0	4	0	0	0	0	0
U17344.1	manduca	2	11	0	0	0	0	0	3	16	4	2	1	0	0	0	0	17	6	11	0	0	0	0	0	1	0	3	0	0	1	0	0	1	1	2	2	30	9	4	2	0	2	0	2	0	1	0	2
KJ410747.1	mitochondrion	3	2	0	1	8	2	0	12	6	11	0	31	19	12	0	0	1	1	0	0	0	5	6	0	10	32	3	67	34	41	10	9	15	8	19	70	11	2	6	2	2	13	6	25	8	18	2	2
XM_015783928.1	Oryza	0	0	0	0	0	0	0	0	0	0	0	0	0	0	0	0	0	0	0	0	0	0	0	0	0	106	0	93	61	100	78	32	91	0	0	0	0	0	0	0	0	0	0	0	0	0	0	0
CP016227.1	Other	0	0	0	0	0	0	0	0	2	0	0	0	0	0	0	0	0	1	0	0	0	0	0	0	1	0	0	3	0	2	0	0	0	0	0	0	1	1	0	0	0	0	1	0	0	0	0	0
CP003157.1	Other	0	0	0	0	0	0	0	0	0	0	0	0	0	0	0	0	0	1	0	0	0	0	0	0	0	2	0	2	0	4	1	1	1	0	0	0	0	0	0	0	1	1	0	2	0	3	0	0
JX407107.2	mitochondrion	46	43	28	11	2	1	0	6	10	2	0	29	57	58	1	0	12	8	1	0	1	0	1	0	20	1	5	0	0	1	0	0	0	3	24	74	30	2	2	5	3	8	1	6	1	1	1	4
EF380026.1	phage	0	0	0	0	0	0	0	3	2	1	1	0	80	0	0	0	0	0	257	0	0	0	0	0	0	0	0	0	0	0	0	0	0	0	0	0	0	0	0	0	0	0	0	98	0	0	0	0
CP007667.1	Other	0	0	0	0	0	0	0	0	1	0	0	0	0	0	0	1	0	0	0	0	0	0	0	0	0	0	0	0	0	0	0	0	0	0	0	0	0	0	0	0	0	0	0	0	0	0	0	0
CP002291.1	E.coli	2	0	0	0	0	0	0	1	0	0	0	0	54	0	0	0	1	0	316	0	0	0	0	0	0	0	0	0	1	0	0	0	0	0	0	0	0	0	0	0	0	2	0	165	0	0	0	0
XM_006662706.2	Oryza	0	0	0	0	0	0	0	0	0	0	0	0	0	0	0	0	0	0	0	0	0	0	0	0	0	119	0	113	67	83	55	29	91	0	0	0	0	0	0	0	0	0	0	0	0	0	0	0
AJ973458.1	manduca	0	0	0	0	0	0	0	1	1	0	5	0	0	0	0	0	0	0	0	0	0	0	0	0	0	0	0	0	0	0	0	0	0	0	0	0	0	0	0	0	0	0	0	0	0	0	0	1
EF380025.1	phage	0	1	0	0	0	0	0	2	4	1	2	0	65	0	0	0	0	0	222	0	0	0	0	0	0	0	0	0	0	0	0	0	0	0	0	0	0	0	0	0	1	0	0	142	0	0	0	0
KM669492.1	rRNA	3	2	1	10	0	0	0	37	25	18	45	20	14	6	8	0	3	3	1	0	0	0	0	0	1	0	7	0	0	0	0	0	0	9	8	26	22	18	20	18	37	50	0	43	0	35	0	2
KT218669.1	Other	16	20	17	5	0	0	0	23	7	6	3	23	18	28	23	0	39	9	14	0	0	0	0	0	39	0	17	0	0	0	0	0	0	22	28	52	19	29	3	8	14	20	0	0	0	9	0	2
KR905696.1	Oryza	0	0	0	0	0	0	0	0	0	0	0	0	0	0	0	0	0	0	0	0	0	0	0	0	0	111	0	110	55	97	58	27	94	0	0	0	0	0	0	0	0	0	0	0	0	0	0	0
CP004884.1	Other	0	0	0	0	0	0	0	0	0	0	2	0	0	0	0	0	0	1	0	0	0	0	0	0	0	0	0	4	1	1	2	0	0	0	0	1	0	0	0	0	0	0	0	0	0	0	0	0
XR_670076.1	Other	0	0	0	0	0	0	0	0	0	0	0	0	0	0	0	0	0	0	0	0	0	0	0	0	0	0	0	0	0	0	0	0	0	0	0	0	0	0	0	0	0	0	0	0	0	0	0	0
LN834445.2	rRNA	1	485	0	0	0	0	0	0	0	0	10	0	0	0	0	0	0	0	0	0	0	0	0	0	0	0	0	0	0	0	0	0	0	0	0	0	0	0	0	0	0	0	0	0	0	0	0	0
CP016286.1	Other	0	0	0	0	0	0	0	1	1	4	7	10	8	6	7	0	0	0	0	0	0	1	0	0	3	1	0	1	0	1	1	0	1	2	6	7	3	2	0	0	4	8	0	25	0	8	0	2
XM_013328489.1	Other	20	31	19	13	0	0	0	36	10	11	16	28	17	22	24	0	35	5	14	0	0	0	0	0	21	0	13	0	0	0	0	0	0	18	13	39	13	16	5	2	13	21	0	5	0	12	0	3
XM_001821691.2	Other	0	551	0	0	0	0	0	0	0	0	0	0	0	0	0	0	0	0	0	0	0	0	0	0	0	0	0	0	0	0	0	0	0	0	0	0	0	0	0	0	0	0	0	0	0	0	0	0
XM_015784093.1	Oryza	0	0	0	0	0	0	0	0	0	0	0	0	0	0	0	0	0	0	0	0	0	0	0	0	0	117	0	73	52	90	76	28	112	0	0	0	0	0	0	0	0	0	0	0	0	0	0	0
XM_011553833.1	Other	22	19	9	0	0	0	5	1	14	3	2	10	6	4	8	7	66	7	30	0	0	4	0	0	18	5	1	1	0	0	2	0	0	13	7	6	8	13	5	10	6	13	1	3	0	2	3	29
AY320431.1	rRNA	0	0	1	3	0	0	0	0	0	1	0	49	60	23	6	0	0	0	1	0	0	0	0	0	1	0	2	0	0	0	0	0	0	29	107	36	27	1	4	0	14	12	0	28	0	61	0	1
LN554897.1	E.coli	0	0	0	0	0	0	0	2	6	0	2	1	109	0	0	0	0	0	244	0	0	0	0	0	0	0	0	0	0	0	0	0	0	0	0	0	0	0	0	0	0	0	0	139	0	1	0	0
CP016023.1	Other	3	4	0	1	0	0	0	0	0	1	2	0	0	3	2	3	1	0	1	0	0	0	0	0	0	8	1	7	8	13	6	6	9	1	1	2	0	0	0	0	0	0	0	0	0	0	0	0
JF703011.1	rRNA	11	15	11	27	0	0	0	15	24	14	42	34	20	3	32	0	5	18	11	0	0	0	0	0	0	0	3	0	0	0	0	0	0	19	14	17	14	11	26	18	26	28	1	33	0	24	0	2
XM_011559813.1	Other	37	85	31	2	0	0	0	16	16	9	10	1	1	0	0	0	3	0	0	0	0	0	0	0	0	0	2	0	0	0	0	0	0	0	0	2	1	1	0	0	17	17	0	234	0	55	0	0
GU084304.1	manduca	11	16	14	3	0	0	0	14	7	5	9	26	18	14	15	2	7	12	21	0	0	2	1	1	19	2	17	2	3	1	0	1	5	12	16	55	61	3	5	4	8	13	4	10	0	19	1	2
KP215811.1	rRNA	3	4	0	10	0	0	0	46	13	49	152	15	2	3	12	0	4	3	1	0	0	0	0	0	0	0	7	0	0	0	0	0	0	2	16	41	7	15	5	8	18	13	0	54	0	32	0	1
CP015239.1	E.coli	9	2	4	7	0	0	0	22	3	10	29	5	2	2	3	7	2	6	4	0	0	4	0	0	2	12	1	6	9	16	9	7	14	1	4	0	1	3	0	2	3	2	7	8	0	2	0	1
XM_011562106.1	Other	21	23	10	1	0	0	0	7	16	7	3	0	1	1	6	0	66	18	33	0	0	0	0	0	21	0	9	0	0	0	0	0	0	18	10	26	24	48	11	26	7	8	0	0	0	14	0	0
XM_015791725.1	Oryza	0	0	0	0	0	0	0	0	0	0	0	0	0	0	0	0	0	0	0	0	0	0	0	0	0	118	0	91	47	97	54	34	102	0	0	0	0	0	0	0	0	0	0	0	0	0	0	0
U43133.1	Other	8	7	4	12	0	0	0	5	15	1	7	29	24	17	9	0	18	7	8	0	0	0	1	0	30	0	7	0	0	0	0	0	0	31	33	26	19	13	9	11	17	9	0	4	0	18	0	12
LT601544.1	rRNA	0	0	0	0	0	0	0	1	0	0	1	0	0	0	0	0	0	0	0	0	0	0	0	0	0	0	0	0	0	0	0	0	0	0	0	0	0	0	0	0	0	0	0	1	0	0	0	0
XM_012424031.1	Other	6	3	1	8	0	0	7	5	19	2	1	1	40	1	0	3	17	2	1	0	9	8	0	27	5	2	10	20	9	39	8	0	0	0	0	55	5	26	1	10	6	3	2	1	0	0	0	1
AF274023.1	manduca	18	30	10	26	0	0	0	12	20	10	6	24	19	35	59	1	5	10	3	0	0	0	0	0	17	0	7	0	0	0	0	0	0	4	8	4	9	32	5	8	17	12	0	10	0	23	0	10
XM_015761796.1	Oryza	0	0	0	0	0	0	0	0	0	0	0	0	0	0	0	0	0	0	0	0	0	0	0	0	0	115	0	96	61	75	64	30	99	0	0	0	0	0	0	0	0	0	0	0	0	0	0	0
CP000301.1	Other	0	1	0	2	0	0	0	0	1	0	1	10	2	17	9	0	0	0	1	0	0	0	0	0	0	0	0	1	0	0	0	1	0	7	3	19	4	1	0	0	38	43	0	92	0	83	0	11
U43131.1	Other	9	8	2	12	0	0	0	3	5	4	9	26	9	6	10	0	10	6	2	0	0	0	0	0	42	0	8	0	0	0	0	0	0	36	32	37	19	20	18	11	13	8	0	2	0	22	0	6
XM_015764400.1	Oryza	0	0	0	0	0	0	0	0	0	0	0	0	0	0	0	0	0	0	0	0	0	0	0	0	0	122	0	101	61	83	46	33	90	0	0	0	0	0	0	0	0	0	0	0	0	0	0	0
CP016380.1	Other	0	0	0	0	0	0	0	1	0	0	2	0	0	0	0	0	0	0	0	0	0	0	0	0	0	2	0	2	1	1	0	0	1	0	0	0	0	0	0	0	0	0	0	1	0	0	0	0
XM_004932078.2	mitochondrion	0	0	1	0	6	0	0	1	0	0	0	1	1	0	0	29	6	0	0	5	5	4	3	9	1	5	1	10	7	16	1	3	30	10	4	2	1	0	1	0	3	1	6	0	0	0	2	0
XM_015780356.1	Oryza	0	0	0	0	0	0	0	0	0	0	0	0	0	0	0	0	0	0	0	0	0	0	0	0	0	123	0	75	61	77	70	32	98	0	0	0	0	0	0	0	0	0	0	0	0	0	0	0
XM_007788111.1	Other	1	0	0	5	0	0	0	0	0	0	1	10	10	0	15	8	0	0	14	0	0	0	0	0	32	0	5	0	1	0	1	1	12	106	15	1	1	1	3	1	13	2	0	0	0	40	2	0
XM_013341433.1	Other	11	16	4	6	0	0	0	7	12	3	1	28	10	25	23	0	7	9	11	0	0	0	0	0	23	0	1	0	0	0	0	0	0	81	11	18	28	9	2	5	3	12	0	7	0	60	0	16
XM_015785165.1	Oryza	0	0	0	0	0	0	0	0	0	0	0	0	0	0	0	0	0	0	0	0	0	0	0	0	0	124	0	84	43	103	60	34	86	0	0	0	0	0	0	0	0	0	0	0	0	0	0	0
LC020021.1	Other	2	3	6	1	0	0	0	1	0	1	0	11	5	201	82	19	14	6	9	0	0	0	0	0	4	0	0	0	0	0	0	0	1	7	3	9	6	3	0	4	1	0	2	11	0	20	0	6
CP015995.1	E.coli	2	0	1	1	0	0	0	2	2	0	6	0	38	0	1	0	2	2	153	0	0	0	0	0	0	46	0	30	17	36	14	10	52	0	0	0	0	1	0	0	0	1	1	67	2	1	0	0
XM_001818332.2	Other	0	530	0	1	0	0	0	0	0	0	0	0	0	0	0	0	0	0	0	0	0	0	0	0	2	0	0	0	0	0	0	0	0	0	0	0	0	0	0	0	0	0	0	0	0	0	0	0
XM_015764899.1	Oryza	0	0	0	0	0	0	0	0	0	0	0	0	0	0	0	0	0	0	0	0	0	0	0	0	0	123	0	77	58	82	61	33	98	0	0	0	0	0	0	0	0	0	0	0	0	0	0	0
XM_015555741.1	Other	0	532	0	0	0	0	0	0	0	0	0	0	0	0	0	0	0	0	0	0	0	0	0	0	0	0	0	0	0	0	0	0	0	0	0	0	0	0	0	0	0	0	0	0	0	0	0	0
CT836440.1	Oryza	0	0	0	0	0	0	0	0	0	0	0	0	0	0	0	0	0	0	0	0	0	0	0	0	0	115	0	90	70	93	39	25	98	0	0	0	0	0	0	0	0	0	0	0	0	0	0	0
XR_001613019.1	Other	0	0	0	0	0	0	0	0	0	0	0	0	0	0	0	0	0	0	0	0	0	0	0	0	0	0	0	0	0	0	0	0	0	0	0	1	0	0	0	0	0	2	0	0	0	0	0	0
XM_015781152.1	Oryza	0	0	0	0	0	0	0	0	0	0	0	0	0	0	0	0	0	0	0	0	0	0	0	0	0	108	0	85	59	87	63	34	94	0	0	0	0	0	0	0	0	0	0	0	0	0	0	0
XM_011332143.1	Other	2	0	1	0	23	1	8	0	0	0	0	6	7	3	1	80	0	0	0	9	18	41	19	5	3	8	2	19	11	13	4	0	2	0	0	3	0	0	0	1	1	7	28	1	9	1	4	2
XM_015772448.1	Oryza	0	0	0	0	0	0	0	0	0	0	0	0	0	0	0	0	0	0	0	0	0	0	0	0	0	109	0	94	59	82	62	29	95	0	0	0	0	0	0	0	0	0	0	0	0	0	0	0
FN393411.1	Other	7	6	3	7	0	1	0	25	7	6	13	41	45	1	4	0	1	4	8	1	1	0	4	1	2	0	3	0	0	1	1	1	0	8	28	50	30	13	3	12	17	29	0	6	0	4	3	8
XM_015794722.1	Oryza	0	0	0	0	0	0	0	0	0	0	0	0	0	0	0	0	0	0	0	0	0	0	0	0	0	101	0	94	54	80	73	47	79	0	0	0	0	0	0	0	0	0	0	0	0	0	0	0
XM_015771915.1	Oryza	0	0	0	0	0	0	0	0	0	0	0	0	0	0	0	0	0	0	0	0	0	0	0	0	0	99	0	91	56	85	80	31	85	0	0	0	0	0	0	0	0	0	0	0	0	0	0	0
GU084310.1	manduca	16	15	5	14	0	1	0	22	9	7	23	19	12	29	8	1	13	9	8	1	0	0	0	1	45	0	23	2	1	0	1	0	2	12	11	14	26	3	5	10	4	11	3	17	0	42	0	3
XM_015768047.1	Oryza	0	0	0	0	0	0	0	0	0	0	0	0	0	0	0	0	0	0	0	0	0	0	0	0	0	118	0	96	55	73	69	28	87	0	0	0	0	0	0	0	0	0	0	0	0	0	0	0
XM_015758666.1	Oryza	0	0	0	0	0	0	0	0	0	0	0	0	0	0	0	0	0	0	0	0	0	0	0	0	0	108	0	81	69	96	65	31	76	0	0	0	0	0	0	0	0	0	0	0	0	0	0	0
XM_015786972.1	Oryza	0	0	0	0	0	0	0	0	0	0	0	0	0	0	0	0	0	0	0	0	0	0	0	0	0	107	0	113	60	71	59	32	83	0	0	0	0	0	0	0	0	0	0	0	0	0	0	0
KX045929.1	mitochondrion	34	40	25	6	0	0	0	6	29	4	3	27	45	16	1	0	12	10	8	0	0	0	0	0	8	0	7	0	0	0	0	0	0	13	18	41	18	13	18	3	10	10	0	5	0	23	0	6
XM_015766125.1	Oryza	0	0	0	0	0	0	0	0	0	0	0	0	0	0	0	0	0	0	0	0	0	0	0	0	0	120	0	90	47	77	69	28	92	0	0	0	0	0	0	0	0	0	0	0	0	0	0	0
XM_004933328.2	Other	0	1	0	24	0	0	0	0	14	3	0	11	0	0	0	2	4	25	10	0	0	0	0	0	8	2	0	0	0	0	0	0	0	1	0	0	1	0	79	150	3	0	1	0	0	4	0	0
AB827623.1	rRNA	0	0	0	19	0	0	0	26	3	32	39	10	5	56	32	0	2	2	1	0	0	0	0	0	0	0	8	0	0	0	0	0	0	2	20	86	12	5	1	3	14	22	0	69	0	51	0	0
KX049864.1	mitochondrion	26	44	19	6	0	0	0	14	27	13	0	58	23	22	1	0	10	6	3	0	0	0	0	0	11	0	2	0	0	0	0	0	0	6	41	32	16	11	13	5	13	15	0	13	0	6	0	5
KJ461229.1	rRNA	1	0	0	4	1	1	0	7	2	1	22	10	4	6	6	1	1	1	3	4	2	1	2	3	0	0	3	1	2	1	1	2	1	8	5	13	6	3	7	3	5	7	2	9	0	9	0	2
XM_015775052.1	Oryza	0	0	0	0	0	0	0	0	0	0	0	0	0	0	0	0	0	0	0	0	0	0	0	0	0	124	0	68	62	92	66	12	100	0	0	0	0	0	0	0	0	0	0	0	0	0	0	0
FO681374.1	Other	12	15	3	0	0	0	0	0	4	0	7	7	9	1	8	0	11	6	7	0	0	0	0	0	13	0	11	0	0	0	0	0	1	18	206	26	19	9	4	5	5	3	0	3	0	6	0	16
CP000250.1	Other	0	0	0	0	0	0	0	1	0	2	5	9	9	12	10	1	0	0	0	0	0	0	0	0	2	0	0	0	0	0	1	0	0	3	5	22	5	0	0	0	37	47	0	105	0	64	0	12
CP002986.1	Other	1	2	0	0	0	0	0	21	6	4	34	0	0	0	0	2	1	2	1	0	0	3	0	0	2	20	3	5	4	9	11	4	12	0	0	0	0	2	1	0	2	0	7	12	0	0	0	1
XM_015783294.1	Oryza	0	0	0	0	0	0	0	0	0	0	0	0	0	0	0	0	0	0	0	0	0	0	0	0	0	109	0	84	62	75	69	45	77	0	0	0	0	0	0	0	0	0	0	0	0	0	0	0
CP014233.1	Other	0	0	0	0	0	0	0	0	0	0	0	0	0	0	0	0	0	0	0	0	0	0	0	0	0	0	0	0	0	0	0	0	0	0	0	0	0	0	0	0	0	0	0	0	0	0	0	0
GU731537.1	manduca	20	9	6	0	0	0	0	0	44	6	8	0	0	0	0	0	0	0	3	0	0	3	0	0	33	1	30	3	1	1	2	1	0	0	0	1	0	4	1	0	3	1	0	0	0	0	0	17
CP000463.1	Other	0	0	1	2	0	0	0	0	0	0	0	7	3	16	11	0	0	0	0	0	0	0	0	0	0	0	0	1	1	0	0	0	0	5	14	21	6	0	0	0	35	41	0	90	0	70	0	11
CP012351.1	Other	0	0	1	0	0	0	0	0	4	2	10	2	0	2	0	0	0	0	0	0	0	0	0	0	0	2	0	0	0	2	0	1	2	0	0	0	2	0	1	0	3	2	0	3	0	1	0	0
XM_015794766.1	Oryza	0	0	0	0	0	0	0	0	0	0	0	0	0	0	0	0	0	0	0	0	0	0	0	0	0	133	0	76	56	66	79	26	82	0	0	0	0	0	0	0	0	0	0	0	0	0	0	0
KP123122.1	rRNA	1	1	1	6	0	0	0	15	5	5	15	44	37	32	32	0	3	4	2	0	0	0	0	0	0	0	1	0	0	0	0	0	0	68	46	99	56	9	9	5	6	9	0	4	0	1	0	1
XM_013312291.1	Other	12	9	3	2	0	0	0	12	73	19	18	33	13	1	15	0	17	13	11	0	0	0	0	0	2	0	0	0	0	0	0	0	0	0	0	2	1	0	3	1	12	8	0	0	0	0	0	50
XM_013306302.1	Other	22	17	13	8	7	0	0	3	9	0	0	17	15	4	15	9	22	13	10	0	0	5	0	0	23	4	13	0	1	2	0	1	14	36	7	14	14	22	6	6	12	8	3	4	2	26	1	3
XM_014500412.1	Other	30	52	30	4	1	5	0	15	9	7	0	2	6	0	0	0	4	1	0	0	0	0	0	0	1	0	1	0	0	0	0	0	0	2	0	0	0	0	0	1	18	22	0	166	1	127	0	0
KF679804.1	Other	4	5	2	3	0	0	0	24	7	4	44	0	0	0	1	4	6	4	4	0	0	4	0	0	4	9	2	9	8	15	11	5	18	0	2	2	0	2	0	0	1	2	9	5	0	0	0	4
XM_015775904.1	Oryza	0	0	0	0	0	0	0	0	0	0	0	0	0	0	0	0	0	0	0	0	0	0	0	0	0	109	0	86	49	74	78	23	98	0	0	0	0	0	0	0	0	0	0	0	0	0	0	0
XM_015789695.1	Oryza	0	0	0	0	0	0	0	0	0	0	0	0	0	0	0	0	0	0	0	0	0	0	0	0	0	97	0	88	54	90	65	25	98	0	0	0	0	0	0	0	0	0	0	0	0	0	0	0
AB841469.1	rRNA	0	1	0	0	1	1	0	2	1	0	0	31	37	33	11	0	2	1	0	0	1	0	0	1	2	1	2	0	0	1	0	0	0	13	78	84	27	1	2	9	11	17	0	24	0	46	0	7
XM_001817443.2	Other	0	517	0	0	0	0	0	0	0	0	0	0	0	0	0	0	0	0	0	0	0	0	0	0	0	0	0	0	0	0	0	0	0	0	0	0	0	0	0	0	0	0	0	0	0	0	0	0
XM_013332126.1	Other	10	11	11	1	0	0	0	1	13	2	0	1	3	3	8	2	72	15	27	0	0	0	0	0	61	0	25	0	1	0	0	0	0	28	8	27	13	12	9	7	0	12	0	0	0	4	0	31
XM_015794365.1	Oryza	0	0	0	0	0	0	0	0	0	0	0	0	0	0	0	0	0	0	0	0	0	0	0	0	0	109	0	86	46	86	72	32	85	0	0	0	0	0	0	0	0	0	0	0	0	0	0	0
GU084334.1	manduca	35	28	17	17	0	5	0	17	10	11	14	20	14	17	7	1	24	12	12	1	1	3	0	1	36	0	16	0	0	1	1	0	0	9	9	17	21	5	5	9	9	11	4	3	0	18	0	1
KX395003.1	rRNA	0	0	0	0	0	0	0	0	0	0	0	0	0	0	0	0	0	0	0	0	0	0	0	0	0	0	0	0	0	0	0	0	0	0	0	0	0	0	0	0	0	0	0	0	0	0	0	0
AY749921.1	rRNA	2	3	0	2	0	0	0	6	2	1	9	18	9	22	17	6	11	9	2	0	0	1	4	0	0	0	2	2	0	1	0	2	0	19	4	23	9	6	3	4	7	15	0	12	0	15	1	2
CP010027.1	Other	0	0	0	0	0	0	0	2	0	0	6	0	0	0	0	1	0	0	0	0	0	0	0	0	0	0	0	3	0	2	0	0	4	0	0	1	0	0	0	0	0	0	1	3	0	0	0	0
AF274751.1	phage	0	1	0	0	0	0	0	4	4	0	0	0	84	0	0	0	0	0	153	0	0	0	0	0	0	0	0	0	0	0	0	0	0	0	0	0	0	0	0	0	1	0	0	98	0	0	0	0
XM_006656456.2	Oryza	0	0	0	0	0	0	0	0	0	0	0	0	0	0	0	0	0	0	0	0	0	0	0	0	0	127	0	104	62	79	28	18	95	0	0	0	0	0	0	0	0	0	0	0	0	0	0	0
CP016210.1	Other	0	0	0	0	0	0	0	1	0	0	3	1	2	0	0	0	0	0	0	0	0	0	0	0	0	1	0	1	1	0	0	0	0	1	0	0	0	0	0	0	0	0	0	3	0	0	0	0
XM_015791899.1	Oryza	0	0	0	0	0	0	0	0	0	0	0	0	0	0	0	0	0	0	0	0	0	0	0	0	0	103	0	105	57	82	62	28	74	0	0	0	0	0	0	0	0	0	0	0	0	0	0	0
XM_015788574.1	Oryza	0	0	0	0	0	0	0	0	0	0	0	0	0	0	0	0	0	0	0	0	0	0	0	0	0	117	0	85	48	70	71	24	96	0	0	0	0	0	0	0	0	0	0	0	0	0	0	0
KP011453.1	rRNA	1	2	0	2	1	0	0	8	1	5	0	39	31	30	12	0	1	1	0	0	6	0	2	2	3	1	1	0	1	0	1	1	1	25	107	35	30	11	3	3	7	8	1	18	1	45	1	4
XM_001482652.1	Other	0	487	0	0	0	21	0	0	0	0	0	0	0	0	0	0	0	0	0	0	0	0	0	0	0	2	0	0	0	0	0	0	0	0	0	0	0	0	0	0	0	0	0	0	0	0	0	0
DQ840514.1	manduca	6	1	1	4	0	0	0	0	3	1	6	5	4	6	58	2	7	8	0	0	0	1	0	0	14	0	12	1	0	0	0	0	0	12	5	30	166	33	5	6	4	7	0	0	0	14	0	23
KX094398.1	rRNA	0	0	0	0	0	0	0	1	0	0	0	2	0	0	0	0	0	0	0	0	0	0	0	0	0	0	0	0	0	0	0	0	0	0	0	0	0	0	0	0	0	0	0	0	0	0	0	0
XM_015766154.1	Oryza	0	0	0	0	0	0	0	0	0	0	0	0	0	0	0	0	0	0	0	0	0	0	0	0	0	99	0	81	55	78	70	30	96	0	0	0	0	0	0	0	0	0	0	0	0	0	0	0
KT865813.1	rRNA	0	0	0	0	0	0	0	0	0	0	0	0	0	0	0	0	0	0	0	0	0	0	0	0	0	0	0	0	0	0	0	0	0	0	0	0	0	0	0	0	0	0	0	0	0	0	0	0
XM_015771490.1	Oryza	0	0	0	0	0	0	0	0	0	0	0	0	0	0	0	0	0	0	0	0	0	0	0	0	0	114	0	86	47	87	53	20	100	0	0	0	0	0	0	0	0	0	0	0	0	0	0	0
CP010026.1	Other	0	0	0	0	0	0	0	4	4	0	9	0	0	0	0	1	0	0	0	0	0	1	0	0	0	1	0	0	1	1	0	0	3	0	0	0	0	0	0	0	0	0	1	0	0	0	0	0
KR905691.1	Oryza	0	0	0	0	0	0	0	0	0	0	0	0	0	0	0	0	0	0	0	0	0	0	0	0	0	119	0	88	43	75	71	32	80	0	0	0	0	0	0	0	0	0	0	0	0	0	0	0
XM_015775251.1	Oryza	0	0	0	0	0	0	0	0	0	0	0	0	0	0	0	0	0	0	0	0	0	0	0	0	0	101	0	101	42	78	64	14	108	0	0	0	0	0	0	0	0	0	0	0	0	0	0	0
XM_004926836.1	Other	7	6	3	10	0	0	0	3	21	4	3	9	1	2	2	8	24	5	19	8	5	0	0	0	36	2	5	0	0	0	0	0	0	7	6	3	3	10	4	1	14	5	0	4	0	3	1	32
XM_015795599.1	Oryza	0	0	0	0	0	0	0	0	0	0	0	0	0	0	0	0	0	0	0	0	0	0	0	0	0	100	0	91	45	78	68	26	99	0	0	0	0	0	0	0	0	0	0	0	0	0	0	0
NM_001311435.1	Other	4	2	1	0	10	0	0	4	0	2	1	6	17	5	6	94	9	6	1	16	4	34	19	5	23	8	4	15	1	10	3	1	6	4	2	8	1	3	3	1	5	8	27	0	0	0	1	6
XM_015789629.1	Oryza	0	0	0	0	0	0	0	0	0	0	0	0	0	0	0	0	0	0	0	0	0	0	0	0	0	123	0	76	47	74	61	30	94	0	0	0	0	0	0	0	0	0	0	0	0	0	0	0
XM_012693672.1	Other	3	8	3	1	0	0	0	61	13	25	12	24	11	20	21	0	12	7	13	0	0	0	0	0	41	0	25	0	0	0	0	0	0	7	14	41	19	25	1	9	11	17	0	9	0	20	0	0
XM_015791988.1	Oryza	0	0	0	0	0	0	0	0	0	0	0	0	0	0	0	0	0	0	0	0	0	0	0	0	0	119	0	74	59	75	59	20	99	0	0	0	0	0	0	0	0	0	0	0	0	0	0	0
XM_015788057.1	Oryza	0	0	0	0	0	0	0	0	0	0	0	0	0	0	0	0	0	0	0	0	0	0	0	0	0	110	0	81	51	77	62	33	91	0	0	0	0	0	0	0	0	0	0	0	0	0	0	0
XM_011557302.1	Other	8	5	6	6	0	0	0	7	34	2	0	7	12	10	15	0	27	28	18	0	0	0	0	0	21	0	4	0	0	0	0	0	0	13	14	16	12	38	15	19	17	8	0	3	0	9	0	8
XR_001545391.1	Oryza	0	0	0	0	0	0	0	0	0	0	0	0	0	0	0	0	0	0	0	0	0	0	0	0	0	110	0	88	63	63	68	23	89	0	0	0	0	0	0	0	0	0	0	0	0	0	0	0
XM_015774953.1	Oryza	0	0	0	0	0	0	0	0	0	0	0	0	0	0	0	0	0	0	0	0	0	0	0	0	0	103	0	89	56	75	67	21	93	0	0	0	0	0	0	0	0	0	0	0	0	0	0	0
U19812.1	manduca	148	140	41	5	0	0	0	2	7	1	2	1	0	6	3	0	6	2	1	0	0	0	0	0	8	0	1	0	0	0	0	0	2	20	8	4	2	24	2	5	4	9	0	6	0	3	0	1
AJ830751.1	rRNA	7	10	7	32	0	0	0	16	6	7	9	27	26	17	56	0	7	9	6	0	0	0	0	0	0	0	5	0	0	0	0	0	1	22	24	52	31	7	5	2	15	23	0	23	0	21	0	1
XM_015794928.1	Oryza	0	0	0	0	0	0	0	0	0	0	0	0	0	0	0	0	0	0	0	0	0	0	0	0	0	111	0	84	62	82	59	27	77	0	0	0	0	0	0	0	0	0	0	0	0	0	0	0
AF087004.1	manduca	0	1	0	0	1	0	0	0	0	0	3	1	46	87	60	3	25	0	19	46	4	1	0	28	40	41	0	0	0	8	0	0	1	0	1	1	1	42	1	0	0	7	0	7	3	0	2	3
KM191329.1	rRNA	1	2	1	10	0	0	0	0	2	0	0	3	2	1	1	11	1	1	0	0	0	8	8	4	0	2	0	0	0	0	0	0	1	2	1	3	6	1	1	0	0	1	11	3	0	0	0	1
JQ764988.2	phage	0	0	0	0	0	0	0	4	7	0	0	0	79	0	0	0	0	0	198	0	0	0	0	0	0	0	0	0	0	0	0	0	0	0	0	0	0	0	0	0	1	0	0	98	0	0	0	0
XM_015787280.1	Oryza	0	0	0	0	0	0	0	0	0	0	0	0	0	0	0	0	0	0	0	0	0	0	0	0	0	130	0	72	54	67	62	24	90	0	0	0	0	0	0	0	0	0	0	0	0	0	0	0
KJ169412.1	rRNA	2	6	4	9	0	0	0	45	7	28	88	21	8	17	19	0	1	8	3	0	0	0	0	0	0	0	2	0	0	0	0	0	0	23	31	16	37	13	11	10	8	22	0	16	0	26	0	2
GU084267.1	manduca	26	25	6	14	1	1	0	12	13	12	9	19	13	13	5	1	37	20	14	7	2	4	1	4	19	0	10	0	0	1	0	0	0	11	13	24	31	5	6	4	2	10	3	6	0	20	1	0
XM_014513166.1	Other	0	1	3	16	19	9	0	9	8	7	1	0	1	4	7	1	6	4	4	1	4	0	4	8	23	0	11	0	0	0	0	1	5	105	9	29	31	4	3	4	0	3	0	5	1	35	22	0
KC869878.1	rRNA	3	6	1	7	0	0	0	2	1	1	5	31	17	15	25	0	1	2	4	0	0	0	0	0	0	0	2	0	0	0	0	0	0	33	8	40	21	3	2	1	24	54	0	64	0	60	0	2
XM_015787466.1	Oryza	0	0	0	0	0	0	0	0	0	0	0	0	0	0	0	0	0	0	0	0	0	0	0	0	0	92	0	81	60	84	58	35	88	0	0	0	0	0	0	0	0	0	0	0	0	0	0	0
GU084290.1	manduca	31	11	9	7	0	3	2	11	6	6	27	30	16	20	8	2	16	8	12	1	16	2	1	1	45	3	22	1	2	8	3	1	3	8	2	16	15	6	6	7	6	11	6	10	0	6	6	0
XM_015795322.1	Oryza	0	0	0	0	0	0	0	0	0	0	0	0	0	0	0	0	0	0	0	0	0	0	0	0	0	97	0	78	56	77	56	36	97	0	0	0	0	0	0	0	0	0	0	0	0	0	0	0
XM_015775648.1	Oryza	0	0	0	0	0	0	0	0	0	0	0	0	0	0	0	0	0	0	0	0	0	0	0	0	0	116	0	83	50	65	67	26	90	0	0	0	0	0	0	0	0	0	0	0	0	0	0	0
XM_015772979.1	Oryza	0	0	0	0	0	0	0	0	0	0	0	0	0	0	0	0	0	0	0	0	0	0	0	0	0	99	0	85	42	81	74	29	86	0	0	0	0	0	0	0	0	0	0	0	0	0	0	0
KT943566.1	manduca	3	6	2	0	0	0	0	3	5	2	1	5	3	0	5	0	3	2	3	0	0	0	0	0	34	1	6	0	1	1	0	1	0	160	17	19	37	4	5	7	1	1	0	2	0	5	0	7
XM_013334727.1	Other	12	7	20	0	0	0	0	4	29	5	0	2	7	1	1	11	17	17	16	0	0	1	0	0	15	0	8	1	2	0	1	0	0	5	0	1	1	57	14	38	1	5	0	22	0	8	0	7
U12708.1	manduca	9	17	5	21	0	2	0	29	7	14	45	18	18	18	9	0	10	10	11	0	0	0	1	1	20	0	14	1	0	0	0	0	0	9	8	19	14	6	3	14	12	25	0	10	0	31	0	1
XM_015776240.1	Oryza	0	0	0	0	0	0	0	0	0	0	0	0	0	0	0	0	0	0	0	0	0	0	0	0	0	108	0	86	42	78	64	25	92	0	0	0	0	0	0	0	0	0	0	0	0	0	0	0
XM_003189407.1	Other	0	493	2	0	0	0	0	0	0	0	0	0	0	0	0	0	0	0	0	0	0	0	0	0	0	0	0	0	0	0	0	0	0	0	0	0	0	0	0	0	0	0	0	0	0	0	0	0
XR_848112.1	Other	4	3	0	9	0	0	0	19	24	33	23	32	21	18	25	0	1	3	6	0	0	0	0	0	0	0	3	1	0	0	0	0	0	20	13	60	34	4	13	11	18	19	0	29	0	17	0	2
AJ863123.1	manduca	17	18	9	15	1	0	0	11	5	4	0	8	14	80	54	1	10	5	4	0	0	0	0	0	8	1	1	0	0	0	0	0	0	29	10	19	7	24	2	8	7	13	0	8	1	30	0	6
XM_015781282.1	Oryza	0	0	0	0	0	0	0	0	0	0	0	0	0	0	0	0	0	0	0	0	0	0	0	0	0	107	0	78	47	77	72	30	82	0	0	0	0	0	0	0	0	0	0	0	0	0	0	0
XM_015775416.1	Oryza	0	0	0	0	0	0	0	0	0	0	0	0	0	0	0	0	0	0	0	0	0	0	0	0	0	98	0	77	50	92	69	32	75	0	0	0	0	0	0	0	0	0	0	0	0	0	0	0
FO681366.1	Other	6	12	1	6	0	0	0	2	8	0	10	14	13	1	7	0	11	6	17	0	0	0	0	0	2	0	1	0	0	0	0	0	0	22	55	49	41	6	21	5	14	8	0	2	0	6	0	20
AF274022.1	manduca	0	0	0	0	0	0	0	2	1	11	5	0	1	0	0	0	1	3	0	0	0	0	0	0	120	1	38	0	0	0	0	0	0	53	8	26	101	53	9	40	0	1	0	0	0	1	0	0
XM_003189023.1	Other	0	485	0	0	0	6	0	0	0	0	0	0	0	0	0	0	0	0	0	0	0	0	0	0	0	0	0	0	0	0	0	0	0	0	0	0	0	0	0	0	0	0	0	0	0	0	0	0
JN170075.1	manduca	10	8	4	3	0	0	0	8	15	8	4	40	26	28	24	0	9	2	7	0	0	0	0	0	36	0	20	0	0	0	0	0	0	29	15	36	38	24	5	8	8	20	0	11	0	9	0	2
KU552106.1	Other	11	25	7	2	0	0	0	0	14	3	2	53	37	4	14	0	15	40	9	0	0	0	0	0	14	0	5	0	0	0	0	0	0	25	8	22	8	19	2	1	13	14	0	1	0	5	0	9
XM_015756958.1	Oryza	0	0	0	0	0	0	0	0	0	0	0	0	0	0	0	0	0	0	0	0	0	0	0	0	0	115	0	85	60	73	57	30	69	0	0	0	0	0	0	0	0	0	0	0	0	0	0	0
XM_015551277.1	Other	1	488	0	0	0	0	0	0	0	0	0	0	0	0	0	0	0	0	0	0	0	0	0	0	0	0	0	0	0	0	0	0	0	0	0	0	0	0	0	0	0	0	0	0	0	0	0	0
LM607401.1	Other	0	0	0	0	0	0	0	8	11	3	3	0	0	0	4	1	1	0	0	0	0	2	0	0	0	0	8	2	1	2	0	0	0	2	0	4	3	6	10	1	0	0	1	9	0	1	0	2
XM_015776635.1	Oryza	0	0	0	0	0	0	0	0	0	0	0	0	0	0	0	0	0	0	0	0	0	0	0	0	0	107	0	82	43	83	61	32	79	0	0	0	0	0	0	0	0	0	0	0	0	0	0	0
XM_015778238.1	Oryza	0	0	0	0	0	0	0	0	0	0	0	0	0	0	0	0	0	0	0	0	0	0	0	0	0	94	0	87	62	69	66	26	84	0	0	0	0	0	0	0	0	0	0	0	0	0	0	0
NM_001311655.1	Other	31	23	16	6	0	0	0	42	9	19	15	0	0	0	0	0	1	0	0	0	0	0	0	0	3	0	0	0	0	0	0	0	0	0	0	0	1	1	0	0	8	9	0	224	0	79	0	0
XM_017201936.1	Other	10	3	6	0	0	0	0	5	14	3	0	17	40	5	5	0	12	9	5	0	0	1	0	0	60	0	12	0	0	0	0	0	0	3	3	22	3	17	8	19	7	33	0	1	0	6	0	13
JQ259059.1	rRNA	5	7	5	25	1	0	2	11	7	11	27	15	22	34	16	0	3	10	5	1	0	0	0	1	5	0	9	0	0	0	0	0	0	17	18	53	21	7	9	8	22	24	0	24	0	17	0	1
XM_011559954.1	Other	2	4	2	0	0	0	0	18	48	26	10	0	0	0	0	0	15	8	21	0	0	0	0	0	3	0	5	0	0	0	0	0	0	3	1	11	5	27	2	11	3	5	0	0	0	0	0	43
XM_003190520.1	Other	0	484	0	0	0	0	0	0	0	0	1	0	0	0	0	0	0	0	0	0	0	0	0	0	0	0	0	0	0	0	0	0	0	0	0	0	0	0	0	0	0	0	0	0	0	0	0	0
GQ245679.1	manduca	2	1	0	0	0	0	0	1	4	7	4	0	1	24	55	1	1	1	2	0	0	0	0	0	0	0	0	0	0	0	0	0	1	21	4	2	4	21	0	1	0	0	0	7	0	6	0	217
XM_015780729.1	Oryza	0	0	0	0	0	0	0	0	0	0	0	0	0	0	0	0	0	0	0	0	0	0	0	0	0	114	0	72	51	74	55	36	82	0	0	0	0	0	0	0	0	0	0	0	0	0	0	0
XM_013289219.1	Other	23	19	8	14	0	0	0	5	24	9	0	10	4	2	5	0	55	8	44	0	0	0	0	0	25	0	4	0	0	0	0	0	0	44	8	3	7	18	7	9	10	5	0	4	0	5	2	10
XM_015780251.1	Oryza	0	0	0	0	0	0	0	0	0	0	0	0	0	0	0	0	0	0	0	0	0	0	0	0	0	120	0	95	46	59	59	29	75	0	0	0	0	0	0	0	0	0	0	0	0	0	0	0
XM_015783677.1	Oryza	0	0	0	0	0	0	0	0	0	0	0	0	0	0	0	0	0	0	0	0	0	0	0	0	0	96	0	79	53	75	63	26	91	0	0	0	0	0	0	0	0	0	0	0	0	0	0	0
XM_015771289.1	Oryza	0	0	0	0	0	0	0	0	0	0	0	0	0	0	0	0	0	0	0	0	0	0	0	0	0	111	0	79	45	62	76	27	83	0	0	0	0	0	0	0	0	0	0	0	0	0	0	0
AC106819.3	Other	0	0	2	0	0	0	0	5	9	6	8	0	0	5	3	3	0	0	1	0	0	1	0	0	2	2	4	1	1	1	0	0	4	2	0	1	1	4	20	0	4	0	3	2	0	0	0	2
XM_015764532.1	Oryza	0	0	0	0	0	0	0	0	0	0	0	0	0	0	0	0	0	0	0	0	0	0	0	0	0	109	0	72	51	74	57	37	82	0	0	0	0	0	0	0	0	0	0	0	0	0	0	0
CP001645.1	Other	2	0	0	0	0	0	0	0	0	0	15	0	0	0	0	1	0	0	0	0	0	0	0	0	0	1	0	4	3	11	4	4	3	0	0	0	1	2	0	4	0	0	1	0	0	2	0	0
GU084303.1	manduca	7	19	13	9	0	0	0	18	7	4	4	20	20	30	8	1	21	3	9	1	1	1	0	0	22	1	23	2	0	0	1	1	0	14	14	39	25	10	4	6	14	14	1	11	0	11	0	1
KP054383.1	Other	0	475	0	1	0	5	0	0	0	0	0	0	0	0	0	0	0	0	0	0	0	0	0	0	0	0	0	0	0	0	0	0	0	0	0	0	0	0	0	0	0	0	0	0	0	0	0	0
XM_015768295.1	Oryza	0	0	0	0	0	0	0	0	0	0	0	0	0	0	0	0	0	0	0	0	0	0	0	0	0	97	0	74	41	89	69	23	88	0	0	0	0	0	0	0	0	0	0	0	0	0	0	0
AP007172.1	Other	0	465	0	0	0	0	0	0	0	0	15	0	0	0	0	0	0	0	0	0	0	0	0	0	0	0	0	0	0	0	0	0	0	0	0	0	0	0	0	0	0	0	0	0	0	0	0	0
XM_015758713.1	Oryza	0	0	0	0	0	0	0	0	0	0	0	0	0	0	0	0	0	0	0	0	0	0	0	0	0	115	0	75	44	70	53	25	98	0	0	0	0	0	0	0	0	0	0	0	0	0	0	0
KJ759314.1	rRNA	2	4	8	30	0	0	0	27	4	6	31	18	17	18	26	0	3	3	4	0	0	0	0	0	1	0	2	1	0	0	0	1	1	20	26	54	11	8	8	4	17	33	0	18	0	12	0	2
HQ881474.1	rRNA	0	0	0	0	0	0	0	66	13	28	210	4	1	7	10	0	0	0	0	0	0	0	0	0	11	0	8	0	0	0	0	0	0	5	2	21	1	9	2	4	14	10	0	30	0	14	0	0
XM_009368297.1	Other	0	0	0	0	0	0	0	0	0	0	0	0	0	0	0	0	0	0	0	0	0	0	0	0	0	0	0	0	0	0	0	0	0	0	0	0	0	0	0	0	0	0	0	0	0	0	0	0
XM_015769749.1	Oryza	0	0	0	0	0	0	0	0	0	0	0	0	0	0	0	0	0	0	0	0	0	0	0	0	0	104	0	80	58	77	60	25	74	0	0	0	0	0	0	0	0	0	0	0	0	0	0	0
CP003668.1	Other	0	0	0	0	0	0	0	3	0	0	3	0	0	0	0	0	0	0	0	0	0	0	0	0	0	0	0	0	0	4	0	1	1	0	0	3	0	0	0	0	3	0	0	0	0	0	0	0
XM_013306221.1	Other	24	29	23	7	0	0	0	12	8	1	2	3	2	0	0	0	2	0	0	0	0	0	0	0	0	0	0	0	0	0	0	0	0	6	0	1	0	1	1	0	18	16	0	211	0	105	0	0
GU084307.1	manduca	8	7	3	6	2	1	1	5	3	5	0	44	24	21	7	0	12	6	5	2	1	3	1	11	32	0	15	1	0	2	0	0	2	14	7	50	30	8	5	8	9	18	3	21	1	24	1	2
HM363512.1	manduca	3	5	15	0	0	0	0	0	0	0	0	43	191	76	16	0	3	1	1	0	0	0	0	5	11	2	5	9	0	0	0	0	0	0	0	0	0	16	0	2	3	28	8	11	6	7	1	5
XR_001540699.1	Oryza	0	0	0	0	0	0	0	0	0	0	0	0	0	0	0	0	0	0	0	0	0	0	0	0	0	103	0	80	57	75	55	35	71	0	0	0	0	0	0	0	0	0	0	0	0	0	0	0
AF117584.1	manduca	49	56	129	7	0	0	0	20	47	0	0	22	0	0	0	0	0	0	0	0	0	0	0	0	0	0	0	0	0	0	0	0	0	0	0	0	0	0	0	0	27	20	0	0	0	0	0	0
XM_012697500.1	Other	12	4	8	2	3	0	1	4	12	1	4	3	11	4	9	10	33	7	20	5	1	2	1	1	43	0	14	3	1	3	2	1	2	30	9	8	8	29	6	3	5	11	0	0	0	6	3	5
LM553281.1	Other	0	0	0	0	29	31	32	0	0	0	0	0	1	1	0	6	0	0	0	49	18	24	47	23	0	11	0	8	5	1	1	2	13	1	1	1	2	0	0	0	0	0	33	0	85	0	36	0
XM_001819983.2	Other	0	474	0	0	0	0	0	0	0	0	0	0	0	0	0	0	0	0	0	0	0	0	0	0	0	0	0	0	0	0	0	0	0	0	0	0	0	0	0	0	0	0	0	0	0	0	0	0
XM_015776801.1	Oryza	0	0	0	0	0	0	0	0	0	0	0	0	0	0	0	0	0	0	0	0	0	0	0	0	0	97	0	72	57	68	54	27	99	0	0	0	0	0	0	0	0	0	0	0	0	0	0	0
XM_015557087.1	Other	0	473	0	0	0	0	0	0	0	0	0	0	0	0	0	0	0	0	0	0	0	0	0	0	1	0	0	0	0	0	0	0	0	0	0	0	0	0	0	0	0	0	0	0	0	0	0	0
XM_015767075.1	Oryza	0	0	0	0	0	0	0	0	0	0	0	0	0	0	0	0	0	0	0	0	0	0	0	0	0	93	0	87	48	78	57	26	84	0	0	0	0	0	0	0	0	0	0	0	0	0	0	0
XM_003189157.1	Other	0	469	0	0	0	4	0	0	0	0	0	0	0	0	0	0	0	0	0	0	0	0	0	0	0	0	0	0	0	0	0	0	0	0	0	0	0	0	0	0	0	0	0	0	0	0	0	0
CP012195.1	Other	5	10	1	5	0	0	0	52	4	15	66	3	10	21	19	0	4	4	0	0	0	0	0	0	15	0	14	0	0	1	0	1	0	4	21	25	9	6	7	10	14	5	1	18	0	20	0	1
XM_004923678.2	mitochondrion	4	6	0	3	0	0	0	2	9	3	0	31	42	20	4	0	12	3	4	0	0	0	0	0	40	0	5	0	0	0	0	0	0	41	34	20	47	13	7	6	4	6	1	3	0	6	0	10
XM_013313203.1	Other	11	10	5	4	0	0	1	7	15	5	0	9	6	15	11	5	12	11	2	0	3	0	0	0	17	2	5	1	1	3	0	1	7	26	10	6	9	28	3	12	13	13	0	7	0	35	2	6
XR_001540667.1	Oryza	0	0	0	0	0	0	0	0	0	0	0	0	0	0	0	0	0	0	0	0	0	0	0	0	0	98	0	87	42	86	54	24	79	0	0	0	0	0	0	0	0	0	0	0	0	0	0	0
KT865864.1	rRNA	0	0	0	0	0	0	0	37	8	21	105	5	1	11	5	0	0	0	0	0	0	0	0	0	3	0	2	0	0	0	0	0	0	0	6	16	3	8	1	1	4	7	0	31	0	11	0	0
GU084314.1	manduca	10	14	5	7	0	1	0	26	9	9	8	42	18	22	18	1	9	6	12	0	0	3	0	0	23	0	22	0	0	0	0	1	0	11	21	28	28	5	2	3	11	22	9	5	0	13	0	0
XM_013311447.1	Other	21	18	2	12	0	0	0	6	19	3	6	10	3	2	0	0	21	4	8	0	0	1	0	0	1	0	3	0	0	0	0	0	0	2	4	0	5	1	20	10	21	8	0	2	0	1	0	15
EF380030.1	phage	1	0	0	0	0	0	0	2	2	0	0	1	67	0	0	0	0	0	181	0	0	0	0	0	0	0	0	0	0	0	0	0	0	0	0	0	0	0	0	0	0	1	0	103	0	0	0	0
XM_015764201.1	Oryza	0	0	0	0	0	0	0	0	0	0	0	0	0	0	0	0	0	0	0	0	0	0	0	0	0	106	0	64	55	93	54	24	70	0	0	0	0	0	0	0	0	0	0	0	0	0	0	0
XM_014502269.1	Other	11	14	14	6	0	0	0	8	27	14	8	7	2	4	4	0	37	18	18	0	0	0	0	0	28	0	11	0	0	0	0	0	0	13	5	8	5	36	10	8	8	14	0	3	0	5	0	10
XM_013318968.1	Other	14	21	6	0	0	0	3	7	9	7	5	15	11	1	9	11	60	15	27	0	0	1	0	0	26	4	7	1	1	0	0	1	1	5	0	11	12	10	5	5	7	11	1	2	0	8	0	7
CP010951.1	Other	0	0	0	0	0	0	0	1	1	0	2	0	0	2	0	1	0	0	0	0	0	0	0	0	0	0	0	0	0	0	0	0	0	1	1	2	0	1	0	0	3	0	0	5	0	3	0	0
AE014294.1	Other	4	0	0	0	0	0	0	2	6	0	12	4	0	2	3	4	0	0	0	0	0	0	0	0	0	2	0	2	0	1	0	0	5	0	0	2	0	2	11	3	1	2	1	0	0	0	0	0
GU084324.1	manduca	25	65	63	6	0	0	0	0	5	1	0	39	26	0	3	0	49	0	44	0	0	0	0	0	59	0	5	0	0	0	0	0	0	10	1	4	5	2	2	1	20	13	0	1	0	2	0	0
LC068843.1	rRNA	7	8	2	23	0	0	0	22	14	19	29	26	17	24	24	0	1	5	5	0	0	0	0	0	0	0	6	0	0	0	0	0	0	21	9	36	21	10	11	7	29	21	0	23	0	16	0	1
AB917953.1	rRNA	4	12	6	34	0	0	0	14	6	10	24	14	9	12	26	0	12	14	7	0	0	1	0	0	1	0	5	0	0	0	0	1	0	13	15	51	9	12	7	7	24	30	0	28	0	29	0	1
KC413857.1	rRNA	5	6	5	32	0	0	0	10	2	5	6	36	17	17	34	0	2	6	7	0	0	0	0	0	1	0	4	0	0	0	0	0	0	24	36	66	45	11	4	5	8	18	0	20	0	10	0	2
XM_001816820.2	Other	0	462	0	0	0	0	0	0	0	0	0	0	0	0	0	0	0	0	0	0	0	0	0	0	1	0	0	0	0	0	0	0	0	0	0	0	0	0	0	0	0	0	0	0	0	0	0	0
KX586743.1	rRNA	0	0	0	0	0	0	0	0	0	0	0	0	0	0	1	0	0	0	0	0	0	0	0	0	0	0	0	0	0	1	0	0	0	0	0	1	3	0	0	0	0	1	0	3	0	0	0	0
XM_015783980.1	Oryza	0	0	0	0	0	0	0	0	0	0	0	0	0	0	0	0	0	0	0	0	0	0	0	0	0	89	0	65	57	78	58	31	85	0	0	0	0	0	0	0	0	0	0	0	0	0	0	0
XM_004926886.2	Other	0	0	8	13	4	0	3	5	3	5	5	8	4	0	1	17	5	4	14	4	4	2	0	8	6	3	4	0	1	4	1	3	10	0	6	8	8	5	0	1	2	8	5	3	1	11	9	6
CP012140.1	Other	0	0	1	0	0	0	0	2	2	1	7	2	44	1	1	0	1	0	229	0	0	0	0	0	0	2	0	3	2	6	0	3	5	0	0	0	0	1	0	0	1	0	2	94	0	0	0	0
AY521784.1	rRNA	0	0	2	0	0	0	0	29	18	17	31	11	8	15	13	0	1	1	0	0	0	0	0	0	1	0	0	0	0	0	0	0	0	21	23	37	14	24	43	34	19	27	0	27	0	19	0	1
AJ302930.1	rRNA	10	20	7	14	0	1	0	21	17	14	36	15	17	30	17	0	9	10	4	0	0	0	0	0	2	0	6	0	0	0	0	0	0	10	12	47	13	11	11	12	13	15	0	23	0	26	0	3
XM_013319766.1	Other	17	21	15	89	0	0	0	11	44	4	2	8	13	2	0	0	54	7	8	0	0	0	0	0	4	0	1	0	0	0	0	0	0	1	0	3	1	3	0	0	9	7	0	14	0	1	0	17
XM_015787703.1	Oryza	0	0	0	0	0	0	0	0	0	0	0	0	0	0	0	0	0	0	0	0	0	0	0	0	0	98	0	72	60	67	60	25	79	0	0	0	0	0	0	0	0	0	0	0	0	0	0	0
KT865834.1	rRNA	0	0	0	0	0	0	0	30	9	14	86	9	1	7	5	0	0	0	0	0	0	0	0	0	5	0	2	0	0	0	0	0	0	3	5	20	7	3	1	1	6	9	0	21	0	27	0	0
NG_051183.1	Other	1	0	0	0	0	0	0	4	4	2	2	0	0	0	4	3	0	1	0	0	0	0	0	0	1	0	7	1	0	0	0	0	2	0	4	1	0	1	8	2	0	0	2	1	0	0	0	0
XM_013323102.1	Other	31	55	9	7	0	0	0	12	47	7	0	4	7	2	0	0	14	9	18	0	0	0	0	0	11	0	6	0	0	0	0	0	0	7	2	1	1	9	11	2	14	23	0	11	0	2	0	2
XM_001822658.2	Other	0	458	1	0	0	0	0	0	0	0	0	0	0	0	0	0	0	0	0	0	0	0	0	0	0	0	0	0	0	0	0	0	0	0	0	0	0	0	0	0	0	0	0	0	0	0	0	0
CP014144.1	Other	0	0	0	0	0	0	0	0	0	0	1	0	0	0	1	0	0	0	0	0	0	0	0	0	0	0	0	0	0	1	0	1	0	0	0	0	0	0	0	0	0	0	1	2	0	0	0	0
JX105373.1	rRNA	0	0	0	0	0	0	0	0	0	0	0	0	0	0	0	0	0	0	0	0	0	0	0	0	0	0	0	0	0	0	0	0	0	0	0	0	0	0	0	0	0	0	0	0	0	0	0	0
XM_015765577.1	Oryza	0	0	0	0	0	0	0	0	0	0	0	0	0	0	0	0	0	0	0	0	0	0	0	0	0	93	0	85	47	65	50	30	86	0	0	0	0	0	0	0	0	0	0	0	0	0	0	0
GU084300.1	manduca	5	7	1	2	0	0	0	3	0	2	0	4	5	3	4	6	6	2	0	2	0	1	0	0	7	1	0	0	1	0	0	1	3	6	8	12	10	1	3	2	1	2	2	0	0	1	0	0
AP009032.1	Other	7	10	3	9	0	0	0	1	11	1	5	11	7	4	6	0	20	13	2	0	0	0	0	0	24	0	3	0	0	0	0	0	0	29	21	34	14	18	8	10	14	8	0	8	0	16	0	6
CP016282.1	Other	0	1	0	0	0	0	0	0	0	1	3	0	0	0	0	0	0	0	0	0	0	0	0	0	0	0	0	0	0	0	0	0	0	0	0	0	0	0	0	0	0	0	0	2	0	0	0	0
AF006063.1	manduca	0	0	0	0	0	0	0	0	0	0	0	0	0	0	0	0	0	0	0	0	0	1	0	0	45	0	94	2	0	1	0	0	0	304	0	3	0	3	0	1	1	0	0	0	0	0	0	0
CP015776.1	Other	0	0	0	0	0	0	3	0	0	0	0	2	4	7	5	0	0	0	0	0	0	0	0	0	0	0	0	0	0	0	0	0	0	0	3	7	4	0	0	0	7	6	0	13	0	6	0	1
XM_013338360.1	Other	39	22	13	2	0	0	0	11	10	6	3	14	15	0	0	0	46	1	23	0	0	0	0	0	41	0	12	0	0	0	0	0	0	3	4	15	11	13	3	2	5	32	0	1	0	1	0	22
KM078407.1	rRNA	19	23	33	57	0	0	0	10	12	9	24	14	6	2	21	0	5	29	15	0	0	0	0	0	0	0	2	0	0	0	0	0	0	7	13	8	7	3	8	5	18	27	0	21	0	39	0	1
CP001312.1	Other	18	29	7	11	0	0	0	9	50	14	6	3	7	0	2	0	4	6	4	0	0	0	0	0	7	0	8	0	0	0	0	0	0	9	1	3	3	24	3	4	5	6	0	15	0	19	0	20
CP016033.1	Other	1	0	0	0	0	0	0	6	4	2	32	0	1	1	3	0	0	1	1	0	0	1	0	0	2	0	1	0	0	0	0	0	0	0	3	6	1	0	0	0	3	2	1	11	0	3	0	0
AF117586.1	manduca	0	0	0	0	0	0	0	133	141	53	17	0	0	0	0	0	0	0	0	0	0	0	0	0	0	0	0	0	0	0	0	0	0	0	0	0	0	0	0	0	0	0	0	0	0	0	0	2
KX553020.1	rRNA	0	0	0	0	0	0	0	60	7	39	176	4	1	20	7	0	0	0	0	0	0	0	0	0	4	0	5	0	0	0	0	0	0	0	5	27	4	5	1	3	7	1	0	34	0	20	0	2
HQ917941.1	rRNA	10	14	16	20	0	0	0	14	31	29	48	20	18	7	28	0	12	19	8	0	0	0	0	0	0	0	2	0	0	0	0	0	0	9	13	16	11	5	12	7	16	14	0	17	0	18	0	0
EU414727.1	rRNA	0	3	3	4	0	0	0	10	8	3	16	37	20	37	18	0	2	0	2	0	0	0	0	0	1	0	7	0	0	0	0	0	0	20	19	53	40	7	12	14	18	13	0	19	0	20	0	3
XM_015792554.1	Oryza	0	0	0	0	0	0	0	0	0	0	0	0	0	0	0	0	0	0	0	0	0	0	0	0	0	115	0	72	38	68	50	24	87	0	0	0	0	0	0	0	0	0	0	0	0	0	0	0
XM_015771626.1	Oryza	0	0	0	0	0	0	0	0	0	0	0	0	0	0	0	0	0	0	0	0	0	0	0	0	0	89	0	74	46	72	52	27	93	0	0	0	0	0	0	0	0	0	0	0	0	0	0	0
XM_012694011.1	Other	1	3	3	0	0	0	4	2	2	1	0	4	1	7	12	8	2	3	3	13	5	1	0	0	12	1	2	5	5	3	1	1	7	4	12	10	7	5	2	6	1	2	0	3	0	2	9	1
CP007437.1	Other	0	0	0	0	0	0	0	1	13	3	25	0	0	0	1	0	2	3	0	0	0	0	0	0	0	3	12	4	0	2	3	0	6	0	0	2	0	0	2	0	4	0	2	1	1	3	0	0
CP007391.1	E.coli	0	1	0	1	0	0	0	2	0	0	1	0	43	0	0	0	1	0	257	0	0	0	0	0	0	0	0	0	0	0	0	0	0	0	0	0	0	0	0	0	0	0	0	132	0	0	0	0
GU084332.1	manduca	19	14	4	8	0	0	0	8	6	5	7	25	16	25	13	0	17	8	11	0	0	2	0	0	16	0	9	1	0	0	0	0	0	16	7	22	33	7	5	4	11	14	0	15	0	37	0	5
CP000283.1	Other	0	1	0	0	0	0	0	0	0	0	4	4	3	17	5	0	0	0	0	0	0	0	0	0	0	0	0	0	1	0	0	0	1	3	7	25	5	0	0	0	32	51	0	83	0	38	0	15
XM_015758600.1	Oryza	0	0	0	0	0	0	0	0	0	0	0	0	0	0	0	0	0	0	0	0	0	0	0	0	0	96	0	65	38	82	60	12	99	0	0	0	0	0	0	0	0	0	0	0	0	0	0	0
AB841466.1	rRNA	1	1	0	0	0	0	0	5	4	5	0	22	33	29	10	0	0	0	0	0	0	0	0	0	1	0	0	0	0	0	0	0	0	11	70	40	21	6	4	2	18	16	0	31	0	41	0	6
AP014685.1	Other	0	0	0	2	0	0	0	1	0	0	0	10	4	15	10	0	0	0	0	0	0	0	0	0	0	0	0	0	0	0	0	0	0	6	5	23	8	0	0	0	35	52	0	101	0	62	0	9
XM_016013954.1	Other	0	0	0	0	0	0	0	0	0	0	0	0	0	0	0	0	0	0	0	0	0	0	0	0	0	0	0	0	0	0	0	0	0	0	0	0	0	0	0	0	0	0	0	0	0	0	0	0
XM_005533643.2	Other	7	3	3	7	0	0	0	4	4	2	1	1	1	2	0	0	29	134	55	0	0	0	0	0	25	0	9	0	0	0	0	0	0	1	0	8	12	12	15	10	0	6	0	7	0	2	0	0
XM_015757741.1	Oryza	0	0	0	0	0	0	0	0	0	0	0	0	0	0	0	0	0	0	0	0	0	0	0	0	0	88	0	62	48	80	60	36	76	0	0	0	0	0	0	0	0	0	0	0	0	0	0	0
CP014272.1	E.coli	2	1	2	3	0	0	0	15	4	6	31	0	0	2	0	5	1	3	4	0	0	3	0	0	3	9	0	12	6	13	9	7	12	0	1	0	1	2	0	3	0	3	0	7	0	4	0	0
JX129489.1	mitochondrion	2	439	0	0	0	5	0	0	0	0	2	0	0	0	0	0	0	0	0	0	0	0	0	0	0	0	0	0	0	0	0	0	0	0	0	0	0	0	0	0	0	0	0	0	0	0	0	0
CP014326.1	Other	0	0	0	0	0	0	0	0	11	4	2	0	0	0	4	0	0	1	0	0	0	1	0	0	0	1	0	0	0	0	1	0	4	0	0	0	0	0	12	1	0	0	1	0	0	0	0	0
LK904739.1	Other	12	12	7	26	0	0	0	7	11	7	24	20	9	7	11	0	8	8	13	0	0	0	0	0	3	0	13	0	0	0	0	0	0	3	8	18	8	25	29	20	26	28	0	41	0	18	0	3
XM_008469719.2	Other	7	10	2	1	0	0	0	1	19	10	1	9	2	2	2	0	11	6	11	0	0	0	0	0	6	0	2	0	0	0	0	0	0	24	2	8	21	42	12	14	7	1	0	16	0	17	0	33
CP007628.2	Other	0	1	0	0	0	0	0	0	22	0	0	0	0	0	0	0	0	0	0	0	0	0	0	0	2	3	0	2	1	0	0	5	0	0	0	1	0	0	8	0	0	0	0	1	0	0	0	0
GU084276.1	manduca	26	12	5	3	0	0	0	31	8	21	6	17	12	8	7	0	13	8	10	0	0	0	0	0	23	0	9	2	1	1	0	0	0	13	28	57	29	4	2	5	5	10	0	13	0	8	0	6
KR364803.1	Oryza	0	0	0	0	0	0	0	0	0	0	0	0	0	0	0	0	0	0	0	0	0	0	0	0	0	101	0	71	52	62	60	21	79	0	0	0	0	0	0	0	0	0	0	0	0	0	0	0
CP001644.1	Other	0	0	0	0	0	0	0	3	2	1	4	0	0	0	0	4	0	0	1	0	0	0	0	0	0	6	0	3	3	8	9	1	3	0	0	0	0	1	0	1	0	1	3	3	0	0	0	0
JF702993.1	rRNA	9	8	10	21	0	0	0	14	8	19	40	25	14	9	22	0	4	10	8	0	0	0	0	0	0	0	2	0	0	0	0	0	0	7	5	11	11	12	6	3	30	38	0	21	0	45	0	3
XR_001839843.1	Other	0	0	0	0	0	0	0	0	0	0	0	0	0	0	0	0	0	0	0	0	0	0	0	0	0	0	0	0	0	0	0	0	0	0	0	0	0	0	0	0	0	0	0	0	0	0	0	0
CP015160.1	E.coli	1	2	1	3	0	0	0	7	4	2	23	1	1	4	2	5	6	5	4	0	0	4	0	0	4	11	0	6	7	13	10	8	17	1	0	1	0	1	0	0	1	2	5	5	0	2	0	0
KT459254.1	rRNA	0	0	3	1	3	5	14	7	2	5	8	9	10	16	12	4	0	1	0	13	0	2	15	13	0	0	3	0	0	0	0	0	0	17	9	24	10	3	5	4	8	6	0	6	0	9	0	0
GU084296.1	manduca	22	18	3	12	1	0	1	11	6	5	6	27	17	27	15	0	26	3	11	2	4	1	2	0	14	1	16	1	0	0	0	0	0	13	12	29	31	8	4	3	15	17	0	14	0	14	0	3
XM_014514526.1	Other	10	14	0	6	0	0	0	5	19	6	4	46	8	22	11	0	16	11	4	0	0	0	0	0	9	0	2	0	0	0	0	0	0	9	8	7	11	9	8	6	4	17	0	2	0	19	0	9
XM_015784555.1	Oryza	0	0	0	0	0	0	0	0	0	0	0	0	0	0	0	0	0	0	0	0	0	0	0	0	0	93	0	75	53	64	61	32	66	0	0	0	0	0	0	0	0	0	0	0	0	0	0	0
XR_001551846.1	rRNA	0	392	0	0	0	0	0	0	0	0	19	0	0	0	0	0	0	0	0	0	0	0	0	3	0	0	0	0	0	0	0	0	0	0	0	0	0	0	0	0	0	0	0	0	0	0	0	0
XM_014350944.1	Other	9	2	3	2	0	0	0	3	5	1	0	8	37	22	17	0	5	1	1	0	0	0	0	0	1	0	0	0	0	0	0	0	0	2	0	2	3	10	1	3	12	12	0	0	0	4	0	2
GU084278.1	manduca	9	10	5	9	1	0	1	27	8	12	19	13	18	22	5	2	10	16	10	5	4	0	0	7	38	1	12	0	0	2	1	0	0	9	5	19	19	13	6	2	7	12	3	10	5	14	4	1
XM_015793211.1	Oryza	0	0	0	0	0	0	0	0	0	0	0	0	0	0	0	0	0	0	0	0	0	0	0	0	0	100	0	70	41	62	61	24	85	0	0	0	0	0	0	0	0	0	0	0	0	0	0	0
CP002418.1	Other	0	0	0	0	0	0	0	0	0	1	4	5	1	10	7	0	0	0	1	0	0	1	0	0	0	0	0	0	0	0	0	0	0	4	6	15	7	3	0	0	32	43	0	74	0	61	0	8
XM_015764722.1	Oryza	0	0	0	0	0	0	0	0	0	0	0	0	0	0	0	0	0	0	0	0	0	0	0	0	0	90	0	67	43	74	69	27	72	0	0	0	0	0	0	0	0	0	0	0	0	0	0	0
AJ830825.1	rRNA	1	6	7	14	1	0	0	8	4	8	7	17	14	17	30	0	2	10	5	0	0	0	0	0	3	0	2	0	0	0	0	0	0	18	29	70	17	15	11	13	23	26	0	24	0	13	0	0
XM_013343254.1	Other	17	19	11	3	0	0	0	9	49	5	5	0	0	0	0	0	31	6	8	0	0	0	0	0	28	0	12	0	0	0	0	0	0	2	1	3	0	129	3	4	5	7	0	2	0	4	0	5
KJ157398.1	rRNA	1	10	2	18	3	0	5	8	6	5	22	8	6	4	7	2	2	4	5	14	0	0	0	13	0	0	6	0	0	0	0	0	0	9	8	27	8	3	10	9	19	37	0	59	0	24	0	2
AM076338.1	manduca	2	2	2	0	0	0	0	1	2	1	0	10	27	175	74	0	5	8	4	0	0	0	0	0	3	0	2	0	0	0	0	1	0	13	2	6	21	19	1	4	1	5	0	9	0	25	0	1
XM_015765666.1	Oryza	0	0	0	0	0	0	0	0	0	0	0	0	0	0	0	0	0	0	0	0	0	0	0	0	0	97	0	81	35	71	48	23	86	0	0	0	0	0	0	0	0	0	0	0	0	0	0	0
XM_004927796.2	Other	0	0	3	1	0	0	0	1	17	2	2	59	30	0	16	4	54	24	25	1	0	0	0	0	2	0	2	0	0	0	0	0	0	2	0	10	21	2	2	1	14	3	0	0	0	5	0	0
U65901.1	manduca	7	15	4	63	7	11	8	6	0	0	1	32	14	0	0	0	3	0	0	0	13	4	0	0	9	2	0	0	0	3	0	0	0	0	0	0	0	0	0	0	164	42	26	0	0	1	0	0
JF719728.1	phage	0	0	0	0	0	0	0	0	1	0	5	0	72	0	0	0	0	0	185	0	0	0	0	0	0	0	0	0	0	0	0	0	0	0	0	0	0	0	0	0	0	0	0	88	0	0	0	0
KT440646.1	rRNA	5	3	0	9	0	0	0	35	15	18	65	17	15	16	8	0	4	4	3	0	0	0	0	0	0	0	6	0	0	0	0	0	0	15	12	26	16	18	26	18	12	16	0	18	0	20	0	0
XM_015761574.1	Oryza	0	0	0	0	0	0	0	0	0	0	0	0	0	0	0	0	0	0	0	0	0	0	0	0	0	108	0	73	47	64	49	24	74	0	0	0	0	0	0	0	0	0	0	0	0	0	0	0
DQ202352.1	rRNA	4	5	0	8	0	0	0	24	8	10	20	22	33	66	15	0	2	4	2	0	0	0	0	0	1	0	6	0	0	0	0	0	0	14	40	30	31	5	7	10	7	17	0	14	0	11	0	4
AB900821.1	rRNA	3	11	1	6	18	3	6	11	3	4	7	21	12	4	16	2	7	3	2	2	10	7	30	18	1	0	2	0	1	0	0	0	1	32	12	55	32	6	13	8	2	3	5	3	3	0	0	1
CP014209.1	Other	0	0	0	0	0	0	0	0	1	0	1	0	0	0	0	0	0	0	0	0	0	0	0	0	0	0	0	0	0	0	0	0	0	1	0	2	0	0	0	0	0	0	0	0	0	0	0	0
GU084280.1	manduca	9	14	12	15	5	1	1	4	9	8	5	29	14	24	9	3	12	6	18	1	0	2	0	0	12	0	7	0	1	1	0	0	1	20	14	38	22	3	2	3	8	3	0	6	0	19	0	1
XM_013292177.1	Other	6	5	3	5	0	0	0	14	87	58	9	2	2	1	1	1	23	2	16	0	0	1	0	0	15	1	1	0	0	0	0	1	0	9	1	7	9	10	2	1	0	5	0	3	0	1	0	19
XM_015764036.1	Oryza	0	0	0	0	0	0	0	0	0	0	0	0	0	0	0	0	0	0	0	0	0	0	0	0	0	96	0	75	50	69	59	24	64	0	0	0	0	0	0	0	0	0	0	0	0	0	0	0
XM_015776106.1	Oryza	0	0	0	0	0	0	0	0	0	0	0	0	0	0	0	0	0	0	0	0	0	0	0	0	0	86	0	74	45	84	58	34	56	0	0	0	0	0	0	0	0	0	0	0	0	0	0	0
KU662741.1	rRNA	0	0	0	0	0	0	0	0	0	1	0	0	0	0	0	0	0	0	0	0	0	0	0	0	0	9	0	13	4	11	6	3	14	0	0	11	0	0	0	0	0	0	0	0	0	0	1	0
XM_004923101.2	rRNA	28	45	19	0	0	0	0	0	2	0	0	53	35	0	0	0	54	1	46	0	0	0	0	0	33	0	3	0	0	0	0	0	0	5	2	8	5	3	0	0	22	18	0	0	0	0	0	4
JN797306.1	rRNA	6	22	1	23	0	0	0	16	5	4	29	24	11	30	14	0	6	14	12	0	0	0	0	1	1	0	7	0	0	0	0	0	0	14	12	34	16	11	10	12	16	19	0	19	0	15	0	1
LN866849.1	Other	3	0	0	0	0	0	0	0	5	0	1	0	0	0	0	0	0	0	0	0	0	0	0	0	3	3	1	1	0	2	0	0	2	0	1	0	1	1	2	0	4	0	0	0	0	0	0	0
XM_015795467.1	Oryza	0	0	0	0	0	0	0	0	0	0	0	0	0	0	0	0	0	0	0	0	0	0	0	0	0	96	0	70	55	61	62	25	66	0	0	0	0	0	0	0	0	0	0	0	0	0	0	0
XM_015764365.1	Oryza	0	0	0	0	0	0	0	0	0	0	0	0	0	0	0	0	0	0	0	0	0	0	0	0	0	89	0	80	43	63	53	24	81	0	0	0	0	0	0	0	0	0	0	0	0	0	0	0
XM_012690755.1	Other	9	14	7	9	0	0	0	3	6	4	4	1	4	2	2	5	53	24	18	0	0	0	0	0	55	0	18	0	0	0	0	0	0	4	0	2	2	50	14	32	2	2	0	0	0	1	0	6
KP260785.1	Other	18	6	5	14	0	3	0	3	21	4	2	15	7	3	12	2	14	17	20	0	0	0	0	0	6	0	0	0	0	0	0	0	0	1	1	0	0	5	0	1	20	6	2	0	0	5	0	3
XM_013284572.1	Other	29	68	13	2	0	0	0	6	9	2	2	1	0	0	0	0	1	0	0	0	0	0	0	0	4	0	0	0	0	0	0	0	0	1	0	0	0	2	0	2	5	2	0	156	0	120	0	0
XM_015788763.1	mitochondrion	0	0	0	0	0	0	0	0	0	0	0	0	0	0	0	0	0	0	0	0	0	0	0	0	0	87	0	59	39	78	55	26	86	0	0	0	0	0	0	0	0	0	0	0	0	0	0	0
XM_013327938.1	Other	5	4	1	3	0	0	0	10	44	22	23	3	2	0	19	0	4	10	6	0	0	0	0	0	33	0	34	0	0	0	0	0	0	56	1	1	0	9	6	1	11	17	0	2	0	4	0	0
EU435717.1	rRNA	1	1	0	6	0	0	0	1	3	1	3	15	16	14	13	0	3	7	5	0	1	0	0	0	0	0	2	0	0	0	0	0	0	19	14	37	14	4	0	1	29	47	0	55	0	39	0	2
XM_004994045.1	Other	1	1	0	1	0	11	5	1	1	1	0	6	14	0	4	36	4	0	0	7	11	14	3	15	7	7	1	13	1	1	4	0	3	3	0	3	4	1	0	0	2	13	5	1	0	0	1	2
JN981047.1	rRNA	4	2	0	4	0	0	0	3	1	2	7	42	31	25	23	1	4	2	0	0	0	0	0	0	0	0	2	0	0	0	0	0	0	48	34	96	34	10	12	12	3	4	0	6	0	4	0	1
XM_015776817.1	Oryza	0	0	0	0	0	0	0	0	0	0	0	0	0	0	0	0	0	0	0	0	0	0	0	0	0	97	0	64	49	58	54	32	74	0	0	0	0	0	0	0	0	0	0	0	0	0	0	0
XM_015756299.1	Oryza	0	0	0	0	0	0	0	0	0	0	0	0	0	0	0	0	0	0	0	0	0	0	0	0	0	94	0	67	43	67	50	21	86	0	0	0	0	0	0	0	0	0	0	0	0	0	0	0
XM_015792086.1	Oryza	0	0	0	0	0	0	0	0	0	0	0	0	0	0	0	0	0	0	0	0	0	0	0	0	0	82	0	74	53	67	55	34	63	0	0	0	0	0	0	0	0	0	0	0	0	0	0	0
KU363927.1	rRNA	0	0	0	0	0	0	0	0	0	0	0	0	0	0	0	0	0	0	0	0	0	0	0	0	0	0	0	0	0	0	0	0	0	0	0	0	0	0	0	0	0	0	0	0	0	0	0	0
XM_006659142.2	Oryza	0	0	0	0	0	0	0	0	0	0	0	0	0	0	0	0	0	0	0	0	0	0	0	0	0	98	0	58	47	82	37	25	80	0	0	0	0	0	0	0	0	0	0	0	0	0	0	0
LT556033.1	rRNA	0	0	0	0	0	0	0	0	0	0	0	0	0	0	0	0	0	0	0	0	2	0	0	0	0	0	0	0	0	0	0	0	0	1	1	0	0	0	0	0	0	0	0	1	0	0	0	0
XM_014502838.1	Other	12	11	3	7	0	0	0	10	19	6	1	1	1	2	2	5	16	5	17	1	3	0	0	0	40	0	7	0	0	0	0	0	0	2	0	0	1	29	7	7	5	4	0	2	3	2	0	35
CP002280.1	Other	0	0	0	0	0	0	0	0	2	0	0	0	0	0	0	0	0	0	0	0	0	2	0	0	0	2	2	0	0	0	0	0	1	0	0	0	0	0	0	0	4	0	1	0	0	0	0	0
XM_015784437.1	Oryza	0	0	0	0	0	0	0	0	0	0	0	0	0	0	0	0	0	0	0	0	0	0	0	0	0	88	0	62	42	63	54	28	88	0	0	0	0	0	0	0	0	0	0	0	0	0	0	0
KM975548.1	rRNA	3	6	4	25	0	0	0	12	4	7	8	30	10	8	10	0	1	7	2	0	0	0	0	0	0	0	3	0	0	0	0	0	0	18	14	31	15	3	5	4	21	61	0	47	0	32	0	1
XM_015784707.1	Oryza	0	0	0	0	0	0	0	0	0	0	0	0	0	0	0	0	0	0	0	0	0	0	0	0	0	85	0	74	39	57	67	27	75	0	0	0	0	0	0	0	0	0	0	0	0	0	0	0
XM_013337161.1	Other	9	25	2	4	0	0	0	1	21	1	5	13	8	8	23	0	22	8	13	0	0	0	0	0	25	0	1	0	0	0	0	0	1	42	16	34	36	7	8	2	1	9	0	2	0	2	0	7
XM_004928451.2	Other	10	15	3	5	0	0	0	4	13	4	0	0	5	2	10	3	19	12	15	0	0	0	0	0	44	0	73	1	0	3	0	1	0	6	6	1	2	52	4	7	0	4	0	4	0	8	0	18
KX108934.1	rRNA	0	0	0	0	0	0	0	0	0	0	0	0	0	0	0	0	0	0	0	0	0	0	0	0	0	0	0	0	0	0	0	0	0	0	0	0	0	0	0	0	0	0	0	0	0	0	0	0
FJ470612.2	rRNA	0	0	0	0	0	0	0	0	0	0	0	0	0	0	0	0	0	0	0	0	0	0	0	0	0	0	0	0	0	0	0	0	0	0	0	0	0	0	0	0	0	0	0	0	0	0	0	0
CP012499.1	E.coli	4	0	2	3	0	0	0	2	3	2	13	0	1	1	1	6	2	1	2	0	0	7	0	0	0	9	1	5	3	17	3	9	15	0	0	1	0	0	0	0	2	1	2	5	0	1	0	1
KP159289.1	mitochondrion	0	0	0	0	19	2	0	1	0	0	0	6	5	2	0	0	0	0	1	1	1	4	12	7	0	67	1	107	60	32	13	8	10	0	11	2	0	0	0	0	2	0	7	1	6	18	5	0
XM_013339499.1	Other	6	27	13	0	1	0	0	9	21	5	0	0	0	0	1	0	1	0	1	0	0	0	0	0	5	0	1	0	0	0	0	0	0	1	0	0	1	0	0	0	9	5	0	128	0	170	0	0
XM_006649263.2	Oryza	0	0	0	0	0	0	0	0	0	0	0	0	0	0	0	0	0	0	0	0	0	0	0	0	0	90	0	66	46	74	42	18	85	0	0	0	0	0	0	0	0	0	0	0	0	0	0	0
KX389684.1	rRNA	0	0	0	0	0	0	0	28	9	16	129	1	1	3	5	0	0	0	0	0	0	0	0	0	4	0	2	0	0	0	0	0	0	0	5	3	0	3	1	2	2	7	0	16	0	16	0	1
XR_001546834.1	Oryza	0	0	0	0	0	0	0	0	0	0	0	0	0	0	0	0	0	0	0	0	0	0	0	0	0	96	0	72	33	63	46	29	82	0	0	0	0	0	0	0	0	0	0	0	0	0	0	0
XM_013327969.1	Other	7	9	13	50	0	2	0	32	37	1	2	4	9	1	0	0	1	0	0	0	0	0	0	0	17	0	0	0	0	0	0	0	0	0	0	0	0	0	0	0	37	58	0	0	0	0	0	0
XM_015788121.1	Oryza	0	0	0	0	0	0	0	0	0	0	0	0	0	0	0	0	0	0	0	0	0	0	0	0	0	85	0	72	39	63	48	26	87	0	0	0	0	0	0	0	0	0	0	0	0	0	0	0
XM_014812590.1	Other	18	17	12	4	0	0	0	3	13	0	2	14	13	3	7	1	35	8	19	1	0	0	0	0	7	1	2	2	0	0	0	0	3	27	8	5	9	6	1	2	8	9	0	5	0	3	0	47
KM890925.1	mitochondrion	15	19	5	6	0	0	0	21	18	9	3	23	41	13	2	0	14	1	2	0	0	0	0	0	8	0	5	0	0	0	0	0	0	21	28	39	14	6	5	2	5	8	0	14	0	18	0	1
XM_015794657.1	Oryza	0	0	0	0	0	0	0	0	0	0	0	0	0	0	0	0	0	0	0	0	0	0	0	0	0	88	0	61	50	75	61	19	65	0	0	0	0	0	0	0	0	0	0	0	0	0	0	0
XM_017270837.1	Other	14	13	7	3	0	0	0	24	2	3	1	0	0	0	0	0	2	0	0	0	0	0	0	0	0	0	1	0	0	0	0	0	0	1	0	1	0	0	0	0	13	12	0	181	0	136	0	0
LK391695.1	Other	0	1	4	1	0	0	0	15	8	10	58	0	1	0	1	2	5	4	0	0	0	2	0	0	2	8	4	13	8	8	3	2	8	0	0	0	0	0	0	0	3	6	2	8	0	13	0	0
XR_001544822.1	Oryza	0	0	0	0	0	0	0	0	0	0	0	0	0	0	0	0	0	0	0	0	0	0	0	0	0	96	0	73	41	58	50	25	75	0	0	0	0	0	0	0	0	0	0	0	0	0	0	0
KR821074.1	Other	1	6	3	4	0	0	0	2	6	0	1	12	0	8	6	9	13	9	5	0	0	0	0	0	13	0	1	0	1	0	0	4	20	119	40	6	3	7	0	2	13	2	1	0	0	1	0	2
JF703002.1	rRNA	10	9	7	18	0	0	0	11	18	14	35	22	16	6	35	0	4	10	12	0	0	0	0	0	0	0	4	0	0	0	0	0	0	13	9	13	9	12	13	5	22	26	0	26	0	21	0	1
JF719824.1	rRNA	3	4	4	19	0	0	0	26	24	20	44	5	6	12	11	0	1	1	4	0	0	0	0	0	0	0	8	0	0	1	0	0	0	8	4	24	11	9	9	9	17	27	0	37	0	25	0	1
XM_015759369.1	Oryza	0	0	0	0	0	0	0	0	0	0	0	0	0	0	0	0	0	0	0	0	0	0	0	0	0	79	0	77	38	69	54	27	73	0	0	0	0	0	0	0	0	0	0	0	0	0	0	0
XM_015780755.1	Oryza	0	0	0	0	0	0	0	0	0	0	0	0	0	0	0	0	0	0	0	0	0	0	0	0	0	88	0	67	42	69	62	29	60	0	0	0	0	0	0	0	0	0	0	0	0	0	0	0
EF380014.1	phage	0	0	0	0	0	0	0	2	2	1	2	0	42	0	0	0	0	0	120	0	0	0	0	0	0	0	0	0	0	0	0	0	0	0	0	0	0	0	0	0	0	0	0	78	0	0	0	0
XM_013328955.1	Other	3	7	18	4	0	0	0	0	12	1	0	19	38	3	28	0	6	7	15	0	0	0	0	0	13	0	5	0	0	0	0	0	0	13	2	4	13	10	3	1	21	54	0	1	0	8	0	8
CP015736.1	Other	1	0	0	2	0	0	0	2	0	0	9	8	1	9	1	0	0	0	0	0	0	0	0	0	0	0	0	2	0	0	0	0	2	2	5	8	1	1	0	0	3	7	1	32	0	16	0	5
EF380022.1	phage	0	0	0	0	0	0	0	2	2	0	2	0	67	0	0	0	0	0	165	0	0	0	0	0	0	0	0	0	0	0	0	0	0	0	0	0	0	0	0	0	0	0	0	98	0	0	0	0
XM_001727703.2	Other	0	409	1	0	0	4	0	0	0	0	0	0	0	0	0	0	0	0	0	0	0	0	0	0	0	0	0	0	0	0	0	0	0	0	0	0	0	0	0	0	0	0	0	0	0	0	0	0
EU161304.1	rRNA	2	0	0	1	0	0	0	3	4	4	13	8	3	9	5	0	0	0	1	0	0	0	0	0	0	1	1	0	0	0	0	0	0	5	5	323	4	0	0	1	4	5	0	4	0	3	0	1
KC413850.1	rRNA	1	2	2	8	0	0	0	11	1	1	10	17	14	20	24	0	2	2	1	0	0	0	1	0	2	0	4	0	0	0	0	0	0	14	14	42	12	21	15	11	28	49	0	37	0	10	0	0
EU032922.1	manduca	12	9	7	1	7	1	0	22	25	10	2	2	28	9	4	3	14	13	8	3	0	2	2	0	4	0	7	0	0	0	0	0	0	3	1	12	4	2	10	6	1	15	1	100	3	25	0	3
XM_015791342.1	Oryza	0	0	0	0	0	0	0	0	0	0	0	0	0	0	0	0	0	0	0	0	0	0	0	0	0	93	0	67	41	50	60	26	72	0	0	0	0	0	0	0	0	0	0	0	0	0	0	0
KM891104.1	rRNA	4	8	9	10	0	0	0	17	13	11	17	16	19	8	28	0	4	18	9	0	0	0	0	0	1	0	2	0	0	0	0	0	0	16	18	37	9	2	10	3	18	26	0	36	0	26	0	1
XM_001826852.2	Other	0	410	0	0	0	0	0	0	0	0	1	0	0	0	0	0	0	0	0	0	0	0	0	0	0	0	0	0	0	0	0	0	0	0	0	0	0	0	0	0	0	0	0	0	0	0	0	0
JN007247.1	rRNA	0	1	0	3	0	0	0	3	1	0	4	12	10	15	22	0	0	0	1	2	0	0	0	0	0	0	2	0	0	1	0	0	1	9	13	61	9	3	2	3	9	11	0	22	0	22	0	0
XM_015757307.1	Oryza	0	0	0	0	0	0	0	0	0	0	0	0	0	0	0	0	0	0	0	0	0	0	0	0	0	97	0	57	44	58	47	25	82	0	0	0	0	0	0	0	0	0	0	0	0	0	0	0
KJ508041.1	mitochondrion	3	7	0	1	0	0	0	1	1	9	0	19	24	40	0	1	2	4	2	0	0	7	1	0	2	0	0	0	0	4	0	1	3	6	36	24	41	1	1	1	12	8	1	16	0	50	0	5
AF115572.1	Other	14	34	17	4	0	0	0	16	44	1	2	4	2	3	2	0	1	0	0	0	0	0	0	0	4	0	2	0	0	0	0	0	0	8	0	2	0	0	0	0	7	5	1	123	0	107	0	0
JQ259049.2	rRNA	1	5	1	9	1	2	0	28	13	13	47	20	15	7	13	0	2	2	2	3	1	0	4	2	1	0	4	0	0	0	0	0	0	10	11	30	11	3	5	7	14	24	0	26	0	33	0	1
JF723541.1	rRNA	5	15	7	32	0	0	0	22	12	10	12	12	16	24	11	0	5	12	6	0	0	0	0	0	0	0	5	0	0	0	0	0	0	20	24	56	20	9	8	3	12	15	0	8	0	10	0	1
NR_121918.1	rRNA	0	0	0	0	0	0	0	0	0	0	0	0	0	0	0	0	0	0	0	0	0	0	0	0	0	0	0	0	0	0	0	0	0	0	0	0	0	0	0	0	0	0	0	0	0	0	0	0
XM_016985895.1	Other	7	6	0	7	0	0	0	6	0	0	3	7	51	15	6	0	29	10	31	0	0	0	0	0	17	0	5	0	0	0	0	0	0	20	1	3	6	6	2	11	7	41	0	8	0	68	0	1
CP012507.1	Other	0	0	0	0	0	0	0	6	6	0	20	0	0	0	0	2	0	0	0	0	0	1	0	0	0	0	0	0	0	1	0	0	1	0	0	0	0	0	0	0	3	0	1	0	0	0	0	0
XM_001483797.1	Other	0	391	0	0	0	16	0	0	0	0	0	0	0	0	0	0	0	0	0	0	0	0	0	0	0	1	0	0	0	0	0	0	0	0	0	0	0	0	0	0	0	0	0	0	0	0	0	0
DQ899315.1	manduca	143	80	98	0	0	0	6	1	0	1	0	0	0	0	0	0	3	0	1	0	0	2	2	0	0	0	1	0	0	0	0	0	0	0	1	0	0	0	0	0	0	0	0	0	0	3	5	0
XM_013330524.1	Other	44	26	11	7	0	0	0	6	30	5	12	1	0	0	0	0	57	11	28	0	0	0	0	0	32	0	6	0	0	0	0	0	0	1	0	1	0	25	9	4	3	6	0	4	0	0	0	4
XM_015765657.1	Oryza	0	0	0	0	0	0	0	0	0	0	0	0	0	0	0	0	0	0	0	0	0	0	0	0	0	79	0	68	41	75	46	21	77	0	0	0	0	0	0	0	0	0	0	0	0	0	0	0
XM_001819889.2	Other	0	404	0	0	0	3	0	0	0	0	0	0	0	0	0	0	0	0	0	0	0	0	0	0	0	0	0	0	0	0	0	0	0	0	0	0	0	0	0	0	0	0	0	0	0	0	0	0
EU290151.1	rRNA	2	3	0	4	0	0	0	16	7	11	29	20	15	14	39	0	9	4	2	0	0	0	0	0	0	0	1	0	0	0	0	1	0	25	16	50	23	6	16	16	9	12	0	20	1	6	0	2
LT601529.1	rRNA	0	0	0	0	0	0	0	2	3	4	20	1	0	1	9	0	1	0	0	0	0	0	0	0	1	1	2	2	3	7	3	1	2	0	1	3	1	2	0	1	1	2	0	9	0	6	0	0
XM_015780140.1	Oryza	0	0	0	0	0	0	0	0	0	0	0	0	0	0	0	0	0	0	0	0	0	0	0	0	0	69	0	71	50	63	42	31	80	0	0	0	0	0	0	0	0	0	0	0	0	0	0	0
XM_015763282.1	Oryza	0	0	0	0	0	0	0	0	0	0	0	0	0	0	0	0	0	0	0	0	0	0	0	0	0	78	0	73	34	77	53	26	65	0	0	0	0	0	0	0	0	0	0	0	0	0	0	0
LM036312.1	Other	54	22	6	3	0	0	0	7	2	3	55	13	15	30	0	0	19	3	13	0	0	0	0	0	14	0	2	0	0	0	0	0	0	26	5	8	6	12	3	3	5	9	0	0	0	9	0	4
AJ973456.1	manduca	0	0	0	0	0	0	0	0	3	3	1	0	0	0	0	0	0	0	0	0	0	0	0	0	0	0	0	0	0	0	0	0	0	0	0	0	0	0	0	0	0	0	0	0	0	0	0	0
XM_012692966.1	Other	10	7	5	0	0	0	0	4	6	9	0	4	1	0	1	4	8	11	3	0	0	0	0	0	16	0	7	0	1	0	0	0	1	35	2	10	3	17	4	4	3	1	0	11	0	52	0	2
CP016335.1	Other	0	0	0	0	0	0	0	0	0	0	0	0	0	0	0	0	0	0	0	0	0	0	0	0	0	0	0	0	0	0	0	0	0	0	0	1	0	0	0	0	0	0	0	0	0	0	0	0
GU816770.1	rRNA	0	0	7	13	0	0	0	14	5	6	15	23	22	18	47	0	2	5	1	0	0	0	0	0	4	0	3	0	0	0	0	0	0	18	20	31	10	7	5	5	14	36	0	29	0	20	0	0
GU084285.1	manduca	7	17	4	6	0	0	1	8	3	1	0	34	18	17	16	1	9	7	7	0	3	0	3	1	17	0	11	0	0	0	0	0	0	12	16	12	24	4	3	5	9	13	1	12	0	31	0	4
XM_015785723.1	Oryza	0	0	0	0	0	0	0	0	0	0	0	0	0	0	0	0	0	0	0	0	0	0	0	0	0	87	0	59	47	70	51	16	74	0	0	0	0	0	0	0	0	0	0	0	0	0	0	0
KJ997912.1	phage	0	0	0	0	0	0	0	0	1	3	1	0	58	0	0	0	0	0	100	0	0	0	0	0	0	0	0	0	0	0	0	0	0	0	0	0	0	0	0	0	0	0	0	69	0	0	0	0
CP012201.1	Other	0	0	0	0	0	0	0	0	0	0	1	0	0	2	0	0	0	1	0	0	0	0	0	0	0	0	0	0	0	1	0	0	0	0	0	3	0	1	0	0	0	0	0	13	0	0	0	0
JQ605994.1	mitochondrion	14	3	14	9	0	0	0	45	30	12	5	27	33	7	3	0	0	1	0	0	0	0	0	0	6	0	4	0	0	0	0	0	0	9	14	24	12	6	9	2	8	13	0	8	0	26	0	9
XM_015774316.1	Oryza	0	0	0	0	0	0	0	0	0	0	0	0	0	0	0	0	0	0	0	0	0	0	0	0	0	103	0	75	43	53	48	20	60	0	0	0	0	0	0	0	0	0	0	0	0	0	0	0
XM_015794338.1	Oryza	0	0	0	0	0	0	0	0	0	0	0	0	0	0	0	0	0	0	0	0	0	0	0	0	0	82	0	58	50	72	51	28	61	0	0	0	0	0	0	0	0	0	0	0	0	0	0	0
L20793.1	manduca	3	2	10	0	3	1	2	3	3	6	0	1	19	92	133	1	0	1	1	4	0	4	1	2	3	0	0	0	0	0	0	0	1	4	0	0	1	6	3	4	1	3	5	12	1	30	7	0
XM_011561534.1	Other	14	18	14	2	0	0	0	9	15	2	1	1	6	1	2	0	31	4	14	0	0	0	0	0	53	0	13	0	0	0	0	0	0	20	9	22	11	16	8	8	1	4	0	10	0	9	0	29
CP003195.1	Other	0	0	0	0	0	0	0	2	0	0	4	0	0	1	0	0	0	0	0	0	0	0	0	0	0	0	0	0	0	0	0	0	0	0	0	0	0	1	0	0	3	0	0	0	0	0	0	0
XM_001822612.2	Other	1	401	0	0	0	0	0	0	0	0	0	0	0	0	0	0	0	0	0	0	0	0	0	0	0	0	0	0	0	0	0	0	0	0	0	0	0	0	0	0	0	0	0	0	0	0	0	0
HQ728965.1	rRNA	5	9	4	20	0	0	0	14	8	9	12	34	15	19	18	0	5	7	4	0	0	0	1	0	3	0	11	0	0	0	0	0	0	22	13	34	17	8	3	8	10	19	1	11	0	23	0	2
XM_015776280.1	Oryza	0	0	0	0	0	0	0	0	0	0	0	0	0	0	0	0	0	0	0	0	0	0	0	0	0	90	0	48	39	59	59	22	84	0	0	0	0	0	0	0	0	0	0	0	0	0	0	0
XM_014511037.1	Other	16	7	4	5	0	0	0	5	9	2	1	18	7	5	7	0	15	4	8	0	0	0	0	0	17	0	8	0	0	0	0	0	0	55	8	16	14	30	7	9	5	4	0	4	0	5	0	18
FJ235444.1	rRNA	2	2	5	15	0	0	0	16	1	4	13	11	8	23	30	0	3	5	4	0	0	0	0	0	8	0	5	0	0	0	0	0	0	14	21	51	19	21	12	11	13	15	0	46	0	7	0	0
KP215828.1	rRNA	1	1	0	1	0	0	0	10	5	4	27	26	12	22	17	1	3	7	4	0	0	1	0	0	2	0	3	0	0	0	0	0	0	13	13	24	16	20	22	28	7	19	0	12	0	10	0	0
XR_001541432.1	Oryza	0	0	0	0	0	0	0	0	0	0	0	0	0	0	0	0	0	0	0	0	0	0	0	0	0	89	0	55	46	57	60	23	70	0	0	0	0	0	0	0	0	0	0	0	0	0	0	0
XM_015769866.1	Oryza	0	0	0	0	0	0	0	0	0	0	0	0	0	0	0	0	0	0	0	0	0	0	0	0	0	87	0	72	40	72	47	21	61	0	0	0	0	0	0	0	0	0	0	0	0	0	0	0
XM_017431627.1	Other	14	16	14	4	0	0	0	2	18	2	6	2	3	0	1	0	19	55	39	0	0	0	0	0	20	0	5	0	0	0	0	0	0	2	0	3	2	30	9	8	5	15	0	2	0	1	0	11
XM_014509889.1	Other	0	1	0	0	0	0	0	0	0	0	0	0	4	7	1	0	1	6	0	0	0	0	0	0	7	0	15	0	0	0	0	0	0	2	0	0	0	253	14	85	1	0	0	0	0	0	0	0
XM_015759385.1	Oryza	0	0	0	0	0	0	0	0	0	0	0	0	0	0	0	0	0	0	0	0	0	0	0	0	0	81	0	75	36	57	55	19	75	0	0	0	0	0	0	0	0	0	0	0	0	0	0	0
KM891132.1	rRNA	6	2	2	2	0	0	0	4	8	2	20	24	20	25	29	0	1	9	2	0	0	0	0	0	1	0	0	0	0	0	0	0	0	27	20	42	23	7	8	2	17	18	0	15	0	30	0	0
XM_011555770.1	Other	25	30	9	4	0	0	0	20	10	4	1	2	4	0	1	0	16	16	10	0	9	1	0	0	37	1	19	0	0	0	0	0	0	12	0	5	4	8	2	5	2	3	1	1	0	4	0	0
EF380013.1	phage	0	1	0	0	0	0	0	1	2	2	0	0	51	0	0	0	0	0	169	0	0	0	0	0	0	0	0	0	0	0	0	0	0	0	0	0	0	0	0	0	0	0	0	77	0	0	0	0
XM_015668257.1	Other	2	7	7	41	0	0	0	26	11	11	27	22	10	15	15	0	3	10	5	0	0	0	0	0	1	0	7	0	0	0	0	0	0	17	16	18	22	15	8	5	6	15	0	22	0	23	0	1
XM_015757066.1	Oryza	0	0	0	0	0	0	0	0	0	0	0	0	0	0	0	0	0	0	0	0	0	0	0	0	0	94	0	57	36	76	47	24	63	0	0	0	0	0	0	0	0	0	0	0	0	0	0	0
XM_012692363.1	Other	10	5	5	4	0	0	0	1	3	1	0	16	8	10	20	0	32	2	30	0	0	0	0	0	24	0	10	0	0	0	0	0	0	43	9	16	14	8	6	4	1	4	0	4	0	10	0	6
XM_015767178.1	Oryza	0	0	0	0	0	0	0	0	0	0	0	0	0	0	0	0	0	0	0	0	0	0	0	0	0	83	0	69	42	51	50	25	76	0	0	0	0	0	0	0	0	0	0	0	0	0	0	0
FJ345354.1	rRNA	1	384	0	0	0	0	0	0	0	0	10	0	0	0	0	0	0	0	0	0	0	0	0	0	0	0	0	0	0	0	0	0	0	0	0	0	0	0	0	0	0	0	0	0	0	0	0	0
EU153814.1	rRNA	17	22	5	7	0	0	0	18	11	8	17	24	28	2	3	6	4	5	8	0	0	0	1	0	1	0	1	0	0	0	1	0	0	14	11	35	10	4	11	11	10	24	1	5	2	7	0	2
CP011371.1	Other	1	0	0	0	0	0	0	4	1	1	1	1	1	4	5	0	0	0	0	0	0	0	0	0	1	0	0	0	1	0	0	0	1	0	1	0	4	0	0	0	1	0	0	5	0	1	0	0
XM_015794631.1	Oryza	0	0	0	0	0	0	0	0	0	0	0	0	0	0	0	0	0	0	0	0	0	0	0	0	0	83	0	57	38	71	56	27	63	0	0	0	0	0	0	0	0	0	0	0	0	0	0	0
XM_013324909.1	Other	17	16	10	8	0	0	0	6	8	5	4	0	4	1	0	1	22	20	34	0	0	1	0	5	15	0	5	0	0	0	1	1	0	8	2	1	15	19	11	12	7	3	0	2	0	9	0	8
XM_014515038.1	Other	6	15	8	23	0	0	0	8	4	3	0	8	2	3	2	2	15	3	7	1	0	2	0	0	12	0	6	0	2	2	1	2	4	29	3	5	10	17	6	10	5	13	0	2	0	2	0	2
XM_013329888.1	Other	16	18	5	4	0	0	0	21	46	31	13	0	2	0	1	0	37	12	15	0	0	0	0	0	18	0	9	0	0	0	0	0	0	6	0	5	6	24	6	6	5	4	0	3	0	7	0	9
CP011535.2	Other	0	0	0	0	0	0	0	0	0	0	0	0	0	0	0	0	0	0	0	0	0	0	0	0	0	0	0	0	0	0	0	0	0	0	0	0	0	0	0	0	0	0	0	0	0	0	0	0
XM_001826459.2	Other	2	364	0	0	0	28	0	0	0	0	0	0	0	0	0	0	0	0	0	0	0	0	0	0	0	0	0	0	0	0	0	0	0	0	0	0	0	0	0	0	0	0	0	0	0	0	0	0
XM_017201042.1	Other	11	10	7	2	0	0	0	6	3	3	96	10	7	14	5	1	9	0	23	7	0	0	0	0	6	0	1	1	1	0	0	1	0	14	0	1	3	15	2	5	7	17	0	4	0	11	0	5
KX094397.1	rRNA	0	0	0	0	0	0	0	0	0	0	0	0	0	0	0	0	0	0	0	0	0	0	0	0	0	0	0	0	0	0	0	0	0	1	0	0	0	0	0	0	0	0	0	0	0	0	0	0
XM_015791245.1	Oryza	0	0	0	0	0	0	0	0	0	0	0	0	0	0	0	0	0	0	0	0	0	0	0	0	0	102	0	63	35	56	52	22	63	0	0	0	0	0	0	0	0	0	0	0	0	0	0	0
KX565939.1	rRNA	0	0	0	0	0	0	0	65	8	32	160	5	2	5	2	0	0	0	0	0	0	0	0	0	4	0	6	0	0	0	0	0	0	3	6	12	3	2	1	4	6	6	0	36	0	15	0	0
XM_001817609.2	Other	0	392	0	0	0	0	0	0	0	0	0	0	0	0	0	0	0	0	0	0	0	0	0	0	0	0	0	0	0	0	0	0	0	0	0	0	0	0	0	0	0	0	0	0	0	0	0	0
XM_013342776.1	Other	29	41	14	0	0	5	0	10	12	4	3	2	1	0	0	0	1	2	0	0	0	0	0	0	1	0	0	0	0	0	0	0	0	1	0	0	0	0	0	0	11	11	0	158	2	62	1	0
XM_001818947.2	Other	0	388	0	0	0	3	0	0	0	0	0	0	0	0	0	0	0	0	0	0	0	0	0	0	0	0	0	0	0	0	0	0	0	0	0	0	0	0	0	0	0	0	0	0	0	0	0	0
XM_015764989.1	Oryza	0	0	0	0	0	0	0	0	0	0	0	0	0	0	0	0	0	0	0	0	0	0	0	0	0	67	0	58	45	74	50	26	71	0	0	0	0	0	0	0	0	0	0	0	0	0	0	0
XM_015775514.1	Oryza	0	0	0	0	0	0	0	0	0	0	0	0	0	0	0	0	0	0	0	0	0	0	0	0	0	87	0	67	42	66	49	20	60	0	0	0	0	0	0	0	0	0	0	0	0	0	0	0
XM_015774355.1	Oryza	0	0	0	0	0	0	0	0	0	0	0	0	0	0	0	0	0	0	0	0	0	0	0	0	0	86	0	58	45	62	44	15	81	0	0	0	0	0	0	0	0	0	0	0	0	0	0	0
XM_001824674.2	Other	0	390	0	0	0	0	0	0	0	0	0	0	0	0	0	0	0	0	0	0	0	0	0	0	0	0	0	0	0	0	0	0	0	0	0	0	0	0	0	0	0	0	0	0	0	0	0	0
XM_013322726.1	Other	17	10	10	8	0	0	0	1	5	1	0	10	10	1	16	0	13	4	10	0	0	0	0	0	4	0	4	0	0	0	0	0	0	34	18	6	8	23	2	6	21	18	0	4	0	48	0	5
CP001620.1	Other	0	0	0	0	0	0	0	4	6	1	40	0	0	1	0	0	0	0	0	0	0	0	0	0	1	1	0	3	1	2	2	1	0	0	0	0	0	0	4	0	0	2	0	0	0	0	0	1
XM_015775548.1	Oryza	0	0	0	0	0	0	0	0	0	0	0	0	0	0	0	0	0	0	0	0	0	0	0	0	0	75	0	82	36	56	48	19	73	0	0	0	0	0	0	0	0	0	0	0	0	0	0	0
JF719726.1	phage	0	0	0	0	0	0	0	1	4	1	3	0	86	0	0	0	1	0	131	0	0	0	0	0	0	0	0	0	0	0	0	0	0	0	0	0	0	0	0	0	0	0	0	100	0	0	0	0
GU084319.1	manduca	10	19	8	8	0	0	0	22	9	6	16	19	16	11	12	2	9	7	7	0	0	0	0	0	28	0	15	2	0	1	0	1	0	14	5	24	21	2	6	1	8	7	1	7	0	15	0	1
XM_015783969.1	Oryza	0	0	0	0	0	0	0	0	0	0	0	0	0	0	0	0	0	0	0	0	0	0	0	0	0	89	0	63	36	60	49	24	66	0	0	0	0	0	0	0	0	0	0	0	0	0	0	0
XM_011554726.1	Other	4	6	5	1	0	0	0	0	1	3	0	3	7	1	0	0	28	1	24	2	0	1	0	0	2	0	0	0	0	0	1	0	1	5	3	2	7	5	1	2	2	7	0	0	0	2	0	67
XM_015791874.1	Oryza	0	0	0	0	0	0	0	0	0	0	0	0	0	0	0	0	0	0	0	0	0	0	0	0	0	83	0	49	39	61	60	20	75	0	0	0	0	0	0	0	0	0	0	0	0	0	0	0
XM_015784659.1	Oryza	0	0	0	0	0	0	0	0	0	0	0	0	0	0	0	0	0	0	0	0	0	0	0	0	0	79	0	74	47	54	45	21	67	0	0	0	0	0	0	0	0	0	0	0	0	0	0	0
KR703279.1	rRNA	1	1	0	2	3	0	0	10	5	3	23	20	19	28	22	3	1	3	1	3	1	1	1	0	0	0	0	0	1	0	0	0	0	24	16	62	15	4	8	1	12	16	0	35	0	16	0	0
GQ374744.1	rRNA	0	2	2	6	0	0	0	3	6	4	5	8	11	19	12	1	3	1	6	5	0	2	0	0	1	0	2	0	0	0	0	0	0	7	6	20	12	7	10	7	14	13	2	17	1	9	0	0
XM_015791502.1	Oryza	0	0	0	0	0	0	0	0	0	0	0	0	0	0	0	0	0	0	0	0	0	0	0	0	0	96	0	53	38	57	54	22	66	0	0	0	0	0	0	0	0	0	0	0	0	0	0	0
KX437146.1	rRNA	0	0	0	0	0	0	0	0	0	0	0	0	0	0	0	0	0	0	0	0	0	0	0	0	0	0	0	0	0	0	0	0	0	0	0	0	0	0	0	0	0	0	0	0	0	0	0	0
XM_015761702.1	Oryza	0	0	0	0	0	0	0	0	0	0	0	0	0	0	0	0	0	0	0	0	0	0	0	0	0	99	0	62	30	55	45	28	67	0	0	0	0	0	0	0	0	0	0	0	0	0	0	0
XM_015763595.1	Oryza	0	0	0	0	0	0	0	0	0	0	0	0	0	0	0	0	0	0	0	0	0	0	0	0	0	73	0	78	35	70	48	19	63	0	0	0	0	0	0	0	0	0	0	0	0	0	0	0
KT371358.1	mitochondrion	3	9	6	4	0	0	0	12	1	5	2	17	11	49	9	0	3	3	1	0	0	0	0	0	2	0	2	1	1	1	0	0	0	12	48	35	11	10	8	13	1	10	0	20	0	36	0	4
XM_011563091.1	Other	0	0	0	5	0	0	0	1	0	0	0	0	0	0	0	0	0	0	0	0	0	0	0	0	377	0	0	0	0	0	0	0	0	0	0	0	0	0	0	2	0	0	0	0	0	0	0	0
GU084273.1	manduca	18	16	7	10	0	0	0	10	2	0	15	28	16	10	2	0	13	7	12	0	0	0	0	0	17	1	16	1	1	0	1	0	0	7	8	19	21	3	2	7	7	12	0	14	0	25	0	1
AJ830758.1	rRNA	1	3	2	10	0	0	0	5	4	6	9	25	16	35	38	0	1	4	2	0	0	0	0	0	0	0	1	0	0	0	0	0	0	18	42	52	21	5	1	3	13	18	0	22	0	7	0	1
AY227002.1	manduca	0	0	0	3	0	0	0	365	6	3	1	0	0	0	0	0	0	0	0	0	0	0	0	0	0	0	0	0	0	0	0	0	0	0	0	0	0	0	0	0	0	0	0	0	0	0	0	0
XM_014506525.1	Other	0	0	0	0	0	0	0	0	0	0	0	0	0	0	0	0	1	0	0	0	0	0	0	0	2	0	1	0	0	0	0	0	0	0	1	2	0	0	0	0	0	0	0	0	0	0	0	122
XM_001727875.2	Other	0	373	0	0	0	6	0	0	0	0	4	0	0	0	0	0	0	0	0	0	0	0	0	0	0	0	0	0	0	0	0	0	0	0	0	0	0	0	0	0	0	0	0	0	0	0	0	0
XM_015756112.1	Oryza	0	0	0	0	0	0	0	0	0	0	0	0	0	0	0	0	0	0	0	0	0	0	0	0	0	76	0	66	42	53	50	22	74	0	0	0	0	0	0	0	0	0	0	0	0	0	0	0
XM_015782230.1	mitochondrion	0	0	0	0	0	0	0	0	0	0	0	0	0	0	0	0	0	0	0	0	0	0	0	0	0	69	0	73	38	61	49	16	77	0	0	0	0	0	0	0	0	0	0	0	0	0	0	0
XM_015771914.1	Oryza	0	0	0	0	0	0	0	0	0	0	0	0	0	0	0	0	0	0	0	0	0	0	0	0	0	90	0	52	41	55	53	26	65	0	0	0	0	0	0	0	0	0	0	0	0	0	0	0
AP007175.1	Other	0	373	0	0	0	5	0	0	0	0	4	0	0	0	0	0	0	0	0	0	0	0	0	0	0	0	0	0	0	0	0	0	0	0	0	0	0	0	0	0	0	0	0	0	0	0	0	0
XM_011565970.1	Other	4	3	4	6	0	0	0	1	5	3	1	15	46	48	19	0	5	7	18	0	0	0	0	0	5	0	2	0	0	0	0	0	0	6	1	4	4	14	1	3	17	43	0	10	0	2	0	12
FJ817809.1	rRNA	10	5	0	4	0	0	0	16	2	2	3	23	25	28	14	0	13	3	0	0	0	0	0	0	0	0	1	0	0	0	0	0	0	41	21	92	34	5	8	7	3	7	0	3	0	3	0	0
XM_011495345.1	Other	5	5	2	2	0	0	0	0	3	1	0	12	27	19	63	0	20	8	2	0	0	0	0	0	10	0	5	0	0	0	0	0	0	15	4	25	20	10	8	8	4	10	0	1	0	7	0	2
FO681376.1	Other	2	4	1	0	0	0	0	0	1	2	0	0	20	1	6	0	3	14	1	0	0	0	0	0	0	0	0	0	0	0	0	0	0	4	216	9	14	1	9	50	5	3	0	0	0	1	0	1
KT306530.1	rRNA	5	5	2	4	0	1	1	11	3	5	24	22	10	14	14	0	4	6	4	3	2	0	2	1	1	0	7	0	0	0	0	0	0	17	14	31	14	8	12	5	14	16	0	28	1	18	0	2
XM_015767439.1	Oryza	0	0	0	0	0	0	0	0	0	0	0	0	0	0	0	0	0	0	0	0	0	0	0	0	0	102	0	55	39	62	44	14	64	0	0	0	0	0	0	0	0	0	0	0	0	0	0	0
XM_001825935.2	Other	0	377	0	0	0	0	0	0	0	0	0	0	0	0	0	0	0	0	0	0	0	0	0	3	0	0	0	0	0	0	0	0	0	0	0	0	0	0	0	0	0	0	0	0	0	0	0	0
JF521647.1	rRNA	1	3	0	3	4	0	5	14	1	6	16	2	10	4	4	6	0	0	0	16	0	2	5	3	0	0	2	0	0	0	1	0	1	10	6	27	10	13	6	7	10	13	5	15	0	16	0	0
XM_015776952.1	Oryza	0	0	0	0	0	0	0	0	0	0	0	0	0	0	0	0	0	0	0	0	0	0	0	0	0	82	0	57	37	60	43	28	71	0	0	0	0	0	0	0	0	0	0	0	0	0	0	0
XM_015764335.1	Oryza	0	0	0	0	0	0	0	0	0	0	0	0	0	0	0	0	0	0	0	0	0	0	0	0	0	86	0	66	39	62	48	16	61	0	0	0	0	0	0	0	0	0	0	0	0	0	0	0
JQ259050.1	rRNA	4	5	0	14	1	1	0	10	11	13	37	17	11	7	24	0	6	7	3	0	0	0	0	1	2	0	9	0	0	0	0	0	0	11	8	28	9	10	17	14	8	14	0	19	0	15	0	1
GU084331.1	manduca	16	16	14	5	0	1	0	30	13	9	27	19	7	10	5	0	14	9	7	0	0	0	0	0	25	0	14	0	0	0	1	0	0	1	4	17	23	5	3	2	9	8	0	7	0	20	0	4
LM877445.1	Other	0	0	1	0	0	0	0	1	15	0	3	0	1	0	6	2	0	1	0	0	0	2	0	0	0	2	0	3	0	1	1	0	2	0	2	1	0	2	9	0	0	0	0	0	0	1	0	0
AC239116.1	Other	2	2	0	0	0	0	0	0	1	0	0	26	11	1	2	3	5	18	15	4	0	6	0	0	4	6	2	5	3	6	3	0	4	9	3	3	8	0	5	8	0	2	1	0	1	0	0	3
XM_004932847.2	Other	1	2	0	3	0	0	0	1	4	1	0	2	1	5	6	0	1	0	1	0	0	0	0	0	36	0	1	0	0	0	0	0	7	208	10	5	13	1	2	3	7	2	0	0	0	2	0	0
CP012350.1	Other	0	0	0	0	0	0	0	1	4	0	6	0	0	0	0	1	0	0	0	0	0	1	0	0	0	0	0	0	1	2	1	1	0	0	0	0	0	2	3	0	0	0	2	1	0	0	0	0
XM_013289950.1	Other	4	9	3	4	0	0	0	6	25	10	3	3	1	0	3	6	36	8	15	0	0	0	0	0	21	1	5	0	0	0	1	0	0	10	8	12	2	23	2	2	7	6	0	3	0	3	0	3
KT865876.1	rRNA	0	0	0	0	0	0	0	0	0	0	0	1	0	0	0	0	0	0	0	0	0	0	0	0	0	0	0	0	0	0	0	0	0	1	1	0	0	0	0	0	0	0	0	1	0	0	0	0
HG322949.1	Other	0	0	0	0	0	0	0	0	0	0	7	0	1	0	0	0	0	0	0	0	0	0	0	0	0	0	0	0	0	0	0	0	0	0	0	0	0	0	0	0	0	0	0	4	0	1	0	0
XM_017264299.1	Other	13	11	2	1	0	0	0	0	21	4	4	8	3	1	1	0	15	2	6	0	0	0	0	0	38	0	5	0	0	0	0	0	0	1	4	11	23	15	1	5	5	14	0	6	0	2	0	3
AB101607.1	rRNA	4	4	4	8	0	0	0	6	6	12	29	14	20	24	13	0	1	6	3	0	0	0	0	0	0	0	9	0	0	0	0	0	0	20	14	38	20	10	16	7	9	19	0	22	0	8	0	1
KU658166.1	rRNA	0	0	0	0	0	0	0	0	0	0	0	0	0	0	0	0	0	0	0	0	0	0	0	0	1	0	0	0	0	0	0	0	0	0	0	0	0	0	0	0	0	0	0	0	0	0	0	0
AF178885.1	rRNA	1	1	0	6	0	0	0	25	14	22	86	3	1	1	5	0	2	3	4	0	0	0	0	0	0	0	0	0	0	0	0	0	0	6	10	10	2	1	3	6	9	18	0	83	0	44	0	1
CP001096.1	Other	2	0	0	1	0	0	0	0	0	0	10	2	0	10	7	1	0	0	0	0	0	0	0	0	0	0	0	0	0	0	0	0	0	4	1	17	6	1	0	0	20	32	0	74	0	48	0	7
FJ793041.1	Other	10	9	11	1	0	0	0	6	11	0	0	2	20	13	7	0	17	19	21	0	0	0	0	0	18	0	5	1	0	0	0	0	0	0	0	1	3	36	10	33	1	6	1	25	0	0	0	3
XM_012694406.1	Other	33	32	9	4	0	0	0	3	10	1	3	20	1	42	1	0	10	0	0	0	0	0	0	0	2	0	0	0	0	0	0	0	0	0	0	2	0	0	0	0	10	8	0	0	0	1	0	2
XM_013291637.1	Other	11	6	4	6	3	9	3	2	4	1	0	7	1	4	4	4	39	8	12	8	7	4	3	0	36	2	5	1	1	1	2	1	0	6	1	6	2	15	3	11	9	7	2	2	1	0	1	3
AY682792.1	rRNA	0	1	0	0	1	0	0	13	7	10	20	16	17	17	19	0	0	0	0	3	0	0	1	0	1	0	6	0	0	0	0	0	0	16	13	35	13	13	15	11	20	31	0	29	0	19	0	4
XM_001485836.1	Other	0	372	0	0	0	0	0	0	0	0	0	0	0	0	0	0	0	0	0	0	0	0	0	0	0	0	0	0	0	0	0	0	0	0	0	0	0	0	0	0	0	0	0	0	0	0	0	0
EU259815.1	Other	51	30	5	6	0	0	0	9	4	0	2	28	26	4	12	0	24	3	3	0	0	0	0	0	13	0	14	0	0	0	0	0	0	16	2	18	6	2	3	5	5	12	0	1	0	6	0	3
KJ173908.1	mitochondrion	0	0	0	0	13	28	2	4	2	1	0	3	6	2	0	0	0	0	0	0	0	11	5	15	3	36	4	38	19	36	14	5	3	1	5	16	3	1	0	1	3	7	12	9	16	1	1	4
XM_015780881.1	Oryza	0	0	0	0	0	0	0	0	0	0	0	0	0	0	0	0	0	0	0	0	0	0	0	0	0	68	0	68	41	72	41	24	56	0	0	0	0	0	0	0	0	0	0	0	0	0	0	0
KT182637.1	Other	9	5	1	1	0	0	0	3	4	0	0	4	8	3	5	3	23	2	13	2	0	0	0	0	22	4	6	0	0	1	0	0	0	12	12	102	7	3	1	2	3	5	2	1	0	13	0	7
XM_015775737.1	Oryza	0	0	0	0	0	0	0	0	0	0	0	0	0	0	0	0	0	0	0	0	0	0	0	0	0	82	0	57	42	56	44	20	69	0	0	0	0	0	0	0	0	0	0	0	0	0	0	0
XM_015769626.1	Oryza	0	0	0	0	0	0	0	0	0	0	0	0	0	0	0	0	0	0	0	0	0	0	0	0	0	76	0	68	45	46	40	23	71	0	0	0	0	0	0	0	0	0	0	0	0	0	0	0
CP012072.1	Other	0	0	0	0	0	0	0	0	1	0	1	0	0	0	0	0	0	0	0	0	0	0	0	0	0	0	0	0	0	0	0	0	0	0	0	0	0	0	1	0	0	0	0	0	0	0	0	0
NG_023443.2	Other	0	0	0	2	0	0	0	3	14	0	11	0	0	0	4	2	2	0	0	0	0	0	0	0	0	2	0	0	0	1	2	0	7	0	0	2	0	0	8	0	0	0	2	0	0	0	0	0
CP015403.1	Other	0	0	0	0	0	0	0	0	1	0	0	0	0	0	0	0	0	0	0	0	0	0	0	0	1	1	0	0	0	0	0	0	0	0	0	0	0	0	0	0	1	0	0	0	0	0	0	0
KT182638.1	Other	7	14	6	1	0	0	0	11	38	23	6	2	4	0	0	2	13	4	9	0	0	0	0	0	16	0	5	1	0	1	0	0	0	4	3	20	4	27	4	3	3	6	0	2	0	2	0	5
EU339105.1	Other	12	11	15	1	0	0	0	0	5	1	0	0	0	1	0	0	0	1	0	0	0	0	0	0	0	0	0	0	0	0	0	0	0	0	1	0	1	0	0	0	3	8	0	173	0	127	0	0
X97877.2	manduca	2	0	0	0	0	0	0	0	0	0	0	0	0	0	0	0	0	0	0	0	0	0	1	1	104	0	99	2	2	0	0	0	1	117	0	22	0	6	1	10	0	0	0	0	0	0	0	0
CP015110.1	Other	0	0	0	0	0	0	0	4	0	0	0	2	2	8	1	0	0	0	0	0	0	1	0	0	0	0	0	0	0	0	0	0	0	10	0	0	0	0	0	0	5	4	0	3	0	3	0	0
XM_015763873.1	Oryza	0	0	0	0	0	0	0	0	0	0	0	0	0	0	0	0	0	0	0	0	0	0	0	0	0	81	0	68	37	61	46	16	58	0	0	0	0	0	0	0	0	0	0	0	0	0	0	0
XR_001540642.1	Oryza	0	0	0	0	0	0	0	0	0	0	0	0	0	0	0	0	0	0	0	0	0	0	0	0	0	67	0	58	41	68	45	18	70	0	0	0	0	0	0	0	0	0	0	0	0	0	0	0
XM_015787596.1	Oryza	0	0	0	0	0	0	0	0	0	0	0	0	0	0	0	0	0	0	0	0	0	0	0	0	0	87	0	58	39	59	39	22	62	0	0	0	0	0	0	0	0	0	0	0	0	0	0	0
X74566.1	manduca	0	3	0	4	3	0	0	5	0	0	0	25	0	0	0	0	10	0	0	0	9	0	0	0	208	3	0	0	0	0	0	0	0	0	6	35	0	0	0	1	10	0	0	0	0	0	0	2
XM_015776308.1	Oryza	0	0	0	0	0	0	0	0	0	0	0	0	0	0	0	0	0	0	0	0	0	0	0	0	0	101	0	49	38	59	43	17	59	0	0	0	0	0	0	0	0	0	0	0	0	0	0	0
XM_012696895.1	Other	9	17	8	0	0	0	0	1	7	7	0	5	1	1	4	1	48	4	41	0	0	1	0	0	22	1	2	1	0	1	0	0	1	4	0	10	2	16	6	4	2	17	0	2	0	0	0	11
XM_004932493.2	Other	4	3	5	12	0	0	0	0	5	2	3	13	26	1	6	1	30	15	36	0	0	0	0	0	5	1	0	0	0	0	0	0	1	8	7	15	5	5	4	3	8	11	0	1	0	1	0	17
LT222319.1	Other	1	1	192	1	0	0	0	1	0	0	0	1	1	3	0	0	4	3	2	0	0	0	0	0	2	0	0	0	0	0	0	0	1	1	4	4	1	0	0	0	1	1	0	8	0	2	0	1
AM293330.1	manduca	0	0	0	0	0	0	0	0	0	0	0	105	198	4	7	0	3	2	0	0	0	0	0	0	1	0	1	0	0	0	0	0	0	0	0	1	2	1	0	1	4	28	2	0	0	1	0	0
XM_015775440.1	Oryza	0	0	0	0	0	0	0	0	0	0	0	0	0	0	0	0	0	0	0	0	0	0	0	0	0	66	0	60	40	70	46	17	66	0	0	0	0	0	0	0	0	0	0	0	0	0	0	0
XM_015794192.1	Oryza	0	0	0	0	0	0	0	0	0	0	0	0	0	0	0	0	0	0	0	0	0	0	0	0	0	81	0	59	38	40	52	19	76	0	0	0	0	0	0	0	0	0	0	0	0	0	0	0
KJ461297.1	rRNA	1	7	2	6	0	0	0	8	6	6	16	27	15	9	15	1	5	4	2	1	0	1	2	0	0	0	7	0	0	0	0	1	0	12	15	30	20	8	9	9	13	7	0	15	0	15	0	1
AF136866.1	rRNA	0	0	2	2	0	0	0	1	0	2	3	19	14	39	14	1	3	0	2	0	1	0	1	0	1	0	5	1	0	0	0	0	0	15	13	39	18	13	6	4	1	6	1	8	0	3	0	0
XM_015794097.1	Oryza	0	0	0	0	0	0	0	0	0	0	0	0	0	0	0	0	0	0	0	0	0	0	0	0	0	90	0	64	41	56	33	18	62	0	0	0	0	0	0	0	0	0	0	0	0	0	0	0
XM_003435887.1	Other	4	3	2	2	0	0	0	16	79	57	6	2	1	0	1	0	22	5	20	0	0	0	0	0	4	0	1	0	0	0	0	0	0	2	1	6	4	9	2	2	4	3	0	0	0	0	0	23
XM_015757124.1	Oryza	0	0	0	0	0	0	0	0	0	0	0	0	0	0	0	0	0	0	0	0	0	0	0	0	0	75	0	63	36	58	52	18	61	0	0	0	0	0	0	0	0	0	0	0	0	0	0	0
XM_015764433.1	Oryza	0	0	0	0	0	0	0	0	0	0	0	0	0	0	0	0	0	0	0	0	0	0	0	0	0	74	0	70	47	44	51	22	55	0	0	0	0	0	0	0	0	0	0	0	0	0	0	0
XM_003190078.1	Other	0	360	0	0	0	3	0	0	0	0	0	0	0	0	0	0	0	0	0	0	0	0	0	0	0	0	0	0	0	0	0	0	0	0	0	0	0	0	0	0	0	0	0	0	0	0	0	0
XM_013340680.1	Other	15	8	10	3	0	0	0	25	5	13	2	1	1	1	0	0	0	0	0	0	0	0	0	0	1	0	4	0	0	0	0	0	0	2	1	0	1	1	0	0	7	2	0	172	0	83	0	0
XM_015779967.1	Oryza	0	0	0	0	0	0	0	0	0	0	0	0	0	0	0	0	0	0	0	0	0	0	0	0	0	92	0	61	42	55	54	16	43	0	0	0	0	0	0	0	0	0	0	0	0	0	0	0
XM_012691419.1	Other	5	4	3	0	0	8	0	0	8	4	0	5	17	2	14	0	18	0	10	0	0	0	0	0	23	0	1	0	0	0	0	0	0	30	28	23	8	8	3	2	1	8	1	0	0	5	0	18
AF117591.1	manduca	4	13	10	5	10	13	43	9	10	2	1	2	0	0	0	0	0	0	0	0	0	0	0	0	0	0	0	0	0	0	0	0	0	0	0	0	0	0	0	0	17	5	2	0	0	0	0	0
CP014503.1	Other	1	323	0	0	0	0	0	0	0	0	14	0	0	0	0	0	0	0	0	0	0	0	0	0	1	0	1	0	0	0	1	0	0	0	0	0	1	0	0	0	0	0	0	0	0	0	0	0
NG_033963.1	Other	0	0	0	2	0	0	0	6	8	4	6	0	0	0	0	2	0	0	0	0	0	4	0	0	1	3	8	3	0	1	0	3	0	0	0	0	0	4	11	1	0	0	2	2	0	0	0	0
XM_001826576.2	Other	0	361	0	0	0	0	0	0	0	0	0	0	0	0	0	0	0	0	0	0	0	0	0	0	0	0	0	0	0	0	0	0	0	0	0	0	0	0	0	0	0	0	0	0	0	0	0	0
XM_015787497.1	Oryza	0	0	0	0	0	0	0	0	0	0	0	0	0	0	0	0	0	0	0	0	0	0	0	0	0	88	0	67	32	52	44	22	55	0	0	0	0	0	0	0	0	0	0	0	0	0	0	0
BX023130.1	Other	0	0	0	1	1	0	0	0	0	2	4	11	4	11	9	2	0	0	0	17	1	2	9	2	0	0	1	0	0	0	0	0	0	7	7	12	6	0	4	2	2	3	1	7	0	9	0	0
KJ461315.1	rRNA	4	10	1	25	0	0	0	24	6	11	24	13	17	27	8	1	1	4	1	0	0	0	0	0	3	0	2	0	0	0	0	0	0	10	11	18	26	8	5	8	10	14	0	20	0	13	0	1
XM_015763919.1	Oryza	0	0	0	0	0	0	0	0	0	0	0	0	0	0	0	0	0	0	0	0	0	0	0	0	0	84	0	60	28	52	60	28	47	0	0	0	0	0	0	0	0	0	0	0	0	0	0	0
XM_013330279.1	Other	16	12	4	4	0	0	0	24	10	6	0	3	0	1	0	0	0	0	0	0	0	2	0	0	2	0	1	0	0	0	0	0	0	0	0	0	3	0	0	1	15	10	1	131	2	103	0	0
KC893209.1	manduca	1	7	1	3	0	0	0	18	4	9	3	17	14	27	15	0	8	5	2	0	0	0	0	0	34	0	15	0	0	0	0	0	0	13	11	33	22	25	1	12	4	12	0	9	0	9	0	0
XM_013291108.1	Other	11	19	6	1	0	0	0	6	9	4	3	14	11	3	1	0	35	7	28	0	0	0	0	0	27	0	9	0	0	0	0	0	0	1	1	9	9	17	7	4	11	13	0	3	0	6	0	6
XM_008316695.2	Other	20	19	5	2	0	0	0	4	13	2	5	5	0	2	4	0	37	8	29	0	0	0	0	0	15	0	4	0	0	0	0	0	0	13	3	0	4	35	4	5	6	12	0	5	0	10	0	7
LT601530.1	rRNA	0	0	0	0	0	0	0	0	0	0	0	0	0	0	0	0	0	0	0	0	0	0	0	0	0	0	0	0	0	0	0	0	0	0	0	0	0	0	0	0	0	0	0	0	0	0	0	0
XM_015761414.1	Oryza	0	0	0	0	0	0	0	0	0	0	0	0	0	0	0	0	0	0	0	0	0	0	0	0	0	86	0	56	39	59	44	13	60	0	0	0	0	0	0	0	0	0	0	0	0	0	0	0
XM_015772899.1	Oryza	0	0	0	0	0	0	0	0	0	0	0	0	0	0	0	0	0	0	0	0	0	0	0	0	0	90	0	52	38	46	49	23	59	0	0	0	0	0	0	0	0	0	0	0	0	0	0	0
AF117598.1	manduca	2	6	9	113	10	0	0	30	28	7	4	2	0	0	0	0	0	0	0	0	0	0	0	0	2	1	0	0	0	0	0	0	0	0	2	0	0	0	0	0	64	40	0	0	0	0	0	0
AY954533.1	rRNA	7	6	8	29	0	0	0	19	15	11	30	14	12	0	30	0	7	17	6	0	0	0	1	0	0	0	0	0	0	0	0	0	0	5	8	18	4	6	16	10	8	14	0	12	0	9	0	2
EF380018.1	phage	0	0	0	0	0	0	0	1	5	0	1	0	40	0	0	0	0	0	162	0	0	0	0	0	0	0	0	0	0	0	0	0	0	0	0	0	0	0	0	0	1	0	0	78	0	0	0	0
XM_013306319.1	Other	11	5	9	39	0	0	0	5	14	5	1	31	23	1	0	1	25	0	12	0	0	0	0	0	4	0	19	0	0	3	0	0	0	17	30	0	0	0	0	1	38	18	0	2	0	1	0	0
LN848039.1	Other	0	0	0	0	0	0	0	0	0	0	0	0	0	0	0	0	0	0	0	0	0	0	0	0	0	0	0	0	0	0	0	0	0	0	0	0	0	0	0	0	0	0	0	0	0	0	0	0
KJ461268.1	rRNA	7	3	0	5	0	1	4	10	4	13	24	19	13	18	11	0	1	5	6	1	0	0	0	0	1	0	4	0	0	0	0	0	0	21	8	20	12	6	7	3	13	12	0	21	0	25	0	0
XM_004934128.2	Other	10	15	10	1	0	0	0	5	1	2	70	11	16	71	5	0	14	4	8	0	0	0	0	0	2	0	0	0	0	0	0	0	0	9	2	5	0	3	2	2	6	13	0	0	0	3	0	6
XM_015791125.1	Oryza	0	0	0	0	0	0	0	0	0	0	0	0	0	0	0	0	0	0	0	0	0	0	0	0	0	74	0	60	42	57	44	22	57	0	0	0	0	0	0	0	0	0	0	0	0	0	0	0
XM_012692813.1	Other	11	39	17	5	0	0	0	2	17	3	5	10	3	0	2	0	14	25	30	0	0	0	0	0	3	0	2	0	0	0	0	0	0	0	0	0	0	0	2	0	1	4	0	0	0	0	0	11
CP010274.2	Other	0	0	0	0	0	0	0	1	0	0	1	0	0	0	0	0	0	0	0	0	0	0	0	0	0	0	0	0	0	0	0	0	0	0	0	0	0	0	0	0	3	0	0	7	0	0	0	0
CP015922.1	Other	0	0	0	0	0	0	0	2	1	0	0	0	1	0	0	0	0	0	0	0	0	0	0	0	0	0	0	0	0	0	0	0	0	0	0	0	0	0	0	0	0	0	0	1	0	0	0	0
XM_015765447.1	Oryza	0	0	0	0	0	0	0	0	0	0	0	0	0	0	0	0	0	0	0	0	0	0	0	0	0	69	0	54	37	58	41	25	71	0	0	0	0	0	0	0	0	0	0	0	0	0	0	0
AL603755.4	Other	0	0	1	0	0	0	0	3	17	2	11	0	0	0	5	1	0	2	0	0	0	1	0	0	0	2	2	0	0	0	1	1	0	0	2	0	0	3	9	2	0	0	1	0	0	0	0	1
KT355494.1	Other	0	346	0	0	0	9	0	0	0	0	0	0	0	0	0	0	0	0	0	0	0	0	0	0	0	0	0	0	0	0	0	0	0	0	0	0	0	0	0	0	0	0	0	0	0	0	0	0
NR_076514.1	rRNA	0	0	0	0	0	0	0	0	0	0	0	0	0	0	0	0	0	0	0	0	0	0	0	0	0	0	0	0	0	0	0	0	0	0	0	0	0	0	0	0	0	0	0	0	0	0	0	0
XM_015775881.1	Oryza	0	0	0	0	0	0	0	0	0	0	0	0	0	0	0	0	0	0	0	0	0	0	0	0	0	59	0	60	45	62	39	19	70	0	0	0	0	0	0	0	0	0	0	0	0	0	0	0
XM_003189473.1	Other	0	354	0	0	0	0	0	0	0	0	0	0	0	0	0	0	0	0	0	0	0	0	0	0	0	0	0	0	0	0	0	0	0	0	0	0	0	0	0	0	0	0	0	0	0	0	0	0
DQ790038.1	rRNA	0	9	0	10	0	0	0	26	11	4	15	24	15	25	13	0	1	5	3	0	0	0	0	0	2	0	7	0	0	0	0	0	0	16	14	27	24	7	7	11	18	15	0	16	0	9	0	0
XM_015762400.1	Oryza	0	0	0	0	0	0	0	0	0	0	0	0	0	0	0	0	0	0	0	0	0	0	0	0	0	72	0	65	35	58	44	19	60	0	0	0	0	0	0	0	0	0	0	0	0	0	0	0
XR_001394874.1	Other	0	0	2	2	5	4	10	4	3	1	12	14	11	21	20	4	2	1	0	5	0	1	10	0	1	4	5	0	1	1	4	0	3	11	16	41	14	5	3	3	14	12	0	19	0	21	0	0
KJ649111.1	mitochondrion	1	0	0	0	32	11	0	3	0	0	0	12	15	9	0	1	0	0	0	0	1	9	12	10	3	11	0	13	15	29	11	2	0	1	5	3	4	0	1	1	3	4	11	9	15	3	6	7
KU746636.1	Other	0	1	1	2	0	0	0	17	3	4	23	2	1	1	1	3	2	4	4	0	0	2	0	0	2	6	0	6	6	9	6	9	11	3	8	6	1	2	0	0	1	2	3	1	0	4	0	0
XM_011564240.1	Other	13	15	13	4	0	0	0	15	35	23	19	2	6	0	2	2	24	12	12	0	0	0	0	0	9	0	5	0	0	0	0	0	0	2	2	9	6	14	4	3	5	14	0	3	0	6	0	6
GU084313.1	manduca	11	12	9	11	3	3	6	21	3	2	10	14	13	8	5	4	12	4	10	2	6	5	10	9	15	0	14	1	2	2	0	0	0	7	8	24	16	5	2	5	4	10	1	4	1	6	1	2
LT594095.1	Other	0	0	0	0	0	0	0	2	0	0	4	1	0	0	0	1	0	0	0	0	0	1	0	0	0	1	0	1	1	1	1	1	1	4	0	0	0	0	0	0	0	4	1	1	0	0	0	0
KM244735.1	Other	0	0	0	0	0	0	0	0	0	0	0	0	0	1	0	0	0	0	0	0	0	0	0	0	0	68	0	45	37	51	30	17	51	0	0	1	0	0	0	0	0	0	0	0	0	0	0	0
GU084271.1	manduca	14	13	10	10	0	1	2	13	3	14	5	19	14	14	3	1	10	3	11	0	0	1	1	1	30	0	15	0	0	0	0	0	0	5	8	26	19	3	2	2	6	11	1	2	0	13	0	1
AJ249388.1	manduca	0	1	2	9	0	0	0	13	12	9	7	5	7	2	5	1	7	4	4	0	0	0	0	3	48	0	42	2	1	0	3	0	0	10	4	16	18	46	8	8	2	4	0	2	0	2	0	5
AF498996.1	manduca	0	2	0	0	0	0	0	0	0	0	0	4	0	0	0	0	0	0	0	0	0	14	0	2	120	0	144	11	4	39	0	0	0	1	0	0	0	5	0	3	0	0	0	0	0	0	0	0
GU084320.1	manduca	6	16	1	13	0	0	0	10	6	1	0	27	13	12	8	0	10	8	6	1	0	3	0	1	11	1	8	0	0	0	0	0	0	11	26	44	24	1	3	3	3	1	2	0	0	8	0	0
KM853508.1	rRNA	0	0	0	1	1	4	0	0	0	0	7	5	3	2	2	7	0	1	0	4	3	1	4	9	0	0	0	0	0	0	0	0	0	4	2	11	3	0	0	1	1	3	3	5	0	5	0	0
KU656946.1	rRNA	0	0	0	0	0	3	0	0	0	0	0	0	0	6	0	0	0	0	0	0	0	0	0	0	0	0	0	0	0	0	0	0	0	0	0	339	1	0	0	0	0	0	0	0	0	0	0	0
XR_001547779.1	Oryza	0	0	0	0	0	0	0	0	0	0	0	0	0	0	0	0	0	0	0	0	0	0	0	0	0	77	0	58	36	57	39	27	55	0	0	0	0	0	0	0	0	0	0	0	0	0	0	0
KX072187.1	rRNA	0	0	0	0	0	0	0	0	0	0	1	0	0	0	0	0	0	0	0	4	0	0	0	0	0	0	0	0	0	0	0	0	0	0	0	0	0	0	0	0	0	0	0	0	0	0	0	0
XM_015774251.1	Oryza	0	0	0	0	0	0	0	0	0	0	0	0	0	0	0	0	0	0	0	0	0	0	0	0	0	69	0	58	38	51	44	27	62	0	0	0	0	0	0	0	0	0	0	0	0	0	0	0
XM_015757320.1	Oryza	0	0	0	0	0	0	0	0	0	0	0	0	0	0	0	0	0	0	0	0	0	0	0	0	0	72	0	60	28	55	33	30	71	0	0	0	0	0	0	0	0	0	0	0	0	0	0	0
XM_013328701.1	Other	5	3	2	3	0	0	0	2	22	11	2	9	4	6	2	0	5	4	3	0	0	0	0	0	6	0	4	0	0	0	0	0	0	22	3	12	23	22	10	11	3	4	0	5	0	8	0	21
U05270.1	manduca	80	56	45	8	10	1	1	0	0	0	0	0	1	0	0	0	0	0	0	0	0	0	2	4	0	0	0	0	0	0	0	0	0	0	0	0	0	0	0	0	60	70	7	1	0	1	0	0
CP016593.1	Other	0	0	0	0	0	0	0	1	1	0	0	1	1	0	1	0	0	1	0	0	0	0	0	0	1	0	0	0	0	0	0	0	0	0	0	1	0	2	1	1	0	0	0	3	0	0	0	0
KC429416.1	rRNA	5	3	3	13	0	0	0	14	9	9	15	20	6	12	10	0	1	8	4	8	0	0	0	0	0	0	5	0	0	0	0	0	0	9	15	53	15	8	4	11	10	13	0	17	0	18	0	1
XM_015777280.1	Oryza	0	0	0	0	0	0	0	0	0	0	0	0	0	0	0	0	0	0	0	0	0	0	0	0	0	77	0	43	37	59	43	18	71	0	0	0	0	0	0	0	0	0	0	0	0	0	0	0
JX878498.1	manduca	5	3	0	0	0	0	0	2	5	0	0	2	10	11	0	0	2	1	1	0	0	0	0	0	14	0	12	0	0	0	1	0	1	152	4	2	39	25	7	22	0	0	0	2	0	7	0	1
XM_011335067.1	mitochondrion	19	12	7	2	0	0	0	29	52	17	16	3	4	2	1	0	4	1	1	0	0	0	0	0	8	0	7	0	0	0	0	0	0	8	3	8	9	16	3	5	3	12	0	38	0	24	0	2
XM_015762032.1	Oryza	0	0	0	0	0	0	0	0	0	0	0	0	0	0	0	0	0	0	0	0	0	0	0	0	0	79	0	58	35	62	42	25	46	0	0	0	0	0	0	0	0	0	0	0	0	0	0	0
XM_015785975.1	Oryza	0	0	0	0	0	0	0	0	0	0	0	0	0	0	0	0	0	0	0	0	0	0	0	0	0	94	0	49	43	44	50	19	46	0	0	0	0	0	0	0	0	0	0	0	0	0	0	0
J03768.1	manduca	0	0	0	0	0	0	0	0	0	4	1	0	0	0	11	0	7	136	69	0	0	0	0	0	0	0	0	0	0	0	0	0	0	0	1	1	66	0	5	10	0	0	0	0	0	0	0	1
XM_015765855.1	Oryza	0	0	0	0	0	0	0	0	0	0	0	0	0	0	0	0	0	0	0	0	0	0	0	0	0	80	0	48	41	53	47	13	64	0	0	0	0	0	0	0	0	0	0	0	0	0	0	0
XM_015770623.1	Oryza	0	0	0	0	0	0	0	0	0	0	0	0	0	0	0	0	0	0	0	0	0	0	0	0	0	69	0	55	39	52	41	20	70	0	0	0	0	0	0	0	0	0	0	0	0	0	0	0
AF250910.1	manduca	3	12	2	1	0	1	0	1	0	2	23	3	2	0	0	0	1	2	1	0	0	0	0	0	11	0	0	0	0	0	0	0	0	34	1	0	5	1	0	1	9	4	1	0	0	214	3	3
KX587469.1	rRNA	0	1	0	0	0	0	0	1	0	0	0	0	0	0	0	1	0	0	0	0	0	0	0	0	0	0	0	0	1	0	0	0	0	0	1	0	0	0	0	0	0	0	0	1	0	0	0	0
HQ165505.1	mitochondrion	41	47	10	5	0	0	0	18	14	6	0	8	16	15	0	0	7	8	1	0	0	0	0	0	7	0	4	0	0	0	0	0	0	2	12	13	10	4	3	2	4	9	0	10	0	11	0	5
CP015079.1	Other	0	0	0	0	0	0	0	2	0	0	3	0	0	0	0	0	1	0	0	0	0	0	0	0	1	0	2	0	0	0	0	0	0	0	0	0	0	0	0	0	0	4	0	3	0	0	0	0
AM293328.1	manduca	2	13	6	0	0	0	0	0	0	0	0	1	13	13	6	1	0	0	1	0	2	1	0	0	2	0	1	0	0	0	0	0	0	1	4	1	0	35	2	9	5	205	6	2	0	2	0	0
XM_015775671.1	Oryza	0	0	0	0	0	0	0	0	0	0	0	0	0	0	0	0	0	0	0	0	0	0	0	0	0	85	0	63	29	52	48	18	49	0	0	0	0	0	0	0	0	0	0	0	0	0	0	0
XM_015758620.1	Oryza	0	0	0	0	0	0	0	0	0	0	0	0	0	0	0	0	0	0	0	0	0	0	0	0	0	77	0	54	46	49	39	20	58	0	0	0	0	0	0	0	0	0	0	0	0	0	0	0
XM_015795770.1	Oryza	0	0	0	0	0	0	0	0	0	0	0	0	0	0	0	0	0	0	0	0	0	0	0	0	0	85	0	57	34	44	41	27	57	0	0	0	0	0	0	0	0	0	0	0	0	0	0	0
AF120305.1	rRNA	1	2	2	2	0	1	0	10	10	10	17	27	16	23	19	0	2	2	1	2	0	0	0	2	0	0	1	0	0	1	0	0	0	24	7	41	22	4	10	7	8	16	0	17	0	10	1	0
CP015004.1	Other	0	0	0	0	0	0	0	0	0	0	0	0	0	0	0	0	0	0	0	0	0	0	0	0	0	0	0	0	0	0	0	0	0	0	0	0	0	0	0	0	0	0	0	0	0	0	0	0
XM_004928535.2	Other	8	4	0	1	0	0	9	0	1	1	0	6	8	6	6	1	23	1	9	0	5	2	0	0	31	1	11	0	0	0	0	0	1	30	6	11	19	13	5	9	3	1	1	0	0	1	0	2
JF811443.1	Other	11	13	6	2	22	18	10	9	0	2	0	2	2	0	0	0	1	0	0	0	4	3	1	5	2	0	0	0	0	0	0	0	0	1	1	1	0	1	1	0	12	18	7	120	19	37	7	0
GU084286.1	manduca	11	12	6	9	0	0	0	6	5	8	5	14	24	15	7	1	8	3	6	0	0	4	1	1	12	0	14	1	1	1	0	1	1	11	17	24	18	2	2	4	5	15	2	2	9	11	1	1
AK383111.1	Other	0	0	7	334	0	0	0	0	0	0	0	0	0	0	0	0	0	0	0	0	0	0	0	0	0	0	0	0	0	0	0	0	0	0	0	0	0	0	0	0	2	0	0	0	0	0	0	0
XM_015787854.1	Oryza	0	0	0	0	0	0	0	0	0	0	0	0	0	0	0	0	0	0	0	0	0	0	0	0	0	77	0	55	39	49	56	16	51	0	0	0	0	0	0	0	0	0	0	0	0	0	0	0
DQ298392.1	rRNA	0	0	0	0	0	0	0	0	0	0	0	0	0	0	0	0	0	0	0	0	0	0	0	0	0	0	0	0	0	0	0	0	0	0	0	0	0	0	0	0	0	0	0	0	0	0	0	0
KP215819.1	rRNA	0	1	0	2	0	0	0	16	10	23	42	13	16	9	15	0	0	0	1	0	0	0	0	0	2	0	4	0	0	0	0	0	0	9	11	27	10	29	32	20	8	9	0	10	0	13	0	0
KP081967.1	rRNA	16	28	6	4	0	0	0	1	12	5	0	19	27	4	1	0	12	4	8	0	0	0	0	0	2	0	1	0	0	0	0	0	0	21	45	36	13	12	4	3	4	3	0	5	0	15	0	3
LN885129.1	manduca	0	0	0	0	0	0	0	2	21	10	2	10	0	0	2	0	0	0	1	0	0	0	0	0	6	0	0	0	0	0	0	0	0	0	0	0	0	1	9	5	1	3	0	1	0	2	0	12
XM_012692965.1	Other	7	10	3	0	0	0	0	3	18	1	1	1	0	0	1	0	1	1	2	0	0	0	0	0	4	0	2	0	0	0	0	0	0	0	0	1	1	0	0	1	4	1	0	29	0	154	0	0
KU359769.1	rRNA	0	0	0	0	0	0	0	0	0	0	0	0	0	0	0	0	0	0	0	0	0	0	0	0	0	0	0	0	0	0	0	0	0	0	0	0	0	0	0	0	0	0	0	0	0	0	0	0
KM891137.1	rRNA	6	8	9	17	0	0	0	5	26	14	16	19	16	5	22	0	3	7	7	0	0	0	0	0	1	0	1	0	0	0	0	0	0	11	18	19	11	10	13	3	15	15	0	15	0	12	0	1
L03281.1	Other	0	0	0	0	0	0	0	0	0	0	0	0	0	137	164	0	0	0	0	0	0	0	0	0	0	0	0	0	0	0	0	0	0	0	0	0	0	4	0	0	1	0	0	15	0	20	0	0
AJ830770.1	rRNA	4	5	8	9	0	0	0	27	7	7	11	11	17	7	12	0	1	5	8	0	0	0	0	0	3	0	2	0	0	0	0	0	0	17	18	27	10	22	17	17	14	12	0	12	0	3	0	0
AF234571.1	manduca	5	6	5	3	0	0	0	17	2	6	2	15	13	28	15	0	5	0	2	0	0	0	1	0	21	0	19	0	0	0	0	0	0	9	12	29	23	18	3	7	2	13	0	5	0	17	0	1
XM_017108895.1	Other	0	0	1	0	6	9	29	1	0	0	0	0	1	0	0	21	2	0	0	25	26	12	10	38	1	3	0	2	0	2	0	0	1	0	0	1	0	1	0	0	0	0	30	0	0	3	4	1
XM_015758390.1	Oryza	0	0	0	0	0	0	0	0	0	0	0	0	0	0	0	0	0	0	0	0	0	0	0	0	0	74	0	53	50	48	33	20	60	0	0	0	0	0	0	0	0	0	0	0	0	0	0	0
GU084277.1	manduca	14	8	6	9	3	0	0	11	3	5	10	28	8	15	5	1	11	0	1	1	0	1	0	1	18	0	9	0	0	0	0	0	0	5	8	13	10	3	4	1	2	18	2	27	0	25	0	0
KF747854.1	rRNA	1	2	0	0	0	0	0	37	16	16	107	14	10	4	7	0	0	5	5	0	0	0	0	0	2	0	6	0	0	0	0	0	0	5	2	21	4	7	8	7	4	5	0	14	0	10	0	1
XM_015788902.1	Oryza	0	0	0	0	0	0	0	0	0	0	0	0	0	0	0	0	0	0	0	0	0	0	0	0	0	84	0	58	30	44	37	20	64	0	0	0	0	0	0	0	0	0	0	0	0	0	0	0
KX437610.1	rRNA	0	0	0	0	0	0	0	0	0	0	0	0	0	0	0	0	0	0	0	0	0	0	0	0	0	0	0	0	0	0	0	0	0	0	0	0	0	0	0	0	0	0	0	0	0	0	0	0
FJ817724.1	rRNA	0	0	0	1	0	0	0	54	8	15	57	13	11	16	22	0	0	3	1	0	0	0	0	0	0	0	0	0	0	0	0	0	0	18	10	30	10	1	9	6	7	6	0	10	0	21	0	1
XM_003189019.1	Other	0	333	0	0	0	0	0	0	0	2	2	0	0	0	0	0	0	0	0	0	0	0	0	0	0	0	0	0	0	0	0	0	0	0	0	0	0	0	0	0	0	0	0	0	0	0	0	0
KU360233.1	rRNA	0	327	1	1	0	0	0	0	0	1	7	0	0	0	0	0	0	0	0	0	0	0	0	0	0	0	0	0	0	0	0	0	0	0	0	0	0	0	0	0	0	0	0	0	0	0	0	0
GU084279.1	manduca	16	12	3	7	0	0	0	8	3	4	1	22	23	13	9	0	10	11	13	5	0	0	0	0	20	1	14	0	0	0	0	0	0	8	8	13	34	5	2	3	4	9	0	2	0	11	0	2
CP013328.1	Other	0	0	0	0	0	0	0	0	0	0	0	2	0	0	0	2	0	0	0	0	0	0	0	0	0	4	0	0	5	1	0	1	0	0	0	0	0	0	2	0	0	0	0	0	0	0	0	0
XM_001817300.2	Other	0	336	0	0	0	0	0	0	0	0	0	0	0	0	0	0	0	0	0	0	0	0	0	0	0	0	0	0	0	0	0	0	0	0	0	0	0	0	0	0	0	0	0	0	0	0	0	0
KR653209.1	E.coli	2	3	1	2	0	0	0	10	4	2	19	4	0	0	0	3	3	2	3	0	0	4	0	0	0	5	1	9	5	13	6	4	11	0	0	1	1	0	0	1	0	2	3	4	0	2	0	1
KU140645.1	rRNA	0	322	0	0	0	0	0	0	0	0	12	0	0	0	0	0	0	0	0	0	0	0	0	0	0	0	0	0	0	0	0	0	0	0	0	0	0	0	0	0	0	0	0	0	0	0	0	0
XR_001542225.1	Oryza	0	0	0	0	0	0	0	0	0	0	0	0	0	0	0	0	0	0	0	0	0	0	0	0	0	77	0	64	33	54	41	24	42	0	0	0	0	0	0	0	0	0	0	0	0	0	0	0
KT440596.1	rRNA	3	6	7	10	0	0	0	8	12	11	19	22	21	7	25	0	12	5	7	0	0	0	0	0	0	0	2	0	0	0	0	0	0	17	14	11	11	6	9	3	14	22	1	12	0	23	0	0
XM_014502726.1	Other	17	21	6	1	0	2	0	4	3	2	1	1	1	0	0	0	1	0	1	0	0	0	0	0	4	0	2	0	0	0	0	0	0	0	3	3	0	1	0	0	7	17	0	135	2	91	1	0
XM_015795036.1	Oryza	0	0	0	0	0	0	0	0	0	0	0	0	0	0	0	0	0	0	0	0	0	0	0	0	0	69	0	54	34	61	39	22	56	0	0	0	0	0	0	0	0	0	0	0	0	0	0	0
KU354703.1	rRNA	0	328	0	0	0	0	0	0	0	0	5	0	0	0	0	0	0	0	0	0	0	0	0	0	0	0	0	0	0	0	0	0	0	0	0	0	0	0	0	0	0	0	0	0	0	0	0	0
XM_015783240.1	Oryza	0	0	0	0	0	0	0	0	0	0	0	0	0	0	0	0	0	0	0	0	0	0	0	0	0	78	0	45	42	69	36	16	49	0	0	0	0	0	0	0	0	0	0	0	0	0	0	0
XM_015752758.1	Other	1	0	0	2	0	0	0	0	9	0	2	0	2	0	3	4	6	5	4	0	0	0	0	0	5	0	1	1	0	0	1	1	1	12	2	6	3	6	2	2	0	0	3	2	0	14	0	1
NG_007092.2	Other	0	0	0	0	0	0	0	4	8	2	4	0	3	0	4	1	0	0	0	0	0	1	0	0	0	0	0	0	0	2	1	1	5	0	0	4	0	5	6	0	0	2	2	1	0	0	0	0
LM795755.1	Other	0	1	0	0	0	0	0	0	5	0	1	0	1	0	2	3	0	0	1	0	0	2	0	0	1	1	2	0	0	0	0	0	3	0	0	0	2	3	3	1	0	0	1	2	0	0	0	0
KT025852.1	rRNA	0	307	0	1	0	10	0	0	0	0	10	0	0	0	0	0	0	0	0	0	0	0	0	0	0	0	0	0	0	0	0	0	0	0	0	0	0	0	0	0	0	0	0	0	0	0	0	0
CP011387.1	Other	0	0	0	0	0	0	0	0	0	0	0	0	0	0	0	0	0	0	0	0	0	0	0	0	0	0	0	0	0	0	0	0	0	0	0	0	0	0	0	0	0	0	0	1	0	0	0	0
XM_015761855.1	Oryza	0	0	0	0	0	0	0	0	0	0	0	0	0	0	0	0	0	0	0	0	0	0	0	0	0	71	0	57	28	59	43	19	57	0	0	0	0	0	0	0	0	0	0	0	0	0	0	0
AK402249.1	Other	14	12	9	6	0	0	0	25	11	2	1	0	0	0	0	0	1	0	0	0	0	0	0	0	2	0	1	0	0	0	0	0	0	0	0	0	0	0	0	0	13	22	0	155	0	59	0	0
CP012749.1	Other	0	0	0	0	0	0	0	11	9	3	41	2	0	0	2	0	0	0	0	0	0	1	0	0	3	0	0	1	0	1	0	2	13	0	0	0	1	1	1	3	3	2	0	3	0	0	0	3
AF244891.1	manduca	6	1	1	0	0	0	0	0	0	2	0	12	8	7	2	0	5	1	10	0	0	0	0	0	9	0	1	0	0	0	0	0	0	13	11	19	150	2	5	2	4	3	0	1	0	11	0	5
XM_015790987.1	Oryza	0	0	0	0	0	0	0	0	0	0	0	0	0	0	0	0	0	0	0	0	0	0	0	0	0	68	0	51	43	58	37	17	59	0	0	0	0	0	0	0	0	0	0	0	0	0	0	0
AY436775.1	Other	0	0	0	0	0	0	0	0	0	0	0	0	0	0	0	0	0	0	0	0	0	0	0	0	0	0	0	0	0	0	0	0	0	0	0	0	0	0	0	0	0	0	0	0	0	0	0	0
GU084272.1	manduca	8	8	3	12	0	1	0	8	3	14	13	21	18	12	9	2	3	1	1	5	0	1	1	2	18	2	9	3	1	1	0	0	1	11	8	16	27	2	1	5	8	9	3	4	0	13	0	0
XM_015756359.1	Oryza	0	0	0	0	0	0	0	0	0	0	0	0	0	0	0	0	0	0	0	0	0	0	0	0	0	67	0	62	41	41	52	20	49	0	0	0	0	0	0	0	0	0	0	0	0	0	0	0
XM_006659498.2	Oryza	0	0	0	0	0	0	0	0	0	0	0	0	0	0	0	0	0	0	0	0	0	0	0	0	0	59	0	62	33	52	35	23	68	0	0	0	0	0	0	0	0	0	0	0	0	0	0	0
XM_015794299.1	Oryza	0	0	0	0	0	0	0	0	0	0	0	0	0	0	0	0	0	0	0	0	0	0	0	0	0	79	0	65	29	56	36	13	54	0	0	0	0	0	0	0	0	0	0	0	0	0	0	0
XM_015775203.1	Oryza	0	0	0	0	0	0	0	0	0	0	0	0	0	0	0	0	0	0	0	0	0	0	0	0	0	84	0	56	25	44	44	27	51	0	0	0	0	0	0	0	0	0	0	0	0	0	0	0
XM_013335894.1	Other	10	11	4	4	0	0	0	1	2	4	2	18	5	0	1	0	5	3	5	0	0	0	0	0	19	0	2	0	0	0	0	0	0	25	37	33	18	6	7	3	9	9	0	9	0	1	0	8
EF152207.1	Other	3	4	0	2	0	0	0	1	4	1	1	4	6	2	1	8	5	2	4	0	3	2	0	0	9	3	2	3	2	5	3	2	7	6	6	9	7	3	0	1	1	5	1	0	0	0	0	3
XM_013289461.1	Other	13	10	7	18	0	0	0	4	14	4	1	2	2	0	1	0	39	5	34	0	0	0	0	0	22	0	2	1	0	1	0	1	1	6	2	3	5	11	2	4	4	9	0	3	0	10	0	6
EF380015.1	phage	0	1	0	0	0	0	0	0	2	0	1	0	60	1	0	0	0	0	131	0	0	0	0	0	0	0	0	0	0	0	0	0	0	0	0	0	0	0	0	0	0	0	0	61	0	0	0	0
XM_015778467.1	Oryza	0	0	0	0	0	0	0	0	0	0	0	0	0	0	0	0	0	0	0	0	0	0	0	0	0	72	0	57	26	51	38	18	69	0	0	0	0	0	0	0	0	0	0	0	0	0	0	0
XM_001821856.2	Other	0	329	0	0	0	2	0	0	0	0	0	0	0	0	0	0	0	0	0	0	0	0	0	0	0	0	0	0	0	0	0	0	0	0	0	0	0	0	0	0	0	0	0	0	0	0	0	0
CP012611.1	Oryza	2	1	0	1	0	0	0	2	0	0	1	11	3	4	4	0	0	0	0	0	0	0	0	0	3	48	0	43	29	28	28	16	27	7	2	8	6	3	0	1	3	8	0	20	0	7	0	0
XM_015784717.1	Oryza	0	0	0	0	0	0	0	0	0	0	0	0	0	0	0	0	0	0	0	0	0	0	0	0	0	64	0	55	31	61	50	17	52	0	0	0	0	0	0	0	0	0	0	0	0	0	0	0
XM_015756460.1	Oryza	0	0	0	0	0	0	0	0	0	0	0	0	0	0	0	0	0	0	0	0	0	0	0	0	0	70	0	41	34	48	46	25	66	0	0	0	0	0	0	0	0	0	0	0	0	0	0	0
KT440643.1	rRNA	5	2	6	6	0	0	0	15	13	9	21	12	10	6	17	0	0	2	0	0	0	0	0	0	0	0	0	0	0	0	0	0	0	13	2	20	5	6	10	3	23	34	0	36	0	29	0	0
NR_103003.1	rRNA	0	0	0	0	0	0	0	0	0	0	0	0	0	0	0	0	0	0	0	0	0	0	0	0	0	0	0	0	0	0	0	0	0	0	0	0	0	0	0	0	0	0	0	0	0	0	0	0
XM_003189241.1	Other	0	323	0	0	0	7	0	0	0	0	0	0	0	0	0	0	0	0	0	0	0	0	0	0	0	0	0	0	0	0	0	0	0	0	0	0	0	0	0	0	0	0	0	0	0	0	0	0
XM_015787541.1	Oryza	0	0	0	0	0	0	0	0	0	0	0	0	0	0	0	0	0	0	0	0	0	0	0	0	0	89	0	44	38	49	40	16	54	0	0	0	0	0	0	0	0	0	0	0	0	0	0	0
AJ973460.1	manduca	1	4	1	2	0	0	0	18	6	3	5	6	7	173	27	0	0	1	1	0	0	0	0	0	0	0	0	0	0	0	0	0	0	0	2	0	0	3	0	0	12	13	0	28	0	2	0	0
AJ302908.1	rRNA	3	2	2	13	0	0	0	15	4	10	18	17	13	18	9	0	6	8	4	0	0	0	0	0	1	0	4	0	0	0	0	0	0	21	14	29	20	7	10	7	10	13	0	14	0	10	0	1
XM_015795734.1	Oryza	0	0	0	0	0	0	0	0	0	0	0	0	0	0	0	0	0	0	0	0	0	0	0	0	0	78	0	51	43	48	41	13	55	0	0	0	0	0	0	0	0	0	0	0	0	0	0	0
GU084339.1	manduca	10	22	12	7	0	0	1	12	4	2	7	18	18	4	3	0	11	2	10	0	0	0	3	1	19	0	12	0	0	0	1	0	0	7	13	17	14	2	5	1	6	7	5	5	0	5	1	1
KJ427141.1	rRNA	0	0	2	0	0	0	0	49	3	20	68	5	4	14	11	0	0	0	0	0	0	0	0	0	1	0	11	0	0	0	0	0	0	0	11	29	4	14	5	4	13	11	0	29	0	19	0	0
CP011887.1	Other	0	3	1	0	0	0	0	2	0	0	2	0	0	0	0	1	0	0	0	0	0	3	0	0	0	5	0	8	1	8	8	5	7	0	0	0	0	1	0	0	0	0	4	0	0	0	0	0
KF221116.1	rRNA	0	0	0	0	0	0	0	0	0	0	0	0	0	4	0	0	0	0	0	0	0	1	0	0	0	0	0	0	0	0	0	0	0	0	0	323	0	0	0	0	0	0	0	0	0	0	0	0
XM_015761675.1	Oryza	0	0	0	0	0	0	0	0	0	0	0	0	0	0	0	0	0	0	0	0	0	0	0	0	0	75	0	48	34	59	34	17	61	0	0	0	0	0	0	0	0	0	0	0	0	0	0	0
AP012304.1	Other	0	2	0	0	0	0	0	0	2	0	1	18	67	53	4	0	12	6	1	0	0	0	0	0	0	0	3	0	0	0	0	0	0	28	45	27	1	0	2	1	4	11	0	2	0	4	0	6
XM_015763644.1	Oryza	0	0	0	0	0	0	0	0	0	0	0	0	0	0	0	0	0	0	0	0	0	0	0	0	0	80	0	44	32	47	42	23	60	0	0	0	0	0	0	0	0	0	0	0	0	0	0	0
GU084318.1	manduca	14	20	5	9	2	0	0	20	5	9	14	17	13	16	5	0	11	5	5	1	0	0	0	2	17	0	7	0	1	2	0	0	0	5	11	15	18	1	2	6	2	9	8	3	1	10	0	2
EF380029.1	phage	0	0	1	1	0	0	0	1	0	0	1	0	38	0	0	0	0	0	152	0	0	0	0	0	0	0	0	0	0	0	0	0	0	0	0	0	0	0	0	0	0	0	0	60	0	0	0	0
XM_015761561.1	Oryza	0	0	0	0	0	0	0	0	0	0	0	0	0	0	0	0	0	0	0	0	0	0	0	0	0	70	0	38	40	39	52	21	67	0	0	0	0	0	0	0	0	0	0	0	0	0	0	0
XM_015766021.1	Oryza	0	0	0	0	0	0	0	0	0	0	0	0	0	0	0	0	0	0	0	0	0	0	0	0	0	84	0	57	23	52	41	18	52	0	0	0	0	0	0	0	0	0	0	0	0	0	0	0
GU084341.1	manduca	15	24	15	13	0	0	0	18	8	7	11	10	7	4	5	0	8	10	19	0	0	0	0	0	33	1	20	2	1	1	0	1	1	5	2	13	14	0	3	4	3	10	1	3	0	3	0	2
KF704587.1	mitochondrion	18	11	6	8	0	0	0	12	17	10	0	28	29	9	6	0	3	2	5	0	0	0	0	0	2	0	2	0	0	0	0	0	0	11	23	23	14	5	5	5	5	10	0	6	0	7	0	3
XM_013321029.1	Other	6	3	1	0	0	0	0	1	4	5	3	5	1	59	0	0	0	1	5	0	0	4	2	5	29	2	21	4	2	7	4	0	1	0	0	11	2	29	0	2	1	0	0	2	0	4	0	43
NG_051226.1	Other	0	0	2	0	0	0	0	6	4	3	1	0	0	0	1	3	0	0	2	0	0	2	0	0	0	0	1	3	0	3	0	0	2	1	0	0	0	4	3	0	0	0	2	0	0	0	0	0
CP010827.1	Other	0	0	0	0	0	0	0	0	0	0	1	0	0	0	0	0	0	0	1	0	0	1	0	0	0	2	0	0	0	0	0	0	1	0	0	2	0	0	0	0	0	0	0	0	0	0	0	0
FP340424.1	Other	4	2	2	3	0	0	0	3	2	2	2	0	0	4	0	0	12	2	7	0	0	0	0	0	2	0	0	0	0	0	0	0	0	1	0	2	3	0	2	2	4	3	0	7	0	5	0	68
XM_015771436.1	Oryza	0	0	0	0	0	0	0	0	0	0	0	0	0	0	0	0	0	0	0	0	0	0	0	0	0	71	0	59	24	49	42	23	58	0	0	0	0	0	0	0	0	0	0	0	0	0	0	0
KP209244.1	rRNA	1	0	0	0	0	0	0	6	3	8	7	35	13	11	11	1	2	3	0	0	0	0	0	2	0	0	0	0	0	0	0	0	0	13	17	38	17	12	6	10	29	14	0	2	0	13	0	1
XM_015774845.1	Oryza	0	0	0	0	0	0	0	0	0	0	0	0	0	0	0	0	0	0	0	0	0	0	0	0	0	67	0	50	39	45	42	19	64	0	0	0	0	0	0	0	0	0	0	0	0	0	0	0
XM_001827414.2	Other	0	322	1	1	0	2	0	0	0	0	0	0	0	0	0	0	0	0	0	0	0	0	0	0	0	0	0	0	0	0	0	0	0	0	0	0	0	0	0	0	0	0	0	0	0	0	0	0
XM_015765750.1	Oryza	0	0	0	0	0	0	0	0	0	0	0	0	0	0	0	0	0	0	0	0	0	0	0	0	0	73	0	52	30	55	37	17	62	0	0	0	0	0	0	0	0	0	0	0	0	0	0	0
KX044693.1	mitochondrion	14	23	12	9	0	0	0	9	20	3	3	16	16	6	1	0	9	5	8	0	0	0	0	0	8	0	4	0	0	0	0	0	0	9	12	44	8	9	6	1	11	5	0	4	0	6	0	2
KT943565.1	manduca	1	2	0	18	0	0	0	2	4	2	0	19	41	33	61	5	20	10	3	0	0	0	0	0	2	0	0	0	0	0	0	0	0	0	0	6	3	1	3	3	9	6	0	0	0	4	0	0
AF274021.1	manduca	4	6	3	10	0	0	0	8	5	8	10	3	1	30	57	0	2	0	5	0	0	0	0	0	9	0	0	0	0	0	0	0	0	33	22	4	5	6	2	5	10	4	0	6	0	25	0	0
CP003122.1	Other	0	0	0	0	0	0	0	0	4	1	0	0	0	0	0	0	0	0	0	0	0	0	0	0	2	1	0	0	0	0	0	0	1	0	0	0	0	0	0	0	1	0	1	0	0	0	0	0
KP735520.1	Other	19	30	24	1	0	0	0	30	7	4	3	3	1	0	0	0	1	0	0	0	0	0	0	0	3	0	1	0	0	0	0	0	0	0	0	0	1	0	0	1	16	18	0	100	0	57	0	0
XM_015792139.1	Oryza	0	0	0	0	0	0	0	0	0	0	0	0	0	0	0	0	0	0	0	0	0	0	0	0	0	76	0	63	29	49	40	20	48	0	0	0	0	0	0	0	0	0	0	0	0	0	0	0
XM_015756425.1	Oryza	0	0	0	0	0	0	0	0	0	0	0	0	0	0	0	0	0	0	0	0	0	0	0	0	0	79	0	64	32	47	33	13	52	0	0	0	0	0	0	0	0	0	0	0	0	0	0	0
NG_048179.1	E.coli	2	0	1	0	0	0	0	3	5	2	25	1	0	2	1	0	2	2	9	0	0	3	0	0	2	8	1	7	4	11	4	4	5	0	0	0	0	1	0	1	1	1	5	5	0	0	0	0
GU084287.1	manduca	6	22	6	19	0	0	0	11	3	9	11	15	8	9	9	0	6	5	10	0	0	0	0	1	6	0	2	1	0	0	0	0	0	9	16	25	23	2	3	6	2	4	6	9	0	12	0	3
AY672784.1	manduca	7	17	1	0	0	0	0	2	3	1	0	16	9	26	79	0	12	1	0	0	0	0	0	0	27	0	2	0	0	0	0	0	0	2	0	42	24	9	1	0	3	3	0	2	0	7	0	0
XM_015756280.1	Oryza	0	0	0	0	0	0	0	0	0	0	0	0	0	0	0	0	0	0	0	0	0	0	0	0	0	69	0	55	33	48	46	17	56	0	0	0	0	0	0	0	0	0	0	0	0	0	0	0
XM_015779409.1	Oryza	0	0	0	0	0	0	0	0	0	0	0	0	0	0	0	0	0	0	0	0	0	0	0	0	0	66	0	47	33	54	49	20	54	0	0	0	0	0	0	0	0	0	0	0	0	0	0	0
CP015132.1	Other	0	0	0	0	0	0	0	0	1	0	0	1	54	0	0	0	0	0	161	0	0	0	0	0	0	0	0	0	0	0	0	0	0	0	0	0	0	0	0	0	0	0	0	88	0	0	0	0
AB608842.1	rRNA	3	5	8	14	3	1	0	20	7	7	14	9	3	10	11	2	4	5	0	1	0	1	7	2	1	1	8	0	0	1	0	1	1	6	8	27	14	12	7	4	15	22	2	21	0	5	0	0
XM_015788296.1	Oryza	0	0	0	0	0	0	0	0	0	0	0	0	0	0	0	0	0	0	0	0	0	0	0	0	0	61	0	74	28	45	41	19	55	0	0	0	0	0	0	0	0	0	0	0	0	0	0	0
KT865767.1	rRNA	0	0	0	0	0	0	0	36	11	19	100	1	5	19	3	0	0	0	0	0	0	0	0	0	7	0	7	0	0	0	0	0	0	5	3	20	5	2	1	3	9	13	0	16	0	9	0	0
XM_015768005.1	Oryza	0	0	0	0	0	0	0	0	0	0	0	0	0	0	0	0	0	0	0	0	0	0	0	0	0	65	0	60	30	65	44	16	43	0	0	0	0	0	0	0	0	0	0	0	0	0	0	0
XR_001228561.1	Other	1	0	0	11	0	0	0	12	12	7	1	5	3	12	8	0	14	6	1	0	0	0	0	0	34	0	11	0	0	0	0	0	0	58	5	15	21	2	2	7	3	3	0	3	0	3	0	3
AB900826.1	rRNA	3	5	0	3	0	0	0	13	9	4	14	15	12	9	11	1	4	7	1	8	0	0	0	9	0	0	2	0	0	0	0	0	0	18	12	18	11	4	6	8	6	17	0	13	0	15	0	1
JF703006.1	rRNA	1	0	0	1	0	0	0	2	1	1	5	50	23	13	42	0	1	1	1	0	0	0	0	0	0	0	3	0	0	0	0	0	0	21	33	26	17	6	7	2	14	15	0	13	0	15	0	0
JQ309935.1	rRNA	4	5	1	7	0	2	0	13	6	11	25	15	7	16	8	2	2	7	6	2	1	1	8	1	1	0	6	0	0	0	0	0	0	9	3	17	11	13	9	5	16	14	0	9	0	24	1	1
XM_015788396.1	Oryza	0	0	0	0	0	0	0	0	0	0	0	0	0	0	0	0	0	0	0	0	0	0	0	0	0	69	0	61	31	39	41	17	64	0	0	0	0	0	0	0	0	0	0	0	0	0	0	0
CP013729.1	Other	0	0	0	0	0	0	0	0	0	0	2	0	1	0	3	0	0	0	0	0	0	0	0	0	0	1	0	0	0	0	0	0	0	0	1	5	3	0	0	1	1	0	0	0	0	2	0	0
XM_015778565.1	Oryza	0	0	0	0	0	0	0	0	0	0	0	0	0	0	0	0	0	0	0	0	0	0	0	0	0	74	0	67	22	40	40	22	57	0	0	0	0	0	0	0	0	0	0	0	0	0	0	0
CP014989.1	Other	0	1	0	0	0	0	0	0	0	0	2	0	0	0	0	1	0	0	0	0	0	0	0	0	1	0	0	0	0	0	0	1	0	0	0	0	0	0	0	0	0	0	0	0	0	0	0	1
JF303662.1	Other	0	1	0	1	0	0	0	0	2	1	0	0	1	0	1	0	203	21	76	0	0	0	0	0	4	0	0	0	0	0	0	0	0	1	0	0	0	0	0	0	0	1	0	0	0	0	0	1
KC413884.1	rRNA	8	5	2	13	0	0	0	4	5	4	6	25	11	17	16	0	4	7	5	0	0	0	0	0	1	0	0	0	0	0	0	0	0	14	18	45	15	5	9	2	7	11	0	21	0	14	0	0
XM_015779877.1	Oryza	0	0	0	0	0	0	0	0	0	0	0	0	0	0	0	0	0	0	0	0	0	0	0	0	0	59	0	60	34	60	43	18	47	0	0	0	0	0	0	0	0	0	0	0	0	0	0	0
AF299308.1	phage	0	0	0	0	0	0	0	3	4	3	5	0	60	0	0	0	1	0	111	0	0	0	0	0	0	0	0	0	0	0	0	0	0	0	0	0	0	0	0	0	1	0	0	96	0	0	0	0
XM_013318983.1	mitochondrion	1	1	0	0	0	0	0	0	0	2	0	0	0	0	0	0	0	0	0	0	0	0	0	0	1	0	0	0	0	0	0	0	0	0	0	0	1	0	0	0	1	0	0	2	0	1	1	0
AF413067.1	manduca	0	1	2	0	0	0	0	0	0	3	0	7	117	44	77	5	2	0	0	0	0	0	0	1	6	1	4	0	0	0	0	0	0	0	1	0	0	0	0	0	6	15	0	1	0	8	0	0
XM_015765350.1	Oryza	0	0	0	0	0	0	0	0	0	0	0	0	0	0	0	0	0	0	0	0	0	0	0	0	0	71	0	55	39	45	34	20	56	0	0	0	0	0	0	0	0	0	0	0	0	0	0	0
KJ461178.1	rRNA	4	0	3	4	0	0	0	9	6	5	22	5	6	6	6	0	0	4	2	0	0	0	0	0	0	0	4	0	0	0	0	0	0	1	5	12	2	7	5	9	25	31	0	31	0	35	0	1
XM_015775635.1	Oryza	0	0	0	0	0	0	0	0	0	0	0	0	0	0	0	0	0	0	0	0	0	0	0	0	0	69	0	62	27	52	39	19	52	0	0	0	0	0	0	0	0	0	0	0	0	0	0	0
AF187510.1	rRNA	0	3	1	3	0	0	0	6	9	6	16	2	1	3	2	0	3	3	3	0	0	0	0	1	4	0	24	0	0	0	0	0	0	3	2	8	2	36	56	31	16	18	0	24	0	18	0	2
CP015810.1	Other	0	0	0	0	0	0	0	0	2	0	8	0	0	0	0	0	0	0	0	0	0	0	0	0	0	1	0	0	0	0	0	0	2	0	0	0	0	1	0	0	0	0	0	1	0	0	0	0
XM_001817936.2	Other	0	308	0	0	0	7	0	0	0	0	0	0	0	0	0	0	0	0	0	0	0	0	0	5	0	0	0	0	0	0	0	0	0	0	0	0	0	0	0	0	0	0	0	0	0	0	0	0
FN393396.1	rRNA	4	10	7	15	0	0	0	35	7	26	22	12	6	3	11	0	5	14	6	0	0	0	0	0	0	0	0	0	0	0	0	0	0	7	4	23	15	10	11	13	1	16	0	8	0	12	0	0
NM_001046902.1	Other	3	5	2	5	0	0	0	2	6	1	1	20	13	6	4	1	10	5	5	2	1	4	0	0	21	1	7	0	0	0	0	0	1	11	1	7	2	8	1	8	12	9	2	2	2	1	1	6
XM_001822715.2	Other	0	319	0	0	0	0	0	0	0	0	0	0	0	0	0	0	0	0	0	0	0	0	0	0	0	0	0	0	0	0	0	0	0	0	0	0	0	0	0	0	0	0	0	0	0	0	0	0
KX072100.1	mitochondrion	13	8	5	9	0	0	0	27	23	12	1	19	21	9	0	0	0	0	1	0	0	0	1	0	8	0	4	0	0	0	0	0	0	5	16	36	5	6	4	0	8	4	0	14	0	22	0	2
XM_013327567.1	Other	11	15	6	0	0	0	0	10	9	2	0	0	0	0	0	0	1	0	0	0	0	0	0	0	0	0	0	0	0	0	0	0	0	0	0	1	0	0	0	0	5	8	0	187	0	61	0	0
GU084289.1	manduca	12	5	5	16	0	0	0	9	4	4	4	13	15	15	3	0	2	4	11	0	0	0	0	0	21	1	12	0	0	0	0	0	0	7	14	23	20	7	3	4	11	14	0	7	0	15	0	1
XM_015769757.1	Oryza	0	0	0	0	0	0	0	0	0	0	0	0	0	0	0	0	0	0	0	0	0	0	0	0	0	62	0	59	35	46	51	15	50	0	0	0	0	0	0	0	0	0	0	0	0	0	0	0
XM_015757748.1	Oryza	0	0	0	0	0	0	0	0	0	0	0	0	0	0	0	0	0	0	0	0	0	0	0	0	0	66	0	44	30	53	53	22	50	0	0	0	0	0	0	0	0	0	0	0	0	0	0	0
XM_015757014.1	Oryza	0	0	0	0	0	0	0	0	0	0	0	0	0	0	0	0	0	0	0	0	0	0	0	0	0	63	0	49	35	46	52	19	53	0	0	0	0	0	0	0	0	0	0	0	0	0	0	0
AK388328.1	Other	15	9	5	14	0	0	0	4	16	7	1	10	9	0	6	0	15	13	10	0	0	0	0	0	12	0	5	0	0	0	0	0	0	20	9	9	12	14	2	9	9	5	0	2	0	17	0	1
XM_015783643.1	Oryza	0	0	0	0	0	0	0	0	0	0	0	0	0	0	0	0	0	0	0	0	0	0	0	0	0	55	0	59	28	47	45	19	62	0	0	0	0	0	0	0	0	0	0	0	0	0	0	0
XM_015794367.1	Oryza	0	0	0	0	0	0	0	0	0	0	0	0	0	0	0	0	0	0	0	0	0	0	0	0	0	65	0	54	42	42	36	22	56	0	0	0	0	0	0	0	0	0	0	0	0	0	0	0
XM_001826500.2	Other	0	315	0	0	0	2	0	0	0	0	0	0	0	0	0	0	0	0	0	0	0	0	0	0	0	0	0	0	0	0	0	0	0	0	0	0	0	0	0	0	0	0	0	0	0	0	0	0
NG_021375.1	Other	0	0	0	0	0	0	0	2	6	0	2	0	0	0	0	5	2	0	0	0	0	1	0	0	0	0	0	1	0	1	0	0	3	2	0	8	2	0	7	2	0	2	3	2	0	0	0	0
XM_015762616.1	Oryza	0	0	0	0	0	0	0	0	0	0	0	0	0	0	0	0	0	0	0	0	0	0	0	0	0	67	0	47	37	40	40	26	59	0	0	0	0	0	0	0	0	0	0	0	0	0	0	0
XM_015785087.1	Oryza	0	0	0	0	0	0	0	0	0	0	0	0	0	0	0	0	0	0	0	0	0	0	0	0	0	67	0	43	28	49	47	17	65	0	0	0	0	0	0	0	0	0	0	0	0	0	0	0
KU354182.1	rRNA	0	0	0	0	0	0	0	0	0	0	0	0	0	0	0	0	0	0	0	0	0	0	0	0	0	0	0	0	0	0	0	0	0	0	0	0	0	0	0	0	0	0	0	0	0	0	0	0
XM_015783735.1	Oryza	0	0	0	0	0	0	0	0	0	0	0	0	0	0	0	0	0	0	0	0	0	0	0	0	0	61	0	51	29	44	48	20	63	0	0	0	0	0	0	0	0	0	0	0	0	0	0	0
XM_015766443.1	Oryza	0	0	0	0	0	0	0	0	0	0	0	0	0	0	0	0	0	0	0	0	0	0	0	0	0	77	0	55	31	40	40	18	55	0	0	0	0	0	0	0	0	0	0	0	0	0	0	0
XR_001548000.1	Oryza	0	0	0	0	0	0	0	0	0	0	0	0	0	0	0	0	0	0	0	0	0	0	0	0	0	61	0	46	42	46	52	13	55	0	0	0	0	0	0	0	0	0	0	0	0	0	0	0
XM_015549269.1	Other	0	309	0	0	0	5	0	0	0	0	1	0	0	0	0	0	0	0	0	0	0	0	0	0	0	0	0	0	0	0	0	0	0	0	0	0	0	0	0	0	0	0	0	0	0	0	0	0
XM_015774173.1	Oryza	0	0	0	0	0	0	0	0	0	0	0	0	0	0	0	0	0	0	0	0	0	0	0	0	0	68	0	51	28	51	37	17	63	0	0	0	0	0	0	0	0	0	0	0	0	0	0	0
HQ223341.1	Other	5	8	4	2	0	0	0	18	10	14	3	20	7	7	15	0	6	3	6	1	0	0	0	0	16	0	14	0	0	0	0	0	0	24	2	18	14	23	0	1	10	9	0	10	0	12	0	1
KT203478.1	Other	0	0	0	0	0	0	0	0	0	0	0	0	0	0	0	0	0	0	0	0	0	0	0	0	0	72	0	48	32	65	27	20	51	0	0	0	0	0	0	0	0	0	0	0	0	0	0	0
KX437305.1	rRNA	0	0	0	0	0	0	0	0	0	0	0	0	0	0	0	0	0	0	0	0	0	0	0	0	0	0	0	0	0	0	0	0	0	0	0	0	0	0	0	0	0	0	0	0	0	0	0	0
M21798.1	manduca	0	0	0	0	0	0	0	157	25	23	44	0	0	0	0	0	0	0	0	0	0	0	0	0	0	0	0	0	0	0	0	0	0	0	0	0	0	0	0	0	0	0	0	0	0	0	0	0
XM_015785285.1	Oryza	0	0	0	0	0	0	0	0	0	0	0	0	0	0	0	0	0	0	0	0	0	0	0	0	0	63	0	45	38	43	42	18	64	0	0	0	0	0	0	0	0	0	0	0	0	0	0	0
XM_015787016.1	Oryza	0	0	0	0	0	0	0	0	0	0	0	0	0	0	0	0	0	0	0	0	0	0	0	0	0	75	0	43	31	59	38	15	53	0	0	0	0	0	0	0	0	0	0	0	0	0	0	0
XM_001819744.2	Other	0	309	0	0	0	5	0	0	0	0	0	0	0	0	0	0	0	0	0	0	0	0	0	0	0	0	0	0	0	0	0	0	0	0	0	0	0	0	0	0	0	0	0	0	0	0	0	0
XM_015770135.1	Oryza	0	0	0	0	0	0	0	0	0	0	0	0	0	0	0	0	0	0	0	0	0	0	0	0	0	69	0	49	28	50	38	25	55	0	0	0	0	0	0	0	0	0	0	0	0	0	0	0
XM_015755861.1	Oryza	0	0	0	0	0	0	0	0	0	0	0	0	0	0	0	0	0	0	0	0	0	0	0	0	0	71	0	46	29	52	46	23	47	0	0	0	0	0	0	0	0	0	0	0	0	0	0	0
NR_076873.1	rRNA	0	0	0	0	0	0	0	0	0	0	0	0	0	0	0	0	0	0	0	0	0	0	0	0	0	0	0	0	0	0	0	0	0	0	0	0	0	0	0	0	0	0	1	0	0	0	0	0
FR694329.1	rRNA	0	1	0	3	0	0	0	1	1	5	5	31	29	27	26	0	0	2	2	0	0	0	0	0	0	0	2	0	0	0	0	0	0	20	17	76	22	1	1	2	7	6	0	10	0	8	0	0
FR720602.1	Other	0	0	0	0	0	0	0	2	16	0	0	0	0	0	0	0	0	0	0	0	0	0	0	0	2	2	1	2	2	1	1	0	1	0	0	1	0	0	9	2	0	0	0	0	0	0	0	0
XM_012693673.1	Other	2	1	1	1	0	0	0	17	5	11	12	18	10	14	11	0	13	0	2	0	0	0	0	0	35	0	21	0	0	0	0	0	0	4	6	35	8	20	1	4	6	5	0	11	0	8	0	0
KT160361.1	rRNA	0	311	0	0	0	0	0	0	0	0	1	0	0	0	0	0	0	0	0	0	0	0	0	0	0	0	0	0	0	0	0	0	0	0	0	0	0	0	0	0	0	0	0	0	0	0	0	0
KM507326.1	mitochondrion	0	1	0	3	0	0	0	0	1	0	0	22	17	31	5	0	1	0	1	0	0	0	0	1	3	0	0	1	0	0	1	0	1	11	41	23	12	1	2	1	6	13	0	14	0	17	0	7
CP014164.1	Other	0	0	0	0	0	0	0	0	4	0	0	0	0	0	0	0	0	0	0	0	0	0	0	0	0	0	0	0	0	0	0	0	0	0	0	1	0	0	0	0	0	0	0	0	0	0	0	0
XM_015766024.1	Oryza	0	0	0	0	0	0	0	0	0	0	0	0	0	0	0	0	0	0	0	0	0	0	0	0	0	65	0	53	25	60	33	24	52	0	0	0	0	0	0	0	0	0	0	0	0	0	0	0
XM_015791123.1	Oryza	0	0	0	0	0	0	0	0	0	0	0	0	0	0	0	0	0	0	0	0	0	0	0	0	0	66	0	41	27	54	43	27	54	0	0	0	0	0	0	0	0	0	0	0	0	0	0	0
XM_015787628.1	Oryza	0	0	0	0	0	0	0	0	0	0	0	0	0	0	0	0	0	0	0	0	0	0	0	0	0	58	0	52	35	43	45	23	56	0	0	0	0	0	0	0	0	0	0	0	0	0	0	0
XM_013340535.1	Other	2	2	0	10	0	0	0	6	11	5	2	8	5	2	9	15	15	4	7	0	1	0	0	0	25	0	10	0	1	1	0	1	1	10	7	9	10	16	2	3	8	6	0	2	0	1	0	9
XM_013292153.1	Other	14	14	3	4	0	0	0	0	12	4	0	1	2	2	0	5	24	6	23	0	0	0	0	0	5	2	3	1	0	0	2	1	2	1	3	3	2	15	4	3	1	5	0	2	0	4	0	17
U65140.1	rRNA	2	0	2	6	36	5	3	13	2	3	3	3	7	11	5	1	0	3	1	2	7	3	14	4	0	1	2	0	1	0	1	0	0	10	6	24	8	4	5	2	10	16	8	27	2	5	4	3
XM_015788265.1	Oryza	0	0	0	0	0	0	0	0	0	0	0	0	0	0	0	0	0	0	0	0	0	0	0	0	0	67	0	43	36	44	37	17	67	0	0	0	0	0	0	0	0	0	0	0	0	0	0	0
XM_003189479.1	Other	0	305	0	0	0	6	0	0	0	0	0	0	0	0	0	0	0	0	0	0	0	0	0	0	0	0	0	0	0	0	0	0	0	0	0	0	0	0	0	0	0	0	0	0	0	0	0	0
GU084326.1	manduca	18	13	5	14	0	0	0	17	5	0	12	5	12	11	4	0	14	7	10	0	0	0	0	1	23	0	13	0	0	0	0	0	0	4	6	19	9	0	5	3	4	14	1	11	0	12	1	0
KT865766.1	rRNA	0	0	0	0	0	0	0	25	6	19	84	8	5	3	7	0	0	0	0	0	0	0	0	0	2	0	3	0	0	0	0	0	0	2	7	11	2	5	0	0	9	8	0	42	0	13	0	3
GU084323.1	manduca	14	13	19	14	0	1	0	3	5	3	8	16	16	5	3	2	8	4	25	0	1	0	0	0	22	0	8	1	0	0	0	0	0	8	8	6	18	0	3	3	11	6	5	4	0	5	0	0
XM_015552150.1	Other	0	308	0	0	0	0	0	0	0	0	0	0	0	0	0	0	0	0	0	0	0	0	0	2	0	0	0	0	0	0	0	0	0	0	0	0	0	0	0	0	0	0	0	0	0	0	0	0
U11879.1	manduca	0	4	0	0	0	0	0	11	1	1	0	0	1	7	61	5	8	2	0	0	0	0	0	0	1	0	0	0	0	0	0	0	0	25	120	7	22	0	1	7	0	0	0	0	0	22	3	0
XM_015784003.1	Oryza	0	0	0	0	0	0	0	0	0	0	0	0	0	0	0	0	0	0	0	0	0	0	0	0	0	60	0	66	35	54	30	12	52	0	0	0	0	0	0	0	0	0	0	0	0	0	0	0
KT992850.1	Oryza	0	0	0	0	0	0	0	0	0	0	0	0	0	0	0	0	0	0	0	0	0	0	0	0	0	76	0	45	30	53	41	15	47	0	0	0	0	0	0	0	0	0	0	0	0	0	0	0
XM_015516012.1	Other	6	8	3	1	0	0	0	1	6	0	2	11	21	5	4	0	20	4	13	0	0	0	0	0	18	0	4	0	0	0	0	0	0	29	16	9	7	5	3	1	2	13	0	1	0	2	0	9
GU084311.1	manduca	6	10	3	5	2	1	0	4	2	1	0	14	11	10	20	1	9	3	9	1	3	2	3	1	5	1	3	1	0	1	0	0	0	10	19	29	18	0	1	2	9	5	7	10	0	19	0	0
XM_015758697.1	mitochondrion	0	0	0	0	0	0	0	0	0	0	0	0	0	0	0	0	0	0	0	0	0	0	0	0	0	67	0	57	31	51	29	26	47	0	0	0	0	0	0	0	0	0	0	0	0	0	0	0
XM_015774963.1	Oryza	0	0	0	0	0	0	0	0	0	0	0	0	0	0	0	0	0	0	0	0	0	0	0	0	0	62	0	57	35	54	31	20	49	0	0	0	0	0	0	0	0	0	0	0	0	0	0	0
NG_029013.3	Other	0	0	0	0	0	0	0	2	7	0	0	0	0	0	8	2	2	0	0	0	0	2	0	0	4	0	0	2	0	1	1	2	1	0	0	2	0	2	3	0	0	0	1	0	0	0	0	0
XM_015770528.1	mitochondrion	0	0	0	0	0	0	0	0	0	0	0	0	0	0	0	0	0	0	0	0	0	0	0	0	0	57	0	55	28	42	44	20	62	0	0	0	0	0	0	0	0	0	0	0	0	0	0	0
AJ249469.1	Other	0	0	0	0	0	0	0	0	0	0	0	0	0	282	0	0	0	0	0	0	0	0	0	0	0	0	0	0	0	0	0	0	0	0	0	0	0	1	0	0	0	0	0	22	0	2	0	0
XM_015795559.1	Oryza	0	0	0	0	0	0	0	0	0	0	0	0	0	0	0	0	0	0	0	0	0	0	0	0	0	65	0	45	40	45	48	19	45	0	0	0	0	0	0	0	0	0	0	0	0	0	0	0
KT943539.1	manduca	1	1	0	0	0	0	0	0	10	1	1	17	8	0	3	0	12	46	9	0	0	0	0	0	7	0	4	0	0	0	0	0	0	40	33	6	35	0	12	2	3	3	0	0	0	0	0	2
KM669487.1	rRNA	0	7	4	14	0	0	0	10	10	9	19	19	8	3	15	0	4	4	6	0	0	0	1	0	0	0	8	0	0	0	0	0	0	14	11	21	17	13	18	19	7	7	0	14	0	8	0	0
XM_015784935.1	Oryza	0	0	0	0	0	0	0	0	0	0	0	0	0	0	0	0	0	0	0	0	0	0	0	0	0	73	0	54	31	48	39	12	50	0	0	0	0	0	0	0	0	0	0	0	0	0	0	0
KT865836.1	rRNA	0	0	0	0	0	0	0	0	0	0	0	0	0	0	0	0	0	0	0	0	0	0	0	0	0	0	0	0	0	0	0	0	0	0	0	0	0	0	0	0	0	0	0	0	0	0	0	0
GU084268.1	manduca	11	10	9	10	0	0	0	5	5	5	4	21	18	9	11	1	13	4	14	0	0	1	0	1	12	0	8	0	0	0	0	0	0	10	13	13	21	3	1	2	3	7	0	3	0	10	0	0
XM_015782019.1	Oryza	0	0	0	0	0	0	0	0	0	0	0	0	0	0	0	0	0	0	0	0	0	0	0	0	0	57	0	53	33	46	45	14	58	0	0	0	0	0	0	0	0	0	0	0	0	0	0	0
XM_015766590.1	Oryza	0	0	0	0	0	0	0	0	0	0	0	0	0	0	0	0	0	0	0	0	0	0	0	0	0	56	0	48	32	59	49	15	47	0	0	0	0	0	0	0	0	0	0	0	0	0	0	0
XR_846891.1	Other	5	3	1	3	0	0	0	6	4	5	17	21	14	17	22	0	0	2	3	0	0	0	0	0	1	0	5	0	0	0	0	0	0	19	13	55	19	7	5	5	10	16	0	10	0	8	0	0
XR_001547905.1	Oryza	0	0	0	0	0	0	0	0	0	0	0	0	0	0	0	0	0	0	0	0	0	0	0	0	0	72	0	58	30	48	33	18	46	0	0	0	0	0	0	0	0	0	0	0	0	0	0	0
XM_015764848.1	Oryza	0	0	0	0	0	0	0	0	0	0	0	0	0	0	0	0	0	0	0	0	0	0	0	0	0	68	0	49	30	47	41	20	50	0	0	0	0	0	0	0	0	0	0	0	0	0	0	0
FP340407.1	Other	4	5	2	7	0	0	0	5	3	0	6	10	10	2	2	2	14	3	0	0	0	0	0	0	9	0	5	0	0	0	0	1	0	7	15	21	22	7	5	5	2	4	0	0	0	1	0	6
XM_015775141.1	Oryza	0	0	0	0	0	0	0	0	0	0	0	0	0	0	0	0	0	0	0	0	0	0	0	0	0	65	0	56	28	46	39	21	49	0	0	0	0	0	0	0	0	0	0	0	0	0	0	0
XM_015756330.1	Oryza	0	0	0	0	0	0	0	0	0	0	0	0	0	0	0	0	0	0	0	0	0	0	0	0	0	61	0	49	31	46	41	17	59	0	0	0	0	0	0	0	0	0	0	0	0	0	0	0
XR_001548289.1	Oryza	0	0	0	0	0	0	0	0	0	0	0	0	0	0	0	0	0	0	0	0	0	0	0	0	0	54	0	49	30	45	57	22	47	0	0	0	0	0	0	0	0	0	0	0	0	0	0	0
XM_003393566.2	mitochondrion	4	7	2	3	1	0	0	0	6	3	0	20	22	5	8	0	9	4	9	1	0	0	0	0	31	0	2	0	0	0	0	0	0	18	22	18	18	2	3	4	4	9	0	5	0	5	0	5
XM_001826152.2	Other	0	304	0	0	0	0	0	0	0	0	0	0	0	0	0	0	0	0	0	0	0	0	0	0	0	0	0	0	0	0	0	0	0	0	0	0	0	0	0	0	0	0	0	0	0	0	0	0
XM_015771390.1	Oryza	0	0	0	0	0	0	0	0	0	0	0	0	0	0	0	0	0	0	0	0	0	0	0	0	0	62	0	52	32	54	36	14	54	0	0	0	0	0	0	0	0	0	0	0	0	0	0	0
KX216372.1	rRNA	0	226	0	0	0	0	0	0	0	0	7	0	0	0	0	0	0	0	0	0	0	0	0	0	0	0	0	0	0	0	0	0	0	0	0	0	0	0	0	0	0	0	0	0	0	0	0	0
DQ207954.1	manduca	0	0	0	0	0	0	0	0	0	0	0	0	0	293	0	0	0	0	0	0	0	0	0	0	0	0	0	0	0	0	0	0	0	0	0	0	0	8	0	0	0	0	0	2	0	0	0	0
XM_015785120.1	Oryza	0	0	0	0	0	0	0	0	0	0	0	0	0	0	0	0	0	0	0	0	0	0	0	0	0	63	0	56	21	57	35	16	55	0	0	0	0	0	0	0	0	0	0	0	0	0	0	0
JQ647917.1	mitochondrion	2	1	3	4	0	0	0	22	1	5	3	33	31	13	0	0	2	0	0	0	0	0	0	0	9	1	5	1	0	0	0	0	0	6	21	31	7	5	8	2	6	6	0	18	0	19	0	3
AF423801.1	rRNA	6	2	9	16	0	0	0	3	8	2	10	12	6	1	10	0	9	9	2	0	0	0	0	0	1	0	3	0	0	0	0	0	0	5	4	35	4	11	6	3	11	30	0	48	0	26	0	0
XM_015756203.1	Oryza	0	0	0	0	0	0	0	0	0	0	0	0	0	0	0	0	0	0	0	0	0	0	0	0	0	68	0	50	33	44	52	11	45	0	0	0	0	0	0	0	0	0	0	0	0	0	0	0
XM_012691391.1	Other	0	0	0	0	15	0	0	0	0	0	0	0	0	0	0	19	0	0	0	0	0	0	3	0	0	0	0	0	0	1	0	0	1	2	0	0	0	0	0	0	0	0	15	0	0	0	0	0
XM_013342307.1	Other	7	7	1	4	0	0	0	21	56	17	17	1	1	1	0	0	11	6	11	0	0	0	0	0	16	0	6	0	0	0	0	0	0	1	0	12	2	16	4	6	5	4	0	4	0	0	0	7
XM_004987821.1	Other	9	25	1	0	0	0	0	0	8	6	0	6	12	7	7	0	29	6	22	0	0	0	0	0	16	0	4	0	0	0	0	0	0	6	0	16	11	2	2	3	3	4	0	2	0	3	0	12
AF421267.1	rRNA	5	4	3	16	0	0	0	7	1	5	6	17	11	17	17	0	8	5	1	0	0	0	0	0	1	0	1	0	0	0	0	0	0	14	14	27	9	6	7	5	15	23	0	23	0	13	0	0
CP001392.1	Other	0	3	0	0	0	0	0	2	1	1	77	0	0	0	1	0	0	0	0	0	0	1	0	0	0	3	0	2	3	3	4	1	0	1	1	0	0	0	0	0	0	0	2	3	0	0	0	0
KT306548.1	rRNA	0	5	2	3	0	1	7	5	5	4	11	12	12	14	12	0	4	7	3	7	2	2	2	0	2	0	5	1	0	0	0	0	0	8	8	26	13	14	18	13	7	10	1	6	0	11	0	0
FN390403.1	rRNA	0	297	0	0	0	0	0	0	0	0	5	0	0	0	0	0	0	0	0	0	0	0	0	0	0	0	0	0	0	0	0	0	0	0	0	0	0	0	0	0	0	0	0	0	0	0	0	0
[truncated: 41,941 more rows]
[truncated: 19 more columns]
