# Supplementary material for: An analysis of 67 RNA-seq datasets from various tissues at different stages of a model insect, Manduca sexta
Source: BMC Genomics. 2017 Oct 17;18:796. doi: 10.1186/s12864-017-4147-y (PMC5645894; doi:10.1186/s12864-017-4147-y)
Supplement: Supplementary file 6 — Expression of genes in OGS2.0. FPKM values of genes in OGS2.0 calculated by RSEM. (XLSX 6733 kb) [file 12864_2017_4147_MOESM6_ESM.xlsx]

## Sheet: FPKM
gene_id	gene description	H-L2-D1	H-L3-D1	H-L4-12h	H-L4-Late	H-L5-12h-S	H-L5-D2-S	H-L5-preW-S	H-P-Late	H-A-D1	H-A-D3	H-A-D7	F-L4-Late	F-L5-D1	F-L5-preW	F-L5-W	F-P-D1~3-S	F-P-D15~18	F-A-D1~3	F-A-D7~9	W-E-3h-S	W-E-Late-S	W-L1-D1-S	W-L2-D1-S	W-L3-D1-S	G-L2	G-L3-Late-S	G-L4-0h	G-L4-12h-S	G-L4-Late-S	G-L5-1~3h-S	G-L5-D1-S	G-L5-preW-S	G-L5-W-S	G-L5-W	G-P-D1	G-P-D15~18	G-A-D3~5	MT-L5-preW	MT-A-D1	MT-A-D3	M-L4-Late	M-L5-12h	M-L5-12h-S	M-L5-preW	M-L5-preW-S	M-L5-W	M-L5-W-S	T-P-D3
Msex2.00001	E3 ubiquitin-protein ligase UBR1-like	11.29	11.92	11.83	6.92	1.39	1.77	3.35	3.92	13.58	7.61	11.25	7.68	7.04	17.82	6.81	20.97	24.93	26.09	44.11	1.65	2.35	3.82	0.79	1.34	27.8	6.89	11.79	2.45	4.61	3.51	2.79	15.26	18.15	25.92	3.29	4.25	9.18	27.35	27.06	21.91	11.65	9.43	2.69	17.55	3.88	30.11	8.28	41.05
Msex2.00002	putative Ras-related protein Rab-33	4.04	2.57	1.13	4	1.68	2.77	0	0.47	4.69	0.16	0.98	13.86	33.5	0.54	1.59	2.38	6.02	7.99	9.46	11.09	2.15	2.08	0	1.24	7.48	4.92	8.67	1.89	8.15	5.95	3.71	4.27	7.73	9.09	6.53	6.23	8.47	2.7	6.02	4.76	3.35	12.34	5.34	0.74	0	1.62	0.81	1.57
Msex2.00003	myotubularin-related protein 5	3.86	4.71	4.51	1.91	0.82	0	0	1.28	5.61	3.79	7.06	1.65	1.83	0.17	0.53	5.08	9.2	4.08	13.79	1.84	1.24	1.25	0.6	0.27	3.54	2.09	1.54	0.65	0.26	1.01	1.3	1.36	1.73	2.17	1.15	2.99	1.61	4.7	5.7	4.92	2.97	3.04	1.22	0.34	0.25	1.23	0	5.42
Msex2.00004	myotubularin-related protein 5	3.1	3.69	4.56	1.46	0	0	0	1.69	4.89	2.83	1.81	1.63	0.88	0.04	0.67	4.88	7.33	3.36	10.27	1.45	1.33	0.65	0.84	0.33	3.24	1.26	2.33	0.13	0.21	0	1.25	0.48	1.09	1.58	0.23	1.31	1.07	3.41	3.9	2.95	1.8	3.2	0.66	0.07	0	0.44	0	4.04
Msex2.00005	protein kinase C and casein kinase substrate in neurons protein 1	16.45	14.43	13.11	13.87	16.02	10.08	15.4	24.27	65.76	29.89	18.79	25.24	22.67	5.77	10.36	72.83	51.7	36.76	33.58	7.55	26.74	46.47	10.32	14.29	108.66	124.6	97.15	72.36	128.69	115.96	80.84	25.5	18.22	13.94	18.92	47.33	79.97	105.63	53.7	81.15	24.48	19.97	15.65	13.25	11.24	25.45	19.34	40.25
Msex2.00006	UHRF1-binding protein 1-like	1.51	2.17	1.58	0.94	0.42	0.53	0.21	0.49	2.6	1.55	1.72	4.24	3.08	1.61	2.63	4.35	4.62	2.07	4.85	1.05	1.3	1.1	0.61	0.11	4.39	1.61	2.39	0.85	1.2	0.77	1.42	3.07	2.24	6.47	4.18	4.02	3.56	6.18	3.54	3.13	1.78	2.28	0.39	1.02	0.06	1.39	0.35	6.76
Msex2.00007	uncharacterized LOC101742085	0.06	0.2	0	0.07	0	0	0	0.38	0.94	0.55	3.58	0.11	0.14	0.07	0.73	15.35	0.51	0.49	0.37	0.33	1.09	0	0	1.2	0.12	0	0	0.18	0	0.17	0.57	0.42	1.29	0.44	0.2	0.22	0.15	0.29	0	0.38	0.07	0.03	0	0	0	0.09	0	475.8
Msex2.00008		20.95	43.75	6.36	23.97	59.08	90.11	174.67	42.74	52.76	17.28	106.79	12.11	4.05	9.3	16.58	77.12	18.64	24.07	20.42	2.01	40.62	26.44	36.23	231.15	148.69	27.82	131.69	17.31	19.83	24.69	24.31	50.64	61	29.48	4.81	28.7	8.8	41.39	16.03	60.46	7.79	9.96	27.24	26.87	128.4	62.27	234.61	1.79
Msex2.00009	SWI/SNF-related matrix-associated actin-dependent regulator of chromatin subfamily E member 1	28.57	23.7	19.55	3.27	7.39	10.25	10.47	4.51	17.33	11.28	6.88	19.67	13.97	2.16	4.22	51.1	54.16	13	49.96	26.6	16.2	30.36	3.64	3.43	57.16	31.5	18.56	14.78	17.04	9.68	21.7	14.56	19.4	12.47	16.24	24.71	19.75	19.9	17.2	16.66	10.6	16.6	19.33	3.18	3.55	3.08	2.64	54.57
Msex2.00010	RNA-binding protein 41-like	10.53	9.61	6.3	3.08	12.07	11.77	12.47	2.58	6.29	7.14	1.89	6.8	5.13	1.88	3.94	26.38	18.04	3.74	17.85	38.14	20.46	15.02	10.53	10.11	27	18.2	6.46	9.86	7.88	6.46	10.43	30.21	43.52	24.66	20.54	19.94	18.26	4.24	10.42	8.15	3.68	4.87	10.07	2.87	6.52	9.28	19.74	14.44
Msex2.00011	ecto-NOX disulfide-thiol exchanger 2-like	9.6	8.09	4.47	3.09	9.79	13.4	9.25	1.89	3.68	4.84	2.73	12.89	9.51	2.78	6.35	20.04	12.18	4.24	12.42	11.41	24.41	19.97	5.49	4.12	15.55	17.72	5.97	10.22	14.28	7.32	8.38	15.76	27.83	19.05	12.18	11.63	10.15	4.55	7.03	10.64	5.49	6.75	11.37	2.32	4.5	7.14	11.09	11.53
Msex2.00012	cathepsin O-like	11.08	8.08	7.95	4.77	4.76	1.96	6.65	0.59	1.49	0.91	1.92	8.74	5.38	16.24	23.1	39.96	11.81	1.82	10.17	6.66	4.88	6.43	1.55	0.87	8.19	3.42	1.53	1.73	1.45	0.41	0.44	21.69	34.41	79.72	29.6	6.05	3.2	5.29	2.42	2.23	16.07	16.93	8.08	2.68	1.69	3.93	2.65	11.11
Msex2.00013	cathepsin O-like	0.32	1.21	0.83	0.55	8.35	8.71	2.56	2.63	1.73	3.31	2.74	1.65	2.35	1.08	3.48	40.45	1.32	0.64	1.63	0.63	1.56	0.22	1.21	1.99	0.5	3.06	0.3	0.23	0.73	0.66	0.72	1.62	1.13	1.33	12.1	2.95	0.47	1.03	0.27	0.21	3.83	8.48	15.07	0.35	1.83	0.56	1.66	0.3
Msex2.00014	aldose 1-epimerase	9.81	6.34	5.77	1.35	6.24	9.48	33.88	2.77	5.39	7.44	6.41	29.04	37.7	10.5	7.58	35.39	42.91	11.65	29.73	19.77	34.69	32.51	13.69	17.05	69.47	30.49	13.22	16.94	22.65	7.17	8.56	68.39	28.41	34.36	19.27	203.92	46.5	12.39	4.12	4.91	3.76	28.95	29.45	4.84	7.73	3.66	4.73	2.38
Msex2.00015	tryptophan 2,3-dioxygenase	40.07	29.77	15.98	48.49	102.19	112.4	7.85	13.58	13.12	28.44	19.79	436.41	430.73	5.29	7.04	78.96	151.52	73.9	91.12	168.58	58.6	107.1	50.3	153.46	17.6	57.42	26.33	22.63	7.54	8.98	1.59	0.52	0.12	0.37	0.67	30.91	14.39	1.05	35.89	19.22	22.12	89.55	196.39	1.5	0.74	1.44	1.63	13.03
Msex2.00016	probable protein phosphatase 2C T23F11.1	6.5	9.05	7.03	1.41	2.87	1.97	5.79	2.53	12.42	6.93	5.04	9.72	9.6	5.35	10.35	18.96	30.28	15.33	22.69	6.3	4.58	7.31	2.08	4.74	24.91	9.1	19.16	8.74	8.8	13.68	14.66	12.56	13.49	32.21	17.28	23.53	34.4	21.55	9.65	17.8	5.78	10.71	1.55	8.48	3.73	20.39	6.53	239.96
Msex2.00017	transient-receptor-potential-like protein	1.64	0.75	0.13	0.08	0.42	0.2	0.19	396.48	763.26	893.02	197.3	2.75	0.03	0.01	0.06	0.36	0.03	0.1	0.17	0.36	0.43	0.13	0.28	0	0.1	0.46	0.06	0	0	0.05	0	0	0.27	0.14	0.01	0	0.07	0.09	0.18	0.02	0.05	0.01	0	0	0	0.07	0	1.39
Msex2.00018	tektin-1	0	0.06	0	0	0	0	0	5.09	19.68	32.77	5.92	0.63	0.07	0	0	6.23	0	0.18	0	0	0	0.29	0	0	0.13	0.6	0	0	0	0	0	0	0.12	0.1	0	0	0	0.07	0.37	0.29	0.09	0	0	0	0	0	0	204.11
Msex2.00019	transient receptor potential protein	0.66	0.32	0.07	0.06	0.12	0	0	2.74	4.48	1.75	1.3	0.02	0.03	0	0.02	0.09	2.04	0.42	1.61	1.44	7.87	1	0	0.49	0.64	0.98	0.98	0.26	0.31	0.19	0.21	0.12	0.16	0.13	0.23	1.26	0.51	0.13	0.08	0.07	0.06	0	0.04	0.04	0.23	0.01	0	1.22
Msex2.00020	FMRFamide-related peptides-like	1.49	0.59	0.13	0	0	0	0	0.37	0.69	0.41	0	0	0	0	0	0	0	0	0.35	0	2.82	1.85	0	0	0	0.45	0	0	0	0	0	0	0	0	0.07	0	0	0.08	0	0	0	0	0	0	0	0.16	0	0
Msex2.00021	proteasome subunit alpha type-1	94.31	53.91	53.76	5.23	22.64	21.5	61.89	25.09	36.34	44.29	13.62	28	54.94	12.56	28.85	53.89	88.7	27.71	64.88	118.62	50.84	41.52	18.1	21.37	117.78	25.45	40.03	32.33	25.83	15.43	26.57	56.18	19.98	56.63	20.08	36.89	26.38	50.2	22.92	25.67	16.77	55.36	20.27	70.1	50.72	291.77	249.5	47.76
Msex2.00022		0	0	0	0	0	0	0	0	0	0	0	0	0	0	0	0	0	0	0	0	0	0	0	0	0	0	0	0	0	0	0	0	0	0	0	0	0	0	0	0	0	0	0	0	0	0	0	0
Msex2.00023		0.33	0.37	0	0.07	0	0	0	0.12	0.37	0	0.83	0	0.32	0.18	0.1	0	0.07	0.1	0	0	0	0	0	0	0.47	0	0.15	0	0	0.31	0	0	0	0.21	0.42	0.46	0.63	0.15	0.21	0	0.39	0.1	0	0.44	0	0.15	0	0.21
Msex2.00024	protein kibra-like	5.65	7.69	5.15	1.97	1.6	0.51	6.28	2.38	10.07	7.03	9.1	17.83	5.09	1.22	4.8	18.13	15.49	12.58	23.61	1.87	3.32	6.06	0.62	2.66	14.45	9.1	9.54	2.88	4.77	3.24	5.42	7.98	7.65	8.24	5.66	10.43	11.41	14.95	12.01	11.89	8.45	6.82	4.18	0.88	0.25	4.46	1.73	6.16
Msex2.00025	protein kibra	7.95	10.32	5.74	2.07	1.94	0	0	2.04	12.16	5.47	1.82	19.58	5.31	1.62	4.29	14.58	22.49	12.73	23.95	1.46	4.03	5.46	0	3.31	8.76	1.08	7.37	0.79	0	3.85	0	1.45	2.64	7.55	4.22	9.66	10.8	9.38	6.5	8.3	10.86	6.03	2.86	1.93	0	5.5	1.51	4.75
Msex2.00026	protein FAM114A2	6.48	7.17	7.74	8.72	10.42	6.25	5.67	4.08	18.48	9.02	3.95	31.99	29.68	13.34	26.59	61.21	11.95	5.6	15.21	15.47	13.04	22.3	0.59	8.87	20.17	22.54	13.46	11.86	35.52	20.41	24.33	39.36	46.16	60.55	28.88	18.86	21.28	16.42	10.63	12.83	17.21	18.75	15.16	4.55	9.01	11.27	7.06	26.35
Msex2.00027	uncharacterized LOC101739714	30.45	23.92	26.88	6.53	16.54	12.71	73.91	2.18	9.38	0.85	1.28	0.62	1.58	1.29	0.17	5.9	26.5	1.47	44.23	21.49	48.23	6.56	6.29	5.26	165.1	20.27	10.01	2.94	2.38	6.84	21.86	44.19	12.94	10.62	0.47	0.07	0.07	17.54	2.11	4.44	18.46	21.5	18.18	3.33	3.21	1.6	4.59	1.83
Msex2.00028	ATP-dependent DNA helicase PIF1-like	3.44	1.34	3.92	0	0	0	0	0.5	0	2.68	0	0.58	1.41	0	0	1.2	2.84	7.65	0	0	0	2.61	0	0	0	0.78	1.61	0	0	0	0	2.5	0.85	0.52	0	0	7.04	1.04	29.8	5.6	0	0	0	0.37	0	0	0	0
Msex2.00029		0.64	0	0.24	0.41	0	0	0	0.93	0.18	3.9	5.67	2.57	1.13	0.07	0	1.26	1.06	3.26	0.22	0	0	0	0	0	0.67	0	0	0	1.02	0	0	0	0	1.09	1.29	0.79	2.05	1.34	6.39	4.43	0.57	0.89	0.92	0.13	0	0.15	0	0.45
Msex2.00030		1.59	0.7	0.48	0.41	0	0	0	2.57	10.45	6.82	0.73	0.15	0.71	0	0.38	4.21	0.66	12.94	4.46	0	0	2.5	0	0	0.27	0	0.89	0	0	0.62	2.02	4.66	2.11	1.12	49.47	2.6	10.82	1.32	16.82	7.28	0.19	0	0	0	0	0.15	0	31.6
Msex2.00031	uncharacterized LOC101739436	21.28	16.96	9.72	11.57	7.43	0.38	9.36	14.28	59.73	47.02	24.48	29.45	14.19	11.03	14.56	53.45	46.3	30.32	53.88	12.59	14.29	16.44	2.02	7.62	44.9	20.26	24.77	3.4	9.15	8.49	10.29	71.55	647.02	492.29	22.08	25.56	19.77	141.36	44.4	55.23	22.89	35.03	12.33	33.5	14.16	54.87	28.96	22.29
Msex2.00032	homeodomain-interacting protein kinase 2	24.92	34.22	23.76	13.7	1.7	1.81	1.94	8.17	28.61	20.28	31.38	7.25	4.95	1.5	4.47	27.08	25.37	26.57	27.89	3.18	2.76	7.33	0.31	1.21	19.89	6.64	20.68	2.3	6.4	5.99	5.71	14.21	13.41	13.95	9.93	9.81	5.11	63.36	31.59	40.69	15.99	15.92	5.09	10.11	1.45	12.51	2.48	12.48
Msex2.00033		10.24	13.43	12.48	8.71	1.71	1.13	4.96	3.7	9.3	8.59	7.71	3.86	1.49	0.52	2.69	34.85	12.3	9.52	8.63	2.57	1.7	11.56	0.59	3.27	7.47	19.87	7	10.54	20.64	10.31	17.81	45.1	38.56	2.85	8.61	7.65	1.81	31.55	18.33	15.91	6.99	6.6	10.08	4.07	0.97	7.21	4.79	5.92
Msex2.00034	uncharacterized LOC101746690	0.18	0.2	0.11	0.03	0	0	0	0	0.68	0.11	0.32	0	0.03	0	0	0	0.07	0	0.15	0.06	0.79	0.21	0	0	0.09	0	0	0.14	0	0	0	0.13	0.29	0.02	0	0	0	0.02	0	0.11	0.13	0.12	0.05	0	0	0	0	0.45
Msex2.00035	nuclear transcription factor Y subunit alpha	4.72	4.64	3.32	2.2	4.52	1.69	4.97	2.59	3.36	3.44	2.09	8.25	5.11	1.78	4.67	8.11	14.01	5.38	11.57	35.03	13.55	8.09	2.7	4.06	8.38	6.46	2.8	4.39	4.48	4.44	4.15	4.77	16.36	17.06	15.63	12.33	10.53	3.91	8.82	8.85	3.69	3.07	3.5	2.44	2.87	5.22	5.75	10.42
Msex2.00036	uncharacterized LOC101738833	17.67	13.33	5.2	1.74	5.75	5.65	8.88	2.36	6.44	4.62	0.69	16.88	14.75	1.01	2.56	22.72	25.6	3.85	30.06	35.01	30.13	19.89	6.59	5.69	20.79	19.99	6.16	8.95	9	10.31	7.66	3.67	9.32	9.74	18.85	13.17	8.4	3.26	9.62	4.4	6.34	9.89	13.43	0.98	0	1.2	2.48	718.32
Msex2.00037	N-alpha-acetyltransferase 15, NatA auxiliary subunit	16.77	19.56	15.89	5.31	1.19	0.41	1.51	5.79	11.42	10.58	6.84	54.96	38.86	3.38	11.39	12.76	55.58	10	48.74	4.7	4.9	11.1	3.18	1.62	26.87	12.64	10.51	8.28	10.26	4.16	4.67	3.15	6.5	24.72	16.52	26.44	18.44	16.72	15.71	11.82	19.44	26.6	5.15	3.94	0.78	6.51	1.15	30.86
Msex2.00038	uncharacterized LOC105842505	20.79	33.28	13.6	185.94	53.93	41.9	20.3	26.94	79.6	52.34	56.42	11.73	9.78	3.7	5.84	6.06	10	20.79	24.25	1.85	7.5	5.46	1.53	6.68	11.11	3.7	3.18	0.17	0.98	0.64	0.21	0	0.47	1.99	0.66	3.26	4.42	9.59	18.51	9.61	100.46	24.67	7.53	4.69	1.06	11.43	3.87	9.86
Msex2.00039	DCMP deaminase	6.84	6.72	5.2	5.09	44.42	29.12	27.19	3.09	3.77	9.93	4.02	11.5	6.87	1.65	4.94	22.94	11.14	4.47	15.49	255.52	63.91	16.15	80.12	39.38	12.2	41.55	1.3	22.89	23	11.87	22.82	21.78	35.13	9.26	18.79	25.61	83.32	1.13	5.3	4.54	4.27	4.7	35.52	2.65	21.79	3.1	16.64	9.01
Msex2.00040	glucose dehydrogenase [FAD, quinone]-like	0.29	0.2	0.58	3.79	11.22	8.09	4.66	10.44	17.54	7.65	4.8	2.39	0.51	0.03	1.46	0.58	4.14	0.45	0.3	0.34	1.33	0	0	0	1.81	6.04	3.03	0.16	1.6	0.31	0	0.23	1.07	1.79	1.05	3.14	0.56	1.21	0.39	0.34	2.5	6.48	4.5	0.22	0.22	0.81	0.41	0.41
Msex2.00041	alpha-(1,3)-fucosyltransferase C-like	2.59	5.4	1.07	1.12	3	2.22	0	0.55	3.72	2.77	2.68	15.49	8.62	0.38	1.2	3.05	8.73	3.95	9.74	4.51	0.61	3.45	1.49	1.42	4.08	2.33	3.27	3.78	7.45	11.85	12.6	4.22	28.24	47.06	22.96	22.91	19.28	6.75	5.37	6.83	5.31	8.35	3.69	1.12	0	2.32	1.14	2.56
Msex2.00042		23.78	15.71	23.34	9.92	18.67	114.73	30.72	8.26	27.99	47.27	613.1	116.4	85.97	7.59	44.13	76.12	97.53	42.07	24.84	79.75	4.08	33.96	83.34	73.54	78.71	85.15	100.25	54.73	38.7	25.03	46.14	102.75	58.8	107	293.81	145.39	82.96	73.85	149.35	153.67	56.37	54.46	44.48	23.75	0	65.09	45.04	101.43
Msex2.00043		0	0	0	0	0	0	0	0	0	0	0	1.43	0	0.41	0	0	0.42	0	0.7	0	0	0	0	0	0	0	0	0	0	0	0	0	0	0	0	0	0	0	0	0	0	1.12	0	0	0	0	0	0
Msex2.00044	carbonic anhydrase-related protein 10	5.2	2.12	2.19	0.08	1.67	3.58	4.38	1.91	35.24	32.38	8.98	94.53	67.13	7.56	16.27	35.72	5.97	8.39	11.68	1.25	7.9	5.23	1.16	3.19	1.2	9.82	0.76	1.22	0.44	0.4	0	0.25	0.23	1.26	1.03	0.97	1.33	2.03	3.56	3.07	22.21	31.72	23.03	4	2.95	8.49	7.59	23.12
Msex2.00045	alpha-(1,3)-fucosyltransferase C-like	0.13	0	0.07	0.04	0	0	0	0	0.03	0	0.98	0.31	0.45	0.02	0.06	0.11	0.09	0.02	0.2	0.05	0	0.06	0	0	0.13	0.08	0.06	0.11	0.09	0	0	0.11	0.1	0.37	0.18	0.2	0.17	0.14	0.33	0.24	0.12	0.18	0	0.04	0	0.14	0	7.98
Msex2.00046	uncharacterized LOC101737530	0.08	0.03	0.08	0	0	0	0	0	0.08	0	4.44	0.34	0	0	0.12	0.26	0.26	0.18	0	0	0	0	0	0	0.09	0	0	0	0.22	0	0	0	0	0.28	0.23	0.41	0.16	0.32	0.58	0.1	0.38	0.11	0	0.06	0	0	0	0.28
Msex2.00047	alpha-(1,3)-fucosyltransferase C-like	0.1	0	0	0	0	0	0	0	0	0	0	0.07	0	0	0	0.09	0	0.08	0	0	0	0	0	0	0.06	0	0	0	0	0	0	0	0	0	0	0	0.05	0	0.35	0	0.04	0	0.1	0	0	0.07	0	1.86
Msex2.00048		1.04	1.9	0.48	0.47	0.26	0.49	0.06	0.32	0.49	0.5	7.11	2.28	1.14	0.09	0.17	1.65	1.99	341.26	1.71	2.66	0.25	0.49	0.23	0	1.45	0.43	1.5	0.35	0.35	0.23	0.39	0.06	0.18	0.35	1.7	4.02	1.6	1.32	118.68	1.41	1.8	0.52	0.17	0.23	0.03	0.64	0.17	57.89
Msex2.00049	alpha-(1,3)-fucosyltransferase C-like	0	0	0	0.13	0	0	0	0	0.09	0	0.18	0	0	0	0	0.2	0.13	0	0	0	0	0	0	0	0	0	0	0	0	0	0	0	0	0	0	0	0	0	0	0.08	0.09	0	0	0	0	0.07	0	53.12
Msex2.00050	T-complex protein 11-like protein 1	12.5	10.76	9.94	11.58	21.19	12.72	19.4	4.05	17.08	8.96	4.89	36.25	24.78	17.9	30.01	35.03	20.12	9.91	20.36	11.95	17.4	11.77	9.11	5.06	63.36	31.62	17.38	12.09	24.04	15.44	19.58	209.88	171.79	244.93	83.5	31.43	38.01	12.62	12.37	15.86	25.19	22.78	13.54	8.62	6.28	60.24	34.19	92.17
Msex2.00051	RNA polymerase II-associated factor 1 homolog	12.67	12.36	10.07	3.13	9.35	6.62	12.94	9.46	13.5	21.11	6.59	13.64	9.19	4.89	6.83	36.65	32.79	7.35	36.2	44.22	27.8	17.85	4.83	4.45	13.08	21.13	3.85	14.42	10.79	8.63	11.33	15.45	21.07	14.92	9.15	12.55	12.15	9.16	10.36	12.02	7.11	10.52	11.87	3.89	6.09	6.68	12.58	15.81
Msex2.00052	nucleosome assembly protein	306.34	270.9	226.73	7.04	31.55	62.76	146.26	101.47	136.62	223.25	116.3	264.19	139.2	100.91	59.97	423.02	537.41	56.36	502.03	422.23	161.47	232.1	99.48	107.36	393.05	213.01	180.11	123.31	114.93	51.63	90.81	46.82	231.74	93.06	48.82	70.67	58.08	148.53	89.23	114.1	110.13	172.18	151.5	31.44	27.49	43.95	36.43	396.49
Msex2.00053	stromal interaction molecule 1	14.27	11.23	9.97	5.98	4.79	2.88	5.87	4.62	19.88	10.68	9.99	18.59	12.81	4.42	4.27	13.27	27.64	22.58	31.11	9.43	11.15	13.24	1.7	8.1	28.08	11.07	16.97	7.27	8.68	11.85	8.09	18.23	27.73	21.7	13.94	22.71	29.75	15.89	37.15	43.79	11.56	13.78	6.81	6.72	4.93	10.16	3.67	19.95
Msex2.00054	cAMP-responsive element-binding protein-like 2	40.05	41.96	13.48	5.02	3	2.97	0	3.79	25.24	15.46	32.17	15.68	17.01	4.68	10.33	10.21	55.25	47.51	85.99	16.71	1	2.9	10.94	3.28	11.91	4.03	6.4	0.97	2.36	0.95	3.91	0.9	10.61	72.15	60.02	27.65	23.27	24.63	35.63	24	12.44	11.41	1.77	7.16	4.68	14.47	5.61	14.74
Msex2.00055		0	0	0	0.24	0	0	0	0	0.31	0	1.9	0	0	0.06	0	0	0.2	0.33	1.35	0	0	0	0	0	0	0	0.26	0	0	0	0	0	0.46	0.29	0.42	1.07	0.21	0	0.69	0.82	0	0.31	0	0.15	0	0	0	0.39
Msex2.00056	neuropeptides capa receptor-like	0.19	0	0	0.04	0	0	0	0.14	0.05	0	0.42	0.04	0	0.06	0	0	0.13	0	0.23	0	0	0	0	0	0	0	0	0	0	0	0	0	0	0.15	0.26	0.05	0.25	0.09	0.1	0.17	0.03	0	0	0	0	0.04	0	0.37
Msex2.00057	histone acetyltransferase KAT2A	8.15	9.76	7.44	2.83	1.85	4.82	3.27	1.89	6.4	3.93	2.95	12.26	6.89	3.44	7.45	13.22	19.5	7.69	26.63	7.54	6.62	4.72	0.42	1.76	11.77	7.68	6.03	4.87	2.89	2.69	4.41	7.6	13.98	22.73	12.44	12.06	13.77	8.99	10.95	9.98	5.68	5.96	3.15	2.84	1.76	4.95	2.86	21.78
Msex2.00058	protein goliath	3.26	2.72	3.1	23.97	14.69	3.94	3.31	19.59	32.21	35.75	15.34	35.16	4.48	9.22	11.13	85.99	22.94	6.72	19.1	6.37	10.29	8.1	1.42	3.49	51.14	28.74	21.5	10.75	50.23	18.52	12.81	26.32	17	15.64	15.63	6.01	8.37	9.84	10.69	8.21	23.21	5.15	4.31	5.2	5.68	17.18	17.26	3.02
Msex2.00059	cytoskeleton-associated protein 5	7.34	10.17	6.36	2.3	0.28	1.27	0.83	3.1	8.69	9.03	9.33	4.74	3.12	2.25	2.11	19.09	20.18	5.78	26.09	3.15	2.42	2.54	0.22	0.63	5.5	4.44	2.17	2.21	1.88	1.26	2.58	2.65	8.92	12.65	4.15	5.71	5.74	9.35	7.63	6.76	2.74	3.38	1.76	1.13	1.04	2.83	1	50.09
Msex2.00060	zinc finger CCCH domain-containing protein 11A-like	14.11	17.86	21.22	4.3	1.93	0	6.49	9.09	17.77	11.68	5.95	15.39	15.72	1.29	3.55	15.59	67.21	17.04	108.04	18.19	11.07	15.5	2.74	0.48	22.89	14.49	18.31	17.92	23.92	12.26	21.46	4.73	11.91	12.28	7.01	11.57	7.07	18.02	21.72	23.84	12.22	17.27	7.64	7.83	1.99	4.06	1.09	157.46
Msex2.00061	uncharacterized LOC106141335	2.03	2.19	2.7	0.44	0.87	0	1.2	0.67	2.13	0.31	3.73	7	3.8	0.39	0.67	4.03	13.71	1.6	15.96	13.28	2.88	4.58	0	0	3.62	4.15	1.7	1	2.27	0.39	4.19	0.74	2.02	1.07	0.62	1.07	1.27	1.03	3.45	2.22	3.74	3.52	2.77	0.33	0.88	0.34	0.39	7.3
Msex2.00062	paired box protein Pax-6-like	0.61	0.55	0.49	0	0	0	0.26	0.29	1.71	0.84	4.14	0	0.08	0	0	0	0	5.33	0.09	0.37	0	0	0	0	0	0	0	0	0	0	0	0	0	0	0	0	0	0.02	32.22	0.25	0.08	0	0	0	0	0	0	0
Msex2.00063	uncharacterized LOC106135644	2.02	0.52	0.18	0	2.02	0.48	0.7	0	0.54	1.09	0.81	0	0	0	0	0.31	0	1.15	0	0	0.48	2.09	0.38	0.2	0.1	0	0.22	0	0	0	0	0	0.39	0	0	0	0	0	3.28	0.18	0	0	0	0	0	0.04	0	1.59
Msex2.00064	uncharacterized LOC101744084	2.17	0.57	1.42	0	1.71	0	0	0	0	0	0.27	36.02	27.62	8.87	0.04	0.15	11.74	0.21	0	0	10.17	60.23	32.62	17.5	0.65	9.87	1.3	7.17	2.62	0.45	0	0.85	0	0.04	0.24	3.14	0	0.32	0.29	0	0.9	5.75	22.26	1.01	2.42	0	0	0
Msex2.00065	uncharacterized LOC105841802	0	0	0	0	0	0	0	0	0.17	0	0	0	0	0.03	0.05	0.3	0.16	0.09	0.05	0.28	0	0	0	0	0	0	0	0	0	0	0	0	0	0	0	0.18	0	0.18	0.1	0.15	0	0	0	0	0	0.07	0	15.87
Msex2.00066	tektin-2-like	0	0	0	0	0	0	0	0	0	0.09	0	0	0	0	0	3.27	0	0.11	0	0.11	0	0	0	0	0	0	0	0	0	0	0	0	0	0	0.16	0.05	0	0	0	0.25	0	0	0	0	0	0.12	0	181.22
Msex2.00067	tetratricopeptide repeat protein 5-like	4.18	3.82	3.16	0.78	3.24	1.62	2.79	2.14	5.01	3.32	1.99	5.86	3.56	1.18	3.29	17.99	12.74	2.22	8.69	7.71	3.38	3.15	1.57	0.93	8.22	3.54	3.51	2.45	1.98	1.91	3.93	4.52	7.27	7.42	10.41	3.99	4.14	6.16	6.08	4.13	4.23	3.84	4.09	2.47	2.03	3.37	2.46	17.1
Msex2.00068	torso-like protein	22.61	15.33	11.6	73.02	15.78	22.35	54.67	7	14.2	7.74	6.99	22.72	52.21	1.51	21.84	20.91	25.04	21.94	25.56	20.86	13.64	21.06	8.29	5.84	4.62	8.37	5.97	3.15	2.44	2.96	0.91	16.92	28.66	18.94	38.55	18.99	2.95	34.07	24.05	76.18	94.98	34.23	46.75	4.12	4.51	7.21	12.04	8.82
Msex2.00069	torso-like protein	2.01	0.57	2.78	0.34	2.44	0	0	0	1.29	1.65	0.97	141.42	88.15	9.67	18.65	3.69	0.27	15.67	5.28	4.07	11.02	14.87	16.65	23.11	31.76	25.17	9.64	8.25	3.89	1.8	2.28	0.79	1.54	2.45	1.39	0.51	8.84	7.38	2.17	3.48	13.25	17.08	11.11	1.89	3.09	3.33	7.34	0.05
Msex2.00070		0.19	0.18	0.03	0.16	0	0	0	0.08	0.03	0.08	0.82	0.3	0.1	0.01	0.2	0.07	0.15	0.08	0.09	0.07	0	0.03	0	0	0.03	0	0.03	0.07	0	0	0	0	0.14	0.31	1.04	0.43	0.2	0.1	0.68	0.18	0.84	0.15	0.03	0.06	0.06	0.09	0	0.05
Msex2.00071		0	0	0	0	0	0	0	0	0	0	0	0	0	0	0	6.04	0	0.2	0.08	0	0	0	0	0	0.09	0	0	0	0	0	0	0	0	0	0	0	0	0	1.37	0.43	0	0	0	0	0	0.1	0	223.81
Msex2.00072		0	0	0	0	0	0	0	0	0	0	1.1	0.03	0	0	0.04	0	0.02	10.37	0.05	0	0	0	0	0	0	0	0	0	0	0	0	0	0	0	0	0	0	0	7.01	7.85	0	0	0	0	0	0	0	1.27
Msex2.00073	paired box protein Pax-6	1.04	1.13	0.43	0.41	0.54	0.54	0.53	2.86	7	3.94	2.7	0.32	0.14	0.01	0.08	0.18	0.16	0.06	0.05	0.43	0.07	0.27	0.36	0	0.03	0.09	0.03	0.07	0	0.07	0	0	0.11	0.16	0.21	0.05	0.17	0.02	0.17	0	0	0.08	0	0	0	0	0	0.06
Msex2.00074	transmembrane 7 superfamily member 3-like	0.91	1.39	0.31	0.48	0.35	0.05	0.14	0.36	1.73	2.84	2.8	1.47	1.1	5.14	23.31	13.1	6.93	1.71	15.57	2.49	2.36	1.04	0.15	0.07	1.27	0.68	0.41	0.32	0.13	0.23	0.79	2.03	17.14	38.45	15.42	4.65	21.58	1.46	1.98	1.77	2.04	2.26	1.34	1.16	0.41	3.66	2.22	3.42
Msex2.00075	uncharacterized LOC106712577	5.49	9.47	4.03	3.47	3.5	5.3	4.07	3.64	11.06	10.32	6.41	11.93	10.41	2.53	10.36	45.32	33.12	6.49	19.29	3.58	4.54	4.84	1.23	2.02	37.28	18.52	6.78	3.19	10.24	6.46	7.89	18.72	37.76	64.36	41.61	91.26	17.95	16.08	15.11	18.76	15.47	22.07	16.47	2.73	1.77	7.72	6.73	17.22
Msex2.00076	ankyrin repeat and SAM domain-containing protein 1A	5.44	5.4	3.37	9.38	5.38	5.65	3.28	3.59	9.4	5.45	2.84	7.38	7.13	0.56	2.59	43.91	9.6	8.83	7.28	3.17	6.07	7.21	0.85	3.88	7.12	7.41	8.39	3.79	6.43	5.2	5.3	5.19	9.05	22.16	13.25	45.02	28.65	4.84	5.53	7.91	6.86	4.06	2.44	0.63	0.21	12.9	4.93	9.74
Msex2.00077	uncharacterized LOC106105396	0	0	0	0	0	0	0	0	0.01	0.07	0.53	0.09	0	0	0.02	2.56	0.03	0.09	0.12	0	0	0.07	0.12	0	0.02	0	0	0	0	0	0	0	0.04	0.01	0.01	0.02	0.01	0.02	0.02	0	0.03	0.06	0.02	0	0	0.11	0	123.6
Msex2.00078		0.43	1.07	0.16	0.47	0.47	0	1.23	0.04	0.13	0.35	3.94	1.77	0.87	0.06	0.27	0.21	0.47	0.29	0.64	0.18	0.1	0.37	0.41	0.43	0.38	0.52	0	0	0	0.38	0.15	0.51	0.84	0.59	3.09	1.44	0.49	0.37	1.97	1.85	0.74	0.51	0.37	0.15	0	0.26	0	0.88
Msex2.00079	uncharacterized LOC107398643	0.28	0.29	0.08	0.22	0	0	0	0.04	0.11	0.23	16.8	0.38	0.16	0.03	0.24	0.33	0.25	0.06	0.28	0	0	0	0	0	0.22	0	0.21	0.1	0	0.29	0.16	0.18	0.42	0.8	0.48	0.12	0.4	0.55	0.76	0.45	0.15	0.14	0.07	0.24	0	0.36	0	0.28
Msex2.00080		2.07	1.67	0.56	0.54	0	0	0	0.36	1.07	0.75	1.22	1.57	0.43	0.08	0.07	0.32	1.07	0	0	1.27	1.49	0	0	0	0.11	0	0.46	0	0	1.39	0	0	0	1.18	0.59	0.7	0.42	0.47	0	0	0	0.34	0.35	0	0	0	0	0.17
Msex2.00081	transcription factor SOX-6	3.7	2.61	2.67	0.81	0.86	0	0.46	0.99	3.22	1.88	0.67	1.75	1.49	0.4	0.18	1.93	1.93	8.43	3.16	1.29	1.54	1.49	0	0.39	1.04	0.64	0.27	0	0	0	0	0.21	0.29	0.41	0.24	0.41	0.4	0	2.51	0.87	3.9	2.42	1.68	0.51	0	0.87	0.89	8.42
Msex2.00082	Hermansky-Pudlak syndrome 5	4.31	4.74	2.74	2.12	0.62	0.98	1.94	1.85	6.13	5.28	6.03	9.4	7.6	1.17	3.16	6.15	9.45	2.58	9.95	4.84	1.77	1.33	0.69	0.26	3.19	2.04	2.34	1.02	1.34	1	1.08	2.75	3.34	11.1	16.03	5.58	5.19	2.38	4.26	2.74	4.82	3.49	0.82	5.51	1.14	13.15	4.23	6.24
Msex2.00083	hemicentin-2-like	2.78	1.78	4.92	1	1.9	0.78	1.45	2.1	11.31	11.04	6.19	24	192.11	77.3	68.89	195.26	23.63	11.92	15.42	0	0.02	14.57	2.35	4.42	5.56	18.71	3.53	1.25	0.91	4.8	0.71	0.83	1.45	2.73	45.5	6.72	3.44	15.11	5.82	2.02	10.63	23.99	12.67	8.48	3.79	9.26	5.28	3.88
Msex2.00084	hemicentin-1-like	0	0	0	0	0	0	0	1.51	3.91	2.87	1.5	3.38	4.68	12.25	23.5	84.42	72.06	13.7	32.29	0	0.17	0.21	0	0	0.08	0	0.08	0	0	0.07	0	0	0.3	0.09	1.03	6.5	5.43	0.85	7.64	2.08	0.17	0.16	0.05	0.88	0.25	3.31	4.25	4.35
Msex2.00085	hemicentin-1-like	0	0.08	0.13	0	0	0	0.34	0.19	0.05	0	0	319.39	728.63	1569.05	1636.84	245.32	21.14	15.42	19.63	0.16	0	0	0.18	0.14	0	0.47	0.24	0.34	1.92	4.48	1.36	3.13	3.27	12.07	6.58	23.77	2.43	53.94	8.97	2.9	4.54	25.07	32.04	188.71	445.92	329.62	609.05	0.6
Msex2.00086	26S proteasome non-ATPase regulatory subunit 11	68.16	49.8	48.72	16.4	49.86	59.53	382.23	51.25	79.28	85.79	42.19	47.05	63.52	26.69	44.99	130.09	106.04	49.18	103.6	178.22	94.44	91.36	34.52	34.27	119.59	55.52	51.35	71.47	56.94	48.37	60.32	158.69	108.32	102.86	48.52	68.17	53.58	45.38	34.54	38.81	51.73	80.02	49.86	232.62	351.5	963.68	1410.07	112.06
Msex2.00087	uncharacterized LOC101735459	10.72	7.61	4.55	1.97	5.03	10.76	3.46	0.52	3.52	3.66	14.28	17.29	11.4	2.56	4	6.62	15.02	3.38	22.13	16	17.29	10.04	6.57	4.17	16.12	10.04	5.06	6.51	5.74	6.94	11.31	11.32	9.85	16.26	16.53	11.65	12.37	3.3	8.34	6.59	5.16	9.13	7.56	2.09	6.07	3.14	2.49	50.2
Msex2.00088	zinc finger protein 287-like	8.94	7.67	4.39	3.89	10.41	10.6	13.1	2.74	8.88	10.02	2.87	8.1	8.98	2.7	3.9	15.36	28.54	4.74	44.74	65.06	20.27	17.84	7.22	6.21	12.23	14.62	5.83	8.36	10.95	7.61	7.23	19.81	22.52	14.51	12.39	8.96	9.78	4.35	7.76	6.84	5.49	6.02	9.41	3.32	5.17	12.38	29.46	16.43
Msex2.00089		0.96	0.47	0.69	0	2.23	18.03	8.84	0.7	0.34	0	0	2.15	0.27	0.04	0	4.33	0.67	0.78	0	53.5	22.47	9.7	4.21	0.03	0.72	3.36	0.42	1.86	4.25	0	3.71	1.79	2.87	0	0.41	1.58	0.6	0.24	0.77	0.48	0	0	6.6	0	3.27	0	10.13	0
Msex2.00090	protein yippee-like CG15309	4.39	9.6	3.25	4.42	0	1.35	0	1.57	15.33	2.58	3.86	6.09	0.15	0.53	1.22	10.39	11.6	17.84	3.72	0.21	2.73	0.88	0	0	22.65	4.59	6.98	0	0.72	0.22	0	2.46	46.49	92.63	6.85	5.01	7.73	13.03	7.35	20.25	7.34	3.07	0	1.33	0	6.82	1.28	6.65
Msex2.00091	COP9 signalosome complex subunit 7b	26.07	21.04	22.12	4.61	44.89	48.78	97.04	13.89	22.49	40.61	15.94	31.92	23.58	9.31	23.39	61.29	44.32	16.66	47.19	197.34	84.16	51.69	63.67	26.02	54.05	50.88	26.57	51.49	46.31	35.9	45.22	104.94	145.39	73.03	33.88	28.27	25.15	16.06	25.14	46.47	12.22	25.05	49.98	11.9	60.44	25.18	82.24	28.52
Msex2.00092	zinc finger protein 432	8.96	8.46	5.69	2.69	2.43	2.11	3.14	1.18	7.08	4.43	8.45	12.2	5.72	1.59	3.33	14.88	29.46	6.53	37.4	2.98	4.72	5.43	1.51	1.99	8.15	6.13	6.18	3.42	3.91	3.4	3.33	5.68	11.9	21.46	22.45	19.35	10.65	12.2	11.68	9.57	6.58	6.19	2.59	1.74	0.77	5.45	2.46	37.67
Msex2.00093	probable cytochrome P450 49a1	10.06	4.73	1.29	5.64	13.72	17.57	2.73	14.18	36.9	41.74	31.42	34.56	12.7	26.54	14.3	28.77	19.93	2.5	6.83	7.68	12.49	9.58	1.76	10.85	53.81	23.91	38.98	6.26	9.23	18.97	9.67	171.34	5.04	11.79	10.57	19.56	0.43	5.66	1.49	2.64	39.8	22.96	14.14	5.39	6.04	8.47	6.45	1.81
Msex2.00094	NFX1-type zinc finger-containing protein 1	4.08	2.56	1.78	1.64	3.92	4.76	3.04	0.36	2.17	2.37	1.74	9.69	5.93	1.8	2.04	5.01	4.98	1.26	6.2	8.96	9.71	8.5	1.99	2.07	9.13	11.14	3.83	9.73	11.84	7.04	6.94	7.21	10.15	9.53	10.03	6.92	4.33	2.94	4.09	3.93	2.84	2.08	2.83	1.2	2.67	2.57	1.96	55.71
Msex2.00095	probable serine hydrolase	5.03	4.07	2.63	3.17	0	1.63	2.79	1.04	6.16	4.36	6.99	11.97	32.96	2.7	2.86	2.68	8.72	27.93	19.53	5.21	1.64	7.56	2.58	0.68	8.16	10.79	10.75	8.23	21.11	14.34	15.47	1.11	1.01	5.08	7.53	17.49	20.15	20.83	8.18	21.92	7.91	13.5	4.38	2.03	0	2.43	0	11.6
Msex2.00096	translocation protein SEC62	48.02	40.48	29.48	8.38	13.24	11.93	18.72	21.93	62.86	60.65	36.09	155.47	144.1	40.71	102.61	330.44	78.16	96.32	81.39	21.62	42.18	102.94	14.5	13.64	80.67	76.1	39.93	39.39	39.19	26.72	43.83	94.76	155.2	111.13	78.19	32.5	35.05	102.11	86.95	108.36	33.09	63.82	65.23	13.49	8.56	114.75	76.19	131.79
Msex2.00097	4-hydroxyphenylpyruvate dioxygenase-like	187.76	58.91	58.9	0.33	19.28	18.62	3.38	30.43	72.45	86.41	89.23	0.73	0.68	0	0.03	1.01	0.28	0.96	0.54	0.88	12.57	62.55	29.18	31.78	0.47	0.13	0	0	0.15	0	0.16	0	0	0	0.07	0.03	0.11	0.17	0.24	0	36.03	163.29	110.16	0.63	0	2.18	1.35	0
Msex2.00098	4-hydroxyphenylpyruvate dioxygenase-like	0.08	0	0	0	0	0	0	0.34	0	0.12	0.35	1.52	1.36	0	0	0	0.51	0	0.32	5.16	136.7	2.24	0.8	9.62	1.2	2.7	0	0.3	0.24	0	0	0	0	0.46	0.08	0	0	0	0	0.08	43.73	10.29	10.82	0	0	0.04	0	0
Msex2.00099	BMP and activin membrane-bound inhibitor homolog	6.27	6.57	8.47	4	10.63	7.11	7.69	7.52	19.85	6.97	3.48	8.78	5.41	1.14	7.62	418.97	33.83	13.74	29.28	33.84	18.44	7.68	5.08	2.1	13.26	12.4	7.86	3.75	6.07	7.83	2.01	11.09	70.78	22.86	7.39	1.03	2.01	13.86	5.73	6.8	14.51	13.49	8.9	2.59	1.09	10.58	6.96	11.84
Msex2.00100	fibroblast growth factor receptor 2-like	0.11	0.07	0	0	0	0	0	0.08	0	0	0.26	3.1	0.42	0.42	0.03	0.15	0.37	48.64	0.47	0	0.34	1.31	0.47	0.56	5.4	3.04	7.35	0.99	2.67	1.51	1.42	2.24	1.38	1.85	0.54	1.17	11.89	0.98	44.17	0.17	0	0	0	0.06	0	0.03	0	0.12
Msex2.00101	AAEL017015-PA	1.38	0.61	2.51	4150.84	1.81	0.75	0.1	1.24	1.08	0	0	30.61	0	0.05	0.16	0.14	225.87	0.03	0.07	251.38	3189.14	1.45	0	0.18	470.24	220.68	0.59	0.21	11.02	0.41	0	0	0.09	0.01	0.03	0.16	1.06	0.27	0.13	5.91	1684.82	1.43	0.53	0.51	0.37	0.58	0.1	0
Msex2.00102	uncharacterized LOC101737432	0.18	0.12	0.15	0	0	0	0	0	0	0	0	8.7	0.8	0.98	0.02	0	1.25	0.67	0	0	0.28	1.02	0	1.62	9.52	3	10.19	1.03	1.66	1.13	2.42	2.84	1.5	3.24	0.99	1.69	18.93	2	0	0.73	0	0	0	0	0.22	0	0	0
Msex2.00103	tyrosine-protein phosphatase non-receptor type 4	3.14	4.71	2.52	1.37	0.59	0.7	1.15	1.32	4.62	3.22	4.84	8.76	6.71	2.16	3.02	6.43	12.75	3.96	7.08	0.96	1.07	1.83	0.22	0.54	4.68	1.99	3.97	0.99	2.3	1.61	1.02	0.43	1.99	6.93	6.42	6.67	4.64	4.66	5.21	3.17	5.83	6.99	1.62	1.8	0.13	9.2	3.08	6.3
Msex2.00104	POU domain, class 6, transcription factor 2	4.19	8.6	2.83	1.97	2.46	1.08	2.58	5.61	20.94	11.84	7.57	1.88	1.09	0.21	0.39	1.12	0.34	3.1	0.64	1.72	2.9	1.88	0.55	1.17	1.21	0.32	0.11	0.05	0.08	0.14	0	0	0.04	0.31	0.37	0.05	0.02	0.92	3.25	1.6	15.75	8.94	2.43	0.31	0	0.62	0.31	0.23
Msex2.00105	centromere protein S-like	6	3.26	4.03	0.08	3.67	2.94	3.77	0.54	0.47	0.28	0	2.56	5.17	0.19	0	1.57	5.29	1.5	6.86	33.49	20.17	13.78	20.86	7.6	4.11	17.17	0.76	12.11	10.23	3	8.41	2.34	2.42	0.97	2.04	2.74	6.42	0.42	2.42	1.18	0.54	3.17	11.16	0.39	1.1	0.04	0.35	1.87
Msex2.00106	GTP-binding protein 128up	18.96	15.65	17.74	2.02	10.4	8.62	6.61	4.04	5.37	8.67	1.29	58.19	58.7	3.75	4.66	9.17	41.51	5.6	36.66	45.72	26.46	25.85	37.54	12.07	46.67	31.6	16.72	38.59	35.78	16.13	26.79	3.08	6.67	11.29	13.21	25.98	30.25	5.47	11.36	12.46	16.6	31.35	17.57	1.48	1.94	1.67	1.98	16.13
Msex2.00107	uncharacterized LOC106129260	0.3	0.4	0	0.06	0	0	0	1.1	0.81	1.38	1.37	0.04	0	0	0	0	0.19	0	0	0	1.36	0	0	0	0.16	0.41	0.21	0	0	0	0	5.74	0	0.11	1.6	0.15	0.57	0.38	0	0	0	0	0	0.08	0	0.04	0	19.3
Msex2.00108	uncharacterized LOC106115531	0	0	0	0	0	0	0	0.02	0.02	0	0.27	0	0.01	0	0.03	1.13	0.01	0	0.01	0	0	0	0	0	0.01	0	0	0	0	0	0	0	0	0	0	0.01	0	0.01	0	0	0	0.01	0	0	0	0	0	71.46
Msex2.00109	uncharacterized LOC105393787	0	0	0	0	0	0	0	0	0	0	0.53	0.47	0	0	0	0	0.03	0	0.11	0	0	0	0	0	0.03	0	0	0	0	0	0	0	0	0	0	0	0.03	0	0	0	0	0	0	0	0	0	0	2.65
Msex2.00110	dynactin subunit 5	14.2	12.48	7.11	5.51	60.09	55.54	97.72	18.64	21.41	32.61	21.06	29.8	38.94	10.41	16.69	26.83	14.38	6.02	12.69	111.36	67.06	25	118.31	61.61	29.91	41.78	10.46	30.39	28.99	22.38	34.32	26.89	61.54	76.82	59.86	25.46	67.93	10.99	16.14	12.81	9.66	14.9	22.29	6.09	19.13	10.76	40.93	15.44
Msex2.00111	PAB-dependent poly(A)-specific ribonuclease subunit PAN2	6.49	6.93	3.8	1.24	1.03	0.82	0.06	1.57	3.41	4.48	4.4	4.78	2.64	0.91	2.73	36.93	14.58	2.98	18.93	3.05	1.65	2.83	0	0.31	4.01	3	2.89	1.49	1.11	2.01	2.09	2.3	4.73	7.84	17.03	6.19	3.26	8.89	7.44	5.26	3.48	3.9	2.62	1.05	0.92	1.25	0.24	18.37
Msex2.00112	potassium/sodium hyperpolarization-activated cyclic nucleotide-gated channel 2-like	5.28	5.08	2.91	0.63	10.96	10.14	0.46	0.79	0.41	0.81	0.44	0.28	0.19	0	0	0.5	0.05	0.05	0	0.04	0.34	5.25	3.62	3.72	0.52	1.73	0.77	0.42	0.41	0.53	0.2	0.54	0.56	0.45	0.93	0.47	0.04	0.04	0.08	0.06	3.24	2.17	5.19	4.05	9.62	5.43	12.53	25.35
Msex2.00113	uncharacterized LOC106129250	4.69	10.57	1.14	0.16	0	1.51	1.23	0.53	1.84	1.72	0.57	0	0	0.03	0	0	17.02	0	22.52	46.71	1.52	2.94	0.53	3.53	1.06	0.68	0.12	0.74	1.6	0.97	0	0.46	6.21	6.73	2.22	0.29	0.19	0.06	1.1	0.62	0	0	0	0	0.22	4	4.74	0.18
Msex2.00114	larval cuticle protein LCP-14-like	6996.49	7096.51	33110.7	3505.73	3892.68	3772.85	623.51	121.26	68.58	14.57	2.38	66.59	431	23.76	17.84	49.62	12.61	0.63	0.97	2.22	8.06	2155.03	2930.2	2430.88	3.52	19.79	6.42	18.48	2.77	6.02	17.58	24.02	4.58	19.07	0.18	0.27	0.13	21.19	0.44	0.34	22628.2	77942.9	25518.1	332.29	241.86	141.37	40.05	1.22
Msex2.00115	cuticular protein RR-1 motif 2	1.97	1.22	25.12	7.4	17.34	6.97	0	0.36	0.3	0	0	9.44	17.53	0.11	0	1.39	0	0	0	0.48	0	0.52	5.16	5.26	0	0.72	0	0	0	0	0	0	0	0	0	0	0	0	0	0	857.76	2597.8	3940.98	4.4	0	1.06	1	3.89
Msex2.00116	cuticular protein RR-1 motif 2	6898.77	4811.77	20686.8	931.73	4508.63	3562.29	318.73	16.79	8.03	1.97	4.06	106.64	168.42	1.02	0.1	64.09	15.16	0.39	0.45	4.43	3.62	1542.56	2694.85	2704.13	12.99	24.57	8.07	11.15	0	0.93	1.02	0	0.27	0.11	0.08	0	0	0.82	0	0.32	23943.6	40779	23514.9	56.42	10.84	23.56	4.28	0.11
Msex2.00117	cuticular protein RR-1 motif 2	2935.68	578.88	3748.92	88.14	325.03	72.86	22.43	307.88	32.75	0.4	0	50.6	70.48	9.87	0.15	9.19	5.38	0.16	0.18	0.46	82.51	3235.43	4021.17	2326.14	32.44	29.78	7.6	60.44	0	3.36	17.35	3.63	0.22	0	0	0.05	0.05	14.57	0.33	1.83	7233.77	7970.45	1921.27	32.64	57.88	6.02	2.36	0.55
Msex2.00118	larval cuticle protein LCP-17-like	3730.83	1996.22	12610.4	9881.79	3862.93	1572.2	128.55	845.92	82.98	20.16	27.53	199.04	415.02	12.29	1.07	22.01	13.06	0.07	0	9.73	750.04	2365.72	2524.07	1247.26	20.83	128.59	43.98	106.68	12.92	46.68	118.29	8.86	0.57	0.15	0.66	0.08	0	50.93	0.33	1.52	100580	60470.9	8455.23	134.63	95.21	55.78	3.07	0.33
Msex2.00119	putative polypeptide N-acetylgalactosaminyltransferase 9	5.73	4.79	4.47	13.81	5.67	3.11	1.77	2.82	9.1	4.02	4.34	5.83	7.85	33.92	3.3	16.2	14.63	5.9	6.16	3.09	9.61	5.3	1.75	1.83	15.26	10.2	10.55	4.97	4.77	6.33	10.62	7.13	9.38	16.46	37.32	46.41	16.98	21.32	31.92	17.18	25.91	23.92	11.62	1.62	0.19	2.42	0.45	19.82
Msex2.00120	putative polypeptide N-acetylgalactosaminyltransferase 9	0	0	0	0	0	0	0	0	0	0	0	0	0	0	0	0.34	0.2	0.24	0	0	0	0	0	0	0.02	0	0.04	0	0	0	0	0	0	0	0.51	0	0.13	0	1.36	1.21	0.05	0	0	0	0	0	0	16.01
Msex2.00121	serine-enriched protein	1.2	0.39	0.13	0.04	0	0.36	0	0.26	2.11	2.17	2.91	0.21	0.2	0	0.03	0	0	0	0.12	0	0.36	1.04	0	0	0.64	0.24	0.9	0.18	0	0.51	0.28	0	0.44	0.97	0.4	0.07	0.2	0.2	0	0	0.21	0.25	0	0.1	0	0	0	0.31
Msex2.00122	uncharacterized LOC101739066	0.41	0.43	0.49	0	0	0	0	1.19	5.6	1.99	0	0	0.07	0	0	6.65	0.14	0.1	0	0	0	0.64	0	0	0.55	0	0.15	0	0	0	0.52	0	0	0.51	2.06	0.32	0	0	1.63	0.32	0.58	0.09	0	0	0	0.08	0	0.34
Msex2.00123	alpha-amylase 4N-like	0.8	0.54	1.9	0.61	0.62	0.11	1.05	4.85	20.54	30.14	23.77	38.15	35.86	298.6	272.66	35.47	1.39	1.56	0.94	0.28	0.4	1.28	1.07	3.36	1.27	4.11	0.81	5.29	0.16	0.15	0.62	1.64	0.53	1.79	1.19	1.86	0.69	17.2	1.83	1.81	5.54	6.1	7.66	38.7	45.61	50.09	35.8	0.47
Msex2.00124	alpha-amylase	2.36	0.19	0.18	0.1	0	0	0	1.63	0.14	0.08	2.41	0.51	0.63	0.03	0.97	0.27	0.29	0.18	0.53	0	0	45.78	21.52	111.9	61.39	25.84	599.8	232.58	135.18	311.35	1726.16	3591.78	6.09	1.34	0.14	0.31	0.31	63.85	1.18	7.13	0.59	0.43	0.85	0.6	0.33	0.11	0.09	0.07
Msex2.00125	spliceosomal protein on the X	43.99	31.03	29.46	4.45	4.62	14.37	12.86	21.9	35.8	36.72	16.22	70.54	53.69	11.92	19.96	41.46	91.86	18.79	91.98	54.37	27.05	29.04	13.84	7.74	175.86	22.07	38.9	11.93	18.19	6	11.76	9.76	18.12	53.62	13.89	37.27	41.67	27.59	25.97	18.99	20.91	42.24	12.5	8.64	8.63	14.1	11.61	65.07
Msex2.00126	G-protein coupled receptor Mth2-like	2.76	4.3	2.26	1.29	0	0	0	0	1.92	0.65	1.95	0	0.38	0.09	0.25	2.82	1.06	3.87	0.6	0	0.86	0	0	0	3.08	1.16	5.12	0	1.36	0	4.06	1.56	3.53	6.29	2.37	1.82	8.03	0.79	2.67	0.85	0.25	0.47	0	7.55	7.35	9.54	0.81	0
Msex2.00127	G-protein coupled receptor Mth2-like	1.04	2.74	0.49	0.79	0.31	0.25	0	0.37	1.1	0.87	2.16	0.24	0.14	0.13	0.3	1.41	0.42	2.25	0.35	0.12	1.14	0.25	0	1.78	2.48	2.05	1.98	0.75	1.21	1.21	1.79	0.46	3.02	5.49	1.76	1.69	6.97	0.15	1.19	0.56	0.56	0.78	0.18	5.01	1.84	7.9	0.95	0
Msex2.00128	inositol polyphosphate 5-phosphatase K-like	4.43	4.33	2.52	1.66	1.05	1.53	0.59	0.9	3.95	2.81	5.17	5.49	4.38	1.54	6.46	5.29	8.14	3.71	6.37	11.85	4.06	4.41	1.26	1.42	26.9	5.98	10.03	2.7	4.93	4.38	3.96	4.19	16.24	60.11	54.51	41.9	21.54	4.49	8.68	5.31	4.74	3.44	1.34	1.28	0.15	3.19	0.44	4.98
Msex2.00129	geminin	73.46	45.85	49.56	2.43	57.4	55.77	41.31	6.85	11.35	19.58	3.96	28.76	20.96	8.14	4.73	28.1	109.67	5.23	156.71	1490.99	323.73	200.55	187.72	55.35	51.55	153.51	4.45	120.96	68.58	25.19	98.53	34.69	56.01	24.2	17.79	28.37	23.8	6.46	5.01	3.59	7.53	25.98	85.11	12.89	23.52	6.42	14.53	31.56
Msex2.00130	uncharacterized LOC101741884	5.62	11.91	5.11	3.4	4.45	12.86	1.7	1.62	6.27	8.11	4.01	20.49	13.33	1.92	9.87	10.93	8.17	4.12	5.23	99.41	18.69	11.33	8.4	15.05	17.72	20.13	19.89	9.09	12.07	10.88	9.38	11.85	32.17	42.09	24.46	19.96	14.66	8.76	10.1	8.29	9.5	6.14	4.44	4.29	2.55	19.7	25.99	19.79
Msex2.00131	probable ATP-dependent DNA helicase HFM1	0.02	0	0	0.05	0	0	0	0	0	0.17	0.42	0.24	0	0	0	0.05	0.05	0	0.1	0	0	0	0	0	0.02	0	0.03	0	0	0	0	0	0	0.04	0.03	0	0.03	0.02	0.05	0	0.02	0	0	0	0	0	0	4.68
Msex2.00132	cuticular protein hypothetical 5	24.47	22.92	11.83	829.02	226.91	22.9	133.06	615.12	440.17	109.8	47.72	5.24	0.55	1.01	5.48	1.88	4.1	7.55	2.68	4.63	12.06	8.5	42.16	50.18	0.61	4.41	0.36	0	1.66	0.13	0	0	0	0.37	1.19	1.11	0	0	5.96	0	256.03	63.78	66.61	17.29	60.25	111.61	163.08	1.69
Msex2.00133		0.07	0.1	0	0.1	0	0	0	0	0.02	0.17	1.79	0.15	0.09	0	0	0	0.1	0.05	0.07	0	0	0	0	0	0	0	0	0.06	0	0	0	0	0	0.03	0.17	0.07	0.02	0.05	0.25	0	0.04	0	0	0	0.53	0.06	0	5.04
Msex2.00134	loquacious	57.7	50.15	49.08	7.04	26.52	30	36.7	8.28	35.07	22.19	11.7	50.23	61.64	3.51	9.31	138.52	128.09	16.51	124.8	86.09	58.3	69.49	22.04	10.82	145.3	75.7	38.41	62.46	49.34	42.58	58.76	27.38	54.43	60.5	54.31	70.67	38.72	37.73	24.37	33.77	24.32	43.88	47.43	7.51	7.72	6.37	7.79	128.03
Msex2.00135	uncharacterized LOC106132057	0	0	0	0	0	0	0	0	0.08	0.23	0	0	0	0	0	6.92	0.12	0.36	0	0	0	0	0	0	0	0	0.07	0	0	0	0	0	0	0	0	0	0	0.07	0.19	0.29	0	0	0	0	0	0	0	226.53
Msex2.00136	uncharacterized LOC101741319	0	0	0.06	0	0	0	0	0	0	0	0	0.04	0	0	0	12.3	0	0	0	0	0	0	0	0	0	0	0	0.19	0	0	0	0	0	0.03	0	0	0	0	0	0	0	0	0	0.11	0	0	0	539.09
Msex2.00137	uncharacterized LOC106132055	1.89	1.88	0.88	0.47	0.46	0.57	1.15	2.25	60.28	18.2	9.38	0.1	0.91	0.03	0.32	0.3	0.41	0.05	1.46	0.35	1.76	3.93	0.52	0.22	0.84	0.82	0.11	0.19	0.3	0.18	0.18	0.14	0.25	0.19	0.18	0.03	0.02	0.1	0.1	0.13	1.31	1.42	1.6	0	0	0.13	0.22	1.6
Msex2.00138	coiled-coil domain-containing protein 34-like	0.14	0.08	0.07	0.04	0	0	0	0.07	0.16	0.14	0	0	0	0	0	22.42	0.08	0.68	0.07	0	0	0	0	0	0.12	0	0	0.37	0	0.18	0	0.34	0	0.03	0.14	0.04	0.04	0	0.24	0.56	0.06	0	0.14	0	0	0	0	440.42
Msex2.00139	proteasome activator complex subunit 3	93.24	71.83	64.23	8.19	41.07	29.26	56.39	16.42	27.66	23.66	6.19	145.04	158.36	7.39	17.51	107.85	100.75	24.89	113.17	390.55	213.05	302.29	242.34	143.15	192.97	218.94	51.83	190.48	170.85	105.66	165.71	168.05	137.14	107.12	71.34	71.61	67.51	30.52	39.9	28.72	46.27	88.24	181.55	4.81	8.38	10.9	16.38	183.58
Msex2.00140	histidine protein methyltransferase 1 homolog	7.21	8.53	7.28	0.9	6.46	12.5	6.48	2.03	5.66	8.83	1.41	15.16	21.58	0.75	1.34	6.4	15.05	4.25	16.5	101.94	22.87	24.08	52.12	12.01	20.94	25.53	6.21	27.04	17.69	11.89	19.26	12.35	10.3	7.74	11.99	18.97	39.16	1.35	8.71	5.35	3.2	5.02	13.68	0.83	4.77	0.88	2.92	91.64
Msex2.00141	pyridoxine-5'-phosphate oxidase-like	21.84	11.58	14.79	5.21	35.26	28.65	60.66	24.64	22.1	39.2	12.83	36.8	44.63	16.33	15.94	42.51	76.49	92.77	100.56	549.45	113.84	169.04	177.95	151.44	55.85	106.66	68.53	162.36	114.51	125.24	127.42	200.81	192.44	91.89	117.37	292.01	313.21	19.59	69.36	40.64	8.81	15.08	36.16	8.29	30.89	8.36	16.19	17.83
Msex2.00142	signal recognition particle receptor subunit beta	23.81	18.52	19.71	4.74	16.15	17.76	37.59	16.57	16.92	43.5	19.75	47.32	58.72	14.61	21.97	57.49	35.78	20.53	33.09	91.53	73.01	70.48	33.43	26.7	55.25	61.46	25.06	63.64	40.92	28.19	32.74	37.96	61.11	36.08	29.76	19.18	16.71	20.13	27.64	29.88	18.26	38.92	51.35	8.95	8.97	14.69	15.15	60.23
Msex2.00143	protein hairy	5.61	8.72	5.4	2.27	3.38	5.6	1.89	4.61	14.8	16.47	9.62	0.97	1.02	0.11	0.37	3.18	1.92	14.06	3.44	0.44	1.74	2.53	1.82	0.02	2.97	0.94	3.39	0.97	0.88	2.91	0.53	2.56	2.4	6.76	1.03	1.61	24.01	3.27	3.64	8.81	1.55	3.06	1.9	0.27	0	1.41	0.78	0.3
Msex2.00144	sialin-like	4.27	4.32	4.43	5.4	0.28	0	0.39	1.34	7.98	4.69	4.2	16.7	14.56	2.64	2.87	4.13	13.64	13.12	9.02	1.52	1.28	1.69	0	0	10.78	2.99	4.76	1.45	3.4	2.51	1.48	6.32	7.77	27.72	6.72	6.56	12.13	15.92	10.19	11.57	7.82	6.34	0.81	1.54	0.11	3.53	1.01	6.03
Msex2.00145	transmembrane protein 19	13.75	9	11.16	6.28	10.14	3.83	10.05	5.03	12.14	8.78	4.49	37.63	46.1	13.83	36.43	131.61	28.89	13.09	37.09	29.1	62.13	16.83	7.7	10.1	25	25.37	11.69	17.16	21.37	15.61	19.55	27.26	26.43	43.01	27.65	12.55	12.44	16.56	12.27	11.8	18.3	14.35	9.72	9.04	11.53	9.21	11.19	39.68
Msex2.00146	arf-GAP with coiled-coil, ANK repeat and PH domain-containing protein 2	3.5	4.3	2.56	5.21	0.19	0.7	1.82	1.45	8.06	7.27	11.8	5.55	2.05	0.72	4.52	9.6	6.28	8.24	9.63	2.55	2.19	2.27	0.49	2.18	9.91	6.94	8.15	0.61	5.31	2.61	1.35	2.68	6.14	6.6	2.36	1.26	19.89	10.39	18.49	11.55	3.49	3.46	1.33	0.46	0	3.71	0.22	12.73
Msex2.00147	nanos-like protein	0.37	0.91	0.12	0.12	1.53	4.89	0.23	0.39	0.08	0.46	5.06	0.19	0.11	0.05	5.18	0.13	717.83	7.13	1303.91	285.27	53.57	0.98	0	0.39	0.09	0.12	0.12	0.16	0	0.21	0.25	0	4.4	9.8	0.82	0.69	0.88	0.18	0.82	0.45	0.38	0.09	0.47	0	0	1.23	1.27	1.52
Msex2.00148	uncharacterized LOC106115499	21.99	149.03	2	0.63	0.63	3.73	0	13.97	21.54	37.05	19.1	0.85	0.08	1.38	13.03	3.42	60.46	7.88	128.16	144.91	17.32	25.14	1.59	38.1	19.95	2.05	3.2	0.7	2.18	0.23	0.82	1.55	14.87	16.67	2.12	1.03	1.99	0.07	0.92	4.8	0.35	0.33	0.14	0.41	0.45	6.91	3.97	1.3
Msex2.00149	transcription elongation factor SPT4	56.62	76.72	42.32	20.84	84.49	93.1	128.43	18.43	25.69	50.49	20.11	47.72	41.24	11.25	21.85	40.44	70.04	37.26	153.58	375.91	123.91	70.62	241.4	134.54	30.67	98.19	9.82	94.66	72.67	56.83	70.2	106.25	166.54	64.48	56.53	39.96	110.84	8.49	32.74	21.73	17.44	22.46	87.47	8.64	104.03	21.83	121.28	39.41
Msex2.00150	TP53-regulated inhibitor of apoptosis 1-like	18.26	15.92	11.98	3.26	20.83	18.78	23.84	5.22	5.16	7.1	1.47	31.21	33.52	1.85	3.54	5.7	16.99	4.56	23.9	128.46	84.31	55.42	203.21	78.16	54.64	83.81	25.53	77.76	133.67	78.83	69.76	16.64	11.51	12.06	31	18.59	19.68	2.08	7.55	5.92	7.23	12.91	32.49	3.1	15.72	2.03	15.31	34.31
Msex2.00151	ESF1 homolog	15.91	17.18	9.36	2.81	20.01	25.05	28.57	0.57	4.27	5.49	2.29	58.92	45.56	2.48	4.89	27.21	36.66	5.48	43.08	94.16	54.36	83.76	44.85	25.86	30.73	87.69	7.37	51.74	73.46	40.25	53.11	14.41	25.45	15.48	31.61	26.99	40.36	4.9	14.23	15.67	14.41	16.16	60.64	1.66	8.06	2.65	8.43	16.08
Msex2.00152	DNA cytosine-5 methyltransferase	7.57	7.06	6.51	0.27	1.38	0.4	0.46	0.59	1.19	1.32	1.61	4.44	4.44	0.41	0.38	3.3	11.85	1.55	14.6	9.08	6.01	5.32	0.04	0.72	5.15	4.8	0.72	3.7	0.86	0.83	2.11	1.18	1.7	3.54	2.8	2.68	3.1	1.53	1.52	2.11	1.46	5.29	3	0.2	0	0.22	0.48	3.58
Msex2.00153	serine--tRNA ligase, mitochondrial	2.8	2.79	2.13	1.78	9.51	9.74	4.61	7.5	10.43	25.43	8.72	9.81	8.22	0.87	1.62	5.19	6.79	2.87	6.56	22.26	20.05	8.1	24.16	14.34	11.84	15.29	5.44	8.58	13.87	9.97	8.59	3.73	6.08	4.82	24.61	25.3	38.13	2.31	7.33	4.23	3.44	3.09	7.33	2.81	6.6	2.08	5.73	10.2
Msex2.00154	KRR1 small subunit processome component homolog	45.07	47.22	30.9	5.24	27.76	40.23	26.63	6.64	24.9	28.29	5.08	143.17	84.82	3.91	10.74	42.57	55.97	20.9	83.69	257.98	111.2	100.34	85.64	64.02	58.39	120.41	17.82	55.85	87.08	31.06	47.17	25.96	38.82	37.28	92.13	73.71	130.53	6.7	25.92	13.32	45.28	37.65	55.42	3.53	10.35	8.92	18.39	68.88
Msex2.00155	venom protease-like	9.86	10.63	7.59	0.97	13.77	13.59	12.93	2.35	11.96	13.51	15.53	91.39	64.17	7.09	35.24	43.54	28.02	53.92	39.31	18.61	13.34	12.73	7.15	9.92	9.72	23.28	7.11	7.57	2.38	2.76	5.94	8.46	6.78	6.47	13.26	14.47	13.83	9.48	18.28	12.32	25.74	44.84	30.7	3.55	3.23	12.95	14.02	9.41
Msex2.00156	methoprene-tolerant protein 1	3.37	4.33	2.17	3.5	1.11	1.58	6.19	3.61	23.37	27.61	14.47	20.13	14.09	12.44	45.54	38.94	27.53	27.84	29.2	16.45	1.84	6.29	1.28	1.82	6.88	10.24	2.08	4.32	10.86	4.46	6.35	69.78	103.91	167.84	78.67	24.53	39.37	34.99	25.93	26.27	18.58	7.32	2.18	11.96	6.59	23.12	10.7	17.48
Msex2.00157	putative phospholipase B-like lamina ancestor	20.22	22.75	12.93	20.19	20.24	19.19	27.72	19.74	70.23	62.59	20.31	97.73	157.57	146	127.49	181.25	34.59	101.61	65.35	37.34	82.8	68.45	10.85	26.46	69.86	38.03	52.1	20.69	31.91	31.32	18.61	62.46	108.99	121.76	199.66	18.18	92.98	578.04	145.77	357.38	45.01	39.93	30.87	49.09	26.22	70.95	49.05	189.51
Msex2.00158	charged multivesicular body protein 2b	28.8	29.91	13.39	13.15	64.33	86.21	83.31	13.39	36.86	40.93	8.65	33.02	28.51	25.45	39.59	45.75	35.1	27.47	47.41	134.86	59.21	88.7	48.18	77.93	64.5	102.34	23.49	65.61	101.09	99.73	104.31	163.13	351.18	189.22	84.89	59.7	158.05	31.47	46.1	39.11	17.47	15.36	39.74	37.87	120.25	120.23	356.47	39.42
Msex2.00159	gustatory and odorant receptor 22-like	0.02	0.04	0.03	0.02	0	0	0	0.11	0.32	0.07	0.29	0.04	0.1	0.03	0.1	0.05	0.08	0.04	0.24	0.84	0.13	0.28	0	0	0.1	0	0.04	0	0	0	0	0	0.18	0.23	0.28	0.13	0.68	0.11	0.34	0.47	0.11	0.04	0.04	0.02	0	0.07	0	0.34
Msex2.00160	orcokinin	3.92	2.57	0.22	0.05	0	3.9	2.03	1.1	3.04	5.01	4.17	0.17	0	0.02	0.12	0.14	1.22	5.31	0.25	1.4	8.41	28.9	12.7	32.91	140.91	34.99	126.32	41.06	50.91	51.85	64.49	115.08	244.83	283.21	187.34	16.5	10.89	0.71	0.26	2.61	0	0	0	0.34	0	0	0	0.15
Msex2.00161	mediator of RNA polymerase II transcription subunit 1	4.42	4.67	3.01	3.35	3.11	2.18	4.09	1.99	4.96	3.55	6.37	9.56	9.46	1.87	6.01	17.49	11.79	2.92	9.96	5.28	7.14	6.3	1.43	1.42	18.86	32.73	4.45	3.28	3.43	3.52	2.93	3.83	7.2	12.4	10.04	11.18	5.11	4.1	5.38	4.17	4.9	5.31	3.61	1.59	1.57	6.2	9.67	17.18
Msex2.00162	facilitated trehalose transporter Tret1-like	30.75	25.39	18.37	18.74	21.2	23	46.25	10.01	47.86	47.23	23.14	46.94	82.75	24.28	8.06	45.02	9.82	18.75	12.24	0.96	9.09	35.44	13.43	32.78	58.51	23.86	83.89	17.18	59.48	69.85	29.63	8.26	6.96	10.94	1.8	7.59	31.97	4.29	4.61	4.37	30.91	33.4	18.82	13.04	12.08	7.93	5.38	10.88
Msex2.00163	general transcription factor IIH subunit 2	3.33	3.96	3.78	0.28	1.6	2.13	2.35	0.88	1.94	1.99	0.31	1.66	2.5	0.16	0.59	4.2	11.58	1.08	11.48	15.3	4.71	3.28	1.88	1.31	6.05	4.38	1.24	4.33	2.52	2.18	3.69	3.5	4.81	2.26	1.71	2.21	1.88	1.87	1.51	2.21	0.41	1.89	3.14	0.48	0.41	0.71	0.39	48.76
Msex2.00164	armadillo segment polarity protein	19.45	18.51	16.46	12.68	5.41	6.14	5.84	12.32	36.75	20.06	18.51	27.41	15.97	6.91	14.79	65.57	49.18	18.21	49.26	17.52	17.69	13.76	5.9	4.87	70.6	23.29	35.29	19.15	23.32	20.65	16.55	21.43	26.98	38.25	26.47	51.89	21.39	34.31	20.87	24.71	14.56	12.95	6.58	8.92	2.46	12.71	6.54	33.34
Msex2.00165	uncharacterized LOC101744306	0	0	0	0	0	0	0	0	0.06	0.76	0.16	0	0	0	0	1.6	0.08	0.26	0.05	0	0	0	0	0	0	0	0	0	0	0	0	0	0	0	0	0.06	0.03	0.05	0.41	0.14	0	0	0	0	0	0	0	73.83
Msex2.00166	tctex1 domain-containing protein 2-like	0	0	0	0	0	0	0	0.07	0	0	2.04	0	0	0	0.05	2.23	0	0	0	0	0	0	0	0	0	0	0	0	0	0	0	0	0	0	0	0	0	0	0	0	0.11	0	0	0	0	0	0.17	80.11
Msex2.00167	protein Tob1	4.28	4.31	3.13	9.72	4.5	3.71	4.19	13.32	26.87	20.63	21.34	0.85	0.46	0.47	1.96	0.69	7	9.68	3.13	0.32	6.43	11.65	1.95	3.36	38.73	12.9	38.84	5.71	11.82	16.53	11.37	3.8	21.8	3.79	0	0.38	0.26	28.39	28.01	31.17	3.16	1.1	0.83	2.59	3.29	2.42	1.42	0.18
Msex2.00168	zinc finger protein Xfin-like	8.18	8.75	5.43	1.39	0.63	0.79	0.48	1.29	3.86	2.67	4.14	13.74	9.07	1.35	4.78	10.25	22.41	5.4	23.66	3.35	3.68	4.01	0.23	0.3	6.64	5.43	1.6	1.64	2.82	1.81	2.45	2.33	9.16	30.35	13.04	21.26	15.64	9.23	6.36	6.27	4.52	7.81	1.6	2.4	0.51	4.94	0.72	21.86
Msex2.00169	ras-related protein Rab-37	3.29	1.86	2.26	0.59	4.53	3.48	3.4	0.82	5.4	3.23	1.7	3.42	2.59	0.91	1.41	12.12	2.63	2.18	2.61	0	3.76	4.37	1.05	2.47	0.73	0.34	0.92	0.49	1.19	0.24	0.39	0.91	1.23	0.74	2.52	0.91	1.58	3.49	0	0	3.39	21.45	24.73	0.33	0	0.3	0	2.01
Msex2.00170	ras-related protein Rab-37	1.26	0.62	0	0.12	0.34	1.69	0	0.41	1.59	1.29	1.28	1.86	1.62	0.52	0.25	8.53	0.7	1.36	1.18	0	2.84	1.1	0	0	0.48	1.53	0.26	1.11	0.9	0.54	0	2.05	1.39	0.69	0.43	0.44	0.21	2.59	0	0.28	1	7.82	9.27	1.21	0	0.4	0	0.2
Msex2.00171	uncharacterized LOC101743872	9.9	7.48	3.88	2.75	4.19	3.51	6.96	4.8	6.82	8.42	5.61	3.68	3.83	0.34	1.32	4.29	33.44	6.03	44.47	47.01	9.8	2.64	1.58	1.49	3.82	3.81	2.09	2.17	4.79	2.51	1.11	1.64	5.62	2.34	1.55	1.55	3.64	0.97	1.38	1.14	1.48	1.76	4.66	0.62	0.78	1.77	4.17	1.19
Msex2.00172	polycomb	4.69	2.92	3.65	1.14	1.39	3.44	1.34	4.61	12.03	9.62	3.14	3.2	1.63	0.16	0.96	14.33	16.55	2.7	11.05	11.71	4.16	4.25	0	1.52	9.54	3.11	6.04	1.81	3.29	2.43	2.17	1.67	3.78	1.25	1.57	2.35	2.24	7.86	6.18	8.63	5.02	4.21	5.08	1.85	1.18	3.55	3.68	28.06
Msex2.00173	uncharacterized LOC106139924	3.3	2.37	1.87	0.23	1.71	4.12	6.14	1.27	2.21	4.26	1.24	3.69	3.03	1.26	1.55	7.84	16.79	2.23	23.02	36.59	5.9	5.28	0	0.9	3.25	4.7	2.6	1.71	2.76	2.71	3.43	3.55	3.75	4	5.26	5.42	1.59	1.2	0.95	1.72	1.73	3.07	2.79	1.16	2.42	1.08	3.07	6.46
Msex2.00174	putative alpha-L-fucosidase	4.04	2.79	1.58	0.97	13.75	4.28	12.25	9.37	10.17	8.08	5.77	19.27	12.59	47.59	68.48	47.06	206.16	4.39	10.73	46.97	87.95	6.76	2.69	7.08	10.52	22.65	1.87	2.26	3.09	2.53	1.07	4.06	2.4	7	2469.91	1995.48	9.86	5.22	5.51	6.23	6.54	9.25	15.55	10.83	32.55	13.61	26.27	12.59
Msex2.00175	putative alpha-L-fucosidase	0.96	0.13	0.55	0.04	3.46	1.3	0.36	1.03	0.32	0.42	0.27	3.04	7.72	22.08	40.13	32.49	291.94	3.77	1.6	2.81	5.98	3.04	2.12	2.76	4.87	5.13	0.91	0.3	0	0.18	0.15	0.34	0.24	1.11	209.13	496.76	1.63	1.01	2.25	15.66	3.24	6.19	13.21	6.01	24.72	4.01	15.29	0.13
Msex2.00176	TBC1 domain family member 9	4.19	4.78	2.58	3.34	1.41	2.71	0.97	1.57	5.08	3.89	6.22	13.2	12.36	6.09	11.03	16.8	13.78	11.28	16.76	2.3	3.55	5.34	4.34	8.74	8.78	7.2	8.77	11.23	12.4	13.5	13.33	16.46	17.8	41.53	20.75	16.82	20.15	19.12	18.31	13.57	7.27	6.31	1.72	2.13	0.43	4.52	0.73	6.64
Msex2.00177	uncharacterized LOC101743346	0	0	0	0	0	0	0	0	0	0	0	0	0	0	0	0.2	0	0	0	0	0	0	0	0	0	0	0	0	0	0	0	0	0	0	0	0	0.06	0	0	0.15	0	0	0	0	0	0	0	129.09
Msex2.00178	protein rogdi	10.56	8.75	4.54	8.46	3.41	1.47	8.37	7.79	18.35	17.56	4.47	23.01	10.76	2.79	7.86	10.63	50.03	11.17	26.86	18.55	9.13	20.54	4.38	5.68	28.87	25.57	24.33	23.39	30.41	47.63	34.83	51.66	95.08	72.66	54.71	29	53.72	11.16	11.05	13.34	9.5	8.1	6.48	3.61	2.73	6.06	3.01	12.46
Msex2.00179	sorting nexin-13-like	2.64	2.83	1.45	2.12	0.48	1.61	0.51	0.7	2.97	2.42	2.57	4.46	2.9	2.48	3.72	5.85	4.92	6.32	3.62	1.81	2.5	3.12	0.71	1.68	6.37	4.53	5.59	1.64	2.81	3.47	3.32	11.33	19.92	36	89.37	15.63	27.11	8.78	15.69	20.24	2.71	2.56	1.8	0.78	0.13	1.54	0.57	31.66
Msex2.00180	RNA-binding protein Musashi homolog Rbp6	4.79	4.26	3.3	0.85	1.45	0.87	0.21	11.24	13.74	6.49	9.71	1.24	1.88	0.02	0.13	0.14	2.79	4.55	2.74	0	7.03	4.25	1.61	1.99	18.39	5.62	8.97	4.72	6.85	5.04	3.79	0	5.75	3.71	0	1.43	0.62	2.56	6.01	5.19	0.65	0.97	0.16	0.59	0	1.04	0.21	7.27
Msex2.00181		2.44	5.7	3.6	0.46	6.78	3.15	4.14	2.35	6.67	7.01	2.3	4.65	9.11	4.13	14.45	38.86	2.08	3.34	1.78	0.1	0.47	2.24	2.05	1.71	0.81	0.6	0.27	0.79	1	1.32	1	5.11	18.25	12.33	10.91	1.64	7.87	1.73	0.85	1.09	3.72	12.23	14.02	1.23	1.87	7.32	7.49	4.77
Msex2.00182	octopamine receptor	0.76	0.38	0.15	0	0	0	0	0.05	0.67	0.8	1.08	0	0	0	0.02	0	0.66	0	1.52	0	1.84	1.29	0	0	0	0	0.06	0	0	0	0	0	0.22	0	0	0	0.05	0	0	0	0	0	0	0	0	0	0	0.09
Msex2.00183	agrin-like	1.66	1.73	0.67	0.38	0.09	0.97	0.13	0.58	1.75	1.13	1.24	0.04	0.01	0	0	0.31	0.79	0.19	0.94	0.91	5.23	0.68	0.11	0.04	0.89	0.18	0.15	0.03	0.04	0.02	0.08	0.05	0.08	0.1	0.09	0.02	0	0.18	0.3	0.1	0.65	0.18	0.06	0.04	0	0.04	0	1.29
Msex2.00184	luciferin 4-monooxygenase	5.7	2.94	3.01	0.13	3.27	5.01	1.19	0	0	0	0.69	2.52	34.1	0.23	0.05	0.09	2.66	0.2	1.31	0.97	0	77.27	30.34	75.67	7.89	3.35	114.06	96.71	30.83	94.49	71.83	14.28	5.71	3.71	0	0.24	0.07	50.01	11.47	39.74	1.51	5.11	6.7	0	0	0.18	0	0.03
Msex2.00185	agrin-like	1.3	0.81	0.25	0.01	0.2	0	0	2.46	7.82	5.44	2.31	0.02	0	0.03	0	0.25	0.3	0.03	0.31	0	1.68	0.73	0	0.1	0.21	0.17	0.06	0	0.07	0	0	0	0.21	0.11	0.14	0.09	0.17	0	0.1	0.02	0.11	0.01	0.12	0	0	0.03	0.04	4.42
Msex2.00186	chromodomain-helicase-DNA-binding protein 1	22.83	29.67	13.04	11.1	6.35	9.41	6.71	3.06	12.72	9.23	6.81	50.92	31.94	6.73	12.81	40.23	73.19	16.44	83.72	15.28	18.33	33.47	2.64	8.57	33.37	40.18	27.79	16.38	22.34	21.28	26.35	13.46	46.07	58.59	39.94	31.04	32.36	21.01	28.31	31.48	23.52	18.95	15.71	8.48	4.23	20.01	7.97	38.54
Msex2.00187	uncharacterized LOC101743259	4.92	3.05	2.1	2.51	5.23	5.46	2.24	1.09	4.17	5.98	3.72	5.51	8.31	1.24	1.85	3.07	9.46	1.92	10.02	6.59	8.43	4.29	8.5	4.01	12.01	7.88	4.07	7.19	7.71	9.24	6.4	4.48	7.47	6.71	22.86	6.55	21.54	1.4	4.64	2.88	2.82	4.02	2.77	1.11	0.6	1.03	2.83	9.21
Msex2.00188	major facilitator superfamily domain-containing protein 12-like	3.54	2.2	1.44	1.84	3.08	2.54	0.74	2.78	5.3	6.58	1.74	17.27	2.56	0.62	19.44	1.08	3.84	1	3.19	4.4	6.01	4.7	2	2.73	31.57	17.54	11.91	2.5	10.1	6.96	8.42	17.06	5.86	11.55	13.61	37.06	17.44	12.86	1.59	4.15	1.01	1.24	0.73	0.31	0.54	2.81	4.91	1.96
Msex2.00189	semaphorin-1A-like	28.46	22.2	13.95	24.03	9.24	3.25	4.23	11.15	33.18	22.94	15.79	26.01	27.7	1.34	6.77	19.12	12.29	12.18	9.11	6.76	22.07	12.67	2.1	3.52	60.06	17.95	17.4	4.26	12.46	8.82	7.89	21.2	51.17	160.69	130.66	36.98	60.49	7.73	14.05	16.1	41.07	26.86	7.08	2.88	0.43	8.01	0.79	16.45
Msex2.00190	putative nuclease HARBI1	4.93	5.26	2.87	1.22	5.35	4.3	2.21	1.16	3.77	3.37	1.29	6.4	8.91	1.16	1.11	3.94	10.87	3.83	18.65	42.51	5.93	5.51	9.76	3.37	5.4	8.28	1.1	6.68	6.66	5.33	4.29	9.05	9.23	9.65	9.5	7.12	18.86	0.81	6.1	3.08	1.91	3.74	6.71	0.27	1.36	1.32	4.38	7.9
Msex2.00191	UPF0585 protein C16orf13 homolog A	12.33	6.43	3.7	0.68	0	0	3.93	2.94	6.49	8.77	2.95	1.5	1.34	0	0.13	5.68	27.79	2.17	31.52	86.32	21.16	12.06	6.66	0	6.62	3.12	1.33	3.11	0.92	0.83	0.91	0.52	3.32	3.13	13.53	9.73	13.95	0.46	1.44	1.28	1.11	2.56	2.47	0.54	0	0.96	0	340.72
Msex2.00192	GPI ethanolamine phosphate transferase 1	5.71	3.97	3.67	0.84	2.95	4.6	1.9	0.33	1.68	1.14	0.75	11.98	8.17	0.41	1.11	7.35	9.3	1.9	9.65	9.69	12.41	10.18	12.34	7.7	28.54	22.26	9.92	15.66	17.02	12.8	16.85	10.93	10.89	8.38	15.12	16.78	11.04	2.75	7.66	3.55	3.09	4.84	7.01	0.38	0.5	0.72	0.92	89.9
Msex2.00193	ras GTPase-activating-like protein IQGAP1	4.55	4.74	2.04	0.15	0.66	0.94	2.31	0.05	0.54	0.6	0.51	7.02	0.95	0.09	1.54	5.48	10.67	0.53	12.35	14.21	2.57	2.74	0.75	0	3.87	5.39	0.78	2.29	0.72	0.36	0.71	1.23	16.58	26.41	2.67	1.5	2.67	0.29	2.14	1.88	1.55	3.5	2.04	0.17	0	0.37	0.21	36.32
Msex2.00194	metallophosphoesterase 1 homolog	3.87	3.55	3.2	0.3	1.78	7.24	3.03	2.84	2.82	3.42	1.57	8.2	6.54	1.05	1.57	7.6	14.09	3.23	14.93	25.63	10.42	5.21	2.36	7.42	22.44	17.99	6.61	8.82	15.91	10.12	11.98	15.04	8.66	7.02	18.88	17.28	19.35	2.26	10.8	2.31	5.56	6.9	8.01	0.37	0.89	0.86	3.26	2.48
Msex2.00195	protein naked cuticle homolog	2.03	1.69	1.09	1.59	0.08	0.27	0	0.63	1.26	1.53	1.53	1.53	0.65	0.12	0.05	0.4	12.28	0.36	22.68	7.17	1.14	1.17	0.21	0	1.65	1.18	0.68	0.07	0.11	0.19	0.42	0	0.33	1.47	0.56	0.58	0.3	1.12	0.71	0.46	1.62	1.84	0.53	0.39	0	2.04	0.25	0.26
Msex2.00196	71 kDa protein	27.47	29.58	19.2	2.32	15.24	19.99	18.26	2.27	10.34	14	2.59	73.5	62.96	1.38	3.31	14.93	39.59	5.18	49.2	72.26	50.16	58.75	38.58	19.81	40.88	71.03	6.86	40.74	43.79	21.35	35.46	16.04	22.67	21.95	16.16	19.02	19.05	5.29	10.57	6.82	20.82	31.31	47.26	0.98	1.95	2.37	4.37	12.01
Msex2.00197	uncharacterized LOC101742602	2.03	3.56	2.06	3.68	4.09	2.8	7.25	5.74	29.21	32.5	14.56	21.59	24.21	2.75	29.88	37.69	21.63	79.23	51.6	2.35	14.91	28.07	12.98	14.24	66.11	73.81	59.93	56.91	125.96	85.29	76.63	44.67	142.56	120.61	70.69	130.6	255.38	25.53	48.16	41.67	5.71	7.13	5.43	3.93	2.65	11.94	8.42	28.92
Msex2.00198	cilia- and flagella-associated protein 57	0.2	0.5	0.09	0.01	0.07	0.28	0	0.08	0.13	0.09	0.39	0.75	0.14	0	0.06	2.47	0.48	0.81	0.91	0.16	1.15	0.5	0.12	0.8	1.71	1	0.5	0.62	1.36	1.09	1.44	1.55	7.03	3.94	0.91	0.65	6.07	0.22	1.03	1.21	0.1	0.09	0.12	0	0	0.03	0	168.85
Msex2.00199	probable very-long-chain enoyl-CoA reductase art-1	94.54	46.63	30.91	22.42	59.76	66.14	170.58	20.88	44.88	46.68	13.24	82.93	119.35	12.07	21.97	74.17	92.75	49.2	125.74	313.3	228.15	201.22	102.13	102.42	164.05	127.82	117.7	218.4	202.07	119.5	246.36	101.55	77.71	83.82	49.98	48.71	60.85	25.86	45.5	42.25	122.36	137.43	174.13	20.34	64.38	35.07	51.72	88.13
Msex2.00200	heat shock factor-d	19.6	16.04	5.41	13.76	2.9	5.74	6.15	2.77	14.11	11.1	12.14	33.74	25.45	2.41	6.48	28.79	29.35	9.27	35.94	9.06	19.23	22.01	3.26	6.51	24.76	22.46	8.44	5.62	17.78	19.36	6.7	6.4	18.84	29.16	44.42	32.59	65.69	6.44	29.42	12.89	22.32	17.2	12.99	4.99	1.9	12.96	6.07	27.05
Msex2.00201	F-box/LRR-repeat protein 14-like	3.7	4.23	3.09	5.93	4.14	0.88	1.72	1.28	5.25	3.67	1.14	16.36	10.98	0.73	1.54	4.73	7.24	2.51	7.07	4.63	4.75	5.23	1.36	2.61	18.39	10.81	13.04	7.95	14.83	11.16	9.96	17.38	16.32	24.74	9.12	16.33	16.23	8.07	7.33	6.23	6.14	4.11	2	2.13	0.8	1.41	1.12	48.86
Msex2.00202		0	0	0	0	0	0	0	0	0	0	0	0	0	0	0	0	0	0	0	0	0	0	0	0	0	0	0	0	0	0	0	0	0	0	0	0.11	0	0	0	0	0	0	0	0	0	0	0	1.56
Msex2.00203	zinc finger protein 423 homolog	0.69	0.77	0.71	0.48	0.16	0.52	0	0.3	0.88	0.56	0.48	0.17	0	0	0.02	0.07	1.85	0.38	3.46	0.24	0.21	0.25	0	0.09	0.37	0.14	0	0	0	0	0	0	0.09	0	0	0	0	0.05	0.16	0.1	0.02	0	0.04	0.06	0	0	0	0.07
Msex2.00204	serine proteinase stubble-like	0.36	0	0.05	0.25	0.26	0.87	0	1.16	1.14	0.55	0	0	0	0	0	0	0.18	0.39	0.05	0.53	0.15	0.14	0	0	0.37	0	0	0	0	0.14	0	0	0	0	0	0.06	0.05	0	0	0.29	0.04	0	0	0	0	0	0	0.05
Msex2.00205	C-Maf-inducing protein	1.75	2.42	1.06	0.66	0.2	0.48	0.38	1.05	3.82	5.23	2.13	7.49	6.86	0.62	2.82	7.23	7.98	5.47	9.94	2.91	2.46	2.38	1.05	3.94	30.42	8.53	5.78	2.01	3.18	3.47	3.38	2.95	1.75	3.56	4.65	2.77	8.14	4.92	7.51	9.38	2.29	2.87	0.88	0.35	0	0.87	0.54	4.27
Msex2.00206	Golgi phosphoprotein 3 homolog rotini	28.57	22.48	17.43	27.56	29.14	18.13	47.4	8.87	40.54	28.36	10.1	50.97	37.94	10.64	28.7	131.1	48.67	34.6	49.57	50.05	65.58	75.83	22.9	33.04	120.24	117.11	80.98	87.49	143.3	119.17	106.76	151.32	157.16	104.27	131.9	78.12	86.85	64	86.95	69.08	47.37	34.3	40.2	11.13	8.96	25.36	19.49	120.94
Msex2.00207	very long-chain-fatty-acid--CoA ligase bubblegum	9.37	6.14	6.14	2.11	3.01	5.59	11	8.17	28.24	23.7	19.67	29.17	43.52	8.32	2.45	12.36	14.92	46.59	43.3	13.92	17.74	55.28	17.7	31.45	75.57	26.07	170.68	151.37	92.45	99.12	131.52	30.89	11.36	9.53	4.65	8.35	13.88	28.29	23.72	24.7	9.9	18.66	12.79	6.14	7.6	5.53	6.12	59.62
Msex2.00208	patj homolog	8.46	8.11	7.74	4.28	2.67	2.62	2.94	5.71	9.9	9.01	7.19	4.79	3.37	0.92	2.2	9.62	15.15	7.62	15.67	9.01	6.28	3.23	0.17	1.89	28.37	4.48	13	5.47	3.98	4.08	3.11	5.12	6.93	15.71	6.43	13.62	12.71	15.41	13.52	16.93	3.51	4.21	1.58	3.06	1.09	2.63	1.01	11.6
Msex2.00209	E3 ubiquitin-protein ligase RNF4-like	5.94	5.04	3.71	0.28	4.65	1.28	0	2.64	3.84	10.06	4.37	6.75	1.7	0.56	1.14	10.09	46.96	1.41	68.85	329.61	30.49	3.32	4.03	2.82	7.28	5.78	0.39	3.77	2.03	1.64	1.35	2.32	6.67	5.15	9.26	7.49	8.17	0.59	0.53	0.84	0.38	0.95	2.13	0.91	0	1.98	2.01	137.59
Msex2.00210	zinc finger protein 624-like	2.53	2.06	1.47	0.61	0.63	0.17	0.63	0.38	1.36	1.36	4.62	5.11	2.57	1.23	2.35	6	7.89	2.18	8.65	9.25	2.53	1.82	0.77	0.72	3.56	3.11	0.62	1.49	1.52	1.29	1.03	1.95	4.9	7.96	11.19	7.75	30.49	1.06	2.25	1.59	1.36	1.76	1.18	0.77	0.19	1.87	0.98	3.76
Msex2.00211	cartilage-associated protein-like	18.77	13.19	14.46	3.24	52.51	27.88	30.31	3.19	7.77	6.78	4.58	399.64	258.46	10.77	23.54	36.69	45.6	7.9	22.41	115.61	142.48	83.11	160.27	72.15	39.01	213.87	7.33	54.22	20.81	14.93	24.51	22.51	25.72	11.32	28.67	19.47	7.02	6.38	8.74	4.49	46.96	58.18	164.88	11.7	39.98	11.66	34.24	15.6
Msex2.00212	uncharacterized protein C15orf26	0.03	0.03	0	0.03	0	0	0	0.05	0	0.2	0.74	0	0	0	0	7.53	0.22	0.08	0.05	0	0	0	0	0	0.03	0	0	0	0	0	0	0	0	0.26	0.1	0.03	0.12	0.03	0.24	0.64	0.04	0.04	0.09	0	0	0	0	261.15
Msex2.00213	uncharacterized protein C15orf26-like	0	0	0	0	0	0	0	0	0	0.12	0.37	0	0	0	0	1.84	0	0	0	0	0	0	0	0	0	0	0	0	0	0	0	0	0	0.35	0	0.09	0	0	0	0	0	0	0	0	0	0.11	0	52.05
Msex2.00214	band 4.1-like protein 4	7.47	5.08	5.19	0.47	1.64	2.33	2.21	1.38	2.57	1.63	0.78	0.35	0.86	0.16	0.02	6.06	2.44	0.36	1.94	2.08	3.25	3.85	1.19	1.16	2.27	0.8	1.1	0.71	0.12	0.37	0.12	0.31	1.05	1.19	1.63	0.18	0.21	0.17	0.5	0.22	1.08	0.66	0.63	0.39	0.69	0.56	0.33	8.64
Msex2.00215	inaD-like protein	3.5	3.58	2.78	4.82	5.71	0.21	0	3.16	11.75	6.68	4.42	0.51	0.19	0.14	1.56	6.39	2.35	2.45	2.58	1.97	1.3	1.77	0.23	1.16	4.7	1.97	0.62	0.11	0	0	0	0.2	0.27	0.47	2.92	0.52	0.22	0.45	5.48	10.37	7.29	5.36	3.74	0.41	0	1.05	0.41	9.78
Msex2.00216	dentin sialophosphoprotein	3.26	3.29	3.42	8.32	3.94	3.71	2.84	3.67	7.76	3.2	1.91	7.53	2.45	1.63	1.37	8.07	5.94	8.58	1.6	0.69	4.18	1.09	0.61	0.81	3.73	5.92	0.68	0.6	1.55	0.56	0.37	0.72	8.12	12.17	119.07	28.2	95.74	4.24	8.05	4.34	26.63	8.2	5.66	0.51	0.22	1.51	0.88	7.62
Msex2.00217	nicotinic acetylcholine receptor subunit alpha 7	4.32	3.17	0.41	0.8	0.25	0.1	0.45	5.28	11	6.95	5.77	0.68	0	0	0	0.48	1.05	0.22	0.5	1.32	6.6	2.82	0	0	1.53	0.14	1.33	0	1.15	0.15	0.24	0.19	0.04	0.13	0.36	0.06	0.3	0.05	0.06	0.2	3.21	0.77	2.07	0.19	0	0	0	2.03
Msex2.00218	acetylcholine receptor subunit beta-like 1	3.14	0.58	0.17	0	0.32	2.04	1.9	0.32	1.65	1.76	1.21	0	0	0	0.01	0.12	0	0	0.15	0.32	14.81	5.61	0.19	0	0.15	0.12	0	0	0	0	0	0	0	0	0.02	0	0.07	0	0	0	0	0	0	0	0	0	0	0.12
Msex2.00219	DNA-directed RNA polymerase II subunit RPB1	24.83	29.74	13.25	11.46	2.62	8	3.69	4.97	17.98	13.88	10.12	51.26	37.9	9.08	24.43	45.16	54.72	19.15	48.51	9.31	10.03	13.67	3.18	5.79	55.7	18.58	24.64	9.43	12.04	11.98	10.75	19.36	33.61	117.45	25.86	37.89	56.6	33.42	31.58	30.77	22.96	28.68	7.95	5.79	2.22	15.34	5.36	34.4
Msex2.00220	protein ariadne-2	13.5	12.3	6.66	8.88	31.39	22.76	39.53	7.76	15.53	25.22	6.09	20.15	15.54	5.29	10.16	36.12	32.24	8.64	47.1	148.5	56.65	24.87	31.62	26.39	24.18	39.34	13.96	19.86	30.66	26.43	21.59	33.36	62.63	25.58	21.37	18.89	21.43	6.8	11.01	10.58	8.59	9.34	24.56	9.82	39.67	13.14	47.31	56.57
Msex2.00221	ATP-dependent 6-phosphofructokinase	58.92	54.03	51.69	3.33	10.62	15.07	19.15	16.45	67.57	24.29	18.72	13.85	28.77	6.57	5.23	27.97	49.91	35.98	73.88	11.58	10.74	22.64	5.87	3.77	16.7	7.61	13.25	15.34	3.24	7.65	15.21	37.61	40.01	61.66	29.46	33.46	16.93	38.91	59.82	39.14	9.33	17.45	10.61	203.54	50.04	122.37	33.15	16.48
Msex2.00222	translocating chain-associated membrane protein 1	66.98	40.17	47.01	38.44	39.32	24.6	53.33	30.79	60	32.85	16.71	114.97	141.4	50.23	63.92	88.11	85.36	68.72	43.85	82.77	233.2	216.87	93.28	72.11	158.81	138.7	156.96	204.12	150.27	81.61	192.71	29.49	39.85	46.55	31.37	130.24	62.43	38.62	87.4	62.98	36.08	121.35	121.5	10.62	8.66	12.73	13.31	48
Msex2.00223	uncharacterized LOC106124972	25.13	13.54	12.93	115.85	52.07	31.55	31.26	18.24	13.46	7.68	11	18.03	0.19	0.09	0.92	9.51	8.53	1.19	2.75	9.6	6.18	8.12	1.38	3.99	15.54	11.88	1.42	1.29	10.47	2.53	0	0	1.08	1.69	1.33	0.08	0	0.3	0.82	0.65	118.59	24.59	52.64	0.35	0	1.88	1.66	0.31
Msex2.00224	wing disc-specific protein	57.42	115.87	69.96	62.03	179.47	166.79	291.2	163.58	254.67	148.17	26.96	2.97	10.02	13.66	22.76	391.41	38	11.17	22.55	0.14	2.02	17.63	4.68	18.51	0.64	0.77	4.93	4.77	0.49	5.85	5.45	1.03	14.78	134.25	68.51	9.94	1.39	10.9	2.52	4.22	34.36	62.03	15.62	70.14	36.37	103.57	27.54	2.04
Msex2.00225	serrate RNA effector molecule homolog	17.46	11.33	10.65	2.07	7.96	7.74	9.17	1.76	4.21	1.99	0.87	20.51	16.08	1.76	2.35	18.74	22.99	3.74	24.59	14.24	19.56	27.28	4.34	4.41	24.68	30.44	15.14	19.98	21.81	15.51	20.35	9.46	15.32	13.34	5.35	15.02	8.44	8.92	7.36	6.42	7.8	12.95	10.61	1.71	3.49	2.08	3	16.34
Msex2.00226	uncharacterized LOC106135477	0.83	0.45	0.16	0.11	0.19	0.21	2.32	1.66	2.28	5.6	1.65	15.46	12.75	2.63	5.25	2.18	25.62	3.7	47.23	231.97	18.66	3.93	3.37	4.62	1.71	7.15	0.96	1.83	0.16	0	0.16	0.75	0.6	0.42	0.81	0.19	1.42	0.19	0.71	1.49	1.63	0.92	1.63	0.64	0.27	0.86	0.39	0.4
Msex2.00227	sphingomyelin phosphodiesterase	5.1	5	2.34	5.44	2.32	2.38	1.99	10.29	26.45	30.11	11.41	129.16	76.44	31.08	28.25	62.31	39.26	24.99	44.24	28.47	72.5	10.1	4.89	13.28	77.89	63.33	6.56	5.15	13.34	1.85	1.38	14.38	114.79	120.58	29.91	7.93	7.27	3.46	7.04	32.55	28.12	22.7	18.23	7.2	6.08	5.14	4.57	15.15
Msex2.00228	uncharacterized LOC101746725	4.39	5.12	3.93	1.68	0	0	1.63	1.29	2.82	2.83	4.45	9.48	6.09	2.47	5.37	9.03	7.31	2.19	7.84	4.4	4.11	2.17	0	0	4	5.78	1.29	1.28	0.89	1.25	1.17	3.71	5.96	11.87	19.56	4.52	5.51	2.48	4.18	2.66	3.46	3.4	1.33	1.34	0	3.4	0.18	26.64
Msex2.00229	zinc finger protein 660	5.92	4.56	3.04	2.79	3.17	7.57	8.17	1.5	5.59	5.51	2.42	7.92	4.18	1.37	2.4	13.37	19.74	3.43	28.56	41.07	14.3	7.42	1.74	2.88	10.45	9.81	3.7	3.26	5.27	4.12	5.1	14.88	16.39	11.7	22.54	5.1	6.34	4.71	7.56	6.17	5.56	2.94	5.67	2.6	3.29	4.23	8.55	31.82
Msex2.00230	delta and Notch-like epidermal growth factor-related receptor	1.09	0.55	0.02	0.89	0.13	0	0.1	0.48	2.35	1.91	2.02	0	0.02	0	0	0.14	0.04	0.11	0.07	0.24	1.78	1.07	0	0	0.1	0.07	0.05	0	0	0	0	0	0.09	0	0.05	0	0.03	0	0.03	5.81	0.09	0.09	0.07	0	0	0.05	0	2.85
Msex2.00231	protein grainyhead	31.63	25.16	22.77	10.96	10.93	9.01	4.07	5.3	26.48	12.36	9.17	2.07	1.07	0.06	0.17	2.21	8.75	0.29	13.2	8.26	11.46	13.44	2.81	3.35	1.66	0.68	0.7	0.16	0.27	0.12	0.26	0.15	0.14	0.32	0.66	0.03	0.05	0.32	0.1	0.25	70.27	30.57	12.03	0.32	0.11	0.81	0.32	0.25
Msex2.00232	protein grainyhead	14.82	16.66	19.62	6.67	10.89	7.07	5.47	3.12	11.39	1.57	3.36	0.49	0	0	0	1.94	12.52	0.27	22.72	1.88	2.67	5.74	0.62	0.24	0.5	0.4	0.41	0	0	0.57	0	0	0	0.05	0	0.11	0	0.34	0	0.15	14.76	9.98	8	0.08	0.25	0.49	0	0.1
Msex2.00233	probable elongation factor 1-delta	161.17	131.73	59.98	36.05	376.55	347.34	385.25	79.62	33.15	87.02	55.62	307.21	218.58	87.66	50.5	225.28	152.4	54.79	101.5	809.89	710.68	530.34	1185.66	1120.89	192.21	703.28	132.69	574.63	673.6	530.55	494.77	425.99	395.77	120.75	176.91	168.65	87.77	36.3	71.46	60.63	73	94.98	891.71	63.49	407.06	94.12	518.38	47.57
Msex2.00234	cytoplasmic tRNA 2-thiolation protein 2	10.81	8.1	6.12	2.06	5	5.11	10.95	1.79	4	4.4	6.59	31.27	21.41	1.8	4.33	8.79	25.18	4.54	30.25	68.45	23.77	18.65	10.93	9.42	29.73	27.27	8.46	14.93	16.28	10.32	14.07	9.59	23.1	23.55	18.4	18.1	99.36	3.04	8.17	6.62	8.54	9.54	7.9	3.01	2.97	3.42	7.01	19.44
Msex2.00235	casein kinase 2 alpha subunit	47.26	39.95	34.55	10.69	44.97	23.4	45.51	11.12	25.3	23.28	6.39	88.68	74.42	6.86	17.21	34.47	70.9	28.97	53.6	171.49	107.87	92.81	107.58	46.77	89.55	124.58	32.9	79.68	114.21	48.43	90.54	45.54	97.14	56.15	58.04	40.81	33.56	21.97	64.7	21.82	36.41	46.05	57.46	5.32	12.7	12.87	26.29	56.44
Msex2.00236	trafficking protein particle complex subunit 8	8.99	9.57	6.45	3.84	6.48	6.97	8.58	3.37	10.2	7.02	3.84	12.2	12.63	3.5	7.18	23.7	20.6	8.42	20.39	7.65	9.26	11.39	1.52	3.86	26.11	18.17	14.44	12.12	11.68	13.12	14.95	20.83	26.8	31.98	11.5	16.85	22.05	10.95	15.71	13.59	6.59	9.13	8.25	4.33	3.38	5.76	4.58	94.82
Msex2.00237	aryl hydrocarbon receptor nuclear translocator homolog	29.59	25.82	18.79	13.07	8.19	4.19	9.78	4.95	17.55	8.55	13.98	27.86	20.43	5.81	13.46	36.38	41.82	21.67	44.89	18.65	20.62	25.93	3.81	8.5	59.84	41.08	23.23	24.87	28.61	21.05	27.23	35.92	28.9	43.35	27.5	31.94	25.74	37.72	28.19	31.6	19.76	17.08	12.65	4.42	1.83	14.23	8.07	39.04
Msex2.00238	mono [ADP-ribose] polymerase PARP16	0	0	0	0	0	0	0	0	0	0	0	0	0	0	0.02	6.09	0	0.2	0.12	0	0	0	0	0	0	0	0	0	0	0	0	0	0	0	0	0.06	0	0	1.55	0.82	0	0	0	0	0	0	0	318.88
Msex2.00239	carboxylesterase 1C	1.1	0.81	0.15	0.22	0.25	0	0.3	0.15	0.2	0.39	0.12	0	0.05	0	0.03	0.34	0.93	0	1.61	1.12	0.93	1.19	0.21	0.08	0.04	0	0	0	0	0	0	0	0	0	0	0	0	0	0	0.2	0.21	0.06	0	0	0	0	0	11.15
Msex2.00240	splicing factor 3B subunit 6	10.57	11.03	9.2	6.56	103.67	84.66	134.63	17.16	9.82	14.33	8.2	19.84	16.67	5.68	5.53	19.3	13.98	5.01	17.95	313.33	113.8	66.39	398.26	178.25	23.81	126.81	9.19	83.36	126	71.4	76.96	73.47	98.53	13.97	33.96	41.48	24.84	1.91	13.5	8.49	5.89	11.98	134.94	9.49	71.79	11.83	92.52	12.21
Msex2.00241	tudor domain-containing protein 7	16.49	18.99	11.18	13.69	8.24	14.43	10.88	7.76	23.36	27.27	13.83	24.41	17.04	6.14	10.64	16.4	37.67	10.64	45.74	7.01	13.92	11.01	6.11	4.91	36.68	23.33	12.41	10.21	9.99	9.41	9.35	8.92	15.89	30.56	13.26	28.47	24.51	34.11	33.83	28.11	8.61	10.23	6.42	4.47	4.78	6.78	6.95	40.85
Msex2.00242	zinc finger protein on ecdysone puffs-like	35.2	26.06	19.84	5.81	17.87	27.27	18.8	7.11	17.51	13.53	15.48	19.93	12.12	2.36	3.35	43.69	67.15	11.7	74.6	84.03	45.64	41.34	15.65	11.62	70.59	37.28	21.77	29.67	21.41	16.06	21.05	12.1	29.36	15.26	6.32	12.82	12.12	15.72	16.59	26.57	14.23	20.36	26.12	4.71	5.59	11.97	18.94	30.69
Msex2.00243	uncharacterized LOC105380700	0.4	0.07	0.12	0	0	0	0	0	0.18	0	0.36	3.77	0.14	0	0.14	1.05	3.96	0.96	2.89	0	0	0	0	0	0.07	0	0.15	0	0	0	0	0	0	0.06	0.16	0.74	0.3	0.07	2.99	0.47	0.85	0.27	0	0	0	0.08	0	0.34
Msex2.00244	glycylpeptide N-tetradecanoyltransferase 2	20.66	19.79	15.9	8.81	31.13	13.2	36.12	7.27	13.05	16.69	2.43	50.01	35.49	7.53	10.86	27.07	41.91	8.9	39.27	115.13	57.31	40.56	39.06	20.41	66.37	57.59	25.62	52.22	61.79	32.28	50.31	39.89	33.56	31.67	42	31.4	38.51	14.34	14.96	35.58	20.45	24.48	25.93	13.53	19.98	25.73	26.95	27.31
Msex2.00245	polyadenylate-binding protein 1	943	866.5	640.21	1022.41	1753.3	1434.59	1208.29	1151.46	1512.73	1538.69	249.76	2751.81	2112.36	887.58	1170.9	2129.84	1264.01	763.55	956.22	954.78	1736.09	1606.21	736.27	908.22	1662.7	2130.8	1327.42	1609.43	2139.74	1344.49	1147.58	976.38	1184.91	1244.19	2510.64	3016.79	931.71	1321.3	2165.42	1434.32	1932.78	1629.1	1342.97	908.05	1152.28	1665.31	1330.96	624.99
Msex2.00246	60S ribosomal protein L13	1516.99	1209.11	1373.28	555.53	2448.43	2202.19	3115.4	1006.05	907.63	1536.06	863.88	1599.51	1329.74	365.02	475.04	1942.11	1426.87	986.93	1651.23	4277.34	5029.14	3435.91	2928.75	3652.41	1960.42	2188.71	2232.82	1780.26	2488.69	1750.99	1077.82	1118.87	1301.96	678.4	1077.55	1069.81	655.93	313.41	584.02	779.46	1295.31	1409.6	1907.03	454.12	917.85	1066.37	1958.78	221.39
Msex2.00247	uncharacterized LOC105254350	1.55	3.03	2.04	2.6	0	0	0	2.74	1.79	1.55	116.54	1.05	0.53	0.05	0.07	1.04	4.85	3.3	10.14	0.66	0	0.25	0	0	1.19	0	1.01	0	0	0.26	0.28	0	0.22	0.7	0.7	1.31	0.98	12.7	8.28	21.57	4.39	2.45	0.24	0.54	0.31	4.05	0	3.31
Msex2.00248	uncharacterized LOC101739397	8.57	7.59	4.24	0.47	2.08	3.3	3.2	19.18	47.37	37.04	34.03	0.87	0.44	0.21	0.14	7.06	8.87	2.32	13.34	3.99	8.64	6.44	0	0	13.26	4.23	5.25	1.68	2.44	2.3	0.86	1.32	6.33	2.05	1.04	1.32	0.64	7.48	34.35	13.68	0.92	1.72	0.73	0.83	0.16	2.36	2.41	40.7
Msex2.00249	importin subunit alpha-4	120.65	120.14	126.8	28.31	62.72	47.64	120.43	140.01	207.89	406.12	113.25	101.09	100.55	17.42	59.85	229.34	222.07	59.96	182.36	277.75	120.23	122.15	58.95	37.16	127.25	154.45	31.98	149.26	136.35	98.22	84.27	163.11	214.35	143.98	47.17	88.53	54.04	79.46	61.33	63.69	58.54	95.52	78.83	81.3	91.95	87.49	105.8	119.17
Msex2.00250	uncharacterized LOC106132187	3.63	2.73	4.59	0.93	6.47	6.46	1.58	1.97	2.51	6.03	6.15	0.32	0.48	0.05	1.53	1.77	9.71	0.65	13.45	36.77	1.09	2.63	1.13	0	2.67	2.11	0.87	0.27	1.72	1.04	0.43	1.96	1.93	1.56	0.41	0.05	0.05	0.31	0	0	0.72	1.27	2.7	0.14	0	0.64	1.02	17.29
Msex2.00251	cytoplasmic protein NCK1	5.36	5.15	4.67	2.1	0	1.33	0.87	1.42	6.87	3.22	3.3	5.42	5.57	0.72	2.12	4.24	5.54	2.77	5.5	5.17	1.68	1.3	0.23	0.51	2.9	1.73	1.93	0.5	1.15	1.02	1.32	1.11	1.97	6.3	4.9	4.29	3.52	7.56	4.95	3.94	4.79	6.42	1.03	1.33	0.38	1.77	0.26	7.98
Msex2.00252	transcription elongation factor SPT5	10.71	11.43	8.17	1.67	2.87	4.21	3.58	7.27	13.35	16.97	6.73	13.09	10.13	2.62	8.76	27.9	36.77	8.25	33.11	11.82	6.22	8.87	0.7	2.57	24.55	13.79	8.54	9.28	8.43	8.18	8.69	8.88	20.89	14.28	7.46	20.29	12.55	17.4	11.91	14.09	7.16	10.52	4.28	4.51	2.27	7.3	2.93	14.19
Msex2.00253	long-chain-fatty-acid--CoA ligase 4	24.34	19.96	23	16.56	8.3	16.5	21.2	20.72	86.09	60.86	45.03	70.94	37.27	17.09	30.3	287.09	151.97	332.53	186.95	23.25	45.47	28.2	15.33	12.24	138.98	24.88	94.87	60.34	30.02	62.03	77.9	90.66	134.56	178.34	35	54.41	182.27	76.48	138.87	80.59	19.64	20.18	10.17	27.75	13.82	68.48	41.11	30.69
Msex2.00254	uncharacterized LOC101741294	0.05	0.04	0.07	0.02	0.06	0	0	0.02	0.26	0.18	0.41	0.26	0.09	0.14	0.16	2.05	0.08	0.11	0.08	0	0	0.1	0	0	0.22	0	0.03	0.11	0	0	0.08	0.1	0.04	0.15	0.23	0.17	0.14	0.09	0.07	0.21	0.12	0.05	0.04	0.07	0.09	0.13	0	50.63
Msex2.00255	sentrin-specific protease 1-like	10.75	8.42	7.95	1.91	1.46	0	0	0.88	4.86	1.57	5.71	10.29	11.45	3.01	4.64	17.73	28.23	4.34	39.05	5.21	3.69	5.48	1.13	0.44	10.96	5.81	3.67	3.95	3.41	3.09	4.23	5.19	5.52	11.2	7	6.69	7.14	8.53	5.43	5.4	5.71	9.78	4.59	1.73	0.23	6.48	0.51	18.89
Msex2.00256	uncharacterized LOC101742154	0.02	0	0.06	0.03	0	0	0	0	0	0	0.37	0.06	0.04	0	0	0	0.17	0.03	0.52	0.07	0.96	0.09	0	0	0.04	0	0	0.07	0	0.64	0.32	0.01	0	0.06	0.03	0.23	0.28	0.03	0	0.12	0.25	0.02	0	0	0	0	0	0.16
Msex2.00257	septum formation protein Maf	4.55	5.51	3.68	1.64	8.62	5.92	1.62	1.3	1.87	4.88	3.79	26.7	24.4	0.22	0.5	2.03	11.85	2.79	16.39	54.92	35.59	14.56	35.4	11.18	31.7	41.77	9.2	19.6	41.13	9.81	19.1	3.02	4.69	4.16	3.66	8.48	17.24	1.2	3.12	2.47	6.94	5.73	13.73	0.45	0	0.23	0.45	4.32
Msex2.00258	uncharacterized LOC106125909	7.55	7.27	4.42	7.24	5.23	7.04	1.15	16.25	36.06	32	22.49	3.81	4.26	0.33	1.72	7.78	17.3	33.74	33.61	1.76	10.73	2.53	1.59	4.16	10.65	2.61	4.96	2.31	0.67	1.05	0.93	1.37	14.44	10.6	5.16	3.93	6.03	3.96	28.08	22.61	5.59	4.64	3.42	1.42	1.66	2.48	3.4	13.86
Msex2.00259	voltage-dependent L-type calcium channel subunit beta-2	8.54	7.86	8.57	0.78	14.37	7.8	6.12	15.22	28.58	19.81	28.98	1.45	0.58	0.92	0.5	7.02	8.33	2.55	7.32	18.99	27.82	8.7	1.03	2.9	11.41	3.82	15.22	0.5	1.35	2.61	1.97	0.36	6.75	2.88	0.56	2.24	1.29	4.26	5.4	4.15	1.81	2.29	5.6	8.6	6.91	14.97	31.79	7.27
Msex2.00260		0.57	0.68	0.11	0	0	0	0	2.28	5.12	6.7	8.74	0	0	0	0	0	7.88	0	6.24	0.26	1.14	0.28	0	0	0.19	0.38	0.13	0	0	0	0	0.52	0	0	0	0	0	0	0	0	0	0	0	0	0	0.13	0	0
Msex2.00261	protein abrupt-like	4.63	2.95	2.78	0.33	0.79	0	1.28	1.29	3.04	1.46	2.53	0.06	0.04	0	0.03	0.26	1.12	0.09	2.06	1.19	5.07	2.35	0.74	0	0.15	0	0	0	0	0	0	0	0	0	0.15	0	0	0	0	0.2	14.75	7.39	1.73	0.05	0.26	0.67	0	0.32
Msex2.00262	mitochondrial fission 1 protein	13.78	12.71	9.53	7.51	36.11	35.15	71.49	9.65	25.45	32.5	14.58	11.68	15.07	18.49	47.02	49.46	28.34	43.15	46.48	45.85	34.6	18.65	20.23	32.13	27.92	28.63	20.71	25	25.92	20.15	30.22	117.66	210.59	105.76	23.61	16.46	19.55	26.74	20.96	31.93	7.28	10.67	18.94	12.06	70.12	136.3	444.07	29.64
Msex2.00263	ubiquitin-like-conjugating enzyme ATG3	17.19	12.11	14.65	1.77	5.2	2.66	3.08	6.92	24.18	26.3	16.16	22.22	26.81	28.43	127.88	291.21	58.76	43.38	63.99	26.01	11.05	18.08	5.03	4.29	32.73	17.03	14.2	11.58	5.53	8.25	11.34	84.47	126.47	96.73	44.34	25.37	25.26	48.11	33.11	105.04	5.78	16.13	14.25	12.75	8.05	57.68	36.15	35.38
Msex2.00264	uncharacterized protein KIAA1109	2.53	4.15	2.24	1.14	0.33	0.37	0.57	1.75	7.93	6.56	8.03	3.61	3.04	0.54	2.08	8.56	7.5	6.64	7.96	0.4	0.94	2.31	0.91	0.57	5.82	4.57	3.52	2.41	3.55	3.08	7.17	6.06	15.97	33.65	5.54	14.75	13.31	9.58	7.79	7.13	2.57	2.72	1.13	0.99	0.07	2.25	0.49	4.09
Msex2.00265	cilia- and flagella-associated protein 43	0	0	0	0	0	0	0	0	0	0	0.15	0.01	0	0	0.01	1	0.19	0	0.55	0	0	0.06	0	0	0.01	0	0	0	0	0.09	0	0.06	0	0	0.01	0.04	0.08	0	0.06	0.02	0	0	0	0	0	0	0	46.4
Msex2.00266	uncharacterized LOC106719267	3.76	5.35	1.43	0.53	0	3.41	3.33	1.07	6.72	6.51	6.11	2.42	0.32	0.4	0.48	1.92	14.74	8.82	30.09	8.89	3.44	0.95	1.03	7.66	6.89	1.98	9.73	0.48	2.33	0	0.77	0.89	7.23	3.59	0.98	1.89	9.89	16.01	3.35	10.1	2.16	1.62	0.7	3.16	4.19	11.35	5.06	29.21
Msex2.00267	group XV phospholipase A2-like	6.67	4.76	1.25	1.8	2	3.46	1.69	3.28	11.31	7.08	6.82	18.39	6.35	1.73	2.75	4.65	10.64	21.01	24.06	4.45	2.06	3.68	0.66	2.08	9.61	5.12	5.09	0.93	1.25	1.51	0.99	2.57	3.5	6.73	2.15	3.41	14.53	2.79	6.31	9.82	7.26	4.94	1.8	2.7	2.84	10.22	1.93	9.77
Msex2.00268	TBC1 domain family member 20	1.37	1.56	0.54	1.27	0.43	1.22	1.39	0.97	3.21	2.17	1.16	1.3	1.49	0.53	3.79	4.07	6.74	2.27	6.78	2.69	1.13	0.89	1.71	0.5	2.07	0.83	3.05	0.8	0.65	1.37	0.64	0.92	1.84	2.65	2.62	1.69	2.4	4.96	3.44	5.33	3.79	3.36	1.16	0.98	0	2.95	0.86	3.13
Msex2.00269	adenylate cyclase, terminal-differentiation specific-like	7.53	6.36	15	275.89	64.46	35.39	14.65	3.8	1.64	0.31	0.69	1.09	0.53	0	0.96	3.16	1.87	0.06	1.61	12.22	254.18	3.71	8.83	4.31	28.4	24.4	0.28	0.02	0.96	0	0.32	0.36	0.03	0.01	0.35	0.54	0.75	0.06	1.63	1.09	210.13	40.67	40.75	4.4	4.12	1.09	1.7	83.46
Msex2.00270		0	0	0	0.15	0	0	0	0	0	0.07	1.08	0	0	0	0	1.26	0.07	0	0	0	0	0	0	0	0	0	0.11	0	0	0	0	0	0	0	0	0.02	0	0	0	0	0	0	0	0	0	0	0	73.96
Msex2.00271	phosphatidylinositol-glycan biosynthesis class W protein-like	3.23	4.22	2.09	1.79	1.34	5.52	4.4	0.4	1.48	1.54	0.53	10.3	7.15	1.81	3.69	4.84	7.73	2.28	8.42	4.87	7.51	5.11	3.77	4.26	13.36	12.47	5.78	6.34	5.42	5.31	7.12	8.7	26.76	26.41	25.2	18.52	16.57	1.06	10.61	4.1	2.48	2.58	2.63	2.12	2.13	5.1	4.69	54.52
Msex2.00272	uncharacterized LOC101739918	2.3	1.75	1.25	0.25	0	0	0	1.06	4.34	3.11	2.59	0.94	0.34	0.06	1.13	5.62	9.18	1.29	10.51	1.06	0.59	0.19	0	0.48	1.68	0.26	1.97	0	0	0.75	0.61	0.35	2.34	2.65	1.77	0.86	0.8	4.56	3.39	2.31	0.86	1.46	0.28	0.83	0.33	2	0.37	4.22
Msex2.00273		0.85	1.76	0.79	0.23	0	0	0	0.31	1.2	0.27	2.08	3.42	1.37	0.15	1.1	0.27	1.52	0.91	0.92	0.85	0	0.23	0	0	1.6	0	0.28	0	0	0	0	0	0.53	1.42	3.7	4.25	1.79	0.88	3.56	7.61	0.55	1.25	0	0.83	0	0.78	0	2.26
Msex2.00274	cyclin 3	8.88	5.83	4.76	0.12	0.21	0.4	0	0.12	0.33	0.19	0.58	2.37	1.93	0.1	0.17	3.76	35.6	0.23	47.1	69.26	5.8	3.08	0.9	0.4	1.97	3.43	0.63	2.99	0.19	0.21	0.88	0.22	0.1	0.2	0.48	0.28	0.15	0.3	0.34	0.21	1.57	5.33	3.25	0.06	0	0.16	0	87.75
Msex2.00275	peroxisome biogenesis factor 1-like	2.85	2.69	2.04	1.2	1.58	3.48	2.83	0.85	2.79	1.55	2.4	6.58	13.65	1.27	2.26	6.89	7.1	2.34	7.62	2.47	4.99	4.68	0.47	1.08	9.29	7.59	5.75	9.43	8.12	6.81	7.49	12.52	12.03	16.73	5.75	8.18	6.99	4.89	4.62	4.34	1.96	4.34	4.67	1.35	1.29	1.94	2.07	22.52
Msex2.00276	transcription factor SOX-14	0.22	0	0.22	0	0	0	0	0	0	0	0	0	0	0.12	0	0	0.06	0	0	1.35	2.68	0.58	1.87	0	9.81	2.41	0.68	2.33	1.41	0.85	0	31.22	24.64	28.23	0.37	1.14	0.11	0.27	0	1.17	0	0	0.21	0	0	0	0	0.21
Msex2.00277	sex-determining region Y protein-like	1.57	0.46	0.23	0	1.46	0	0	1.1	4.32	9.16	1.03	0	0	0	0	0	0	0	0	0	2.42	2.93	0	0	0	0	0	0	0	0	0	0	0	0	0	0	0	0	0	0	0	0	0	0	0	0	0	0
Msex2.00278	SOX domain-containing protein dichaete-like	3.03	1.93	0.7	1.55	0.75	0	0.45	0.28	0.48	0.59	2.11	0.38	0.22	0.34	0.4	0.05	2.08	0	2.61	1.83	0.85	0.45	0	0	0.39	0.42	1.57	0	0.12	0.37	0	0	0	0.01	0.04	0	0	0.85	0	0.15	0.36	0.19	0.06	0	0	0	0	0.05
Msex2.00279	transcription factor Sox-21-B	4.59	2.8	3.66	1.18	0.55	0	0.71	0.27	0.82	0.28	0	2.16	0.93	1.39	2.34	0	13.22	0	16.99	6.98	0.37	1.78	0.77	0	1.65	1.48	0.93	0	0.29	0.53	0	0	0.45	0.86	0	0.11	0	5.7	0	0.18	0.91	0.51	0	0.49	0	0.22	0.17	0.77
Msex2.00280	uncharacterized LOC106143677	0.13	0.19	0.07	0	0	0	0	0	0.08	0.19	2.62	0.12	0.07	0	0.05	4.33	0.1	0.15	0.33	0.22	0	0.07	0	0	0.02	0	0.03	0	0	0.08	0.14	0	0	0.16	0.37	0.31	0.24	0.21	0.33	0.21	0.03	0.05	0.05	0.06	0	0.08	0	104
Msex2.00281	uncharacterized LOC106719268	0	0	0	0	0	0	0	0	0	0	0	0	0	0	0	0	0	0.2	0.12	0	0	0	0	0	0	0	0	0	0	0	0	0	0	0	0	0.06	0	0	152.35	0	0	0	0	0	0	0	0	0
Msex2.00282	chondroadherin-like	4.97	4.19	4.22	8.13	3.52	5.52	3.4	4.12	10.87	6.56	7.03	8.14	13.05	2.26	4.8	8.94	24.01	11.77	24.57	2.8	3.55	3.95	1.76	1.49	33.39	8.32	7.66	2.5	4.3	4.06	4.33	7.07	32.38	64.7	27.62	32.64	6.42	10.41	18.76	12.32	10.95	8.16	2.69	2.06	1.33	3.79	2.05	4.69
Msex2.00283	translationally controlled tumor protein	1511.7	1700.63	1664.04	891.39	4227.43	4294.06	6007.46	1879.03	1544.98	3228.03	2610.16	3523.28	2663.8	1829.78	1950.62	4797.15	1479.86	2139.91	3613.94	5729.49	6647.87	3986.39	6092.01	7119.01	2237.1	4417.84	1874.34	3386.15	4937.47	3650.52	2806.42	5732.66	8599.62	2521.04	4503.58	2311.87	3149.05	550.95	1115.14	1559.87	1751.24	1673.41	7857.64	905.95	4306.43	2158.96	7578.06	511.64
Msex2.00284	zinc finger protein 271-like	135.02	166.42	247.43	88.28	1.94	2.49	0.69	117.43	144.61	261.74	182.81	200.58	148.51	81.22	121.68	4.49	128.68	216.98	483.04	16.12	5.82	3.43	2.74	1.3	117.25	3.16	137.42	1.39	2.5	1.98	1.97	0.89	1.34	113.94	219	79.63	127.22	47.05	59.98	100.31	151.06	137.52	2.29	64.89	1.02	154.7	1.43	46.26
Msex2.00285	patronin-like	14.25	16.04	11.15	4.27	4.37	5.2	5.89	15.08	30.17	22.2	23.1	3.89	2.83	0.78	1.62	16.11	41.65	9.49	56.82	4.74	8.1	7.62	0.36	3.11	26.48	9.97	17.71	5.47	4.11	7.45	5.75	9.04	9.44	10.97	5.26	5.57	3.85	56.74	26.46	16.83	7.65	7.74	4.23	2.79	1.89	4.02	2.58	27.52
Msex2.00286	luc7-like protein 3	13.51	15.29	9.49	3.29	38.04	53.68	46.25	12.35	13.57	24.24	10.7	21.2	21.1	5.08	4.85	25.78	28.29	13.12	24.23	140.99	66.73	56.24	80.72	42.65	14.62	60.74	4.27	37.35	36.38	27.38	25.51	16.82	26.33	11.18	19.94	37.54	34.79	3.76	8.76	6.48	6.05	11.56	50.06	3.73	22.43	8.34	26.04	6.69
Msex2.00287	mitochondrial import inner membrane translocase subunit Tim13-B-like	57.51	22.63	42.88	6.16	175.59	44.35	47.44	36.44	14.9	28.81	26.83	71.23	60.62	0	2.6	0	22.18	2.06	24.73	108.49	188.58	99.07	429.94	135.93	69.7	76.55	57.78	105.18	161.61	128.87	86.54	15.91	0	0.74	19.19	14.15	0	2.05	5.04	3.1	24.99	34.36	90.91	7.91	22.79	3.1	12.78	23.17
Msex2.00288	U11/U12 small nuclear ribonucleoprotein 25 kDa protein-like	18	20.73	8.08	7.31	14.55	8.42	27.88	3.59	7	13.75	3.77	18.63	8.93	5.57	7.98	8.36	21.58	22.42	48.53	64.66	29.75	11.42	34.67	23.93	8.91	25.4	3.19	16.54	16.55	18.82	21.34	49.36	120.45	47.3	65.41	24.43	242.64	1.48	7.53	6.81	6.32	7.43	18.79	1.71	9.35	8.42	17.21	17.14
Msex2.00289	uncharacterized LOC106129002	18.79	16.66	14.4	3.11	2.05	3.85	5.39	4.43	15.88	12.83	9.67	21.65	14.73	2.77	10.93	37.42	37.62	14.44	41.22	9.13	5.88	9.89	4.24	3.68	26.87	14.86	7.84	7.89	8.74	5.55	6.5	13.57	24.01	39.01	16.12	20.66	19.67	18.79	16.91	15.21	10.04	12.71	4.46	4.7	2.25	10.43	5.08	52.48
Msex2.00290	tyrosine-protein phosphatase non-receptor type 23	6.86	9.85	5.47	2.51	1.84	5.89	2.15	2.49	8.97	7.26	7.87	6.43	8.06	4.97	11.24	26.92	17.05	10.85	14.94	2.49	4.16	3.96	0.7	1.93	27.69	7.67	7.26	2.88	3.55	4.42	3.84	16.82	62.94	203.6	18.37	18.14	17.31	22.46	14.74	15.08	4.17	6.06	1.97	3.27	1.26	6.44	1.51	55.58
Msex2.00291	protein spire	1.67	1.62	1.65	2.56	0.46	0.3	0.15	4.65	18.31	26.25	12.38	1.25	0.33	0.25	0.19	1.63	11.18	2.8	10.96	2.82	1.74	1.98	0.32	0.19	3.88	2.86	3.86	1.04	1.44	1.45	2.38	1.92	3.41	2.59	0.25	1.78	2.45	5.3	2.41	4.57	3.26	2.77	0.97	0.18	0	0.13	0.21	25.02
Msex2.00292	ubiquinol-cytochrome c reductase	384	312.83	354	30.61	226.93	214.38	97.12	661.51	812.82	744.32	424.7	125.49	173.15	30.97	33.58	32.22	149.63	160.48	112.41	92.85	129.64	291.96	117.16	151.92	496.81	96.19	646.08	174.68	200.54	187.86	200.2	50.16	57.14	97.43	16.01	116.92	118.95	248.48	189.59	188.11	89.6	178.44	76.67	528.36	346.26	343.35	176.08	30.38
Msex2.00293	broad-complex core protein isoform 6	12.08	13.23	7.45	0.25	0	0	0	0.42	1.78	0.44	4.6	3.13	1.02	0	0.09	0	1.91	0	2.21	0	0	4.49	0	0	4.38	0.74	8.24	0	0	0	0	1.05	0	0.2	0.15	0.33	0	0.79	0	0	5.28	1.44	0.41	0	0	0.14	0	0
Msex2.00294	broad-complex core protein isoforms 1/2/3/4/5	47.31	43.92	26.85	2.65	0.56	0	0	1.29	5.06	1.74	4.73	5.19	2.35	0.03	0.07	0.61	6.43	0.28	9.32	0.98	4.79	19.13	1.94	3.43	17.72	3.95	27.07	1.51	1.95	2.95	0.97	0.84	0	0.05	0	0.09	0.12	1.73	0.29	0.68	13.48	7.25	2.3	0.25	0	1.79	0.29	0.32
Msex2.00295	cuticular protein RR-2 motif 59	1939.13	634.26	1224.59	11.01	216.67	78.56	0	16.75	52	15.98	0.61	6.47	3.4	0	0	2.83	1.62	0	0.09	0.25	1.62	245.01	254.3	260.57	2.22	0	1.98	0.26	0.43	0	0	0	0	0	0	0	0	0	0.34	0.13	419.35	1228.89	123.37	1.3	0	0.51	0	0
Msex2.00296	cuticular protein RR-2 motif 59	674.45	422.63	2665.77	210.48	2090.75	1052.01	8.5	674.29	369.39	56.93	6.76	2.97	0.54	0	0	1.95	34.79	0	0	0.48	8.78	90.57	106.35	42.74	0.14	0.24	0.24	0	0.43	0	0	0	0	0	0	0	0	0	0	0	176.7	448.49	45.02	0.56	0.15	0.39	0.16	0.24
Msex2.00297	cuticular protein RR-2 motif 61	0.53	0.33	0.4	19.12	0	0.8	0.17	2.84	0.52	0.26	2.5	0.08	0	0	0	0	0.07	0	0	0	22.81	0.33	0	1.68	0.07	0.46	0	0	0	0	0	0	0	0	0	0	0	0.12	0	0.08	566.07	1.81	0.61	0.15	0.15	0.52	0	0
Msex2.00298	cuticular protein RR-2 motif 61	1.5	0.29	2.67	17.21	4.22	1.78	0	2.81	0.25	0	0.34	0.07	0	0	0	0.1	0.06	0	0.05	0.79	40.27	0.5	0.91	0	0	0.98	0	0	0	0	0	0	0	0	0	0.03	0	0.03	0.18	0	320.8	3.6	1.29	0.34	0.12	0.07	0	0
Msex2.00299	cuticular protein RR-2 motif 63	4617.74	4460.61	7473.2	6210.47	8675.09	5252.38	1019.2	798.65	2346.59	212.52	26.12	20.34	10.28	0	0	8.69	16.2	0.11	0.13	0.85	62.42	405.99	510.27	479.82	0.43	1.26	3.27	0	0.3	0	0	0	0	0	1.93	0	0	0.51	0	0.18	1130.46	733.39	454.77	1.2	0.48	0.97	0.53	0
Msex2.00301	cuticular protein RR-2 motif 64	47.33	14.11	55.86	18.94	483.61	286.67	11.3	1.17	11.84	5.32	0	0.33	0	0	0	205.16	0.59	0.18	0.1	0	0.57	6.21	20.55	12.01	0.06	0	0	0	0	0	0	0	0	0.1	6.44	0	0	0	0.18	0	4.12	14.32	10.05	0	0	0.12	0	1.33
Msex2.00302	cuticular protein RR-2 motif 65	13.28	8.52	49.29	87.59	428.58	166.55	5.67	39.52	24.45	123.85	113.39	0.05	0	0	0	0.66	0.08	0	0	0.18	4.84	1.56	12.43	16.58	0	0	0	0	0	0	0	0	0	0	0	0	0	0	1	0	0.95	1.06	3.87	0	0	0	0	0.77
Msex2.00303	cuticular protein RR-2 motif 64	34585.4	8113.31	48126.2	1557.56	14266.8	4078.66	4.1	0	19.72	0	3.75	0.27	0.15	0	0	98.22	19.03	0.62	1.68	2.82	4.52	764.13	870.67	450.24	0.36	0	0.95	0	0.55	0	0	0	0	0	8.55	0	0	0.32	0	0	389.43	2261.79	428.25	4.7	0	3.37	0.32	0
Msex2.00304	calcium/calmodulin-dependent 3',5'-cyclic nucleotide phosphodiesterase 1A	0.99	1.3	1.79	0.34	0	0.79	0	0.29	2.46	1.51	2.25	0	0	0	0	0	1.73	0	1.39	1.45	2	1.16	0	0	0	0	0.18	0	0	0	0	0	0	0	0	0	0	0	0.25	0	0.35	0.22	0	0	0	0.09	0	0.7
Msex2.00305	microsomal glutathione S-transferase 1-like	0	0	0	0	0	0	0	0	0	0	0.6	0	0	0	0	2.73	0	0	0	0	0	0	0	0	0	0	0	0	0	0	0	0	0	0	0	0	0	0	0	0.29	0	0	0	0	0	0.13	0	178.8
Msex2.00306	uncharacterized LOC105388560	0	0	0	0	0	0	0	0	0	0	2.37	0	0	0	0	0	0	0	0	0	0	0	0	0	0	0	0	0	0	0	0	0	0	0	0	0	0	0.32	0	0	0	0	0	0	0	0.23	0	18.59
Msex2.00307	uncharacterized LOC101746648	0	0	0	0	0	0	0	0	0	0	0	0	0	0	0	7.16	0.09	0	0	0	0	0	0	0	0	0	0	0.06	0	0	0	0	0	0	0	0	0	0	0	0	0	0	0	0	0	0	0	203.35
Msex2.00308	rho GTPase-activating protein 19	2.93	1.71	2.51	0.08	0.25	0.47	0	0.21	0.7	0.81	0.34	2.43	0.63	0.08	0.18	2.7	10.14	0.2	10.63	19.91	3.96	2.17	0.68	0.05	2.16	3.18	0.49	1.56	0.56	0.11	0.28	1.39	0.29	0.24	0.3	0.2	0.02	0.18	0.18	0.52	1.08	1.94	2.27	0.08	0	0.06	0	57.39
Msex2.00309	U6 snRNA-associated Sm-like protein LSm1	49.39	32.65	16.23	15	99.45	98.32	155.93	28.58	15.87	34	16.08	33.7	29.22	10.04	12.07	36.78	59.64	15.08	58.7	162.46	86.19	28.8	172.75	70.51	27.3	51.21	7.85	29.37	45.1	28.43	35.21	38.47	50.15	33.84	66.92	42.54	30.42	2.89	17.1	9.86	5.41	9.97	56.97	8.46	89.43	4.37	54.63	35.87
Msex2.00310	uncharacterized LOC101746363	13.85	15.41	10.32	7.92	13.65	6.6	10.31	3.14	13.46	7.62	1.94	35.98	30.3	5.59	17.15	32.05	34.87	9.8	38.01	30.01	21.18	10.38	1.78	4.37	23.79	15.71	5.19	4.55	6.45	5.17	6.1	20.39	41.94	56.5	61.61	16.77	17.87	10.49	12.35	9.3	16.1	19.46	9.84	2.56	1.62	7.38	5.43	31.25
Msex2.00311	DNL-type zinc finger protein-like	26.56	25.37	15.56	3.2	11.54	20.18	5.95	4.45	14.38	8.42	1.74	18.55	49.4	2.05	3.75	9.52	23.44	13.22	23.66	55.6	26.49	29.34	31.25	30.59	39.72	24.79	12.48	16.5	21.83	27.13	10.23	13.16	22.6	21.83	26.95	10.6	17.54	13.14	13.83	13.95	7.77	28.15	25.32	1.63	1.64	4.44	6.83	14.41
Msex2.00312	MMS19 nucleotide excision repair protein homolog	5.76	5.13	3.43	1.91	0.64	0.48	0.31	1.18	3.32	3.24	1.21	26.94	38.01	2.61	3.93	7.11	13.71	2.29	10.45	5.75	4.59	9.4	1.11	1.62	13.89	11.06	4.31	5.84	7.08	6.32	5.78	2.99	3.41	8.91	12.54	13.87	7.02	5.93	7.48	4.15	7.09	10.17	5.15	1.57	0	1.09	0.4	102.23
Msex2.00313		0.96	1.08	0.39	0.52	1.08	0.89	0.32	1.38	1.47	1.98	14.07	2.08	2.57	0.29	0.94	6.81	1.75	1.11	1.31	2.21	0.86	1.76	0.42	1.24	1.66	1.57	1.68	1.06	0.69	1.52	1.32	1.38	1.84	2.41	6	4.92	2.23	2.81	3.07	1.92	1.64	1.65	1.46	0.72	0.14	1.01	0.73	1.63
Msex2.00314	mucin-22-like	0	0	0	0.13	0	0	0	0	0.18	0	0.41	5.43	4.77	2505.98	897.94	0.76	0.05	0.07	0.33	0	0	0.07	0	0	0.14	0	0.06	0	0	0.07	0.46	0	15.95	135.4	0.26	1.54	0.15	219.43	0.23	3.66	1.03	0.99	0	0.95	0	279.21	23.39	0.08
Msex2.00315	spondin-2	3.27	2.79	3.6	1.05	5.74	6.37	12.1	5.84	7.38	3.11	2.39	1.3	0.47	0.13	0.26	7.07	1.37	0.34	0.37	1.8	17.76	4.9	0.78	0.36	3.39	4.36	1.54	0.12	0.49	0.59	0.58	1.3	0.46	0.76	2.17	1.54	0.15	2.02	0.37	0.24	15.28	9.66	6.56	12.92	11.24	23.43	28.85	2.32
Msex2.00316	spondin-1-like	4.16	4.43	9.16	1.06	28.17	15.15	17.81	6.1	1.13	2.03	2.34	0.12	0.2	0.09	0.09	5.25	0.02	0.06	0.07	1.21	21.67	1.2	0	1.7	0.24	0.83	0.33	0.1	0	0.49	0.49	0	0	0.05	0	0.04	0	0.19	0.26	0.15	5.55	5.1	9.88	8.66	17.86	8.9	17.5	0.29
Msex2.00317	putative leucine-rich repeat-containing protein DDB_G0290503	0	0	0.03	0	0	0	0	0	0	0	0.45	0.05	0	0	0	12.36	0.11	0.05	0.06	0	0	0	0	0	0	0	0	0	0	0	0	0	0	0	0	0	0	0.05	0.07	0	0	0	0	0	0	0.04	0	468.75
Msex2.00318	probable methylthioribulose-1-phosphate dehydratase	13.29	5.33	8.98	5.6	23.71	28.77	25.54	10.82	7.89	20.09	4.63	37.7	35.85	11.97	9.05	26.93	44.74	22.42	47.78	87.26	59.85	34.18	33.05	30.54	9.72	40.39	7.68	36.71	29.68	29.46	30.74	26.17	35.74	9.28	18.1	19.88	12.96	6.39	15.37	9.04	8.22	14.54	51.73	7.83	58.49	6.49	27.56	11.12
Msex2.00319	uncharacterized LOC106137331	0.1	0	0	0	0	0	0	0	0	0	0.48	0	0.15	0	0	9.58	0.09	0.25	0.05	0	0.14	0	0	0	0.12	0	0.06	0	0	0	0	0	0	0.02	0.11	0.27	0.23	0	0.52	0.48	0.04	0	0	0	0	0	0	476.1
Msex2.00320	zinc finger protein 93-like	4.22	5	1.95	2.51	1.5	1.89	3.12	0.34	1.92	2.88	1.27	6.75	4.63	1.2	1.58	7.79	18.72	2.08	32.05	22.56	5.02	5.56	0.78	2.34	7.58	8.57	3.03	2.22	2.29	2.4	2.66	3.08	11.27	11.78	11.76	6.58	10.78	1.35	3.64	5.6	2.81	2.51	3.35	1.23	0.55	2.36	2.25	12.72
Msex2.00321	zinc finger protein 93-like	1.09	0.59	0.53	0.09	0.61	0.34	0.54	0.13	0.44	0.54	0	1.17	0.68	0.06	0.15	6.85	2.63	0.35	3.8	3.16	2.19	1.52	0.58	0.56	1.16	1	0.48	0.36	0.1	0.38	0.44	0.56	0.71	0.59	0.79	0.85	1.4	0.29	1.1	1.15	0.44	0.39	0.79	0	0	0.04	0.12	361.15
Msex2.00322	axoneme-associated protein mst101(2)	70.49	83.88	78.69	20.08	179.56	328.2	150.64	43.38	140.98	103.86	64.89	16.15	14.12	2.71	3.72	39.29	27.78	32.15	16.1	6.29	53.31	78.51	9.78	20.29	29.8	46.05	22.03	14.32	13.67	32.65	26.8	11.64	10.69	9.38	55.73	76.99	27.81	83.27	93.33	103.7	38.58	29.92	60.62	65.2	141.29	101.58	140.47	104.52
Msex2.00323	serine/threonine-protein kinase PAK 3	9.16	8.31	5.37	2.51	4.76	3.8	1.98	1.57	8.86	6.47	0.87	11.39	9.75	1.96	7.14	57.21	32.52	11.25	32.25	22.52	13.9	25.43	2.66	2.41	25.16	31.93	28.45	36.14	54.62	47.65	69.81	34.83	33.09	40.42	54.82	49.78	68.11	29.43	10.88	8.1	10.2	14.48	8.69	1.84	0.33	9.47	4.42	24.52
Msex2.00324	methionine synthase reductase	11.92	13.22	6.05	3.42	13.03	15.11	15	1.39	5.69	4.03	3.37	39.33	23.63	2.71	2.15	6.38	37.74	7.4	60.49	251.99	62.79	27.67	62.95	25.23	25.85	44.31	11.75	28.18	40.88	29.57	41.16	22.57	13.27	6.84	9.3	14.29	41.92	4.27	15.79	14.95	16.01	10.63	16.87	0.36	4.43	6.38	17.41	17.89
Msex2.00325	uncharacterized LOC106122026	0.13	0	0	0	0	0	0	0.06	0.19	0	0.19	0	0	0.03	0	0.34	2.54	209.13	3.5	3.88	0	0	0	0	0.07	0	0	0	0	0.16	0.27	0.31	0.38	0.21	0.04	0.62	0	0.08	71.81	5.14	0.05	0	0.12	0	0	0	0	7.07
Msex2.00326	lipoma-preferred partner homolog	1.3	1.13	1.15	0.33	0.5	2.64	0.37	0.58	1.05	0.87	0.14	0.45	1.02	0.22	0.71	2.24	9.02	0.97	11.87	7.01	3.36	1.11	0.53	0.05	2.66	1.11	1.05	0.43	0.2	0.61	1.59	5.15	16.04	15.27	5.1	2.69	4.15	1.1	1.26	1.06	0.39	1.4	0.77	0.14	0.27	0.38	0.54	34.43
Msex2.00327	KAT8 regulatory NSL complex subunit 1-like protein	7.71	7.81	5.54	1.63	1.57	1.43	1.4	0.52	3.7	2.65	1.5	7.23	7.8	0.56	2.59	8.59	14.82	5.93	15.07	4.55	4.57	5.32	1.92	1.31	12.74	9.25	5.91	2.88	3.49	4.37	4.97	2.24	7.28	8.75	6.18	8.9	9.4	5.6	10.14	7.93	4.1	6.68	3.31	0.97	0.58	2.18	1.06	7.99
Msex2.00328	DDRGK superfamily protein	43.94	28.51	26.05	18.93	54.65	98.15	79.37	8.95	36.41	29.88	14.99	85.02	72.12	40.26	56.87	124.08	54.74	52.46	55.74	123.07	190.64	240.26	98.09	69.85	105.74	153.31	60.1	179.9	177.9	135.79	145.61	119.01	157.04	91.48	85.75	109.29	191.89	47.56	69.04	145.5	38.67	46.97	102.49	18.7	50.48	41.11	82.2	133.92
Msex2.00329	transmembrane emp24 domain-containing protein eca	57.51	29.65	27.55	18.45	259.98	320.83	428.76	60.95	51.3	126.01	99.69	106.55	104.01	79.35	70.7	170.52	58.29	45.16	38.33	392.1	496.76	185.43	798.37	457.54	67.97	230.69	49.31	214.68	169.49	149.2	206.55	151.13	183.99	64.83	83.82	93.1	66.05	38.46	47.12	52.72	34.63	58.34	361.07	38.56	188.12	53.39	301.63	28.07
Msex2.00330	UDP-N-acetylglucosamine transferase subunit ALG13 homolog	7.68	8.39	4.88	0.42	12.31	3.51	9.54	0.57	1.87	2.98	0.89	10.99	8.83	1.59	2.39	5.65	10.93	3.3	12.95	31	24.8	16.38	14.38	21.34	17.4	22.24	2.52	10.38	8.71	3.38	10.49	9.94	11.91	8.01	13.03	15.03	17.47	1.53	8.07	4.45	2.31	5.53	10.61	2.2	0	1.76	0	6.43
Msex2.00331	glutamate receptor ionotropic, delta-2-like	0.03	0.01	0	0	0	0	0	0	0.21	0.76	0	0.02	0.03	0.02	0	0	0	0.04	0	0	0	0.11	0.06	0	0.01	0.24	0.03	0	0	0	0	0	0	0	0.06	0	0.11	0.02	0	0	0.03	0.05	0.25	0.02	0	0.03	0	2.98
Msex2.00332		167.62	167.4	71.72	16.95	236.73	273.75	314.28	431.65	649.16	1037.2	386.13	10.3	6.02	6.28	47.35	46.2	12.18	85.22	52.18	13.5	176.63	432.82	127.17	561.09	27.03	14.08	3.42	0.89	11.16	5.5	3.69	14.87	7.49	6.68	3.15	2.89	6.48	1.08	31.76	18.41	580.33	402.7	453.45	31.02	39.09	33.42	56.28	0.54
Msex2.00333	aminoacylase-1-like	6.02	7.83	5.78	7.03	10.41	14.33	22	1.88	2.81	5.35	2.35	5.01	2.35	3.65	2.86	26.34	3.98	0.57	2.39	4.12	52.32	12.05	2.75	1.59	6.03	3.17	0.29	1.62	1.53	0	0.65	0.28	0.39	1.48	12.73	2.59	0.1	18.94	0	0.93	6.13	63.12	38.1	0.55	0.94	1	0.91	13.93
Msex2.00334	uncharacterized LOC106122140	14.76	14.4	13.84	1.02	5.3	3.27	2.27	6.11	31.13	12.69	6.76	0.59	0.23	0.02	0.18	2.19	1.82	0.79	0.65	0.39	7.99	3.36	0	0.78	1.44	2.82	0.79	0.17	0.27	0.33	0.66	0	0.14	0.57	0.15	0.91	0.49	0.19	1.57	1.68	4.54	2.58	1.01	9.39	1.43	32.89	19.58	0.41
Msex2.00335		0	0	0	0	44.14	20.7	91.75	0	0	0	20.92	0	0	0	0	1.92	0	0	0	30.28	49.14	51.43	154.55	71.52	0	37.14	0	58.22	81.78	95.78	87.3	54.18	31.83	0	0	0	0	0	0	0	0	0	40.59	0.67	41.03	1.15	15.83	0
Msex2.00336	transmembrane protein 39A	12.65	9.16	9.89	8.14	10.79	8.84	12.17	7.7	14.98	20.21	9.76	18.6	15.12	7.56	23.61	33.06	31.7	21.26	28.45	27.22	14.4	10.03	17.45	10.02	20.33	13.6	12.08	11.59	12.3	8.52	12.29	10.3	21.75	19.06	19.62	17.21	20.07	21.24	15.22	21.84	15.72	19.4	7.7	4.82	8.04	14.08	6.5	15.17
Msex2.00337		0	0	0	0	83.18	33.43	32.58	3.97	0	0	37.65	0	0	0	0	0	0	0	0	40.27	28.21	7.15	127.1	68.73	0	0	0	0	0	5.04	0	0	0	0	0	0	0	0	0	0	0	0	0.26	0	25.25	0	0.16	0
Msex2.00338	probable cysteine--tRNA ligase, mitochondrial	0	0	0	0	0	1	9.23	0	6.19	12.26	0	11.59	6.91	3.75	2.58	1.43	0	0	0	30.58	13.87	3.89	0	9.13	20.67	23.6	18.75	9.12	17.08	5.1	6.56	41.16	186.74	134.98	103.56	23.59	44.37	9.07	13.28	16.31	0.76	0	0	2.42	8.55	8.16	12.67	0
Msex2.00339	membrane-bound transcription factor site-2 protease	0	0	0	0	0	0	0	0	0	0	0	0	0	0	0	0.13	0	0	0	0	0.51	0	0	0	0	0	0	0	0	0	0	0	0	0	0	0	0	0	0	0	0	0	0	0	0	0	0	0
Msex2.00340	sine oculis-binding protein homolog	5.36	5.33	4.04	0.4	2.46	0.49	4.45	2.74	5.45	9.06	4.41	0.42	0.29	0	0.03	1.56	6.69	0.11	7.07	0.72	4.89	3.21	2.5	0.83	2.13	1.24	0.55	0	0	0.19	0	0	0.16	0.16	0.45	0.48	0.07	0.08	1.46	0.2	0.89	1.96	1.49	2.18	1.96	9.24	7.01	3.08
Msex2.00341	guanine nucleotide-binding protein subunit beta-like protein 1	23.57	23.67	15.14	5.04	22.35	41.71	47.04	29.83	30.38	96.2	110.27	31.87	11.04	3.49	12.38	51.7	114.72	36.89	274.05	575.1	76.03	17.16	11.23	36.5	65.09	62.06	19.32	8.86	20.93	7.61	8.9	36.49	109.35	65.18	45.24	42.84	44.85	13.66	36.4	42.01	19.27	7.4	13.85	22.86	69.72	42.55	89.54	98.96
Msex2.00342	exostosin-2	2.01	1.73	1.1	0.63	0.85	0	0	0.83	2.62	2.61	1.9	5.07	3.97	0.26	3.09	7.61	4.92	2.94	3.13	0.64	1.15	1.11	0.18	0.29	5.73	2.14	1.66	0.43	0.98	0.59	0.55	1.28	2.67	9.45	11.73	4.91	4.59	1.86	5.01	5.03	2.99	1.93	0.19	0.35	0	2.4	0	3.29
Msex2.00343	serum response factor homolog	5.04	10.39	6.56	2.01	1.55	1.52	0.34	1.97	4.43	3.74	4.97	1.98	1.13	0.25	1.08	2.72	8.86	3.17	12.04	2.9	11.13	4.11	1.16	0.91	11.04	4.59	8.54	1.02	1.21	1.73	2.62	1.51	3.98	2.54	1.8	2.42	1.86	7.28	3.51	4.48	5.07	4.49	3.21	1.98	2.43	2.39	2.61	4.72
Msex2.00344	serum response factor homolog	13.7	18.58	14.85	2.72	15.87	10.38	6.61	5.6	14.23	7.56	13.89	5.23	3.4	1.01	2.56	19.16	24.12	7.08	25.5	22.23	45.48	30.36	5.7	10.46	43.99	28.14	44.36	9.77	12.21	14.77	24.95	7.39	31.98	11.54	3.76	9.07	10.43	21.48	12.99	19.65	23.47	24.06	21.29	13.91	10.08	13.09	13.21	13.12
Msex2.00345	17-beta-hydroxysteroid dehydrogenase 14-like	4.73	5.32	0.49	2.17	2.5	6.71	1.26	1.89	2.18	2.56	1.47	0.12	0	0	0.04	0	0	7.25	19.66	0	1.17	7.17	7.06	8.76	0	0	0.06	0	0	0	0	0	0	0	0	0.27	0.95	0	2.02	0.51	2.87	0.79	0.92	0	0	0.12	0	0
Msex2.00346	uncharacterized LOC106137321	0	0.13	0	0.19	0	0	0	0	2.64	3.35	4.01	0	0.13	0	0	0	0	0	0.92	0	0	0.29	0	0	0	0	0	0	0	0	0	0	0	0	0	0	0.06	0	0	0	0.69	0	0.21	0	0	0	0	0
Msex2.00347		0.32	0	0.33	18.26	1.05	1.08	0	3.55	0.12	0	0	0	0	0	0	0	0.98	0	0	0	0	0	0	0	0.46	0	0	0	0	0	0	0	0	0	0	0	0	0.1	0	0	11.81	0.12	0	0.01	0	0	0	0
Msex2.00348	muscarinic acetylcholine receptor DM1	0.47	0.22	0.13	0.11	0	0.02	0.15	0.17	0.46	0.55	1.17	0.06	0.05	0.01	0.01	0.02	0.03	0.02	0.02	0.13	1.11	0.39	0.1	0	0.12	0.02	0.09	0.02	0	0.05	0	0	0	0.17	0.12	0.06	0.05	0.16	0.18	0.09	0.04	0.03	0.02	0.01	0	0.03	0	4.04
Msex2.00349	esterase FE4-like	0.11	0.1	0	0	0	0	0	0.23	0	0	0.26	2.2	1.78	0.03	0.48	0	0	0	0	0	0	2.57	4.7	5.12	5.3	3.57	19.68	37.87	24.96	38.04	74.9	1.04	0.19	0.29	0.06	0	0	3.91	0	0.41	0	0	0	0	0	0.2	0.22	0.27
Msex2.00350	cholinesterase 1-like	7.57	0.04	0.02	0.17	0.09	0.64	0.23	0	0.15	0.13	0.78	0.67	1.16	0.02	0.02	0.08	8.35	17.46	0.27	0.95	9.74	249.5	80.9	146.31	212.77	76.55	597.09	461.92	497.48	497.94	835.37	94.09	29.58	205.67	0.54	2.99	0.27	22.05	6.04	16.63	0.2	0.28	0.25	0.04	0.37	0.4	0.06	0.23
Msex2.00351	cholinesterase 1-like	0.31	0.16	0.16	0	0	0	0	0.03	0.09	0	2.55	0.94	2.61	0.12	0.01	0	0.04	0	0.03	0	0	2.01	0.88	0.97	0.66	0	0.5	0.85	0.27	0.16	0.13	0	0.01	0	0.04	0.06	0.07	0.14	3.41	11.88	0	0.06	0	0.05	0.08	0.04	0	0.21
Msex2.00352	60S ribosomal protein L26	1158.56	879.04	569.59	365.82	4099.6	4176.72	3970.26	1414.38	599.17	1496.74	1357.91	1201.02	829.24	418.72	189.66	1510.53	831.99	711.61	921.04	3554.55	5601.86	4320.33	8939	8319.23	1011.14	3611.41	1112.54	2875.56	3474.91	2902.55	2220.66	1345.13	1460.95	362.96	664.51	1071.27	611.71	128.94	339.38	483.44	576.15	764.26	7028.75	365.22	1718.04	500.8	2570.92	69.97
Msex2.00353	protein PBDC1	18.38	12.05	11.38	0.91	14.69	5.14	8.62	2.65	4.24	2.31	2.11	53.76	34.03	1.13	1.71	11.18	26.97	2.51	24.99	81.11	40.74	21.96	51.4	8.51	33.43	25.89	5.72	15.56	14.23	7.86	13.53	5.03	6.19	8.78	17.63	15.58	4.83	2.19	6.52	3.59	11.43	13.67	15.16	0.74	2.71	1.44	1.37	19.27
Msex2.00354	muscle M-line assembly protein unc-89-like	44.02	37.97	30.85	6.71	2.8	3.5	5.39	4.51	18.57	9.9	6.35	38.36	30.02	5.01	14.56	44.37	47.19	18.89	50.73	11.16	12.18	22.92	3.45	1.95	64.14	23.64	13.94	11.18	12.89	8.68	13.38	15.16	25.11	52.44	28.09	34.62	29.12	29.34	22.99	23.78	20.28	32.21	12.66	8.07	1.41	13.39	4.97	17.7
Msex2.00355	bifunctional lysine-specific demethylase and histidyl-hydroxylase NO66	28.3	30.01	18.06	2.97	11.84	9.81	13.11	5.04	9.86	13.15	16.32	75.52	69.1	1.69	6.8	16.78	58.12	10.84	54.12	160	50.61	50.53	47.14	21.03	66.91	64.17	19.06	44.82	53.74	30.14	39.67	12.36	14.27	25.27	30.99	67.69	80.3	11.27	21.84	14.03	22.08	37.58	26.42	1.64	2.26	3.58	1.7	25.23
Msex2.00356	potassium channel subfamily K member 1-like	16.99	5.83	5.53	1.17	3.95	1.86	1.37	3.75	6.13	9.83	4.96	0.26	0.03	0	10.23	5.62	79	27.8	117.26	50.42	16.37	5.6	0	1.93	51.2	5.05	31.72	1.4	8.4	5.83	4.56	1.98	35.57	40.2	14.54	15.39	19.94	0.89	2.73	11.08	5.47	3.46	0.67	0.04	0	3.25	2.49	8.17
Msex2.00357	uncharacterized LOC106137361	1.88	1.13	0.32	0	0	1.32	1.05	1.44	2.13	3.83	4.78	0.03	0	0	0.02	0	0.05	0.07	0.08	1.53	1.81	2.8	0.38	0	0.71	0.16	0.11	0.24	0	0.23	0	0	0.1	0.17	0.03	0	0	0	0	0	0.11	0	0	0	0	0	0	0.04
Msex2.00358	pleiotropic regulator 1	17.03	10.44	8.53	1.59	15.64	14.21	16.04	9.63	18.05	25.56	14.9	11.05	14.02	3.63	8	26.95	26.71	6.35	24.67	51.72	27.88	25.08	9.44	5.95	26.95	23.17	6.34	17.41	18.86	9.04	15.1	26.78	33.75	23.47	16.32	18.98	15.38	8.8	9.13	10.53	6.84	13.01	12.22	2.57	4.43	9.63	14.94	25.2
Msex2.00359	tubulin-folding cofactor B	26.25	20.31	22.99	2.91	16.64	20.06	21.92	19.58	31.63	58.77	18.98	11.62	23.66	3.36	13.59	112	52.22	13.8	41.76	56.11	24.74	30.11	8.33	16.83	51.64	21.83	11.22	23.65	26.9	16.52	30.03	71.53	87.03	60.27	44.99	27.06	28.46	14.34	8.77	17.18	6.64	18.42	20.76	4.25	4.31	12	13.96	93.58
Msex2.00360	splicing factor, arginine/serine-rich 15	17.03	15.61	12.97	2.39	1.61	3.52	4.02	2.26	9.63	5.58	5.35	22.99	16.84	2.78	5.61	31.6	36.91	11.5	36.26	9.37	8.95	15.06	2.79	2.88	31.72	19.82	15.42	11.39	13.02	12.9	10.59	8.7	11.3	14.85	5.93	12.94	11.92	17.72	14.96	17.49	10.47	16.7	9.68	3.41	1.57	4.43	3.16	29.27
Msex2.00361	splicing factor, arginine/serine-rich 15	8.25	10.63	9.19	1.62	0	0	1.22	0.65	5	3.14	8.17	0.72	0.32	0.02	0.11	10.95	24.54	6.49	24.07	0.65	1.99	2.97	0.56	0.3	15.8	1.46	10.72	0.88	1.14	1.38	0.57	0.65	0.88	0.78	0.32	0.21	0.2	18.08	9.79	14.92	0.42	1.64	2.05	1.01	0	0.47	0.84	7.02
Msex2.00362	splicing factor, arginine/serine-rich 15	23.21	23.63	17.3	4.1	1.9	1.05	1.19	4.91	15.93	12.77	6.17	29.17	20.78	2.98	6.51	33.25	56.12	15.07	54.26	7.86	7.2	12.58	7.15	2.31	31.17	21.03	13.05	15.44	15.26	15.44	11.57	12.68	13.79	28.72	9.66	19.19	18.17	24.08	18.58	16.41	14.5	22.79	9.47	6.32	2.4	5.77	3.29	47.77
Msex2.00363	protein FRG1 homolog	22.19	17.9	18.17	6.32	34.18	28.25	21.88	3.87	14.29	17.47	7.68	25.27	25.88	5.94	8.8	20.71	26.18	14.34	46.36	79.25	45.28	30.22	38.76	20.71	15.52	36.11	5.41	24.99	29.92	22.64	22.61	46.17	41.54	25.73	32.23	30.24	76.44	4.85	15.22	10.18	12.38	15.86	26.6	5.28	16.78	4.39	16.22	62.54
Msex2.00364	uncharacterized LOC106709673	8.53	9.55	10.06	1.55	1.88	1.08	5.14	1.66	7.42	3.56	3.14	16	14.68	0.97	1.71	9.44	12.34	4.34	12.2	22.36	5.18	7.58	2.14	4.65	15.3	10.38	8.52	4.71	8.19	5.64	3.78	3.7	5.87	7.16	4.95	2.59	3.9	9.37	9.67	5.99	5.17	8.28	5.39	1.22	1.23	2.93	0.45	66.94
Msex2.00365	esterase FE4-like	2.14	2.5	0.44	0.56	9.25	0.71	0	12.02	409.41	250.94	163.11	7.61	101.03	84.97	49.65	2.24	4.34	23.1	0.49	200.11	112.25	113.97	41.25	139.92	95.56	64.12	336	327.41	300.43	311.25	462.28	730.11	1099.96	668.99	863.82	506.94	629.31	263.25	15.31	14.08	5.65	20.05	35.49	16.73	20.97	9.53	7.87	0.25
Msex2.00366	alpha-esterase 45	38.77	22.98	23.57	6.38	60.55	46.2	1048	4.38	18.12	5.15	2.17	65.6	41.41	16.88	1.29	3.51	2.11	1.61	1.41	3.78	37.62	59.27	10.47	34.83	29.27	20.88	97.49	45.49	101.12	72.21	52.8	72.41	36.14	14.83	0.48	1.51	0.71	528.2	21.55	25.72	27.83	47.04	71.62	13.33	18.73	1.92	1.57	1.08
Msex2.00367	juvenile hormone esterase-like	6.59	1.79	0.64	1.94	2.13	0.57	16.38	3.24	15.97	7.01	0.7	2.63	0.5	39.26	67.93	131.36	24.07	29.15	19.75	5.28	3.89	22.96	13.49	2.35	2.38	1.38	0.63	1.36	0.54	0	0	0.21	0	0.26	0.59	27.19	10.27	2.34	42.85	21.54	1.58	0.08	0	5.91	9.26	11.64	12.43	2.39
Msex2.00368	uncharacterized protein K02A2.6-like	0.75	0.44	0.68	0.25	0.09	0.4	0	0	0.19	0.25	5.21	0.24	0.67	0.04	0.23	1.8	1.52	0.07	3.05	0	0.18	0.53	0.23	0.12	0.36	0.59	0.12	1.39	0.51	1.29	0.11	0	0.21	0.14	2.56	0.11	0.14	0.58	1.19	0.79	0.21	0.4	0.23	0.04	0	0.35	0	0.91
Msex2.00369	uncharacterized LOC105385172	0	0	0	0.6	0.4	0.09	0	0.08	0	0	0	5.43	2.16	0	0.02	0.07	0.05	0	0	0	12.5	57.33	31.93	8.16	21.61	4.7	11.57	14.5	0.28	0.17	0.18	0	0	0	0	0.09	0	3.9	0.28	3.18	0.37	0	0	0	0	0	0	0.44
Msex2.00370	alpha-esterase 45	0.06	0	0.09	0	0.07	0	0	0	0	0.17	0.13	5.56	0.18	0	0	0	0.17	0	0.08	0	0	136.94	33.96	10.73	14.57	0.16	4.22	1.58	0.37	0	0	0	0	0	0	0	0	0	0	0.28	0.14	0	0.08	0	0	0.05	0	0.24
Msex2.00371	extensin-like	6.68	2.44	9.23	408.68	108.52	7.66	2.72	251.59	0.39	0	0	194.89	6.41	1.03	1.09	30.24	368.77	1.47	0	216.7	1931.01	30.9	22.72	31.14	99.13	395.69	77.68	79.54	837.25	148.53	57.78	6.97	13.78	0.66	1.94	2.96	0	3.13	1.09	2.59	192.2	5.9	35.61	1.4	1.2	0.99	3.29	17.33
Msex2.00372	uncharacterized LOC106137317	0	0	0	0.09	0	0	0	0	0	0	0.95	0.04	0	0	0	0.27	0	0	0	0	0	0	0	0	0	0	0	0	0	0	0	0	0	0	0.04	0.12	0	0.04	0	0	0.05	0	0	0	0	0	0	17.64
Msex2.00373		1.67	0.15	1.27	1.31	2.24	2.35	0	6.14	7239.14	3876.68	1944.53	1.27	0.3	0	0	0.22	0.28	0	0.12	7735.42	4590.94	85.54	149.46	93.51	0	0	0	0	0.54	0	0	0	0	0.12	0	0	0.13	0.14	0	0	1.49	6.17	11.78	0	0.29	0.4	0	0
Msex2.00374		0	0.11	0	0	0.45	0.49	0	0	1.11	1.68	0.56	0	0.25	0.05	0	0.16	0	0	0	2388.04	1300.14	6.22	0.52	0	0.08	0	0	0	0	0	0	0	0	0	0.07	0	0.3	0.07	0.17	0	0	0	0	0	0.21	0	0.23	0.1
Msex2.00375	uncharacterized LOC101743882	0.62	0.33	0.13	0	0	0	0	0.42	0.75	0.38	0.79	0	0	0	0	0.11	0	0.05	0.17	0	0	0.24	0	0	0.11	0	0	0	0	0	0	0	0	0.03	0	0	0	0.06	0	0.11	0	0	0	0	0	0	0	0.41
Msex2.00376	uncharacterized protein C9orf117 homolog	0.04	0.11	0	0.02	0	0	0	0	0.05	0	0.19	0.08	0	0	0	3.98	0.1	0.05	0	0	1.02	0.08	0	0	0.25	0.34	0.08	0.17	0	0.16	0	0.15	0.07	0.24	0	0.21	0.13	0	0.21	0	0	0	0	0	0	0.04	0	232.09
Msex2.00377	uncharacterized LOC101743882	0.76	0.24	0.19	0	0	0	0	0.36	0.52	0.56	0.28	0.12	0	0	0	0	0.1	0	0.17	0.56	0	0.48	0	0	0.03	0.17	0	0	0	0	0	0	0.1	0.04	0	0	0	0.06	0.15	0.06	0.04	0	0	0	0	0	0	0.43
Msex2.00378	GS homeobox 1	0.22	0	0	0	0	0	0	0	0	0	0.25	0	0	0	0	0	0	0	0	0.6	0	0	0	0	0	0	0	0	0	0	0	0	0	0	0	0	0	0	0	0	0.07	0	0	0	0	0	0	0
Msex2.00379	uncharacterized LOC106709718	0.21	0.04	0	0.02	0	0	0	0.04	0.15	0.34	1.09	0.08	0	0	0.04	0	0	0.09	0.07	0	0	0	0	0	0	0	0	0	0	0	0	0	0	0	0	0.04	0.02	0.06	3.71	0	0.03	0	0	0	0	0.22	0	0.11
Msex2.00380	uncharacterized LOC106137314	11.44	10.75	5.89	4.94	4.93	8.68	6.43	2.87	8.32	6.14	3.34	16.64	10.96	3.12	4.15	28.99	27.63	6.11	22.96	12.42	8.38	13.36	1.63	2.35	21.39	12.64	6.84	7.92	6.84	9.06	8.23	12.79	21.46	29.71	21.5	29.93	22.11	8.19	12.49	9.47	8.55	6.15	7.84	4.71	4.32	7.29	7.33	29.79
Msex2.00381	uncharacterized LOC101740411	11.45	8.47	7.06	21.27	7.08	6.43	6.29	5.21	14.22	7.44	2.51	23.24	14.57	11.2	20.66	32.35	48.79	2.77	13.68	2	8.69	13.96	1.65	6.14	4.51	4.04	2.83	0.96	0.17	1.96	0.77	0.3	0.94	4.68	2.92	9.05	0.3	1.59	3.42	3.39	43.33	14.3	4.7	5.4	3.42	6.29	3.69	1.54
Msex2.00382	uncharacterized LOC101738683	2.46	0.15	0.4	0.53	0	0	0	0	0.4	0	1.21	0.5	0.78	0.11	0.53	0.7	93.45	95.21	84.47	21.86	65.69	97.9	15.57	57.75	365.7	138.51	343.25	73.52	158.73	90.55	138.05	231.77	590.02	252.9	70.61	61.17	222.16	28.94	22.95	52.49	0.21	0.49	0.76	0	0	0.08	0	4.2
Msex2.00383		0	0	0	0	0	0	0	0	0	0	0	0	0	0	0	0	1.02	0	2	11.24	0	0	0	0	0	0	0	0	0	0	0	0	17.6	16.66	0	0.48	0.31	0	0	0	0	0	0	0.44	0	0.39	3.1	14.07
Msex2.00384	uncharacterized LOC106140830	0.12	0	0	0.07	0	1.55	0	0	0.09	0	0.35	0.11	0.07	0	0.07	0.1	0.61	0	0.71	4.11	55.39	0	0	0	9.84	7.16	0.14	0	0	0	0	0	1.79	10.27	0.67	0.18	0.15	0.07	0.49	1	0	0	0	0.04	0	0.07	0	6.1
Msex2.00385	uncharacterized LOC101740193	3.31	3.17	1.42	2.06	8.58	13	18.91	1.16	3.67	3.97	2.31	8.13	1.99	0.65	2.46	8.93	8.33	2.62	9.79	41.39	8.45	7.04	9.73	8.37	6.59	13.71	0.93	4.55	9.2	4.45	6.39	12.61	22.62	5.88	8.91	8.5	6.58	1.6	1.09	2.58	2.74	1.2	8.68	2.09	6.7	2.27	7.1	6.69
Msex2.00386	superoxide dismutase [Cu-Zn]	413.45	334.75	290.19	110.58	247.79	334.98	397.62	627.12	668.09	1132.81	1177.44	92.14	159.09	110.91	91.7	368.49	693.45	660.31	640.17	534.11	255.83	415.36	176.01	232.08	153.16	101.14	252.83	287.68	234.03	223.95	314.57	180.62	212.84	138.91	122.56	469.31	566.43	742.76	253.12	270.89	78.42	185.51	266.7	192.15	218.02	142.62	130.91	99.28
Msex2.00387	juvenile hormone binding protein an-0128	20.49	10.06	11.87	5.01	46.99	46.53	55.21	422.98	742.58	496.15	417.33	0.08	0	0.07	0.1	70.63	3.7	16.67	3.37	1.6	13.93	29	50.99	23.9	1.59	14.94	10.62	1.89	4.74	11.29	11.41	18.14	0.87	1.23	207.71	6.44	5.14	5.04	21.95	20.4	0.41	0.29	1.13	0	0.15	0.67	1.82	0.31
Msex2.00388	uncharacterized LOC106109912	0.23	0.33	0	0.48	0.34	0.37	0.18	0.14	3.19	1.84	0.64	0.18	0	0.02	0	0.98	0	0	0.13	1802.47	337.29	1.45	0	0	0	0	0	0	0	0.18	0.29	0.34	0	0	0.05	0.07	0	0.34	0	0	0	0.05	0.27	0	0	0	0.18	1.5
Msex2.00389	protein takeout-like	54.88	60.9	53.77	19.56	76.33	12.74	9.24	1.94	2.31	5.01	0.58	5.89	4.2	1.39	0.25	12.37	1.59	0.76	0.31	4.83	71.97	13.29	8.23	10.13	2.45	2.74	5.31	0.62	0.4	0.85	1	1.15	0.83	1.84	1.79	0.42	0.36	18.82	1.03	1.81	274.64	217.07	131.7	3.62	4.23	1.8	0.95	0.8
Msex2.00390	short-chain dehydrogenease/reductase	58.87	40.17	58.69	3.59	148.17	120.84	61.33	27.43	15.46	21.1	23.4	43.04	43.43	50.38	17.02	41.12	74.92	44.82	49.93	147.27	60.17	91.19	35.85	92.7	26.2	33	56.82	88.28	74.24	59.69	123.88	129.07	86.16	44.8	44	115.63	52.92	2061.54	32.11	56.73	14.25	33.77	75.47	112.26	212.6	55.74	90.02	7.28
Msex2.00391	tubulin alpha-1 chain-like	13.69	10.51	8.59	2.84	12.24	15.39	10.34	10.55	11.91	20	6.35	10.24	8.45	2.14	3.26	11.66	26.09	6.28	22.89	41.17	25.35	15.3	10.74	13.05	63.03	29.21	27.7	17.07	32.63	15.83	17.68	9.42	11.51	9.44	12.97	19.15	11.22	39.01	12.24	10.13	4.74	8.09	8.27	5.02	14	4.9	9.08	60.25
Msex2.00392	ubiquitin domain-containing protein 2	6.21	5.92	4.5	3.02	0	0	0.82	1.16	10.43	4.34	4.2	6.69	4.85	1.2	3.85	13.5	11.26	5.27	12.44	0.4	0	1.07	0	0	9.57	1.15	6.28	0	1.15	0	0.8	0.94	1.66	9.71	4.51	1.36	0.67	13.89	3.72	8.47	5.53	7.44	0.76	3	0	3.53	0	22.69
Msex2.00393	cytosol aminopeptidase-like	1.87	1.98	1.51	0.62	1.96	2.73	3.75	0.4	1.44	2.56	1.47	1.7	1.43	0.42	0.92	3.24	2.35	2.25	3.77	7.24	3.17	2.17	4.32	2.3	1.5	3.26	0.9	1.37	1.72	1.34	2.13	3.45	3.14	1.99	2.54	1.48	3.16	0.7	3.16	4.05	0.85	1.03	1.99	0.95	3.22	1.4	5.11	203.37
Msex2.00394	calmodulin 2	151.76	145.26	158.78	30.86	171.73	188.6	251.45	359.76	730.83	659.39	309.87	50.75	59.62	45.73	69.97	947.96	244.9	251.07	197.29	525.03	458.49	621.59	346.57	485.44	996.03	448.29	1945.15	957.5	869.16	885.7	1064.71	497.29	629.97	298.95	116.07	385.46	338.86	955.92	453.27	588.24	69.34	165.75	325.02	125.55	144.3	136.67	189.44	158.93
Msex2.00395	tetratricopeptide repeat protein 7B	1.67	1.56	2.23	1.47	0	0	0	0.82	2.57	0.82	3.13	1.04	0.98	0.07	0.59	3.65	3.23	2.71	3.77	0.53	0.58	1.05	0.35	0	1.33	0.9	0.8	0.57	0.79	1.12	0.79	0.9	2.87	4.64	0.99	2.1	1.59	5.31	4.52	4.85	1.64	1.29	0.24	0.45	0	1.16	0.78	0.81
Msex2.00396	organic cation transporter protein-like	2.63	1.78	1.43	12.67	4.46	1.95	3.48	6.52	5.1	3.38	4.53	32.28	0.31	0.44	2.13	2.95	50.33	4.5	0.26	0.72	5.45	12.11	5.46	6.89	37.91	18.33	97.1	44.53	56.82	58.09	54.22	4.33	23.83	28.03	6.55	141.44	13.16	2.23	12.65	17.38	24.02	2.54	2.09	0.67	0.28	0.98	0.82	12.84
Msex2.00397	uncharacterized LOC106108224	0.79	1.53	0.58	0.09	0	0.2	0	0	1.5	0.12	12.31	0.58	0	0	0.03	1.44	0.51	0.69	0.79	0	0.69	0.19	0	0	0.1	0	0.55	0	0	0	0	0.18	0.27	0.41	0.8	0.83	0.37	0.8	0.41	0.07	1.8	0.37	0	0.17	0	0.08	0	0.38
Msex2.00398	uncharacterized LOC101744003	2.71	2.64	2.06	2.2	0.59	2.78	0	0.68	3.94	2.23	25.89	4.03	5.74	0.75	2.57	5.76	3.74	2.8	4.97	1.07	1.66	0.71	0	0	1.96	0.49	3.2	0.36	0.43	0.61	0	0.71	0.74	4.06	5.71	4.89	2.47	3.75	3.41	2.24	5.24	4.59	1.08	15.85	1.45	18.48	0.75	3.96
Msex2.00399	organic cation transporter protein-like	0.15	0.36	0.4	0.18	0.36	0.25	0.89	0.4	0.97	0.76	3.93	1.28	0.93	0.19	0.25	0.37	0.49	1.2	0.29	2.85	4.01	34.22	6.61	15.98	56.29	27.18	317.34	93.55	58.87	47.4	25.03	20.83	245.18	384.97	48.42	6.4	1.14	7.44	1.33	5.23	4.41	5.59	2.35	0.23	0.39	0.97	0.44	1.01
Msex2.00400	organic cation transporter protein-like	0.21	0.47	0	0	0.21	0	0	0.41	4.11	2.55	3.82	0.12	0.04	0.01	4.73	1.19	0.23	6.1	3.9	1.8	0	0	0	0	0.18	0.12	0.04	0	0	0.41	0.14	0	0.07	0.6	0.02	0.02	0.06	0	3.44	0.6	0.1	0.05	0.12	0.05	0	0.37	0	0.36
Msex2.00401	organic cation transporter protein-like	0.24	0.25	0.4	0.01	0	0.04	0	0.12	1.9	2.77	1.03	5.83	16.39	11.23	1.8	4.35	0.72	3.78	0.66	0	0.51	2.04	2.07	0.76	6.4	3.79	54.63	38.02	32.54	57.25	18.12	7.31	29.51	43.02	5.52	1.07	0.46	78.3	7.09	7.25	4.19	9.95	2.1	5.51	2.41	1.06	0.43	2.75
Msex2.00402	organic cation transporter protein-like	0	0.08	0	0.78	0	0.14	0	0	0.06	0.1	0	0.34	0.05	0.06	0.1	0.86	0.14	0	0.02	0	2.41	30.02	11.23	27.59	55.15	23.84	163.92	48.84	24.62	23.03	19.25	117.23	36.83	69.17	0.29	0.95	0.05	6.34	0.47	3.12	0.04	0.02	0.34	0	0	0.21	0.06	0.17
Msex2.00403	uncharacterized LOC106140625	16.68	11.99	13.21	10.15	23.39	16.88	36.32	13.71	12.61	25.91	5.19	29.1	15.49	7.39	29.95	58.41	20.9	19.45	43.91	61.62	41.01	11.11	10.15	11.75	20.3	20.59	9.72	12.01	24.63	16.95	4.48	18.08	38.39	30.24	29.24	11.99	7.68	5.66	10.89	23.44	13.02	12.48	19.19	5.42	12.68	9.32	13.67	10.1
Msex2.00404	uncharacterized LOC101740822	2.57	8.48	1.69	0.21	1.39	3.39	1.56	0.61	0.77	0.32	0.48	0.18	0.1	0.01	0.06	0.12	1.21	0.23	0.23	0.69	5.78	4.22	1.32	1.84	2.32	0.85	1.9	0.19	0.15	0.72	0.11	0.17	0.11	0.03	0.1	0.3	0.12	0.15	1.7	0.77	2.37	1.49	2.42	0	0	0.04	0	0.07
Msex2.00405	collagen alpha-2(I) chain-like	0.34	0.23	0.84	13.71	12.4	2.38	0.17	13.87	37.45	14.12	14.64	0.4	0.26	0.05	0.03	0.11	0.39	2.62	0.3	0.08	22.49	0.08	0	0.14	0.43	5.06	0.16	0	0	0.33	0	0.31	0.07	0	5.95	0.59	0.13	0.04	0.96	0.34	17.24	0.28	0.61	0.02	0	0.04	0	0.51
Msex2.00406	organic cation transporter protein-like	6.58	9.27	4.67	33.89	1.32	2.19	2.14	5.9	46.43	32.07	15.65	54.83	0.18	0.27	1.36	74.38	9.58	0.21	0	0.84	3.37	2.02	1.94	1.05	5.48	15.61	2.24	0	6.23	0.22	0	0	0.28	4.59	0.87	63.63	0.09	0.29	1.37	1.2	46.17	0.45	0.16	0.03	0	0.33	0.11	61.7
Msex2.00407	organic cation transporter protein-like	0.16	0	0	0.05	0	0	0	0.28	0.68	0.86	0.25	0.06	0.07	0.03	0.05	0	1.84	3.45	0.23	0	1.21	2.03	0.58	2.26	6.86	1.33	18.64	1.83	2.09	2.06	3.28	4.32	1.44	1.92	2.21	2.34	0.03	20.91	9.88	15.45	0.03	0.15	0.16	0	0	0	0	0.08
Msex2.00408	major facilitator superfamily domain-containing protein 8	2.17	1.61	1.2	3.94	1.16	1.48	0.96	1.29	5.55	2.43	2.36	0.81	0.16	1.04	3.47	18.17	16.59	9.73	2.12	1.48	9.08	1.08	0	0	83.15	10.12	1.37	0.87	1.41	0.85	0.47	1.75	4.39	8.94	5.34	19.14	11.4	14.73	12.43	23.23	2.05	0.99	0.26	0.4	0	5.19	1.26	5.34
Msex2.00409	uncharacterized LOC101744756	3935.72	2753.66	2819.25	287.81	769.81	717.21	362.08	1903.99	1542.81	1684.89	1034.3	171.94	229.82	51.28	22.99	74.5	1202.56	932.91	985.01	363.47	633.44	1190.35	1164.06	854.97	397.55	541.92	531.58	1057.78	970.14	1108.31	976.2	220.87	131.39	84.06	51.1	316.14	171.35	285.26	206.23	243.67	104.33	219.38	321.59	705.88	663.27	506.14	481.44	86.54
Msex2.00410	exocyst complex component 1	3.68	3.57	6.55	2.2	1.59	3.22	4.3	2.79	3.78	4.7	5.61	3.59	3.01	0.65	2.21	7.58	13.36	6.35	14.57	6.8	6.15	2.48	1.21	2.53	14	3.52	7.91	3.38	4.06	3.1	3.1	2.23	5.53	4.07	1.97	5.34	4.05	10.3	10.73	9.74	1.58	2.45	2.3	1.57	1.84	2.74	2.4	4.68
Msex2.00411	exocyst complex component 1	10.17	4.13	4.48	0.54	1.91	0	0.65	5.97	11	6.19	9.61	0	0	0	0	3.25	10.36	4.6	9	0	0	1.49	0.23	0	11.71	0	8.52	0	0	0	0	0	0	0	0	0	0	14.21	8.79	7.07	3.87	4.92	1.1	1.6	0	4.06	0	3.5
Msex2.00412	molybdenum cofactor biosynthesis protein 1	8.24	6.83	6.34	4.3	8.51	10.86	8.5	3.21	14.13	12.9	15.98	5.53	4.14	0.33	0.51	20.68	35.73	23.51	38.63	7.22	8.06	7.74	6.91	8.77	26.19	8.32	26.5	7.72	2.24	1.62	1.17	0.93	3.59	0.8	0.53	1.65	1.8	34.25	29.44	30.5	3.77	5.68	8.56	3.42	6.34	2.28	4.15	5.08
Msex2.00413	prefoldin subunit 2	25.18	16.03	26.37	4.45	119.98	72.67	87.33	48.93	28.35	61.71	35.84	17.64	12.08	3.62	5.05	54.92	24.72	7.85	20.73	202.09	149.5	94.82	167.41	85.39	35.54	74.58	27.65	73.97	81.32	49.65	59.75	33.05	41.69	5.42	7.57	14.52	20.85	16.03	8.91	12.88	18.87	31.78	133.44	40.4	104.68	19.49	59.84	23.05
Msex2.00414		4.96	3.69	3.16	0.84	2.85	4.7	0.92	0.69	1.82	0.72	1.39	2.74	1.91	0.38	0.26	5.57	8.26	3.25	10.33	1.1	5.17	3.54	1.56	2.23	4.4	4.01	1.3	1.85	3.64	2.64	5.31	3.18	3.96	1.69	1.52	2.97	1.6	2.45	2.37	1.73	1.71	1.68	2.31	0.97	1.5	0.58	1.65	10.8
Msex2.00415		0.9	0.97	0.06	0.07	0.3	1.47	3.67	0.06	0.37	0.75	0.23	1.37	1.33	0.85	0.1	1.51	0.86	0.59	0.73	0.3	0.99	0.8	1.82	0.95	2.4	1.11	1.35	0.7	0	0.94	1.29	0.59	0.41	0.62	0.99	1.62	0.95	1.16	1.66	2.03	0.81	0.55	0.77	0.53	0.42	0.2	0	0.78
Msex2.00416	uncharacterized LOC106121971	0.31	0.28	0.11	0.12	0	0	0	0	0.04	0	1.6	0.1	0	0	0	1.11	1.22	0.21	2.01	0	0	0	0	0	0.31	0	0.39	0	0	0	0	0	0.12	0.07	0	0.03	0	0.16	0.09	0.28	0	0	0.1	0	0	0	0.26	18.6
Msex2.00417	putative inorganic phosphate cotransporter	6.26	0.21	0	0.24	0.07	0	0	0	0.06	0.17	0.13	0.08	0.22	0	0	0.22	0.12	0.07	0.77	0	0	77.62	20.31	85.11	313.11	47.78	929.54	19.53	119.62	243.19	81.11	70.15	0.81	0.05	0	0.04	0	0.57	0.73	10.14	0.25	0.27	0.23	0.06	0	0.03	0	0
Msex2.00418	uncharacterized LOC105449477	0	0.06	0.08	0	0	0	0	0	0	0	12.87	0.15	0.15	0	0	0.55	0.34	0	0.11	0	0.86	0	0	0	0.09	0.77	0	0	0	0	0	0	0	0.12	0.35	0.06	0.05	0.27	0.69	0.22	0.37	0.24	0	0	0	0	0	0.8
Msex2.00419	B-cell lymphoma/leukemia 11A	1.48	1.04	0.68	0.61	0.02	0	0.48	0.58	0.76	0.61	0.92	0.75	0.88	7.94	0.98	0.57	3.62	7.26	0.44	0.65	0.84	1.11	0.26	0.41	5.26	1.63	5.07	1.03	1.13	1.61	1.9	1.24	1.71	3.58	1.18	2.28	1.27	74.75	18.59	34.42	0.07	0.03	0.04	0.98	0.48	0.63	0.2	0.05
Msex2.00420	uncharacterized LOC101739600	0	0	0	0.56	0	0	0	0.25	0	0	0.2	0	0	0	0	23.05	0.13	0	0	0	1.39	0.17	0	0	0.07	0	0	0.17	0	0	0	0	0	0	0	0.07	0	0	0.2	0	0	0	0	0	0	0.08	0	278.75
Msex2.00421	protein FAM177A1-like	52.65	60.69	26.7	78.48	65.28	64.08	143.8	16.79	53.29	41.27	5.34	27.76	26.75	13.28	42.02	54.09	52.06	92.38	60.38	70.48	47.19	45.37	24.94	46.52	50.77	65.46	21.63	30.82	68.49	47.05	52.71	129.85	235.65	242.46	106.77	53.66	557.19	11.91	32.27	26.67	36.19	24.08	55.03	41.92	159.34	182.77	556.63	88.75
Msex2.00422	zinc finger protein 569-like	6.07	5.23	2.35	2.34	4.55	8.61	6.36	0.52	5.98	6.06	4.18	9.19	5.67	0.86	2.72	13.86	14.32	3.29	24.06	44.69	19.41	12.37	3.59	8.68	11.33	17.19	2.93	7.11	12.67	7.57	8.04	7.24	25.98	14.62	46.97	14.73	12.74	1.89	10.32	6.31	3.69	3.18	6.4	1.71	2.18	2.99	5.51	24.49
Msex2.00423	upstream stimulatory factor 1	27.22	25.96	13.54	33.98	12.81	12.46	7.68	7.53	31.94	21.08	8.66	51.93	33.79	6.7	8.09	30.66	41.53	19.4	56.49	49.45	30.32	54.7	7.7	18.85	29.77	85.24	34.8	54.69	129.86	66.26	73.22	21.68	33.5	47.67	45.02	35.33	45.72	19.58	30.73	28.18	19.16	14.47	12.4	6.83	10.94	13.41	14.33	81.91
Msex2.00424	transmembrane protein 151B-like	0.61	0.21	0.31	2.43	0	0	0	0.6	0.96	0.1	2.57	0	0	0	0	0.31	0.04	0.07	0	0	0.48	0.4	0	0	0.07	0	0.19	0.13	0.22	0.07	0	0.12	0	0.1	0.07	0.02	0	0.02	0.06	0	0.04	0.09	0.05	0	0	0	0.06	0.34
Msex2.00425	uncharacterized LOC101740328	33.41	20.85	46.65	30.14	43.54	87.19	91.22	100.23	32.45	16.7	11.18	0.59	0.19	1	5.1	11.42	50.02	2.02	72.14	82.36	40.35	11.58	15.13	8.46	1.94	3.11	2.7	0.82	0.25	2.01	1.32	0.38	0.86	0.95	4.8	2.5	0.47	0.24	12.93	22.02	15.8	26.14	32.35	5.71	15.4	6.65	16.14	4.31
Msex2.00426	uncharacterized LOC101740195	0	0.05	0	2.99	1.22	1.18	1.39	0.39	0.13	0.18	0	0	0	0	0	0	0	0	0.08	3.88	20.98	0	0	0	0.78	1.76	0	0	0	0	0	0	0	0	0	0	0	0	0.96	0.35	0.25	0.26	0	0	0	0	0	0.33
Msex2.00427	uncharacterized LOC105841941	0.13	0	0	0	0	0	2.97	0.09	0.07	0	2.31	0	0	0	0	0	0	0	0	2.54	0.77	0	0	0	0	0	0.59	0	0	0	0	0	0	0.18	0	0	0	0	0	0	0	0.14	0	0	0	0.06	0	0.8
Msex2.00428	multiple coagulation factor deficiency protein 2 homolog	2.37	0.7	0.17	0	1.92	0	0.88	3.56	6.77	6.56	0.78	0.11	0.5	0.18	0.14	1.19	0.56	0.21	0.08	0.62	7.53	3.31	0.71	0.75	0.14	1.23	0.1	0.22	0	0	0	0	0.56	0.16	0.11	0.18	0.09	0	0	0	0.07	0.13	0	0	0	0	0	34.55
Msex2.00429	uncharacterized LOC105386011	37.75	6.73	75.27	1.1	1.55	0	0	19.15	13.52	19.5	19.7	114.19	388.05	148.91	73.66	361.52	267.23	118.96	71.88	70.13	207.24	115.54	745.32	451.84	14.18	41.68	18.59	48.55	2.04	5.55	4.05	0	0	0.45	25.22	49.46	25.49	10.89	14.02	14.88	38.02	124.4	124.11	54.37	175.51	41.68	127.04	5.38
Msex2.00430	homeobox protein prophet of Pit-1	0.38	0	0	0	0	0	0	0	0	0	0	0	0	0	0	0	0.11	0	0.18	0	1.04	0.5	0	0	0	0	0	0	0	0	0	0	0	0	0	0	0	0	0	0	0	0	0	0	0	0	0	1.08
Msex2.00431	cilia- and flagella-associated protein 61-like	0.04	0.05	0	0.06	0	0	0	0	0.03	0.26	1.51	0.04	0	0.01	0	0.66	0.05	0	0.08	0.15	0	0	0	0	0.18	0.45	0.15	0	0.09	0	0.09	0	0.18	0.1	0	0.05	0.13	0.06	0.07	0.14	0.02	0.03	0.04	0	0	0.08	0	40.48
Msex2.00432	cilia- and flagella-associated protein 61-like	0	0.1	0	0.07	0.2	0	0	0	0	0	0.39	0.02	0	0.02	0	0.48	0.09	0.1	0.15	0	0	0	0	0	0.02	0	0	0	0	0	0	0	0	0.14	0.08	0.08	0.18	0	0.07	0.11	0.03	0.06	0	0	0	0.03	0	40.68
Msex2.00433	REST corepressor 1	6.46	5.11	4.86	2.25	0.83	0.39	2.56	1.28	4.01	2.08	2.33	5.11	2.01	0.9	2.99	8.95	18.38	3.35	22.53	9.4	3.92	4.74	0.72	0.89	9.96	6.2	2.92	1.24	3.25	2.25	3.38	1.95	8.66	9.84	8.87	5.38	9.97	5.47	4.09	4.58	3.08	4.34	2.5	0.5	0	3.48	2.2	11.36
Msex2.00434	diphthine--ammonia ligase	9.9	6.02	6.48	1.1	9.69	5.93	6.55	5.69	8.43	8.18	4.27	21.13	27.53	10.57	22.36	41.41	26.99	17.22	25.73	19.49	14.65	25.42	14.65	12.05	38.23	26.42	30.36	28.16	27.68	24.9	29.51	29.97	38.49	47	56.84	57.02	8.13	34.33	32.09	40.1	6.74	12.74	14.94	5.94	9.2	7.6	10.12	27.76
Msex2.00435	supporter of activation of yellow protein	7.02	8.29	5.25	2.22	0.53	0.85	0.78	0.68	3.26	1.52	3.06	7.77	6.11	1.32	2.73	10.26	17.33	3.9	17.41	2.05	2.42	4.56	0.53	0.79	7.83	5.16	2.75	2.33	2.3	2.01	3.5	2.93	5.73	13.27	10.97	10.48	8.15	5.74	7.6	5.87	3.84	5.2	2.05	1.23	0.33	2.4	0.86	13.33
Msex2.00436	N-alpha-acetyltransferase 20-like	21.31	16.99	12.04	5.68	83.57	76.77	152.89	18.16	12.26	34.55	15.85	27.32	31.54	5.95	4.26	38.97	25.46	5.85	25.27	257.54	139.31	89.13	454.33	100.81	24.24	109.56	6.75	86.03	79.75	42.59	46.8	39.91	27.73	9.49	54.99	74.15	20.69	4.12	9.39	2.72	10.6	20.63	141.7	14.41	94.54	9.22	61.47	26.53
Msex2.00437	protein crooked neck	15.83	15.66	9.83	3.04	13.16	4.58	12.38	0.56	5.86	5.91	1.07	28.2	20.95	2.76	7.33	20.53	21.63	5.29	23.99	57.17	26.73	35.24	18.89	14.19	30.05	41.21	6.89	22.41	27.65	19.32	26.89	41.4	43.33	26.82	37.24	21.09	22.84	5.19	12.07	8.15	10.18	10.25	13.17	2.96	6.15	6.76	12.52	12.77
Msex2.00438	protein crooked neck	25.49	22.15	13.38	6.42	4.14	4.97	0	0.91	10.83	9.45	1.41	33.58	25.16	2.65	7.03	18.84	34.19	6.93	42.64	42.49	15.65	26.64	9.15	24.68	31.95	19.36	8.88	23.23	16.81	13.75	10.79	15.81	25.59	35.87	34.8	19.66	23.08	6.99	15.92	9.52	9.72	10.51	11.54	1.66	0	4.57	12.9	20.43
Msex2.00439	mitochondrial ribonuclease P protein 3	8.58	6.07	3.44	1.54	9.34	4.48	6.74	0.76	2.24	5.35	1.45	18.69	13.64	0.71	1.19	4.16	9.5	1.11	12.22	31.06	29.67	15.36	25.69	10.95	42.2	33.05	22.53	19.25	28.19	9.85	10.36	5.44	8.15	6.04	10.59	13.02	9.72	11.23	20.72	104.5	5.48	5.91	12.74	0.96	1.48	1.45	3.8	21.51
Msex2.00440	uncharacterized LOC101741578	8.62	3.45	11.52	8.25	1.2	2.31	1.45	13287.8	28094.1	7665.83	1387.36	0.08	0.04	0	0	10.33	14.82	9.7	6.12	0	1.17	0	0	0	0	0	0	0.16	0	0	0	0	0	0	0	0	0.06	0	1.45	0.57	1.96	0.28	0	0	0	0	0	273.5
Msex2.00441	nuclear pore complex protein Nup214-like	4.66	1.84	1.9	4.81	0.7	0.18	0.17	0.39	4.51	1.7	2.65	0.04	0	0	0	0.12	0.04	0	0	234.69	2032.32	0.96	0.28	0	18.99	40.81	0.04	0	0.14	0.09	0	0	0	0	0	0	0	0.1	0.17	0.31	0.45	0.25	0.06	0	0.08	0.04	0.08	0
Msex2.00442	adhesive plaque matrix protein-like	0.45	0.16	0	0.31	0	0	0	0.26	0	0	0.21	0.06	0.08	0	0	0	0.06	0	0	5.5	110.59	0.44	0	0	6.12	7.56	0.04	0	0	0	0	0	0	0	0	0	0.03	0.08	0	0.4	0.59	1.73	1.16	0	0	0.02	0	0
Msex2.00443	uncharacterized LOC106101602	0.13	0.06	0.09	0.74	0.58	0.06	0.06	4.91	1.63	0	0.15	3.51	1.4	0	0	0.04	0.22	0	0	18.69	226.31	0.63	0	0.16	7.59	9.84	0.42	0.06	0.92	0.25	0	0	0.16	0.2	0.1	0	0	0.09	0.16	0.46	2.07	5.52	4	0	0	0.08	0	0
Msex2.00444	myb-like protein P	0	0.08	0	0	0	0.28	0	1.91	3.94	3.6	1.28	0.02	0.02	0	0	0	0	0	0	0.26	1.41	0	0	0	0	0	0	0	0	0	0	0	0	0	0	0.05	0	0	0	0	0	0.06	0.07	0	0	0.02	0	0.03
Msex2.00445	cuticular protein glycine-rich 7	0.13	0	0	0	1.7	1.93	1.03	0.26	0	0	0.2	0	0	0	0	1.85	0	0	0	629.99	7368.66	3.25	1.66	1.31	7.45	50.62	0	0.17	0.28	0	0	0	0.14	0	0	0	0	0	0	0	0.16	0.05	1.5	0	1.51	0	0.84	0
Msex2.00446	uncharacterized LOC106121760	0.99	0.4	0.58	0	0.46	0	0	0	0	0	0	0	0	0	0	0.7	0	0	0	963.78	14375.6	2.23	0	1.64	7.4	77.01	0	0	0.24	0	0	0	0	0	0	0	0	0	0	0.15	0.9	0.08	0.76	0	0.13	0	0.14	0
Msex2.00447		0	0	0	0	0	0	0	0.05	0	0	0	0.56	0	0	0	0	0	0	0.1	4.69	38.27	0	0	0	1.03	114.85	0	0	0	0	0.22	0	0	0	0	0	0	0	0	0	5.34	0.04	0.2	0	0	0	0	0
Msex2.00448	cuticular protein glycine-rich 9	0	0.37	0.13	13.8	4.87	11.05	0.65	2.94	16.9	8.68	2.67	4.12	0	0	0	0	1.94	31.86	0.7	85.55	1564.59	0	0	0	502.12	632.04	0.77	0.33	2.67	0.64	1.06	0	2.21	0.12	0.17	0.32	0	0.31	5.03	9.12	16.84	0.09	0.24	0	0	0	0	0.82
Msex2.00449	protein regulator of cytokinesis 1-like	14.04	10.3	9.99	0.09	0.58	1.18	1.51	0.65	0.5	0.96	0.13	6.42	1.26	0.24	0.26	6.06	27.54	0.89	33.24	51.52	11.95	6.18	1.63	0.24	5.01	7.09	0.58	4.37	0.47	0.37	0.93	0.27	0.12	0.23	0.38	0.2	0.09	0.42	1.16	2.45	1.65	4.98	5.05	0.1	0.32	0.09	0	102.09
Msex2.00450	cilia- and flagella-associated protein 61-like	0	0.09	0	0.01	0.13	0	0	0	0.03	0.3	0.2	0.12	0.04	0	0	0.38	0.03	0.05	0.03	0	0	0	0.09	0	0.04	0	0.02	0	0.14	0.04	0	0	0.11	0.16	0.02	0	0	0.02	0.06	0.09	0.03	0.05	0.03	0	0	0.01	0.17	63.58
Msex2.00451	uncharacterized LOC101742547	0	0	0	0	0	0	0	0	0	0	0	0.08	0	0	0	5.23	0	0.32	0	0	0	0	0	0	0	0	0	0	0	0	0	0	0	0	0.04	0.07	0	0	0.22	0	0	0	0	0	0	0	0	220.25
Msex2.00452	uncharacterized LOC101742399	0.18	0.25	0.21	0.3	0	0	0	0	0	0	0	0.03	0.06	0	0	12.12	0.06	0	0.1	0	0	0	0	0	0.15	0	0	0	0	0	0	0	0	0.22	0	0	0.08	0	0	1.05	0.04	0	0	0	0	0	0	659.74
Msex2.00453	venom protease	26.41	20.66	12.59	8.79	28.73	152.16	42.08	4.46	7.32	19.98	13.79	3.53	0.09	0.03	0	0.1	0.39	0.36	0.63	1.09	0.45	3.78	1.25	6.66	0.41	0.61	0.21	0.29	0	0.14	0.47	0	0.25	0.12	0.11	0.06	0.11	0.1	2.24	13.06	1.54	3.9	8.95	0.22	1.28	0.04	0.56	3.5
Msex2.00454	GILT-like protein F37H8.5	4.7	1.5	4	54.63	96.67	46.58	1.68	7	7.9	5.23	8.15	69.19	2.47	0.12	0.09	0.19	6.78	2.85	0	20.34	16.13	12.26	21.05	26.27	11.43	26.74	2.06	5.91	1.82	2.48	0	0	0.94	0.7	0.23	0.39	0.39	0.66	44.53	322.82	5.24	1.43	1.84	0.23	0.25	0.29	0	0.11
Msex2.00455	uncharacterized LOC106121587	0.2	0.05	0	0.46	0	0	0	0	0.1	0	0.38	0.03	0	0	0	0	0.05	0.2	0.04	0	0.23	0.55	0	0	0.26	0	0	0	0	0.11	0.18	0.2	0.19	0.18	0.11	0.02	0.13	0.05	0.14	0.04	0	0	0	0	0	0	0	0.04
Msex2.00456	protein sprint	2.65	2.59	1.81	1.88	0.51	0.36	1.53	3.06	7.52	4.65	2.32	0.42	0.72	0.1	0.2	4	5.08	12.57	9.23	0.98	13	1.16	0.25	0	13.41	3.24	8.18	0.35	0.76	1.49	0.38	1.09	7.09	11.53	1.09	3.75	1.79	31.99	3.07	27.47	1.61	0.86	0.43	0.71	0.31	0.23	0	12.72
Msex2.00457	protein sprint	5.23	5.52	2.31	4.19	1.01	2.03	0.53	7.56	17.87	11.08	9.01	4	1.9	0.74	1.15	10.37	13.66	4.25	16.98	1.91	8.19	5.47	0.38	0.54	13.43	13.44	8.37	2.18	7.99	6.38	4.91	10.65	48.76	103.02	5.46	16.04	14.12	6.66	4.5	2.7	3.26	1.86	0.94	1.2	1.54	0.61	0.11	61.18
Msex2.00458	retrovirus-related Pol polyprotein from transposon TNT 1-94	0.18	0.3	0	0.07	0	0	0	0.1	0.06	0	0.26	0.22	0	0	0	1.7	0.94	1.27	0.46	0	0	0.22	0	0	0.81	0.16	0.73	0	0.17	0	0.18	0	0	0	0	0.67	0.31	0.52	0	1.17	0.15	0	0	0	0	0	0	81.26
Msex2.00459	uncharacterized LOC105841944	0.18	0.29	0.09	0.03	0.22	0	0	0.17	0.37	0	1.36	0.62	0.19	0.18	0.21	0.31	1.53	0.32	3.12	0	2.04	0.23	0	0.39	0.3	0	0.22	0.12	0.38	0.57	0.38	0.87	2.65	1.42	0.48	0.18	0.2	0.03	0.75	0	0.21	0.33	0	0	0	0.06	0	0.33
Msex2.00460	uncharacterized LOC106719797	12.41	4.85	1.45	1.65	7.13	15.33	0	4.51	0.96	0.65	0.27	0.2	0	0	0	0	0	0	0.15	0	1.45	17.45	4.48	2.82	0	0	0.2	0	0	0	0	0.4	0.14	0	0	0	0	0	0	0	0	0.12	1.22	0	0	0.06	0	1.77
Msex2.00461	pheromone-binding protein-like	78.86	42.3	32.6	24.51	152.63	486.77	126.07	0.66	2.67	2.75	1.03	5.87	0.3	0	0	0	0.09	0.14	0	0	5.46	33.88	107.76	77.33	0.19	0	0.21	0	0	0	0	0	0	0.14	0	0	0	0	0	0	5.74	8.02	45.49	0	0.39	0	0	0
Msex2.00462	odorant-binding protein 6	273.38	253.56	328.53	128.54	4222.69	6001.65	31733.2	779.85	606.99	589.54	205.97	49.22	3.86	0.03	0.04	6.28	0.76	0	0	3.73	116.83	196.36	949.89	959.36	0.77	9.86	0	0	0	0	12.21	0	0.37	0.48	0.46	0.18	0	0.02	0	0.06	904.56	98.8	1109.47	1.58	3.9	0.76	3.43	0
Msex2.00463		0.75	0.44	0.76	0.11	0	0	0	0	0	0	0	0	0	0	0	0	0	0	0	0	0	0.49	0	0	0	0	0	0	0	0	0	0	0	0	0	0	0	0.12	0	0	0.15	0.14	0	0	0	0	0	0
Msex2.00464		2.07	0.2	0.17	0	0	0	8.11	2.86	45.88	55.53	22.1	0	0	0	0	0	0.76	0	2.25	4.63	0	0.9	0	2.67	0	0	0	0	0	0	0	0	0	0	0	0	0	0	0	0	0.27	0	0.33	0	0	0	0	0.32
Msex2.00465	odorant-binding protein 1	0.48	0.42	0	0.21	2.05	1.45	0.47	19.59	113.03	94.47	104.71	0.11	0	0	0	0.32	0	0.29	0	0	0	0.47	0	0	0	0	0	0	0	0	0	0	0.8	0.2	0.12	0	0	0	0	0	0.2	0	0	0	0	0	0	0
Msex2.00466	general odorant-binding protein 72-like	0.34	0	0	0	1.68	0	6.08	1.26	15.75	20.51	14.17	0	0	0	0	0	0.29	0	0.24	0	0	0	0	0	0	0	0	0	0	0	0	0	0	0	0	0	0	0	0	0	0.61	0.19	0.99	0	0	0	0	0.24
Msex2.00467	general odorant-binding protein 72-like	4.21	1.27	1.09	0.04	2.91	0	4.48	0.88	68.21	93.87	73.27	0	0	0	0	0.06	0	0	0.03	0	0	0.89	1.51	0	0	0	0	0	0	0	0	0	0.4	0.25	0	0.04	0	0.04	0.3	0.09	0.14	0	0.69	0	0	0	0	0.1
Msex2.00468	general odorant-binding protein 72-like	1.36	0.22	0	0.11	8.1	4.95	20.8	0.18	13.38	35.07	14.11	0	0	0	0	0	0.51	0	0.17	0	0	1.45	1.56	0	0	0	0	0	0	0	0	0	0.41	0	0	0	0	0.09	0	0.24	0.15	0.14	0.14	0	0	0	0	0.17
Msex2.00469	uncharacterized LOC101744659	26.95	21.6	21.52	5.99	0.15	1.65	5.31	2.16	21.38	13.16	15.11	52.2	44.39	4.87	15.3	20.57	32.3	15.24	33.76	10.35	3.7	7.01	4.23	0.98	15.05	7.24	4.92	5.82	0.38	2.28	2.61	64.01	137.49	374.35	19.69	8.14	6.05	35.07	19.96	19.96	15.12	28.78	4.2	10.84	0.81	44.32	8.48	29.04
Msex2.00470	protein SMG9-like	11.88	11.13	7.65	3.82	7.22	9.75	9.49	3.57	8.67	17.89	2.29	21.44	14.89	4.04	8.78	22.42	22.28	6.45	26.62	65.66	31.75	18.11	11.76	10	18.52	23.27	7.04	11.33	14.36	8.31	8.55	23.88	26.96	60.23	25.02	25.83	35.88	6.47	11.21	15.48	6.47	8.65	12.89	1.99	4.7	6.18	5.08	131.93
Msex2.00471	uncharacterized LOC105841973	0.25	0.13	0	0.06	0	0	0	0.32	1.22	0	0.83	0.55	0.06	0	0	7.13	0.09	0.35	0.2	0	0.58	0.7	0	0.36	4.03	2.35	2.07	1	0.92	0.97	0	0.79	0.48	0.46	0.15	0.14	0	0.03	0.54	0.29	0.13	0.28	0	0	0	0.03	0	357.31
Msex2.00472	helix-loop-helix protein 1	0.49	0.05	0	0	0	0	0	0	0	0	2.53	0	0	0	0	0	0	0	0.14	1.45	1.6	0	0	0	0.08	0	0	0	0	0	0	0	0.33	0.07	0	0	0	0.06	0	0	0.15	0	0	0	0	0	0	0.42
Msex2.00473	Niemann-Pick C1 protein-like	1.52	0.08	0.08	0.25	0	0	0	0	0.04	0	0.48	0.61	0.05	0.01	0	0.05	0.43	0.25	0	0	1.61	45.86	31.09	15.22	82.25	99.44	255.98	175.08	113.43	142.17	88.73	63.76	56.48	100.19	2.3	6.76	0.99	3.74	2.61	17.1	0.02	0.08	0.1	0	0	0.02	0	0
Msex2.00474	uncharacterized LOC106135683	16.89	19.58	13.85	2.79	7.84	4.31	8.95	31.46	177.02	288.79	161.96	0.64	1.07	0.55	0.72	3.19	17.74	13.49	10.33	1.47	3.26	2.1	0	7.14	94.83	5.11	24.37	0.53	2.57	0.52	0	5.88	1.78	3.77	0.56	15.61	2.63	9.91	11.47	29.05	6.85	8.68	0.39	4.47	1.85	51.72	38.16	1.32
Msex2.00475	gamma-tubulin complex component 6	3.5	2.88	1.23	0.46	0.29	0	0.47	0.43	0.91	0.56	2.66	2.32	2.33	0.3	0.87	5.87	6.17	2.07	6.91	3.17	1.9	2.13	0.04	0.28	1.82	1.91	0.34	0.84	0.47	0.43	1.11	1.61	2.41	3.28	29.56	7.83	15.99	1	1.95	1.34	0.88	2.3	0.98	0.45	0.06	0.58	0.45	16.86
Msex2.00476	39S ribosomal protein L17, mitochondrial	27.37	24.59	23.44	5.63	234.75	87.34	96.81	6.55	9.83	4.97	11.53	55.13	59.95	2.95	3.45	19.94	23.72	10.04	25.37	207.88	308.05	178.62	665.65	190	71.59	338.97	26.04	196.06	357.56	187.34	169.97	51.57	66.63	15.43	41.86	51.25	287.53	2.85	17.36	8.23	13.4	22.02	152.89	5.42	66.92	5.35	41.87	15.43
Msex2.00477	ribokinase-like	4.67	4.57	3.31	1.69	3	4.01	2.22	0.97	1.8	2.98	5.5	27.12	22.93	4.01	8.94	9.34	10.49	5.82	10.94	14.95	10.28	11.92	17.97	21.19	17.6	18.2	14.78	19.94	17.84	14.46	19.81	20.97	17.37	20.61	39.4	19.93	33.56	8.43	7.2	6.12	4.59	6.06	7.2	1.59	3.33	3.48	7.1	5.97
Msex2.00478	uncharacterized LOC100174822	10.38	6.47	5.15	3.16	5.73	6.68	6.94	0.1	3.38	3.27	0	0	0	0	0	6.04	17.3	0.01	20.19	89.89	22.87	6.37	0	0	5.35	0	0	0	0	0	0	0	0	0	0	0	0	0	1.25	0	4.72	6.14	1.96	1	2	4.09	4.25	14.37
Msex2.00479	YLP motif-containing protein 1-like	12.93	15.43	8.65	4.74	6.13	6.81	7.45	2.62	6.32	4.93	6.69	23.23	17.1	3.9	9.17	35.08	33.95	7.76	33.06	9.9	18.47	19.3	4.9	3.34	25.29	21.69	9.24	11.95	12.79	13	12.07	12.08	19.54	30.83	44.58	30.01	23.92	11.79	16.51	17.66	11.43	10.79	8.38	3.76	2.63	14.44	12.48	44.06
Msex2.00480		0	0	0	0	0	0	0	0	0	0	0.71	0	0	0	0	0	0	0	0	0	0.53	0	0	0	0	1.37	0	0	0	0	0	0	0	0	0	0	0	0	0	0	0	0	0	0	0	0	0	0
Msex2.00481	uncharacterized LOC101745570	0.05	0.31	0.08	0.48	0	0.41	0	0.15	0.23	0	1.16	1.39	0.13	0.08	0	0.4	1.51	0	0.07	92.44	751.26	0.2	0	0.17	348.34	335.74	0.47	0	0	0	1.28	0.37	0.5	0.11	0.76	0.24	0.19	0.14	0.76	4.42	0.36	0.22	0.14	0.11	0	0	0	9.88
Msex2.00482	homeobox protein DBX1-like	0.07	0.12	0.11	0.09	0.16	0	0	0	0.13	0	0	0.07	0.04	0.05	0.12	0.41	0.27	1.08	0.03	0.61	1.36	1.5	0.51	1.11	4.33	1.59	2.7	0.5	0.77	1.11	0.92	0.73	1.48	0.9	1.87	0.74	0.55	0.28	0.47	0.54	2.37	0.85	0.64	0	0	0.02	0	0.68
Msex2.00483	CLK4-associating serine/arginine rich protein	11.02	10.85	7.62	4.12	10.46	12.03	14.32	2.95	8.04	4.89	5.81	14.35	9.12	2.43	5.76	36.88	22.8	8.47	24.23	13.05	15.98	18.79	4.53	8.18	20.73	17.61	11.15	10.14	13.43	14.06	16.65	13.6	36.32	23.2	21.79	18.06	15.67	10.61	12.15	9.97	7.89	8.15	12.75	3.07	4.11	8.52	9.67	18.22
Msex2.00484	uncharacterized LOC106719790	6.19	5.79	4.7	0.72	10.93	11.83	13.67	0.37	2.08	2.64	0.66	8.43	3.65	0.19	0.75	5.22	10.75	2.27	9.38	83.3	11.19	8.02	59.64	9.43	6.77	15.84	0.27	10.93	6.66	2.36	6.61	8.66	10.11	3.29	5.99	11.92	64.59	0.53	2.26	0.86	2.86	3.01	14.75	0.35	1.98	1.17	3.54	47.14
Msex2.00485	inositol-tetrakisphosphate 1-kinase-like	5.34	4.36	2.14	27.98	0	0.34	0.73	0.75	3.38	2.61	1.76	5.8	2.96	1.88	0.89	2.59	11.39	1.76	15.97	4.69	0.52	3	0	3.26	1.77	1.86	1.42	0.51	0.27	0.33	0.2	1.56	5.22	11.68	2.64	2.22	5.22	2.88	2.36	1.27	3.04	2.71	0.86	0.18	0.29	2.53	0.65	4.26
Msex2.00486		0.58	0.22	0.22	0.12	0	0	0	0	0.37	0	3.3	0	0.12	0	0	0	0.15	0.09	0.13	0	0	0	0	0	0.06	0	0	0	0	0	0	0	0.15	0	0	0	0	0	0.14	0	0	0	0	0	0	0.07	0	0
Msex2.00487	apoptosis-stimulating of p53 protein 1	0.88	1.79	1.34	1.07	0	0	0.69	0.65	8	15.69	5.67	0.08	1.18	0.04	0.21	0.47	0.66	0.21	0.87	0.32	1.79	0.69	0	0.88	0.38	0.48	0.49	0	0.57	0	0.56	0	0	0	0.18	0	0	0	0.89	1.23	1.16	1.28	0.51	0	0	0.17	0	1.25
Msex2.00488	apoptosis-stimulating of p53 protein 1	12.78	14.62	9.13	7.28	5.56	6.4	6.73	8.52	24.31	45.78	17.42	3.95	6.44	0.7	1.42	3.58	16.91	2.85	18.81	15.24	14.61	8.26	0.32	2.38	2.53	4.22	2.05	0.6	0.49	1.57	0.24	0.87	1.05	1.08	0.96	0.2	0.16	0.38	6.38	3.6	8.95	5.29	4.45	10.62	10.61	22.09	18.91	4.03
Msex2.00489	proteasome alpha 3 subunit	67.47	41.63	46.87	6.28	85.95	121.89	299.11	57.13	50.12	84.23	72.06	17.58	34.65	18.08	28.42	66.38	72.78	29.6	64.58	267.73	148.54	90.67	93.34	54.41	86.82	86.43	28.86	83.46	74.81	41.4	74.77	142.22	75.7	42.7	22.86	40.96	24.95	34.62	17.92	33.87	13.38	40.36	51.45	73.96	226.28	280.85	763.2	38.56
Msex2.00490	uncharacterized LOC101746296	15.4	9.74	9.21	5.93	5.31	4.83	10.18	5.14	12.48	8.87	1.38	0.29	0.07	0.03	0.27	12.62	3.23	0.5	4.27	10.89	10.66	9.87	1.91	1.63	2.4	2.05	1.82	0.45	0.48	0.29	0.95	0.27	0.87	0.98	0.8	0	0	0.28	1.7	1.27	3.4	4.62	2.05	5.92	2.85	17.51	11.55	3.34
Msex2.00491	uncharacterized LOC101746574	0.78	0	0	0.25	0.12	0.38	0	0.07	2.85	5.1	2.54	0.42	0.55	1.17	6.07	0.04	0.12	38.75	10.11	0	0.77	34.46	88.11	114.32	75.65	53.77	159.52	104.28	185.8	109.19	164.87	1.27	4.98	3.53	0.18	0.32	19.77	0.57	10.43	9.88	0.08	0.18	0	0.14	0.38	0.48	0.78	0.09
Msex2.00492	uncharacterized LOC106711131	0.1	0	0	0	0	1.5	0	0	0	0	0.62	0	0	0.04	0	0.18	0.42	1.73	0.1	0	0	39	33.51	93.71	19.1	11.66	117.12	134.39	87.77	150.08	102.26	48.66	0.9	0.22	0.14	0.53	9.43	2.52	52.3	26.92	0	0	0.1	0.07	0	0	0	11.54
Msex2.00493	uncharacterized LOC106135664	0	0	0	0	0	0	0	0	0.14	0	0	0	0	0	0	1.64	0	0.15	0.17	0	0	0	0	0	0.26	0	0.35	0.25	0.4	0.48	1.18	0	0	0	0.06	0	0	0	0	0	0.15	0	0	0	0	0.06	0	79.32
Msex2.00494	uncharacterized LOC101746854	0	0	0	0	0	0	0	0	0	0	0.98	0	0	0	0	2.64	0	0	0	0	0	0	0	0	0	0	0	0	0	0.28	0	0	0	0	0.07	0	0.05	0	0	0	0	0	0	0	0	0	0	116.47
Msex2.00495	alkylated DNA repair protein alkB homolog 1	1.03	1.12	1.15	0.68	1.12	5.85	9.08	0.71	2.23	4.63	1.73	4	3.08	1.17	1.29	2.85	3.03	3.37	4.3	17.09	5.89	3.69	5.35	5.2	3.77	6.61	2.15	5.12	7.24	6.25	4.62	6.5	11.42	5.84	16.22	6.92	44	0.82	4.21	3.38	1.64	1.9	3.56	1.77	2.71	3.84	5.01	6.27
Msex2.00496	uncharacterized LOC105388245	4.29	4.2	3.69	1.84	4.25	4.26	4.43	0.87	1.73	2.23	1.22	11.84	9.85	0.78	1.89	4.41	6.67	2.47	7.43	12.55	7.75	6.92	13.36	5.65	6.55	11.81	3.65	7.96	9.29	10.78	8.03	8.68	9.13	4.9	19.33	11.38	19.6	1.47	3.46	2.35	6.03	5.25	5.81	1.4	7.11	1.85	3.91	4.79
Msex2.00497	cytochrome c oxidase assembly factor 6 homolog	25.67	20.21	9.58	5.66	128.64	65.28	90.37	13.21	6.88	8.96	4.13	15.18	15.64	3.59	0.67	5.97	29.8	6.01	20.2	88.53	153.56	112.3	632.58	231.27	11.26	201.65	5.01	177.66	255.56	204.3	143.3	49.48	38.12	6.34	14.63	29.37	33.32	0.62	9.63	4.48	6.42	7.79	118.01	3.39	72.45	1.51	21.41	9.82
Msex2.00498	N-alpha-acetyltransferase 38, NatC auxiliary subunit-like	0.56	0.11	0.66	0.15	0.31	0.17	0	3.55	4.1	6.08	1.58	88.26	44.37	11.34	58.86	54.52	10.35	17.01	4.78	1.26	5.41	51.17	311.44	122.22	108.49	170.68	218.07	419.39	362.18	437.91	469.25	123.44	32.56	14.04	110.94	97	296.93	3.87	4.56	10.71	5.74	4.14	9.67	1.16	5.06	12.61	45.46	2.19
Msex2.00499	serine/threonine-protein kinase SIK2-like	7.27	8.37	3.91	1.45	2.61	6.76	9.3	0.91	6.56	7.95	3.59	5.23	3.68	0.76	3.28	6.8	6.97	4.11	9.85	1.35	4.93	11.87	1.2	6.79	16.03	7.81	24.52	10.28	7.41	23.33	14.76	22.2	1.79	2.89	7.07	17.78	7.63	6.87	9.19	10.8	3.64	4.54	1.8	6.89	3.14	25.46	10.55	1.54
Msex2.00500	N-alpha-acetyltransferase 30-like	19.07	23.37	17.43	12.64	71.14	71.11	81.31	19.4	32.04	78.25	19.11	42.05	31.91	15.98	25.38	79.66	44.85	21.36	56.6	263.56	121	71.06	93.59	79.67	33.59	86.87	15.66	53.97	70.11	61.05	60.54	184.99	174.04	76.21	121.75	39.24	42.26	10.39	19.87	16.01	20.98	19.1	62.18	17.02	84.92	82.2	260.56	62.32
Msex2.00501	NEDD8-activating enzyme E1 regulatory subunit	17.39	14.84	16.75	2.54	15.11	14.11	21.83	4	7.6	13.01	3.22	11.11	14.59	2.12	8.89	19.8	24.62	6.01	40.8	97.84	43.61	32.22	34.76	13.34	24.07	31.57	6.55	30.44	23.4	16.41	27.68	31.43	25.2	18.8	23.87	25.31	20.5	6.18	9.88	6.88	4.87	9.54	17.82	4.17	5.55	4.51	11.66	75.8
Msex2.00502	transmembrane protein 185A	12.2	11.45	9.52	13.92	6.06	5.31	7.42	5.29	22.69	13.59	3.2	31.52	17.22	5.83	10.38	8.33	31.3	14.82	28.26	18.37	19.45	7.93	2.6	2.41	46.62	19.52	17.45	9.35	16.08	9.3	8.93	16.98	20.64	61.57	39.78	39.29	36.61	16.3	30.12	21.26	19.69	12.55	3.97	16.78	6.47	20.67	9.07	24.36
Msex2.00503	uncharacterized LOC105388251	0.02	0.09	0.02	0.09	0	0	0	0.02	0.05	0.05	0.19	0.19	0.09	0	0.11	0.59	0.18	0.1	0.67	0	0.11	0.27	0.3	0	0.04	0.08	0.11	0	0.05	0	0.12	0	0.33	0.24	0.29	0.1	0.21	0.05	0.24	0.1	0.24	0.09	0.1	0.06	0.35	0.25	0.06	8.89
Msex2.00504	ribonuclease 3	5.66	5.86	3.52	0.9	0.89	1.21	2.2	1.57	5.32	5.17	3.43	7.32	4.78	2.68	3.73	12.39	16.61	3.72	18.88	3.44	2.91	4.74	0.42	0.25	7.58	5.53	2.82	2.88	2.94	2.62	2.38	2.98	7.32	12.64	9.41	8.41	6.48	7.46	7.92	10.41	3.2	3.5	2.44	2.19	0.83	3.65	2.47	7.86
Msex2.00505	proteasome subunit beta type-2	155.75	98.43	90.21	11.32	139.31	240.17	539.03	42.24	44.02	64.66	71.29	32.79	53.95	20.94	34.02	65.32	110.53	49.79	135.09	505.36	249.27	142.9	372.92	157.42	25.04	184.88	8.01	147.47	123.59	73.47	152.78	280.32	137.08	66.82	35.39	49.09	53.01	31.2	35.07	27.56	22.14	52.82	189.88	76.51	367.79	365.14	1288.94	39.03
Msex2.00506	mitochondrial tRNA-specific 2-thiouridylase 1	3.82	3.72	1.16	0.39	2.71	5.48	3.99	0.61	1.22	1.56	0.73	7.06	5.5	0.21	0.57	2.27	4.13	1.35	5.22	10.02	6.69	8.47	14.08	9.25	8.81	11.69	1.89	5.27	6.3	3.15	5.18	3.62	9.34	3.69	6.97	5.85	7.82	0.62	3.2	1.96	1.26	1.7	5.46	0.82	1.1	0.85	1.69	5.84
Msex2.00507	transcription initiation factor TFIID subunit 8	8.28	9.22	2.85	2.55	25.24	31.98	33.13	13.59	15.84	52.06	30.45	13.32	12.61	3.97	7.75	28.3	25.2	4.99	30.52	118.92	64.38	26.46	33.06	23.69	12.93	37.39	5.72	25.46	33.52	23.84	23.1	94.56	77.57	31.2	73.7	23.28	23.82	6.19	9.24	6.59	4.2	7.7	24.55	5.52	21.21	9.51	28.91	68.82
Msex2.00508	synaptobrevin homolog YKT6	9.11	7.69	5.02	6.32	5.6	3.25	5.5	1.94	6.92	7.27	3.63	23.26	18.46	4.11	9.58	9.67	13.33	4.53	12.5	14.59	11.98	8.11	6.69	5.29	15.22	15.43	8.01	9.69	11.98	9.24	12.26	15.94	16.34	32.04	33.52	21.72	19.67	6.77	12.11	10.19	8.83	10.48	3.64	2.22	1.78	6	3.22	17.98
Msex2.00509	uncharacterized LOC106139699	19.86	24.6	9.68	7.17	1.21	2.18	1	2.54	8.52	7.39	9.2	32.29	13.12	0.38	3.13	13.37	14.86	7.69	17.36	0.77	4.7	7.9	0.57	2.7	19.74	14.35	14.97	4.29	8.38	5.24	7.74	5.94	10.57	21.54	5.18	8.33	6.65	12.62	8.99	10.05	19.55	14.89	4.67	1.08	0.21	8.45	2.74	5.27
Msex2.00510	uncharacterized LOC101746298	10.69	10.52	4.66	7.36	0.1	0.11	0	1.84	6.3	4.67	4.24	37.79	9.54	0.43	1.08	6.99	10.84	6.05	8.15	1.56	3.63	5.46	1.08	1.14	5.52	7.43	1.9	2.08	3.46	1.98	2.62	2.6	12.66	43.46	9.59	21.47	12.22	2.17	9.1	11.05	19.43	8.05	2.16	1.03	0	4.07	0.11	6.3
Msex2.00511	uncharacterized LOC106139518	6.17	3.81	5.38	13.74	5.28	5.15	5.66	45.67	58.46	66.12	22.02	21.28	1.65	0.18	0.31	2.87	16.39	1.64	2.89	5.87	69.56	3.94	1.02	0.67	38.5	16.47	3.37	0.78	7.09	1.86	1.02	0.15	0.46	0.89	0.72	6.11	0.46	0.55	4.14	3.23	32.09	2.91	2.08	0.72	1.04	0.8	1.9	7.57
Msex2.00512	uncharacterized LOC105696010	0.81	0.47	0.08	0.24	0.68	1.53	0.5	0.37	0.97	0.93	0.82	0.05	2.65	0	0.64	3.96	0.19	0.71	0.82	0.19	3.8	4.01	0.54	1.44	3.47	0.84	1.79	2.61	0.85	2.45	2.42	1.85	4.54	1.99	0.85	0.32	0.22	0.49	2.05	0.4	0.24	0.48	0.8	0	0	0.02	0.1	0.39
Msex2.00513	uncharacterized LOC101746575	0.07	0.24	0	0.06	0.88	0.14	0	0.1	0.12	0.21	0.96	0.23	0.06	0.03	0.29	2.3	0.32	27.83	0.39	0.51	0.7	0.14	2.05	0	0.85	0.57	0.32	0.14	1.11	0.94	0.22	3.55	15.59	2.7	0.89	0.43	0.24	0.06	45.46	1.11	0.12	0	1	0	0	0.1	0	0.19
Msex2.00514	probable methylmalonate-semialdehyde dehydrogenase [acylating], mitochondrial	92.63	58.94	68.65	4.75	32.78	48.9	19.89	23.2	33.26	53.25	42.92	96.68	301.91	13.93	7.32	38.97	71.76	55.24	57.78	51.18	46.65	377.89	131.79	145.22	186.73	78.95	520.11	468.75	290.03	470	458.91	54.88	23.79	18.77	18.26	143.64	30.18	914.2	100.33	79.83	44.21	119.99	129.1	46.28	27.66	35.55	41.13	12.94
Msex2.00515	protein TIS11	40.04	34.32	43.12	38.74	6.83	3.18	0	23.99	58.29	31.94	14.82	31.35	10.87	2.37	9.87	91.51	108.81	19.02	106.06	12.74	13.58	5.97	0.26	1.62	125.11	8.3	56.8	2.89	6.24	2.83	1.55	28.06	5.45	9.97	22.42	5.02	3.87	94.62	19.03	32.88	57.62	32.14	6.3	4.53	2.31	23.26	9.95	139.75
Msex2.00516	uncharacterized LOC101746716	6.41	3.39	0.29	0.03	0.46	0	0	2.4	12.47	10.38	4.37	0	0.14	0	0	0	0.16	0	0	0.42	3.85	3.43	0	0.25	0.65	0	0.14	0	0.49	0	0.48	0	0	0.3	0.62	0	0.12	0.07	0	0	0.09	0.04	0.22	0	0	0.15	0	0.16
Msex2.00517	nuclear factor related to kappa-B-binding protein	4.12	4.11	2.68	0.81	0.37	2.45	4.44	1.02	2.12	2.8	1	3.48	2.66	0.46	0.85	6.56	11.62	2.99	16.41	7.17	5.02	2.9	0.83	0.58	5.75	4.27	4.29	2.15	3.2	2.61	2.49	1.27	2.67	3.81	4.05	2.71	2.98	3.53	3.56	3.77	1.81	2.65	1.94	3.69	3.76	1.25	1.07	4.54
Msex2.00518	nuclear factor related to kappa-B-binding protein	3.4	5.28	2.31	0.96	0.58	2.61	1.39	1.13	1.68	1.57	1.81	4.17	3.87	0.73	0.9	6.15	11.69	1.65	14.89	2.1	4.47	4.25	1	0.52	3.89	5.05	1.98	3.82	4.29	3.43	4.63	3.02	3.79	6.17	4.87	4.16	4.59	2.79	4.07	3.69	1.76	2.47	2.27	4	2.59	1.23	0.82	6.56
Msex2.00519	serine/threonine-protein phosphatase PP1-beta catalytic subunit	39.61	27.48	31.06	15.91	24.2	19.47	28.06	33.39	73.3	69.2	30.21	27.72	24.02	15.1	33.25	41.31	53.84	25.65	50.06	51.52	56.1	24.68	10.75	8.33	84.04	37.62	80.45	39.13	36.68	36.87	50.27	37.27	59.91	101.99	59.07	64.14	66.99	28.34	32.24	37.49	27.04	29.66	16.13	48.44	34.98	57.47	37.85	166.88
Msex2.00520	uncharacterized LOC106139514	13.32	11.72	8.41	0.52	9.99	17.42	15.55	0.55	0.85	0.92	0	13.78	2.26	0.28	0.18	9.68	15.5	0.36	24.74	339.48	65.68	15.23	71.04	11.44	8.31	48.86	0.55	14.49	1.43	2.02	2.85	0.55	0.5	0.21	2.43	1.8	0.11	0	0.38	0.45	2.49	6.34	30.06	0.16	0.77	0.21	1.13	106.55
Msex2.00521	myofilin	2448.71	2642.16	3165.98	234.89	2449.2	1830	4371.92	1564.77	1638.79	1012.11	552.24	104.4	67.14	8.48	7.33	12.01	119.81	72.02	35	20.72	329.91	1000.9	452.2	844.61	108.81	108.2	361.69	43.04	48.97	132.14	76.21	54.3	20.49	50.11	6.91	65.15	46.24	21.3	96.75	91.66	1393.34	1402.65	869.64	7800.05	10536.5	7559.78	7496.95	1.82
Msex2.00522	homeobox protein vnd	0.14	0.11	0.05	0	0	0	0	0.07	0.05	0	0	0	0	0	0	0	23.91	27.91	1.01	0.58	3.6	0.57	0.15	0.08	14.42	3.23	2.92	1.17	2.77	2.95	1.74	3.99	17.37	23.78	83.11	258.18	212.39	0.08	0	0.27	0	0	0	0	0	0.09	0	0
Msex2.00523	vam6/Vps39-like protein	9.99	9.6	7	5.43	11.28	12.79	13.17	5.69	16.18	19.99	8.74	17.65	15.17	7.42	14.2	47.61	28.2	8.38	32.99	46.44	19.54	18.24	5.14	8.93	27.11	29.94	15.08	19.87	27.41	20.69	21.34	53.2	86.37	65.1	38.17	27.74	18.62	14.4	11.82	12.02	10.79	18.82	26.29	8.19	8.13	16.92	27.69	32.73
Msex2.00524	glycogen synthase kinase-3 beta-like	28	26.38	27.41	21.92	15.09	10.48	13	18.07	72.11	58.95	31.71	37.42	47.58	8.37	18.79	37.42	53.4	28.36	66.39	37.75	22.07	26.4	9.03	10.93	68.92	41.06	62.25	27.87	40.8	38.45	32.6	31.17	53.07	63.48	20.92	28.54	25.66	48.43	26.35	38.62	33.79	40.39	21.11	13.23	6.12	19.92	11.94	166.57
Msex2.00525	leucine-rich repeat-containing protein 58	21.32	14.72	12.13	4.33	17.79	20.93	22.02	20.34	43.75	64.01	16.96	411.82	593.95	42.19	150.26	108.03	72.16	51.96	83	284.33	71.95	245.61	162.24	351.49	391.94	308.03	533.75	389.39	408.43	465.52	433.34	691.35	413.31	403.53	262.85	100.41	345.2	135.06	86.58	116.23	56.36	114.45	157.72	4.66	11.06	22.4	30.92	239.31
Msex2.00526	28S ribosomal protein S2, mitochondrial	41.95	28.4	29.99	9.5	137.75	84.42	67.46	14.19	19.32	29.41	12.2	69.47	97.6	5.52	6.26	19.54	49.93	15.35	46.14	259.86	240.01	99.86	400.57	171.83	94.96	197.88	47.67	139.55	221.54	106.87	113.64	19.43	22.12	22.17	55.87	68.87	62.84	8.76	18.78	13.55	17.42	35.07	123.16	6.36	53.72	6.76	22.64	58.48
Msex2.00527	dnaJ homolog subfamily C member 17-like	10	10.79	3.86	3.82	20.48	28.11	30.12	5.97	23.66	47.2	8.02	17.49	14.49	4.36	8.77	86.03	26.99	11.26	30.25	113.97	51.87	31.83	32.68	20.65	12.74	36.27	1.26	16.96	24.18	18.99	21.85	42.47	46.72	19.21	86.02	68.22	221.19	2.87	10.23	10.11	8.72	5.74	27.23	3.16	17.53	16.51	59.1	21.71
Msex2.00528	CWF19-like protein 2 homolog	12.82	13.13	7.73	2.61	19.2	15.38	22.89	1.18	8.29	19.11	4.37	33.76	24.65	3.8	5.53	25.6	24.29	7.97	31.45	83.29	32.73	37.06	50.67	28.8	20.2	46.62	6.42	27.22	32.49	25.26	27.48	23.95	32.9	15.67	41.94	38.9	71.05	3.87	12.93	11.05	10.33	10.46	24.59	3.78	10.36	7.38	13.2	41.68
Msex2.00529	serine/threonine-protein kinase PAK mbt	5.17	4.07	2.42	1.6	0.85	0.62	0.53	3.76	12.53	10.46	10.32	11.07	3.93	1.79	2.64	6.2	28.42	5.16	28.34	6.25	2.75	3.72	0	0.32	20.14	8.45	6.63	3.99	6.08	3.67	4.06	5.1	16.95	39.67	7.22	19.11	13.97	7.41	8.98	9.45	2.49	2.21	0.5	1.26	0.2	5.38	1.77	20.23
Msex2.00530	26S protease regulatory subunit 6B	55.96	38.95	23.52	11.35	85.42	105.98	270.35	39.07	37.14	69.74	47.71	26.31	36.45	21.49	35.51	99.17	54.72	22.81	44.46	237.28	149.76	74.36	73.26	49.84	103.7	86.82	40.23	73.34	58.89	41.4	69.75	165.07	105.26	71.45	35.15	39.38	30.72	27.59	23.98	32.27	18.69	31.37	78.09	70.87	210.14	302.09	707.69	45.46
Msex2.00531	mitochondrial import inner membrane translocase subunit Tim9-like	52.46	41.36	28.85	8.64	81.87	45.34	30.7	9.02	5.5	12.29	6.13	22.98	33.6	1.42	1.51	3.27	47.78	12.68	34.12	128.84	95.83	44.22	335.45	78.88	36.53	62.83	16.09	54.83	88.98	54.76	51.86	7.96	4.92	4.22	10.16	19.98	30.02	1.05	8.1	8.26	7.48	13.39	58.72	1.87	4.44	0.19	6.57	50.65
Msex2.00532	UDP-glycosyltransferase UGT42A1	5.08	5.32	7.95	1.52	26.17	5.4	1.79	0	0.52	0.47	0.35	10.73	55.38	1.88	0.64	2.61	0.82	7.85	0.43	0.09	5.64	49.84	20.68	42.49	65.07	36.45	144.44	61.95	125.32	153.32	45.86	10.56	24.17	21.75	0.75	2.39	78.29	38.01	11.63	66.3	5.64	15.25	14.12	4.81	5.34	1.6	3.27	3.65
Msex2.00533	UDP-glucuronosyltransferase 2B2-like	18.44	10.29	10.24	20.68	28.13	22.62	8.62	37.76	60.44	93.72	31.76	7.47	40.92	0.28	1.2	78.57	49.2	14.7	11.43	0	5.6	26.27	7.46	21.67	27.74	16.9	117.5	35.58	61.81	56.45	16.66	1.05	2.61	4.06	102.19	153.82	30.49	1.08	28.21	15.83	9.77	14.83	12.95	1.11	1.07	1.02	1	19.18
Msex2.00534	UDP-glycosyltransferase UGT42A1	6.93	13.36	23.85	7.45	427.12	27.06	6.64	0.18	0.17	0.05	0.56	2.16	4.56	0.17	0.07	36.59	3.52	0.12	0.05	2.23	0.57	3.66	7.73	6.62	1.43	2.63	1.71	6.12	4.95	6.43	3.18	0.3	0.1	0.09	0.81	0.79	0.35	4.32	0.21	0.11	36.97	39.63	28.03	0.07	1.16	0.05	0.14	0.99
Msex2.00535	solute carrier family 46 member 3-like	9.74	11.04	8.69	33.71	25.73	11.68	4.05	4.96	29.22	9.14	8.39	10.22	0.35	0.05	0.13	0.1	7.43	1.27	0.44	0.08	3.61	3.17	0.35	0	1.15	3.34	1.71	0.44	1.96	3.99	2.12	0	0	0.31	0.14	64.21	0.21	0.28	7.05	2.59	44.2	6.08	1.68	0.19	0	0.11	0	6.97
Msex2.00536	angiotensin-converting enzyme-like	1.84	1.47	0.85	0.72	3.75	4.07	13.4	8.21	20.64	22.28	32.37	2.03	2.06	5.82	3.9	3.9	12.85	2.97	21.36	23.54	6.8	9.24	3.32	0.82	1.7	4.54	2.12	1.28	7.06	6.38	6.38	2.9	8.59	3.54	0.98	1.24	0.26	3.77	8.92	0.63	0.59	0.87	5.01	0.68	2.12	1.66	3.88	49.53
Msex2.00537	glutathione S-transferase delta 1	46.26	39	12.99	4.45	47.44	77.45	51.58	24.52	180.65	100.96	191.98	29.39	49.68	1.59	6.96	17.71	36.22	6.1	27.34	102.17	124.31	73.92	115.83	15.5	33.93	36.47	48.24	7.06	26.51	25.21	36.66	4.6	38.36	63.93	18.62	21.07	7.69	0.82	11.48	11.48	19.04	41.46	57.27	13.36	39.9	38.02	123.94	0.82
Msex2.00538	glutathione S-transferase D7-like	0	0	0	0	0	0	0	56.88	73.09	105.22	395.13	0	0	0.54	0.66	0	0	0.13	0.19	0	0	0	0	0	0.18	0	0	0	0	0	0	6.13	9.34	13.53	4.69	0.12	0.11	0.46	0	0.56	1.59	0	0	0	0	4.53	27.23	0.36
Msex2.00539	uncharacterized LOC105381900	0	0.1	0	0.03	0.18	0	0	0	0.04	0.12	0.88	0.21	0.13	0.32	0.14	1.81	0.47	18.21	0.66	1.59	0	0.05	0	0.47	0.57	0.21	1.1	0.14	1.47	1.81	1.05	4.85	6.97	5	0.73	0.95	0.35	0.2	37.41	44.93	0.13	0.22	0.41	0.14	0.31	0.06	1.23	0.13
Msex2.00540	uncharacterized LOC106136400	0	0.1	0	0.06	0.44	2.31	2.96	0	0.04	0.11	0.66	0.14	0.03	0.13	0.04	3.99	0.39	0.57	0.4	2.37	0	0.14	0.3	0.48	0.21	0.59	0.47	0.43	1.15	0.42	0.91	13.39	13.92	2.48	1.24	2.26	1.28	0.2	0.27	0.72	0	0	0.52	0.04	0.74	0.14	0	1.06
Msex2.00541	protein PFC0760c-like	0.01	0.02	0	0	0	0	0	0	0.03	0	0.06	0	0.03	0	0	0.29	0.45	0.01	0.02	0	0	0.05	0.16	0	0.03	0.07	0.19	0	0.22	0.09	0.21	0.25	0.22	0.4	0	4.85	1.25	0	0	0.12	0	0	0	0	0	0.01	0.05	21.99
Msex2.00542	chymotrypsin-2-like	2.02	0.21	0	0	0.29	0	0	0.47	0.09	0.73	0.36	0	0.09	0	0.02	0.1	173.25	5.1	15.17	11.61	3.37	12.71	28.27	49.64	11.29	15.95	44.77	20.04	26.58	37.51	108.05	72.88	68.42	19.28	0.97	502.89	35.05	0.07	0	0.24	0	0	0	0	0	0	0	0.17
Msex2.00543	pre-mRNA-splicing factor 18	20.63	17.5	10.05	11.02	47.93	40.41	51.13	6.33	13.93	18.42	3.79	19.33	15.71	8.88	14.63	70.07	33.03	12.2	58.77	136.36	65.76	62	50.22	65.77	14.31	54.22	5.37	22.86	37.26	29.27	34.36	101.55	200	74.73	61.45	30.62	124.68	6.28	7.16	10.05	11.62	12.46	50.47	7.37	42.07	14.48	59.88	15.45
Msex2.00544	DNA helicase MCM9-like	3.13	2.66	1.87	0.69	2.37	2.31	1.88	0.54	4	6.75	0.95	5.77	4	0.7	1.04	6.57	6.18	1.79	7.5	9.7	5.29	4.43	1.82	2.23	5.96	6.95	1.6	2.52	4.69	2.4	3.34	4.08	7.66	6.35	19.25	8.28	9.44	1.8	4.26	3.46	1.67	1.46	3.25	0.29	0.88	1.13	1.57	23.92
Msex2.00545	uncharacterized protein C6orf203 homolog	6.13	4.28	4.8	1.65	50.16	24.97	16.75	0.55	1.37	2.13	1.7	7.01	10.38	0.58	0.92	3.19	3.79	7.44	9.11	56.87	40.2	24.71	104.5	37.19	8.55	49.77	3.62	30.09	52.23	42.09	48.02	32.87	19.97	7.32	6.98	6.96	50.46	0.73	1.85	1.43	1.93	6.01	41.57	1.5	17.61	0.53	5.63	2.42
Msex2.00546	uncharacterized LOC106136391	24.37	37.84	29.04	31.17	141.34	183.8	285.98	19.86	21.99	21.93	37.21	25.41	24.82	32.59	51.95	300.84	89.61	70.49	68.08	27.47	30.34	25.61	76.82	67.88	1.89	26.05	5.02	9.46	5.1	13.57	7.08	9.32	33.79	17.71	23.6	32.4	22.6	2.06	25.23	17.73	3.97	8.35	27.02	10.29	148.55	38.79	366.6	14.79
Msex2.00547	roundabout homolog 2-like	1	0.93	0.49	1.12	0.35	0.72	2.05	2.57	1.96	1.5	1.53	0.1	0.03	0.08	0.08	43.85	5.67	1.87	5.69	6.33	17.81	2.09	0.52	0.37	8.49	2.67	0.81	1.23	0.36	0.34	0.64	0.41	0.48	0.6	22.13	19.65	15.7	0.2	1.43	0.42	0.27	0.26	0.19	0.22	0.08	0.3	0.13	19.87
Msex2.00548	peroxidasin-like	1.73	0.92	0.42	0.52	0.87	0.33	0.97	0.44	2.36	1.18	0.5	0.21	0.22	0.03	0.05	20.87	2.7	0.13	3.12	2.31	8.11	2.69	0	0.55	5.64	1.19	0.76	0.87	0	0	0.35	1.6	1.63	5.7	5.19	1.39	1.12	0.13	0.41	1.37	0.39	0.15	0.16	0.12	0	0.21	1.04	5.48
Msex2.00549	uncharacterized LOC106136395	1.26	0.41	0.57	0.16	0	2.99	2.92	2.18	5.18	5.13	2.13	6.06	12.27	5.04	19.29	112.15	5.66	6.77	5.48	11.6	6.41	5.47	5.9	4.02	1.39	1.52	0.52	2.58	0.6	0.72	2.36	0.68	0.31	0.55	13.07	1.01	0.56	0.26	2.11	0.74	0.88	1.45	3.21	2.21	8.35	5.42	13.77	3.27
Msex2.00550	uncharacterized LOC106122399	1.83	2.64	2.22	2.28	0	0	0	0.75	5.96	4.03	1.34	23.82	14.72	35.82	8.46	26.07	52.16	18.53	57.61	16.87	2.37	1.72	0	0	1.24	1.99	0.54	0.29	0	0.85	0	0	0	0.36	2.97	2.5	5.85	1.28	2.39	1.16	5.82	8.81	2.1	7.56	0.76	4.4	1.11	10.7
Msex2.00551	protein held out wings	48.93	49.93	33.95	14.83	11.36	14.99	18.98	21.74	91.07	35.76	40.09	17.59	18.54	1.6	4.94	44.95	69.62	23.38	77.82	24.56	41.91	32.9	5.2	6.77	32.36	22.87	10.87	4.7	2.44	9.68	3.77	4.34	10.96	17.55	48.87	22.26	21.2	22.74	30.25	26.5	29.87	42.63	27.17	27.49	4.39	96.08	34.28	19.2
Msex2.00552	uncharacterized LOC106136361	0	0.01	0.01	0	0	0.43	0	0	0.06	0.03	0.45	0.06	0.07	0	0.01	0.46	0.02	0.07	0	0	0	0.04	0	0.26	0.02	0	0	0.08	0	0.04	0	0	0	0.01	0.06	0.02	0.06	0.04	0.2	0.27	0.01	0	0	0	0	0.03	0.04	60.54
Msex2.00553	non-structural maintenance of chromosomes element 1 homolog	5.82	6.52	2.72	1.7	6.23	4.81	4.98	2.18	5.83	3.91	2.76	5.48	6.09	0.53	2.76	8.97	8.93	3.35	10.82	64.38	11.46	10.63	4.92	14.07	13.05	14.55	4	11.06	10.37	3.72	11.53	7.74	24.05	13.75	16.95	18.98	17.88	2.93	8.59	8.16	2.38	3.79	9.4	0.98	1.82	2.3	5.35	13.76
Msex2.00554	lachesin-like	0.95	0.35	0.47	3.32	1.38	1.13	0.96	0.39	0.34	0.21	1.12	0.83	0.75	0.02	0.64	0.59	0.72	0.2	0.77	1.96	2.16	1.53	0.33	0.12	1	2.27	0.45	0.44	0.14	0.94	0.28	1.67	1.4	1.23	0.92	0.55	0.25	0.25	0.11	0.34	0.23	0.73	0.96	0	0	0.43	0.76	2.39
Msex2.00555	facilitated trehalose transporter Tret1-like	37.34	29.38	16.52	8.93	48.39	58.6	89.63	0.28	0.05	0.22	0.33	2.8	41.37	0.54	35.09	3.12	0.54	0.18	1.15	0.44	1.37	48.55	17.84	29.52	2.72	2.1	5.69	3.15	0.19	21.36	1.99	0.7	2.24	15.35	1.97	0.09	0.04	0.62	0	0.14	38.35	42.32	42.94	1.01	3.08	11.15	17.66	0.03
Msex2.00556	lachesin-like	0.63	0.31	0.21	0.39	0.68	0.56	0	0.14	0.87	0.43	0.21	0	0.04	0.02	0.06	0	0.53	0	0.13	0.43	0.57	0.73	0.1	0	0.08	0	0.22	0.09	0	0	0	0	0	0.07	0.29	0.36	0.02	0.02	0	0.28	0	0	0	0	0	0	0	0.07
Msex2.00557	protein jim lovell-like	4.83	4.38	2.43	1.93	3.57	3.06	7.71	1.32	2.17	3.49	0.56	8.01	6.32	0.89	1.97	10.8	14.95	2.53	19.43	33.64	7.93	8.46	9.26	5.39	8.92	13.52	2.33	5.32	7.64	7.58	6.65	11.22	13.26	9.9	11.99	6.92	7.89	2.04	3.78	2.38	4.92	3.92	7.87	0.84	1.25	2.61	3.67	14.1
Msex2.00558	probable ATP-dependent RNA helicase pitchoune	2.32	2.41	1.21	0.51	4.3	8.12	5.02	0.42	1.55	2.25	1.03	8.3	4.4	0.59	1.08	4.07	6.8	1.29	9.12	16.42	8.94	6.38	11.95	12.78	10.18	14.9	2.68	5.81	9.29	5.78	6.03	7.85	9.45	4.6	7	3.83	4.7	1.2	2.86	3.95	2.43	2.39	7.75	0.28	2.56	0.49	1.55	19.27
Msex2.00559	probable ATP-dependent RNA helicase pitchoune	41.57	39.82	28.43	4.41	15.76	16.82	18.42	4.34	9.64	11.32	1.99	139.01	87.8	3.39	11.45	18.03	62.8	31.66	72.45	152.65	63.56	91.94	60.35	46.63	66.42	84.97	23.76	60.53	83.1	47.55	41.85	10.55	15.22	14.76	14.8	41.59	146.38	5.32	17.55	11.94	43.15	45.37	54.37	0.94	1.99	3.02	4.68	17.57
Msex2.00560	glucosidase 2 subunit beta-like	28.91	24.36	22.9	5.05	30.74	24.45	49.54	9.65	30.31	34.12	8.49	90.93	95.8	88.39	251.37	232.34	111.5	173.85	140.79	175.67	84.1	125.2	71.01	63.03	108.23	191.64	39.69	170.43	264.15	126.38	204.82	170.5	123.52	73.95	151.9	180.2	200.39	105.73	99.16	97.89	16.01	46.04	61	16.13	18.64	38.94	63.86	34.8
Msex2.00561	alcohol dehydrogenase	0.05	0.08	0.07	0	0	0	0	0	0	0	0.22	0.02	0	0	0	0.13	0.28	0	0.2	0	0	0	0	0	0.04	0	0	0	0	0	0	0	0	0	0	0	0	0.04	0	0	0.43	0	0	0	0	0.14	0	0.07
Msex2.00562	facilitated trehalose transporter Tret1-2 homolog	0.63	0.39	1.05	0.44	0.46	0.38	0	0.23	0.36	0.29	1.01	98.59	26.76	48.78	83.62	42.46	11.24	16.89	33.53	3.57	1.4	0.86	0	0	0.08	0.17	0.29	0	0.2	0.12	0.2	0	0.1	0.55	1.79	0.78	11.37	2.03	9.88	5.13	7.88	1.82	0.99	8.36	2.92	29.24	4.52	2.12
Msex2.00563	facilitated trehalose transporter Tret1-2 homolog	0.67	0.28	0.48	0.22	0	0	0	0	0.07	0	0.87	0.57	0.45	0.14	0	0	5.68	1.81	5.52	0.12	3.72	31.05	2.68	6.96	14.95	51.64	166.6	13.04	145.83	157.1	210.15	0	0.32	0.47	62.8	13	0.24	2.64	13.26	9.98	0.57	0.25	0.09	0.07	0.44	0.06	0.12	0.31
Msex2.00564	lachesin-like	0.68	0.16	0	0	1.1	0	0	0.27	0.56	1.25	1.79	0.13	0	0	0	0.36	0	0	0.32	0.5	5.31	1.19	3.06	0.75	0	0.25	0	0	0	0	0	0	0.15	0	0	0.02	0	0	0.18	0	0.09	0	0	0	0	0.35	0	1.02
Msex2.00565	uncharacterized LOC106137634	0.09	0	0	0	0.32	0	1.56	0.13	0.02	0	0.28	0.04	0.05	0	0.04	0.14	0.11	0	0	0.32	1.43	1.77	2.6	0	0.22	2.03	5.3	1.75	6.07	10.23	14.18	0	0.29	0.03	0.14	0.27	0.02	0.22	0.54	0.88	0.27	0.15	0.25	0	0.3	0	0	0.13
Msex2.00566	uncharacterized LOC106141703	5.86	2.99	3.32	0.19	0.47	1.88	0	2.27	1.91	3.82	3.29	1.63	0.93	0.25	0.1	1.6	5.06	4.42	3.1	0.51	0.89	1.08	0	0	2.46	1.05	0.51	0.11	0.18	0.75	0.18	0	0.82	0.89	0.64	1.18	0.88	0.94	2.92	2.58	1.15	1.11	0.08	0.21	0	0.16	0	1.28
Msex2.00567	uncharacterized LOC106717895	19.38	16.6	16.87	16.39	13.7	8.65	12.76	5.51	23.15	13.06	12.11	48.25	37.38	11.67	26.14	31.19	35.01	40.24	28.3	9.9	12.82	19.94	5.09	5.89	60.12	33.13	50.42	19.29	37.35	42.23	36.06	24.59	44.22	81.05	66.31	61.78	50.54	21.51	60.28	55.6	26.76	23.38	9.88	10.66	4.53	18.09	8.7	67.93
Msex2.00568	neuropeptide receptor A33	43.91	20.5	16.39	0.44	0.16	0.27	0	0.31	8.43	16.32	2.08	54.44	144.26	56.49	582.45	172.98	47.25	933.07	111.26	0.32	0.27	15.52	46.16	180.9	27.09	100.69	24.23	6.78	0.36	2.2	0.14	0.49	1.54	4.28	21.42	9.05	211.04	3.7	215.92	56.56	5.96	27.92	19.04	5.4	12.55	186.98	339.08	4.37
Msex2.00569		0	0	0	0	0	0	0	0	0	0	0.34	0	0	0.02	0.23	0	0	0.27	0	0	0	0	0	0	0.06	0	0	0	0	0	0	0	0	0	0	0	0	0.28	47.63	0.15	0.04	0	0	0	0	0.11	0	0
Msex2.00570	peroxidase	0	0	0.05	0.03	0	0	0	0	0	0.11	0	0.85	0.21	131.01	1.52	0.05	0.09	0	0.03	0	0.14	0.07	0	0	0.32	0	0	0	0	0	0	0	0	0.03	0	0.03	0	2.66	0	0	0.08	0	0	0	0	0.2	0.07	0.05
Msex2.00571	peroxidase-like	0	0	0.05	0.13	0	0	0	0	0	0	0.55	0.35	0.05	3.89	8.78	0	0.05	0.37	0.16	0	0	0	0	0	0.1	0	0	0	0	0	0	0	0.2	0.67	0	0	0.07	0.15	0	0	0.32	0	0.09	0	0	0.57	0.34	0.04
Msex2.00572	peroxidase-like	1.34	0.99	2.15	28.42	8.82	4.1	4.29	2.41	4.2	0.32	0.48	0.44	0.11	0.01	0.21	0.27	0.27	0	0	0.33	5.93	0.35	0.37	0.84	0.72	3.54	0.36	0	0.09	0.17	0	0	0.05	0.11	0.12	0	0.02	0.11	0.19	0.03	66.14	9.11	4.8	0.08	0	0.03	0	0.18
Msex2.00573	peroxidase-like	23.85	22.56	18.03	25.09	12.66	15.46	7.64	26.4	122.34	66.24	36.37	47.04	46.55	5.64	31.82	83.61	47.77	143.97	87.48	5.33	6.88	15.55	6.36	19.44	31.04	11.16	80.32	11.6	12.53	28.27	19.09	17.38	17.86	50.55	39.54	39.68	124.5	112.99	99.11	127.75	38.65	40.23	13.9	68.03	18.85	45.23	16.87	30.29
Msex2.00574	mediator of RNA polymerase II transcription subunit 4	7.09	6.48	5.32	2.69	11.43	8	13.73	4.75	6.92	5.97	3.64	10.48	5.85	1.52	4.22	10.18	15.16	3.12	19.95	107.26	24.91	13.7	17.21	15.5	14.41	20.5	7.89	14.36	23.79	13.18	18.27	8.73	11.14	7.65	7.02	7.73	4.75	3.11	3.69	2.82	3.69	3.81	12.46	1.1	6.87	5.97	5.88	25.06
Msex2.00575	axonemal dynein light intermediate polypeptide 1	0.47	0.06	0.41	0	0.33	0	0	0	0	0	0.31	0	0.06	0	0	3	0.33	0.08	0.09	0.74	0.54	0.26	0.57	0	1.31	0.36	0	0.53	0.86	0	0.42	0	0.66	0.28	0.07	0.21	0	0.06	0	0.4	0	0.07	0.58	0	0	0	0	121.22
Msex2.00576	protein lap4	16.48	17.28	12.16	13.93	6.02	6.98	5.38	17.59	52.82	37.85	40.02	19.44	21.02	2.5	5.4	34.22	44.15	26.92	39.31	9.39	14.85	15.67	2.22	5.35	62.83	24.99	42.11	10.41	20.17	19.77	15.17	22.76	47.29	71.16	36.84	36.18	27.6	34.69	111.9	66.4	15.72	16.89	9.41	3.61	1.16	4.65	2.82	50.01
Msex2.00577	pyrroline-5-carboxylate reductase	1.16	1.05	0.76	0.55	0.54	0.56	1.2	0.23	0.86	1.09	0.72	1.11	1.11	0.11	0.27	0.7	3.17	0.51	3.5	7.36	1.54	1.1	1.43	1.18	1.85	1.39	0.89	0.75	1.59	1.15	0.73	0.97	2.74	1.65	2.37	1.04	1	0.42	3.9	2.17	0.32	0.65	0.64	0.1	0.34	0.44	0.72	21.64
Msex2.00578	putative proline-rich receptor-like protein kinase PERK11-like	0.94	0.22	0	2.12	0.41	0	0	0.12	0	0	0.39	0.8	0	0.05	0.25	0.11	29.87	36.66	1.19	0.47	1.03	89.48	32.66	86.99	264.68	177.14	257.54	216.44	332.39	285.13	546.8	1210.54	2569.56	1054.81	60.98	149.45	192	31.18	2.03	13.27	0	0.09	0.12	0	0	0.04	0.81	1.5
Msex2.00579		0	0	0	0.35	0.81	0	0	0	0	0	0.31	0.89	0	1.82	0	1.06	0	0	0	0	26.95	12	1.13	16.83	68.19	183.47	6.8	14.74	298.47	6.44	26.62	241.24	1587.51	461.07	0.59	5.85	0.41	4.25	0.34	1.19	0	0	0	0	0.23	0.06	1.01	0.1
Msex2.00580	proton-coupled folate transporter-like	1.98	0.38	1.47	0.73	0.18	0.1	2.75	2.77	3.01	2.81	1.99	1.91	3.75	1.16	3.35	62.01	13.55	13.11	6.37	2.48	9.77	15.32	7.35	12.93	95.71	58.77	61.93	26.54	56.35	26.23	37.39	59.79	34.85	22.01	11.61	41.9	7.05	9.16	11.84	24.86	1.15	1.03	1.04	0.31	1.08	0.67	0.82	14.87
Msex2.00581	uncharacterized LOC101745102	17.37	25.53	14.75	20.88	24.79	23.69	27.51	9.62	31.33	19.61	25.45	37.75	22.7	5.04	10.82	80	39.75	28.13	35.71	7.23	38.12	21.93	1.82	4.71	28.11	48.14	15.86	14.14	18.13	19.51	20.31	17.01	67.17	83.95	41.42	29.07	27.98	36.31	87.82	63.18	37.16	21.95	21.28	9.32	2.81	27.87	13.33	10.27
Msex2.00582	tau-like protein	11.53	7.86	5.92	4.04	12.6	16.81	27.59	38.66	132.71	127.83	30.67	17.93	11.27	4.51	12.81	152.84	21.2	13.94	13.9	31.03	44.41	21.21	2.1	14.25	36.38	41.47	30.26	73.84	56.56	59.04	99.43	32.85	48.13	36.99	12.56	52.25	29.62	23.19	42.99	64.71	36.66	21.69	23.45	16.71	24.09	14.87	16.4	33.79
Msex2.00583	myosin light chain alkali	9567.28	7104.11	7731.81	458.82	38940.5	46951.4	24877.6	5519.95	3513.92	3283.11	2130.4	334.73	217.87	16.02	10.36	166.63	175.74	58.91	39.38	403.74	6645.6	8320.1	10882.5	11699.2	377.7	1154.76	992.9	410.11	411.9	749.13	588.08	372.22	103.18	122.03	82.37	175.53	96.72	26.51	230.52	136.13	3976.8	3625.16	9827.47	17409.9	81667	10427.3	30871	20.27
Msex2.00584	uncharacterized LOC106137631	0.56	0.54	0.3	0.05	0.42	0.58	0	0.63	0.22	0.18	0.4	0	0	0	0	2.77	0	0.14	0.04	0	0.47	0	0.46	0	0.1	0.31	0.11	0	0	0.11	0	0	0.1	0.12	0.03	0	0.09	0	0.07	0.17	0	0.19	0.17	0.39	1.83	0.85	0.44	145.49
Msex2.00585	protein unc-80 homolog	1.07	0.72	0.16	0.03	0.02	0.18	0.1	1.5	2.03	1.97	1.86	0.01	0.01	0	0	0.44	0.46	0.16	0.09	0.06	1.14	0.93	0.06	0	0.07	0.02	0.16	0	0.03	0.05	0.06	0	0	0.02	0.02	0.03	0.04	0.01	0.08	0.18	0.05	0.03	0.08	0.01	0.03	0.02	0.07	7.31
Msex2.00586	nucleoporin NDC1	15.29	10.78	8.22	1.84	2.6	3.22	5.29	1.96	7.29	4.55	1.05	38.03	14.91	4.08	5.26	5.74	30.11	3.5	32.37	59.86	19.5	11.2	16.43	5.96	21.24	25.26	3.64	10.8	8.7	5.45	14.37	7.57	15.15	17.49	12.1	24.65	12.52	5.45	6.15	5.49	8.75	9.12	5.22	2.49	1.75	2.72	2.17	34.45
Msex2.00587	uncharacterized LOC106122496	3.64	3.53	2.35	1.72	0.5	1.91	2.05	2.18	8.78	3.47	3.96	3.87	3.25	0.99	1.87	5.69	18.91	4.52	22.38	3.95	4.59	2.31	1.15	1.28	11.07	5.25	3.62	1.35	3.67	2.11	2.52	3.15	37.91	52.72	6.9	10.39	7.55	4.45	5.26	5.02	2.81	3.26	1.24	0.97	0	2.09	0.93	30.84
Msex2.00588	protein YIPF5	53.43	43.21	52.35	18.85	32.01	41.91	57.71	9.95	34.84	37.98	17.4	49.72	70.29	16.51	24.26	56.22	65.87	29.93	92.96	150.74	91.63	71.6	104.24	67.16	75.61	56.46	27.92	51.72	40.3	22.54	42.15	68.81	81.44	98.34	58.03	36.96	54.57	30.32	31.89	29.39	27.3	46.31	32.08	10.08	23.85	17.94	34.19	131.24
Msex2.00589	transmembrane emp24 domain-containing protein 3	128.76	134.96	80.38	44.64	358.58	402.81	482.93	50.62	55.93	66.97	35.8	135.98	232.31	97.31	45.88	84.42	132.28	122.49	135.27	440.95	391.24	358.3	1464.3	577.29	73.68	309.6	51.38	366.77	367.21	305.74	372.5	420.29	281	141.8	129.43	168.76	160.77	50.18	230	108.6	47.86	93.21	677.71	30.39	312.15	70.5	455.8	110.33
Msex2.00590	glutamate dehydrogenase	306.92	240.29	234.12	33.46	312.95	149.32	74.68	272.05	154.87	380.04	194.6	40.94	115.51	7.66	15.53	96.87	168.22	139.51	137.22	272.31	229.08	324	105.24	122.03	327.92	79.9	354.1	259.95	170.79	150.19	140.19	136.16	89.82	129.13	75.66	295.55	124.87	460	326.08	146.78	75.27	103.79	58.77	185.7	80.36	96.68	84.16	22.24
Msex2.00591	S-phase kinase-associated protein 2-like	5.51	4.21	2.08	0.51	8.75	10.96	10.17	3.07	8.96	12.96	6.47	14.4	4.62	0.71	1.88	10.45	10.27	3.31	11.74	21.83	16.2	6.23	7.49	11.95	10.73	4.7	3.38	4.85	2.91	1.23	1.73	3.99	6.77	6.47	33.46	19.65	39.42	2.19	14.66	15.21	5.03	3.05	4.44	2.6	3.14	6.26	5.35	17.68
Msex2.00592	transcription elongation factor B polypeptide 3-like	10.16	11.5	5.6	6.52	3	1.42	1.23	1.24	5.94	3.24	3.6	41.66	31.71	6.28	8.9	22.82	19.61	10.23	17.02	9.62	7.29	23.47	4.55	1.89	17.3	21.75	7.06	10.76	18.78	14.84	13.8	12.73	20.08	31.82	49.06	30.36	44.94	11.02	12.78	11.89	13.59	15.26	10.24	3.06	0.2	8.38	1.63	16.01
Msex2.00593	autophagy-related protein 16-1	2.08	1.83	2.81	0.73	0.19	0	0	0.9	3.31	1.89	4.24	1.61	1.78	1.1	4.29	13.03	7.19	4.3	9.72	1.41	1.56	3.32	1.63	0.51	8.69	3.36	4.14	1.52	0.99	1.49	1.96	3.38	15.82	21.38	4.93	4.01	3.43	4.56	7.04	7.97	3.63	3.24	1.33	4.07	2.39	3.39	2.63	10.74
Msex2.00594	uncharacterized LOC101744039	3.09	6.29	1.48	0.8	0.41	0.89	2.84	1.02	15.27	13.78	6.64	8.7	0.04	0.05	0.03	0.66	2.46	0.24	0.1	4.13	3.6	1.04	0.12	0.23	77.12	17.19	0.16	0.11	0	0	0	0.2	0.18	0.26	0.45	0.17	0.16	0.23	0.53	2.3	1.52	0.12	0.2	0.06	0.24	0.13	0.05	0.61
Msex2.00595	autophagy-related protein 16-1	6.01	6.33	5.41	3.01	0.58	2.22	2.48	1.51	3.85	1.69	1.09	11.72	10.99	3.62	17.34	25.06	18.1	10.16	25.82	3.77	1.92	6.19	0	0.53	10.12	8.18	1.91	5.94	9.1	3.97	11.04	15.59	64.9	99.14	28.17	14.74	11.64	6.72	11.14	6.52	5.26	7.15	4.09	1.02	0	7.84	1.8	24.93
Msex2.00596	uncharacterized LOC106137651	2.34	1.7	0.77	0.61	2.23	2.97	2.51	1.16	1.76	4.32	1.86	3.86	2.03	0.71	1.68	3.98	4.06	0.71	7.58	7.16	4.17	1.54	2.02	3.19	5.21	3.63	1.17	1.11	1.86	0.45	0.81	2.54	7.66	4.58	7.38	3.67	3.58	0.8	3.15	2.28	0.99	1.09	1.54	0.93	1.3	1.48	1.65	5.65
Msex2.00597	4-coumarate--CoA ligase 1-like	1.38	0.15	0.94	0	0.04	0.24	0.07	0	0.04	0	0.61	3.84	2.41	12.6	1706.34	1067.47	20.42	0.84	0.55	0.06	0.07	1.91	0.77	0.11	0.83	0.18	0	0	0	0	0.21	0	4.02	9.92	15.08	2.97	0.59	0.06	0.83	0.32	0.67	0.45	0.05	0.9	0.8	111.3	210.42	6.91
Msex2.00598	neurotrimin-like	7.37	2.27	12.92	0.1	0.24	0.24	0.56	2.78	35.82	29.25	9.34	1276.99	482.88	24.95	270.22	531.52	94.29	159.18	163.58	2.47	6.58	22.97	25.66	49.06	15.14	66.52	28.55	15.09	13.94	5.15	1.27	0.21	2.77	5.41	392.59	98.76	299.39	4.28	30.16	17.8	179.57	137.3	129.38	3.71	4.5	39.68	54.9	13.69
Msex2.00599	lachesin-like	0.32	0.06	0.2	0	0	0	0	0.09	0.15	1.38	0.59	0	0.17	0	0.08	0	0.05	0	0	0.24	0	0	0	0	0	0	0	0	0	0	0	0	0	0	0	0	0	0	0	0	0	0	0	0	0	0	0	0
Msex2.00600	uncharacterized LOC106717537	0.1	0	0	0	0.31	0	0	0	0.05	0	2.61	0.03	0	0	0.05	0.68	0.11	0.04	0	0	0	0	0	0	0.08	0	0	0	0	0	0	0	0.21	0.09	0	0.03	0	0.03	0.16	0.08	0.05	0	0	0	0	0	0	48.01
Msex2.00601	RUN and FYVE domain-containing protein 2	8.07	9.24	4.34	6.09	10.44	11.45	10.82	7.82	41.45	46.65	10.16	12.95	8.47	7.36	10.53	42.51	19.05	7.04	23.42	21.32	14.5	19.28	1.99	5.25	16.67	14.11	8.27	10.34	12.81	10.75	17.49	24.26	141.94	98.96	19.25	15.6	26.87	8.7	13.11	14.54	8.1	8.87	9.81	4.47	8.21	5	9.12	20.49
Msex2.00602	retinoid-inducible serine carboxypeptidase-like	8.02	6.44	3.9	1.93	6.83	7.8	31.88	3.63	5.95	1.18	1.98	0.66	0.24	0.26	0.2	0.63	2.34	0.41	1.04	3.16	8.93	8.07	4.66	5.02	0.55	6.13	0.22	0.09	0.31	0	0	0.53	0.08	0.19	0.07	0.02	0.54	0.07	0.48	0.43	4.08	0.78	0.89	4.06	13.56	8.87	15.82	8.85
Msex2.00603	programmed cell death protein 2-like	3.26	2.05	1.55	1.19	0.71	0	0	1.07	3.24	3.27	1.78	2.26	2.73	0.63	0.81	3.59	2.59	2.12	3.68	10.31	4.71	4.18	0.82	1.13	5.69	8.46	3.06	4.6	5.9	2.81	6.16	10.99	12.69	5.95	2.32	2.94	2.6	1.88	2.08	2.9	1.56	1.79	1.11	0.21	0.17	1.53	0.74	3.21
Msex2.00604	uncharacterized protein CG16817-like	99.69	80.75	92.66	22.81	158.58	114.57	118.46	50.03	51.2	81.48	31.82	100.62	109.92	22.39	39.61	121.82	85.21	26.48	86.41	429.68	265.9	274.39	319.73	181.45	130.84	185.68	53.29	191.39	202.93	102.55	185.29	213.3	133.73	67.59	86.05	81.07	43.85	21.93	26.73	61.4	39.89	79.04	229.42	29.54	75.88	21.73	48.38	81.87
Msex2.00605	uncharacterized LOC105395304	0.34	0.8	0.29	0.22	0.15	0.35	0.31	0.07	0.26	0.05	1.51	1.06	1.15	0.29	1.1	11.28	0.85	1.27	1.48	0.14	0.51	0.37	0.1	0.63	0.56	0.56	0.28	0.34	0.35	0.37	0.4	0.98	1.65	2.14	0.54	1.15	1.13	0.22	3.34	1.48	0.59	0.81	1.11	0.18	0.27	0.52	0.51	670.62
Msex2.00606	E3 ubiquitin-protein ligase RNF181-like	2.94	2.59	2.36	2.69	24.93	21.99	42.16	6.05	7.26	12.38	6.55	6.59	5.82	5.14	7.1	14.51	4.96	3.86	5.84	73.28	18.5	20.45	36.21	16.82	12.4	32.66	8.56	39.94	36	25.71	38.84	80.29	34.59	9.43	11.49	9.55	12.85	1.89	6.78	4.39	3.06	5.11	25.43	3.87	10.92	10.57	18.88	8.51
Msex2.00607		6.67	8.79	3.03	2.78	2.09	3.41	1.92	0.53	3.32	2.43	2.66	17.32	10.3	1.51	6.58	12.23	14.99	7.7	17.89	8.11	5.95	9.82	1.47	2.51	15.38	13.72	8.11	5.37	10.03	6.96	7.45	13.4	42.29	63.36	55.31	44.27	78.94	6.24	13.2	9.53	6.29	6.4	2.35	2.83	1.96	5.38	3.17	12.99
Msex2.00608	protein-lysine methyltransferase METTL21D-like	1.63	1.47	1.49	1.65	1.27	3.51	3.6	0.52	1.61	1.32	0.13	4.6	4.23	0.66	1.01	2.4	4.51	2.04	5.1	20.15	2.64	2.77	2.48	2.15	5.92	4.97	1.6	4.3	3.62	2	2.7	1.19	2.65	4.58	6.66	11.14	39.01	0.71	4.43	3.19	1.65	1.54	0.97	1.33	1.78	0.7	1.35	64.12
Msex2.00609	renin receptor	80.42	53.96	33.53	160.84	114.32	76.04	118.92	137.04	140.84	269.76	61.7	101.4	71.58	24.63	40.19	76.19	103.57	60.2	58.39	170.7	197.86	485.1	453.74	495.49	415.38	437.41	825.55	915.72	922.43	867.66	1021.48	344.99	176.74	133.01	202.2	417.56	165.2	305.27	277.43	215.79	54.21	43.44	47.18	25.19	35.27	44.02	59.14	43.18
Msex2.00610	LIM and senescent cell antigen-like-containing domain protein 1	18.99	20.2	17.36	7.94	28.52	19.75	43.08	26.34	37.42	32.5	21.86	11.71	12.68	5.46	12.18	36.4	15.52	9.16	9.18	44.78	39.06	18.41	9.08	14.66	36.5	15.41	20.9	8.77	9.61	14.27	10.07	21.44	44.87	30.7	15.96	17.61	19.12	16.51	13.1	10.74	14.89	26.41	18.18	42.27	51.15	54.07	67.33	13.62
Msex2.00611	TAF5-like RNA polymerase II p300/CBP-associated factor-associated factor 65 kDa subunit 5L	11.18	8.81	6.41	2.74	10.34	9.01	13.23	2.9	7.22	11.32	1.91	17.41	12.1	2.18	5.01	23.54	20.76	7.34	29.16	70.73	22.9	20.34	19.65	9.5	14.92	28.57	3.95	13.53	18.48	12.18	14.59	16.78	30.26	14.14	45.85	32.26	141.91	2.44	8.22	5.34	7.25	8.62	15.12	2.1	3.4	4.32	8.33	26.53
Msex2.00612	kynurenine formamidase-like	8.35	3.71	1.27	0.85	4.24	2.18	7.68	19.38	28.43	47.11	27.28	2.28	1.2	11.89	47.9	127.79	299.72	84.04	51.28	14.75	5.43	13.35	9.04	9.16	1.75	2.37	0.13	0.29	0.23	0.56	0	1.32	0.72	0.64	9.03	18.01	8.63	0.57	25.29	8.37	1.21	1.22	2.92	2.42	13.88	9.15	37.41	25.91
Msex2.00613	uncharacterized LOC106137654	18.98	16.41	22.91	23.21	16.85	4.74	12.03	5.6	7.13	5.47	5.98	5.91	7.29	7	0.43	10.46	7.39	0.33	3.53	1.3	8.79	7.18	2.86	4.65	1.3	3.68	0.18	0.76	0.75	0.76	0	0	0	0.25	0.4	0.79	0.15	1.01	0.3	0.29	191.82	95.47	33.4	2.97	5.83	0.71	0.6	3.32
Msex2.00614	uncharacterized LOC106137622	2.77	4.32	9.23	88.56	37.52	18.29	0.12	1.31	5.09	0.97	0.39	1.51	0.91	0.02	0.23	3.49	2.45	0.96	2.6	5.15	74.61	2.42	1.8	0.54	3.89	5.33	0.53	0.12	0.26	0.39	0.45	0	0.13	0.27	0.24	0.21	0.32	0.06	2.39	0.63	43.55	6.76	3.48	0.07	0	0.19	0.65	1.05
Msex2.00615	sex determination protein fruitless	13.24	10.89	12.32	1.51	2.29	2.16	0.21	1.68	6.03	4.07	3.47	23.15	15.43	0.25	0.69	2.23	23.73	2.9	25.32	5.79	2.18	2.95	0.82	1.02	11.78	4.74	8.01	2.01	3.36	2.89	3.69	0.37	0.95	1.96	1.02	2.06	3.42	4.36	9.48	6.28	7.9	10.06	4.49	0.61	0	1	0.48	30.77
Msex2.00616		0	0	0	0	0	0	0	0	0	0	0	0	0	0	0	0	0.03	35.18	0.36	0	0	0	0	0	0	0	0	0	0	0	0	0	0	0	0	0.03	0	0.13	98.8	53.63	0	0	0	0	0	0	0	0
Msex2.00617	IQ and ubiquitin-like domain-containing protein	0.03	0.08	0	0.02	0	0	0	0.05	0.11	0.07	0.52	0.09	0.06	0.08	0.04	1.56	0.14	0.13	0.16	0.01	0	0	0	0	0.04	0	0.05	0	0	0.08	0.12	0	0.07	0.27	0.17	0.14	0.24	0.33	2.58	0.46	0.14	0.12	0	0.03	0	0.01	0	148.18
Msex2.00618	protein wings apart-like	10.25	13.16	6.67	7.56	2	1.89	2.18	2.89	8.55	5.84	5.9	19.35	15.08	4.36	8.46	21.6	31.94	8.81	34.78	8.27	5.84	10.17	2.28	2.15	15	13.3	7.42	6.58	8.38	7.75	8.31	9.18	17.7	34.65	23.2	24.91	22.19	12.28	16.28	12	10.66	9.54	3.78	3.97	1.48	7.15	1.37	32.39
Msex2.00619	uncharacterized LOC101741543	0	0	0	0	0	0	0	0	0	0	0	0	0	0	0	1.43	0	0.09	0	0	0	0	0	0	0	0	0	0	0	0	0	0	0	0	0	0	0	0	0	0	0	0	0	0	0	0	0	106.53
Msex2.00620	abdominal B	0.18	0.1	0.21	0.04	0	0	0	0	0.1	0.28	0	7.53	4.94	1.55	1.17	4.99	4.42	5.54	0.27	2.14	3.26	2.88	2.31	0.96	2.53	1.68	0.91	0.28	0.57	0.7	0.29	0	0.07	0.24	0.73	0.06	0	0.42	19.67	20.38	6.95	5.92	1.77	0.44	0.31	0.21	0	0.08
Msex2.00621		0	0	0	0	0	0	0	0	0	0	0	0.03	0.03	0	0	0	0.01	0.15	0	0	0	0	0	0	0.03	0	0	0	0	0	0	0	0.17	0	0.02	0.01	0.03	0	2.53	0.1	0	0	0	0	0	0	0	0
Msex2.00622	NAD-dependent protein deacylase-like	6.31	4.12	4.47	1.2	3.95	13.98	15.07	6.78	11.89	14.71	4.95	4.62	9.04	5.56	6.44	25.06	12.6	15.51	18.94	37.17	17.74	18.33	8.37	16.17	14.87	16.67	14.59	53.86	28.78	29.47	72.39	26.74	18.68	9.22	11.28	17.26	17.3	12.65	14.05	10.27	1.71	4.29	13.79	3.62	6.42	3.84	8.42	3.63
Msex2.00623	uncharacterized LOC106142841	3.65	2.03	0.11	0	0	0	0	7.64	40.23	43.29	16.03	0.14	0	0	0.09	0	3.53	0.09	2.82	10.36	4.82	0.87	0	0	1.14	0	1.52	0.29	0	0	0	0.54	0.99	2.2	0.15	0.64	0.28	0.14	0	0.15	0.09	0.17	0	0.32	0	0.14	0	3.88
Msex2.00624	uncharacterized LOC106115570	0	0	0	0	0	0	0	0	0.35	0.7	0	0	0	0	0	0	0	0	0.05	0	0	0	0	0	0	0	0	0	0	0	0	0	0	0.03	0	0	0	0.04	0	0	0	0	0	0	0	0	0	0
Msex2.00625	vesicle-associated membrane protein-associated protein B/C	0.26	0.09	0	0	0.06	0	1.12	0.15	0.74	1.28	0.72	0	0	0	0	0	32.42	0	55.64	165.13	13.08	1.73	0.11	1.04	0	0	0.1	0	0	0	0	0	0.17	0.04	0	0	0	0.14	0	0	0	0	0.07	0	0	0.1	0	0
Msex2.00626	uncharacterized LOC106142841	7.53	1.23	0.85	0	0	0	0	8.18	54.88	62.27	29.37	0	0	0	0	0.74	3.94	0.34	2.34	3.08	0	2.19	0	0	0.95	0	1.55	0	0	0	0	0	3.71	1.18	0	0.65	0.42	0.51	0.7	0	0.33	0	0	0	0	0	0	3.14
Msex2.00627	PCI domain-containing protein 2 homolog	26.19	23.72	9.59	2.18	14.88	18.73	21.08	3.73	6.45	8.67	0.59	23.59	16.44	1.41	3.05	10.03	47.43	7.07	46.91	100.78	38.02	25.82	53.69	26.29	19.88	38.01	6.03	25.82	24.89	14.92	22.25	23.73	17.04	12.81	13.6	14.16	10.54	3.72	10.94	5.12	7.42	9.17	16.81	2.5	3.77	14.83	33.55	15.01
Msex2.00628	MKI67 FHA domain-interacting nucleolar phosphoprotein-like	52.28	53.9	35.26	4.36	44.33	45.32	30.39	2.28	7.99	8.72	1.37	227.11	131.7	3.07	5.72	63.92	74.57	12.94	73.77	341.77	128.63	294.77	241.54	96.41	128.06	270.25	18.44	152.15	170.58	88.31	102.09	25.63	47.34	22.47	46.26	78.4	179.33	4.32	20.36	22.94	49.96	46.41	169.26	1.39	3.08	3.58	8.29	19.87
Msex2.00629	protein AAR2 homolog	9.29	8.46	4.95	2.24	2.41	3.5	6.54	2.27	6.47	8.63	4.18	13.28	8.24	1.85	2.81	12.68	11.57	5.97	16.98	7.56	11.72	12.27	2.35	2.24	20.74	15.33	6.55	6.9	12.17	7.36	3.78	6.08	13.13	16.49	9.19	7.83	7.86	5.61	10.89	7.35	4.34	4.52	5.69	2.05	0.82	5.84	7.37	21.91
Msex2.00630	pyruvate kinase-like	0.07	0.08	0	0	0	0.07	0	0.84	4.31	5.43	2.63	0	0	0	0	3.49	0.06	0.02	0	0	0	0.07	0	0	0	0	0	0	0	0	0	0	0	0	0	0.08	0	0	0	0	0	0	0	0	0	0	0	205.02
Msex2.00631	pyruvate kinase-like	0.02	0	0	0	0	0	0	0	0	0	1.4	0.03	0	0	0	0.23	0	0.69	0	0	0	0	0	0	0	0	0	0	0	0	0	0	0	0	0	0.09	0	0.1	0.66	0.72	0	0	0	0	0	0	0	44.55
Msex2.00632	uncharacterized LOC106720351	4.47	3.82	2.61	1.77	1.52	2.08	1.71	1.86	2.51	2.46	0.86	3.94	4.31	3.44	7.14	37.18	2.6	1.97	1.93	1.31	3.66	3.36	0.88	2.8	3.59	1.22	1.59	0.51	0.15	0.59	0.3	1.16	2.72	8.77	7.53	0.74	1	1.75	6.79	2.94	3.04	2.09	0.96	1.14	1.18	3.96	2.01	1.95
Msex2.00633	uncharacterized LOC106720351	5.98	4.26	3.31	1.23	0	1.14	2.6	1.25	3.76	1.45	2.17	1.35	2.11	2.05	3.47	19.79	2.21	1.15	1.99	2.08	1.54	1.11	0	2.21	2.41	1.03	0.53	0	0.61	0	0	0	1.57	4.81	4.24	0.44	0.29	2.19	1.19	0.56	2.82	1.27	0.54	1.43	0	2.17	1.44	2.8
Msex2.00634	serine protease gd	1.3	0.45	0.38	0.18	0.25	0.08	0	0	0.24	0.13	0.78	77.47	95.08	84.19	2.48	5.14	0.02	0.03	0.18	1.07	7.53	8.03	9.46	17.66	37.57	25.39	15.34	10.75	0.4	7.28	6.9	0.61	0.62	0.35	0.6	0.06	0.02	144.45	0.36	3.33	5.57	2.69	2.1	10.04	13.28	0.22	0.08	0.65
Msex2.00635	uncharacterized LOC101735549	93.2	78.03	47.37	115.57	80.55	44.84	99.2	163.03	233.6	193.39	189.63	50.37	70.89	10.84	13.89	39.8	81.39	89.82	136.48	100.77	110.87	79.25	28.93	111.74	268.55	56.34	290.06	19.68	57.93	37.41	22.17	20	170.16	168.13	49.41	63.02	177.67	177.97	65.42	306.5	98.69	80.21	41.15	22.34	38.16	56.23	51.94	24.04
Msex2.00636		3.05	2.47	2.2	3.08	0.59	0	0	2.83	16.99	9.1	5.15	4.5	1.07	0.23	0.24	1.37	3.43	7.79	1.13	2.06	4.23	2.83	0	1.6	2.93	3.83	8.64	3.18	2.05	6.5	2.04	2.35	7.72	4.88	25.76	2.18	1.28	24.74	13.01	25.11	3.53	1.43	0.46	1.39	0	1.2	1.22	0.13
Msex2.00637		7.81	4.57	5.66	5.77	1.19	0.71	0	5.08	11.8	6.11	5.9	2.87	0.32	2.05	2.23	3.28	12.89	4.63	13.68	2.11	4.67	0.52	0	0.15	2.3	0.72	1.81	0.35	0.28	0.34	0	0	1.32	1.66	3.51	1.76	1.68	0.49	9.26	11.82	8.22	2.43	0.64	0.62	0.46	1.1	0.17	1.87
Msex2.00638	uncharacterized LOC101735869	0.05	0.43	0	0.09	0	0	0	0	0.12	0	0	0	1.12	0.11	0.16	0.14	0.23	0	0.08	17.75	544.67	6.61	0.23	0.18	0.92	0	1.11	2.8	0	1.05	1.38	0.4	0.72	0.31	0.11	0	0.12	8.3	0.41	0.43	0.13	0.06	0.16	0	0	0	0	0.31
Msex2.00639	uncharacterized LOC101735869	0	0.11	0	0	0	0.6	0	0	0.03	0	0.55	0.4	0.48	0	0.05	0	8	0.11	0	0	0.6	0	0	0	0.48	0	0.33	0.59	0.19	0.58	0.19	0.22	0.1	0.11	1.12	4.54	0.83	0.3	0.3	0.06	0.18	0.07	0.09	0	0	0	0	0.21
Msex2.00640	short-chain dehydrogenease/reductase 2	10.22	8.32	8.43	6.22	53.53	33.39	30.65	2.87	1.71	1.35	4.04	34.85	109.08	2.03	3.06	4.33	10.65	9.33	9.99	17.78	28.82	94.74	212.96	102.65	35.61	84.05	53.89	154.19	159.12	178.79	170.32	41.87	44.63	20.86	12.09	39.45	41.12	35.47	10.62	13.04	12.35	36.65	176.93	2.1	12.39	2.05	19.12	2.22
Msex2.00641	short-chain dehydrogenease/reductase 2	20.11	16.68	19.53	5.49	123.07	62.33	47.32	6.21	9.24	14.09	11.7	43.83	97.29	2.38	5.17	6.26	13.98	13.94	18.64	39.45	29	45.09	176.36	115.07	22.34	29.31	34.33	45.45	20.96	62.2	28.89	19.81	34.43	30.88	29.03	15.61	30.14	26.72	32.26	34.24	33.32	50.58	113.45	2.25	13.68	4.01	9.06	7
Msex2.00642	dnaJ homolog subfamily C member 8-like	17.77	15.17	9.91	4.68	10.71	5.74	10.19	4.28	14.16	16.88	2.43	43.6	26.68	3.64	8.39	25.89	32.2	6.43	36.79	40.38	31.31	28.63	10.74	14.45	21.77	22.79	8.15	13.82	17.28	10.04	9.75	13.16	20.27	33.54	64.63	17.58	15.01	10.45	14	32.75	16.69	16.26	13.69	1.66	2.56	8.36	5.43	50.9
Msex2.00643	uncharacterized LOC101736133	0	0	0	0	0	0	0	0	0	0	0	0	0.1	0	0	3.2	0	0.13	0	0	0	0	0	0	0.18	0	0	0	0	0	0	0	0	0	0.44	0.17	0	0	0.55	1.3	0	0.12	0	0	0	0	0	363.72
Msex2.00644	fkhr	10.74	12.08	8.84	1.64	1.05	1.21	6.51	2.77	14.6	14.47	17.21	30.84	17.16	9.7	12.38	28.36	23.52	35.34	35.63	1.48	1.99	7.62	2.64	3.25	17.55	8.88	25.4	5.02	6.77	7.84	6.17	11.86	13.17	20.43	8.72	13.39	11.29	41.92	25.37	34.71	12.73	14.58	4.44	7.59	2.37	15.55	4.9	2.58
Msex2.00645	uncharacterized LOC101736265	27.09	26.66	8.94	30	34.7	69.76	15.03	1.18	13.91	11.45	4.08	16.84	311.03	14.3	142.37	26.6	10.9	39.33	14.49	11.43	10.82	165.72	68.13	53.62	1.81	16.01	2.81	14.09	5.7	27.21	1.13	8.46	11.5	5.14	12.84	2.63	5.99	11.69	4.03	7.09	8.75	20.98	90.56	5.09	10.14	28.08	52.38	1.63
Msex2.00646	uncharacterized LOC106143246	31.75	26.61	17.51	101.71	68.95	39.47	45.03	23.68	51.76	29.91	6.5	3.35	4.61	0.43	2.15	6.76	5.42	1.04	4.13	33.1	34.43	14.75	1.99	14.48	11.87	8.01	4.04	2.56	3.95	5.8	1.68	1.29	1.27	0.93	10.42	1.2	0.11	0.38	2.22	0.66	77.99	21.37	20.83	1.84	1.93	3.72	4.8	6.14
Msex2.00647	uncharacterized LOC106143247	70.67	103.54	64.48	25.58	107.68	109.46	71.6	27.32	100.85	39.57	20.92	26.26	25.27	1.95	47.05	34.67	49.1	12.88	9.88	11.51	24.3	42.83	10.02	20.27	52.69	39.06	70.28	15.11	30.74	93.95	42.41	9.92	143.68	188.2	38.38	179.44	24.9	10.41	24.7	25.31	41.33	47.34	32.27	10.47	7.73	85.94	76.82	4.92
Msex2.00648	uncharacterized LOC101737439	0.43	0.55	0	0.29	0	0	0	0.25	0.11	0.29	1.31	0	0.19	0	0.23	0.38	0.28	0.64	0	0	0.77	1.5	0	0	0.08	0	0.09	0	0	0	0	0	0.16	0	2.57	0.19	0.04	0	0	0.27	0	0	0	0	0	0.09	0	0.2
Msex2.00649	uncharacterized LOC101737722	4.5	4.94	3.91	2.58	1.81	2.38	0.44	2.26	9.1	10.7	8.21	3.64	3.72	4.24	3.07	7.13	9.59	2.66	8.24	3.08	5.21	4.36	0.1	0.45	18.9	12.94	6.6	4.46	10.13	6.53	4.93	1.58	6.86	13.6	18.39	19.17	11.57	4.82	5.27	11.6	6.19	2.61	1.95	0.63	0.39	0.96	0.49	2.37
Msex2.00650	U1 small nuclear ribonucleoprotein C	46.95	33.01	33.95	8.34	85.1	62.56	111	16.23	32.13	28.54	23.01	31.92	23.09	6.53	10.93	59.03	61.76	21.13	56.02	188.54	92.94	57.4	79.26	42.26	48.83	103.25	14.64	66.06	76.68	47.95	66.35	85.35	108.92	30.37	32.14	31.35	20.89	11.55	15.72	15.49	18.38	28.36	98.9	11.92	70.37	16.74	44.32	18.61
Msex2.00651	CTP synthase	9.28	9.07	7.29	2.62	5.68	7.28	9.44	2.32	12.39	5.43	5.37	39.85	16.52	1.74	5.69	11.13	43.36	2.21	30.47	35.15	19.38	15.19	8.13	7.72	64.77	69.09	8.3	8.57	40.66	8.68	11.11	4.55	4.66	7.02	6.68	62.42	2.63	3.54	9.77	22.73	13.41	13.67	11.13	2.47	2.85	2.08	2.32	9.76
Msex2.00652	vacuolar protein sorting-associated protein 13C	10.59	13.56	9.34	5.06	2.28	2.81	2.42	3.45	7.27	4.72	5.49	23.23	15.92	4.31	12.04	30.05	34.48	7.75	26.38	1.53	7.79	6.77	0.58	1.79	15.17	13.34	10.08	7.01	7.24	10.31	9.94	3.39	7.31	12.6	6.97	41.71	30.41	19.3	14.72	37.13	14.07	13.8	6.2	13.68	2.82	10.46	3.47	53.63
Msex2.00653	short neuropeptide F	2.82	1.31	0.12	0	0.96	0	1.38	1.61	4.1	3.2	5.04	0	0	0	0	0	0.37	0.24	0.11	0	4.27	3.61	0	0.44	12.14	0.24	2.46	0	0	0.34	0	0	0.15	0	0.2	1.54	1.15	0	0	0.32	0.1	0	0.13	0	0	0.04	0	1.18
Msex2.00654	extensin	423.61	682.98	475.56	32.45	288.86	513.96	896.94	122.94	555.11	413.49	370.02	14.86	16.83	8.56	1.54	14.75	29.27	16.33	7.58	5.77	31.77	159.96	31.67	55.53	37.8	21.64	54.63	6.71	4.78	18.49	14.15	15.46	2.97	4.78	0.97	9.14	7.61	9.31	18.79	12.29	197.55	245.2	208.41	2803.1	3261.36	3768.26	1786.66	0.46
Msex2.00655	probable E3 ubiquitin-protein ligase HERC4	6.62	6.01	4.61	3.82	2.37	2.56	4.26	3.28	10.26	9.91	4.13	12.38	10.11	2.54	5.97	16.36	24.93	4.94	24.27	14.07	6.94	6.62	4.2	4.95	16.49	8.92	6.73	8.78	10.24	5.83	9.81	20.66	12.37	20.38	14.53	17.16	9.04	8.2	9.39	7.85	6.07	8.82	5.14	2.7	2	6.08	4.19	57.06
Msex2.00656	zinc finger SWIM domain-containing protein 8-like	5.54	6.93	3.79	2.27	0.25	0.6	1.18	1.34	4.36	3.35	5.06	3.4	1.41	0.32	0.88	11.75	11.74	4.43	14.88	1.28	1.54	1.37	0.07	0.32	5.25	3.11	1.69	0.47	0.86	0.37	1.01	3.7	6.43	14.41	5.95	2.47	2.28	6.4	5.25	5.82	3.85	2.47	0.64	1.5	0.38	1.74	0.18	25.32
Msex2.00657	alanine--glyoxylate aminotransferase 2-like	2.52	2.13	2.26	0.88	15.51	2.29	12.89	14.06	29.77	36.72	23.13	247.5	190.76	12.05	3.38	1.41	63.44	64.92	36.34	3.9	74.15	29.14	11.57	16.07	124.41	72.43	35.81	41.59	20.19	45.89	17.14	125.17	2.14	9.2	5.4	39.71	24.17	252.84	277.67	263.73	10.68	19.94	28.95	24.1	59.12	8.61	15.51	0.7
Msex2.00658	retinol dehydrogenase 11-like	1.35	1.7	0.37	3.64	0	0.29	0	0	0.61	0.55	1.76	9.63	5.94	0.1	0.24	3.06	22.34	9.37	1.75	0.39	15.49	69.28	67.09	149.87	429.2	301.42	125.24	119.87	284.22	147.99	135.02	87.61	26.21	25.3	2.32	73.92	6.19	17.17	16.36	128.79	1.52	2	3.65	0.05	0	0.41	0.41	7.9
Msex2.00659	retinol dehydrogenase 13-like	5.11	1.88	1.17	2.34	2.44	4.69	0.26	2.3	3.93	6.65	7.65	36.4	27.64	0.16	0.24	0.09	10.23	18.77	10.3	0.61	42.28	48.22	54.14	46.49	215.98	266.17	193.11	91.42	384.24	203.45	169.61	15.11	47.38	20.56	0.54	25.15	19.68	146.15	210.67	1467.79	5.12	7.68	22.42	0	0	0.06	0.25	0.56
Msex2.00660	chaoptin-like	0.88	0.35	0.19	0.12	0.33	0.36	0.44	0.65	1.53	1.74	1.19	0.1	0	0	0.05	0.03	0.02	0	0	0.29	7.62	0.79	0	0	0.53	2	0.08	0	0.14	0	0.07	0	0	0.04	0.05	0.03	0	0	0.06	0.04	1.94	0.02	0.03	0	0	0.01	0	0
Msex2.00661	chaoptin	1.28	1.33	0.28	0.23	0.06	0.85	0	1.97	6.71	5.81	4.39	0.58	0.09	0.02	0.03	1.75	0.64	0.01	0.78	0.34	6.77	2.81	0	0	0.88	1.45	0.03	0.03	0.05	0.03	0	0	0.03	0.06	1.3	0.1	0	0.02	0.08	0.25	0.26	0.09	0.15	0	0	0.02	0	4.72
Msex2.00662	uncharacterized LOC101742680	0.97	0.57	0.44	0.19	2.37	2.03	1.41	0	0.24	0.11	0.33	2.64	1.06	0.24	0.69	5.9	0.36	0.66	2.07	0.13	0	0.85	0.46	1.8	2.42	5.1	0.8	0.28	1.15	0.42	0.91	5.53	12.52	10.16	4.32	1.3	0.93	0.33	0.36	0.57	0.64	0.76	1.34	0.12	0	0.34	0.96	0.71
Msex2.00663	signal recognition particle 19 kDa protein	89.46	87	59.31	31.77	99.63	90.64	128.76	30.23	42.28	34.97	19.12	104.36	127.31	32.29	44.08	61.56	87.85	41.44	88.54	265.31	235.29	176.6	176.43	101.75	127.64	97.64	54.66	97.07	117.66	67.92	72.78	49.12	84.73	107.84	59	71.91	63.44	20.21	50.52	45.54	32.66	65.21	91.91	12.59	64.02	23.56	74.54	95.54
Msex2.00664	tRNA (guanine-N(7)-)-methyltransferase non-catalytic subunit wuho	13.48	11.83	6.37	2.49	12.47	10.91	22.54	1.28	3.47	3.16	0.57	34.35	22.08	2.18	2.4	7.26	15.87	10.73	19.27	84.43	45.37	30.08	99.99	24.09	15.93	41.14	4.49	32.09	43.32	23.3	23.97	18.47	20.88	10.78	23.01	27.04	127.88	2.22	8.33	4.72	12.62	8.3	23.31	1.14	6.03	1.88	2.96	15.18
Msex2.00665	mitotic checkpoint serine/threonine-protein kinase BUB1 beta-like	13.53	13.83	9.62	3.42	3.46	4.06	4.24	0.63	4.02	2.78	1.85	17.99	13.65	2.74	3.39	10.31	37.06	3.96	43.44	28.96	13.59	12.99	5.82	2.3	14.08	18.18	5.16	9.45	9.18	7.66	8.88	5.97	8.63	15.31	23.1	13.82	11.3	7.79	11.4	7.35	6.1	9.22	7.37	3.69	2.7	5.34	4.79	57.02
Msex2.00666	ATP-dependent (S)-NAD(P)H-hydrate dehydratase	9.15	7.06	3.82	1.65	3.05	8.24	8.44	2.24	5.87	5.91	1.95	10.35	8.17	2.83	4.26	9.32	11.41	7.2	15.67	26.31	11.82	9.21	5.18	6.66	9.37	11.72	8.79	10.29	14.24	9.09	11.1	23.76	21.54	18.58	20.28	9.96	18.88	8.58	15.27	7.58	4.17	4.19	6.11	4.05	12.08	10.15	13.86	5.19
Msex2.00667	26S proteasome non-ATPase regulatory subunit 5	12.62	8.99	4.92	2.21	6.99	16.65	35.95	3.86	9.71	9.82	3.36	7.25	12.6	5.96	10.49	22.01	16.5	5.31	18.49	90.11	24.27	16.87	16.17	12.3	18.12	16.98	3.87	14.87	8.15	5.69	16.2	59.7	43.22	37.25	41.01	23.01	17.55	8.4	13.49	7.32	3.94	6.85	13.36	17.4	48.1	77.78	160.97	67.95
Msex2.00668	DnaJ (Hsp40) homolog 10	42.93	55.75	39.12	4.69	41.4	21.07	34.36	1.28	9.19	12.2	2.73	17.79	24.9	8.17	13.55	39.89	56.5	11.15	104.98	516.68	106.53	81	121.11	38.09	31.2	86.86	5.22	63.25	41.59	19.23	67.19	75.36	85.76	40.34	40.56	16.61	17.37	7.5	11.97	9.73	6.55	14.47	46.82	6.35	15.49	6.7	14.31	64.39
Msex2.00669	uncharacterized LOC106134608	0	0	0.15	0	0	0	0	0	0	0.3	0.89	0	0	0	0	10.55	0	0.47	0	0	0	0	0	0	0	0	0	0	0	0	0	0	0	0	0	0.08	0.11	0	0.25	0.19	0	0	0	0	0	0	0	422.7
Msex2.00670	desert hedgehog protein B	1.79	2.08	0.63	0.22	0.51	1.21	2.44	2.8	4.94	6.23	0.95	0.02	0	0	0.03	0.99	16.43	0.11	28.71	9.58	1.18	0.49	0.15	0	4.3	0.64	2.31	0.33	0.27	0.19	0.31	0.05	0.27	0.18	0.97	0.16	0.06	0.03	0.63	0.58	0.2	0.56	0.24	0.03	0	0.08	0.03	12.46
Msex2.00671		0.41	0.22	0	0.11	0	0	0	0	0	0	0	1.03	1.93	0.1	1.15	0.15	3.69	0.23	5.87	0.2	9.86	1.44	1.55	3.28	1.68	1.45	1.1	0.24	0.18	0.32	0.7	0.61	0.34	0.43	0.89	0.17	0.06	0.13	0.07	0	0	0	0.08	0	0.19	0	0	0.78
Msex2.00672	max-like protein X	38.01	26.65	24.15	10.63	28.53	15.79	16.05	12.81	61.07	40.57	15.14	270.45	311.52	23.33	45.34	61.92	77.07	151.87	90.81	50.14	99.32	202.34	107	140.95	260.44	343.43	223.92	257.45	396.25	303.15	332.38	195.29	130.42	117.19	207.53	186.02	323.56	52.51	152.7	236.92	60.54	74.01	72.72	36.68	52.09	35.79	40.27	87.47
Msex2.00673	F-box only protein 28	17.68	18.49	13.5	5.17	6.5	4.77	6.76	2.93	10.6	8.29	6.7	20.75	16.48	2.73	4.64	9.25	29.6	11.17	37.39	14.3	8.27	10.95	7.86	5.73	16.13	14.04	10.96	6.5	9.7	7.02	7.68	5.08	16.09	27.27	34.12	27.86	22.72	13.48	16.2	17.07	11.57	13.33	6	5.54	3.54	9.89	6.15	22.46
Msex2.00674	carbonic anhydrase 7-like	4.31	2.72	3.08	0.78	7.99	9.3	10.42	3.05	31.71	42.47	13.09	6.24	0.27	0.03	0.09	0.26	4.83	23.28	1.22	0.71	1.95	0.57	1.09	1.93	2.29	1.31	0.18	0.45	0	0.19	0.31	0	2.29	2.3	82.83	11.53	117.53	0.36	1.34	2.4	66.04	7.48	6.1	0.21	0	0	0	12.72
Msex2.00675	coiled-coil domain-containing protein 12	8.3	8.22	6.54	2.68	22.14	32.77	24.38	1.87	7.18	13.82	11.21	10.92	9.62	1.86	2.59	7.68	8.37	5.9	10.38	58.54	31.64	25.46	69.62	21.94	10.03	23.51	1.94	18.13	17.19	12.21	15.01	15.33	21.79	9.3	50.21	17.59	86.54	1.5	2.74	3	17.28	6.64	37.34	2.2	15.42	2.7	11.5	14.09
Msex2.00676	serum response factor homolog A	0.77	0.36	0.21	3.64	0.03	0.22	0	0.16	4.12	0.99	0.99	0.44	0.07	0	0	0.14	3.58	0.16	0.15	31.76	332.44	0.48	0.34	0.04	75.25	28.74	0.18	0	0.35	0.16	0	0	0.13	0.01	2.51	0.03	0.05	0.17	0.71	1.99	8.53	0.06	0.04	0.03	0	0.08	0	12.77
Msex2.00677	uncharacterized LOC101745757	0.37	0.03	0	0.47	0	0	0	0.1	0	0	0.31	0	0.09	0	0	0	0.03	0	0.19	0	3.69	0.53	0	0	1.98	0.92	0.13	0	0	0	0	0	0.11	0.1	0.27	0.03	0	0.03	0	0	0.12	0.23	0	0	0.35	0	0.38	3.24
Msex2.00678	decaprenyl-diphosphate synthase subunit 1	11.81	10.63	13.5	15.19	18.5	7.53	3.81	6.44	10.39	3.6	1.34	21.45	15.09	2.08	6.87	10.38	19.44	3.74	15.58	16.42	57.14	22.8	11.72	10.93	71.25	52.97	59.76	29.08	51.61	46.98	25.41	2.86	4.03	2.42	0.97	11.37	4.78	7.4	5.43	6.15	17.96	13.04	9.6	4.63	4.6	2.89	3.23	4.03
Msex2.00679	39S ribosomal protein L32, mitochondrial	60.79	47.03	43.12	11.62	263.8	167.41	96.17	8.63	28.14	37.58	7.56	112.64	127.71	4.85	6.92	22.63	44.14	17.89	47.43	356.2	327.09	135.38	843.2	269.38	128	283.21	32.33	183.61	370.17	130.47	161.76	48.99	59.44	24.53	61.47	63.89	214.2	4.77	18.94	15.8	32.96	50.52	174.53	10.67	49.13	16.21	72.02	68.69
Msex2.00680	multiple epidermal growth factor-like domains protein 11	8.4	10.15	9.76	7.02	3.66	2.96	3.7	6.41	25.63	16.45	10.38	8.27	5.23	1.82	5.17	40.72	38.91	30.84	41.21	3.67	5.73	3.35	1.12	1.67	17.85	5.7	7.88	1.81	3.49	2.74	3.09	15.5	17.12	22.44	18.13	33.27	29.09	28.65	20.94	26.76	13.33	11.41	4.11	8.07	3	16.27	6.32	18.3
Msex2.00681	acetylcholine receptor subunit alpha-like	1.43	0.55	0.17	0.04	0.08	0.14	0.36	2.17	5.04	5.84	0.94	0	0.04	0	0.01	0	0.1	0.04	0.05	0.29	3.79	1.16	0.05	0	0.21	0.19	0.06	0	0.07	0	0	0.08	0	0.03	0	0.2	0.08	0.02	0.06	0.09	0.03	0.05	0.03	0.01	0	0.02	0	0.29
Msex2.00682	opsin, ultraviolet-sensitive	2.13	2.05	1.28	0.15	1.45	1.19	1.55	145.48	242.85	358.53	120.96	0	0	0	0	0.13	0.19	0	0	0.54	0	1.26	0.42	0.49	0.13	0.13	0.46	0.1	0	0.1	0	0	0.08	0	0	0.02	0.19	0.08	0.11	0.25	2.12	0.7	0.57	2.46	2.9	1.23	2.35	0.14
Msex2.00683	methionyl-tRNA formyltransferase, mitochondrial	8.88	9.07	7.4	2.13	22.16	15	13.23	2.17	8.87	4.69	0.8	14.16	9.74	0.5	1.48	6.04	11.6	7.68	15.09	97.19	33.08	9.87	75.07	19.99	18.22	28.12	5.47	14.83	22.77	13.92	16.66	13.64	9.73	4.91	20.14	30.91	119.43	1.33	6.91	2.42	4.75	6.79	13.5	20.01	29.07	6.69	7.93	29.01
Msex2.00684	glycerol-3-phosphate dehydrogenase [NAD(+)], cytoplasmic	88.12	48.98	51.67	22.55	82.48	60.86	11.48	62.23	584.23	85.01	39.9	171.64	239.63	58.56	128.5	294.89	146.18	171.72	109.19	102.31	179.78	216.39	74.04	90.98	231.26	176.25	183.74	283.11	200.6	195.94	305.12	487.64	393.87	316.51	78.99	273.33	173.78	335.39	172.55	167.99	79.24	114.85	142.01	473.74	787.18	162.87	211.42	35.66
Msex2.00685	dnaJ homolog subfamily A member 1	48.43	40.69	37.52	18.82	50.33	57.06	65.9	26.83	71.2	76.88	16.98	78.23	70.52	12.04	23.51	75.15	116.62	18.29	102.83	282	170.7	127.13	51.49	49.71	82.47	97.21	40.45	78.91	160.94	93.13	91.61	71.12	54.48	49.86	23.21	43.97	41.93	27.42	28.9	31.07	42.16	45.88	48.64	16.83	22.69	46.54	60.16	156.94
Msex2.00686	U3 small nucleolar RNA-associated protein 18 homolog	11.79	12.78	8.69	2.24	14.86	16.11	10.63	1.4	6.8	10.65	2.37	44.12	28.1	1.05	1.23	9.24	22.42	4.75	35.54	121.05	44.8	44.56	93.44	27.31	26.9	51.14	7.47	28.87	39.4	19.44	22.58	7.71	17.32	9.55	15.33	20.91	86.65	1.67	9.75	5.31	12.99	12.65	44.79	0.74	3.35	2.75	7.69	20.55
Msex2.00687	uncharacterized LOC106115762	9.93	13.06	6.55	6.35	1.15	1.98	0.97	1.8	8.41	3.43	6.6	12.61	7.19	4.4	3.88	10.55	11.99	8.06	13.26	1.7	3.43	3.42	1.14	0.81	5.94	5.9	3.47	1.81	4.98	2.42	4.33	3.17	11.4	22.96	11.05	11.63	8.81	7.55	11.55	8.93	13.14	7.12	2.33	5.85	1.19	5.3	1.67	13.89
Msex2.00688	protein timeless homolog	5.49	4.83	4.11	0.17	2.91	0.44	0.52	0.5	0.73	1.07	1.05	3.5	3.25	0.18	0.33	3.11	16.66	0.58	17.56	13.95	5.82	5.68	1.99	2.57	7.16	6.65	0.93	4.11	2.17	0.61	3.18	0.83	1.84	1.82	1.59	2.11	0.62	0.78	2.14	1.42	1.46	3.09	3.82	0.15	0.13	0.14	0	5.98
Msex2.00689		0	0	0	0.04	0	0	0	0	0.06	0	0.22	0	0	0	0	0	0	2.26	0	0	0	0	0	0	0	0	0	0	0	0	0	0	0	0	0	0	0.07	0	4.98	0	0	0	0	0	0	0.09	0	0
Msex2.00690	leucine-rich repeats and immunoglobulin-like domains protein 2	1.3	0.44	0.19	0.07	0	0.14	0	0.31	0.68	0.43	0.45	0.11	0	0	0.01	0.55	0	0.15	0.03	0.34	0.99	2.59	0.29	1.31	0.06	0.32	0.75	0.05	0	1.21	0	0	0.08	0.21	1.18	0.02	0.04	0.02	5.7	1.66	0.01	0.08	0	0	0	0.06	0	0.33
Msex2.00691	venom carboxylesterase-6-like	10.55	8.86	6.35	5.25	9.54	12.2	15.6	3.76	11.01	17.24	4.17	38.63	29.94	2.97	9.05	19.06	17.92	6.59	21.33	58.59	32.19	29.47	41.28	23.42	34.85	42.53	13.77	37.28	53.94	27.2	34.25	56.01	42.78	37.85	36.55	23.7	68.28	6.7	17.6	10.12	12.26	14.44	20.88	3.37	6.76	5.11	13.47	48.15
Msex2.00692	importin subunit alpha-7	21.03	17.18	16.79	13.53	14.02	9.88	14.68	15.99	30.71	41.92	15.13	26.3	27.01	11.51	23.27	29.14	38.04	13.18	36.78	23.27	25.09	17.41	7.21	10	49.19	22.6	28.67	23.65	21.66	18.93	23.22	54.54	55.4	65.67	34.67	28.16	22.97	24	23.07	35.79	18.94	23.68	11.49	16.63	10.81	43.51	41.77	50.05
Msex2.00693	UPF0389 protein CG9231	180.03	171.49	138.13	44.97	699.43	1316.98	650.29	140.09	316.24	252.43	81.87	111.04	170.89	26.82	23.43	37.32	49.36	83.26	57.89	323.34	301.08	257.28	969.14	637.43	123.82	352.8	91	403.72	449.08	396.31	463.79	178.88	144.98	54.6	73.07	78.4	96.78	17.11	117.89	55.61	62.74	88.86	328.57	436.13	2478.81	583.99	2201.5	47.57
Msex2.00694	coiled-coil domain-containing protein 58	35.95	40.78	38.82	7.27	72	58.87	37.37	7.35	3.65	6.13	2.87	47.69	75.78	1.69	2.78	10.59	69.86	13.51	76.52	410.03	257.52	109.92	735.36	100.04	142.69	210.84	45.98	153.04	181.88	76.93	123.26	26.54	20.74	10.58	27.84	57.09	156.26	3.12	9.45	5.73	16.06	37.31	136.68	2.97	20.32	2.75	16.16	20.09
Msex2.00695	ribosomal protein L24	9657.02	10184.4	12850	4253.73	10168.8	9308.84	10715.7	1740.68	2203.27	3479.44	1223.58	4788.58	3960.81	1074.55	1084.88	3161.5	3628.15	6748.34	15536.3	5787.39	10756.9	9192.64	18561.8	16742.2	3931.79	6492.82	5753.79	5190.25	5904.55	5458.86	4179.72	3862.98	3942.13	1399.21	4489.95	2234.7	2203.94	441.67	1592.92	1635.61	2420.08	3011.74	18064.2	1258.7	8148.41	1822.3	7810.18	578.28
Msex2.00696	H+ transporting ATP synthase beta subunit	552.57	431.94	397.94	46.18	688.43	640.65	176.05	571.88	479.92	518.87	199.37	154.12	301.39	46.39	42.77	94.01	235.4	170.84	140.82	218.77	218.47	569.36	277.9	317.96	429.3	282.14	679.35	660.62	568.76	570.24	594.21	80.11	48.62	49.98	51.93	369.14	95.88	309.1	202.04	156.39	88.28	201.13	167.27	708.57	691.02	322.35	242.08	23.52
Msex2.00697	60S ribosomal export protein NMD3	14.97	14.35	11.3	3.71	20.2	26.18	18.97	8.66	8.27	14.25	6.87	60.81	36.31	2.39	7.73	16.16	28.79	4.17	31.59	149.87	57.87	40.93	48.91	21.17	39.81	68.46	15.99	46.87	75.41	33.2	45.74	18.46	38.73	18.47	25.53	23.09	21.44	4.19	8.88	9.32	16.03	24.18	42.65	1.04	0	2.3	7.69	30.76
Msex2.00698	ubiquinol-cytochrome-c reductase complex assembly factor 1	22.7	15.92	10.29	9.68	158.58	94.49	77.11	12.73	18.46	23.55	15.37	33.66	33.09	3.33	6.07	11.98	11.77	12.2	13.55	216.26	120.31	46.32	150.8	111.9	49.41	62.63	20	52.23	79.85	42.18	54.22	22.56	28.07	22.08	19.76	21.14	53.72	4.44	16.87	15.43	17.03	17.03	40.58	11.83	68.48	20.98	73.04	9.81
Msex2.00699	mitochondrial ribosomal protein L2	77.76	51.57	74.65	12.31	85.14	40.68	40.55	15.92	17.82	25.73	5.37	40.99	49.46	4.23	4.73	18.02	57.93	17.86	87.7	231.12	204.62	97.09	115.42	66.53	17.54	126.4	15.68	100.23	163.73	85.23	84.64	24.91	28.14	18.97	22.29	33.47	28.47	12.48	26.4	28.74	19.06	35.94	57.6	10.75	34.25	6.76	19.89	42.03
Msex2.00700	ubiquitin-like modifier-activating enzyme ATG7	3.78	4.97	3.89	1.03	6.8	6.17	8.86	2.98	5.3	8.49	4.06	4.95	4.57	1.94	3.94	15.13	9.28	3.03	9.15	19.71	8.77	7.11	4.23	2.79	10.02	11.28	5.45	10.59	9.68	8.53	9.01	15.82	22.97	11.94	37.99	25.82	27.73	3.92	4.81	3.94	2.49	3.57	6.22	3.94	3.53	4.7	7.33	22.71
Msex2.00701	uncharacterized LOC106129587	0.24	0.18	0.08	0.19	0	0.41	1.01	0.1	0.02	0	0.47	0.18	0.17	0.09	0.11	14.86	0.59	0.46	1.64	0.44	0	0.07	0	0	0.18	0.19	0.06	0	0	0	0.11	0.63	0.8	1.57	5.41	0.26	0.36	0.19	1.47	0.69	0.04	0.12	0.1	0	0	0.33	0.13	779.78
Msex2.00702	ribosomal protein S6	1231.37	975.87	723.46	388.63	646.01	634.67	929.31	1249.46	796.89	1359.72	1151.2	1019.13	725.71	299.31	259	1041.91	1270.81	797.85	1121.61	3110.16	3204.7	1998.13	1695.43	2858.3	1265.75	1097.95	1459.82	967.6	1200.66	950	639.55	267.53	451.89	308.07	261.66	812.77	476.91	309.37	467.91	708.02	695.68	895.24	831.65	367.17	416.27	591.04	798.02	118.81
Msex2.00703	geranylgeranyl transferase type-1 subunit beta	8.24	5.89	5.43	8.4	1.21	2.54	9.76	3.58	6.2	4.29	1.66	13.32	30.55	36.67	5.97	13.02	18.46	8.12	16.75	8.12	8.78	15.76	0.19	2.86	19.49	14.03	17.94	7.69	10.69	8.21	10.33	5.61	6.88	8.22	13.73	85.07	30.33	95.38	8.88	14.49	9.46	20.81	7.4	7.85	2.96	21.65	4.29	77.9
Msex2.00704	uncharacterized LOC105272655	0.53	0.29	0.25	0	0	0	0	0.06	0	0	2.79	0.35	0.18	0	0	0.11	0.51	0.1	0.4	0.45	0.33	0	0	0	0	0	0.08	0	0	0	0	0	0.13	0.4	2.06	0.69	0.7	0.3	0.71	0.4	0.14	0.32	0	0.26	0	0.19	0	0.63
Msex2.00705	lachesin-like	0.62	0.6	0.2	0.08	0	0	0	0.86	5.18	2.68	0.89	0	0.03	0	0.04	1.45	0.05	0.45	0.14	0	2.23	1.27	0	0	0.28	0	0.3	0.26	0	0	0.41	0	1.29	2.33	0.1	0	0.15	0.09	1.39	0.06	0.42	0.07	0	0.07	0	0.03	0	1.46
Msex2.00706	uncharacterized PE-PGRS family protein PE_PGRS54-like	0.56	0	0	0.83	0	1.33	0	0	0	0	0.13	0.04	0.06	0.02	0.05	0.04	22.35	130.34	0.97	0	0	4.46	1.58	51.92	165.54	180.51	327.39	36.14	124.99	75.81	452.58	348.18	11871.6	9059.49	145.03	636.01	883.62	9.34	11.96	98.51	0.02	0	0	0	0	0.43	0.44	0
Msex2.00707	olfactory receptor 42	0	0	0	0.14	0	0	0	0	0.05	0	2.82	0.04	0	0	0	0	0.21	0	0.29	0	0	0.16	1.04	0	0	0	0	0	0	0	0	0	0.82	1.3	1.88	0.06	0	0.04	0.31	0	0	0.09	0.12	0	0	0.08	0	0.23
Msex2.00708	pancreatic lipase-related protein 2-like	0.08	0.24	0	0	0	0	0	0.12	0.36	0.6	1.62	0	0.04	0	0	0.1	0.26	0	0.11	0	0	0	0	0	0.07	0	0	0	0	0	0	0	0	0	1.24	0.12	0.15	0.11	0.2	0.08	0	0.09	0	0	0	0.11	0	0.44
Msex2.00709	pancreatic triacylglycerol lipase-like	1.44	0.15	0	0	0	0	0	0	0.1	0.52	0.58	0	0.08	0	0	0	0.99	0.21	0.12	0	0	42.21	17.39	108.78	59.43	2.08	188.57	59.39	7.33	12.96	205.18	921.05	1.12	9.66	0	5.2	5.55	7.42	0	2.96	0	0	0.12	0.46	0.15	0	0	0.6
Msex2.00710	pancreatic lipase-related protein 2-like	0.4	0	0	0.2	0	0	0	0	0	0	0	0	0	0	0	0.19	0.26	0	0	0	0	40.09	11.89	126.51	115.99	10.5	387.35	476.25	11.36	16.67	966.07	11986.7	5.03	1.33	0	0.03	0.06	215.45	0.42	10.04	0	0	0	2.99	2.57	0	0	14.92
Msex2.00711	pancreatic lipase-related protein 2-like	0.27	0	0.15	0	0	0	0	0	0	0	0	0	0	0	0	0	0	0	0	0	0	2.34	4.41	46.31	13.49	2.18	93.64	102.46	9.97	13.85	340.28	191.1	1.81	0.57	0	0.08	0	0.54	0	0.35	0	0	0	0.1	0	0	0	0.21
Msex2.00712	uncharacterized LOC101738754	0	0	0	0	0	0	0	0	0	0	0.56	0	0	0	0	0.55	0	0	0.06	0	0	0	0	0	0	0	0	0	0	0	0	0	0	0	0	0.13	0	0	0.21	0.17	0	0	0	0	0	0	0	44.23
Msex2.00713	mitochondrial inner membrane protein OXA1L	41.9	28.83	41.44	4.46	64.79	30.21	35.39	15.9	15.89	16.27	9.53	48.19	54.09	1.87	4.35	17.54	39.72	10.37	46.15	102.53	161.24	84.91	83.71	43.01	81.67	103.73	59.98	83.85	128.85	67.12	61.35	18.15	21.75	15.96	7.4	26.95	18.37	15.78	19.46	72.91	17.93	37.39	66.66	3.96	7.05	3.39	5.04	22.63
Msex2.00714	U3 small nucleolar RNA-associated protein 15 homolog	22.65	25.64	21.34	1.95	19.13	24.87	26.51	3.58	7.32	8.88	4.43	57.41	42.02	1.14	3.51	11.05	27.4	3.91	30.18	95.8	72.07	55.97	122.37	42.18	36.05	59.72	9.86	35.52	40.46	11.61	22.97	5.29	13.05	10.26	12.38	14.08	13.28	2.08	8.24	4.7	19.97	26.07	40.58	0.46	2.31	2.28	4.48	12.25
Msex2.00715	C-myc promoter-binding protein	5.02	5.48	5.47	3.79	0.42	0.11	1.29	3.86	11.41	9.11	9.87	4.37	3	1.74	3.44	13.53	11.53	4.96	13.8	1.86	1.29	2.02	0	0.12	7.26	3.5	5.48	2.5	2.2	2.69	3.27	3.31	3.62	7.99	3.93	5.87	5.92	9.5	8.03	9.26	2.96	3.88	1.33	3.15	0.94	5.43	0.55	9.77
Msex2.00716	neugrin	20.92	21.72	8.18	4.38	31.64	37.55	24.27	2.11	11.6	22	4.73	54.41	34.27	6.22	8.88	29.47	29.85	9.03	41.66	201.53	66.04	68.91	71.87	79.2	49.99	80.38	15.93	34.21	82.86	46.54	49.76	49.48	94.81	61.26	79.39	46.37	159.81	5.93	16.77	10.55	12.55	13.05	56.55	5.04	22.1	7.5	31.28	51.62
Msex2.00717	alpha-tocopherol transfer protein-like	18.96	18.35	12.46	5.09	1.27	0.22	22.48	0.86	7.65	4.83	0	59.41	56.78	57.69	27.34	13.51	24.96	17.78	4.71	0.6	9.27	15.57	0.23	4.8	23.11	20.43	9.41	10.36	7.12	9.62	5.91	4.34	0.18	0.45	1.27	8.9	10.25	3.51	2.02	3.82	14.23	6.59	5.04	24.55	4.26	4.98	1.66	10.2
Msex2.00718	alpha-tocopherol transfer protein-like	3.75	3.32	1.69	1.64	6.4	6.04	119.69	0.44	1.29	1.7	2.05	10	10.03	12.92	5.47	1.92	3.67	2.19	0.92	0.34	2.7	6.62	8.54	5.07	4.72	4.55	2.03	2.31	2.1	1.71	0.64	0.77	0.37	0.23	0.45	2.13	2.02	1.95	1.25	0.72	2.88	1.61	2.19	5.69	1.41	1.46	0.65	1.44
Msex2.00719	alpha-tocopherol transfer protein-like	5.56	3.2	2.18	8.36	3.96	2.73	4308.56	1.33	10.58	4.52	1.39	0.29	1.52	0.2	0.5	0.4	0.91	4.4	2.02	0.14	1.68	8.88	12.3	5.15	3.56	8.03	13.97	14.34	1.45	18.56	32.86	10.21	2.25	1.94	0.15	0.76	1.74	1.22	9.61	2.93	0.22	0	0.33	15.32	53.45	0.29	1.43	10.6
Msex2.00720	alpha-tocopherol transfer protein-like	20.84	23.29	15.05	87.11	22.85	12.33	14.06	6.85	28.73	20.73	2.61	137.14	33.71	3.39	0.72	2.25	8.48	34.37	4.95	2.29	14.73	34.51	6.49	13.99	10.19	11.77	13.51	13.72	29.09	19.79	31.4	176.96	154.74	113.83	17.04	25.24	49.42	9.05	47.38	8.6	57.44	14.48	5.23	0.8	0	0.38	0	68.58
Msex2.00721	casein kinase I isoform gamma-3	12.65	13.18	9.92	16.84	2.19	2.57	3.07	7.42	27.3	20.54	8.83	9.66	6.26	2.23	4.19	26.05	34.96	13.01	40.9	9.81	6.43	11.27	0.1	1.34	30.95	17.3	14.64	6.96	14.71	11.98	14.92	16.31	50.68	55.68	19.27	19.05	18.31	13.47	17.54	19.04	11.85	8.8	4.16	2.62	0.65	5.2	3.06	133.44
Msex2.00722	cyclic AMP-responsive element-binding protein 3-like protein 3-B	35.94	34.75	28.71	19.07	38.91	40.25	35.61	17.92	52.39	28.59	11.85	164.75	150.41	35.47	83.35	171.09	102.63	79.98	86.38	50.25	96.48	80.57	22.83	26.76	224.61	156.39	128.95	72.97	186.79	97.44	74.1	39.35	153.89	159.17	64.75	130.02	82.22	99.37	110.26	146.4	50.62	89.93	79.58	11.18	19.71	26.97	35.23	34.72
Msex2.00723	furin-like protease 1, isoform 1-CRR	5.8	5.66	5.73	2.84	16.31	7.09	3.42	2.96	8.06	6.37	5.11	36.05	25.37	7.52	21.92	40.42	18.19	24.19	10.46	1.99	4.43	8.84	4.4	2.36	29.96	18.89	11.64	6	9.7	7.88	5.57	14.59	15.69	17.89	38.41	75.8	16.31	11.77	15.23	24.53	10.38	12.74	6.61	2.37	1.17	8.4	5.85	4.74
Msex2.00724		1.22	0.66	0.43	0.32	1.02	2.44	1.65	0.69	0.58	1.29	0.21	0.44	0.25	0.08	0.45	1.73	1.4	0.45	1.97	0.86	3.96	0.73	2.57	0	3.01	3.05	0.61	0.74	0.6	0.36	0.59	1.02	4.02	0.3	0.76	3.85	0.85	0.13	1.06	1.5	0.61	0.21	1.34	0	0.32	0.4	0.71	1.05
Msex2.00725	MAP kinse-ERK kinase	26.78	31.2	24.79	11.88	12.42	8.2	6.54	14.18	58.11	25.38	20.89	36.31	28.7	12.54	21.1	97.17	46.25	19.03	34.43	8.49	15.39	22.75	6.58	8.22	45.01	40.18	35.2	34.95	41.66	34.3	64.02	79.7	49.12	71.68	83.36	109.48	44.34	103.68	34.3	39.16	24.14	36.28	23.78	8.04	5.01	23.87	15.48	63.94
Msex2.00726	chromatin assembly factor 1 subunit A	23.55	20.54	14.9	1.08	2.52	1.94	4.27	0.39	0.93	0.88	1.64	21.07	14.15	1.5	1.11	11.8	25.91	1.63	31.17	45.22	20.68	42.45	6.56	4.39	17.29	23.73	2.19	22.38	9.14	3.94	15.41	6.65	5.91	5.76	3.01	7.82	4.46	3.37	2.29	2.21	6.42	12.32	13.44	0.91	1.05	0.93	0.2	16.06
Msex2.00727	uncharacterized LOC101735561	0	0.1	0	0	0	0	0	0	0	0	0	0	0	0	0	1.75	0.17	0	0.16	0	0	0	0	0	0	0	0	0	0	0	0	0	0	0	0	0	0	0.1	0.28	0.11	0.13	0	0	0	0	0.07	0	57.23
Msex2.00728	uncharacterized LOC106129727	12.77	5.18	3.06	5.09	0	4.06	0	10.11	19.02	7.2	0.77	3.83	2.99	0.48	0.6	6.23	29.09	26.49	6.59	4.93	23.17	22.41	0	3.92	8.41	17.41	8.41	11.98	13.99	13.67	5.34	3.69	14.49	4.49	0.34	12.39	0.63	90.98	55.36	122.28	1.4	0.75	0.97	0	0	6.26	17.33	21.29
Msex2.00729	G patch domain and KOW motifs-containing protein	16.09	21.67	11.26	3.71	20.01	23.15	23.59	2.16	12.41	16.97	5.57	36.93	29.42	6.32	12.05	73.08	28.76	11.48	45.78	125.77	40.73	48.27	32.65	23.75	31.32	62.03	8.67	36.55	47.32	36.01	34.96	34.1	60.04	35.35	87.52	41.62	64.41	6.46	19.82	12.97	11.14	9.86	40.55	4.78	14.82	11.32	27.27	19.29
Msex2.00730	hemicentin-2-like	1.16	0.29	0.06	0	0	0	0	0.12	1.41	1.53	0.38	0	0.04	0	0	0	0	0	0.23	0	3.02	0.33	0	0	0.07	0	0	0	0	0	0	0	0	0.03	0	0	0	0.04	0	0.08	0	0.05	0	0	1.29	0	0	0
Msex2.00731	elongation factor Tu GTP-binding domain-containing protein 1	5.25	6.72	4.03	1.88	1.51	1.12	1.88	0.75	3.02	1.42	3.2	22.46	22.35	3.09	5.59	9.41	12.81	6.47	14.81	4.77	3.83	9.77	1.24	3.25	13.67	16.37	8.55	10.96	18.72	12.94	18.09	16.97	29.85	53.64	8.74	23.63	29.27	18.21	12.14	12.51	7.13	8.78	5.29	0.79	0.48	3.26	1.65	45.83
Msex2.00732	flocculation protein FLO11	1.07	0.95	0.76	0.66	0.09	0	0.4	1.24	7.37	4.58	1.07	0.17	0.17	0	0	0.07	1.12	1.05	1.74	0.58	2.9	0.31	0	0	24.82	3.07	0	0	0	0.2	0	0	0	0.15	0.36	0.65	0.4	0.04	0.4	0.89	0.61	0.29	0.04	0.03	0	0.1	0	0.13
Msex2.00733	protein giant-lens	0.93	0.69	0.33	3.7	0.93	0.31	0.15	1.69	2.29	1.84	0.5	0.14	0.01	0	0	0	2.07	0.13	1.54	0.33	3.55	0.61	0.5	0	3.53	0.36	1.52	0.65	0.35	0	0.08	0	0	0.09	0.48	0.42	0.27	0.21	0.28	0.36	1.95	0.37	0.04	0.01	0	0	0.1	4.4
Msex2.00734	elongation factor Tu GTP-binding domain-containing protein 1	3.37	4.9	1.38	0.9	1.58	3.12	6.1	1.14	2.78	1.19	0.59	4.52	5.65	0.58	1.32	7.87	9.27	13.02	10.71	3.82	2.62	1.01	0	0	8.12	9.17	9.92	5.12	4.97	3.51	2.47	5.68	10.31	11.3	2.5	5.33	8.9	16.27	12.7	11.84	3.69	4.62	4.09	0.42	0	0.87	0.49	20.78
Msex2.00735	uncharacterized protein YHR080C-like	6.22	6.55	3.58	1.74	0.68	0.74	0.49	2.38	7.75	3.99	5.37	4.61	5.04	0.49	0.44	3.77	9.69	7.31	11.33	2.04	3.88	10.89	0.65	2.16	25.89	11.62	33.55	6.48	15.41	9.44	9.22	8.35	10.33	5.88	10.94	5.13	5.46	17.08	4.99	11.95	4.71	8.07	4.8	0.45	0	1.32	0.12	6.58
Msex2.00736	formin-like protein 5	18.54	18.6	14.11	2.56	4.19	7.26	7.89	3.4	9.6	6.39	2.79	23.65	18.95	4.03	5.43	30.04	46.17	11.69	47.39	8.69	12.71	24.18	3.55	2.84	32.29	21.43	17.41	14.01	15.08	14.49	14.69	17.01	19.16	25.31	16.89	25.27	29.85	18.46	15.91	41.87	8.97	13.6	12.35	3.95	3.49	5.59	3.07	29.94
Msex2.00737	RNA polymerase II elongation factor ELL	6.07	9.69	6.38	14.61	0.12	1.43	0.28	3.61	9.46	4.99	6.27	4.79	3.65	1.27	2.75	8.62	17.18	10.55	20.44	3.78	1.04	4.51	0.79	1.61	7	4.01	6.71	1.2	3.99	2.38	3.36	6.19	9.69	10.15	8.4	4.97	2.92	16.4	12.66	12.14	12.47	8.57	2.32	5.4	0	5.83	1.33	16.35
Msex2.00738	tyrosine--tRNA ligase, cytoplasmic	13.28	12.62	11.54	10.43	33.3	26.38	16.92	9.17	11.14	11.63	3.32	36.51	49.6	3.03	6.16	13.78	18.5	6.61	15.79	53.01	50.99	55.14	61.52	28.68	42.67	66.32	26.76	68.35	85.09	58.45	76.22	14	17.09	12.71	21.45	33.05	14.36	6.62	11.34	11.14	16.02	25.18	45.36	2.95	8.16	3.61	6.04	16.29
Msex2.00739	uncharacterized LOC106129578	2.54	4.6	1.99	1.45	3.54	4.08	3.7	1.28	5.51	10.01	4.99	4.42	5.57	0.8	3.27	9.4	4.9	8.11	8.45	4.52	19.4	9.67	9.21	28.5	8.56	9.89	2.29	11.2	10.22	18.82	11.98	16.98	47.12	20.36	33.93	8.35	44.55	4.03	7.49	9.1	1.81	3	8.55	0.86	0	1.39	8.54	3.17
Msex2.00740	serine/arginine repetitive matrix protein 1	1.28	0.56	0.09	0	0	0	0	0.09	1.14	0.47	0	0	0	0	0	0.73	0	0.33	0	0	0.74	0.6	0	0	0	0	0.11	0	0	0	0	0	0	0.04	0.16	0	0	0.2	0	0.12	0.04	0.03	0	0.03	0	0.06	0	0.04
Msex2.00741	cuticular protein RR-1 motif 20	0.1	0.12	0	0	0	0	0	0	0	0	0	0	0	0	0	0.04	0.03	0	0.05	0	0	0.06	0	0	0.06	0.72	0	0	0.11	0	0	0	0.16	0.07	0	0	0	0.09	0	0	0.04	0.07	0	0	0	0	0	0.07
Msex2.00742	cuticular protein RR-1 motif 21	154.69	81.38	34.73	22.6	0	2.3	34.84	0.56	0	0	0	3.81	0.27	0.16	1.55	16.71	0.7	0	0.67	1.68	0.15	22.23	6.12	1.9	11.68	2.28	0.25	0.11	0	0	0	0	0	0.54	2.59	0.18	0.06	0.18	0.19	1.52	3.26	24.23	11.49	1.11	2.5	15.96	12.57	0
Msex2.00743	uncharacterized LOC101740831	4.49	6.37	1.7	1.09	0.8	2.11	1.1	2.22	10.37	9.98	7.55	5.5	1.68	1.36	7.15	12.03	2.09	6.83	2.67	0.72	3.2	4.77	0.53	1.95	6.46	2.55	4.34	1.71	2.82	3.95	3.33	3.53	9.68	12.95	5.43	2.14	13.64	1.31	7.99	8.64	5.86	2.35	1.1	4.02	0.8	8.72	3.1	2.52
Msex2.00744	RNA-directed DNA polymerase from mobile element jockey-like	0.18	0.21	0.28	0.09	0	0	0	0	0.06	0	0.12	0.61	0.19	0.01	0.05	0.28	0.52	0.09	0.26	0.19	0.42	0.1	0.11	0	0.6	0.43	0.29	0	0.17	0.3	0	0	0.09	0.57	0.86	0.59	0.09	1.3	2.17	4.57	0.4	0.32	0	0.03	0	0.07	0	1.98
Msex2.00745	small conductance calcium-activated potassium channel protein	0.4	0.15	0.34	0	0	0	0	1	3.98	3.12	2.34	0	0	0	0	0.15	0.09	0.28	0.24	0	0	0.44	0	0	0.19	0	0.32	0	0.36	0	0.36	0	1.13	1	0.06	0.18	0	0	0	0	0.13	0.06	0	0	0	0	0	0
Msex2.00746	small conductance calcium-activated potassium channel protein	0.52	0.72	0.27	0.11	0.14	0.35	0	0.23	2.89	1.31	0.95	0.03	0.11	0	0.03	0.13	0.22	0.19	0.06	0.06	1.03	1.42	0	0.5	2.16	0.69	0.8	0.41	0.15	0.4	1.26	3.13	4.3	7.8	0.52	1.56	0.58	0.11	0.28	0.25	0.34	0.14	0.14	0	0	0.19	0	0.26
Msex2.00747	oocyte zinc finger protein XlCOF28	3.63	2.91	3.79	0.55	1.09	2.17	0.59	1.01	3.97	4.32	1.37	5.93	3.9	1.4	2.52	9.98	18.06	3.71	22.71	7.14	2.91	1.64	0.13	1.69	4.81	4.24	1.34	1.18	2.11	1.39	0.95	2.41	5.26	11.24	4.26	3.15	5.85	7.13	4.53	5.31	3.81	2.78	1.89	0.94	0.72	2.84	1.93	19.81
Msex2.00748	uncharacterized LOC105383981	19	14.65	16.78	1.27	276.64	155.46	2.23	0	10.38	5.71	2.23	0.15	0.65	0.07	0	0.21	0	0.1	0.11	0	0.33	23.2	70.65	36.97	0.14	0.88	0.75	1.28	0	2.82	1.55	0	0	0	0.41	0.32	0.06	0	0.61	0.16	0	0.63	1.63	0.09	0	0.23	1.54	5.71
Msex2.00749	uncharacterized LOC105383992	2.62	2.95	2.11	1.27	2.45	1.97	1.39	0.8	2.81	2.92	2.75	6.36	2.98	1.85	2.03	3.88	15.39	2.35	19.2	3.49	4.29	3.73	0.57	1.99	4.67	4.89	2.12	2.26	1.91	2	1.55	1.99	5.22	8.34	4.15	3.18	3.68	3.4	3.63	2.6	2.85	2.1	1.8	0.79	1.31	4.37	2.27	4.95
Msex2.00750	transmembrane protein 258	23.71	18.84	11.11	2.24	75.89	107.88	167.68	38.24	10.95	25.09	74.77	13.66	21.11	11.24	13.45	67.27	43.4	24.98	26.6	370.78	169.4	98.56	421.33	137.38	22.1	151.1	9.87	163.12	154.29	62.2	132.6	77.63	62.06	7.33	17.69	40.79	10.09	12.83	15.04	12.63	3.85	15.33	146.99	2.7	42.01	2.75	40.59	8.67
Msex2.00751	potassium/sodium hyperpolarization-activated cyclic nucleotide-gated channel 1-like	0.07	0.06	0.08	0	0.33	0.44	0	0	0.08	0	0.37	0.18	0.29	0.01	0	0.68	0.11	0	0.1	0	0	0.34	0.87	0	0.23	0.09	0.05	0.2	0.11	0	0.54	0	0.11	0.26	0.39	0.94	0.21	0.5	0.17	0.26	0.12	0.36	0.25	0	0	0.03	0	48.93
Msex2.00752	cadherin-like membrane protein	1.17	0.03	0.02	0.19	0	0.09	0	0.02	0.02	0.05	0.6	0.34	0.03	0	0.05	0.17	0.54	0.45	0.59	0	0.06	19.11	2.21	9.19	79.64	41.49	124.14	48.87	72.35	90.62	84.33	63.72	102.68	167.52	0.42	2.85	0.45	3.39	0.39	3.17	0.06	0.17	0.07	0	0	0.01	0	0.95
Msex2.00753	lipid storage droplets surface-binding protein 1	11.62	2.55	5.97	0.66	0.17	1.99	0.56	14.31	72.88	74.14	57.12	299.98	292.22	251.4	472.03	506.22	363.15	629.34	326.09	8.6	64.56	48.68	24.21	82.21	41.34	15.81	51.9	15.97	5.34	5.87	6.38	4.84	25.23	17.27	6.7	41.02	135.87	42.28	103.56	97.05	54.77	144.04	154.55	66.9	109.97	167.23	210.74	11.66
Msex2.00754	splicing factor 3A subunit 1	13.12	12.71	12.76	2.16	4.23	5.49	7.76	13.43	15.28	27.67	14.02	10.75	8.14	2.07	3.79	24.73	33.13	7.28	30.38	18.21	13.19	12.55	3.92	6.56	24.21	13.98	10.75	8.7	9.15	6.22	8.41	3.25	8.14	7.1	2.78	9.68	5.38	15.06	10.78	10.36	9.02	13.21	10.02	3.64	4.87	3.72	5.3	24.29
Msex2.00755	xylulose kinase	5.97	3.28	7.49	11.04	4.53	3.18	4.84	1.26	2.89	4.57	0.47	20.24	31.39	3.39	0.87	4.21	8.9	5.15	11.1	2.02	0.7	6.92	1.31	4.7	7.53	3.55	34.76	7.24	6.88	7.24	5.8	1.01	0.86	2.66	1.03	3.53	1.68	48.56	2.84	5.77	8.68	18.01	4.28	1.83	0.36	0.44	0.13	5.19
Msex2.00756	diacylglycerol kinase theta	29.12	22.36	14.77	1.7	10.18	11.22	5.45	23.66	34.46	30.77	29.28	7.25	1.1	0.08	0.14	2.3	2.95	2.87	0.59	6.34	21.47	15.6	5.73	8.51	21.84	9.75	10.8	0.73	0.9	1.16	2.76	0.49	0.5	0.23	0.51	0.61	0.16	8.01	3.74	3.82	12.55	10.8	5.81	1.82	0.97	1.78	0.95	1.04
Msex2.00757	F-box only protein 9	6.96	5.73	6.25	3.77	0.33	0	0	2.16	9.77	4.3	6.1	3.12	4.18	1.61	2.92	6.24	8.84	13.46	6.2	7.52	2.49	2.28	1.3	0.34	8.65	4.29	6.04	2.3	2.41	1.59	1.74	2	3.62	3.88	1.43	3.78	3.52	14.81	10.25	12.19	6.23	6.58	1.97	5.83	0.83	5.86	1.04	1.69
Msex2.00758	AP-1 complex subunit sigma-2	40.24	25.45	22.72	19.19	14.67	7.34	27.86	14.83	42.23	37.2	12.81	51.38	47.2	13.97	25.58	61.67	68.9	36.39	70.7	32.72	28.74	66.98	22.73	17.17	105.45	96.65	67.43	74.86	97.68	59.06	86.7	58.93	111.11	109.4	78.05	90.77	70.66	69.59	49.23	63.51	24.65	34.2	19.15	6.95	6.31	14.89	8.86	91.95
Msex2.00759	lipid storage droplet 2-like	48.12	25.77	26.11	21.5	50.89	66.23	31.29	43.09	90.19	102.18	66.01	50	57.35	7.68	62.48	235.25	157.49	379.38	285.28	302.68	156.52	142.45	69.44	75.88	288.05	182.14	132.94	384.49	133.07	134.58	470.93	829.98	318.76	260.5	16.57	50.3	58.78	229.77	117.15	123.55	39.96	43.85	42.03	25.21	51.28	228.59	405.84	42.34
Msex2.00760	uncharacterized LOC101742879	5.07	2.34	1.36	0.9	3.44	5.11	6.21	1.21	2.11	2.11	0.32	6.02	3.35	0.55	1.78	7.28	4.56	0.96	6.09	7.95	12.54	7.15	2.18	1.95	5.55	5.62	0.89	2.45	5.72	3.73	3.5	2.77	7.98	6.92	9.94	3.29	1.98	0.86	1.91	1.03	2.25	2.46	6.62	1	1.66	1.71	4.44	7.42
Msex2.00761	uncharacterized LOC106136756	0.99	1.7	0.94	1.22	0.05	0.35	0.06	0.38	1.47	1.19	2.59	1.77	0.73	0.49	0.95	5.3	2.09	1.76	3.4	0.27	0.15	0.4	0	0.07	1.76	0.83	0.76	0.29	0.28	0.23	0.33	1.44	3.37	5.21	1.45	1.33	1.25	1.8	2.08	2.55	1.06	0.73	0.34	0.45	0.08	1.56	0.11	3.18
Msex2.00762	uncharacterized LOC106136756	1.76	1.76	0.49	0.76	0	0	0	0	1.45	0.24	1.1	0.23	0.21	0.23	0.34	4.22	2.53	3.39	3.36	0	0.97	0	0	0	1.9	0.87	1.78	0.63	0	0	0	0	1.59	1.69	0.41	0.06	0.72	1.77	1.41	2.7	0.66	0.36	0.92	0.09	0	0.76	0	2.36
Msex2.00763	peroxisomal membrane protein 11C-like	1.63	0	0	0	0	0	0	0	0.08	0	0	0.14	0	0	0	0	0.18	0.36	0.1	0	1.2	43.79	14.08	17.24	53.39	19.35	218.69	50.06	75.75	96.2	68.61	10.82	0.25	0	0	0.12	0	6.16	0.37	3.68	0	0.17	0.21	0	0	0	0	0
Msex2.00764	peroxisomal membrane protein 11C-like	6.01	6.9	6.44	6.91	4.64	1.98	1.94	2.59	15.51	6.49	0	9.53	6.98	1.9	1.57	5.04	8.82	5.91	16.54	12.68	3.72	11.34	0	3.52	25.46	12.3	43.36	12	25.73	20.2	15.68	3.61	13.56	13.52	1	0.38	0.53	17.69	8.88	8.85	16.95	17.97	6.49	3.2	1.46	1.89	0.27	15.11
Msex2.00765	protein SMG8	2.02	2.53	1.92	0.49	2.25	2.27	1.85	1.38	2.95	4.16	3.81	3.26	2.34	0.29	0.6	4.48	7.07	1.3	8.1	7.6	3.51	3.32	0.96	3.01	6.58	3.49	4.2	1.71	1.93	1.09	1.08	0.96	2.87	1.49	0.94	1.45	1.2	2.83	2.33	3.38	1.82	2.51	2.38	0.75	0	0.67	1.29	3.4
Msex2.00766	cell division cycle protein 16 homolog	6.7	3.94	5.36	0.29	0.31	0.77	1	1.89	2.72	1.4	2.82	0.98	1.02	0.12	0.37	2.71	14.22	1.48	22.15	15.78	2.58	1.95	2.24	1.13	4.08	1.01	0.5	1.96	0.68	0.32	1.58	1.24	1.3	0.82	0.46	1.58	0.94	3.41	1.46	1.91	0.84	2.13	1.13	0.29	0	0.18	0.64	9.22
Msex2.00767	eukaryotic initiation factor 4E-2	21.72	19.08	20.35	2.61	12.27	13.75	10.65	13.04	12.19	10.36	4.02	27.98	21.89	0.48	1.05	9.19	39.7	4.24	34.47	65.96	26.24	25.51	18.84	11.48	46.45	19.42	18.08	11.8	16.29	4.65	11.18	2.83	4.92	4.05	0.85	7.35	4.59	9.85	10.81	6.3	18.23	29.46	20.14	1.32	1.78	1.73	1.34	8.47
Msex2.00768	activin receptor type-2B-like	7.59	7.76	5.93	2.12	1.46	1.37	2.84	2.6	9.25	4.64	2.95	24.07	15.19	2.13	5.69	13.49	13.41	6.6	11.62	6.47	3.99	5.25	2.14	2.57	16.18	8.36	6.25	4.39	6.47	3.99	3.64	5.82	9.18	24.64	12.33	11.82	10.74	15.02	11.06	10.39	8.21	10.71	3.42	2.82	0.32	5.62	1.44	12.16
Msex2.00769	DNA primase large subunit-like	0.78	0.34	0.51	0.19	0.95	0.22	5.35	0.7	0.82	1.28	0.77	1.11	0.87	0.19	0.72	1.77	1.72	0.61	3.4	16.84	4.51	1.96	1.65	1.11	2.29	2.73	0.62	0.77	3.03	1.94	1.41	2.03	2.4	1.67	9.99	8.08	10.59	0.18	0.56	0.83	1.23	0.68	2	0.36	1.73	0.85	1.48	17.18
Msex2.00770	fatty acid 2-hydroxylase	0.04	0.25	0.13	0.07	0.53	0.91	0.17	0	1.48	0.74	1.31	0.44	0	0.01	0	0.04	0.32	1.64	0.16	0.05	2.76	4.63	3.24	4.77	13.4	10.45	11.92	7.75	15.8	22.14	9.74	0.73	0	0.06	0.1	0.21	0.17	0.37	2.72	0.73	0.74	0.31	0.22	0	0	0.02	0	0.36
Msex2.00771	peroxidase-like	0.02	0.03	0	0.02	0	0	0	0	0.04	0	0.09	0.05	0	0	0	0.05	0	0	0.11	0	0	0.45	0	0.63	0.71	0.83	0.74	0.38	0.36	0.73	0.12	0.14	0	0.01	0	0	0.03	0.09	1.24	0.15	0.09	0	0.05	0	0	0	0	1.47
Msex2.00772	leucine-rich repeat-containing protein C10orf11 homolog	11.77	7.93	10.8	27.75	13.71	4.67	6.01	4.58	13.87	5.44	1.96	23.45	18.24	4.91	3.63	15.04	29.93	13.6	23.7	16.6	30.73	24.46	3.62	7.74	61.35	40.01	25.9	29.77	37.19	35.75	33.03	68.87	19.66	28.94	58.78	80.11	86.56	14.44	22.34	15.11	17.97	17.37	10.72	3.23	1.06	1.17	0.7	30.3
Msex2.00773	CDK5 regulatory subunit-associated protein 3-like	14.41	12.43	10.95	6.51	15.76	14	24.16	6.41	12.6	18.1	2.16	22.3	24.93	9.01	14.74	39.01	26.14	11.02	25.14	66.53	64.09	45.64	20.18	12.85	30.25	33.53	18.2	42.11	37.76	22.82	28.91	24.09	25.27	24.88	15.1	20.3	16.27	12.74	17.17	21.35	7.29	14.74	20.48	5.32	8.89	7.33	12.63	27.67
Msex2.00774	uncharacterized LOC101743096	0.12	0	0	1.06	0	0	0	2.69	7.94	5.6	0.56	0.41	0	0	0.07	0	4.93	0.81	0.43	0	25.92	0.48	0	0	0.21	1.99	0	0	0.78	0	0	0	0	0	0	0.14	0	0.06	3.22	13.47	0	0	0	0.2	0	0	0	1.29
Msex2.00775		1.29	2.34	2.5	2.6	2.66	1.84	2.1	0.8	2.47	1.32	13.71	19.39	8.97	1.37	3.47	4.92	4.97	68.09	2.73	0.8	1.83	0	0.01	3.91	10.12	20.33	8.02	1.62	7.41	9.21	4.46	1.94	95.8	18	11.05	6.77	4.39	7.39	112.29	3.33	15.1	4.01	2.61	2.06	0.36	3.21	1.05	4.36
Msex2.00776	uncharacterized LOC106712933	0	0	0	0	0	0	0	0	0	0	0.58	0.03	0	0	0	0	0.05	0.12	0.18	0	0	0.37	0	0	0.43	0.52	0.06	0.37	0	0	0.4	2.08	0	0.07	0.42	0.02	8.14	0.17	0	0	0	0	0	0	0	0.09	0	0.09
Msex2.00777	CCHamide	0.98	0.54	0.12	0.11	0	0	0	0.6	0.97	0.5	0.37	0.04	0	0	0	0	1.12	3.02	0.06	1.34	4.78	4.31	7.23	3.52	15.66	3.64	7.56	3.89	5.18	3.53	2.9	12.32	11.87	7.84	0.12	7.12	3.91	0.98	0	1.14	0	0.09	0.12	0	0	0	0	1.66
Msex2.00778	uncharacterized LOC101735342	1.38	0.25	0	0	0	0	0	1.34	1.32	2.73	1.57	0.33	0	0	0	0	0.41	0.43	5.92	33.73	5.13	2.42	0	1.87	2.87	1.12	2.74	1.11	0.45	0.27	1.79	1.03	3.41	1.84	0.42	0	0.11	0.13	0.17	0	0	0	0	0	0	0.07	0	1.09
Msex2.00779	calexcitin-1	17.22	5.23	1.71	0.15	3.32	1.78	1.47	11.27	11.25	11.71	5.32	0.06	0	0	0	0	0	0	0.05	1.5	53.87	18.44	3.75	3.97	0.72	0	0	0.4	0	0	0	0	0	0	0	0.05	0	0	0.34	0	0.16	0.11	0.1	0.11	0	0	0	0.43
Msex2.00780	uncharacterized LOC106113418	0	0	0	0	0	0	0	0	0.02	0	0.36	0	0	0	0	0	0.01	0.09	0	0	0	0	0	0	0	0	0.04	0	0	0	0	0	0.1	0	0.1	0.01	0.28	0.03	0.23	0.04	0.02	0.03	0	0	0	0.07	0	0.25
Msex2.00781		0.88	0.78	0.13	0.27	0.62	0.34	3.81	0.34	0.43	0.39	0.39	0.78	0.39	0.24	0.22	2.45	2.62	0.61	2.98	5.44	2.9	1.11	0.48	0	1.04	1.23	0.42	0.45	0.9	0.65	0.45	1.95	2.65	2.56	3.42	2.26	1.93	0.32	1.07	0.9	0.47	0.49	0.85	0.45	0.53	0.95	0.69	1.55
Msex2.00782		0.89	0.84	0.72	0.28	0.12	0.44	0.38	0.16	0.85	0.15	2.9	2.07	1.53	0.35	0.79	2.67	1.9	0.38	2.16	3.86	1.24	0.86	0.21	0.49	2.1	1.4	0.58	0.48	0.31	0.19	0.82	1.34	1.7	2.82	5.9	4.04	1.6	0.8	1.31	1.23	0.97	1.01	0.63	0.36	0.08	0.71	0.15	1.21
Msex2.00783		1.08	1.5	0.46	0.39	0.47	1.03	2.29	0.24	0.88	1.04	6.22	6.09	3.14	0.47	1.04	2.67	3.31	1.2	3.83	2.94	1.73	1.24	0.89	0.84	4.65	2.32	2.51	1.27	1.92	1.79	1.97	1.28	2.86	4.13	6.72	6.48	2.96	1.72	2.28	1.6	1.35	1.82	0.53	0.75	0.33	1.38	1.23	2.12
Msex2.00784	protein tramtrack, beta isoform-like	3.46	3.92	2.22	0.91	3.59	7.25	8.83	1.34	3.3	1.56	1.87	6.99	4.41	0.86	1.28	13.94	9.61	2.5	12.19	8.39	13.12	12.08	5.08	3.94	10.16	11.83	6.45	7.21	10.92	6.52	5.56	9.07	20.23	6.71	6.23	5.58	3.14	2.39	2.73	4.44	3.83	3.34	9.23	1.95	2.14	2.56	4.45	3.39
Msex2.00785	Mod(mdg4)-heS00531	1.98	0.98	1.24	0.2	4.69	3.51	0.69	0.43	1.32	0.71	1.87	3.13	0.73	0.38	0.52	5.7	9.18	0.92	10.15	15.01	8.03	3.88	0.74	1.55	5.33	1.91	3.14	3.23	1.86	3.16	4.75	15.76	30.03	13.07	4.5	3.76	2.34	2.43	2.35	14.28	1.18	1.17	2.34	0.75	0.8	0.61	1.11	2.79
Msex2.00786	Mod(mdg4)-heS00531	5.57	3.84	2.21	0.91	4.72	1.95	6.97	0.71	1.65	0.74	1.48	7.87	4.24	0.73	1.16	11.3	14.65	2.74	18	10.06	18.63	10.75	3.75	0.81	12.32	12.31	2.99	6.06	6.71	7.49	6.15	38.92	65.21	44.93	14.43	7.96	7.14	2.84	2.84	5.62	2.97	4.6	2.78	0.35	1.39	2.01	0.61	12.62
Msex2.00787	uncharacterized LOC106102658	2.62	2.09	1.25	0.29	0.96	6.47	6.08	0.31	1.62	1.86	0.14	3.44	3.22	0.76	1.5	5.3	4.92	1.88	6.31	5.12	1.35	4.76	1.41	3.23	8.26	4.8	5.02	1.68	4.66	1.41	3.09	4.44	11.97	5.76	5.37	4.73	3.65	4.16	7.92	34.59	1.81	1.66	2.44	0.95	0.42	1.57	3.92	2.96
Msex2.00788		0.61	1.61	0	0.32	3.57	2.95	0	0.18	0.41	0.37	2.24	0.81	0.44	0.1	0.22	1.62	2.64	0.59	2.74	8.07	0	0	0	0	2.69	5.99	2.49	0.97	1.56	1.42	0	0	6.07	3.61	3.47	3.61	1.29	1.81	3.07	17.01	0.29	1.23	0.35	0.66	0	0.23	0.46	0.34
Msex2.00789	uncharacterized LOC106708587	0	0	0	0	10.93	0.29	7.46	0.72	8.3	2.73	0	6.49	5.3	1.96	1.26	4.89	0	0	0	6.94	0	28.32	0	13.81	0	22.39	4.16	14.12	16.17	18.42	16.33	10.72	19.33	18.91	0	9.41	11.84	9.38	0	1.26	3.95	3.55	2.87	0	7.13	0.04	6.63	0
Msex2.00790	SCAN domain-containing protein 3-like	0.89	0.95	0.64	0.2	1.2	1.69	0.72	0.17	0.46	0.29	0.38	1.42	1.88	0.24	0.27	0.76	1.55	0.6	1.26	3.08	2.24	2.28	5.8	2.08	2.36	2.84	0.95	2.14	2.29	1.7	2.01	1.12	1.52	1.3	2.25	2.63	7.35	0.45	0.74	0.67	0.58	0.74	1.65	0.23	0.57	0.15	0	0.68
Msex2.00791		0.36	0.63	0.54	0	0	0	0	0.26	0.4	0	6.52	1.35	0.63	0.15	0.11	0.47	1.92	0.22	3.24	7.18	5.05	2.09	0	0	1.51	0.97	0	0	0	0	0	0	1.77	0.75	2.71	0.14	0.4	0.66	1.34	0	0.21	0.4	1.02	1.15	0.61	1.36	0	0.25
Msex2.00792		1.84	0.67	0.66	0.19	0.53	0	0	0.16	0.74	0.33	3.97	4.22	1.54	1.2	0.32	1.14	1.98	0.39	3.34	3.57	2.63	1.27	0	2.16	2.25	2.95	0.6	0.86	1.39	0	2.06	2.37	1.43	2.06	3.34	2.35	1.82	1.8	0.54	1.72	0.51	1.09	1.24	0.47	0.75	0.41	1.23	0.76
Msex2.00793	uncharacterized LOC101737933	3.58	1.38	0.88	0.51	1.74	3.47	4.21	0.35	1.77	2.21	0.34	2.16	2.31	0.38	1.13	4.03	8.73	0.96	9.47	18.68	3.55	5.18	0.86	0.5	5.26	4.13	1.1	1.14	2.61	0.86	0.99	11.23	4.25	2.81	8.63	4.21	6.9	0.92	2.4	0.74	0.93	1.94	2.63	1.51	2.61	0.84	1.41	5.44
Msex2.00794		1.57	1.38	0	0	2.3	0	11.11	0	2.13	2.87	0	0.59	0.28	0.13	1.5	5.82	3.39	0	7.02	24.21	0	3.7	0	0	2.65	5.14	0.58	0	4.02	1.22	3.99	2.3	0	1.32	6.82	4.13	0.47	0.29	1.57	1.87	0	1.4	2.71	0	0	1.2	1.19	1.32
Msex2.00795		1.18	1.3	0.9	0.51	0	0	0	0	0	0	0	0	1.05	0.12	0.53	4.7	2.45	0.36	1.65	8.68	7.19	0	0	0	2.5	1.61	0.55	0	0	0	0	0	2.94	0.62	3.59	2.52	1.11	1.09	0	2.35	0.7	0.33	1.7	0.64	0	0	0	8.72
Msex2.00796		0.41	0.66	0	0	2.15	0.82	0.8	0.3	0.39	1.46	0.62	1.36	0.79	0.14	0.33	2.7	1.98	0.33	4.11	13.22	4.41	0.8	0	0	1.56	2.22	0.76	0.81	1.74	0.79	0.86	0	1.13	1.39	3.53	1.69	1.39	0.63	0.17	1.63	0.32	0.53	0.98	0.07	0	0.2	2.07	1.73
Msex2.00797	uncharacterized LOC106141305	0.28	0.14	0.09	0.11	0.14	0.28	0.5	0.08	0.13	0.35	0.85	0.17	0.14	0.03	0.03	0.52	0.49	0.14	0.4	1.44	0.56	0.22	0	0	0.3	0.82	0.23	0.1	0.37	0.05	0.21	0.54	0.38	0.22	0.64	0.99	0.26	0.26	0.62	0.37	0.11	0.17	0.2	0.12	0.2	0.01	0.1	0.27
Msex2.00798	uncharacterized LOC106141305	1.9	1.39	1.33	0.47	1.08	1.58	0.84	0.62	1.02	1.29	1.64	1.27	0.91	0.34	0.77	3.57	3.78	0.84	4.81	10.72	4.63	2.19	0.59	2.61	2.66	2.48	1.1	0.91	0.99	0.96	0.86	1.48	2.29	1.81	7.13	3.09	1.3	0.88	2.12	2.15	0.92	1.22	2.52	0.35	0.47	1.03	0.37	3.1
Msex2.00799		0.56	0.99	0.86	0.2	0	0	0.88	0.17	0.51	1.72	7.22	0.11	1.24	0.23	0.13	3.87	2.15	0.68	4.83	5.36	0	0.88	0	0	1.34	3.07	0.83	0.45	2.16	0.44	0.71	0	2.24	0.63	7.42	2.1	2.12	0.64	0.85	1.12	0.53	0.73	1.62	0.12	0.78	0.22	0.62	3.64
Msex2.00800		0.26	0.32	0.17	0.17	0.46	0.43	0	0.16	0.5	0.25	0.49	0.53	0.52	0.36	0.14	0.42	1.63	0.07	1.95	1.08	0.43	0.23	0	0	1	0.15	0.34	0.11	0.34	0.21	0	0.2	0.35	1.03	1.41	0.7	0.54	0.33	0.76	0.54	0.3	0.09	0.23	0	0	0.1	0	0.98
Msex2.00801	uncharacterized LOC107882258	0.55	0.16	0	0.21	0	0.98	0	0	0.42	0.94	1.4	0.52	0.65	0.1	0.15	1.62	1.94	0.15	1.97	4.35	1.73	0.24	0	0	0.68	1	0.23	0	0	0	0.78	0	0.61	0.43	2.05	1	1.06	1.08	0.46	0	0.36	0.07	0.18	0	0	0.06	0	0.78
Msex2.00802		0.44	0.3	0.24	0.09	0.26	0.38	1.07	0.14	0.28	0.17	0.79	0.81	0.34	0.19	0.34	2.37	0.63	0.18	0.84	1.96	0.19	0.65	0	0	0.64	0.32	0.31	0.28	0.43	0.54	0.33	0.26	0.72	0.28	1.1	0.79	0.53	0.34	0.58	0.41	0.21	0.19	0.63	0.08	0.12	0.14	0.72	0.31
Msex2.00803		0.63	0.45	0.43	0.21	0.23	0.76	0.09	0.55	1.45	1.22	1.19	1.05	0.8	0.15	0.28	1.31	1.03	0.26	1.1	1.62	0.97	0.44	0.19	0.35	0.95	0.97	0.31	0.35	0.57	0.19	0.39	0.54	0.78	0.79	2.16	1.59	0.66	0.42	1.01	0.76	0.4	0.39	0.45	0.12	0.14	0.34	0.23	1.27
Msex2.00804	uncharacterized LOC105381803	0.7	0.34	0.2	0.08	1.16	0.52	1.36	0.13	0.49	0.4	0.6	0.56	0.15	0.28	0.1	1.95	1.55	0.16	1.34	2.7	0.53	0.17	0	0.58	1.36	0.24	0.4	0.17	0.56	0	0.28	0.95	1.15	0.46	1.54	1.05	1.08	0.4	0.33	1.3	0.21	0.34	0.75	0	0.75	0.37	0.82	1.47
Msex2.00805		0.78	0.91	0.51	0.66	0.32	0.91	0.82	0.23	0.53	0.29	2	1.45	1.01	0.23	0.3	1.62	1.64	0.46	2.16	5.27	2.34	1.25	0.28	0.16	2.26	1.75	0.95	0.86	0.62	0.66	0.66	1.04	1.03	1.38	11.76	4.99	2.08	0.73	1.53	2.26	1.35	1.01	0.61	0.16	0.33	0.42	0.47	1.19
Msex2.00806		1.27	1.3	0.96	0.09	0	0	0	0.31	1.67	2.58	8.2	0.7	0.19	0.09	0.13	3.62	5.26	0.38	5.75	5.02	0.43	1.65	0	0	2.32	1.15	1.37	0.42	0.67	0	0	0	0.35	0.82	0.53	0.49	0.32	1.46	1.59	1.88	0.63	1.06	0.6	0.79	0	0.4	2	19.5
Msex2.00807	Mod(mdg4)-heS00531	316.05	243.64	166.6	61.07	266.86	462.07	472.15	134.13	215.24	249.95	179.6	430.49	248.15	81.84	100.94	726.7	1003.15	159.09	1242.94	2050.29	820.66	391.67	184.59	208.03	686.74	594.74	249.3	237.97	403.72	192.27	274.31	516.86	904.7	670.09	993.79	565.57	350.73	239.8	291.22	663.82	190.81	226.82	340.28	106.02	255.94	147.09	304.74	624.1
Msex2.00808	carboxylesterase clade H, member 1	72.84	43.66	38.25	10.76	159.9	119.4	28.44	71.75	38.75	90.27	54.1	40.67	41.58	15.19	30.22	15.88	27.98	33.47	50.39	5.03	3.74	39.58	13.75	34.66	9.38	19.09	7.83	14.99	16.78	12.62	6.5	9.12	11.76	14.36	5.5	7.61	1.52	107.43	3.3	7.71	47.08	472.55	325.46	14.38	8.62	12.97	13.24	2.51
Msex2.00809	glutathione S-transferase 1-1	17.57	25.63	36.06	70.51	61.32	53.67	10.98	119.29	63.85	39.42	4.81	10.1	11.03	7.23	4.95	96.48	50.33	23	39.93	131.5	112.71	41.97	23.35	24.43	35.57	34.28	36.47	35.4	11.63	25.16	21.75	9.2	33.58	16.46	106.36	39.95	24.11	44.17	22.53	24.21	49.71	28.51	26.92	3.01	3.13	4.86	3.33	45.12
Msex2.00810		0	0	0	0	0	0	0	6979.11	26.14	1.06	6.77	41.4	32.03	10.66	97.5	508.45	1490.01	417.44	75.17	0	1.17	0	6.63	15.74	79.13	109.8	0	0.8	0	0.39	0	3.9	187.03	682.45	5241.1	1541.22	44.85	0	13.19	36.42	0	0	0	0	0	0	3.96	0.57
Msex2.00811	phenylalanyl-tRNA synthetase beta subunit	20.07	16.3	15.77	1.34	10.82	10.28	8.09	8.36	7.78	10.63	6.77	25.72	33.76	1.64	6.97	24.03	39.91	8.11	27.02	48.73	25.83	42.01	14.88	11.11	55.92	47.38	26.09	45.05	64	27.53	31.6	25.54	32.85	29.36	8.56	25.85	20.99	9.29	14.65	13.81	8.73	26.49	23.59	1.79	2.53	2.33	4.43	24.41
Msex2.00812	AN1-type zinc finger protein 6	95.67	87.75	73.35	65.37	60.78	51.99	101.08	89.74	127.58	123.82	84.35	102.22	49.89	26.82	49.53	175.19	248.48	154.4	318.86	152.06	95.1	50.74	20.31	42.88	333.55	104.62	228.66	41.91	85.3	60.34	60.16	251.01	275.2	229.79	57.83	75.33	79.57	140.77	77.07	150.81	74.66	54.46	48.6	29.57	42.98	107.73	160.74	161.34
Msex2.00813	scolexin	39.2	56.78	19.15	19.26	71.44	99.19	53.59	35.63	134.96	361.73	595.36	62.66	59.49	90.74	231.01	207.52	38.64	221.21	118.63	862.37	59.85	66.87	73.64	169.27	29.29	24.86	46.07	15.07	9.19	10.46	17.68	33.53	41.93	18.67	15.57	9.84	10.6	77.46	47.95	36.54	97.37	72.62	72.5	39.18	44.31	113.6	197.22	1.98
Msex2.00814		9.24	5.14	4.6	0.02	0.08	3.86	0.53	0.73	1.46	2.11	7.11	2.28	81.03	63.11	69.86	3.2	8.5	4.48	10.26	16.82	1.35	4.07	8.14	62.5	69.04	192.3	11.3	0.39	0.94	16.51	0.21	2.15	0.39	1.44	0.25	0.48	0.09	78.54	1.04	2.31	3.89	8.63	5.53	11.01	18.27	6.86	7.82	0.79
Msex2.00815	progestin and adipoQ receptor family member 4	3.41	0.83	0.86	0.16	0	0	0	4.03	37.05	29.6	19.12	0.18	0	0	0.11	0	0.24	0.46	0.93	0	0	0.37	1.6	0	0.4	0	0.35	0	0	0	0	0	0	0.13	0	0.07	0.14	0	0	0.38	0	0.11	0	0	0	0	0	0.27
Msex2.00816	serine/threonine-protein kinase Doa	28.85	40.14	23.07	40.59	52.07	64.76	44.31	21.6	39.87	34.71	35.95	30.2	14.19	4.13	15.38	233.76	41.25	21.55	41.21	86.36	52.5	32.46	16.56	22.06	60.69	36.92	32.98	8.8	18.5	15.7	10.39	27.98	33.75	20.54	18.37	14.43	11.35	22.66	20.44	40.17	34.17	24.15	36.5	37.91	51.66	86	114.43	36.9
Msex2.00817	NADP-dependent malic enzyme-like	21.71	28.59	14.57	117.6	14.19	14.81	20.65	31.17	58.25	74.43	33.15	10.35	195.64	8.43	2.57	21.45	18.58	565.32	329.58	1.12	20.49	23.83	9.58	14.26	51.9	10.68	29.76	14.78	5.93	8.13	6.34	27.2	70.69	56.45	25.5	57.48	116.5	156.97	205.63	90.71	23.28	80.19	54.69	25.17	14.39	32.52	17.47	109.36
Msex2.00818	eIF2B-alpha protein	22.94	17.29	13.04	3.2	57.72	56.54	37.37	10.41	10.79	21.4	10.68	43.56	40.18	4.09	8.79	23.35	29.67	9.57	21.3	135.53	92.32	82.06	78.26	47.68	54.97	69.15	29.86	52.93	66.99	38.46	42.98	10.44	14.36	9.21	5.27	24.39	60.66	6.65	13.05	10	21.26	34.58	66.86	3.59	12.41	2.78	7.83	33.77
Msex2.00819	tyrosine-protein kinase Fps85D	6.53	8.06	5.17	3.68	3.41	4.75	4.25	2.4	7.66	3.64	2.35	11.08	6.95	0.68	9.51	12.53	16.43	6.54	17.2	5.89	6.02	4.85	1.37	3.01	12.73	6.17	5.88	1.83	1.45	2.25	2.56	5.83	45.11	30.78	25.87	16.37	21.17	12.53	8.9	15.76	7.48	5.75	3.08	1	0.64	7.49	4.78	6.77
Msex2.00820	eukaryotic translation initiation factor 4B-like	85.88	85.95	95.04	21.65	25.77	21.93	42.37	32.01	43.62	46.78	59.33	94.2	80.59	19.94	28.24	77.94	278.54	39.63	253.37	119.4	77.17	88.4	62.48	24.86	267.83	88.98	115.23	80.47	78.45	60.03	61.37	50.01	47.64	39.62	12	43.22	23.9	135.54	45.34	53.77	56.91	93.32	58.24	17.55	21.3	19.79	19.12	71.29
Msex2.00821	chorion b-ZIP transcription factor	168.03	212.49	75.26	31.22	190.44	269.01	92.56	10.17	62.27	40.67	41.18	240.41	421.07	34.72	207	422.83	58.79	129.01	46.45	39.45	127.49	575.77	132.73	235.37	637.55	391.52	757.43	389.38	424.04	566.11	470.46	699.99	1011.9	675.51	216	145.97	273.01	300.39	201.38	234.09	107.17	206.07	329.35	25.05	42.21	134.04	211.68	47.87
Msex2.00822	transmembrane and ubiquitin-like domain-containing protein 1	11.36	9.17	9.06	10.82	10.3	7.68	13.95	8.09	27.84	23.54	11.15	12.84	12.6	11.34	16.62	44.7	38.07	26.51	47.5	10.66	13.31	13.33	3.53	4.15	20.59	12.44	17.33	6.6	10.85	15	14.02	22.24	36.12	36.35	19.68	23.79	18.71	55.72	40.96	41.63	12.87	15.54	12.38	13.14	9.2	21.24	19.62	15.03
Msex2.00823	60S ribosomal protein L15	844.6	658.98	498.84	184.56	906.8	1185.92	1152.7	1212.1	672.31	1368.94	3148.74	474.65	319.34	141.68	80.81	758.51	759.35	547.19	773.87	1571.6	1697.07	1081.39	1349.27	2028.31	1398.11	935.64	1640.71	612.07	709.85	606.19	502.8	266.16	372.84	118.85	120.97	324.23	287.73	231.35	456.62	698.53	516.16	677.62	1914.43	215.75	542.69	394.43	921.08	88.89
Msex2.00824	double-strand-break repair protein rad21 homolog	21.83	15.51	14.76	5.16	3.19	3.24	7.8	6.59	20.51	16.81	11.27	14.04	11.23	3.7	6.27	24.91	41.59	15.4	49.83	10.29	10.84	8.8	1.4	3.54	31.23	14.03	13.72	5.86	10.03	8.29	7.04	6.1	15.44	17.99	5.61	12.08	10.05	18.74	17.94	20.49	13.76	14.68	6.08	4.25	2.28	10.65	6.83	57.11
Msex2.00825	ATP synthase lipid-binding protein, mitochondrial	2475.45	2039.58	2061.71	186.76	4781.98	6510.85	1593.11	3484.26	2191.99	1505.76	1145.31	462.95	872.31	153.29	77.35	288.67	1079.56	670.02	822.51	1977.64	2080.32	2775.55	2728.33	2554.81	2187.2	1276.57	3638.53	2583.95	2348.62	2114.18	2439.78	589.21	242.1	141.97	159.76	1060.06	296.29	871.64	739.55	546.68	364.23	851.7	1089.96	2565.05	6097.72	1405.37	2512.33	130.26
Msex2.00826	juxtaposed with another zinc finger protein 1-like	1.55	1.56	1.62	0.66	0.32	0	0	1.06	1.34	1.93	1.8	1.54	2.36	0.16	1.12	1.72	5.44	2.98	5.48	0.8	0	1.68	2.03	0.58	1.12	0.34	1.04	0	0.75	0.5	1.02	0.32	0.32	1.81	3.25	2.07	2.21	3.07	2.2	2.34	0.72	2.01	0.37	0.66	0.72	1.62	0	28.04
Msex2.00827	vacuolar protein sorting-associated protein 16 homolog	5.03	7.26	4.81	4.65	6.18	8.82	8.62	3.86	10.64	10.32	4.44	13.11	7.68	2.79	7.32	35.11	21.14	12.51	21.72	7.18	11.93	7.4	1.71	5.69	20.26	13.33	10.82	8.2	7.96	10	11.99	24.51	23.85	35.56	20.01	15.92	16.82	15.17	23.04	13.17	8.06	6.23	6.28	2.56	4.34	5.05	3.74	28.7
Msex2.00828		0	0.29	0	0	0	0	0	0	0	0	0	0	0	0	0	0	0	0	0	0	0	0	0	0	0.28	0	0	0	0	0	0	0	0	0	0	0	0	0	0	0	0	0	0	0	0	0	0	0
Msex2.00829		0.83	1.1	1.25	404.1	2.04	0	0	19.13	2.49	2.24	1.92	267.31	1.68	0.85	0.63	1.66	1638.02	1.01	2.03	118.07	359.12	0	2.65	4.17	60.83	265.45	11.44	0.83	468.92	1.21	0	0	0	0.29	0	0.65	0	0.39	0.26	1.04	474.94	1.75	4.81	0.45	1.08	0	0	0
Msex2.00830	chaoptin	4.2	4.01	2.41	7.54	3.61	4.8	3.64	4.34	6.97	2.47	2.2	1.4	1.1	1.01	0.96	3.2	1.12	0.46	0.38	1.93	9.13	2.59	1.21	1.18	4.84	4.01	0.77	0.48	0.72	0.71	0.66	0.52	2.47	4.89	2.58	0.97	1.13	0.91	2.26	4.35	9.06	2.41	1.25	0.55	0.69	1.01	0.86	2.89
Msex2.00831	peroxidase-like	0.03	0.03	0.09	0.05	0	0	0	0	0.16	0	4.12	0.15	0.03	0.07	0.12	0.03	0.09	0	0.22	0.27	0.89	0.09	0	0	0.12	0.27	0.12	0	0.16	0	0.15	0	0.12	0.45	0.28	0.24	0.16	0.53	0.39	0.26	0.05	0.13	0	0	0	0.08	0	2.92
Msex2.00832	gustatory receptor 51	0	0	0	0.08	0	0	0	0	0	0	0.11	0	0	0	0	0	0	0	0	4.48	0.48	0	0	0	0	0	0	0	0	0	0	0	0	0	0.05	0.13	0	0	0	0	0.06	0	0	0	0	0	0	0
Msex2.00833		0.14	0	0	0	0	0	0	0	0.07	0	0	0	0	0	0	0.39	0.07	0	0	0	0	0	0	0	0	0	0	0	0	0	0	0	0	0	0	0	0.04	0.07	0	0	0	0	0	0	0	0	0	16.56
Msex2.00834	neuroparsin	1.11	0.59	1.01	0.47	0.05	0	0	0.51	2.26	0.54	1.02	0.18	0	0	0.01	0.46	1.11	0.13	0.08	0.04	0.45	0.6	0	0	0.39	0	0.11	0	0.06	0.12	0	0	0	0.05	0.22	15.75	0.73	0.04	0.13	0.36	0.06	0.02	0	0	0.03	0.06	0	0.36
Msex2.00835	histone-lysine N-methyltransferase SETMAR-like	1.9	1.37	0.5	7.66	0.82	2.25	0	0.16	0.63	0.69	4.7	2.96	0.21	0	0	0.3	0.66	0.13	0.47	0	0	0	0	1.49	0.1	0	0	0.44	0	0	0	0	0	0.47	1.6	1.75	1.25	0.44	0.83	2.17	2.17	0.67	0.64	0	0	0.86	0	0.78
Msex2.00836		0	0	0	0	0	0	0	0	0	0	2.44	0	0	0	0.02	0	0.07	9.64	0	0	0	0	0	0	0.04	0	0	0	0	0	0	0	0	0.02	0.03	0	0	0.21	48.28	0.72	0.09	0	0	0.04	0	0.14	0	0.07
Msex2.00837	uncharacterized LOC105842260	2.14	0.17	0	0	0	0	1.6	3.72	5.85	13.12	7.14	0	0	0	0.06	0	0	0	0	0	0	2.29	0	0	0	0	0	0	0	0	0	0	0	0	0.1	0	0	0	0.25	0	0.05	0	0	0	0	0	0	2.06
Msex2.00838		16.01	13.13	12.3	20.73	6.61	8.73	7.26	3.5	17.22	9.82	11.81	17.38	8.54	5.32	9.24	39.54	21.97	11.44	23.46	14	7.83	4.59	1.19	3.13	12.84	8.19	3.7	1.25	1.42	3.39	2.96	3.56	7.19	14.64	27.55	7.12	4.08	19.64	17.07	15.35	33.67	41.23	12.27	6.02	1.65	7.24	5.06	18.04
Msex2.00839	uncharacterized LOC101741099	1.57	0.07	0.08	0	0	1.01	0	0	0	0	2.43	0.12	0.15	0.02	0.24	0	12.74	26.86	0.92	0	0	25.09	50.1	18.37	23.49	23.77	32.88	61.24	158.41	209.04	216.29	500.47	68.92	3.3	0.19	7.99	48.48	0.33	0.58	1.21	0.09	0.24	0.22	0.05	0	0	0	0.21
Msex2.00840	uncharacterized LOC101746888	2.36	0	0	0	0	0	0	0	0	0	0	0	0.37	0	0	0	0.52	12.62	0	0	0	14.39	120.97	44.03	26.23	10.19	20.32	45.5	78.45	135.35	156.17	175.69	19.96	4.39	0	0.16	1.83	0.32	0.35	1.79	0	0	0.2	0	0.48	0	0	0
Msex2.00841	eukaryotic translation initiation factor 2-alpha kinase 4	3.58	2.94	2	0.6	1.2	1.73	0.98	0.4	2	2.23	3.88	3.56	3.93	4.39	74.54	18.55	7.87	4.2	10.34	1.21	2.61	2.77	0.7	1.97	3.94	2.6	1.87	1.13	1.5	1.35	1.47	1.38	2.94	4.33	4.84	4.44	3.96	2.16	5.12	3.58	2.18	2.7	2.42	0.76	0.78	12.54	9.06	4.8
Msex2.00842	sodium/calcium exchanger 2	1.35	0.91	0.25	0.17	0.05	0.17	0.06	0.86	3.97	3.2	5.4	0.63	0.35	0.03	0.07	0.86	3.71	0.29	0.44	0.36	0.45	0.59	0.05	0.11	0.28	0.34	0.18	0.24	0.16	0.08	0.23	0.12	0.18	0.52	0.73	52.7	1.77	0.32	0.51	0.28	0.35	0.17	0.04	0.09	0	0.1	0.04	1.09
Msex2.00843	esterase E4-like	0.88	0.74	0.35	0.05	0.85	1.16	28.79	0.09	0.16	0	0.29	0.33	0	0.46	0	3.6	0.19	0.1	0.24	1.38	1.17	6.93	3.43	5.4	21.72	20.37	13.19	15.02	33.74	16.03	19.51	9.95	0	0.29	0	0.16	0	0.48	0.29	0.46	0	0.26	0.18	0.34	0	0.36	0.33	152.26
Msex2.00844	uncharacterized LOC106136165	0.03	0.03	0	0.04	0	0	0	0	0	0	0.37	0.05	0.09	0	0.02	0	0.38	118.37	0.33	0	0	0	0	0.14	0.18	0	0.12	0.11	0	0	0.23	0.17	0	0.09	0.11	0.02	0.07	0.37	192.08	0.48	0.03	0	0.08	0	0	0.05	0	0.64
Msex2.00845	ribonuclease P protein subunit rpr2	4.06	5.16	1.26	2.67	13.5	25.4	9.45	1.62	1.57	4.95	1.18	4.68	4.59	1.67	1.39	5.94	5.26	3.37	11.1	56.29	28.28	11.95	66.81	13.17	2.06	23.97	0.48	15.24	21.05	12.42	9.68	8.8	17.74	3.89	12.59	6.58	27.41	0.4	3.32	3.15	2.78	1.65	25.58	1.76	9.14	1.39	5.14	13.05
Msex2.00846	polyribonucleotide nucleotidyltransferase 1, mitochondrial	3.68	2.9	3.06	0.29	1.39	0.9	2.1	2.45	2.74	0.82	0.79	4.38	5.65	0.32	0.64	2.09	8.64	1.56	6.49	3.4	4.06	3.92	0.55	0.8	14.42	5.6	4.37	4.56	5.44	1.85	3.18	1.36	0.93	3.27	1.18	6	1.96	3.33	2.66	2.89	1.52	3.24	1.21	1.88	1.05	0.89	0.36	16.87
Msex2.00847	tat-linked quality control protein TatD	22.6	22.39	17.16	13.39	21.82	29.86	32.28	9.68	53.58	28.08	26.6	16.14	12.27	8.19	34.69	51.82	76.01	49.79	127.61	18.74	29.03	26.85	14.04	22.8	147.88	90.16	85.88	38.36	89.69	53.83	44.84	111.31	228.32	174.54	19.55	23.77	21.6	63.93	72.92	206.95	29.33	20.21	16.81	31.47	51.48	65.95	66	28.82
Msex2.00848	cyclin-dependent kinase-like 1	0.93	0.85	0.05	0.05	0	0	0	1.51	3.8	4	10.26	0.03	0.06	0.01	0.02	5.58	0.08	0.23	0.26	0.23	2.89	1.34	0.79	0.93	1.85	0.34	0.75	0.12	0.2	0	0	0.23	0.51	0.61	0.25	0.24	0	0.06	0.31	0.12	0.07	0.07	0.18	0.17	0	0.06	0	116.1
Msex2.00849	cell growth regulator with RING finger domain protein 1-like	2.19	2.3	3.49	4.34	2.41	0	3.07	4.14	15.13	7.99	6.7	3.42	2	0.87	2.1	12.27	19.17	10.45	27.68	2.49	1.69	1.64	1.1	1.39	10.59	2.56	12.01	0	1.33	1.61	1.32	6.48	5.01	6.99	3.18	1.22	1.42	25.29	17.6	17.02	8.62	6.59	0.9	5.06	0.54	8.28	2.77	5.44
Msex2.00850	intraflagellar transport protein 46 homolog	1.41	0.74	0.67	0.33	0.91	1.51	0.37	2.62	2.98	6.24	6.61	0.06	0	0	0.04	2.56	0.29	0.11	0.31	0.8	2.53	1.23	0.4	2.81	0.9	0	0.12	0.5	0.4	0.36	0	0.23	0	0	0.1	0.19	0.02	0.03	0.32	0.19	0.29	0.1	0.18	0.03	0.22	0.72	0.59	70.15
Msex2.00851	CAP-Gly domain-containing linker protein 1-like	9.66	10.89	5.46	0.86	1.35	1.52	2.56	1.89	8.48	10.78	10.6	9.08	2.48	0.6	0.89	10.32	12.75	1.51	15.04	3.82	2.72	5.73	1.02	0.35	3.44	7.41	0.98	1.42	0.79	0.86	1	1.62	0.87	1.4	5.88	2.84	1.41	1.31	1.74	1.91	5.25	4.51	1.8	7.84	1.78	42.51	13.06	22.01
Msex2.00852	molybdopterin synthase catalytic subunit	12.74	12.26	8.89	7.2	6.43	6.76	21.06	5.99	17.17	11.31	5.07	139.48	53.98	58.58	27.09	25.93	45.18	75.88	47.23	24.92	21.2	32.49	8.69	13.99	24.67	38.44	20.42	36.7	25.74	23.94	13.35	11.44	13.54	14.03	11.07	20.43	35.64	165.73	27.97	35.75	10.07	8.94	8.73	15.15	14.18	10.18	8.95	30.99
Msex2.00853	protein sel-1 homolog 1	11.66	9.32	8.69	4.74	9.45	4.52	13.79	6.81	14.85	13.68	9.84	12.13	31.03	17.42	9.83	33.13	25.23	18.27	37.32	8.05	14.58	15.7	6.23	5.95	28.25	14.73	18.48	11.66	11.62	26.3	10.03	14.29	15.83	17.04	8.56	14.1	12.35	33.33	21.26	21.69	6.83	19.18	16.09	10.4	11.51	9.59	5.84	25.28
Msex2.00854	alanine--tRNA ligase, mitochondrial	3.15	3.53	2.75	1.19	1.63	4.21	2.78	0.91	2.11	1.95	2.32	2.06	3.9	0.94	2.19	6.77	7.26	2.6	7.58	7.52	3.79	4.23	1.58	1.73	7.6	5.17	2.82	4.53	3.22	2.94	5.6	2.69	2.52	3.19	3.68	16.37	13.1	5.15	2.73	2.29	1.47	2.88	2	1.29	1.08	1.16	1.32	25.48
Msex2.00855	protein CLP1 homolog	8.46	7.88	4.95	2.16	10.71	13	14.98	8.05	8.12	9.08	6.86	7.32	4.88	2.12	5.12	11.64	19.67	3.6	18.2	50.04	25.43	11.06	4.44	3.5	16.56	15.02	4.27	5.4	6.19	3.52	6.85	5.46	13.83	15.78	4.34	11.2	7.26	5.4	6.69	16.31	3.95	5.37	4.66	3.46	7.16	4.29	11.52	9.34
Msex2.00856	transcription termination factor 2	3.18	2.78	2.6	0.21	0.21	1.26	0.57	0.24	0.89	0.7	0.93	3.61	1.13	0.14	0.38	3.26	23.14	0.48	30.72	15.27	2.26	1.26	0.25	0.39	4.28	2.82	0.85	1.53	0.32	0.23	0.54	0.56	0.48	0.85	0.69	1.01	0.56	0.93	0.49	2.34	0.54	2.07	1.08	0.18	0.18	0.33	0.55	55.82
Msex2.00857	uncharacterized LOC101736832	173.33	190.7	146.08	6.4	142.69	635.95	93.98	1.12	18.73	14.03	3.5	3.87	2.49	0	0.08	3.7	1.17	0.15	0.18	0.47	1.55	8.98	30.69	45.33	0.76	3.47	2.6	0.5	0.81	0.49	0.81	2.79	0.42	0.45	0.65	0.3	0.19	0	0.64	0	8.92	8.1	19.39	29.34	159.55	265.95	981.06	0.36
Msex2.00858	RNA-binding protein 4.1-like	74.06	52.49	67.48	4.18	14.13	25.98	29.45	12.36	23.98	14.4	25.87	9.07	9.68	0.64	1.95	24.64	84.7	15.02	86.73	50.59	26.52	25.76	20.7	17.83	86.51	24.1	37.4	18.42	15.12	9.92	17.25	6.27	8.78	3.78	2.56	4.63	6.77	31.19	19.63	30.86	8.55	24.93	16.75	2.69	10.4	8.48	19.53	14.68
Msex2.00859		91.2	66.76	70.89	5.71	4.03	35.11	20.4	7.88	32.26	15.86	26.99	12.75	9.23	2.12	3.53	53.7	140.21	17.14	104.02	144.62	34.44	45.35	27.96	30.65	108.68	46.33	37.13	33.64	27.2	19.19	44.99	8.63	17.99	3.81	3.11	8.23	8.72	32.22	26.66	31.31	20.99	38.12	41.4	2.54	4.89	10.13	20.62	14.92
Msex2.00860		6.37	4.58	2.9	0.6	0.92	3	0.94	0.11	0.52	0.7	1.04	2.5	1.8	0	0.07	3.58	3.73	1.39	5.24	2.39	2.87	5.36	2.74	3.86	4.64	5.31	2.19	2.85	1.25	3.26	5.65	0.28	0.27	0.27	1.83	0.61	1.88	1.41	2.5	2.96	0.5	1.91	2.54	0.08	0.7	0.44	2.16	1.66
Msex2.00861	uncharacterized LOC106137883	2.93	3.23	2.77	8.87	0.18	0.75	0	1.1	2.05	1.78	1.68	1.29	0.76	0.11	0.13	3.29	13.19	2.42	17.25	1.4	0.53	1.26	0.31	0.64	4.73	3.03	3.84	0.93	0.75	0.51	1.3	0.11	0.58	1.14	0.62	1.62	0.76	2.5	4.43	3.71	1.75	2.18	0.42	0.27	0	4.96	0.28	134.07
Msex2.00862	26S protease regulatory subunit 6A-B	36.39	20.58	20.76	9.09	31.21	28.69	119.76	19.48	17.37	18.89	19.53	12.6	12.22	14.33	23.05	78.59	61.4	17.03	52.37	85.95	55.36	32.32	13.49	15.94	58.3	62.65	18.3	33.42	30.45	25.15	34.36	188.34	72.17	33.64	10.64	21.7	10.57	21.14	12.28	23.09	6.48	14.71	31.03	26.48	49.58	133.47	347.13	20.91
Msex2.00863	putative succinate dehydrogenase [ubiquinone] cytochrome b small subunit, mitochondrial	1189.05	1464.56	849.94	120.63	137.92	148.46	73.63	300.54	526.53	281.63	200.1	22.74	33.62	8.47	15.06	27.85	549.47	862.08	1190.22	59.22	82.53	112.26	39.5	66.15	214.8	82.09	301.32	125.61	138.31	91.06	144.79	54.04	111.82	67.15	17.37	50.58	38.3	119.22	298.47	251.78	50.47	80.99	58.79	238.22	209.52	198.84	181.6	338.35
Msex2.00864	phosphatidylglycerophosphatase and protein-tyrosine phosphatase 1	7.4	4.18	3.76	1.33	1.69	1	2.47	1.4	3.74	4.51	3.22	6.27	5	0.34	0.94	2.25	5.74	1.75	5.36	28.64	11.16	6.33	4.62	1.33	33.79	16.18	9.14	5.14	9.32	3.29	4.24	1.99	3.48	4.65	2.38	4.47	10.69	3.17	4.45	3.7	2.51	5.12	2.99	1.05	1.47	1.41	0.81	11.09
Msex2.00865	proline-rich 33 kDa extensin-related protein-like	0.11	0	0	1.69	2.72	0	0	0	0	0	0	0	0	0	0	0.29	0	0	0	228.87	2565.14	0	0	0	0.43	21.66	0	0	0	0	0	0	0	0	0	0	0	0.1	0	0.11	0	0	0.16	0.06	0.19	0	0	0
Msex2.00866	homeobox protein homothorax	45.39	35.56	39.94	17.84	16.21	18.2	34.78	12.61	50.97	35.5	29.82	4.62	5.11	5.77	15.44	134.38	9.27	3.8	2.02	10.89	25.19	25.04	10.43	17.07	96.49	46.74	117.14	24.19	51.71	34.8	38.42	16.94	31.21	27.35	5.26	4.43	3.59	41.36	53.42	118.56	11.3	11.06	5.18	19.43	10.21	61.45	45.55	4.27
Msex2.00867	decaprenyl-diphosphate synthase subunit 2-like	7.11	5.14	3.8	2.99	25.11	21.02	0.62	2.16	6.97	3.4	0.55	25.31	25.96	0.1	0.5	1.47	7.37	3.08	9.29	9.01	17.82	19.57	13.41	15.17	41.92	33.04	26.06	21.48	70	28.06	23.66	0	0.79	1.51	1.17	6.01	3.48	1.43	5.99	5.68	9.15	9.66	8.43	1.54	1.09	0.11	0.45	34.32
Msex2.00868	decaprenyl-diphosphate synthase subunit 2-like	0.07	0.07	0	0	0	0	0	0	0	0	0.85	0	0.03	0	0.07	4.42	0	0	0	0	0	0	0	0	0.16	0.2	0	0	0	0	0.24	0	0	0	0	0.03	0.03	0.03	0	0	0.13	0	0	0	0	0.07	0	96.26
Msex2.00869	exosome complex component RRP46	24.22	17.31	17.88	3	17.67	23.59	28.67	9.64	7.55	16.48	28.74	25.62	15.75	0.54	2.61	12.65	36.69	4.67	67.04	117.03	60.35	34.22	75.93	43.66	18.89	51.88	8.34	15.81	27.15	13.17	14.72	5.05	7.52	5.39	4.21	8.59	5.78	3.01	5.22	4.52	13.91	15.77	62.23	1.81	4.77	1.75	3.56	64.33
Msex2.00870	nuclear export mediator factor NEMF homolog	7.28	7.2	5.17	2.59	1.08	1.98	3.79	1.72	5.19	3.76	4.07	12.16	15.24	2.6	3.88	11.65	20.14	7.46	19.34	3.2	4.16	7.95	2.33	1.46	9.82	8.54	5.2	8.28	10.6	14.57	8.91	4.94	10.2	14.68	8.67	16.82	16.16	9.06	8.86	7.15	5.13	9.28	6.51	4.79	2.37	5.5	2.19	18.97
Msex2.00871	radial spoke head protein 6 homolog A	0.02	0.06	0.02	0	0.14	0.43	0	0	0.06	0	0.16	0	0.06	0.07	0.03	3.09	0.31	0.06	0.02	0	0.13	0	0	0	0.34	0.37	0.39	1.2	0.9	1.24	2.22	0.99	0.11	0.07	0.05	0.11	0.11	0.28	0.13	0.2	0.04	0.02	0.24	0	0.23	0	0.12	86.17
Msex2.00872	mitochondrial GTPase 1	6.96	4.56	2.99	0.71	9.45	10	9.21	1.34	4.67	3.67	2.86	8.63	6.58	0.88	1.75	6.08	9.22	1.05	12.1	39.33	23.47	11.26	12.55	4.78	16.14	15.91	3.65	10.04	14.4	7.78	8.21	7	9.83	6.31	3.21	4.17	4.62	1.15	2.77	3.24	3.3	5.67	9.49	1.6	9.59	1.15	2	3.85
Msex2.00873	flavin reductase (NADPH)	254.64	204.08	205.37	31.56	193.8	101.52	78.69	92.31	237.92	251.13	88.64	36.88	108.49	18.72	13.61	84.4	150.27	38.31	121.39	147.78	259	147.35	119.61	152.56	752.18	394.78	265.73	850.49	406.84	309.49	909.36	488.4	383.8	568.93	125.03	223.61	154.86	99.17	19.42	18.88	43.29	88	94.54	23.6	51.13	11.63	16.83	78.28
Msex2.00874	rRNA biogenesis protein rrp5	15.6	15.05	12.96	0.93	3.56	3.66	2.85	0.84	1.96	1.61	3.11	58.58	32.75	0.59	1.14	11.42	37.38	2.28	36.44	21.47	10.51	28.43	7.81	4.24	30.3	34.33	9.8	27.56	25.73	14.43	15.51	4.19	5.46	5.73	1.37	10.03	10.27	3.39	4.83	3.49	19.03	20.58	16.19	0.44	0.12	0.86	0.4	22.26
Msex2.00875	N-acetyltransferase 6	7.79	7.29	4.98	1.3	6.92	10.34	12.21	8.75	13.24	17.94	4.43	7.7	9.6	0.31	0.81	7.23	7.42	4.1	10.54	25.94	9.52	20.17	27.41	19.09	14.11	17.24	9.96	15.91	18.06	12.66	25.63	3.53	3.55	2.17	2.78	10.68	17.72	1.97	3.09	5.02	7.04	8.45	10.17	2.14	2.04	1.59	2.86	29.93
Msex2.00876	kinesin-like protein KIF16B	5.16	4.53	3.86	3.14	0.13	0	0.49	1.35	4.39	3.13	4.21	1.71	1.02	1.01	0.76	3.99	7.1	4.68	8.82	0.31	0.09	0.94	0	0	4.18	0.85	2.32	0.41	0.87	1.73	0.93	0.99	1.66	5.09	1.18	1.41	1.67	8.83	6.64	7.61	5.01	4.39	0.66	3.15	0	3.44	0.28	7.35
Msex2.00877	uncharacterized LOC106708779	4987.67	3012.05	1349.66	274.39	1585.11	1835.28	985.73	799.23	616.23	437.25	300.8	208.28	386.79	76.38	46.6	106.38	1498.46	972.91	741.3	1004.13	607.44	1455.27	1790.66	1424.62	593.9	475.61	890.52	914.86	843.94	850.67	940.75	238.58	127.79	111.9	82.68	438.31	176.02	305.63	234.79	248.23	172.97	310.64	529.12	752	1364.32	760.31	674.04	29.58
Msex2.00878	bromodomain adjacent to zinc finger domain protein 1A	7.65	3.74	4.54	0.58	0	0	5.22	0.58	1.05	0.81	1.22	3.91	2.96	0.16	1.11	2.11	10.73	2.09	13.04	1.46	4.31	2.08	0	0	9.38	6.52	1.72	1.58	0	0.51	0.84	2.91	1.32	3.18	0.4	1.44	4.71	3.19	4.34	1.06	2.52	2.82	0.76	0.14	0	0.25	0.5	25.62
Msex2.00879	bromodomain adjacent to zinc finger domain protein 1A	5.82	5.47	4.54	0.5	0.12	0.25	0.34	0.51	1.49	1.14	1.53	2.93	2.1	0.17	0.89	3.69	11.14	1.35	13.34	1.04	0.95	3.2	0.21	0.12	8.57	3.5	2.57	1.86	1.03	2.06	1.33	0.99	1.47	2.07	0.72	1.72	4.47	4.31	2.36	2.94	1.47	2.74	1.42	0.43	0.21	0.44	0.28	20.86
Msex2.00880	DNA-directed RNA polymerase III subunit RPC1	5.88	5.31	4.27	0.63	2.13	1.86	3.36	1.75	3.34	2.86	2.92	5.4	4.16	0.32	0.76	4.53	15.68	2.39	19.04	5.82	3.67	4.38	1.75	2.08	10.7	7.52	4.07	4.15	4.89	3.06	4.09	0.87	1.81	2.29	0.67	3.81	2.59	3.45	3.28	2.28	3.19	4.81	3.76	0.3	0.65	0.67	0.62	5.82
Msex2.00881	retinol dehydrogenase 13-like	11.33	6.74	7.1	0.7	13.52	8.86	4.04	6.8	2.46	3.74	8.63	7.2	6.56	0.46	0.73	4.66	8.25	2.38	7.22	16.17	16.38	19.88	22.85	11.74	24.57	16.82	27.09	18.32	15.29	12.23	10.5	1.34	1.95	0.98	1.83	2.83	0.93	6.37	4.96	2.27	1.94	4.64	11.83	1.67	4.31	0.96	3.35	3.15
Msex2.00882	patj homolog	2.4	2.15	2.4	0.65	0.29	0	0	0.93	1.14	0.14	1.4	2.83	2.01	0.1	0.48	2.23	7.62	0.68	11.05	4.91	0.1	1.84	0	0.62	1.52	1.53	0.57	0.19	1.05	0.45	1.94	0.34	0.86	1.82	3.1	2.17	2.04	3.48	1.72	1.17	1.84	2.23	1.01	0.84	0.32	0.54	0.09	9.5
Msex2.00883	atlastin-like	20.36	19.67	18.77	12.55	11.99	8.37	46.33	15.05	29.52	15.95	9.06	9.01	9.17	1.37	4.24	39.68	16.88	6.56	9.34	0.19	4.64	9.1	2.2	6.93	5.24	5.2	7.89	4.84	6.5	8.26	3.14	4.97	10.02	10.11	14.11	54.3	13.39	9.59	13.66	8.73	14.63	16.13	14.6	8.64	8.27	9.98	9.19	8.58
Msex2.00884	acyl-CoA Delta(11) desaturase-like	0	0	0	0	0	0	0	0	0	0	0	0.08	0	0.04	0.13	0.12	0.03	0	0	0	0.18	0.17	0	0	0.11	0	0	0	0.28	0	0	0	0	0.06	0.17	0.04	0	0	0.11	0	0.21	0.05	0	41.4	110.99	12.98	13.33	2.26
Msex2.00885	atlastin	40.41	28.16	39.86	26.12	9.81	6.63	16.36	18.99	54.93	23.87	25.55	17.86	15.7	3.32	6.3	27.72	41.4	53.25	58.49	11.38	15.29	23.34	4.85	4.47	54.12	24.53	48.64	17.37	18.25	16.99	12.25	15.53	10.1	9.46	2.16	4.16	5.27	42.68	31.86	39.63	46.84	40.12	12.78	7.91	3.09	16.38	6.9	20.23
Msex2.00886	viral IAP-associated factor homolog	64.79	52.55	58.01	13.95	93.16	55.08	83.77	8.78	15.26	12.42	4.61	47.62	46.42	1.96	6.93	29.5	46.42	11.59	51.38	81.85	163.25	116.44	174.75	68.14	85.58	98.48	54.61	88.56	122.51	68.49	92.83	37.1	27.01	20.96	25.73	34.85	26.16	9.45	13.32	12.72	36.9	56.51	98.97	14.88	35.3	27.05	44.84	30.55
Msex2.00887	integrator complex subunit 1	4.64	3.69	3.69	0.39	1.35	0.78	1.42	1.12	2.2	2.02	4.5	1.26	1.2	0.24	0.65	5.93	9.91	2.27	12.23	1.5	1.69	1.66	1.26	0.14	8.31	1.93	4.3	1.15	1.29	0.92	1.47	0.73	1.7	1.16	0.53	1.54	1.28	5.22	2.71	3.32	1.09	2.4	1.32	0.57	0.6	1.29	0.58	4.22
Msex2.00888	ATP synthase-coupling factor 6, mitochondrial	1264.85	1116.77	903.98	76.01	4131.99	6636.09	2879.85	679.92	704.08	574.28	385.32	133.96	233.56	21.45	15.44	165.37	424.14	400.07	388.11	1167.49	1070.11	1975.93	3669.65	2865.23	258.04	939.09	478.44	1411.79	1300.73	1286.65	1566.13	472.98	198.38	42	51.45	150.22	85.83	106.42	134.6	119.3	115.67	182.51	2062.03	435.64	5653	435.48	3129.41	80.46
Msex2.00889	AMP deaminase 2	19.09	25.52	15.74	8.41	4.18	5.49	15.29	17	107.78	88.96	50.17	65.73	80.27	6.3	7.11	24.87	57.01	46.08	64.16	2.93	6.17	16.36	16.72	9.31	74.71	41.06	72.59	29.63	47.19	38.1	28.31	22.85	20.31	28.11	17.26	52.88	41.05	20.31	81.87	106.89	19.62	39.89	13.08	9.72	2.49	159.69	88.8	6.96
Msex2.00890	AMP deaminase 2-like	0	0	0	0	0	0	0	0	0.05	0	0.07	0.02	0.03	0	0	5.82	0.15	0.14	0.02	0	0	0	0.27	0	0.04	0.17	0.03	0	0.1	0.12	0	0	0.05	0.05	0	0.1	0.16	0.04	0.36	0.19	0	0	0	0.03	0	0.24	0	214.82
Msex2.00891	ribosome-releasing factor 2, mitochondrial	6.25	4	3.5	0.55	5.01	4.31	3.68	1.74	2.91	2.81	3.01	5.04	5.54	0.32	0.52	3.78	16	2.88	18.7	12.2	11.04	7.44	2.64	2.75	14.6	8.4	8.18	9.1	12.72	7.86	4.25	1.47	2.66	3.36	0.58	4.24	2.87	5.38	5.18	15	1.86	3.57	3.79	0.79	1.23	1.43	1.55	6.24
Msex2.00892	5'-3' exoribonuclease 2 homolog	26.58	26.34	14.12	4.25	3.14	7.42	1.09	7.04	16.72	24.22	12.8	50.19	20.31	8.47	24.68	32.43	48.31	16.31	52.64	18.1	7.16	8	5.23	6.95	31.41	14.56	9.26	6.1	9.28	4.51	3.23	7.06	21.67	59.46	26.46	30.55	42.9	19.48	21.23	17.27	16.22	11.94	2.52	3.42	1.16	13.41	5.61	34.54
Msex2.00893	thyroid transcription factor 1-like	5.06	4.46	3.01	2.05	0.75	2.44	0.98	0.77	3.29	1.11	2.03	0.02	0	0	0	0.12	0.03	0	0.23	0.32	0.49	1.98	0	0	0.22	0	0.33	0	0	0	0	0	0	0	0.07	0.12	0	0	0	0	0	0	0	0	0	0.04	0	0.47
Msex2.00894	peptidyl-prolyl cis-trans isomerase FKBP65-like	12.81	9.85	9.14	1.21	5.01	4.24	3.06	0.65	3.21	0.68	1.28	9.62	9.67	1.25	3.1	21.6	14.04	3.11	7.88	18.55	9.46	5.01	3.29	1.66	10.39	7.57	5.16	5.06	5.69	3.87	9.18	3.66	6.26	10.19	18.21	10.02	5.93	10.44	4.76	18.49	3.24	5.46	4.31	3	0	2.82	0.42	10.66
Msex2.00895	uncharacterized LOC106135256	5.05	3.04	3.27	0.82	4.2	4.81	4.37	3.07	3.78	2.51	1.45	6.9	3.64	0.22	0.49	14.38	11.59	1.74	12.61	18.02	14.04	6.1	1.6	1.61	9.29	8.7	2.51	7.07	9.68	4.96	3.33	0.92	1.04	1.44	1.42	5.96	1.75	0.64	2.33	1.51	2.18	2.54	2.11	0.93	2.18	0.66	0.72	669.73
Msex2.00896	putative phospholipase B-like 2	7.83	8.67	5.73	1.98	3.86	7.62	12.25	10.91	26.09	31.89	18.19	40.31	10.04	4.51	17.38	106.49	53.78	39.82	36.04	14.31	14.09	3.83	1.46	1.98	38.7	11.22	4.13	1.9	1.77	1.88	1.29	6.44	19.89	25.17	16.76	15.87	17.5	6	10.55	12.23	7.13	8.92	4.77	1.85	1.85	5.35	5.92	23.67
Msex2.00897	adaptor related protein complex 2 sigma 1 subunit	39.82	23.92	24.49	11.36	26.66	9.18	23.14	13.06	24.64	37.55	3.86	24.1	43.92	8.84	39.2	47.38	46.35	15.46	48.22	121.27	61.87	44.77	26.95	40.02	24.07	30.14	8.7	26.17	21.55	16.75	29.79	27.25	25.9	16	31.87	12.98	14.35	9	12.4	10.76	9	22.55	48.73	4.27	8.72	11.38	14.15	31.15
Msex2.00898	hippocampus abundant transcript 1 protein	2.37	3.87	2.6	3.13	0.16	0.26	0.9	1.69	2.16	3.52	4.52	1.59	2.14	0.27	1	2.34	4.46	3.9	6.31	9.5	2.92	2.96	0.97	2.73	2.45	3.57	7.31	4.93	5.25	6.34	3.12	1.92	3.91	2.64	4.5	2.17	1.76	9.17	4.79	5.75	1.87	2.42	0.94	0.96	0.23	1.66	0.87	2.27
Msex2.00899	muscle M-line assembly protein unc-89-like	8.75	8.39	5.85	0.48	0.74	1.43	0.67	0.27	1.4	1.44	4.23	4.11	2.69	0.32	0.46	6.83	19.74	0.8	30.36	20.13	6.84	4.69	1.23	0.58	3.4	4.16	1.06	3.13	0.93	2.75	0.72	0.19	0.39	1.01	1.4	1.51	2.67	0.42	0.28	0.32	2.33	5.42	4.82	0.24	0.09	0.77	0.25	70.28
Msex2.00900	putative tyrosine-protein kinase Wsck	4.33	4.54	2.6	1.42	0.62	0.26	0.5	0.45	2.67	1.07	4.52	2.19	3.07	1.26	1.84	7.85	3.86	1.19	4.46	0.78	0.86	1.53	0	0.2	1.27	0.83	1.69	0.42	0.41	0.42	0.46	1.09	1.06	4.28	4.94	1.43	1.94	1.99	1.86	1.6	6.04	3.13	0.43	1.27	0	7.82	1.3	10.47
Msex2.00901	RNA-binding protein Nova-2	11.99	11.53	18.27	18.34	2.09	0.69	2.24	12.39	45.96	23.59	32.82	52.42	22.16	0.84	2.5	12.58	24.57	48.4	17.85	0.94	4.73	14.62	1.93	1.99	35.49	31.98	19.76	11.72	20.05	15.43	17.73	3.33	3.68	6.27	2.46	17.47	16.12	62.34	51.34	66.13	32.65	24.83	10.48	13	2.07	4.8	1.3	21.23
Msex2.00902	protein YIF1B-B	25.39	15.88	16.91	5.58	5.75	7.41	9.09	18.84	32.23	44.6	10.82	38.63	27.91	9.04	16.01	43.17	52.24	29.3	45.94	24.21	18.59	17.64	5.62	9.85	57.26	14.95	36.56	18.66	16.74	12.28	16.34	12.85	20.17	27.34	13.95	24.28	24.72	33.58	23.57	33.05	20.31	33.27	11.09	4.58	1.04	16.53	7.98	43.71
Msex2.00903	transmembrane protein 179	6.53	6.75	5.93	3.63	4.32	2.28	4.45	2.81	20.4	10.21	7.15	3.71	2.84	2.7	6.17	21.55	29.71	12.91	33.62	7.54	8.04	2.22	1.2	4.72	21.24	3.09	11.19	0.56	2.27	1.92	1.8	9.33	7.28	16.94	7.42	4.46	6.17	46.05	18.03	28.5	9.44	14.18	3.26	4.82	2.2	7.52	4.04	11.09
Msex2.00904	zinc finger protein 567-like	4.77	4.7	3.21	1.51	2.6	1.25	2.96	3.06	6.43	7.26	5.25	3.04	2	0.49	1.01	8.52	45.92	2.56	58.53	13.73	3.58	2.75	0.23	1.06	5.46	2.69	2.03	1.13	1.7	1.11	1.16	0.95	3.62	7.1	3.54	6.01	4.29	6.69	5.9	6.22	2.07	3.72	1.27	1.38	1.17	2.81	1.52	26.3
Msex2.00905	serine/threonine-protein kinase D1	3.09	3.03	2.67	1.44	0.81	0	0	0.98	2.88	1.41	0.87	1.13	0.55	0.1	0.19	1.63	5.11	1.7	6.31	1.22	1.35	0.93	0.9	0	5.12	2.2	2.68	0.28	1.67	0.73	0.3	0.17	1.88	2.24	0.14	0.98	0.47	4.71	1.68	2.61	1.98	2.39	0.14	0.08	0.16	0.27	0	1.91
Msex2.00906	serine/threonine-protein kinase D1	34.78	20.98	16.62	19.89	1.07	0.88	7.74	7.7	17.57	17.4	24.05	0.83	0.78	0.18	0.39	8.11	22.75	3.18	30.04	2.41	5.33	5.15	0	3.65	13.54	9.55	5.27	1.73	1.4	0.85	1.39	0	5.81	2.16	0.67	0.34	1.49	7.07	2.75	1.74	9.61	6.59	6.3	0.47	0	1.25	0	7.08
Msex2.00907	juvenile hormone esterase 1	15.7	7.02	2.58	1.68	6.92	3.73	4.93	0.16	4.33	4.12	2.33	7.52	63.42	29.88	1.55	32.27	19.68	135.55	36.1	0.03	1.12	15.39	2.6	5.54	1.26	0.45	2.13	16.42	1.75	4.54	12.83	15.57	0.03	0.19	1.65	3.98	18.21	99.71	16.16	92.31	5.72	25.63	10.32	9.59	4.05	0.41	0.13	0.78
Msex2.00908	juvenile hormone esterase-like	0.21	0.27	0.14	0.01	0	0	0	0.16	0.18	0.04	2.36	1.47	9.18	0.2	0.05	0.37	0.23	0.16	0.41	0	0	20.64	88.74	18.27	16.1	0.37	21.14	72.34	0.53	1.21	0.35	0.2	0.09	0.17	0.55	0.59	0.41	0.33	0.28	0.6	0.31	0.18	0.07	0.15	0.38	0.27	0	0.32
Msex2.00909	juvenile hormone esterase-like	0.19	0.36	20.69	0.04	0	0	0	0.18	0.32	0.23	2.32	0.69	0.4	0.08	0.18	0.19	0.36	0.34	0.38	0.52	0	0.08	0.3	0	0.26	0.13	0.16	0	0	0.11	0.22	0.15	0.03	0.63	0.88	1.07	0.8	0.61	0.64	0.41	0.3	0.27	0	0.02	0	0.43	0	0.55
Msex2.00910	juvenile hormone esterase-like	56.64	55.25	26.01	11.36	25.62	32.79	29.6	36.68	259.53	295.47	139.96	102.46	622.45	22.75	1.5	4.7	4.63	1.41	3.29	0.17	8.31	76.87	21.39	31.14	28.94	8.03	139.68	238.59	17.89	41.56	13.32	0.33	0.65	0.46	0.21	1.16	0.18	175.68	6.13	11.17	5.58	5.88	2.23	25.86	2.62	2.3	1.1	0.23
Msex2.00911	esterase B1-like	0	0.04	0.11	0.22	0.28	0.29	0	0	0.21	0.28	0.21	0.22	0.1	0	0	0	0.46	0.42	0	0	1.29	5.6	0.39	1.89	12.67	5.44	11.05	5.48	6.39	6.59	6.05	6.3	11.5	14.4	11.5	4.13	1.1	0.19	0.09	1.13	0.07	0.3	0.26	0	0	0	0	0
Msex2.00912	uncharacterized LOC106100933	1.27	0.84	0.63	0.57	0.27	0.34	0.27	0.31	1	2.43	1.04	0.31	0.31	0.11	0.11	0.17	0.91	0.12	1.17	0.19	0.62	0.2	0	0.17	0.45	0.27	0.38	0.03	0.22	0.24	0.05	0.37	1.46	1.66	0.52	0.52	0.18	0.21	0.25	0.13	0.41	0.35	0.1	0.06	0	0.04	0	1.06
Msex2.00913	copper transporter	7.85	11.25	10.24	24.33	15.58	7.74	2.62	16.17	85.19	36.12	15.81	20.63	24.04	16.86	30.82	7.06	59.16	36.15	8.66	1.43	28.17	16.31	6.11	1.48	90.75	18.95	166.05	37.35	52.85	19.7	59.15	220.59	269.73	484.41	158.82	103.21	1.68	171.88	47.17	61.99	75.39	77.03	18.02	3.96	0	3.83	0.84	166.05
Msex2.00914	paired box protein Pax-1	3.55	2.51	3.28	0.78	0	0	0	0.82	3.23	0.85	0.32	0.86	0.25	0.06	0.38	1.1	1.22	35.99	4.49	0.26	0	0.27	0	0	0.95	0.76	0	0.28	0	0	0.44	0	1.61	1.28	0.07	0	0.11	0.71	56.18	16.9	3.64	2.31	0.6	0.15	0	0.2	0	0
Msex2.00915	pinin	22.11	17.16	12.3	5.38	12.59	5.9	13.28	3.11	9.26	11.01	2.38	25.84	17.72	2.24	4.39	29.8	36.51	12.42	27.36	70.6	30.45	35.4	14.08	7.71	13.48	33.15	5.67	17.85	19.78	13.59	15.04	18.96	23.76	19.1	33.2	25.51	40.68	6.2	7.95	6.97	11.5	10.5	18.92	4	6.62	4.55	7.58	25.11
Msex2.00916	ADP-ribosylation factor-like protein 2	15.46	13.43	14.96	4.46	21.99	29.02	48.55	20.54	22.39	45.06	16.14	9.35	5.55	3.8	6.77	64.67	25.11	10.73	21.02	203.87	76.78	33.6	35.11	18.02	21.29	51.15	12.39	27.5	29.45	24.79	28.66	65.31	118.4	29.75	36.31	18.17	32.91	15.02	7.04	14.19	6.22	8.67	27.49	4.86	13.09	7.85	30.15	35.6
Msex2.00917	protein kinase C	4.12	5.69	2.51	1.6	0.43	0.86	0.94	1.25	4.24	2.27	3.32	5.09	3.65	0.48	1.25	4.28	7.87	3.28	8.29	0.51	1.86	2.47	0.47	0.94	2.99	1.25	7.12	0.76	0.84	1.31	0.57	0.93	1.33	4.96	4.12	3.79	4.21	10.65	7.66	6.69	3.93	3.85	0.78	2.96	0.1	3.53	0.3	15.54
Msex2.00918	protein serrate	15.03	11.46	14.65	5.62	1.97	3.06	2.66	1.9	3.71	3.65	6.6	0.27	0.22	0	0.01	2.23	1.71	2.56	2.42	2.7	3.55	1.14	0.74	0.82	2.07	0.38	1.22	0.14	0	0.23	0.07	0	0.08	0.01	0.07	0.02	0.02	1.69	4.5	2.78	4.28	9.06	4.42	0.29	0.3	0.12	0.09	0.13
Msex2.00919	neurogenic protein big brain-like	1.68	0.3	0	0.19	0	0	0	0	0.13	1.03	2.56	0	0	0	0.07	0.59	0	0.14	0	0	0	0	0	0	0.38	0	0	0	0	0	0	0	0	0	0	0	0	0	0	0	0	0	0	0	0	0	0	0.63
Msex2.00920	cullin-4A	16.73	18.01	15.45	7.63	4.99	7.9	5.73	8.37	24.43	15.46	11.02	40.7	37.7	7.34	13.05	27.53	45.55	13.82	43.21	14.76	18.62	17.25	7.1	4.73	44.84	20.87	22.58	15.89	18.78	17.36	17.12	13.83	22.37	42.79	23.16	32.05	23.83	21.49	22.2	23.57	17.78	24.59	9.29	12.41	4.78	20.36	8.16	59.87
Msex2.00921	mitochondrial intermediate peptidase	5.75	4.56	3.8	2.27	0.61	0.07	1.65	2.12	6.18	3.7	3.16	3.89	8.86	1.08	1.86	5.94	7.59	6.15	9.04	2.77	1.43	3.66	0	0.11	12.08	3.38	7.03	2.32	4.93	4.3	3.1	8.46	25.94	43.18	8.84	7.75	3.96	16.42	10.83	12.99	2.62	6.19	2.31	3.75	0.46	4.1	0.89	16.95
Msex2.00922	histone deacetylase 6	4.92	4.81	3.79	1.21	0.52	0.97	0.5	1.99	6.33	4.54	3.82	17.74	8.97	0.65	3.2	16.31	17.55	6.98	19.37	2.67	2.01	3.64	1.37	2.54	8.9	4.42	7.02	4.74	3.78	4.52	5.2	17.91	13.07	35.99	6.77	5.02	3.14	21.29	12.86	11.68	4.52	4.76	1.34	1.15	0.33	3.65	1.49	42.19
Msex2.00923	GPI mannosyltransferase 4	3.84	2.53	2.18	1.28	0.49	0.8	3.08	1.15	2.13	0.8	1.09	12.64	6.71	1.81	4.49	4.91	4.45	1.14	6.75	2.36	2.22	2.24	0.79	0.16	2.14	1.69	0.71	0.94	0.38	0.18	0.45	0.09	0.2	0.59	0.82	0.76	0.74	1.41	3.19	1.71	3.88	2.98	0.96	0.59	0	1.23	0.9	3.53
Msex2.00924	protein RRNAD1-like	3.15	3.13	2.14	0.51	3.97	6.84	7.71	1.03	1.22	2.27	0.68	12.37	5.58	0.2	0.42	2.25	6.52	0.81	6.92	49.42	18.75	7.69	26.89	8.5	6.35	13.72	3.03	5.27	8.53	3.58	5.64	2.71	0.98	1.62	2.11	4.23	3.14	0.14	2.05	0.81	3.48	3.15	10.32	0.04	0.26	0.32	0.56	0.78
Msex2.00925	peptidyl-alpha-hydroxyglycine alpha-amidating lyase 1-like	7.12	6.72	4.48	3.91	3.7	3.89	4.82	3.85	7.58	5.55	5.04	5.99	2.88	2.75	4.08	17.17	12.15	2.59	12.98	12.56	9.03	4.18	1.5	1.18	7.74	3.34	2.58	2.04	0.83	1.12	1.44	1.89	1.82	2.23	2.73	3.8	4.6	21.38	9.12	7.02	24.99	10.04	3.34	1.71	1.12	3.52	1.23	14.76
Msex2.00926	uncharacterized LOC101741379	52.17	56.12	32.44	22.76	14.97	23.47	24.13	31.98	69.05	100.33	26.07	132.58	90.78	23.25	56.07	77.33	92.56	38.74	94.34	25.93	45.02	81.5	17.72	18.42	99.54	74.03	48.45	47.92	63.61	49.47	41.85	47.33	73.33	162.02	83.42	126.14	120.88	68.94	76.76	57.77	56.19	63.24	29.92	45.7	58.87	79.8	32.71	166.25
Msex2.00927	uncharacterized LOC101741240	107.88	58.77	38.71	48.03	90.97	101.42	19.71	27.49	24	13.74	17.33	0.61	0.33	0.05	0.19	1.12	1.6	0.52	0.35	2.36	35.48	37.11	45.14	51.2	2.69	18.54	3.44	0.48	1.13	8.41	0.24	1.02	0.2	0.61	3.79	1.05	0.16	0.74	2.31	0.61	15.39	4.39	5.9	10.1	33.3	95.13	203.22	1.37
Msex2.00928	chromatin accessibility complex protein 1	31.23	28.41	24.03	1.84	45.97	28.3	17.22	2.14	8.42	6.51	1.83	6.81	9.35	1.09	1.75	16.51	20.57	4.03	28.31	228.53	53.83	26.56	106.2	25.65	33.66	33.31	3.45	40.48	20.41	7.2	22.79	11.66	14.97	10.57	36.82	18.78	9.63	3.19	9.02	6.57	3.63	7.55	17.18	2.43	33.95	1.14	3.03	64.14
Msex2.00929	arginine kinase	6576.77	5579.4	5288.32	279.12	1151.66	5187.1	192.34	1340.6	1824.59	1942.42	1688.47	28.56	34.14	16.44	29.93	304.13	733.75	208.27	1008	714.07	189.58	1418.28	423.16	723.55	735.62	271.81	1669.49	1247.45	642.94	1127.1	1414.23	1170.86	541.62	587.57	600.85	81.07	225.89	278.98	382.49	384.07	217.32	356.8	193.37	15214.5	11356.8	5586.92	4323.45	359.38
Msex2.00930		0.36	0.31	0.48	0	0	0	0	0.12	0.2	0.61	8.32	0.61	0.45	0.22	0.16	0.45	0.23	0.32	0.2	0	0.09	0.22	0.12	0.14	0.18	0.67	0.13	0.09	0.14	0	0	0	0.66	0.53	2.22	0.62	0.56	0.54	0.43	0.53	0.34	0.24	0.06	0.3	0.96	0.32	0.16	7.82
Msex2.00931		2.86	1.36	2.39	0	9.05	4.02	0	0	0.48	1.75	4.4	0	0	0	0	1.88	0.71	2.25	0.2	0	0	0.56	0	0	0.12	0	0	0	0	0.55	0	0	0	0	0	0.17	0.54	0.04	1.8	1.42	0	0.32	0.82	1.44	11.35	0.19	3.8	126.41
Msex2.00932	1,2-dihydroxy-3-keto-5-methylthiopentene dioxygenase	8.35	4.96	4.78	2.26	6.78	8.29	13.74	2.77	8.84	4.95	3.7	37.27	115.39	14.31	18.78	27.28	7.77	10.67	6.04	10.86	11.99	30.59	11	17.32	9.82	10.76	9.16	14.91	13.2	11.11	10.26	6.56	16.35	15.61	35.46	14.5	19.53	7.3	15.81	11.43	11.3	44.79	23.72	5.22	8.67	7.2	6.47	37.41
Msex2.00933	uncharacterized LOC106129825	10.69	7.28	7.35	13.3	3.92	7.11	3.79	6.46	32.76	21.37	13.53	25.15	5.84	1.16	1.06	10.35	14.57	10.55	12.87	18.09	14.34	7.57	1.81	2.68	8.74	6.72	3.73	2.97	4.46	4.98	14.64	4.31	4.8	8.92	11.72	9.47	16.34	6.45	24.72	26.7	17.48	4.68	2.77	0.35	0	1.13	0.81	12.09
Msex2.00934	EF-hand calcium-binding domain-containing protein 1-like	0.54	0	0.11	0.03	0.26	0	0	2.05	1.21	17.56	0.81	0.31	0.03	0	0	0	0.18	2.19	0.05	0	1.72	0.81	0.6	0	0.12	0.39	0	0	0	0	0	0	0	0.09	0.04	0	0.09	0.05	0	0.07	1.78	1.56	2.03	0	0	0	0	0.32
Msex2.00935	epidermal retinol dehydrogenase 2-like	362.04	274.68	346.46	6.67	113.15	120.92	259.25	3.21	8.4	13.33	13.65	118.77	52.91	78.56	95.3	161.56	68.29	114.83	82.13	8.8	102.61	320.76	240.3	262.38	169.94	282.66	267.72	833.35	382.77	459.86	986.92	471.5	162.73	124.28	6.41	39.11	20.12	16.47	14.29	12.04	18.1	13.31	20.56	17.38	44.07	20.05	64.08	0.76
Msex2.00936	short-chain dehydrogenase/reductase family 16C member 6-like	51.65	27.42	29.24	25.08	20.53	6.61	31	10.99	35.27	14.85	17.76	18.17	12.67	0.67	0.63	4.82	31.55	11.09	26.11	8.21	39.58	9.97	2.09	3.75	8.83	18.19	0.7	2.31	5.13	0.44	0.72	1.11	1.28	1.11	6.34	8.75	16.89	1.43	21.51	17.22	186.33	11.39	11.02	2.01	2.23	6.78	7.35	11.87
Msex2.00937	oxysterol-binding protein-related protein 2	3.61	2.2	0.16	0.03	0	0	0.27	1.04	8.01	3.43	1.77	0	0	0	0	0	0.23	0.26	0.3	0	2	2.54	0	0	0.15	0.76	0	0	0	0	0	0	0	0.02	0	0	0.23	0	0.53	1.39	0.04	0	0	0.08	0	0.03	0	0.43
Msex2.00938	oxysterol-binding protein-related protein 1-like	2.5	3.75	1.96	0.87	1.1	1.11	1.58	1.89	5.66	4.63	4.39	0.96	0.67	0.12	0.42	5.59	20.67	2.51	23.55	8.59	2.24	3.06	0.11	0.42	5.07	2.2	3.56	0.3	0.64	1.36	1.28	1.29	4	2.56	0.97	1.18	1.75	3.26	2.35	2.71	3.09	2.76	2.6	0.3	0	0.87	0.76	13.64
Msex2.00939	17-beta-hydroxysteroid dehydrogenase 13	0.02	0.05	0	0	0	0	0	0	0	0.1	0	0	0	0	0	4.08	0.12	0.05	0.08	0	0	0	0	0	0	0	0	0	0	0	0.13	0	0	0	0.19	0.16	0	0	0.07	0	0	0	0	0	0.52	0.02	0.14	82.61
Msex2.00940	armadillo repeat-containing protein 3	0.21	0.35	0.16	0.09	0.18	0	0	0.25	0.38	0.48	0.78	0.31	0.4	0.1	0.16	1.95	0.78	0.23	1.09	0.33	0.23	0.18	0	0.06	0.55	0.29	0.23	0.16	0.07	0.12	0.11	0.13	0.12	0.34	1.41	1.32	0.67	0.19	0.41	0.42	0.2	0.29	0.07	0.13	0	0.32	0	21.6
Msex2.00941	acetylcholinesterase	4.3	2.76	2.74	0.63	0.22	1.26	0.52	0.6	1.74	0.96	1.59	1.79	1.86	0.39	2.23	3.35	3.67	2.24	3.55	1.11	2.36	2.4	0.36	0.91	22.25	4.07	8.01	1.72	3.9	2.83	2.12	7.86	7.28	17.04	7.55	9.42	6.9	5.42	4.22	15.56	2.21	1.5	0.68	0.26	0.06	1.18	0.16	4
Msex2.00942		0	0	0	0	0	0	0	0	0	0	0	0	0	0	0	0	0	0	0	0	0	0	0	6.69	0.57	5.48	12.37	35.8	23.59	44.09	61.72	31.85	0	0.94	0	0	0	1.23	0	0	0	0	0	0	0	0	0	1.88
Msex2.00943	peroxiredoxin-6-like	0	0	0	0	0	0	0	0	0	0	0	0	0	0	0	0	0	0	0	0	0	1.14	0	0	1.72	4.75	7.51	20.68	14.86	37.07	51.62	40.32	0	0.61	0	0	0	0.53	0	0	0	0	0	0	0	0	0	2.85
Msex2.00944		0.17	0.15	0.09	0.1	0	0	0	0.08	0.12	0.03	2.11	0.48	0.22	0.02	0.02	4.34	0.39	0.36	0.13	0.24	0	0.05	0	0	0.08	0.22	0.4	0.19	0	0.04	0	0	0.14	0.29	0.8	0.88	0.48	0.61	0.59	0.43	0.26	0.06	0.07	0	0	0.08	0	174.32
Msex2.00945	nicotinic acetylcholine receptor subunit alpha 6	1.02	0.43	0.15	0	0	0	0.09	0.1	0.46	0.79	0.36	0.08	0.03	0.01	0	0.16	0.14	0.02	0.16	0.12	2.72	1.1	0	0	0.07	0.03	0	0.02	0.04	0.02	0.14	0	0.02	0.12	0.1	0.05	0.02	0.05	0.02	0.06	0.04	0	0	0.02	0	0.06	0	2.07
Msex2.00946	uncharacterized LOC106140354	0.95	2.19	1.3	1.65	0	0	0	0.05	1.09	0.5	4.83	2.43	0.72	0.11	0.12	1.55	0.71	0.6	0.83	1.93	0.4	0.77	0	0	1.08	0.72	2.8	0.26	0	1.16	1.87	0.96	1.31	1.52	5.35	5.47	7.5	3.08	5.85	1.7	1.79	0.96	0	0	0	0.6	0	35.88
Msex2.00947	mediator of RNA polymerase II transcription subunit 27	5.35	4.44	3.34	1.55	2.73	1.82	3.89	1.39	2.78	2.71	0.59	4.56	2.88	0.92	1.94	6.82	15.72	1.78	22.75	31.63	6.01	5.23	2.55	1	9.84	8.56	5.08	4.6	5.23	4.91	3.01	8.49	14.25	9.86	8.25	5.11	3.5	2.65	2.17	2.1	2.69	2.72	3.09	0.91	1.71	2	2.69	7.25
Msex2.00948	Williams-Beuren syndrome chromosomal region 16 protein-like	7.24	6.22	4.71	0.54	13.63	5.3	8.59	4.08	4.96	5.22	5.26	5.62	6.51	0.47	1.19	6.61	15.56	2.74	13.12	40	32.37	13.48	17.33	9.6	16.23	18.74	5.42	14.43	18.23	6.86	8.38	4.57	7.25	2.89	1.38	7.14	2.29	2.77	2.19	3.05	2.32	5.05	10.88	1.72	3.84	0.47	2.51	8.57
Msex2.00949	centromere/kinetochore protein zw10 homolog	8.9	6.33	5.24	2.6	7.92	4.86	9.67	8.77	15.66	29.4	5.17	22.54	16.46	7.77	18.71	55.76	28.23	8.16	30.97	34.74	26.84	20.56	10.6	9.75	14.4	22.68	5.33	17.23	21.88	9.12	16.05	14.75	33	39.82	31.41	28.85	19.26	11.64	11.67	18.67	9.28	9	6.23	5.71	7.33	11.24	13.71	81.62
Msex2.00950	uncharacterized LOC106132220	18.99	13.75	9.96	2.77	2.05	4.73	9.91	10.6	19.97	21.6	2.31	25.22	20.95	9.75	24.16	70.26	70.49	18.54	69.95	51.19	33.39	35.59	10.67	1.68	18.81	38.49	7.17	35.93	41.97	18.87	29.91	18.44	65.19	54.29	36.59	27	25.75	15.99	24.09	22.05	10.78	14.81	8.7	6.15	2.41	15.57	11.49	155.15
Msex2.00951	signal sequence receptor beta subunit	52.63	25.85	34.4	31.65	36.86	25.42	47.19	33.24	43.55	36.38	21.81	17.73	29.01	22.74	11.07	67.68	72.83	40.55	42.63	363.02	410.49	243.97	197.29	78.13	144.53	95.87	156.27	231.46	138.75	73.14	118.4	13.68	24.39	10.09	7.7	37.71	14.2	33.82	28.12	71.79	11.87	44.39	66.4	11.96	19.93	9.32	12.01	9.92
Msex2.00952	CSC1-like protein 2	12.77	10.65	9.34	14.01	0.66	0.17	1.14	6.67	33.04	14.68	7.33	36.15	13.02	13.28	20.28	14.68	20.52	35.61	21.42	4.25	3.61	10.8	1.84	3.24	46.73	11.97	36.86	16.97	11.27	14.51	20.39	45.43	36.17	118.66	32.21	29.94	53.89	64.12	29.3	45.73	15.83	15.5	1.96	6.95	0.21	17.41	1.1	19.35
Msex2.00953	scm-like with four MBT domains protein 2	3.23	3.12	2.19	0.86	2.85	1.32	1.71	2.3	5.82	5.72	5.5	4.45	0.73	0.72	0.84	5.91	20.15	2.77	23.95	35.35	4.74	2.42	0	0.96	3.34	3.48	1.37	0.88	3.22	1.42	1.1	6.99	9.15	8.73	0.79	1.75	0.99	2.19	10.77	7.85	4.4	2.23	2.3	0.63	1.47	2.47	4.29	6.51
Msex2.00954	uncharacterized LOC106132980	0.08	0.03	0	0	0	0	0	0	0	0	0	0.04	0	0	0	1.06	0.06	0.05	0.16	0	0	0	0	0	0	0	0	0	0	0	0	0	0	0	0	0	0	0	0	0.16	0	0	0	0	0	0	0	390.16
Msex2.00955	neuroglian	38.5	34.03	30.62	12.31	2.69	3.84	4.74	14.02	29.43	15.4	18.19	12.98	12.2	8.3	7.99	67.61	36.55	9.5	31.61	1.6	4.1	7.49	0.67	1.17	9.68	4.79	4.99	1.8	1.46	2.33	2.24	1.41	4.15	11.06	13.56	10.15	4.26	20.54	12.7	6.96	22.35	33.1	9.98	6.28	0.67	15.2	1.94	57.68
Msex2.00956	protein shifted	2.23	1.84	2.7	1.08	5.14	8.34	37.53	1.81	4.09	6.33	7.75	31.63	10.97	4.36	4.34	30.72	9.61	4.69	11.89	15.63	9.06	4.94	2.14	6.04	16.1	7	11.82	5.68	4.19	5.11	3.86	51.79	15.4	6.67	7.79	6.49	1.74	9.96	1.91	2.6	13.14	9.53	15.37	7.56	25.28	11.09	32.15	19.29
Msex2.00957	DNA-binding protein Ewg	7.02	7.77	5.11	1.2	1.81	1.97	3.28	2.07	8.42	5.55	4.81	4.77	4.21	1.38	2.26	9.66	20.5	6.1	23.39	3.76	7.43	6.31	1.39	0.81	12.01	4.44	7.02	2.41	4.61	3.58	2.75	2.36	8.18	8.81	6.26	6.69	3.79	17.25	7.62	10.33	3.7	5.08	1.78	1.14	0.75	3.2	2.05	17.27
Msex2.00958	cytochrome c oxidase subunit 5A, mitochondrial	1649.91	1373.79	1326.94	127.49	3355.42	4846.98	1874.59	1273.8	1100.51	1139.12	715.57	196.83	254.14	49	48.83	206.83	600.61	588.73	434.22	853.65	1398.13	1827.75	1835.43	1926.9	1181.02	1100.35	1483.97	1450.3	1839.77	1771.78	1759.41	625.57	301.98	100.29	81.13	290.93	146.03	190.56	254.02	276.87	116.51	240.11	780.77	787.21	4930.9	600.05	2861.24	131.64
Msex2.00959	bifunctional arginine demethylase and lysyl-hydroxylase PSR	17.79	13.3	12.48	15.02	19.36	21.25	36.83	11.84	14.83	20.95	5.28	18.66	15.29	2.37	7.87	25.08	49.21	18.93	49.76	177.62	48.79	28.56	24.18	19.05	46.25	63.47	19.37	38.08	60.88	45.88	41.86	35.44	68.39	34.08	41.51	77.17	219.42	14.08	14.43	17.71	12.13	15.15	32.87	4.86	7.34	5.94	11.52	29.69
Msex2.00960	kinesin-like protein Klp10A	12.53	10.66	10.62	2.88	1.36	1.56	6.42	5.96	14.83	7.74	8.2	1.93	1.44	0.26	2.56	41.07	18.04	4.83	19.26	6.07	3.17	4.8	0.73	1.07	18.84	5.39	3.96	2.72	2.62	2.58	3.69	7.7	23	21.99	3.01	2.72	3.01	9.02	4.12	7.34	8.3	5.99	2.97	1.35	0.97	3.05	1.96	57.41
Msex2.00961	adenosine monophosphate-protein transferase FICD homolog	3.91	5.63	3.69	2.08	5.19	2.26	6.27	3.3	13.24	12.6	4.34	6.67	10.26	1.69	2.77	6.1	15.04	8.37	14.74	6.39	6.47	9.73	4.62	2.95	13.01	11.6	12.08	6.2	10.97	9.84	13.33	7.35	16.65	22.77	9.29	7.02	17.35	5.64	14.9	8.89	3.62	6.88	4.59	5.26	5.71	6.42	8.3	17.23
Msex2.00962	transmembrane protein 205	32.99	18.16	15.85	33.08	6.14	4.05	9.23	21.88	35.16	10.3	2.57	4.31	3.25	1.08	1.04	18.8	13.96	20.06	7.94	3.7	6.8	10.53	4.97	3.17	49.88	7.02	51.89	8.2	10.75	8.02	11.38	20.05	17.81	13.15	57.05	21.38	3.6	12.79	19.18	49.84	11.72	6.88	0.48	37.32	12.57	9.96	4.46	6.16
Msex2.00963	uncharacterized LOC101737288	0.03	0	0	0.17	0	0	0	0.04	0.02	0	0.14	0	0	0	0	2.05	0.03	0.11	0	0.06	0	0.06	0	0	0	0	0	0	0	0	0	0	0	0	0.37	0.05	0.05	0	0.19	0.12	0.04	0	0	0	0	0.03	0	71.86
Msex2.00964	zinc transporter 2-like	6.02	3.25	2.81	204.29	21.08	10.23	13.24	18.14	18.54	23.32	21.91	27.03	1.11	34.31	3.34	8.58	145.42	98.64	87.05	208.85	232.1	36.9	15.06	40.67	161.48	79.93	140.14	72.01	81.02	51.94	47.27	30.46	32.98	17.37	260.2	92.15	124.55	12.78	247.33	120.31	15.84	6.43	10.13	3.47	7.03	0.49	1.81	17.81
Msex2.00965	myrosinase 1-like	0.05	0.16	0.45	2.07	0.56	1.75	0	5.79	9.46	11.13	4.3	9.48	13.24	53.92	387.51	445.24	12.6	18.43	10.14	3.47	5.19	1.97	0.16	0.57	1.71	5.36	0.91	6.21	5.41	5.23	3.48	3.17	14.64	14.26	13.85	8.44	5.47	2.95	3.92	2.37	1.66	3.26	4.63	12.55	28.03	67.24	98.28	19.76
Msex2.00966	myrosinase 1-like	0.09	0.08	0.24	0	0	0.38	0	4.25	4.64	8.81	2.17	5.97	16.61	77.87	107.89	376.92	27.92	11.15	10.63	1.68	4.59	0	0.31	0.58	0.22	0.34	0.68	0.42	0.2	0.11	0	0.69	0.91	1.48	3.48	10.06	3.83	4.37	3.33	1.94	0.86	3.58	2.22	8.74	8.35	26.64	35.06	8.4
Msex2.00967	myrosinase 1-like	0	0	0	0	0	0	0	0	0	0	0	0.17	1.86	7.13	1.07	2.59	0.05	0	0	13.91	0	0	0	0	0	0.33	0	0	0.39	0	0.39	0.45	0	0.09	0.37	0.19	0	1.7	0	0	0	0.21	0.18	0.33	0	0.06	0	0.52
Msex2.00968	protein lethal(2)essential for life-like	0.41	0.63	0.21	0.3	0.33	3.44	6.31	16.08	55.64	52.85	37.52	0.07	0	0.34	0.33	0.72	6.47	9.81	7.78	7.27	1.11	0.4	0.29	2.84	0.06	0	1.78	0	0.22	8.47	0	1	5.1	2.99	0.73	1.76	0.54	12.82	32.31	30.18	0.16	1.87	1.97	4.35	11.21	116.96	284.76	3.33
Msex2.00969	protein lethal(2)essential for life-like	1.93	2	0.45	0.09	1.68	3.76	0.39	4013.56	1139.15	5997.1	9733.34	0.05	0.18	0.04	0.47	4.69	2.38	0	1.11	3.43	2.2	0.77	0	0	0.33	0	0.18	0	0	0.95	0	0	0.49	0.14	0	0.19	0.07	0.41	3.85	2.75	0	0	0	0.21	0.17	2.17	5.24	72.67
Msex2.00970	protein lethal(2)essential for life-like	3.04	1.25	3.89	0.33	4.85	4.95	5.58	65.93	63.96	105.93	121	0.09	1.35	2.48	25.45	17.54	15.23	3.56	24.99	168.52	6.91	9.28	4.01	4.1	0.72	2.58	0.88	0	1.21	3.67	0.6	0	0.94	1.54	2.12	1.1	0.72	1.14	1.91	2.23	3.15	5.71	10.62	11.13	17.34	682.78	1270.42	37.5
Msex2.00971	uncharacterized LOC106716039	37.81	14.59	63.45	0.27	6.57	14.36	0.98	85.46	145.73	301.29	170.35	857.69	1696.9	874	6557.36	10377.3	710.91	1659.59	1251.08	498.42	576.78	253.86	322.11	1032.93	75.44	913.53	53.55	215.32	32.5	132.94	36.63	6.87	30.74	12.95	67.36	265.11	269.24	825.83	187.56	184.1	89.88	222.52	554	151.78	386.79	1001.49	3016.02	758.77
Msex2.00972	uncharacterized LOC106709759	3.35	3.1	1.71	1.64	1.26	1.04	0.21	1.2	6.71	2.98	20.03	4.24	1.72	0.18	0.56	3.52	11.51	2.06	13.53	0	4.63	2.36	0	0	2.05	2.82	1.09	0.32	0.87	0.42	1.01	0.2	0.45	2.32	14.92	6.91	3.39	4.65	8.97	5.72	4.03	2.42	0.74	1.1	0	1.91	0.62	6.77
Msex2.00973	uncharacterized LOC101742245	0	0.09	0	0	0	0	0	0	0	0	0.24	0.4	0.09	0.11	0.09	7.81	0.44	0.77	0	0	0.21	0	0	0	0	0	0	0	0	0	0	0	0	0	0	0	0.04	0.1	1.2	1.05	0.13	0.06	0	0	0	0.2	0	324.4
Msex2.00974	probable G-protein coupled receptor 158	0.16	0.09	0.08	0	0	0	0	0.11	0.5	0.4	0.6	0.15	0.02	0	0	0	0.09	0	0.15	0	0	0	0	0	0	0	0	0	0	0	0	0	0	0	0.13	0.02	0	0.05	0	0.05	0	0.06	0	0	0	0	0	1.03
Msex2.00975	alpha-crystallin B chain-like	115.54	132.49	154.36	210.56	330.86	160.49	118.92	430.06	798.05	908.33	919.79	86.02	207.17	12.72	18.65	504.93	298.31	280.91	431.35	608.27	179.03	237.97	141.04	284.74	89.32	35.33	195.81	23.89	34.52	173.49	38.97	25.68	82.13	57.54	101.44	8.5	5.17	104.15	339	385.58	355.55	367.85	263.96	59.36	74.66	62.88	82.28	172.34
Msex2.00976	synaptonemal complex protein 1	0.04	0	0	0	0.05	0	0	0	0	0	0.58	0	0	0	0	5.02	0.07	0.25	0	0	0	0	0	0	0	0	0	0	0	0	0	0	0	0.03	0	0.03	0.03	0.06	0	0.33	0	0	0	0	0	0.16	0	410.49
Msex2.00977	alpha-crystallin B chain-like	25.17	13.41	5.42	0.16	7.64	11.28	26.74	99.86	155.96	172.13	63.93	33.74	33.98	65.72	37.14	14.93	3.08	0.46	0.07	50.19	302.46	35.3	41.65	93.82	64.25	54.44	51.23	24.26	0.75	6.25	9.36	0	2.02	0.36	1.31	1.02	0.16	289.63	2.06	12.45	0.06	0.26	0.54	6.01	7.75	2.62	4.88	61.46
Msex2.00978	uncharacterized LOC106124164	0.06	0.1	0	0	0	0	0	0.22	0.46	0.18	2.14	0.35	0.63	0	0.04	0	0	0	0.1	0.19	153.68	0.78	1.73	0.78	2.74	0	0.23	0.81	0	0.51	0	0	0	0.03	0.12	0.18	0.09	0.44	1	0.21	0.14	0.11	0	0.16	0	0.06	0	0
Msex2.00979	uncharacterized LOC106123915	0	0	0	0	0	0	0	0	0.03	0	0	0	0.03	0	0	0	0	0	0.04	4.13	51.81	0.12	0	0	4.49	0	0	0	0	0	0	0	0	0	0	0	0.02	0.05	0	0	0	0	0	0	0	0	0	0.17
Msex2.00980	uncharacterized LOC106112002	0	0	0	0	0	0	0	0	0	0	0	0	0	0	0	0	0	0	0	0	45.69	0	0	0	17.15	0	0	0	0	0	0	0	0	0	0	0	0.23	0	0	0.61	0	0	0	0	0	0	0	0
Msex2.00981	tripeptidyl-peptidase 2	16.19	13.37	10.9	4.63	1.08	0.25	2.18	1.74	6.16	2.88	3.29	9.34	6.58	1.69	1.33	8.73	27.32	8.37	31.16	6.66	3.25	6.12	0.73	1.65	35.04	9.5	16.63	5.23	5.46	4.35	4.4	5.78	3.68	8.54	1.46	4.2	4.58	26.53	7.79	9.21	5.99	8.42	2.17	5.46	0.68	19.53	2.58	11.18
Msex2.00982	mitotic spindle assembly checkpoint protein MAD2B	7.08	4.65	1.56	1.62	8.1	10.27	13.05	3	2.51	6.26	14.06	5.43	4.33	1.25	2.04	9.01	13.77	3.1	21.39	63.73	15.19	4.34	19.09	18.99	10.48	18.11	5.38	5.39	6	6.59	2.71	6.85	13.55	10.02	21.73	4.97	6.24	4.02	9.22	10.51	2.53	1.52	6.86	0.09	4.12	1.87	9.7	36.25
Msex2.00983	gamma-butyrobetaine dioxygenase	2.2	0.24	2.46	0.2	0.94	2.17	1.36	0	0.39	0.59	2.48	38.73	150.53	1.21	5.07	25.16	16.39	4.92	0.81	5.79	8.43	45.3	39.59	18.21	9.53	10.92	25.84	60.06	0.99	38.46	10.03	0.84	2.04	1.71	2.7	4.29	1.84	17.84	8.45	8.14	6.14	27.87	26.57	0.5	0	1.55	1.61	4.51
Msex2.00984	sulfite oxidase	3.92	3.13	2.68	1.07	1.32	0.73	1.68	0.99	3.33	1.76	3.54	8.84	11.91	1.16	2.1	7.58	14.93	12.95	17.93	5.72	4.08	9.01	1.8	2.35	16.7	9.93	21.04	12.21	13.75	12.13	13.65	10.32	13.81	12.82	6.35	10.63	5.03	55.6	18.29	28.45	2.36	4.59	3.49	3.4	2.55	3.25	1.87	19.92
Msex2.00985	peroxidase-like	0.39	0.73	0.3	0.21	0	0.39	0	0.14	0.22	0.45	0	0	0.04	0	0	3.6	8.56	0.12	37.57	6.6	0.39	0.19	0	0	0	0	0	0	0	0	0	0	0	0	0	0.04	0	0	0.12	0.1	0	0	0	0	0	0	0	57.37
Msex2.00986	peroxidase-like	0.63	0.48	0.27	0.18	0.58	0.16	0.47	0.94	3.77	1.46	2.08	0.45	0.61	0.1	0	1.57	1.57	0.38	5.25	2.94	1.64	0.51	0.4	0.16	1.77	2.07	1.19	0.52	1.09	0.51	0.9	1.38	0.04	0.01	1.45	1.67	0.67	0.66	2.38	0.68	0.51	0.51	0.48	0.11	0.14	0	0	13.91
Msex2.00987	atrial natriuretic peptide-converting enzyme	0.47	0.31	0.01	0.06	0.01	0	0	0.27	0.53	0.55	1.49	0.26	0.29	0.02	0.04	0.05	0.25	0.47	1	0.09	0.62	0.26	0	0.18	0.08	0.06	0.14	0.02	0	0.06	0	0	0	0.19	0.29	0.36	0.22	0.13	0.32	0.3	0.08	0.11	0.01	0.05	0	0.05	0.02	0.41
Msex2.00988	gamma-1-syntrophin	3.17	2.64	3.15	1.2	0.28	0	0	2.79	6.75	3.44	4.89	1.09	0.33	0.14	0.26	4.79	9.04	3.11	9.78	1.69	3.61	1.35	0	0	2.74	0.63	0.75	0.23	0.37	0.33	0.55	0.21	0.76	0.85	0.7	0.67	0.46	3.7	4.28	5.79	1.3	1.48	0.66	0.34	0	0.61	0.44	2.64
Msex2.00989	Down syndrome cell adhesion molecule-like protein Dscam2	0.18	0.32	0.27	0	0	0	0	0.92	2.03	2.74	0.41	0	0	0	0	0	1.57	0	2.14	0.33	0	0	0	0	0	0	0	0	0	0	0	0	0	0	0	0	0	0	0.45	0	0	0	0	0	0	0	0	0
Msex2.00990	Down syndrome cell adhesion molecule-like protein Dscam2	0.73	0.23	0.02	0	0.07	0.16	0.32	2.83	5.2	2.6	3.28	0	0	0	0	0	2.28	0	4.23	0.19	0.41	0.6	0	0	0	0	0	0	0	0	0	0	0	0.01	0.01	0	0.02	0.02	0.39	0.28	0	0	0.06	0	0	0.01	0	0.03
Msex2.00991		0.29	0	0	0	0	0	0	0.86	1.66	0	2.68	0	0	0	0	0	0.73	0	3.34	0	0	0	0	0	0	0	0	0	0	0	0	0	0	0	0	0	0	0	0.74	0.58	0	0	0	0	0	0	0	0
Msex2.00992	uncharacterized LOC106141364	3.37	0.77	1.14	1.08	0	0	0	1.28	7.07	6.88	6.87	2.73	1	0.1	0.75	5.28	3.64	6.81	3.85	1.37	5.06	1.96	0	0	4.24	2.72	0.46	0	1.6	0.48	0	0.91	0.41	1.58	1.65	3.01	0.85	1.5	5.34	24.58	4.89	0.56	0.72	0.54	0	0.83	0	3.16
Msex2.00993		0	0	0	0.1	0	0	0	0	0	0	1.01	0.1	0.1	0	0	0.73	0	0	0	0	0	0	0	0	0	0	0	0	0	0	0	0	0	0	0	0	0	0	0.42	0.11	0.07	0	0	0	0	0	0	62.33
Msex2.00994		1.88	0.55	0.95	1.36	0	0	0	0.46	3.9	8.62	10.04	4.16	2.23	0.13	0.38	2.49	2.11	8.73	2.19	0	12.47	2.46	0	0	2.34	1.71	0.58	1.24	0	0	0	0	5.21	0.88	0.92	2.43	0	0.87	5.51	23.83	1.49	1.4	1.81	0.67	0	0.54	0	1.76
Msex2.00995	sodium-independent sulfate anion transporter-like	0.05	0.08	0.22	0.02	0	0	0	0.05	0.06	0	0.5	0.45	2.26	0.04	0	0.05	0.03	0	0.05	0	0	0.92	1.37	0.42	0.99	0.29	5.05	6.76	2.19	4.18	0.8	0	0	0	0.06	1.02	0.14	0.08	0	0.36	0.09	1.93	0.72	0.04	0	0	0	0.05
Msex2.00996	sodium-independent sulfate anion transporter-like	0.05	0	0	0	0.22	0	0	0.13	0.05	0.14	0.21	0.24	0.06	0	0.01	0	14.19	0.57	0.13	0	0.91	10.83	10.83	8.75	18.85	22.17	47.03	41.71	54.79	36	19.41	0.66	1.41	1.32	15.34	222.16	8.49	0.19	0.06	0.67	0.19	0	0.06	0	0	0	0	0
Msex2.00997	uncharacterized LOC106141364	1.01	0.95	0.79	0.47	0.25	0.27	0.17	0.5	3.28	2.7	2.86	3.9	2.85	0.15	0.44	5.37	2.44	3.95	1.69	0.28	1.59	1.13	0.14	0.11	2.94	2	0.56	0.3	0.44	0.46	0.11	0.19	2.35	1.66	1.34	1.53	1.36	1.22	6.75	13.09	2.43	1.95	0.99	0.36	0.15	0.71	0.1	51.15
Msex2.00998	endoplasmic reticulum oxidoreduction 1-like	4.52	5.27	3.29	3.17	2.25	2.48	3.01	3.24	9.64	5.69	5.08	10.41	10.33	1.64	11.2	28.31	8.35	5.82	8.4	2.99	4.86	5.48	2.46	2.49	18.61	7.34	15.33	7.14	9.16	8.14	16.73	3.77	11.66	13.19	20.81	9.29	11.11	7.16	14.53	15.78	3.13	6.59	3.04	4.86	2.18	62.66	30.15	9.15
Msex2.00999	CD63 antigen-like	244.8	219.84	162.65	111.36	265.19	217.2	408.37	203.37	338.01	287.9	216.46	255.28	176.85	111.55	323.83	317.38	151.9	98.32	92.1	227.14	455.29	154.23	78.73	99.76	163.06	114.07	75.57	33.56	55.34	67.64	22.5	38.97	102.57	89.99	94.2	24.79	47.84	324.41	192.75	162.91	218.03	218.98	179.51	110.25	154.92	253	328.52	142.46
Msex2.01000	uncharacterized LOC106134473	0.07	0.01	0	0	0	0	0.2	0	0	0	0.15	0	0	0	0	0.36	0.17	0	0	0.06	0	0	0	0.11	0.13	0	0.06	0	0	0.07	0	0	0	0.02	0	0.2	0.09	0	0	0	0	0.02	0	0	0	0	0	37.02
Msex2.01001	ADP-ribosylation factor-related protein 1-like	20.95	23.86	16.41	11.53	61.65	51.17	61.78	20.6	24.16	53.42	31.99	31.23	21.98	12.6	15.71	22.09	30.68	21.56	43.01	172.79	85.75	46.09	46.3	51.28	33.18	93.69	14.3	60.97	74.73	51.78	59.75	71.73	96.45	58.18	44.75	36.25	58.11	11.85	20.83	25.03	10.9	15.76	40.32	10.49	50.12	17.76	83.74	75.07
Msex2.01002	AP-1 complex subunit gamma-1	10.46	10.05	8.39	9.36	3.27	3.21	3.47	9.82	26.07	19.75	16.99	16.94	14.78	4.33	7.09	12.1	36.4	20.03	32.99	5.4	6.88	9.8	4.53	3.33	45.79	17.96	29.7	10.34	19.81	11.74	12.86	15.38	61.43	110.68	18.38	39.05	42.41	40.94	27.65	35.89	11.28	12.68	2.47	2.09	0.59	5.09	1.93	18.13
Msex2.01003	COP9 signalosome complex subunit 5	37.29	33.81	26.91	13.97	48.39	54.34	77.35	34.14	52.16	86.81	32.37	52.09	34.09	20.89	39.52	98.27	67.99	31.77	68.16	127.99	76.01	36.26	18.33	27.13	81.44	70.16	37.42	33.53	60.23	32.92	40.68	69.75	86.8	60.96	42.22	46.96	43.18	26.86	27.4	38.54	22.25	35.16	47.13	25.13	47.91	57.37	89.64	121.51
Msex2.01004	X-box-binding protein 1	176.07	177.52	222.91	44.18	358.89	400.91	167.42	111.12	279.1	196.22	89.1	212.16	527.49	99.25	258.26	457.55	376.21	390.87	286.08	247.33	211.92	202.91	77.4	114.73	306.86	341.94	171.99	208.55	300.66	332.83	332.65	109.12	430.91	173.01	166.59	212.67	179.23	170.39	229.13	273.86	108.72	496.62	813	99.96	160.02	202.71	286.59	34.53
Msex2.01005	paxillin	122.5	115.36	169.85	7.82	165.68	112.75	418.52	63.06	239.55	141.79	89.27	10.04	5.74	2.16	3.51	29.92	19.92	11.58	13.57	2.52	11.24	58.49	26.68	50.62	16.61	7.5	19.23	3.63	3.78	7.29	6.05	5.45	1.3	2.86	3.59	9.3	4.26	8.03	10.46	13.91	43.56	55.99	48.79	313.61	554.43	70.44	57.25	18.25
Msex2.01006	protein lin-7 homolog C	14.43	12.99	9.63	9.68	23.55	11.72	17.67	8.69	22.84	24.51	15.29	12.04	6.68	3.68	4.45	13.66	28.18	8.7	37.41	60.5	50.3	14.37	14.45	19.69	54.53	27.24	19.17	12.86	23.99	15.48	11.11	21.93	32.3	41.86	28.45	28.69	28.46	17.8	9.44	16.58	8.92	9.49	4.79	5.57	13.81	16.57	19.29	22.77
Msex2.01007	peptidyl-prolyl cis-trans isomerase-like 2	9.49	8.26	4.54	4.86	12.23	9.78	13.14	3.76	7.38	12.41	3.49	16.33	10.28	5.08	5.27	21.32	17.51	5.32	19.32	51.77	26.62	26.59	16.54	13.67	21.72	33.66	8.88	12.76	19.47	13.07	13.14	16.01	33.67	15.82	13.4	10.63	13.63	4.76	8.05	9.58	7.5	6.09	15.65	4.47	13.13	7.6	16.98	9.96
Msex2.01008	ubiquitin-conjugating enzyme E2-24 kDa	27.86	26.95	24.92	15.16	29.42	19.59	46.42	16.6	40.58	37.56	18.27	44.41	36.31	17.93	49.82	221.04	98.78	24.54	121.2	124.95	68	39.79	6.49	9.23	51.14	52.64	10.99	23.22	34.33	23.8	28.05	149.76	315.56	81.49	103.28	41.49	25.53	46.27	22.56	26.88	21.33	24.24	30.14	14.25	12.43	30.74	57.42	50.17
Msex2.01009	tetraspanin D107	111.84	75.12	73.1	74.32	159.81	112.6	104.17	101.82	144.12	248.23	287.77	21.77	15.47	185.42	428.51	484.66	87.95	82.92	90.15	261.89	108.3	51.24	40.85	51.16	168.81	67.46	36.74	33.27	33.62	56.32	39.17	278.38	902.11	449.41	134.69	23.96	66.66	134.43	60.83	175.47	75.01	79.26	96.47	52.59	76.5	184.22	259.68	18.66
Msex2.01010	leukocyte surface antigen CD53-like	0.22	0.06	0.07	0.08	0.23	0	0	3.48	1.29	3.16	7.67	0	0.53	0.04	0.14	0	0.8	0.07	1.38	4.6	6.96	27.5	9.43	13.65	14.67	26.18	23.94	44.16	72.33	67.8	47.21	20.08	9.23	5.27	0.25	0.22	0.19	1.18	0.88	0.65	0.5	0.16	0.27	0	0	0.02	0	1.05
Msex2.01011	CD63 antigen-like	2.58	0.6	0.21	0.12	0.99	0	0	4.58	4.3	5.6	2.8	1.93	3.08	0.69	0.41	0	15.58	26.23	16.35	39.49	17.28	42.73	40.45	44.17	115.75	76.39	237.79	106.92	159.91	147.53	124.73	349.98	600.6	362.01	3.99	76.88	125.18	79.01	32.24	60.67	0	0.15	0	0.07	0.47	0.26	0.26	0.38
Msex2.01012	CD63 antigen-like	28.64	11.92	10.75	6.41	27.83	7.66	22.75	146.43	205.58	499.32	261.57	20.37	23.03	17.97	17.32	55.73	72.77	197.31	14.72	17.81	87.85	229.86	49	194.83	2751.22	836.53	1537.31	420.07	935.6	673.62	589.43	868.77	941.59	860.95	116.01	326.98	1077.7	761.04	764.95	2893.9	8.14	28.33	26.8	1.96	0.95	4.12	8.8	8.32
Msex2.01013	23 kDa integral membrane protein-like	1.68	0.6	0	1.69	0.9	2.74	4.74	2.31	0.95	1.29	1.07	7.04	1.97	1.29	5.39	1.8	117.24	110.15	47.8	92.62	22.34	77.99	93.04	229.77	531.9	277.27	364.47	278.41	337.69	253.77	389.84	1103.46	1226.71	1041.71	2414.87	349.14	892.5	220.81	92.07	163.47	0.87	0.53	0.91	0.17	0.27	0.4	1.18	5.7
Msex2.01014	alpha-ketoglutarate-dependent dioxygenase alkB homolog 4	25.49	62.95	24.72	11.91	24.3	14.33	46.16	3.33	10.65	7.24	3.54	46.02	46.53	2.13	7.11	15.92	48.29	21.25	63.32	38.34	27.33	51.17	18.34	29.34	104.72	114.73	50.3	38.13	103.59	107.38	72.78	48.95	44.53	42.5	31.01	110.27	61.36	9.5	18.57	14.78	11.87	21.71	27.82	2.34	4.82	5.16	11.89	13.99
Msex2.01015	echinoderm microtubule-associated protein-like CG42247	0.39	0.52	0.58	1.34	0.64	0	1.34	0.26	0.93	0.56	0.92	3.34	0.27	0.01	0.05	0.11	0.29	0.08	0.37	0.41	0.45	0.11	0	0	0.68	0.97	0.2	0.03	0	0.06	0	0	0.08	0.18	0.12	0.06	0.07	0.05	0.08	0.03	1.35	0.55	0.51	0.1	0.06	0.09	0	1.37
Msex2.01016	echinoderm microtubule-associated protein-like CG42247	0.07	0.13	0	0.31	0	0	0	0	0.08	0	1.31	0.54	0	0	0	0	0.06	0	0	0	0	0	0	0	0	0	0	0	0	0	0	0	0	0.05	0	0	0	0	0.36	0	0.17	0	0	0	0	0	0	0
Msex2.01017	probable 28S rRNA (cytosine-C(5))-methyltransferase	25.82	27.38	21.04	13.71	20.99	23.16	23.47	5.8	17.46	31.7	7.72	51.72	34.63	3.22	5.73	40.34	38.24	9.57	51.96	68.2	50.14	53.75	55.43	27.37	49.21	62.81	34.86	40.35	50.38	57	43.67	19.56	25.89	16.65	41.05	40.13	32.11	13.05	14.33	13.16	18.15	17.79	38.02	1.79	4.59	5.22	8.31	22.9
Msex2.01018	phosphatidylinositol 4,5-bisphosphate 3-kinase catalytic subunit delta isoform	8.29	10.01	7.14	1.52	0.44	0.61	0	0.7	6.56	3.05	5.43	6.46	3.6	1	3.52	11.22	15.35	5.79	19.03	2.58	2.77	1.84	0.44	1.2	8	4.32	3.39	1.43	1.13	1	1.97	1.28	4.75	8.06	6.19	4.35	6.08	14.62	5.71	7.86	5.35	7.49	2.22	1.82	0.12	9.91	0.5	11.62
Msex2.01019	ATP dependent transmembrane transporter protein	41.67	26.72	36.83	13.27	8.08	6.78	8.99	1.94	6.63	5.43	2.1	1.08	1.33	0.67	0.77	1.22	2.36	18.48	1.95	6.86	19.97	21.7	10.48	5.75	1	1.62	4.24	0.96	0.73	2.91	1.11	1.35	6.96	6.12	1.02	1.35	0.34	147.78	31.42	100.87	41.36	36.25	14.29	0.18	0	0.27	0	0.1
Msex2.01020	scarlet	7.63	5.11	0.92	1.16	1.79	1.64	11.13	2.51	1.91	3.42	1.97	0.14	0.04	0.02	0	0.05	0.05	0	0	7.85	19.34	13.67	2.16	3.39	0.22	0.33	0.08	0	0	0	0	0	0.07	0.03	0	0	0.02	0.04	0	0	13.21	1.67	2.43	0.09	0	0.02	0	0.06
Msex2.01021		0.55	0.99	0.35	0.28	0	0	0	0.06	0.17	0.29	4.76	1.08	0.47	0.05	0.04	0.07	0.91	0.32	0.53	0.26	0.07	0.18	0	0	0.34	0.1	0.12	0.29	0.25	0.47	0.25	0	0.03	0.64	3.59	2.48	0.83	0.22	1.05	0.31	0.59	0.3	0	0.07	0	0.4	0.26	7.95
Msex2.01022	rho GTPase-activating protein 21	4.17	7.65	6.44	1.31	2.86	1.63	0.55	0.55	2.35	1.32	3.68	0.54	0.3	0.05	0.04	0.64	3.55	1.73	5.29	0.06	0.23	0.79	0	0	1.07	0.09	0.54	0.04	0.52	0.19	0.06	0	0.4	1.36	4.33	3.19	0.86	1.16	0.9	1.21	1	0.89	0.23	1.02	1.96	1.34	0.92	0.62
Msex2.01023	sodium-coupled monocarboxylate transporter 2-like	0.11	0.05	0.23	0.04	0.1	0.1	0	0.04	0	0	0.13	0.02	0.55	2.54	1.88	0.07	3.9	27.52	1.24	0	0.71	2.42	1.17	1.16	3.18	0.63	5.96	6.36	0.64	9.3	3.55	41.84	57.46	89.47	107.21	52.64	72.81	108.77	62.82	104.01	0	0	0	0	0	0.07	1.53	1.6
Msex2.01024	uncharacterized LOC101741741	118.25	142.95	267.46	25.32	285.78	258.47	43.8	12.55	9.17	14.85	6.43	12.06	19.94	62.27	0.88	6.57	69.71	15.48	170.81	175.32	33.83	33.98	59.3	39.24	30.91	19.11	46.64	14.63	16.72	25.16	32.39	0.93	4.86	8.36	0.71	12.24	2.36	0.53	41.58	34.78	0.76	1.21	0.73	11.27	45.56	1.28	0.97	5.03
Msex2.01025	selenium-binding protein 1	9.01	8.13	6.34	1.18	17.12	19.93	40.26	3.47	8.72	5.51	3.21	30.42	21.03	16.52	30.92	228.03	24.24	33.57	35.08	15.02	43.05	12.13	1.55	14.51	20.04	9.25	11.26	11.33	17.04	21.64	30.87	87.36	134.12	104.35	126.98	28.88	36.95	30.67	22.4	43.65	5.9	7.45	11.77	9.77	22.53	12.19	20.98	16.11
Msex2.01026	selenium-binding protein 1-A	0.9	0.09	0.15	0.26	0	0	0	0	0.23	1.83	0.91	0	0	0	0	0	0	0	0	0	7.27	1.56	0	0	0	0	0	0	0	0	0	0	0	0	0	0	0	0	0.5	0.2	0	0	0	0	0	0	0	0.42
Msex2.01027		0.16	0.14	0	0	0	0	0	0.71	0	0	0	29.35	1.86	0.66	13.11	5.11	71.13	74.36	31.58	3.54	5.22	0	5.45	0	3.55	4.39	0.6	0	0	0	0	0	0	0	0.33	10	3.16	0	1.21	3.2	0.76	0.72	0.46	0	0	1.54	0	0
Msex2.01028	cysteine and histidine-rich protein 1	25.07	16.87	18.06	2.84	43.73	39.35	13.03	12.11	12.54	10.54	2.64	1.85	1.45	1.5	0.07	1.97	9.56	2.59	0.23	2.89	14.39	52.33	34.22	73.02	69.76	72.38	74.65	60.43	121.14	85.81	140.65	36.88	6.96	7.96	37.95	84.99	26.95	0.77	1.42	3.13	5.62	4.47	9.92	24.27	43.84	17.85	33.68	0.17
Msex2.01029		1.16	0.09	0	0	0	0	0	0.14	1.75	0.89	0.89	0.09	0	0	0	0	0	0.23	0	2.12	12.52	2.27	0	0	0.08	0	0	0	0	0	0	0	0	0	0	0	0.07	0	0	0	0	0	0	0	0	0.28	0	0.41
Msex2.01030	ADP-ribosylation factor-like protein 4C	16.37	19.94	13.63	15.26	15.07	23.68	13.58	17.77	91.79	47.67	15.86	31.83	11.14	4.43	6.88	47.58	21.02	44.45	32.97	11.81	41.39	19.71	8.64	13.86	41.02	37.26	64.62	32.96	35.7	36.18	40.92	36.76	15.88	16.39	11.5	36.22	63.43	64.91	36.6	77.42	23.92	13.78	9.94	23.3	19.81	5.71	7.53	11.41
Msex2.01031	uncharacterized LOC101736111	0	0	0	0	0	0	0	0.16	0.06	0	0.25	0.1	0.05	0	0.03	1.09	0.05	0.3	0.08	0	0.33	0.54	1.05	0	0.19	0.3	0	0.44	0	0.21	1.05	0.6	0	0.16	0.25	0.58	0.46	0.05	0.55	0.82	0	0.28	0.08	0.06	0	0.32	0	106.93
Msex2.01032	uncharacterized protein C7orf62 homolog	0.07	0	0.21	0	0	0	0	0	0	0	0	0.07	0	0	0	0.36	0.11	0.08	0.19	0	0	0	0.29	0.46	0.18	0.75	0	0.27	0	0	0.44	0	0.69	0.15	0.28	0.16	0.05	0	0.17	0.27	0	0.15	0	0	0	0	0	28.08
Msex2.01033	ATP-dependent RNA helicase p62-like	30.29	30.48	22.66	5.58	20.66	9.72	12.14	4.95	12.32	12.02	4.36	129.06	94.14	2.03	3.71	19.02	53.67	7.48	57.57	94.85	104.78	90.94	54.36	31.07	106.57	143.12	43.86	68.31	161.79	50.57	60.07	19.91	26.67	25.86	31.98	41.45	19.3	7.65	21.83	12.38	32.97	35.26	31.74	2.08	2.64	1.96	2.9	72.7
Msex2.01034	DEAD box polypeptide 5	274.65	318.43	160.03	67.03	250.5	282.77	258.89	162.46	172.53	434.41	193.35	957.52	379.12	99.58	249.07	245.81	485	169.76	764.05	878.54	828.62	554.81	277.77	370.06	571.29	452.96	268.59	240.72	285.12	245.49	198.12	155.68	571.28	551.79	546.01	245.21	628.76	138.9	139.82	204.11	328.92	300.56	330.11	59.88	81.35	110.01	131.53	248.13
Msex2.01035	histone deacetylase Rpd3	37.36	37.71	26.61	7.04	4.31	1.94	6.05	2.5	13.45	6.28	3.06	25.53	23.88	4.97	12.67	22.67	27.42	13.74	17.92	56.86	13.13	11.35	4.28	6.96	42.13	17.66	9.01	7.37	6.91	4.18	7.49	5.71	10.96	24.34	22.1	13.76	17.62	18.43	14.83	16.56	12.5	20.08	7.4	3.15	2.14	9.79	3.93	21.14
Msex2.01036	leucine-rich repeat-containing protein 16A	3.71	5.24	2.81	1.55	1.27	0.22	1.08	1.73	4.75	3.63	4.82	2.72	1.17	0.42	1.68	12.61	14.73	4.58	20.52	1.87	2.51	3.93	2.04	2.34	36.13	16.25	16.82	6.7	15.02	10.85	10.25	7.24	19.42	18.14	7.75	6.71	10.38	7.31	4.9	8.05	2.42	2.04	1.39	0.72	0.29	1.48	0.21	30.71
Msex2.01037	ubiquinone biosynthesis protein COQ9, mitochondrial	32.17	15.58	13.45	5.85	68.67	82.84	35.41	12.75	10.38	23.34	25.07	21.7	30.81	5.65	7.33	23.85	20.23	8.98	19.17	80.32	95.26	44.81	115.78	64.31	80.1	64.94	48.94	59.26	105.12	61.07	66.48	97.71	52.82	34.1	58.81	48.49	24.3	13.83	29.55	13.12	10.88	15.8	32.86	21.66	45.6	20.14	40.96	19.03
Msex2.01038	coiled-coil domain-containing protein 93	11.44	9.62	6.45	2.75	5.25	4.85	6.56	2.68	7.69	10.85	2.75	14.29	10.86	2.65	6.86	31.58	29.41	3.75	42.82	44.09	24.34	17.18	2.85	6.41	15.21	14.94	2.58	8.51	8.3	6.32	8.91	13.04	25.05	22.79	52.76	25.17	22.03	4.57	9.73	9.19	3.73	7.85	6.86	0.92	1.98	4.14	3.27	38.06
Msex2.01039	sperm-associated antigen 6-like	1.18	1.1	0.65	0.05	2.13	2.27	0.42	0.22	0.35	0.29	0.61	0.58	0.65	0.3	0.4	3.27	2.13	0.65	4.68	2.14	1.63	1.54	1.24	0.97	1.23	1.36	0.4	1.59	0.78	0.59	0.92	1.12	2.11	1.21	2.23	0.92	1.46	0.21	0.67	1.09	0.75	0.59	2.7	0.09	1.46	0.12	1.03	94.48
Msex2.01040	DNA-directed RNA polymerase III subunit RPC7-like	53.7	62.46	28.33	14.72	38.24	44.36	87.27	15.66	42.88	41.18	9.64	73.32	62.26	15.54	22.44	48.97	55.25	35.19	116.75	222.67	95.21	98.29	84.78	69.97	34.6	66.29	10.18	49.91	45.65	32.57	37.67	80.68	92.03	87.48	82.95	39.17	61.92	18.16	48.97	23.62	22.86	27.94	84.16	14.01	28.78	38.49	81.23	46.66
Msex2.01041		0.33	1.47	1.52	0.29	8.17	51.18	0	0	0	0	0	0	0.3	0.95	0	5.32	0.56	0.4	0.47	0	6.79	0	7.09	0	0	1.83	0	2.65	0	1.3	0	0	0	0.23	1.35	0.26	0	0	0	0	0	2.31	24.08	0	0	0	0	0.47
Msex2.01042	60S ribosomal protein L14	3893.23	3298.12	1830.26	1052.36	2499.63	2940.48	3320.7	2285.63	1944.12	2224.12	1733.2	1990.19	1449.78	474.41	365.16	2523.43	3068.39	3105.69	3142.88	3806.88	5324.66	6184.02	3332.81	4189.49	1653.33	3984.42	1856.28	3196.28	4099.1	3525.26	2150.63	1351.76	2801.13	719.8	635.33	1076.83	999.56	521.24	1082.18	1606.78	1470.88	1828.02	4246.7	525.85	1461.97	910.11	2592.23	315.04
Msex2.01043	intraflagellar transport protein osm-1	0.21	0	0	0	0	0	0	0.12	0.21	0.38	0	0.02	0	0	0	0.88	0	0.1	0.12	0	0	0	0	0	0.2	0.11	0.23	0	0	0	0	0	0.07	0.01	0	0.03	0.02	0	0.32	0.21	0	0.02	0	0	0	0	0	48.56
Msex2.01044	intraflagellar transport protein osm-1	0.18	0	0	0	0	0	0	0.81	0.47	0.14	1.89	0.09	0.08	0	0	0.6	0.11	0.28	0.13	0	0.56	0	0	0	0.47	0	0	0	0	0	0	0	0	0.13	0.09	0.07	0.97	0	0.12	0	0.11	0.05	0	0	0	0	0	52.92
Msex2.01045	regulating synaptic membrane exocytosis protein 1	0.53	0.46	0.2	0.11	0	0	0	0.55	1.09	0.54	3.91	0.08	0.08	0.04	0.03	0	0.07	0.93	0.15	0	0.18	0.17	0	0	0.07	0	0	0	0	0.08	0	0	0	0	0	0.07	3.81	0.08	0.28	0.52	0.49	0.24	0.13	0.02	0	0.04	0	0.18
Msex2.01046	regulating synaptic membrane exocytosis protein 2	0.58	0.51	0	0	0	0	0	0.11	0.61	0.12	2.13	0	0	0	0	0	0	0.23	0.22	0	0	0.45	0	0	0	0	0	0	0	0	0	0	0	0.05	0	0.06	0.32	0	0.29	0	0.05	0.09	0.22	0	0	0	0	0.22
Msex2.01047	transcription initiation factor IIA subunit 1	14.42	10.01	10.36	3.78	3.34	1.97	3.27	2.81	9.27	8.41	2.92	33.16	23.67	3.77	9.34	24.33	24.36	9.69	28.25	12.57	8.13	12.85	5.18	2.93	18.21	21.61	8.28	12.78	17.86	11.67	15.86	13.6	24.33	33.8	14.83	13.67	21.33	17.49	9.74	12.87	12.23	13.85	5.63	4.33	1.35	9.7	7.25	85.24
Msex2.01048		0	0	0	0	0	0	0	0	0	0	1.16	0.09	0	0.32	0.1	0.3	0	1.01	0.36	0	0	0	0	0	0	0	0	0.09	0	0	0	0.17	0	0	0.12	0	0	0	1.28	0.18	0	0	0	0.05	0	0.04	0	0
Msex2.01049	activating transcription factor of chaperone	347.37	390.14	287.54	478.55	185.06	143.82	162.05	1443.03	1749.63	2167.71	1180.15	800.92	527.82	206.04	300.96	2008.59	1024.89	720.6	625.32	254.27	433.3	281.43	137.96	272.17	627.03	258.47	342.14	94.24	212.22	137.39	141.61	158.19	414.95	267.37	193.91	330.5	185.7	635.49	655.29	855.54	972.97	807.04	279.1	286.58	173.84	477.02	346.99	296.35
Msex2.01050	DNA polymerase delta subunit 2	11.92	8.79	8.43	3.72	13.14	16.22	19.08	4.36	3.85	11.17	4.26	9.01	10.17	1.36	1.63	7.27	16.18	3.47	18.46	188.47	40.66	19.6	34.74	11.29	17.6	19.08	3.2	14.84	9.37	5.94	8.17	30.29	26.15	18.17	15.3	11.25	13.43	1.69	2.07	2.99	3.44	8.47	12.11	1.35	4.44	5.61	10.71	12.74
Msex2.01051	meiosis-specific with OB domain-containing protein-like	0.18	0.03	0.04	0	0	0	0.12	0.13	0.2	0.09	0	0.22	0.11	0.07	0	2.61	0.54	0.14	0.7	0.65	1.31	0.46	0.12	0	0.24	0.32	0	0.23	0.29	0	0.37	0	0.1	0	0.15	0.11	0	0.03	0.4	0.94	0.07	0.07	0.08	0	0.1	0.06	0	35.78
Msex2.01052	dynein intermediate chain 3, ciliary	0.07	0.05	0	0	0	0	0	0.18	0.14	0.38	0.42	0	0.05	0	0.04	0.16	0	0	0.09	0.34	1.12	0.36	0	0	0.13	0.34	0	0	0	0	0	0	0.1	0.07	0	0	0	0	0	0	0	0	0	0	0	0	0	2.33
Msex2.01053	ecto-NOX disulfide-thiol exchanger 2	4.32	4.6	3.15	1.8	6.36	7.08	7.79	0.75	3.2	4.58	2.94	5.34	4.75	0.42	0.78	11.4	6.33	3.29	8.11	11.06	14.51	13.01	3	4.78	13.65	14.56	5.93	9.14	5.7	8.14	8.61	19.38	15.02	7.93	10.24	4.89	4.88	1.91	5.34	4.98	3.44	3.56	7.62	1.14	3.63	1.52	1.61	5.92
Msex2.01054	DNA-directed RNA polymerase III subunit RPC8	4.91	8.42	4.96	0.35	4.01	12.78	10.77	1.88	2.24	4.6	5.54	3.76	4.54	0.52	0.57	4.84	5.46	1.02	7.09	53.25	24.45	13.19	55.99	17.65	5.13	13.55	1.09	13.03	6.77	2.83	10.69	12.03	8.12	3.07	14.07	4.13	4.44	0.3	1.57	1.24	1.52	2.33	18.29	0.55	4.42	0.77	6.8	19.18
Msex2.01055	integral membrane protein GPR155	6.3	5.22	5.51	3.16	0.32	0.6	0	1.06	5.15	2.9	2.47	3.85	4.14	1.47	2.41	4.9	4.94	3.34	7.01	0.48	0.98	1.53	0	0.37	6.48	1.11	2.03	0.59	0.24	0.65	0.47	0.95	3.62	11.96	3.13	0.97	1.73	7.38	6.92	4.18	6.23	7.3	1.01	1.22	0.45	0.99	0	18.94
Msex2.01056	ATP-dependent RNA helicase dbp2-like	74.6	88.05	57.75	61.53	27.32	26.32	32.56	25.95	75.39	69.81	34.28	217.3	164.38	27.05	70.64	150.07	229.27	58.94	236.01	158.38	97.98	77.63	30.17	23.02	132.66	90.16	63.53	51.19	68.38	64.86	57.83	47.51	135.38	301	520.29	175.76	150.52	84.35	106.71	82.34	100.21	104.46	42.78	33.34	13.2	92.06	30.49	293.45
Msex2.01057	uncharacterized LOC106129228	0.08	0.12	0.04	0.06	0	0	0	0.04	0.1	0.12	0.83	0.28	0.14	0.01	0.03	0.04	0.28	0.09	0.28	0	0.02	0.04	0	0.02	0.02	0.05	0.03	0	0.03	0.02	0	0.01	0.01	0.07	1.59	0.65	0.38	0.1	0.2	0.12	0.3	0.22	0.02	0.02	0	0.16	0.04	0.35
Msex2.01058	3-phosphoinositide-dependent protein kinase 1	10.39	23.17	3.93	12.03	7.19	13.73	15.02	11.16	11.56	16.77	14.42	39.68	14.33	7.9	29.27	40.21	32.53	25.16	40.92	23.91	31.08	22.82	3.4	19.37	57.14	29.88	33.06	9.05	15.41	11.98	9.22	19.49	59.07	41.73	26.27	24.16	24.88	13.7	13.11	30.26	24.86	14.07	9.53	10.11	9.16	142.47	107.98	42.69
Msex2.01059	28S ribosomal protein S34, mitochondrial	45.57	30.75	29.79	10.87	185.08	117.21	112.77	23	16.48	41.97	14.37	37.53	41.41	4.65	4.22	22.86	35.21	13.37	59.29	232.13	180.39	98.75	418.63	192.79	78.44	153.8	60.52	107.76	192.86	117.33	94.53	42.89	50.74	16.74	26.42	28.67	32.59	31.54	40.49	242.9	15.73	21.35	151.21	12.85	57.78	13.75	35.87	14.17
Msex2.01060	IQ domain-containing protein K-like	0.21	0.91	0.31	0	1.84	4.69	1.08	1.71	1.09	0.84	0.31	0	0.06	0	0	2.36	0.29	0.17	0	0	5.01	1.08	0	0	0.17	0	0	0	0.44	0	0	0	0	0	0.21	0.21	0.05	0.13	0	0	0.16	0.31	0.2	0.22	0	0	0.52	38.6
Msex2.01061	uncharacterized LOC101746589	1.09	0.58	0.23	49.08	1.35	0.47	0.13	17.98	0.3	0	0.97	30.96	0.22	0.08	0.08	0.13	26.09	0	0	31.12	377.61	0.39	0.07	0.84	36.06	75.13	0.07	0.07	6.35	0.26	0	0	0.11	0.17	0.03	0.69	0	0.22	0	0.5	32.02	0.25	0	0	0.06	0.14	0.13	0.07
Msex2.01062		4.16	0.2	10.24	0	2.19	0.09	0	2.64	0.05	0	0.51	6.08	1.7	0.01	0	0.89	14.39	0	0.16	0	12.73	7.04	24.68	13.45	1.52	1.84	0.42	0	0.72	0.43	0	0	0.07	0	0	0	0	0	0.11	0.09	225.54	83.34	56.46	0.48	0	0.04	0	0.16
Msex2.01063	cuticular protein hypothetical 7	190.63	15.72	319.71	3810.22	953.53	25.49	17.95	29.1	74.87	0.67	2.89	1.32	1	0.84	0.72	1.08	1.21	0.81	1.01	1.19	26.53	18.14	68.74	50.35	0.91	0.8	0.65	0.05	0	0.08	0.18	0.15	0.2	1.66	2.14	1.39	1.5	1.33	1.51	1.1	667.5	76.02	2.63	0.99	0.31	1.24	0.09	1.15
Msex2.01064	cuticular protein hypothetical 8	908.31	531.26	2653.6	7684.49	2197.23	702.47	308.39	1328.92	878.4	87.87	9.24	6.42	0.49	0.02	0	1.87	2.99	0.13	0.15	2.39	77.12	74.39	206.07	334.21	1.06	3.85	0.86	0	0.35	0	0	0	0	0	0.11	0	0	0.15	0.14	0	839.74	259.94	54.71	1.11	0	1.2	0.21	0
Msex2.01065	cuticular protein hypothetical 9	1.61	1.41	15.59	24.51	125.83	108.61	17.51	41312.1	1266.18	291.13	77.3	1.1	0.1	0.04	0	0.24	7.13	0	0	0	0.72	1.05	0	0	0	0.49	0	0	0	0.35	0	0	0	0	0	0	0	0	0	0	1.91	1	0.77	0	0	0	0	0.08
Msex2.01066	cuticular protein hypothetical 11	2979.16	2140.62	10218.4	267.48	4087.34	1531.83	27.55	4399.43	10824.6	1384.36	52.31	8.22	1.54	0.05	0	57.42	22.4	0.14	0.04	1.08	1.93	106.63	99.57	81.25	0	0.81	1.06	0	0.19	0	0	0	0	0.04	0.64	0	0	0.9	0.14	0	28.36	25.16	6.43	0.02	0.25	0.07	0	0.15
Msex2.01067	cuticular protein hypothetical 11	1442.84	955.67	3715.31	98.39	808.32	223.67	2.08	1544.63	2394.16	212.47	14.76	2.61	0.33	0	0.04	5.43	9.11	0.26	0	0	0.61	29.42	38.67	24.28	0	0	0.54	0	0	0	0	0	0	0	0.04	0	0	0.54	0	0	11.57	6.13	0.59	0.06	0	0	0.35	0.1
Msex2.01068	uncharacterized LOC106104606	2571.63	1530.62	8094.09	92.11	1562.62	717.66	6.91	293.34	1285.2	102.13	6.05	205.54	1.57	0.46	0.26	5.38	6.46	0.33	0.31	0.2	3.45	90.34	102.12	92.08	0.65	29.53	1.23	0	54.92	0.43	0	0	0	0.12	0.36	0	0	0.28	0	0	787.05	230.59	30.43	0.59	0.09	0.42	0	0.08
Msex2.01069	cuticular protein hypothetical 11	491.23	551.71	5273.91	46.69	1714.92	882.7	8.29	720.64	4679.7	328.84	13.33	3.13	1.32	0	0	49.1	9.96	0.05	0.06	0	0.85	6.94	10.42	22.61	0	0.15	0.57	0	0.28	0	0	0	0	0	0.38	0	0	0.45	0.07	0.33	7.37	12.97	4.04	0	0.29	0.05	0	0.09
Msex2.01070	uncharacterized LOC106134895	213.45	71.09	463.1	26.56	2096.21	1158.09	4.89	1.4	468.82	4.49	0	0.14	0.39	0	0	160.61	1.22	0	0.51	0	6.53	10.34	8.37	34.14	0	0	0	0	0	0	0	0	0	0.07	7.89	0.2	0	0	0	0	0.31	0.65	0.45	0	0.36	0	0	0.21
Msex2.01071		98.07	123.21	741.51	182.82	1849.04	2874.92	1163.11	33.11	7.05	1.55	3.94	0	0.09	0	0	1.07	0.29	0	0.14	0	1.64	13.66	44.66	87.78	0	0	0	0	0	0	0	0	0	0	0	0	0	0	0	0	1.02	0.56	0.73	0	0	0	0.19	0
Msex2.01072	cuticular protein hypothetical 15	16475.4	10494.4	22099	65.79	2920.07	3407.84	105.1	17.45	45.79	29.52	13.73	8.98	6.09	0.08	0	17.57	52.23	0.34	1.58	1.72	24.64	557.52	496.67	430.11	0.71	3.57	20.84	0	0.6	1.09	0	0	0	0	0	0	0	0.35	0	0.37	13.68	31.77	7.26	0	0.14	0	0	0
Msex2.01073	ice-structuring glycoprotein-like	92.65	130.7	1261.16	17.76	1283.44	731.99	6.83	11.89	15.93	1.31	2.49	0.62	0.37	0.09	0.34	40.99	0.89	0.1	0.49	0.4	0.51	2.31	4.08	12.21	0.27	0.1	0.21	0.06	0.65	0.36	0.1	0.17	0.13	0.47	1.69	0.55	0.42	0.41	0.73	0.25	2.04	5.12	0.52	0.08	0.24	0.31	0	0.57
Msex2.01074	cuticular protein hypothetical 17	122.71	23.02	29.18	94.62	35.76	37.11	43.91	21674.1	3767.01	20.97	11	2.14	0.22	0	0	0	170.36	0.24	0.14	0	0	2.74	0	0.83	0.17	0	0	0	0	0.39	0	0	0	0.04	0	0	0	0	0	0	4.99	3.46	0.29	0	0	0	0	0
Msex2.01075		3.41	1.94	4.13	259.24	4.3	3.29	0	0.19	0	0	0.29	252.23	0.11	0.34	0.34	0	24.01	0.23	0.35	1.16	0.26	1.73	0	0	345.61	476.12	0.59	0.5	154.9	0.24	0	0.46	0.42	0	0.13	0.54	0	0.12	0.32	5.27	385.74	0.35	0.18	0	0	0.24	0	0.09
Msex2.01076		36.27	36.75	80.95	1629.31	12.57	24.19	12.83	0.5	2.72	0	0.79	687.24	0.61	0.7	1.13	0.45	689.23	1.25	1.69	35.32	61.31	3.37	0.73	7.44	465.37	626.07	4.78	0	602.02	0	0	0	0	0	0	0	0	0.16	0.43	9.91	3643.93	3.45	0.49	0.93	0	0.82	0	0
Msex2.01077		0	0.36	0.47	213.54	0	0	0	0	0	0	0	409.67	0.5	0.42	0.12	0	49.19	2.61	0.79	0.19	0	0	0	0	34.84	72.56	0.19	0	63.25	0	0	0.37	0	0	0	0	0.08	0	0.26	0.41	227.27	0.29	0	0.28	0	0.15	0	0
Msex2.01078		7.46	2.27	3.03	339.09	2.52	0	0	0.43	3.01	0.45	0	719.38	1.32	1.27	1.02	0.39	1624.08	0.63	0.41	39.76	67.82	0.58	1.87	0	72.19	162.77	1.64	0	466.27	0.57	0	0	0.24	0	0.3	0	0	0.07	0	1.47	1226.58	1.24	0.64	0.72	0	0.28	0	0.1
Msex2.01079	cuticular protein hypothetical 22	0.36	0.57	0.77	84.04	0.22	0.07	0.42	0.16	0.55	0	0.16	156.32	0.26	0.13	0.13	0.05	6.97	0	0.05	0.13	0	0.07	0	0	13.54	36.85	2.03	0.07	17.22	0.14	0	0	0	0	0	0	0	1.99	3.62	19.53	130.26	0.12	0.05	0.17	0	0.17	0	0
Msex2.01080		114.68	52.46	53.99	3776.59	10.17	14.35	0.4	35.33	3.99	0.31	0	1317.23	2.69	0.7	1.21	1.2	39518.7	8.8	13.63	120.65	378.25	1.18	1.06	0.5	134.97	118.98	4.02	0	219.91	0.58	0	1.1	0	0	0.2	0.08	0	0.33	0	2.2	1567.33	10.91	0.58	0.43	0	0.53	0	0.43
Msex2.01081		4.19	3.47	4.69	317.89	56.6	2.37	0	163.66	0.46	1.64	2.46	809.43	55.4	1.97	0.84	0.43	2130.26	5.34	0.75	62.69	604.91	0.84	6.01	23.09	54.76	44.83	38.24	1.27	210.21	18.35	0.34	0.2	0	0	0.16	2.4	0	0.12	19.92	15.53	146.92	15.13	11.63	0.2	0	0.15	0.1	0.3
Msex2.01082		105.01	85.5	227.88	9014.76	122.43	28.92	2.05	1508.82	170.18	15.33	7.17	3527.79	27.41	3.75	3.81	2.76	39827.1	21.77	17.7	584.4	2812.99	5.31	5.73	52.06	377.26	959.38	118.62	0.83	1675.13	8.88	0.66	0	0.35	0	0.64	2.67	0.63	0.39	2.88	3.32	6241.32	100.15	23.98	2.36	0.36	3.89	0.79	4.55
Msex2.01083		1.9	0.87	1	488.05	1.28	1.05	0	3.95	0.15	0	0	729.26	1.05	1.02	0.83	0.35	14999.2	5.57	5.43	48.34	73.32	0	0	3.27	50.22	170.21	0	0.26	285.78	0	0	0	0	0	0	0.05	0	0	0	1.57	426.61	0.44	0.19	0.14	0.68	0.5	0	0.18
Msex2.01084		25.43	75.73	72.49	234.76	363.65	343.55	146.35	174.77	3.71	2.91	3.27	259.36	43.45	7.33	1.55	2.6	1883.78	1.78	1.03	93.36	706.84	18.13	44.17	122.52	40.93	106.01	73.6	17.73	271.72	84.46	19.6	6.29	2.16	0.57	2.92	4.2	0.12	7.2	0.3	0.89	145.99	21.38	73.85	15.37	121.71	6.67	33.68	2.77
Msex2.01085		10425.2	10811.9	13640.9	72.58	5506.59	4818.39	33.28	4.21	20.65	8.18	4.9	38.84	44.15	0.96	0.08	10.23	54.95	0	0.19	0	0.27	229.36	490.17	568.04	8.99	0.36	1.98	0	0.43	1.03	0.85	0	0	0.05	2.98	0	0	0.12	0	0.13	1046.4	2726.04	384.67	4.46	5.99	1.98	1.01	0
Msex2.01086		164.56	113.83	87.42	45.55	199.53	132.12	108.56	0	0.34	0	0	342.94	82.07	1.5	1.7	0.59	0.12	0	0	0	2.72	168.38	41.07	20.14	22.58	10.18	1.25	12.42	0	22.55	12.34	0	0	0	0	0	0	1.24	0.19	0.3	0	0	0.21	0	0	0	0	0
Msex2.01087		479.37	792.4	462.98	8.7	1574.6	4373.05	773.6	1.26	0.6	0	5.37	3.16	143.21	71.83	18.53	12.05	4.16	0.19	0	0.49	10	57.72	101.22	184.21	0.73	0	7.71	6.5	1.85	32.32	35	0	3.44	1.69	0.21	0.08	0	4.57	0.44	0.17	1.91	21.41	98.76	103.28	373.57	104.25	109.6	0
Msex2.01088		18.34	25.11	179.1	32.73	1043.88	820.22	115.12	2013.27	453.37	653.05	595.18	18	158.73	3.8	1.9	408.68	13.89	0.06	0.16	1.32	180.78	11.17	297.87	252.91	5.68	2.08	100.54	34.57	3.83	76.6	50.01	0.56	0.38	0.85	309.09	4.28	0.38	2.05	0.67	0.53	14.24	89.33	123.37	36.93	70.49	17.48	28.86	26.49
Msex2.01089		7256.21	10296.3	7586.55	34.94	1310.19	5335.65	1650.08	13.09	21.49	17.85	12.26	2.33	33.57	0.06	0.35	13.75	23.48	0.45	0.16	0	28.8	237.91	195.2	319.78	10.6	0.58	40.98	3.57	1.36	11.09	0.67	0	0.18	0.41	0.22	0	0.2	0	0	0.32	0.78	13.25	31.11	1.95	2.38	1.42	2.62	0
Msex2.01090	uncharacterized LOC101736420	0.09	0.68	0	0.15	0.83	0	0	1.88	0.97	0.52	0.78	0	1.14	0	0	0.23	0	0	0	0	0.35	0	0	0	0	0	0.47	0.34	0	0.33	0	0	0	0	0.09	0	0	0.16	0.21	0	0	0.76	1.22	0	0	0	0	0
Msex2.01091	gamma-glutamyl hydrolase A-like	8.14	5.13	2.19	0.85	6.8	4.17	6.22	3.47	1.31	1.68	4.63	8.28	18.99	11.67	8.61	22.91	10.59	2.73	1.78	2.43	10.61	84.86	196.51	171.41	72.98	57.42	82.58	199.94	133.21	253.34	540.46	1127.04	104.43	49.46	68.68	58.4	19.13	65.42	23.8	142.75	3.91	12.69	42.61	6.03	22.27	4.82	15.3	5.41
Msex2.01092	COP9 signalosome complex subunit 1	27.89	22.65	21.64	3.82	28.19	32.92	46.17	15.93	24.83	32.54	11.29	58.05	49.51	10.17	21.14	40.24	55.04	10.33	55.98	153.09	52.8	40.54	24.68	13.47	76.45	52.24	24.29	41.92	39.84	29.88	33.32	60.19	62.8	69.5	88.3	53.67	54.33	19.75	23.96	18.62	18.79	31.93	29	14.98	31.03	34.2	55.03	68.57
Msex2.01093	Fanconi anemia, complementation group L	8.7	8.19	4.82	3.93	24.5	27.15	21.64	4.2	4.85	11.53	4.76	12.97	11.09	2.31	3.44	13.44	9.94	4.49	16.22	54.12	33.26	11.86	35.78	28.07	13.92	24.9	4.45	12.29	18.26	14.65	13.78	35.31	37.63	15.79	25.71	10.35	10.84	1.81	7.63	6.76	4.13	6.12	17.92	3.59	13.69	2.26	11.76	25.21
Msex2.01094	DIS3-like exonuclease 2	9.01	13.05	3.95	6.02	7.67	5.02	6.9	1.61	5.91	5.56	3.87	13.76	9.95	3.97	5.07	15.35	17.21	3.13	19.01	23.03	24.28	16.03	6.31	4.59	27.71	25.29	6.05	7.79	14.98	9.94	9.03	16.31	37.09	47.37	55.71	21.12	18.5	6.55	9.32	7.5	6.04	7.8	6.62	3.15	3.55	5.67	4.47	85.25
Msex2.01095	mucin-2-like	4.99	3.74	2.23	1.03	1.86	1.19	3.11	0.07	2.19	0.61	1.79	5.74	5.22	1.12	2.78	6.67	2.66	1.31	1.55	1.66	2.88	3.62	0.86	1.27	5.45	3.66	1.51	1.95	1.64	1.39	2.15	4.23	8.07	10.08	8.15	8.48	6.14	3.53	4.1	6.42	2.7	2.68	1.92	1.19	1.37	3.82	2.69	7.67
Msex2.01096	glucose dehydrogenase [FAD, quinone]-like	4.85	0.34	1.2	0.02	0	0.48	0	0.36	0	0	0.6	0.05	0.01	0.06	0	0	0.05	0	0	0	0	1.5	0.41	0	0.76	0	0.02	0	0	0.08	0	0	0.05	0	0.21	0.07	0.1	0	0.2	0	0.06	0.02	0	0.03	0	0.03	0	0.61
Msex2.01097	glucose dehydrogenase [FAD, quinone]-like	0.05	0	0	0	0	0	0	0	0	0	0	0.05	0.11	0	0	0.06	0.08	0	0	0	0	0.51	0.51	0	0.2	0.13	0	0	0	0	0	0	0	0	0	0.02	0	0.09	0	0	0	0	0	0	0	0	0	0.83
Msex2.01098	uncharacterized protein K02A2.6-like	0.44	0.67	0.3	0.22	0.3	0	0	0.15	0.21	0.34	0.39	1.64	1.1	0.09	0.29	1.23	0.54	0.38	0.35	0.1	0	0.48	0.08	0.03	0.37	0.2	0.21	0.16	0.54	0.18	0	0.34	0.5	1.39	4.58	2.87	1.72	0.38	1.66	0.86	0.89	0.57	0.22	0.06	0	0.3	0.07	1.38
Msex2.01099	chaoptin-like	0.37	0.08	0.06	0	0	0	0	0.25	0.47	0.42	0.11	0	0.07	0	0	0.07	0.07	0	0.03	0	0.1	0.29	0	0	0.04	0	0.05	0	0	0	0	0	0	0.1	0.01	0.07	0.02	0.03	0	0	0	0	0	0	0	0	0	0.54
Msex2.01100	60S ribosomal protein L38	560.16	330.82	165.92	178.12	3647.34	4452.65	4257.65	1971.68	315.64	1226.15	3320.06	426.78	286.49	189.76	56.6	1109.39	463.77	292.07	415.96	3935.93	5351.4	4385.3	10801.5	10669.8	352.06	2692	348.51	2260.21	2643.29	2273.77	1721.11	1089.18	1583.33	160.19	349.06	529.2	253.1	56.59	172.99	256.54	118.24	172.88	6625.49	137.83	1682.79	344.28	2208.92	24.76
Msex2.01101	NAD-dependent protein deacetylase sirtuin-6	4.64	4.41	2.52	0.72	0.86	1.2	1.79	1.89	2.79	2.91	3.94	2.14	1.95	0.33	0.54	4.65	24.33	2.55	46.13	11.78	2.9	2.8	1.16	1.17	14.14	3.47	7.46	2.01	1.5	2.16	4.38	1.14	2.59	1.53	0.68	3.97	3.33	5.7	5.25	5.03	1.63	2.47	0.79	0.88	0.63	1.42	0.2	29.55
Msex2.01102	macrophage mannose receptor 1-like	8.7	11.94	7.09	0.79	15.58	38.06	657.46	0.76	3.13	4.48	4.49	4.57	5.13	0.33	1.88	10.67	28.27	31.23	8.97	1.39	4.64	3.35	3.84	6.94	16.02	8.51	1.79	3	2.48	2.57	3.2	187.09	55.28	22	2.16	35.82	4.14	72.3	28.94	70.29	5.29	11.84	10.33	177.34	486.87	298.71	560.37	11.12
Msex2.01103	uncharacterized LOC106721396	5.97	4.28	5.06	0.73	6.62	1.32	0	12.17	11.3	4.76	3.33	0	0.36	0	0	1.65	3.29	2.57	4.5	3.71	9.74	1.98	2.13	0.48	10.42	1.81	5.18	0.42	0.58	1.51	2.33	0	0.22	0	0	0.41	0.05	2.04	1.36	1.05	1.91	1.12	1.41	0.09	0	0.27	0.82	9.76
Msex2.01104	macrophage mannose receptor 1-like	2.85	4.22	3.41	0.53	13.57	4.85	3.14	0.67	3.84	6.42	4.62	1.5	6.29	4.23	12.76	58.87	13.94	3.7	1.69	0	2.3	3.58	5.04	12.63	66.76	6.72	0.99	0.55	1.35	0.2	0.99	26.8	51.2	66.62	110.01	19.73	53.43	98.45	0.25	2.52	14.94	9.36	19.29	1.39	1.68	37.58	74.83	5.56
Msex2.01105	macrophage mannose receptor 1-like	46.42	43.5	59.7	3.94	54.64	26.68	38.01	21.69	59.37	123.34	91.96	8.76	21.25	11.04	16.43	168.23	7.2	35.87	40.71	0.18	1.66	9.86	5.94	19.16	9.59	4.74	4.67	4.73	2.52	2.64	2.18	5.32	5.12	24.63	37.9	3.71	3.54	62.14	3.29	5.3	18.27	103.81	120.06	11.6	21.5	16.54	19.58	29.5
Msex2.01106	transmembrane channel-like protein 3	7.94	5.61	5.41	2.29	3.77	3.84	6.66	0.9	2.26	4.04	3.42	5.2	4.99	2.89	5.75	27.1	17.5	2.73	19.49	15.56	9.42	7.66	1.6	2.4	28.4	10.71	26.32	5.92	12.91	12.59	8.43	22.75	28.62	16.65	4.14	3.9	4.7	7.45	4.46	4.22	3.39	5.59	4.46	1.71	1.53	2.95	3.44	17.97
Msex2.01107	macrophage mannose receptor 1-like	12.08	15.81	8.23	0.43	2.66	18.26	10.36	0.08	0.1	0	1.15	0.48	0.36	0.63	1.95	4.01	1.47	0.12	0.5	0.36	0	1.18	1.07	0	2.42	0.55	1.18	0.08	0.4	0.27	0.4	0.59	13.03	8.96	8.71	0.69	2.71	0.45	1.24	0.51	0.41	2.59	0.67	0.4	0.95	6.01	9.5	1.28
Msex2.01108	protein C10	51.8	32.28	25.14	12.36	40.47	32.03	19.53	46.08	70.36	85.19	54.09	31.08	25.53	8.19	17.25	40.71	57.79	22.52	66.68	156.64	73.14	47.53	11.81	24.26	31.93	35.71	13.91	22.1	23.11	16.61	19.04	32.46	27.76	35.52	17.54	39.32	25.96	18.91	21.62	23.91	18.09	17.52	16.9	3.45	6.12	13.75	12.67	38.89
Msex2.01109	protein C10-like	13.26	9.03	5.52	3.11	4.86	0.91	1.42	2.26	14.02	10.97	1.87	16.12	14.67	4.08	9.44	34.86	23.16	6.82	22.97	15.95	8.99	6.75	0.57	1.66	8.74	2.47	4.88	2.33	0.87	1.75	2.88	2.32	6.45	9.68	6.45	6.03	5.69	10.27	11.42	28.97	7.65	13.02	7.29	4.11	2.03	8.15	2.58	11.5
Msex2.01110	probable low-specificity L-threonine aldolase 2	3.3	3.65	3.1	1.85	1.52	2.55	4.07	3.13	2.8	9.02	7.75	10.34	7	0.55	0.57	5.01	13.97	14.5	2.9	2.14	1.35	1.72	0.49	2.17	4.92	1.13	2.31	0.79	1.14	0.34	0.93	0.22	0.77	1.95	76.84	39.14	60.04	2.84	1.45	2.94	4.87	3.55	2.09	0.82	3.42	4.22	5.86	16.09
Msex2.01111	ATP synthase subunit O, mitochondrial-like	0	0	0	0	0	0	0	0	0	0	0.73	0	0	0	0	1.85	0	0	0	0	0	0	0	0	0	0	0	0	0	0	0	0	0	0	0	0	0.03	0	0	0	0	0	0	0	0	0	0	171.27
Msex2.01112	uncharacterized LOC106118972	0	0.06	0	0	0	0.28	1.64	0.21	0	0	0	0	0	0	0.02	0	0.26	9.75	0	0	1.27	0	0	0	0.03	0	0	0	0	0	0	0	0	0	0	0.03	0	0	5.36	0.21	0	0	0.1	0	0.6	0	0	0.59
Msex2.01113	protein yellow-like	0.41	1.11	0.7	18.3	8.02	1.84	3.6	13.34	6.08	3.11	1.03	0.49	0.05	0.05	0.14	8.1	0.65	0.49	0	0.84	23.31	0.34	0	0	0.55	1.4	0.21	0	0.37	0	0.18	0	0.19	0.14	1.19	0	0	0.08	4.98	2	2.47	0.54	0.82	0.12	0.4	0.05	0	2.38
Msex2.01114	protein yellow-like	1.31	3.09	1.06	30.09	8.45	26.17	4.39	8.1	11.62	10.28	4.78	4.84	0.31	0.76	0.23	5.91	3.63	0.56	1.41	0.71	19.82	1.66	0.65	2.05	0.52	4.62	0.14	0	0.25	0	0	0.84	0.77	0.38	0.16	0.39	0	0.71	0.49	0.08	44.52	3.75	2.21	3.12	4.66	1.4	3.36	0.6
Msex2.01115	uncharacterized LOC101737817	0.41	0.47	0.57	3.46	0.93	3.72	0	0.7	0.33	0.36	3.5	1.8	1.27	0.26	0.53	2.99	0.46	0.55	0.97	1.04	0.39	0.46	0.3	0	0.85	0	0.09	0	0	0.45	0.13	0	0	0.62	0.45	1.18	0.27	0.34	2.7	1.01	6.35	1.03	0.42	0.43	0	0.75	0	250.11
Msex2.01116	uncharacterized LOC101737344	30.25	28.31	22.81	28.28	68.46	91.69	86.92	98.23	125.17	134.66	68.76	29.32	10.94	23.48	38.39	39.19	34.58	67.9	71.83	17.69	18.12	29.14	12	21.72	43.05	14.05	18.71	1.8	6.54	7.25	2.52	2.9	6.77	5.88	6.72	4.69	5.99	33.47	60.22	66.78	40.69	29.35	34.41	42.82	67.55	50.9	75.2	2.08
Msex2.01117	L-xylulose reductase-like	29.67	17.59	21.58	0.82	9.08	7.6	9.69	8.02	18.28	12.39	4.58	114.97	196.62	29.08	20.22	41.21	63.49	20.41	44.9	27.34	22.55	48.86	12.88	22.19	59.98	38.06	29.15	42.18	28.56	27.63	18.67	17.27	14.44	13	17.42	11.76	6.79	48.45	27.91	22.59	29.23	76.08	28.97	16.31	11.24	14.62	8.37	31.91
Msex2.01118	dicarbonyl L-xylulose reductase	4.07	1.82	3.44	0.23	2.59	2.94	0.52	0.39	0.15	0.61	0	71.5	144.54	9.71	23.27	5.1	12.92	10.34	9.9	1.22	3.5	135.08	110.01	245.56	37.4	102.25	67.21	117.16	143.06	166.58	138.18	152.23	109.77	38.22	1.62	65.6	44.42	18.53	7.96	52.05	5.62	19.03	54.46	1.36	0.69	2.04	7.07	0
Msex2.01119	casein kinase I isoform epsilon-like	20.25	18.72	13.77	12.15	3.14	4	4.36	5.75	17.74	11.32	12.08	32.88	17.84	6.16	14.12	35.49	71.07	19.57	91.36	19.37	20.17	12.74	3.72	3.06	38.37	22.02	12.73	7.24	15.38	8.25	9.68	20.93	43.19	60.43	35.38	30.93	21.56	23.65	21.02	24.76	18.82	15.93	6.93	5.59	1.72	11.18	4.24	34.45
Msex2.01120	class A basic helix-loop-helix protein 15-like	0.47	0.49	0.71	3.06	0	0	0.32	0.33	0.58	0	0.28	3.01	1.42	1.4	0.8	0.05	0.66	8.43	0.14	0.15	0.5	0.4	0.09	1.29	1.91	0.67	1.06	0.16	0.13	0.08	0.26	0.3	0.2	0.23	0.48	0.17	0.15	3.42	4.11	11.58	4.15	2.78	0.47	0.07	0	0.27	0	0.12
Msex2.01121		20.6	16.35	10.69	50.68	422.12	624.06	1306.18	25.42	5.4	5.38	6.9	12.88	2.68	0.51	0.15	41.94	28.43	20.1	25.32	1022.22	743.67	223.04	812.79	1244.4	35.99	172.9	147.15	197.27	299.71	386.82	465.38	296.34	16.68	1.24	2.29	3.51	3.41	5.8	22.74	113.06	31.32	9.53	259.79	2.7	63.46	2.64	118.53	1.41
Msex2.01122	nudix hydrolase 8-like	17.66	18.94	7.27	2.58	3.65	4.95	6.19	0.53	4.96	2.24	3	12.35	13.07	1.07	1.52	1.65	16.48	29.91	41.05	10.01	11.96	8.01	3.9	4.74	11.5	8.84	8.73	7	7.38	4.79	6.14	2.51	5.36	7.16	4.09	4.66	13.27	34.04	12.53	24.61	3.43	4.42	5.12	1.18	5.31	1.87	1.61	21.62
Msex2.01123	nudix hydrolase 8	8.66	5.7	6.62	4.05	6.97	5.75	8.06	1.37	4.3	4	2.57	36.67	34.38	1.22	1.19	4.11	12.44	11.02	15.88	69.09	24.94	36.07	38.13	9.73	33.32	55.91	25.45	42.07	76.39	40.9	44.23	11.82	22.66	17.39	7.46	16.07	44.03	13.12	11.28	15.48	9.39	8.83	11.26	2.15	2.15	1.01	1.65	7.54
Msex2.01124	Golgi to ER traffic protein 4 homolog	20.18	19.49	11.26	9.5	26.96	28.01	43.92	10.25	18.23	43.69	15.19	42.32	30.69	12.67	12.23	22.02	30.86	14.52	38.98	112.86	66.59	39.69	59.29	39.68	26.46	58.88	13.51	38.24	52.4	29.21	35.14	43.65	83.17	37.13	33.81	38.21	57.26	8.88	16.71	15.28	14.05	12.64	27.15	9.05	39.3	53.27	151.06	20.34
Msex2.01125	nibrin	19.58	17.53	11.13	1.76	19.11	21.12	23.91	3.12	7.29	6.71	1.55	27.37	20.57	4.69	13.45	38.1	29.31	3.23	41.35	118.76	29.97	28.36	23.14	13.81	26.68	29.99	3.43	17.31	13.71	9.77	16.47	27.69	53.87	32.54	47.91	23.66	19.8	4.66	8.36	3.82	10.85	8.8	17.11	3.63	11.99	6.46	18.32	166.14
Msex2.01126	intraflagellar transport protein 140 homolog	3.32	1.88	1.82	0.32	0.62	2.48	2.49	0.67	1.73	1.9	1.68	0.58	0.41	0.07	0.91	3.75	2.61	0.35	2.68	2.63	1.43	1.67	0.42	0.67	1.54	0.73	0.24	0.49	0.45	0.38	0.06	0.19	0.38	0.54	1.13	1.12	0.49	0.76	0.83	0.6	0.46	0.71	0.59	0.13	0.03	0.3	1.19	31.66
Msex2.01127	asparagine synthetase	18.38	16.37	14.39	9.66	13.74	26.8	3.45	7.18	15.32	13.84	5.34	44.87	130.09	5.33	41.77	26.71	58.3	17	42.14	16.65	42.88	34.27	2.88	4.72	23.19	15.47	9.78	11.9	8.9	29.65	4.69	2.07	5.92	13.31	123.12	11.93	13.59	11.14	25.9	24.26	17.53	82.53	44.29	6.89	2.16	8.01	4.85	33.83
Msex2.01128	translation factor GUF1 homolog, mitochondrial	4.63	3.58	2.92	1.03	4.89	2.19	3.09	1.96	3.24	6.27	3.1	7.18	9.33	0.45	1.04	4.47	9.27	2.05	9.25	14.04	8.21	12.06	4.36	6.62	9.2	9.2	3.7	9.73	11.05	9.44	7.87	2.33	2.55	2.28	2.41	5.44	4.76	2.93	4.32	3.59	3.04	4.66	7.01	1.32	1.88	1.56	1.57	7.52
Msex2.01129	WD repeat domain phosphoinositide-interacting protein 3-like	5.18	6.05	4.11	2.22	2.56	4.23	2.87	6.52	13.55	11.21	6.92	16.66	11.05	5.48	14.16	26.59	20.56	6.78	25.68	21.46	6.3	7.17	3.29	1.37	15.77	7.47	4.76	7.05	8.78	4.07	9.29	40.77	39.83	44.13	22.36	7.07	5.67	20.14	7.49	9.01	6.8	6.75	3.81	3.21	2.05	5.64	6.25	49.31
Msex2.01130	ragulator complex protein LAMTOR2 homolog	63.65	38.27	31.03	11.67	124.58	146.3	70.39	12.43	30.82	40.04	7	40.24	30.81	6.15	12.65	58.05	61.75	32.34	66.98	238.47	136.23	57.18	180.98	96.65	88.94	122.67	36.07	56.63	76.47	60.76	72.37	122.9	141.78	52.12	50.48	59.33	56.85	18.61	23.41	35.91	14.52	19.38	87.05	13.17	82.04	19.11	114.99	23.07
Msex2.01131	protein SDA1 homolog	26.07	28.98	17.94	4.26	16.96	11.1	16.48	1.95	5.56	8.48	4.03	204.29	123.66	3.38	8.84	37.43	45.6	9.32	53.21	120.96	58.13	90.72	72.43	40.27	62.71	118.58	15.61	58.81	110.06	55.44	60.26	19.57	37.89	37.2	60.12	65.55	124.39	4.46	23.92	13.45	48.8	39.6	57.18	2.17	1.63	6.38	7.07	16.32
Msex2.01132	ER lumen protein-retaining receptor	94.15	48.41	54.74	12.88	33.75	40.74	70.49	25.68	64.09	34.14	18.09	174.43	212.89	59.26	64.28	93.7	121.67	61.91	84.26	71.79	93.73	98.26	74.28	35.28	187.59	123.55	120.95	116.35	115.37	70.36	131.71	70.14	64.86	124.28	105.37	238.74	113.48	145.58	138.14	91.03	45.91	127.6	48.03	19.69	14.16	24.49	16.74	54.19
Msex2.01133	DNA polymerase subunit gamma-2, mitochondrial	10.94	7.04	7.81	1.23	10.39	2.63	6.35	3.34	4.92	8.25	3.95	22.72	11.65	2.38	3.86	11.01	17.6	3.18	19.24	40.65	34.72	20.91	13.1	8.25	23.86	34.52	5.69	15.66	31.72	9.19	13.34	11.57	13.46	11.05	20.62	14.38	11.84	4.33	8.07	10.36	6.31	6.89	11.77	4.49	5.59	5.83	4.31	46.75
Msex2.01134	ER lumen protein-retaining receptor	5.76	4.96	6.3	1.6	47.07	30.1	39.97	3.92	2.5	6.23	13.47	8.5	10.65	1.8	1.08	3.66	5.61	1.68	5.59	60.42	45.82	27.32	111.3	43.74	6.65	30.98	2.81	35.08	50.87	37.73	29.7	7.37	5.77	3.63	12.51	7.22	5.46	1.34	8.87	2.71	3.72	7.9	32.77	2.25	37.57	2.27	5.8	5.63
Msex2.01135	chaoptin-like	0.53	0.24	0.18	0.16	0.17	0	0	0.16	0.46	0.37	1.04	0.27	0.23	0.05	0.07	0.28	0.2	0.1	0.3	0.21	0.19	0.49	0.19	0	0.35	0.06	0.24	0	0	0.08	0.08	0.08	0.04	0.3	1	0.38	0.47	0.25	0.63	0.24	0.32	0.17	0.03	0.05	0	0.03	0.04	1.41
Msex2.01136	aldo-keto reductase AKR2E4-like	1.31	0.16	5.79	0.27	0	0	0	12.51	19.9	27.8	12.9	163.95	215.42	2.48	1.75	1.11	44.77	28.45	47.75	8.77	9.78	8.34	12.62	24.78	3.09	17.75	15.6	22.97	1.9	4.37	0.84	0.16	0.32	0.11	0.41	5.59	15.36	0.78	4.19	5.56	0.27	3	2.29	0.1	0	0.08	0.84	1.48
Msex2.01137	uncharacterized LOC101746842	7.24	6.09	7.82	2.86	0.23	0.38	0.12	3.98	11.26	8.06	9.86	1.72	1.11	0.08	0.32	4.36	11	9.45	10.05	0.91	0.25	0.37	1.18	0	1.37	0.34	1.1	0.25	0	0.24	0	0.23	0.93	2.33	0.85	0.15	0.05	2.33	12.31	28.2	10.92	10.09	0.63	0.5	0	0.98	0	8.78
Msex2.01138	NADH dehydrogenase (ubiquinone) 1 beta subcomplex 10	297.65	231.7	270.75	23.42	390.08	410.82	202.57	533.74	248.84	356.33	261.45	111.02	124.58	18.42	22.44	41.95	135.51	88.3	118.97	263.2	305	362.01	238.01	204.03	108.53	153.07	114.09	257.82	309.37	296.28	226.85	65.64	50.55	36.27	33.63	112.19	60.03	48.04	60.54	57.29	59.98	87.45	130.98	207	336.16	185.86	187.62	72.85
Msex2.01139	meiosis arrest female protein 1 homolog	2.87	4.1	1.95	2.83	0.7	0.98	0.63	0.75	2.53	2.22	3.29	3.79	1.51	0.72	1.95	5.5	24.53	3.05	21.28	8.76	2.4	1.56	1.19	1.49	8.78	2.55	4.17	0.77	0.94	0.97	1.5	3.08	5.67	8.86	3.63	6.22	3.85	5.11	7.56	8.38	2.29	2.37	0.67	0.34	0.48	1.19	0.53	5.31
Msex2.01140	26S proteasome non-ATPase regulatory subunit 12	74.75	44.32	48.15	13.63	65.8	50.32	175.67	34.91	45.02	59.54	23.92	51.36	59.4	19.27	31.52	100.91	90.99	36.85	83.41	232.3	113.65	101.03	45.56	42.37	92.36	114.75	42.83	96.19	96.47	54.27	100.63	209.66	97.69	75.38	31.84	54.22	46.25	39.87	36.41	33.52	26.98	53.98	67.25	72.4	169.55	223.43	383.74	61.12
Msex2.01141	uncharacterized LOC101746561	0.55	0.41	0.27	0.25	0.21	0.09	0.09	0.23	0.05	0	1.31	0.83	0.94	0.1	0.13	0.46	2.54	0.37	0.8	3.77	8.25	43.58	30.73	18.43	15.38	14.43	24.84	177.14	40.76	91.65	116.37	27.84	5.51	1.61	0.36	0.68	0.7	0.75	0.48	1.57	0.21	0.1	0.38	0	0	0.1	0.42	1.05
Msex2.01142	72 kDa inositol polyphosphate 5-phosphatase	1.24	1.43	1.29	0.26	0.06	0.19	0	0.25	0.82	0.3	1.23	1.44	1.63	0.17	0.28	0.77	1.65	0.93	1.9	1.06	0.58	1.8	0.33	1.09	4.47	1.32	3.13	0.84	0.83	1.38	1.83	1.56	9.66	16.75	2.67	3.51	9.62	1.75	1.77	1.17	0.55	0.89	0.28	0.21	0	0.44	0.18	4.33
Msex2.01143	uncharacterized LOC106107222	0.53	0	0	0.22	0	3.09	0	0	0	0	0	0	0	0	0	0	3.43	8.93	0	0	18.99	59.71	78.16	342.46	46.18	177.38	32.54	96.08	186.12	213.67	332.29	488.95	919.27	153.08	4.92	56.42	148.57	1.08	1.64	11.09	0	0	0.76	0	0	0	1.18	0
Msex2.01144	uncharacterized LOC106141303	0	0.04	0	0	0	0	0.49	0	0.06	0.26	0.38	0	0	0	0	0.33	0.03	0.08	0.12	0	0	0.14	0	0	0.02	0.11	0.04	0	0	0	0.13	0	0.17	0.15	0	0.03	0.09	0.04	2.57	0.04	0.02	0.06	0	0	0	0	0	12.76
Msex2.01145	putative inorganic phosphate cotransporter	2.73	3.59	1.28	12.91	2.04	0.28	0.76	0.33	4.62	5.54	3.79	86.6	7.37	6.11	4.71	1.74	4.85	4.82	2.7	2.95	2.34	1.2	0	0.59	3.66	1.05	2.64	0.16	6.11	0.2	0.5	2.22	2.41	14.58	4.82	2.01	2.76	4.76	6.99	3.63	30.7	1.79	0.24	1.35	0	1.07	0.07	2.2
Msex2.01146	RAD50-interacting protein 1	5.4	5.32	3.18	1.48	0.76	1.06	1.42	1.41	8.52	6.49	3.17	6.93	10.45	2.3	5.58	14.59	7.96	7.1	6.99	1.85	2.1	6.59	0.79	1.52	10.08	6.42	6.54	9.41	9.99	6.51	5.49	7.9	12.34	14.88	4.42	7.7	11.14	12.73	9.73	11.24	3.6	7.47	2.15	3.24	1.41	11.91	3.56	10.17
Msex2.01147	lysophospholipid acyltransferase 7-like	7.64	6.2	3.75	1.35	5.93	3	15.67	2.38	9.64	9.15	2.23	28	16.15	2.31	11.16	16.64	13.66	9.3	14.58	19.75	6.44	5.21	4.25	0.86	9.34	7.42	2.59	3.85	4.98	1.38	2.68	13.75	12.36	22.68	16.1	28.42	51.71	4.6	11.14	8.92	6.18	8.2	3.45	0.46	0.9	2.11	1.11	78.56
Msex2.01148	glycine-rich RNA-binding protein 5, mitochondrial-like	78.66	84.96	55.31	34.03	95.47	105.8	111.73	157.98	335.92	460.91	309.6	131.66	127.38	11.2	106.87	137.9	79.47	160.38	103.97	15.4	38.32	60.43	15.66	63.78	22.16	21.31	34.69	7.72	10.79	12.93	5.26	10.4	29.51	38.19	32.58	10.36	31.02	44.04	120.45	182.42	93.33	122.64	82.26	25.06	34.03	79.3	88.52	31.86
Msex2.01149	ommochrome-binding protein-like	22.82	4.65	51.39	0.12	2.97	2.52	2.19	48.45	83.12	92.02	35.62	130.66	1172.4	6143.72	4645.21	2635.21	13.72	31.08	4.7	13.53	6.07	45.68	128.54	62.11	6.45	62.04	1.76	166.48	5.12	2.56	16.58	42.25	19.95	22.58	573.32	14.81	18.38	131.95	8.79	23.36	11.37	149.33	765.07	1048.08	5952.59	801.57	3160.06	7.01
Msex2.01150	protein I'm not dead yet-like	0	0	0	0	0	0	0	0.04	0.03	0	0	0	0	0	0	1.57	0.2	0.14	0	0	0	0	0	0	0	0	0	0	0	0	0	0	0	0	0	0.05	0.04	0	0.6	0.35	0	0	0	0	0	0.06	0	157.49
Msex2.01151	protein I'm not dead yet-like	0	0	0	0	0	0	0	0.03	0	0.13	0.3	0	0	0	0	12.06	0.11	0.08	0	0	0	0	0	0	0.02	0	0	0	0	0	0	0	0	0.06	0.02	0.12	0	0.02	0.27	0.26	0	0	0.12	0	0	0	0	400.4
Msex2.01152	protein I'm not dead yet-like	0.02	0	0	0	0.5	0	0	0.03	0	0.13	0	0	0	0	0	10.54	0.19	0	0.11	0	0	0	0	0	0.02	0	0.08	0	0	0	0	0	0.14	0.01	0.04	0.1	0.05	0.04	0.05	0.04	0	0.05	0	0.04	0.07	0.15	0.08	280.72
Msex2.01153	uncharacterized LOC106708587	0	0	0	0	0	0	0	0	0	0	0	0	0	0	0	0	0	0	0	0	0	0	0	0	0	0	0	0	0	0	0	0	0	0	0	0.68	0	0	0	0	0.12	1.11	0	0	0	0	0	0
Msex2.01154	uncharacterized LOC106107037	25.17	27.29	16.32	1.41	8.17	10.05	10.25	1.66	8.41	4.97	6.06	0.16	0.17	0.02	0.07	2.18	1.7	0.2	0.77	1.71	5.68	5.38	0.23	1.37	7.89	2.25	12.46	1.74	3.16	4.57	5.23	1.2	0.64	1.36	2.46	0.98	0	0.71	0.83	0.49	1.31	3.84	1.58	53.23	47.8	36.06	29.62	0.58
Msex2.01155	coiled-coil domain-containing protein 96	0.07	0.06	0.1	0	0.25	0	0	0	0	0	0.62	0	0.03	0	0	6.09	0	0	0.05	0	0.14	0.13	0	0	0.14	0	0.13	0	0	0.13	0	0	0.11	0.05	0	0.03	0.05	0	0	0.14	0	0	0	0.22	0	0.23	0.26	158.77
Msex2.01156	putative inorganic phosphate cotransporter	44.82	24.36	26.44	3.06	11.16	9.63	1.98	20.82	51.34	34.07	7.08	310.68	186.13	12.25	20.28	23.63	11.1	15.4	6.08	0.76	21.2	39.19	3.57	5.74	16.3	18.64	10.82	7.57	2.39	3.54	1.53	1.32	3.32	6.31	5.01	10.21	31.47	77.9	12.34	8.51	73.88	87.74	27.04	2.88	1.12	7.36	4.01	12.96
Msex2.01157	putative inorganic phosphate cotransporter	1.84	1.43	0.53	15.32	0.24	0	0.36	4.68	3.53	0.49	2.11	7.37	1.63	1.42	4.59	2.53	65.33	33.38	2.8	0	2.15	5.97	1.88	2.33	81.57	18.37	42.19	15.27	13.28	11.54	20.12	10.1	11.24	44.95	202.39	451.1	59.64	99.27	9.36	21.21	15.86	1.47	0.18	0.85	0.43	3.14	0.74	0.37
Msex2.01158	putative inorganic phosphate cotransporter	0.43	0.04	0	0.25	7.19	0.28	0	0	0	0	0	1.28	7.04	1.07	0.17	0.12	4.63	6.94	0.4	0.78	4.29	20.17	18.81	24.19	24.42	34.04	76.92	62.03	88.02	92.66	57.56	25.88	25.1	13.71	27.5	7.37	2.39	105.07	27.81	28.64	0.28	0.16	0	0.53	2.03	0.11	0.18	0
Msex2.01159	putative inorganic phosphate cotransporter	2.61	1.94	1.34	2.52	25.89	1.08	9.97	1.29	1.16	1.87	2.4	0.92	3.25	16.66	0.18	0.71	4.58	28.26	1.96	0.09	0.99	41.72	27.06	39.99	41.1	37.81	104.28	136.29	165.84	141.9	89.36	225.16	61.69	33.01	0.79	11.73	67.91	73.74	29.1	50.54	1.22	2.7	3.3	2.3	1.43	2.92	2.69	1.34
Msex2.01160	inactive rhomboid protein 1	0.51	0.31	0.32	0.08	0	0.14	0.42	0.16	0.92	0.83	1.24	0.25	0.06	0.01	0	0.05	0.53	0.3	0.43	0.13	0.55	0.49	0.04	0	1.93	0.88	1	0.28	0.58	0.28	0.29	0.66	0.3	0.52	0.21	0.6	0.48	0.99	0.41	0.67	0.09	0.06	0	0.01	0	0.03	0.03	0.28
Msex2.01161		0	0	0.73	0	0	0	0	0	0	0	0	0	0.47	0.11	0.57	0.38	0	0	0	0	0.08	0	0	0	0	0	0	0	0	0	0	0	0	0.61	1.09	0.4	0.63	0.32	0.48	0	0	0	0	0	0	0.27	0	0.66
Msex2.01162	connectin-like	0.86	0.54	0.5	0.12	0	0	0.18	0.09	0.28	0.36	1.79	1.36	1.15	0.11	0.22	0.46	0.75	0.15	0.82	0.05	0.74	0.32	0	0	1.29	0	0.6	0.08	0	0.04	0.08	0	0.02	1.19	1.15	1.92	1.67	0.54	0.69	0.48	0.48	0.41	0.02	0.17	0	0.33	0	1.71
Msex2.01163	uncharacterized LOC105386148	0.46	0.35	0.07	0.04	0	0	0	0.22	0.25	0.4	2.72	0.71	0.2	0.03	0.05	0.46	0.55	0.48	0.49	0.88	0	0	0	0	0.07	0	0.16	0.09	0.14	0.17	0.14	0	0	0.63	3.7	1.42	1.13	0.57	1.64	0.87	0.7	0.12	0	0.31	0	0.19	0	12.39
Msex2.01164	interference hedgehog-like	4.48	3.68	4.14	0.33	1.88	1.93	3.83	1.13	2.1	0.63	2.04	0.52	0.96	4.76	2.12	17.78	8.21	1.08	13.9	5.14	2.22	0.94	0.29	0.23	1.32	0.28	0.36	0.07	0.11	0.4	0	0.13	0.68	2.06	1.72	0.08	0.19	0.43	0.6	0.24	0.73	1.44	0.69	2.61	2.42	3.98	2.01	4.71
Msex2.01165	hypoxia up-regulated protein 1	32.26	27.58	25.64	7.4	5.19	4.35	14.07	5.81	14.57	9.13	3.88	75.49	110.58	42.92	13.42	51.49	62.36	53.37	45.92	29.51	27.53	85.34	16.87	8.66	61.31	70.38	32.23	51.37	66.42	44.87	51.97	8.9	18.37	40.74	21.26	51.88	38.09	33.96	99.9	35.43	18.35	51.46	20	3.61	4.2	7.9	3.47	65.71
Msex2.01166	hypoxia up-regulated protein 1	28.97	24.46	19.41	3.89	3.19	2.25	8.07	6.18	13.87	7.87	5.14	44.03	55.91	22.74	6.45	25.56	58.13	44.7	41.1	15.58	22.13	37.15	12.84	0.62	63.52	33.08	46.77	28.64	33.17	23.67	29.95	4.78	8.51	18.31	10.02	23.9	17.66	58.97	96.28	224.95	14.11	38.53	7.11	3.78	0	4.2	2.66	50.01
Msex2.01167	forkhead box protein N3-like	7.43	8.14	5.38	2.22	1.67	1.87	0.77	1.98	7	5.44	4.57	41.33	24.8	1.53	7.03	6.92	30.01	9.43	25.64	5.04	5.87	6.48	1.92	3.43	17.93	14.98	14.87	6.32	13.79	10.64	9.02	1.15	4.55	18.59	9.21	25.35	29.08	12.63	22.32	31.3	15.04	17.48	2.72	2.19	0.35	8.96	2.82	9.16
Msex2.01168	protein RMD5 homolog A	21.25	14.46	11.77	10.82	15.71	8.01	13.09	7.61	13.22	11.76	10.74	15.28	9.99	11.35	16.49	35.17	60.93	12.69	71.6	51.98	30.16	13.31	3.43	6.32	56.48	32.93	19.71	12.2	20.53	14.34	13.85	82.89	84.73	59.73	10.91	17.64	11.46	21.99	10.92	16.39	7.12	6.59	9.85	12.72	23.99	38.16	52.51	42.04
Msex2.01169	prohibitin-2	105.34	68.98	94.24	0.58	366.63	245.82	163.23	45.87	29.77	52.91	18.09	120.78	151.28	7.03	16.51	63.87	77.84	25.62	50.29	534.26	633.93	398.18	452.59	303.9	154.08	451.33	146.23	403.24	641.79	335.69	347.87	37.54	35.23	0	48.47	128.02	35.22	31.9	36.98	72.83	53.93	115.05	242.94	28.61	156.12	0.18	67.72	32.42
Msex2.01170	uncharacterized LOC101746149	133.78	150.56	197.37	34.99	436.35	410.33	370.59	209.38	140.97	175.84	123.88	15.28	26.51	13.48	10.99	74.09	41.66	72.4	89.33	226.19	329.48	551.03	435.86	257.26	13.51	215.9	36.41	342.84	414.29	360.24	441.86	160.1	150.99	15.18	20.75	82.48	44.11	16.21	25.91	23.04	29.63	31.07	202.26	159.45	643.33	112.52	443.85	21.75
Msex2.01171	transcriptional regulator ATRX homolog	9.04	9.24	6.32	2.1	2.17	2.08	1.76	1.38	6.24	3.74	6.96	11.43	6.07	1.69	3.93	22.64	18.2	5.72	22.26	5.5	3.42	5.61	1.83	1.01	5.59	6.47	1.87	2.71	2.09	2.44	2.8	4.01	9.66	8.68	19.05	9.04	26.28	6.8	8.05	6.52	5.01	6.44	5.29	1.68	1.08	3.19	1.99	16.49
Msex2.01172	DNA repair protein REV1	2.64	2.92	1.71	1.09	2.91	4.97	4.68	0.15	2.04	1.72	1.11	6.26	3.55	0.65	1.72	4.59	9.48	2.06	12.95	33.29	8.62	5.77	3.64	2.17	4.16	5.39	0.85	2.73	3.25	1.86	2.65	12.95	9.8	10.03	19.44	8.44	14.76	1.27	2.13	1.56	1.65	2.3	2.44	0.38	1.26	1.34	2.03	10.23
Msex2.01173	tubulin-specific chaperone cofactor E-like protein	14.11	9.91	8.74	17.62	18.36	23.27	17.82	14.52	34.24	13.37	7.34	38.97	5.32	0.56	1.97	6.45	9.42	29.72	15.59	8.43	17.01	5.48	0.42	10.51	41.24	14.92	29.33	1.74	12.02	5.65	4.06	47.61	186.9	187.55	13.13	20.24	109.54	19.57	16.47	31.63	39.27	10.6	5.92	6.54	7.04	7.89	6.6	135.42
Msex2.01174	persulfide dioxygenase ETHE1, mitochondrial	9.81	5.95	8.86	3.4	4.94	5.67	9.52	6.54	19.59	20.12	6.47	30.37	89.8	21.5	11.59	19.23	27.75	11.25	16.09	9.38	7.86	41.46	20.13	26.99	67.33	43.48	186.37	211.73	197.73	240.17	251.67	92.15	47.9	53.41	89.43	67.59	27.8	102.61	22.66	49.89	10.91	31.23	22.42	12.98	10.19	6.71	6.02	12.05
Msex2.01175	beta-amyloid-like protein	28.2	14.28	4.2	1.12	0.75	1.89	2.41	21.49	51.77	44.96	29.09	0.1	0.07	0.03	0.07	6.86	1.72	0.87	0.46	2.02	10.27	13.3	0.6	0.41	4.1	0.89	1.94	0.32	0.13	0.32	0.52	0.15	0.74	0.95	1.93	0.22	0.28	1.17	2.73	0.57	1.09	0.66	0.23	0.04	0.14	0.88	0.47	15.23
Msex2.01176		8.79	14.13	3.4	3.6	1.36	8.02	3.13	3.52	13.02	9.9	4.03	12.67	9.18	3.62	9.48	22.37	7.98	7.65	12.77	35.71	3.56	5.94	5.06	2.66	10.77	5.22	5.19	1.58	3.06	3.71	7.1	9.34	15.34	25.54	48.61	16.5	24.55	5.46	9.45	12.23	7.31	4.19	4.59	6.8	7.99	15.19	22.73	117.21
Msex2.01177	V-type proton ATPase subunit D 1	83.89	51.09	50.1	103.28	103.65	83.2	114.26	145.43	173.87	272.81	134.49	78.88	79.89	19.39	31.16	107.16	91.4	65.5	59.9	80.27	168.59	687.45	381.52	506.76	517.66	547.81	1229.36	919.9	1042.09	957.32	1172.63	347.83	122.67	77.21	96.16	185.05	99.98	395.62	309.8	426.71	56.43	59.94	95.91	31.31	50.06	47.49	72.51	21.27
Msex2.01178	heme transporter hrg1-B-like	3.03	2.44	1.46	5.18	3.01	4.75	8.94	7.49	22.74	18.4	7.09	4.1	1.65	5.49	8.5	11.22	20.08	7.5	30.39	20.14	13.59	1.84	0.51	2.26	34.38	7.2	4	1.24	1.67	1.41	1.77	4.06	12.33	28.19	39.91	39.26	39.22	13.06	59.4	31.26	6.35	3.07	2.29	4.46	7.08	10.03	7.92	40.15
Msex2.01179	uncharacterized LOC101738309	1	0.4	0.2	0.46	0.18	0	0	1.44	1.54	0.54	0.13	3.1	0.1	0.1	0	0.08	0	0.04	0	0.75	11.58	1.78	0	0.39	11.35	5.9	0.08	0.06	0.19	0	0	0	0	0.04	0.03	0	0.02	0.04	2.51	0.47	2.09	0.54	0.42	0.13	0.3	0.01	0	0.17
Msex2.01180	spectrin beta chain	43.87	44.04	32.68	14.66	11.63	21.16	18.99	75.45	91.85	72.7	84.91	31.45	24.53	6.06	5.47	42.26	74.28	39.07	43.34	7.49	17.35	26.33	2.98	5.81	136.64	40.4	84.95	28.48	30.19	37.99	48.54	25.66	28.65	48.68	12.17	75.48	70.91	150.12	46.54	46.81	20.63	31.81	12.95	30.22	13.27	47.44	19.35	49.86
Msex2.01181	brachyurin-like	0	0.15	0.18	0.35	1.3	0.23	0	0.93	0.39	1.06	3.18	0.22	0	0.02	0.07	0.31	0.53	0.42	0.57	1.9	65.91	5.65	7.56	21.12	33.31	32.7	11.14	15.98	24.37	12.72	9.16	3.37	28.86	9.49	0.23	0.21	0.26	0.7	0	0.8	0.21	0.06	0.99	0.06	0.8	0.34	0.44	0.08
Msex2.01182	chymotrypsin-like serine protease	7.21	0.15	0	0	0	0	0	0	0	0	0	0.24	0	0	0.02	0	0.09	0	0	0	0.43	226.75	220.01	211.5	230.07	203.42	540.7	274.2	152.65	239.59	307.12	203.68	1.58	0.19	0	0	0.08	2.06	0.42	6.84	0.1	0.14	1.37	0	0	0	0	0
Msex2.01183	chymotrypsin-like serine protease	0.29	0	0.15	0.18	1.03	2.12	0	0	0	0	0	0	0	0	0	0	0	0	0.07	0	0	8.24	0.22	7.92	9.04	4.27	28.24	12.47	12.84	11.54	13.5	26.12	2.27	3.73	0	0.15	0	1	0	0.39	0.12	0	0.15	0	0	0	0	0
Msex2.01184	chymotrypsin-like serine protease	23.14	0.16	0.28	0	0	2.28	0	0	0	0	0.21	0.79	0.29	0.02	0.12	0	0.24	0	0.26	0	1.64	355.03	285.67	415.43	561.96	186.59	1569.11	504.22	694.34	631.22	715.3	1211.51	9.81	8.55	0	0.22	0.03	4.5	2.69	23.88	0.29	0.72	1.2	0.26	0.16	0	0	0.52
Msex2.01185	fasciculation and elongation protein zeta-1	16.78	11.69	10.47	3.13	5.07	8.37	4.56	20.13	43.19	35.86	14.34	15.05	13.22	4.47	6.61	34.63	78.03	35.38	65.24	42.44	36.67	23.86	4.4	6.26	68.73	38.85	19.27	9.03	19.48	14.57	24.67	11.71	32.11	42.98	108.37	42.69	81.75	11.68	29.37	30.75	11.68	13.88	7.37	5.48	3.73	18.4	10.34	6.95
Msex2.01186	DnaJ (Hsp40) homolog 13	37.44	41.27	27.72	10.11	110.96	90.79	71.63	17.19	31.41	58.41	17.28	47.91	49.06	11.32	14.23	28.17	26.94	23.05	36.64	118.96	100.3	72.32	82.73	102.25	52.56	78.19	48.83	64.61	91.48	74.16	65.69	31.76	40.85	21.33	27.05	48.65	109.31	12.53	38.46	30.77	18.13	23.11	55.37	15.19	69.69	20.11	63.22	114.47
Msex2.01187	dopamine N-acetyltransferase-like	1.45	2.8	1.92	5.3	5.87	7.09	32.14	4.72	2.34	1.97	1.3	1.22	6.36	16.24	9.45	4.17	4.49	23.42	0.9	1.18	5.17	17.61	12.19	13.89	27.53	10.49	40.06	40.01	41.08	59.61	58.1	46.92	11.7	23.24	2.29	15.61	337.05	0.89	1.53	1.6	0.38	1.53	0	11.96	14.41	113.06	116.94	3.86
Msex2.01188	dopamine N-acetyltransferase-like	0.61	0.13	0.34	0	20.12	10.09	142.15	1.64	0	2.01	0	0.27	0	4.8	0	25.85	0	2.61	0.09	9.74	27.29	25.45	36.34	29.35	0.34	42.9	4.58	95.57	95.74	82.18	140.95	93.93	21.3	3.35	0.08	3.91	36.22	0.96	0	6.92	0.42	0.15	2.33	1.7	46.52	0.22	461.08	58.9
Msex2.01189	zinc finger CCCH domain-containing protein 14	8.95	11.85	7.89	2.65	5.43	5.97	4.57	3.82	12.54	13.83	3.72	9.27	9.18	2.29	4.41	24.82	38.02	5.17	49.55	29.65	10.33	12.77	1.93	3.43	18.21	14.17	5.46	11.89	7.35	9.34	13.51	15.05	24.38	27.99	16.41	17.64	20.05	8.97	13.62	8.24	5.25	6.95	7.28	3.52	4.78	17.89	14.8	47.72
Msex2.01190	G-protein coupled receptor moody	5.32	5.48	3.39	10.39	10.68	14.49	15.34	7.62	25.7	18.49	8.86	18.79	16.34	0.84	2.86	22.12	13.6	3.89	14.72	20.97	18.75	13.12	14.68	19.43	9.11	4.17	4.13	0.32	0.54	1.66	1.1	1.1	4.58	5.84	8.65	2.6	1.57	2.77	8.21	9.21	7.1	9.03	16.41	2.29	9.9	3.41	15.7	19.62
Msex2.01191	retrovirus-related Pol polyprotein from transposon 17.6	4.22	6.43	2.96	4.7	0.24	0.34	3.2	1.55	1.87	3.8	0.71	6.92	7.93	4.85	0.03	10.41	5.95	4.12	2.31	0.26	1.37	2.26	0.18	0.94	5.16	2.22	3.22	1.45	0.18	1.8	2.41	2.88	0.05	17.27	23.85	25.65	27.11	10.22	3.73	5.3	4.81	18.51	3.48	17.38	1.89	8.25	1.33	2.88
Msex2.01192	G-protein coupled receptor moody	0.9	0.57	0.38	0.28	0	0	0	0.58	1.46	1.97	0	23.69	8.54	0.06	0.3	0.57	6.03	2.56	1.2	0.52	0.29	0.7	0	1.66	1.21	0.78	0.33	0.28	0	0.14	0	0.26	0	0.05	0.11	1.25	0.32	0.07	0.72	0.93	3.57	1.16	0.82	0.23	0	0.48	0	8.51
Msex2.01193	G-protein coupled receptor moody-like	0.65	5.41	0.48	0.32	0.19	0.14	0	0.47	1.75	2.01	0.94	33.68	10.01	0.19	0.56	2.38	4	2.06	1.64	1.41	1.33	1.42	0.81	1.05	2.38	2.03	0.67	1.16	0.22	0.44	0	0.08	0.34	0.46	1.48	3.17	0.48	0.2	0.97	0.99	4.85	1.97	0.78	0.17	0.35	1	0.21	6.07
Msex2.01194	elongation of very long chain fatty acids protein 4-like	0	0	0	0	0	0	0	0	0	0	0	0	0	0	0	1.38	0	0	0	0	0	0	0	0	0.04	0	0	0	0	0	0	0	0	0	0	0	0	0	0	0	0	0	0	0	0	0.05	0	46.39
Msex2.01195	telomerase Cajal body protein 1	3.03	2.49	0.81	0.35	5	2.7	4.62	0.88	1.27	2.04	1.05	4.22	2.21	0.29	1.29	3.25	4.67	0.53	5.85	25.18	9.19	5	10.93	4.41	3.37	7.21	1.25	3.93	4.53	1.9	1.94	1.85	4.43	3.19	3.26	4.42	3.76	0.73	3.46	2.65	1.35	2.09	4.7	0.38	1.15	0.8	2.15	2.26
Msex2.01196	hormone-sensitive lipase	2.53	2.67	1.7	0.81	0.47	0.83	0.57	0.96	3.63	2.15	1.69	12.67	5.85	0.2	2.03	4.14	5.82	4.27	5.74	1.59	1.49	4.03	0.9	1.08	9.75	5.98	6.31	1.24	2.61	1.77	1.68	0.57	12.41	18.42	4.04	3.76	3.27	2.01	4.99	6.14	4.58	1.99	0.61	4.97	3.19	5.4	2.75	16.5
Msex2.01197	probable N-acetyltransferase san	87.51	60.14	53.27	25.06	75.4	32.78	56.41	27.86	53.03	58.67	18.3	124.58	69	7.29	13.45	87.68	88.79	26.15	100.14	185.87	105.97	112.25	121.49	62.85	96.6	140.13	44.58	82.45	117.46	65.53	62.51	96.19	169.79	101.58	114.14	78.91	37.59	28.29	41.17	64.09	46.8	46.35	66.26	25.23	39.19	26.79	37.7	61.94
Msex2.01198	cytochrome P450 CYP339A1	28.61	19.47	27.12	1.84	8.43	6.2	15.84	3.78	5.48	8.48	4.13	11.87	4.58	0.43	1.64	14.84	23.63	4.63	70.25	198.36	36.38	9.89	27.18	12.46	10.33	11.21	1.79	5.34	3.39	1.62	2.65	2.82	4.84	2.56	4.77	4.69	2.14	0.77	1.3	4.61	4.28	4.83	7.52	0.55	1.89	1.35	2.68	382.26
Msex2.01199	ribosomal protein S19	10077.8	5842.4	1761.31	1188.72	1556.24	1599.1	1912.36	2204.21	1205.64	1505.66	2920.78	3837.63	2562.82	449.06	624.05	1147.06	7109.25	4508.95	4663.33	2531.84	2903.76	2395.07	3475.86	4161.48	3646.11	1371.17	2773.59	1137.53	1383.24	1029.99	740.99	464.21	682	2267.82	1323.49	2061.62	2464.52	686.78	1685.23	2572	933.47	1356.8	1608.9	434.96	829.42	705.65	1220.48	350.5
Msex2.01200	sortilin-related receptor-like	8.05	11.52	4.78	4.27	3.02	3.67	3.13	5.44	18.19	15.87	14.3	7.31	5.79	12.42	16.18	41.34	42.62	15.82	52.06	2.23	4.55	5.41	0.99	1.87	41.47	9.18	7.92	1.95	2.7	2.63	2.97	113.45	73.83	290.22	20.05	9.98	22.82	61.4	20.59	25.65	8.64	9.64	2.49	4.19	1.45	19.36	6.84	58.68
Msex2.01201	sortilin-related receptor-like	6.1	7.5	3.19	2.77	3	2.15	4.58	3.6	13.28	16.51	11.77	4.6	4.25	7.73	13.89	42.48	30.86	12.24	36.29	2.91	4.4	5.27	1.03	1.83	37.27	9.72	5.73	1.86	2.8	2.07	3.3	117.78	71.83	207.24	15.49	7.77	19.79	48.7	15.98	17.9	7.12	7.42	2.05	3.05	0.73	14.3	6.28	36.65
Msex2.01202	sortilin-related receptor-like	5.26	6.62	2.72	2.72	0.98	3.81	1.86	3.91	11.16	9.95	7.53	2.68	2.7	7.34	8.1	35.82	25.03	11.39	34.77	0.94	5.02	4.32	0.31	1.21	45.64	6.36	9.35	1.73	2.8	1.98	1.39	91.95	52.06	96.07	5.93	4.28	8.66	45.96	10.84	23.25	3.99	5.05	2.83	2.47	1.01	9.88	7.61	17.13
Msex2.01203	uncharacterized LOC106139422	0.02	0.14	0.75	13.82	0.72	0.63	0	8.16	11.52	7.67	4.25	37.15	3.13	0.2	1.16	0.52	4.5	0.29	0.75	0	0.72	0.08	0	0.52	1.19	13.08	0.07	0	0.38	0	0	0	0	0.07	0.12	1.33	0.01	0.02	0.05	0.06	5.72	0.62	0.11	0	0	0	0	0.33
Msex2.01204	G-protein coupled receptor moody-like	0.02	0.54	0.04	0	0.16	0.05	0	0.28	0.33	1.57	1.37	0.8	0.27	0.46	262.37	15.67	0.72	9.32	2.33	0	0	0.19	0.2	0.37	0.04	0.06	0.07	0	0	0.14	0	0	4.01	2.8	13.81	0.89	10.09	0.14	5.98	2.17	0.13	0.34	0.28	0.2	0	38.39	36.3	0.29
Msex2.01205	uncharacterized LOC105392954	0.43	0.29	0	0	0	0	0	0.01	3.32	0.71	5.96	0	0	0.09	5.42	12.53	0.19	0.09	0	0	0	0	0	0	0.01	0	0	0	0	0	0	0	0.25	0.19	2.23	0.26	0.06	0.18	0.38	0	0	0	0	0.08	0	0.73	2.88	41.23
Msex2.01206	uncharacterized protein K02A2.6-like	6.89	8.08	2.44	1.17	0.93	0.44	0.07	0.72	3.62	1.73	15.74	5.63	16.36	0.56	0.49	3.47	7.77	4.37	4.43	0.87	1.48	1.93	0.54	0.36	2.98	1.59	1.63	0.36	0.58	0.42	1.16	0.27	1.27	2.82	6.41	4.37	2.27	2.35	7.95	5.67	2.41	5.78	0.68	1.42	0.31	3.14	1.38	29.49
Msex2.01207	fasciclin-2-like	13.7	8.74	6.26	2.74	3.95	1.59	4.11	18.03	35.68	29.76	14.96	4.93	3.09	0.27	0.59	25.74	7.61	6.63	8.71	7.39	16.4	6.89	1.25	0.13	8.97	6.35	4.62	1.95	1.14	2.6	1.25	3.18	5.48	12.51	11.62	7.65	20.07	5.25	11.6	10.91	2.84	2.12	0.68	0.58	0.27	0.28	0	24.28
Msex2.01208	fasciclin-2-like	7.78	7.44	4.31	4.85	3.59	7.02	12.48	1.15	7.34	3.49	2.75	0.69	0.35	0.03	0.01	1.3	0.76	0.96	0.66	0.29	3.26	11.78	0	0.72	2.99	3.53	1.26	0.39	0.38	0.46	0.12	0.29	0.59	0.75	1.77	0.29	0.16	0.82	1.56	1.13	4.26	2.28	3.05	2.77	3.1	6.81	5.62	0.72
Msex2.01209	galactosylgalactosylxylosylprotein 3-beta-glucuronosyltransferase I	5.97	6.59	3.25	3.66	0	1.13	0	1.49	4.4	1.21	1.03	5.13	6.22	1.79	2.06	12.93	8.43	2.66	5.44	8.66	3.42	4.63	0.48	1.31	3.63	4.59	0.84	0.67	0	1.09	1.07	2.05	5.03	8.04	9.14	2.14	2	9.99	3.54	2.69	3.74	4.71	1.29	1.15	0	0.97	0.21	4.59
Msex2.01210	uncharacterized LOC101743267	0.83	0.34	0.09	0.01	0	0.16	0.66	0.93	1.92	2.19	0.48	0.01	0	0.01	0	0.62	0.11	0	0.01	0.07	0.42	0.61	0.03	0	1.14	0.28	0.25	0.26	0.12	0.23	0.33	0.29	2	3.8	0.07	0.09	0.01	0.21	0.18	0.06	0.11	0.04	0	3.85	2.13	1.03	0.17	0.62
Msex2.01211	alpha-actinin, sarcomeric	576.39	768.05	639.31	65.24	251.65	405	334.62	319.51	581.64	288.48	133.05	27.09	21.38	5.07	3.91	22.23	75.24	14.27	71.01	31.83	113.82	179.79	67.23	73.24	68.73	54.09	104.23	19.5	20.37	34.36	29.77	19.22	63.39	75.97	12.47	38.15	15.47	19.23	52.37	25.48	316.56	279.73	132.09	3795.51	2124.67	3701.94	1365.4	39.63
Msex2.01212	glutaredoxin-related protein 5, mitochondrial	354.75	206.44	233.43	30.92	389.43	253.12	306.98	75.9	77.25	66.51	49.53	115.52	152.07	7.52	10.68	34.43	106.17	80.69	135.69	145.12	209.05	178.53	633.82	241.42	80.85	157.64	39.33	146.27	206.96	142.51	144.25	86.73	54.74	24.93	52.09	49.55	63.67	24.12	62.23	33.53	58.22	96	309.79	30.71	126.43	24.89	88.72	197.6
Msex2.01213	zinc finger C2HC domain-containing protein 1C	1.43	2.55	2.38	2.88	6.25	2.42	3.74	17.12	39.33	58.24	18.65	1.12	0.71	0.2	0.43	13.09	6.14	0.58	6.03	1.25	8.71	1.97	0.59	0.88	2.84	4.32	0.61	1.28	0.62	2.25	2.55	1.03	0.59	1.11	5.96	1.82	0.53	1.41	1.74	1.9	2.85	4.66	3.28	0.42	1.09	0.54	1	118.02
Msex2.01214	zinc finger C2HC domain-containing protein 1C	9.23	10.06	11.29	17.41	40.67	36.81	8.17	76.37	177.98	286.08	65.76	3.74	1.35	0.64	1.21	85.44	37.84	6.69	29.66	14.43	48.95	10.79	3.09	4.68	16.13	13.77	2.19	1.56	6.83	0.87	0.36	1.23	2.42	1.47	21.11	2.62	0.47	5.2	6.09	11.19	13.17	20.09	18.9	1.58	0.58	0.91	2.56	905.99
Msex2.01215	neutral and basic amino acid transport protein rBAT	29.61	22.3	22.42	25.87	35.25	44.94	20.83	43.38	47.98	73.71	86.16	21.72	24.45	7.62	23.77	49.45	45.43	56.21	60.63	49.07	51.62	43.73	23.64	32.12	59.81	35.48	46.61	27.67	15.57	25.62	24.37	11.54	16.41	12.16	4.09	20.32	14.47	52.28	26.32	38.16	40.82	65.36	36.4	14.26	18.83	22.64	22.72	63
Msex2.01216	UPF0692 protein CG33108	2.86	1.73	1.06	0.53	5.46	5.08	0.96	0.66	1.71	0.38	0.94	2.13	8.13	0.4	0.54	1.62	6.69	1.14	7.55	9.27	6.11	4.31	2.24	3.26	6.9	2.67	3.41	3.06	4.7	3.31	3.88	2.98	4.59	7.22	7.69	7.48	5.4	1.32	5.14	2.76	1.75	2.83	3.87	5.48	11.54	2.37	1.86	16.73
Msex2.01217	phosphofurin acidic cluster sorting protein 1	3.5	4.52	3.61	2.97	0.14	0.39	0.46	2.31	7.98	4.35	4.82	1.13	0.35	0.18	0.37	16.53	9.56	5.69	9.77	0.93	0.79	2.21	0	0.45	4.41	1.59	2.89	0.92	0.87	1.48	1.85	0.43	0.9	0.78	2.54	1	2.04	7.5	7.44	12.13	3.17	2.48	1	1.38	0	3.7	1.62	7.01
Msex2.01218	NADH-ubiquinone oxidoreductase 20 kDa subunit	0.13	0.35	0.09	0.04	0	0	0	0	0.27	0.07	0.62	0.09	0.1	0	0	0.59	0.07	0.03	0.06	0	0	0.09	0	0	0.06	0	0.02	0.09	0	0.09	0.14	0	0	0.04	0.71	0.4	0.28	0.02	0.28	0.04	0.1	0.25	0	0.1	0	0.02	0	11.48
Msex2.01219	glutathione S-transferase zeta 1	58.97	34.59	53.17	2.97	51.45	26	23.65	9.5	45.32	35.54	14.32	37.47	48.59	10.37	15.16	41.28	32.59	29.07	35.79	20.99	45.78	118.31	55.96	93.53	137.22	79.01	111.51	88.26	120.85	84.01	160.55	146.19	251.27	179.25	51.76	28.6	34.79	113.28	55.98	48.1	68.69	145.54	191.45	1.4	4.11	5.47	10.73	15.19
Msex2.01220		45.17	45.42	38.46	8.13	29.79	35.59	70.05	6.1	10.49	18.83	10.27	88.18	86.55	9.63	8.35	13.93	46.89	19.58	64.92	88.25	86	68.53	125.03	63.29	62.82	70.87	38.26	51.92	71.85	45.67	40.76	28.48	51.91	34.24	35.55	45.72	118.23	37.26	46.8	210.86	27.22	36.77	118.84	16.49	32.87	15.38	27.82	17.66
Msex2.01221	protein anoxia up-regulated-like	331.76	442.49	317.78	30.97	194.39	290.92	894.59	280.49	350.44	402.62	488.01	15.77	10.77	4.01	6	32.74	41.9	23.28	26.55	38.46	135.01	192.22	40.18	114.07	46.28	43.91	74.48	14.49	19.04	34.47	22.04	22.3	28.68	14.76	4.35	9.77	8.43	21.51	33.77	29.75	119.14	139.14	173.41	2180.69	2154.02	2330.57	1798.27	16.79
Msex2.01222	TIA1 cytotoxic granule-associated RNA binding protein	87.94	91.84	73.44	30.27	77.31	55.03	122.28	57.38	113.24	106	67.87	117.29	87.85	45.79	94.2	218.98	197.97	80.85	172.05	329.29	109.52	111.47	40.37	49.99	218.24	166.93	163.55	127.18	192.52	126.86	136.9	114.67	289.8	213.34	45.9	88.91	80.39	155.4	112.08	149.65	69.88	98.8	108.61	47.59	96.77	132.99	208.2	281.78
Msex2.01223	zinc transporter 7	10.2	7.91	8.66	2.81	4.62	3.72	10.72	7.21	15.27	8.51	10.62	10.04	11.85	3.48	4.94	14.07	21.76	20.29	18.13	20.53	24.93	25.75	12.13	5.85	48.53	23.2	52.3	21.6	26.35	14.68	22.63	6.09	6.59	10.21	2.35	12.27	8.29	22.83	14.92	26.36	9.58	26.48	13.03	1.15	3.99	2.04	2.46	9.33
Msex2.01224	transmembrane emp24 domain-containing protein bai	232.75	168.27	189.37	71.39	187.28	223.47	345.65	66.83	61.71	74.97	53.71	135	164.14	81.12	100.13	338.83	288.62	172.93	215.19	325.65	429.27	360.05	304.98	184.65	199.54	261.87	94.95	264.87	238.54	147.07	241.19	113.75	286.07	207.15	125.48	131.38	84.73	88.04	114.15	131.7	58.91	114.94	309.32	51.22	169.62	79.45	237.28	104.06
Msex2.01225	steroid hormone receptor ERR2	2.57	2.37	1.77	1.54	1.16	2.82	51.18	1.58	5.01	2.66	7	12.34	5.66	66.51	6.54	4.81	14.49	10.85	29.42	1.96	1.46	0.8	0.53	0.33	4.09	2.31	2.94	0.57	1.42	0.8	2.44	40.23	63.76	93.18	9.16	11.89	4.67	253.13	7.92	13.97	4.31	6.44	1.5	86.57	22.8	7.23	1.84	9.36
Msex2.01226	probable cleavage and polyadenylation specificity factor subunit 2	6.9	5.16	5.6	0.49	0.67	2.83	4.07	2.42	2.75	2.22	1.98	2.52	2.76	0.68	1.53	10.54	17.21	3.35	13.39	8.32	3.73	4.37	0.58	0.98	15.75	8.21	5.2	6.66	3.76	3.56	5.47	29.38	21.98	18.34	1.49	7.2	9.23	11.82	4.39	3.55	1.61	4.93	2.14	1.2	1.15	1.31	1.56	6.6
Msex2.01227		0	0	0	0	0	0	0	0	0	0	0	0.07	0	0	0	0.69	0	0	0	0	0	0	0	0	0	0	0	0	0	0	0	0	0.12	0	0	0	0	0	0	0	0	0	0	0	0	0	0	73.56
Msex2.01228	uncharacterized LOC106716161	0	0	0	0	0	0	0	0	0	0.29	1.09	0.05	0	0	0	0	0.28	32.82	0.26	0	0	0	0	0	0.04	0	0.09	0	0	0	0	0	0	0	0	0	0	0.09	44.31	1.71	0	0	0	0	0	0.14	0	0.34
Msex2.01229	hemicentin-2-like	0.46	0.25	0.22	0.13	0	0.02	0.2	0.1	0.36	0.25	1.08	8.17	6.85	1.13	2.09	3.5	1.39	1.84	0.93	0.02	0.36	0.21	0.06	0.47	0.19	0.46	0.29	0.22	0.21	0.15	0	0	0.05	0.23	0.78	0.75	0.94	0.24	0.8	0.59	0.76	1.14	0.27	0.32	0.15	0.38	0.21	0.25
Msex2.01230		0	0	0	0.08	0.24	0	0	0	0	0	0	0	0	0	0	0.13	0	0	0	940.99	0.59	0.77	0.21	0.16	0	0	0	0	0	0	0	0	0	0	0	0	0	0	0	0	0	0	0	0	0	0	0	0.14
Msex2.01231		0	0.02	0	0.08	0	0	0	0.17	0.08	0	0.73	0.02	0.25	0.09	0.13	0.84	0.05	0.18	0.05	0.08	0	0	0	0	0.08	0	0	0	0	0	0.09	0.17	0	0.05	0	0.14	0.01	0.02	0	0.28	0.03	0	0	0.02	0	0.06	0	78.2
Msex2.01232	fatty acid-binding protein-like	0	0.16	0	2.08	1.79	0	0	0.54	2.33	0	2.02	0	0	0	0	0	0	0	0	40.44	433.01	0.58	0	0	1.95	8.01	0	0	0	0.57	0	0	0	0	0.09	0	0	0.17	0	0	0	0	0	0	0	0.42	0	0
Msex2.01233	uncharacterized LOC101741856	0.49	1.07	0.14	0.5	3.25	1.79	3.15	132.99	177.54	92.68	160.11	0.17	0	0	0	4.59	4.6	0	0	5.93	108.88	1.22	1.51	8.98	31.95	61.06	17.22	1.98	88.86	21.53	0	0	0.25	0	0.68	0.42	0.03	0	0.22	0.71	3.77	0.1	1.48	0	0	1.24	0.68	0.11
Msex2.01234	protein arginine N-methyltransferase 1	99.65	73.38	84.51	3.99	23.99	28.75	16.86	15.66	39.43	32.84	17.32	169.95	78.58	8.96	27.15	130.95	146.27	21.6	151.51	201.48	84.85	98.41	45.29	22.95	199.23	129.03	49.79	74.98	60.5	30.37	66.37	41.52	70.97	67.23	88.99	67.78	47.34	55.12	32.45	35.44	49.07	78.58	51.84	13.9	5.69	32.95	21.07	70.63
Msex2.01235	b(0,+)-type amino acid transporter 1	2.22	1.41	1.23	3.45	6.3	7.95	14.33	3.15	5.72	8.16	8.8	8.45	12.35	9.02	9.43	13.2	15.72	21.61	8.6	19.58	17.98	32.6	25.89	20.76	86.73	44.17	70.28	99.43	65.83	126.08	85.55	7.6	9.6	6.78	6.49	91.64	17.62	36.18	16.95	15.48	18.11	2.53	2.4	0.88	0.91	2.28	7.24	8.56
Msex2.01236	DNA damage-binding protein 1	12.74	11.49	9.79	2.32	2.73	3.48	4.3	3.31	7.98	6.48	4.94	17.2	22.89	22.12	5.9	14	25.26	6.45	20.5	11.27	7.56	9.84	5.17	4.22	25.85	12.91	9.88	14.04	11.88	8.31	12.42	9.34	9.31	18.7	26.88	25.29	15.34	22.88	14.54	11.46	6.36	14.24	5.74	4.02	1.73	3.32	1.4	22.15
Msex2.01237	uridine diphosphate glucose pyrophosphatase-like	9.96	9.91	9.15	2.91	3.39	1.02	2.1	0.99	5.39	1.19	2.12	20.73	37.49	45.85	7.03	10.41	9.29	7.32	2.8	22.93	7.08	14.68	0.8	1.52	11.52	19.23	2.65	16.99	17.2	9.71	29.87	12.89	11.28	17.42	47.98	30.96	19.55	33.87	16.35	10.91	5.72	17.37	8.89	7.37	2.45	1.23	0	20.82
Msex2.01238	HIV Tat-specific factor 1 homolog	19.92	17.61	11.41	5.52	32.35	22.83	22.23	1.6	9.61	9.66	1.86	39.8	48.89	3.81	4.51	18.62	17.98	6.23	21.67	113.92	41.46	54.37	91.42	29.53	26.73	48.35	14.44	47.82	58.55	55.66	54.32	30.17	36.94	22.37	32.58	22.54	67.02	6.17	16.73	9.63	11.63	20.78	46.9	2.94	7.64	5.76	10.66	19.27
Msex2.01239	WD repeat-containing protein 20	2.23	2.15	1.27	0.71	0.15	0.06	0	0.85	2.27	2.03	2.38	2.43	2.24	0.31	0.51	1.66	9.32	1.32	11.99	1.67	0.76	0.86	0.27	0.1	3.11	1.2	1.67	0.62	1.4	1.15	1.79	0.57	1.04	3.71	1.94	3.62	4.58	2.51	2.13	2.13	1.19	1.98	0.32	0.47	0.05	0.27	0.06	5.84
Msex2.01240	translation initiation factor IF-2, mitochondrial	9.04	6.23	7.8	2.49	9.56	6.94	4.18	6.71	6.11	9.92	2.28	7.26	7.35	0.46	0.58	6.57	9.58	4.38	10.84	13.03	15.11	16.85	8.11	5.08	22.95	17.91	17.84	15.67	30.12	13.95	9.36	1.56	1.65	1.47	2.77	10.46	8.63	2.52	3.66	4.67	4	7.11	7.71	1.36	2.64	1.65	1.48	3.07
Msex2.01241	protein phosphatase 1B	50.22	37.33	31	6.72	3.65	1.46	1.27	12.79	63.2	35.5	30.1	15.06	10.83	3.73	7.17	32.21	65.22	35.95	77.99	9.05	9.35	12.69	2.23	4.04	82.5	16.76	46.4	6.09	9.58	7.56	10.54	6.51	13.95	12.59	5.06	7.78	10.14	106.63	45.19	61.37	26.06	35.39	6.4	9.83	1.68	19.06	1.69	81.68
Msex2.01242	uncharacterized LOC106137405	0.09	0.08	0.13	0.08	0	0	0	0.06	0.13	0.47	1.21	0.52	0.1	0.02	0.03	3.9	0.26	0.21	0.31	0	0.54	0.09	0	0.73	0.3	0.48	0.16	0	0.85	0	0.14	0.48	0.37	0.3	0.11	0.07	0.2	0.08	0.44	0.88	0.13	0	0.06	0.02	0	0.15	0	273.58
Msex2.01243	protein preli-like	12.41	8.04	9.78	3.76	9.51	8.3	6.86	9.56	34.01	26.03	11.99	20.38	17.2	3.44	8.14	39.24	44.06	14.17	45.06	21.26	40.85	30.76	11.08	24.31	101.84	106.44	44.47	36.76	87.39	63.91	68.77	62.68	94.95	41.35	38.79	30.22	14.1	53.68	19.59	35.52	19.54	16.94	13.92	2.48	3.29	8.58	8.74	70.67
Msex2.01244	probable methyltransferase-like protein 15	17.48	13.21	10.2	5.47	60.03	26.34	12	6.81	12.68	31.42	3.84	41.67	33.98	2.28	3.25	11.72	23.66	9.64	25.6	59.99	100.01	81.88	87.09	59.19	43.44	125.93	17.12	68.63	133.69	74.17	88.25	37.1	37.54	16.16	59.02	50.01	55.77	6.07	15.02	15.18	13.07	16.58	42.34	4.73	18.2	7.02	10.29	13.41
Msex2.01245	NADP-dependent oxidoreductase	0.2	0.09	0.22	0	0	0.78	0.57	1.72	3.49	13.76	10.08	0.05	0.04	0	0.03	4.26	2.28	1.78	1.58	1.25	0	0.57	0	0	0.17	0	0	0	0	0	0.62	0	1.62	1	1.09	0.23	1.22	0.27	0.98	1.07	0.06	0.05	0.14	0	0.67	0	0	17.34
Msex2.01246	neurexin-1-like	0.99	0.45	0.13	0.25	0	0	0	0.38	1.63	0.75	2.17	0.01	0.14	0	0.01	0.15	0.9	0.13	1.99	0	0.44	0.6	0.42	0.17	0.6	0.12	0.33	0.29	0.04	0.13	0.43	0.21	0.19	0.33	0.34	0.34	0.26	1.68	0.42	0.36	0.08	0.04	0	0.07	0	0.01	0	2.77
Msex2.01247	hemicentin-2	1.22	1.61	0.64	0.1	0	0.54	0	0.31	1.31	0.13	1.16	0.15	0.19	0.02	0.09	0.33	0.61	0.14	0.24	0.03	1.28	0.93	0.67	0.2	0.74	0.63	0.44	0.13	0.22	0.14	0.11	0.14	0.52	0.44	0.36	0.48	0.47	0.22	0.99	0.21	0.72	0.21	0.22	0.44	0.41	0.86	0.47	0.76
Msex2.01248	ATP-sensitive inward rectifier potassium channel 12-like	0.17	0	0	0	0	0	0	0	0	0	1.19	7.86	12.76	2.52	0.07	0.08	2.97	4.33	0.12	0	0	16.9	11.55	28.5	8.28	11.28	74.15	22.87	25.76	70.32	14.06	3.15	0	0.2	0.06	0.58	0.02	315.78	32.4	34.95	0	0	0	0.06	0	0	0	0.61
Msex2.01249	mobility group protein 1A-like	634.61	453.38	696.21	17.42	0	0	0	18.39	62.8	54.89	31.14	79.91	66.44	0	22.89	0	299.36	99.96	535.45	0	0	0	0	0	128.79	0	84.09	0	0	0	0	6.22	0	21.35	16.16	13.38	24.28	51.27	13.72	85.39	38.98	107.2	9.11	25.2	0	68.9	0	27.36
Msex2.01250	RNA-directed DNA polymerase from mobile element jockey-like	0	0	0	0	0	0	0	0	0	0	3.24	0	0.09	0	0	0	0.17	0	0	0	0	0	0	0	0	0	0	0	0	0	0	0	0	0	0	0.08	0	0.09	0	0	0	0	0	0	0	0.1	0	0
Msex2.01251	hemicentin-1	0.66	0.47	0.04	0.63	0	0.11	0	0.02	0.24	0	0.95	0.27	0.04	0.04	0	0.07	0.09	0.08	0.1	0	0.55	0.32	0	0	0.24	0.37	0.03	0.11	0.09	0	0.35	0.1	0	0.24	0.56	0.2	0.07	0.06	0.27	0.09	0.38	0.62	0.24	0.01	0	0	0	0.39
Msex2.01252		4.4	1.92	0.54	0.83	0	0	0	0.83	3.62	2.07	31.41	7.72	0.8	0.12	0.35	0.73	24.04	1.71	24.97	2.08	0	1.11	0	0	10.58	1.55	6.31	0	0	0	0	0	0.93	4.82	6.29	7.81	4.87	3.51	9.12	5.65	3.4	0.71	0	0.61	0	0.62	0	19.3
Msex2.01253	60S ribosomal protein L23a	2620.25	2238.73	1714.68	699.9	997.92	1201.9	1245.77	2226.79	2239.66	2193.68	900.75	4682.37	4121.77	1055.78	1015.72	1608.57	3172.7	1409.29	2441.78	3135.98	3619.54	4678.13	2023.69	2794.39	5466.13	2712.07	5416.93	2577.79	2794.91	2484.89	1609.98	767.58	1513.52	1890.92	958.25	2149.2	1848.37	1565.6	1746.75	1645.98	2683.18	3639.46	2756.3	870.33	884.03	1701.28	1413	618.03
Msex2.01254	NADPH cytochrome P450 reductase	39.84	26.89	22.81	25.32	32.23	33.5	44.53	9.32	30.35	29.85	12.09	147.33	178.21	12.21	22.39	39.26	52.32	31.49	55.85	20.37	35.26	98.64	44.66	37.02	135.99	118.35	173.96	121.53	231.2	153.32	134.8	47.95	47.97	61.44	94.48	80.29	126.81	47.83	43.5	42.51	56.36	65.86	42.87	10.65	11.47	14.89	12.96	91.04
Msex2.01255	A-kinase anchor protein 1, mitochondrial	41.87	35.75	27.28	10.57	16.9	13.86	15.59	6.64	11.37	10.4	4.53	140.26	71.37	3.32	8.52	27.05	93.59	14.5	93.38	49.61	65.9	75.58	38.05	24.92	169.43	181.9	44.11	59.44	109.58	53.39	60.2	14.09	42.29	48.47	30.86	61.92	31.27	17.16	43.38	24.47	57.18	49.48	32.07	3.16	1.95	4.83	3.77	87.32
Msex2.01256	eukaryotic translation initiation factor 1A, X-chromosomal	280.24	262.47	237.52	167.19	690.64	667.99	843.41	178.38	292.94	331.08	106.28	374.81	446.86	76.42	134.21	283.51	237.43	167.95	351.22	1221.29	877.66	852.15	2044.76	906.99	292.72	698.92	155	668.43	755.95	548.62	646.8	401.12	525.26	284.3	389.21	290.93	363.38	64.6	141.24	124.67	256.41	312.57	1237.04	130.68	395.52	173.42	470.4	233.72
Msex2.01257	ecdysone-inducible protein E75	35.13	37.01	31.45	3.77	0	1.25	0	2.7	3.22	0.6	3.2	1.32	0.19	3.6	0.54	20.8	30.88	1.23	2.46	2.69	7.37	5.2	0	2.07	41.38	6.58	8.66	4.93	3.32	2.01	0	18.08	3.23	4.03	4.76	1.49	0.08	50.11	2.54	3.69	5.57	0.97	0.6	9.28	3.33	2.21	3.94	12.01
Msex2.01258	nuclear hormone receptor E75	45.91	47.82	29.69	16.27	9.45	13.59	25.98	12.07	24.61	36.13	23.26	54.3	22.68	14.52	7.81	42.46	55.68	45.25	30.54	7.14	25.77	11	5.72	9.11	111.33	21.79	64.42	9.15	17.42	11.21	8.38	57.28	56.08	93.14	6.96	10.39	19.42	130.24	14.99	40.52	62.61	28.09	9.05	39.11	22.97	17.96	9.27	27.17
Msex2.01259	pre-rRNA processing protein FTSJ3	57.11	55.87	29.53	5.58	20.95	32.45	14.49	8.7	12.48	23.62	21.73	358.53	176.17	10.53	14.9	35.91	79.37	13.4	106.89	129.25	80.07	163.74	68.67	59.51	77.27	165.73	26.7	74.94	114.23	57.39	70.78	34.51	42.06	43.03	32.26	36.53	81.45	13.46	24.85	17.86	75.3	56.97	73.31	5.97	2.57	18.62	8.21	27.46
Msex2.01260	Bax inhibitor-1-like protein	111.27	87.87	70.49	54.29	274.49	410.28	605.97	297.07	298.47	607.11	905.52	191.3	258	176.87	222.45	170.24	118.75	154.68	114.16	539.65	485.42	286.37	383.31	610.38	311.78	215.1	301.51	354.09	341.08	345.7	465.55	857.33	451.4	377.14	326.9	247.85	321.83	274.78	240.56	307.86	117.01	127.06	196.95	103.9	399.82	328.89	950.35	161.46
Msex2.01261	probable palmitoyltransferase ZDHHC11	0.45	0.56	0.28	0	0.44	2	0	0.53	2.16	0.83	2.08	4.31	3.64	0.76	0.11	0.72	1.17	1.16	2.42	2.66	2.75	1.95	2.87	3.32	6.39	7.16	2.52	2.15	4.06	2.98	6.62	1.32	1.8	1.82	1.8	1.34	1.41	2.31	1.14	0.09	0.11	0.25	0.39	0.2	0.31	0.3	0.52	1.66
Msex2.01262	tRNA-dihydrouridine(16/17) synthase [NAD(P)(+)]-like	8.12	8.06	4.19	1.85	7.96	8.84	8.82	1.29	4.33	4.66	6.34	21.23	14.91	1.34	1.62	13.76	15.08	6.35	15.22	12.86	19.25	20.16	17.41	12.54	23.46	31.51	16.62	21.93	37.59	35.97	39.88	55.09	21.47	15.86	31.19	18.43	11.73	6.99	10.89	6.69	7.41	7.62	16.02	0.83	2.84	2.16	3.33	14.34
Msex2.01263	sphingomyelin phosphodiesterase 4	15.9	13.57	9.94	6.21	10.38	8.26	10.85	2.72	7.06	8.22	4.99	33.12	29.31	3.09	4.97	16.99	26.43	6.24	34.42	73.74	36.61	26.26	21.6	11.01	31.21	29.84	13.33	26.03	19.88	15.01	25.11	22.61	18.77	19.14	33.88	21.8	21.69	6.9	13.2	9.23	10.69	10.93	13.56	2.84	4.13	2.19	1.65	51.88
Msex2.01264	mitochondrial Rho GTPase	8.59	8.14	4.54	4.1	10.18	4.7	7.46	4.3	9.9	20.13	4.83	9.56	8.85	2.55	4.19	9.47	16.72	6.87	22.26	19.51	16.16	12.54	5.93	6.66	16.41	17.6	7.66	14.63	18.42	10.57	17.26	13.89	14.26	14.3	64.57	23.97	25.9	8.42	14.59	11.56	4.26	5.33	6.59	5.55	9.79	7.92	10.15	43.79
Msex2.01265	RNA-binding protein cabeza-like	88.38	82.41	62.38	9.49	10.49	12.09	27.68	11.61	15.85	14.52	8.07	99.07	55.49	17.97	33.44	69.35	152.67	23.77	107.47	98.8	47.79	68.02	26.05	14.9	136.66	65.73	33.57	51.56	55.71	28.54	30.28	23.42	37.48	65.69	25.39	59.19	37.64	31.6	28.77	25.84	33.32	55.59	29.58	7.88	5.87	13.55	9.9	40.46
Msex2.01266	polymerase delta-interacting protein 3-like	36.44	30.15	22.88	13.97	36.4	67.18	51.43	5.68	20.63	19.88	7.66	50.39	49.4	10.18	17.97	46.79	57.18	18.52	85.54	224.65	84.82	61.11	39.13	38.67	53.04	43.76	20.5	24.52	33.67	30.55	23.02	34.14	71.37	70.7	106.34	45.31	63.59	10.73	33.99	19.88	19.72	22.62	38.25	11.01	24.95	19.75	34.63	94.37
Msex2.01267	uncharacterized protein C17orf85-like	15.83	15.04	11.25	9.66	20.15	22.3	14.97	1.2	8.72	7.83	6.25	43.31	21.05	4.88	10.44	21.6	18.48	13.98	28.64	79.39	38.75	30.15	37.57	36.47	36.68	40.81	16.51	21.95	39.21	21.47	21.19	27.87	78.14	43.25	31.99	46.71	291.64	5.45	14.15	12.41	16.57	8.68	21.03	3.38	9.87	9.35	18.86	10.23
Msex2.01268	MICAL-like protein 1	4.1	4.59	3.01	2.76	1.49	1.68	3.21	0.95	3.59	3.66	3.8	6	4.14	1.44	3.45	7.74	12.51	4.81	13.48	3.65	5.45	4.85	0.56	0.54	6.29	5.52	2.15	1.94	2.81	2.93	4.02	3.44	11.63	18.82	21.47	12.07	24.79	3.92	8.52	7.79	5.05	5.1	2.23	1.19	0.14	2.42	1.48	18.45
Msex2.01269	uncharacterized LOC101745048	24.13	0.47	0.4	3.02	0	1.42	0	0.41	0.22	1.76	3.96	0.85	0.13	0.04	0.23	0.04	109.65	65.58	1.87	0.2	3.92	95	274.85	439.33	188.5	104.63	498.86	301.38	234.44	355.99	771.68	1715.59	449.67	339.4	596.88	648.52	472.41	9.33	0.51	6.82	0.05	0.2	0.89	0	0	0.13	0	0.48
Msex2.01270	translation initiation factor IF-2-like	28.28	15.97	3	0.44	3.74	4.56	4.93	41.51	180.47	168.83	70.86	0.2	0.11	0	0	0.45	1.16	0.51	0.52	0.48	15.39	24.57	0.61	1.3	0.94	0.3	0.29	0.1	0	0.11	0	0	0.72	1	1.79	3.65	1.76	0.08	1.28	0.21	0.55	0.61	0.25	0.55	0.66	1.4	0.11	0.08
Msex2.01271	G-protein coupled receptor 143-like	7.61	7.1	3.74	2.07	13.05	12.51	34.22	4.19	7.51	13.36	7.56	9.76	6.88	4.29	7.28	15.94	18.38	6.64	38.95	101.21	24.72	10.87	10.11	11.41	17.53	20.25	7.84	9.87	10.03	8.72	12.04	19.53	37.81	25.15	33.28	16.55	15.84	5.91	11.52	9.68	13.66	4.1	11.67	3.1	11.34	8.72	22.97	96.2
Msex2.01272	A-kinase anchor protein 10, mitochondrial	7.29	4.84	1.93	4.16	7.38	9.28	16.09	1.91	5.86	5.67	2.39	14.89	8.27	12.56	9.15	9.23	14.13	8.21	24.37	37.79	21.28	6.79	6.23	9.03	11.77	9.44	2.79	2.4	4.43	3.46	3.12	8.65	22.76	19.35	16.94	5.88	15.09	0.64	10.99	5.75	13.09	7.23	5.97	6.29	13.15	7.35	21.59	21.01
Msex2.01273		0.59	0.91	0.34	0.38	0	1.18	0	0	0	0.45	2.03	0.07	0	0	0	9.54	5.89	0	4.58	96.73	5.97	0	0	0	2.94	1.6	0	0	0	0	0	0	0.24	0	2.32	0	0	0	0.19	0	0.44	0.24	0.42	0	0	0	0	2.18
Msex2.01274	malectin	42.51	37.02	38.27	4.67	35.35	52.96	78.8	8.44	15.96	12.23	2.77	26.68	43.56	3.02	7.8	44.75	47.57	14.98	44.38	180.66	72.49	85.76	73.11	25.95	97.02	73.46	10.89	57.64	47.58	19.88	77.93	29.16	31.24	26.55	55.8	64.45	49.04	12.14	26.65	21.18	8.41	32.02	81.82	2.28	5.22	2.83	11.93	50.19
Msex2.01275	myosuppressin receptor	0.17	0.07	0.13	0.07	0	0	0	0.02	0.05	0.26	1.94	0.06	0.07	0	0.05	0	0.42	0.02	0.09	1.39	0.06	0.5	0	0	0.07	0.23	0	0	0	0.02	0	0	0	0.03	0.03	0	0.02	0.08	0.01	0.06	0	0.02	0	0	0	0.4	0.64	0.05
Msex2.01276	uncharacterized LOC101743998	0	0	0	0.03	0	0	0	0.03	0	0	2.46	0.03	0	0	0.01	0.32	0.01	0	0.03	0	0	0	0	0	0.01	0	0	0	0	0	0	0	0	0	0	0.01	0	0.11	0.05	0.07	0.06	0	0	0.04	0	0.17	0	21.53
Msex2.01277	sex peptide receptor-like	2.75	0.9	0.52	0.12	0.2	1.09	0.67	0.26	3.46	0.69	1.38	1.06	0.11	0.47	0	0.36	0.37	0.45	0.19	0.44	8.5	7.05	0.57	6.32	4.18	4.25	6.07	1.07	0.96	2.8	2.28	0.25	0.33	0.08	0	0.19	0.1	5.61	2.14	2.7	0.25	0	0.29	0.06	0	0.12	0.08	1.62
Msex2.01278	probable RNA methyltransferase bin3	6.56	6.5	5.04	1.82	2.7	1.21	3.05	1.91	5.4	3.16	2.18	11.45	8.81	0.95	3.48	15.08	24.32	4.62	25	15.98	6.74	5.84	0.67	2.21	14.04	5.7	4.27	2.88	3.04	2.08	3.12	4.98	16.79	24.34	6.62	15.72	17.2	6.25	4.59	7.04	5.28	6.85	3.19	1.2	1.75	2.79	3.43	9.84
Msex2.01279	protein claret segregational-like	17.9	12.64	9.81	0.25	2.63	4.89	4.11	0.32	2.48	1.65	0.42	25.12	10.86	0.25	1.25	7.25	14.28	0.94	15.37	87.55	21.09	13.46	5.93	3.95	8.2	21.66	1.29	10.85	1.38	1.01	2.25	0.9	0.87	1.35	1.16	4.17	12.7	0.17	0.31	1.1	4	8.82	12.08	0.17	0	0.24	0.58	108.36
Msex2.01280	inositol-trisphosphate 3-kinase A	12.32	10.52	3.65	8.37	19.39	20.34	9.04	12.07	15.58	11.07	25.25	32.36	19.08	1.67	4.12	33.58	27.06	9.73	21.53	58.2	60.74	28.42	9.64	25.31	17.25	17.54	15.31	3.97	10.8	5.21	2.61	1.33	8.61	3.43	3.37	25.32	16.64	1.7	2.76	6.14	20.83	14.71	27.95	1.87	5.27	2.49	6.23	6.69
Msex2.01281	rotatin-like	2.16	2.54	1.51	0.46	0.95	1.21	2.57	0.63	0.99	2.28	2.07	1.96	1.47	0.62	0.55	5.45	5.79	2.01	9.7	2.11	1.94	1.09	0.43	1.35	4.52	2.66	3.82	0.84	1.13	1.37	0.97	3.81	4.84	5.65	2.13	2.56	2.71	1.63	1.74	2.77	0.86	1.3	1.03	0.91	0.66	0.46	0.67	7.94
Msex2.01282	cytochrome P450	0.97	2.16	0.98	0.38	2.04	2.88	0.64	1.25	9.57	8.57	3.29	5.56	3.93	1.64	5.8	8.57	7.91	13.48	6.13	0.99	5.68	7.37	3.09	14.56	25.72	11.47	34.83	12.35	24.07	17.7	20.67	35.35	78.68	84.45	5.04	37.84	71.07	6.36	7.19	8.49	1.69	2	1.42	0.06	0	0.86	1.19	2.7
Msex2.01283	tetratricopeptide repeat protein 37	9.34	10.94	6.34	2.54	2.64	2.01	1.58	1.02	5.4	6.46	1.87	28.11	16.28	1.92	7	12.49	19.22	4.8	20.99	7.4	5.96	9.41	4.82	2.8	14.97	12.55	5.84	8.5	9.54	5.13	12.56	12.17	13.91	24.34	67.81	30.38	44.5	5.11	12.06	5.85	8.85	9.74	4.86	2.71	0.9	2.72	1.83	65.43
Msex2.01284	tRNA (guanine-N(7)-)-methyltransferase	19.94	26.38	13.5	4.9	38.18	75.75	79.47	8.58	11.72	9.19	7.93	61.19	38.53	5.01	11.69	15.46	28.95	9.11	41.33	257.26	125.8	53.26	214.97	108.83	45.5	89.09	14.16	45.17	62.45	34.01	35.84	27.71	38.39	23.16	44.07	33.61	34	3.44	28.38	9.22	26.11	21.83	88.79	1.48	26.83	7.42	44.91	28.55
Msex2.01285	DNA-directed RNA polymerase III subunit rpc2	8.74	8.97	7.04	1.92	4.99	3.96	3.04	2.24	4.82	8.89	2.87	24.49	21.08	1.74	3.16	8.55	26.37	5.27	23.89	17.21	12.09	13.31	4.65	2.87	21.83	17.07	4.36	9.73	10.46	4.98	6.98	3.1	4.55	13.23	14.25	37.5	46.35	4.45	6.39	4.53	6.78	12.86	7.25	1.12	0.73	0.88	1.42	17.66
Msex2.01286	kinase D-interacting substrate of 220 kDa	8.72	7.71	5.15	6.3	1.7	2.08	2.97	4.1	6.66	6.64	4.01	6.62	7.43	0.99	4.59	16.39	35.33	19.88	38.94	5.11	4.08	10.35	3.11	5.52	29.53	11.21	59.56	10.9	17.67	15.97	10.89	18.23	63.64	64.49	7.68	38.18	15.66	40.83	47.46	54.65	3.9	6.21	2.83	1.05	0.75	2.25	1.28	27.56
Msex2.01287	kinase D-interacting substrate of 220 kDa	0.61	2.52	0.34	0	1.21	0	0	0.88	0	0.34	0	0	0	0.02	0	0.15	0	0	0.65	0	1.35	0.65	0	0	0	0	0	0	0	0	0	0	0	0.06	0.26	0.13	0	0.17	0	0.47	0.37	0.12	0	0.89	0.19	0.53	0.72	0.08
Msex2.01288	late secretory pathway protein AVL9 homolog	6.79	6.83	4.45	3.18	1.77	3.09	4.12	1.88	6.5	4.22	3.22	5.67	4.73	2.69	6.4	8.13	17.64	6.59	18.54	8.01	4.19	4.08	1.21	2.95	8.31	4.7	5.04	3.43	3.99	2.52	3.48	8.42	19.8	24.86	12.47	8.3	8.64	7.76	9.71	11.88	4.26	4.73	2.23	4.81	1.51	19.12	10.25	11.97
Msex2.01289	serine/threonine-protein kinase tousled-like 2	13.57	13.99	9.31	3.39	9.85	12.38	16.33	7.4	17.58	15.86	9.33	13.5	13.14	4.16	8.04	54.45	43.35	12.67	51.76	51.66	22.79	24.43	4.27	8.52	27.15	26.73	20.51	13.71	20.92	17.79	14.68	15.75	37.07	31.11	19.37	20.18	21.12	18.2	15.79	18.78	8.32	8.93	13.09	3.95	6.69	13.8	19.65	22.69
Msex2.01290		0	0	0	0	0.21	6.69	0	0	0	0	0	0	0	0	0	5.8	0	0	0	18.94	8.25	0	2.37	12.4	0	7.53	0	0	0	0	0	1.48	0	0	0.28	0.27	0	0	0	0	0	0	0	0	0	0	0	0
Msex2.01291	Ca(2+)/calmodulin-responsive adenylate cyclase	8.02	9.27	8.24	3.67	1.73	2.57	5.33	3.43	11.54	6.13	6.68	5.59	0.83	0.22	0.45	17.62	14.69	3.45	17.96	1.29	3.3	3.41	0.17	0.88	4.37	2.42	2.9	0.56	0.61	0.74	1.11	0.47	0.41	0.74	1.64	0.93	0.51	1.85	4.06	7.03	7.6	2.51	1.33	9.3	4.33	1.78	1.85	8.59
Msex2.01292	partitioning defective 3 homolog	6.6	6.31	3.57	5.69	2.56	0.86	1.26	2.34	9.17	6.04	9.44	7.3	2.86	1.28	1.81	9.48	16.35	4.75	20.5	4.79	3.38	3.26	0.16	1.15	20.66	6.42	4.57	2.03	3.33	3.77	3.67	2.19	4.21	4.84	9.03	9.97	3.63	15.82	16.6	16.36	5.71	3.35	2.1	0.59	0.43	1.18	1.15	4.13
Msex2.01293	sn1-specific diacylglycerol lipase beta	7.78	8.9	3.58	3.4	1.86	1.73	0.48	3.2	12.37	5.59	4.48	7.6	4.7	0.11	0.72	2.05	2.22	1.43	2.91	0.28	5.86	2.18	0.46	0.68	2.4	0.76	0.61	0.22	0	0.15	0.18	0.89	5.1	5.43	3.09	9.17	13.95	1.22	3.98	1.87	5.28	3.35	0.65	0.23	0.38	1.38	0.56	1.49
Msex2.01294		1.64	0.48	2.08	0.24	0	0	0	1.2	9.91	0	0	0.52	0	0.11	1.15	0	7.06	3.32	6.14	0	0	0	0	0	0.23	0	0	0	0	0	0	0	1.82	9.06	4.44	5.74	15.7	1.77	4.82	0	0.98	0	0	0	0	0.26	0	1.93
Msex2.01295	spatacsin	1.93	2.37	1.38	1.77	0.96	2.85	1.63	1.62	3.19	3.36	1.73	4.65	2.58	2.05	4.7	13.69	10.93	5.73	10.14	2.23	3.07	1.26	0.38	1.76	5.62	3.06	2.51	1.02	1.46	1.25	1.47	10.02	9.39	13.78	8.79	7.32	6.77	3.49	4.47	3.92	2.32	1.66	1.18	1.77	1.04	2.91	2.53	9.63
Msex2.01296	probable protein phosphatase 2C 11	22.38	15.91	13.13	1.7	6.17	6.99	10.19	2.73	9.17	8.17	2.42	31.71	22.6	3.67	12.74	51.85	61.85	11.01	67.72	144.96	24.29	25.99	13.83	8.16	30.11	37.34	7.58	21.11	20.76	12.55	24.31	22.39	32.93	26.97	32.86	26.87	23.05	12.61	12.12	12.35	10.28	15.48	14.81	3.03	3.09	7.23	7.73	16.95
Msex2.01297	solute carrier family 22 member 1	2.34	2	1.83	0.08	0.57	3.21	0.98	0.08	0.4	0.09	0.71	0.75	1.45	0.28	0.57	1.42	6.9	2	7.87	26.75	7.94	7.42	6.21	8.28	10.74	7.82	12.19	8.37	7.75	11.83	16.63	5.41	2.97	3.29	67.73	17.58	11.32	2	1.99	9.58	3.13	4.71	6.51	0.09	0.28	0.16	0.42	11.73
Msex2.01298	BTB/POZ domain-containing adapter for CUL3-mediated RhoA degradation protein 3	14.98	14.1	7.53	5.96	2.55	3.76	2.16	4.68	16.33	14.83	4.04	28.76	29.08	5.92	17.75	33.58	47.34	11.49	60.59	48.18	19.15	17.45	4.18	10.43	36.7	20.97	27.47	19.36	17.94	17.23	19.9	22.1	42.44	66.9	69.06	33.26	32.1	16.89	15.37	12.26	9.48	14.5	4.9	3.44	1.52	11.31	5.84	28.68
Msex2.01299	INO80 complex subunit B	10.83	9.98	5.25	8.37	32.03	28.35	29.5	4.4	12.66	11.15	4.89	18.49	12.13	8.49	10.54	71.12	21.96	12.7	34.63	75.01	43.18	26.06	16.53	21.11	14.83	29.87	6.6	18.07	25.98	14.53	21.27	45.26	81.21	31.8	44.38	15.76	69.55	3.24	7.16	5.66	10.57	7.83	34.43	6.13	29.05	21.13	59.34	26.55
Msex2.01300	heparan sulfate glucosamine 3-O-sulfotransferase 5	1.65	0.41	0.47	0	0	0	0	0.17	1.26	0.24	0.18	12.4	3.01	0	0	0.2	0.32	0.09	0.11	0	0.62	2.25	0.16	2.55	0.52	2.92	1.92	0.46	0	0	0	0	0.13	0	0	0	0	0	0	0.08	5.66	2.96	1.87	0	0	0	0	3.94
Msex2.01301	lebocin-4-like	6.37	14.33	1.67	0.39	0	0.59	0	0.01	0.87	116.03	107.47	1.41	79.75	4.59	689.28	357.3	79.82	3686.36	1813.04	0	0	3.73	0	39.44	16.64	12.75	0.89	0.76	0	1.89	2.23	0	1.63	1.23	3.02	12.48	652.4	8.72	363.97	400.68	0.41	14.91	8.21	1.81	2.36	111.37	194.64	0.68
Msex2.01302	uncharacterized LOC106126972	1.91	4.75	0.18	0	0	0	0	0	0	1.19	0	0.11	7.75	0	29.09	1.09	5.53	81.27	6.7	0	0	4.97	0	42.53	7.85	0	0	0	1.14	0	0	0	0.27	0	0.37	0.55	5.42	0.44	6.72	5.74	0	1.13	0.61	0	0	4.12	35.24	0
Msex2.01303	uncharacterized LOC106126972	1.81	16.38	4.94	0.31	0	9.67	0	1.06	3.41	5.52	22.04	0.69	131.43	0.59	67.22	156.13	6.82	19.12	3.87	1.32	0	6.14	0.52	209.37	51.06	9.18	0.22	2.85	1.54	19.54	2.29	2.64	7.61	0.34	362	4.4	1.1	1.78	2.43	9.58	0	5.78	18.71	0	0	15.51	107.33	0
Msex2.01304	uncharacterized LOC106126972	0.46	1.21	1.04	0	0	0	0	0	0.26	0	2.09	0	3.05	0.13	3.15	0.6	0.57	2.49	0.96	0	0	0	0	0	0.78	0	0	0	0	0	0	0	0	0	2.32	0	0.52	0	0.57	1.36	0	0.26	0	0	0	2.18	0	0
Msex2.01305	uncharacterized LOC106126972	1.59	5.04	2.07	0	0	4.83	0	0.88	0.83	3.59	34.83	0	9.38	0	17.27	234.86	5.75	8.5	1.23	1.76	0.49	11	6.1	391.68	17.56	15.07	0	3.34	1.16	13.03	6.11	2.63	14.42	0	18.06	0.75	1.91	0.67	3.23	2.65	0	0.75	13.17	0	0	8.26	69.42	0
Msex2.01306	NCK-interacting protein with SH3 domain	3.1	2.59	1.76	0.59	0.29	0	0.58	1.35	4.25	3.37	0.82	4.04	4.8	0.85	4.42	12.41	7.78	3.54	9.39	3.16	1.69	2.21	0	1.19	3.03	2.91	1.21	2	0.76	1.26	1.7	1.52	4.04	6.08	17.59	3.56	10.16	3.6	3	2.96	2.83	2.43	0.85	0.58	1.03	2.08	1.58	44.21
Msex2.01307	cytochrome b561	10.13	6.29	3.65	11.47	8.87	4.76	3.81	21.45	85.96	51.41	16.64	6.76	4.11	4.24	20.17	15.24	23.15	9.52	6.52	19.19	98.38	12.45	2.05	4.02	68.69	26.64	73.5	10.29	31.15	31.03	10.26	1.88	14.14	36.89	1.23	4.72	0.64	104.16	35.92	33.89	4.04	1.61	0.37	0.71	0.32	4.15	2.24	10.6
Msex2.01308	uncharacterized LOC106709173	0.13	0.11	0.16	0	0	0	0	0	0.14	0	0.17	0.52	0.09	0	0.01	3.58	0.16	0.05	0	0	0	0.08	0	0	0.04	0	0.15	0	0	0	0.26	0	0	0.04	0.13	0	0.03	0.17	0.47	0.29	0.4	0.09	0	0	0	0.46	0	144.72
Msex2.01309	25S rRNA (cytosine-C(5))-methyltransferase nop2	48.49	54.09	32.81	6.02	20.83	21.26	19.61	1.17	5.71	5.43	3.66	301.1	186.01	2.21	4.7	35.34	66.6	8.64	64.58	151.65	84.17	152.12	83.6	50.33	101.71	181.51	25.63	90.1	117.59	47.78	60.25	25.99	30.39	34.87	28.51	54.66	49.83	5.72	19.37	9.51	82.82	59.22	77.52	1.82	2.63	2.69	2.57	21.81
Msex2.01310	coenzyme Q-binding protein COQ10 homolog A, mitochondrial	38.99	42.55	16.27	17.56	165.55	181.58	178.35	17.71	58.78	92.81	48.04	53.73	48.67	1.78	4.55	9.42	17.46	11.75	34.59	153.99	39.76	86.59	225.3	186	17.64	47.64	32.97	74.49	138.24	143.39	74.97	30.39	58.64	20.12	29.26	21.42	51.82	4.08	30.32	20.62	25.41	20.17	94.18	52.14	394.25	88.82	343.53	93.52
Msex2.01311	peptidyl-prolyl cis-trans isomerase H	21.32	19.97	13.92	3.51	35.47	49.17	50.9	6.48	12.89	11.4	3.76	32.98	24.59	4.77	10.19	16.96	27.91	5.36	37.24	118.26	73.52	49.38	135.8	56.92	26.64	48.09	9.38	30.06	35.51	16.02	23.4	17.95	26.52	24.74	33.05	47.95	29.72	8.88	18.35	60.02	12.61	12.61	44.26	4.76	16.02	8.66	14.68	32.58
Msex2.01312	DPH4 homolog	0	0	0	0	0	0	0	0	0	0	0	0	0	0	0	0	0	0	1.29	23.92	0	0	9.74	0.06	0	0	0	2.76	2.08	0	2	0	0	0	2.44	0	0	0	0	0	0	0	0	0	0	0	0	0
Msex2.01313	sterile alpha and TIR motif-containing protein 1	34.1	51.49	27.97	8.27	36.81	136.49	150.76	49.63	121.74	99.93	132.5	22.55	19.54	3.66	11.17	34.91	14.69	13.25	14.4	3.81	19.62	25.94	4.54	6.99	15.96	17.27	14.36	4.72	6.73	21.02	5.8	8.17	10.11	11.49	7.03	10.53	10.22	10.29	24.37	25.46	16.89	16.57	13.23	77.17	108.1	137.49	87.52	7.29
Msex2.01314	putative fatty acyl-CoA reductase CG5065	30.61	11.42	8.38	3.13	9.13	9.74	6.31	8.83	11.06	18.58	9.32	3.29	7.81	0.37	8.01	1.71	0.99	1.1	0.36	4.03	68.28	11.38	2.86	6.1	6.71	11.21	2.73	0.56	0.54	1.53	0.18	0	0.28	0.32	0.09	0.31	0.02	0.29	2.84	0.84	2.1	1.93	1.67	0.21	1.17	3.09	5.93	0.89
Msex2.01315	uncharacterized LOC105394158	1.6	1.72	4.12	0.09	0.67	1.25	0.81	2.54	3	7.74	6.44	19.15	58.68	9.09	81.96	18.23	21.52	6.38	8.52	0	0.54	2.69	4.14	13.98	3.25	15.92	5.19	4.2	0	1.63	0	0	0.44	0.44	0.97	3.74	1.55	0.64	1.07	1.41	3.3	8.64	19.01	1.74	12.28	22.35	66.09	38.66
Msex2.01316	uncharacterized LOC105394158	12.4	10.35	15.19	6.6	19.34	17.13	5.3	5.01	4.27	5.24	4.58	85.63	44.7	20.72	99.49	137.76	39.27	30.05	10.76	1.01	0.34	4.23	7.14	15.32	7.66	64.46	4.45	2.4	4.92	1.69	1.02	4.19	10.65	31.67	7.73	49.8	12.94	9.74	16.05	8.96	41.04	13.6	16.68	5.49	4.32	33.17	29.43	3
Msex2.01317	uncharacterized LOC105394158	32	30.93	73.53	22.81	78.47	77.21	36.27	7.14	5.43	9.33	2.74	271.26	176.14	63.47	232.91	373.47	238.24	227.82	67.5	0	2.33	18.34	25.93	55.13	23.74	215.2	12.45	9.51	7.01	5.85	1.09	0.4	1.14	0.72	4.45	78.54	33.9	2.84	42.78	19.5	198.99	47.9	55.06	9.65	22.2	56.03	144.77	4.36
Msex2.01318	RNA-directed DNA polymerase from mobile element jockey-like	0.2	0.35	0.02	0.07	0.17	0	0	0	0.19	0.05	10.04	0.85	0.45	0.1	0.16	0.32	0.31	0.18	0.59	0.44	0.12	0	0	0	0.2	0.1	0.05	0.06	0	0.27	0	0.1	0.05	0.24	1.29	0.58	0.65	0.26	0.76	0.28	0.54	0.38	0.09	0.21	0	0.45	0	0.42
Msex2.01319	ecdysone receptor	20.3	17.84	17.6	9.87	1.1	1.44	6.77	6.04	14.54	9.09	3.69	17.89	7.58	27.21	19.53	57.27	13.76	8.82	4.68	1.66	3.35	5.12	1.73	1.25	21.03	13.54	3.29	2.8	6.28	1.88	2.33	18.28	62.49	165.35	25.41	19.5	6.84	25.77	15.67	12.01	11.43	7.97	2.6	14.77	1.95	13.32	4.15	9.84
Msex2.01320	ecdysone receptor	0.73	0.56	0.58	0.6	0	0	0	0.51	1.22	0.77	1.43	0.44	0.09	0.1	0.03	0.67	0.66	0.13	0.39	0.09	0.1	0.23	0.05	0.12	0.52	0.07	0.04	0	0	0	0	0.09	0.16	0.3	1.06	0.43	0	0.58	0.69	0.53	0.41	0.29	0.1	0.53	0.21	0.23	0.09	0.27
Msex2.01321	patched domain-containing protein 3	2.4	2.2	0.54	13.17	1.25	1.06	0.18	1.75	3.81	2.95	2.47	5.96	0.17	0.18	2.36	12.36	5.08	8.4	1.22	5.5	38.41	3.11	0	0	4.39	3.93	1.57	0.25	1.3	0.55	0.49	0.11	0.15	0.42	5.81	0.51	0.27	0.54	255.48	96.39	9.6	0.59	0.29	0.37	0.38	1.07	0.41	2.96
Msex2.01322	telomere-associated protein RIF1-like	8.15	7.51	4.25	5.1	1.08	2.08	0.88	1.03	3.1	2.75	3.13	17.54	7.77	1.35	5.73	17.87	20.3	5.51	22.92	10.96	14.46	6.58	1.31	1.12	6.77	8.01	1.64	3.42	2.14	2.22	3.45	5.46	15.45	26.69	39.44	12.47	13.32	3.25	83.31	27.98	6.56	4.71	2.42	1.03	0.44	3.15	0.74	16.45
Msex2.01323	uncharacterized LOC106139059	1.73	1.15	1.57	14.05	8.9	14.96	1.08	3.04	2.81	3.8	6.64	25.38	0.8	0.39	0.25	5.29	29.59	2.68	39.57	101.39	59.22	4.05	0	2.52	9.66	10.15	4.99	1.36	15.88	7.47	5.69	0	0	0.1	11.42	0.91	0	0.57	2.95	0.27	18.12	1.62	1.39	1.26	5.71	0.53	1.05	4.08
Msex2.01324	lamin Dm0-like	0.08	0	0	0.04	0	0	0	0	0.07	0	0	0.2	0	0	0	0	0.56	0	1.47	1.72	0	0	0	0	0	0	0	0	0	0	0	0	0	0	0.09	0	0	0	0	0	0.07	0	0	0	0	0	0	1.65
Msex2.01325	heat shock 70 kDa protein 14	12.69	11.44	10.18	2.61	11.56	11.84	11.51	8.35	10.22	32.45	7.56	25.36	17.55	0.9	3.11	8.25	21.75	4.52	26.89	88.95	25.84	17.21	33.89	16.81	22.74	33.45	13.09	21.16	28.3	12.76	19.24	9.13	13.62	7.35	13.97	17.93	19.3	2.93	8.19	5.99	11.22	12.65	19.75	1.07	2.4	2.19	6.07	27.03
Msex2.01326	multiple inositol polyphosphate phosphatase 1	1.97	2.03	1.66	1.48	2.4	1.6	3.41	0.56	1.32	3.24	2.14	2.06	2.32	0.51	0.55	3.2	1.37	0.87	1.75	1.97	5.74	3.71	1.35	1.7	5.04	5.43	1.75	1.87	3.97	2.63	3.63	3.51	3.05	3.2	3.01	2.85	3.24	1.98	2.86	1.83	1.56	3.27	1.96	0.49	0.56	0.66	0.37	43.12
Msex2.01327	uncharacterized LOC101740020	0.22	0	0	0.25	0	0	0	11.41	4.57	13.47	15.46	0.14	0	0	0.04	0	7.88	0.98	16.76	65.03	7.72	1.72	1.55	0	1.31	3.19	3.54	3.19	1.41	3.4	1.4	1.61	1.94	1.08	0.07	0.06	0.11	0.07	0.74	0.29	0.35	0.41	0.21	0.16	0.51	0.14	1.95	2.21
Msex2.01328	G-protein-signaling modulator 2	4.87	5.87	4.94	2.73	0.33	0.18	0	2.48	8.8	3.78	6.38	5.6	2.18	0.96	3.65	27.94	17.21	8.66	15.75	1.92	1.2	0.98	0	0.53	4.73	2.24	2.5	0.9	1.17	0.62	1.5	1.33	7.71	7.58	3.63	3.95	2.08	15.11	7.48	8.28	6.06	7	1.05	1.11	0.08	3.71	0.76	11.37
Msex2.01329	protein furry	2.22	3.17	1.55	0.66	0.38	0.48	0.15	0.59	2.43	1.74	2.59	1.71	2.02	0.36	1.24	5.46	6.62	1.96	6.51	0.52	1.03	0.91	0.07	0.23	3.95	1.33	1.94	0.69	0.87	0.84	0.67	0.79	2.02	5.01	3.13	2.45	2.32	3.74	3.31	2.76	1.6	2.77	1.12	0.88	0.19	2.51	0.68	6.81
Msex2.01330	neuropeptide receptor A18	0.2	0.15	0.03	0.02	0.07	0.02	0.05	2.88	14.4	12.68	6.07	0.74	0.2	0.02	0.11	0.28	0.3	0.09	0.33	0.15	0	0.05	0	0	0.2	0.11	0.07	0.06	0.11	0.05	0.04	0.12	0.08	0.34	0.72	0.55	0.38	0.07	0.44	0.23	0.31	0.23	0.01	0.05	0	0.11	0	0.75
Msex2.01331	protein furry	1.39	2.55	1.38	0.7	0.49	0.05	0.15	0.65	3.01	2.09	5.27	0.71	0.74	0.12	0.42	4.31	5.03	2.09	6.21	0.46	0.46	0.35	0.37	0.21	1.59	0.76	1.07	0.65	0.32	0.34	0.4	0.83	1.09	2.29	0.58	1.19	1.22	3.79	3.06	1.74	0.98	2.25	0.58	0.82	0	1.18	0.24	5.29
Msex2.01332	amino acid transporter ANTL3-like	45.81	15.78	26.31	1.72	4.7	2.89	1.35	11.22	0.97	1.52	0.89	0.64	0.6	0	0	0.32	0.14	0.07	0	1.54	5.88	16.78	4.11	3.09	0.36	0.24	0.03	0.06	0.1	0.06	0.1	0	0	0.04	0.05	0.1	0.14	0.04	0.08	0.18	32.39	37.97	6.62	0.11	0	0.14	0	0.19
Msex2.01333	glycine cleavage system H protein, mitochondrial-like	8.23	0.48	9.35	0	0	0	0	4.07	2.53	5.59	2.52	62.74	68.42	51.83	42.78	22.49	79.59	62.07	23.08	3.47	46.78	16.41	24.56	14.83	4.87	11.04	12.41	7.75	0.86	0.52	0.43	2.96	0.22	0.33	0.32	21.34	5	10.01	16.2	18.05	25.13	50.22	39.39	18.2	35.44	14.01	19.22	5.54
Msex2.01334	ATP synthase subunit gamma, mitochondrial-like	0.04	0.03	0	0	0	0	0	0.06	0	0	0.36	0.18	0.08	0	0	2.08	0.58	0.85	0.05	0	0.63	0.59	0	1.19	0	0	0	0	0	0	0	0	0	0	0	0	0.03	0.04	1.04	0.39	0	0.13	0.33	0	0	0	0	171.66
Msex2.01335	protein henna	26.62	16.56	11.62	107.79	10.49	18.45	0.56	0.59	3.79	4.24	3.24	698.91	1279.52	79.66	69.96	53.92	157.02	159.46	47.17	0.84	5.81	32.71	11	43.13	7.53	24.49	50.92	15.3	4.88	7.78	0.74	0.14	0.4	0.53	1.15	21.52	40.87	16.49	43.75	43.84	8.87	36.63	10.57	2.99	1.2	2.35	1.21	6.33
Msex2.01336	arrowhead PA	1	1.27	1.54	1.6	0	0.28	0	0.17	0.41	0.21	0.32	0.23	0.22	0	0	0	0.03	0.04	0.05	1.2	1.75	0.42	0.44	0	0.06	0	0	0	0	0	0.22	0	0	0	0	0	0	0.69	0	0.14	4.74	1.27	1.67	0	0	0	0	0
Msex2.01337	uncharacterized LOC106140950	0	0	0	0	0	0	0	0	0	0	0	0	0	0	0	0	0.18	0	0	0	0	0	0	0	0	0	0	0	0	0	0	0	0	0	0	0	0	0	0	0	0	0	0	0	0	0	0	0
Msex2.01338	H(+)/Cl(-) exchange transporter 3	9.45	7.7	6.81	7.52	0.97	0.23	0.52	2.51	15.17	10.2	11.6	5.5	3.68	4.64	3.69	10.45	12.38	15.61	17.2	1.83	2.52	3.35	0.72	1.52	9.97	4.76	6.04	2.26	2.27	2.65	2.9	5.28	7.8	11.94	1.63	2.38	6.59	31.37	12.5	21.47	9.77	9.12	1.53	3.28	0.2	5.77	0.43	4.93
Msex2.01339	transcription initiation factor TFIID subunit 4	4.63	5.4	3.75	2.31	0.31	0.46	0.25	0.68	2.51	1.74	1.58	7.76	5.13	1.5	2.33	8.59	14.04	3.54	14.89	2.45	0.86	1.76	0.45	0.29	7.43	2.6	3.52	1	1.76	1.28	1.87	2.03	3.59	14.28	8.43	7.63	5.5	8.27	5.94	5.76	3.98	4.33	1	1.39	0.06	2.84	0.3	7.65
Msex2.01340	coatomer subunit beta'	19.69	18.43	18.61	5.07	8.1	5.89	13.28	18.33	22.97	22.48	17.15	23.85	18.79	8.28	16.33	71.21	54.01	23.54	44.64	23.22	27.55	28.03	10.17	8.72	81.38	31.42	56.74	40.06	33.14	21.33	29.42	11.86	18.91	18.04	4.91	25.68	14.54	43.34	23.75	33.11	9.59	21.99	11.96	5.65	7.42	7.3	8.01	20.9
Msex2.01341	proton-coupled amino acid transporter 1-like	13.09	7.57	5.05	3.25	5.57	5.33	14.64	3.02	10.71	13.11	6.85	5.84	7.07	0.12	0.08	2.63	2.82	7.98	0.09	0	6.31	6.89	0.98	1.99	2.31	4.15	16.01	0.52	5.94	7.82	0.63	0.97	0	0.07	0.51	34.77	0.15	0.64	23.22	6.27	6.51	3.93	2.76	1.11	1.26	0.16	0.13	0.14
Msex2.01342	nitrogen permease regulator 2-like protein	1.2	1.26	1.04	0.62	0	0	0	0.35	2.86	1.46	2.98	0.71	0.4	0.32	0.08	1.26	23.6	1.2	32.39	7.13	0.83	0.53	0	0	0.12	0.56	0.44	0.13	0.65	0	0	0	1.13	2.38	2.85	1.46	1.96	1.04	1.63	1.02	0.85	0.27	0.29	0.52	0	0.59	0.26	3.7
Msex2.01343	ecdysone-induced protein 78C-like	0.96	0.89	0.95	0.24	0	0	0	0.05	0.25	0.11	0.84	0	0.03	0	0	0.1	1.23	0	0.83	0	2.84	0	0	0	0.08	0	0	0	0	0	0	0	0	0.02	0	0.05	0.05	0.03	0	0	0.05	0.04	0	0	0	0.03	0	1.35
Msex2.01344	ecdysone-induced protein 78C-like	1.49	1.72	0.96	0.1	0.23	0.16	0	0.92	2.27	2.21	4.53	0.03	0	0	0.01	0.24	5.93	0.02	6.21	1.68	2.41	0.37	0	0.1	0.36	0.05	0.07	0	0	0	0	0	0	0	0.04	0.02	0.02	0.09	0.08	0.08	0	0.14	0.06	0.03	0	0.09	0	3.75
Msex2.01345	serine/threonine-protein kinase tricorner	8.86	9.01	7.12	14.12	0.95	1.55	0.73	2.21	11.79	5.51	7.3	13.86	15.33	3.05	5.06	16.2	20.94	7.84	28.23	3.05	1.89	3.07	2.01	1.97	10.39	6.02	6.72	3.63	4.28	2.98	3.87	6.55	5.04	24.73	30.36	13.29	12.67	7.39	8.43	6.6	7.1	8.91	1.53	4.3	0.34	5.12	0.66	16.96
Msex2.01346	uncharacterized LOC101744456	0	0.09	0	0.06	0	0	0	0.1	0	0.21	0	0	0	0	0	0	0.14	95.33	0.1	0	0	0	0	0	0.06	0	0	0	0	0	0	0	0	0.02	0.07	0	0	0.03	31.06	0.62	0	0	0	0	0	0	0	1.86
Msex2.01347	Y+L amino acid transporter 2-like	0.05	0.07	0	0	0	0	0	0.06	0	0	0.55	0.08	0.02	0	0	1.83	0.65	0.44	0.55	0	0	0	0.15	0.08	0.08	0	0	0	0	0	0	0	0.04	0.25	0.38	0.24	0.49	0.14	5.41	0.06	0.02	0.07	0	0	0	0.03	0	135.32
Msex2.01348	uncharacterized LOC107884274	0	0.02	0	0	0	0	0	0	0	0	0	0.02	0	0	0	0	0	0.16	0	0	0	0	0	0	0	0	0	0	0	0.08	0	0	0	0	0	0.02	0	0	1.24	0	0	0	0	0	0	0	0	0.61
Msex2.01349	uncharacterized LOC105384140	0.08	0.16	0	0.41	0	0	0	0.13	0.09	0.09	1.2	0.37	0.15	0.05	0.13	0.47	0.39	0.16	0.24	1.14	0.37	0	0	0.06	0.24	0.33	0.19	0	0	0.24	0.35	0	0.1	0.39	1.02	0.56	0.33	0.27	0.26	0.21	0.22	0.03	0	0	0.1	0.26	0	4.56
Msex2.01350	nucleolar protein 58	0.06	0.26	0.35	0.05	0	1.63	0	0	0.26	0.36	0.53	0.06	0.1	0.05	0.07	0.92	0.29	0.28	0.33	0	0.23	0.45	0	0	0.54	0	0.22	0	0.74	0.22	0	0	0.19	0.45	0.18	0.09	0.53	0.11	0.15	0.46	0.07	0.45	0.33	0	0	0	0	0.08
Msex2.01351	carnitine O-palmitoyltransferase 1, liver isoform	11.29	9.49	6.36	3.26	0.46	0.85	4.16	2.68	10.43	7.94	5	9.43	6.64	0.76	3.27	7.56	15.93	13.65	15.51	3.16	5.82	7.27	1.95	2.94	28.45	9.33	23.35	7.61	8.56	8.32	8.58	1.57	1.75	4.3	13.39	7.28	12.3	44.29	29.79	29.67	9.38	8.7	1.9	2.19	0.34	5.67	1.65	3.82
Msex2.01352	uncharacterized LOC106130629	4.44	3.36	1.5	2.03	0	3.96	0.97	0.36	0.98	1.89	0.56	8.78	5.81	1.16	3.69	3.26	8.92	8.52	6.56	20.78	6.49	4.34	0.52	5.74	8.77	10.07	4.57	5.36	4.73	3.34	4.69	18.91	21.22	22.55	12.13	9.57	12.74	2.05	3.41	4.65	2.19	2.34	2.48	0.66	0	0.71	4.68	4.33
Msex2.01353		0.17	0.38	0	0	0	0	0	1.02	4.73	6.93	0.8	0.33	0	0.28	0.26	0.69	5.29	0.42	0	0	1.41	0.34	0	0	0.15	0	0	0	0	0	0	0	0.29	0.37	0	0.14	0.13	0	0	0	0.21	0	0.25	0.09	0	0.08	0	0
Msex2.01354		0.12	0	0	0	0	0	0	2.87	7.47	5.62	1.68	0.12	0	0	0	0	0	0	0	0	0	0.48	0	0	0	0	0	0	0	0	0	0	0	0	0	0	0	0.11	0	0	0	0	0	0	0	0	0	0.34
Msex2.01355	uncharacterized LOC106130629	1.39	1.17	0.38	0	1.81	0.99	0	4.54	12.09	9.57	9.51	0	0	0	0	0.08	0.05	0.15	0	0.11	2.13	2.3	0.65	0.62	0.05	0	0	0	0	0	0	0	0	0	0	0	0.09	0	0	0	0	0	0	0	0	0	0	0.04
Msex2.01356		6.85	2.69	0.37	0	0	2.95	0	6.27	18.67	14.59	4.48	0	0	0	0	0	0.71	0	0.51	0	5.94	8.62	0	1.22	0.1	0	0	0	0	0	0	0	0	0	0	0	0	0	0	0	0	0	0	0	0	0.12	0	0.34
Msex2.01357		2.86	0.63	0.18	0	0	0	0	3.85	17.02	11.32	3.83	0	0	0	0	0	0.2	0	0	0	5.8	0	0	0	0.1	0	0	0	0	0	0	0	0	0	0	0	0	0	0	0	0	0	0	0	0	0	0	0
Msex2.01358		0	0	0	0	0	0	0	0	0	0	0.52	0	0	0	0	0	0	0.07	0.16	0	0	0	0	0	0	0	0	0	0	0	0	0	0	0	0.06	0	0	0.04	16.69	0.11	0	0	0	0	0	0	0	0
Msex2.01359	intraflagellar transport protein 122 homolog	2.15	2.81	0.84	0.52	0.34	0.72	1.57	0.04	0.63	0.1	4.97	1.68	1.4	0.14	0.36	1.5	4.2	1.41	3.89	1.31	0.73	0.65	0.39	0	3.28	1.06	0.92	0.4	0.42	0.43	0.26	0.81	1.19	3.92	4.25	3.09	2.89	1.48	4.67	1.42	1.05	1.21	0.32	0.22	0.19	1.18	0.31	5.56
Msex2.01360	protein scabrous	0.56	0.14	0.1	0.06	0	0	0	0.99	4.24	9.81	3.17	0.12	0.03	0.01	0.02	0.17	51.8	0.31	63.28	2.42	7.81	2.39	0.2	0	3.8	1.05	0.21	0.13	0	0.06	0	0	0.16	0.36	0.07	0.04	0.03	0.25	0.57	3.04	0.15	0.12	0.14	0	0	0.03	0	0.15
Msex2.01361	trypsin alpha-4-like	0	0	0	0.07	0	0	0	0	0.05	0.06	0.3	0	0	0	0.01	0.1	0.14	0.05	0.33	0	0	0.09	0	0	0	0	0	0	0.19	0	0	0	0	0.2	0.09	0.08	0	0.06	0	0.45	0	0	0	0	0	0.02	0	18.87
Msex2.01362	uncharacterized LOC101737920	0	0	0	0	0	0	0	0	0	0	0.35	0.01	0	0	0	0.41	0.02	0.02	0	0	0	0	0	0	0	0	0	0	0	0.1	0	0	0	0	0.03	0	0	0.04	0	0	0	0.01	0	0	0	0	0	41.92
Msex2.01363	uncharacterized protein K02A2.6-like	0.93	0.3	0.13	0.01	0.13	1.03	0	4.13	7.51	8.42	2.91	0	0.03	0	0	0	0	0	0.1	0	1.46	1.01	0.44	0	0.1	0.37	0.06	0.07	0.44	0.27	0.44	0.25	0.4	0.17	0.1	0.05	0.02	0.09	0.07	0.05	0.08	0.08	0.05	0	0	0.02	0	0.05
Msex2.01364	uncharacterized LOC101737920	3.64	3.57	2.85	0.83	0.61	0	0.56	2.85	9.73	11.58	10.44	3.54	2.78	1.59	2.98	3.58	13.7	5.26	11.98	2.48	1.08	3	0.38	0.47	9.5	3.01	6.22	2.04	1.71	1.58	2.04	1.56	4.31	11.82	1.14	4.44	3.14	10.98	4.81	5.07	2.16	3.57	1.13	1.11	0	2.01	0.47	26.71
Msex2.01365	sulfhydryl oxidase 2-like	6.35	5.05	5.32	4.1	4.63	2.41	6.59	5.4	12.85	10.57	4.27	37.45	61.49	3.93	8.64	20.35	56.71	58.58	28.18	25.15	6.49	8.16	2.72	6.73	13.39	9.71	9.13	5.87	2.88	3.07	3.8	3.39	4.42	9.1	4.36	13.24	9.5	8.05	42.3	47.68	10.34	25.84	16.7	4.83	4.6	5.62	5.23	14.37
Msex2.01366	flotillin-1	11.93	14.19	10.99	1.35	4.25	8.22	4.17	6.53	14.29	8.75	5.46	11.1	12.18	3.8	3.48	38.97	16.94	6.8	10.71	5.93	5.01	12.73	0	3.74	11.11	7.34	10.28	6.52	4.26	6.32	5.84	11.93	24.73	32.31	10.67	6.95	4.64	15.05	6.59	6.44	6.72	14.17	7.83	6.76	4.6	4.19	2.71	56.17
Msex2.01367		7.32	20.75	7.29	1.39	3.91	0	0	1.68	4.13	13.53	10.47	0.87	0	0.47	4.12	26.64	1.71	2.49	14.41	12.6	29.69	5.39	0	16.77	4.67	0	7.59	0	0	1.77	0	0	5.31	1.29	2.78	0.53	0.69	1.13	0.66	2.73	4.43	2.37	7.9	0.76	10.86	10.04	39.99	9.65
Msex2.01368		2.16	3.91	0.66	0.57	1.91	7.87	3.08	0.19	0.89	1	2.4	0.62	0.41	0.7	1.8	20.77	0.76	0.56	1.74	1.68	9.79	4.35	1.1	5.88	2.22	1.78	1.33	0.52	0.42	0.76	0.83	0	3.03	1.06	4.83	0.1	0.2	0.18	0.48	0.26	0.85	0.22	4.46	1.34	5.41	2	7.17	1.75
Msex2.01369		0	0	0	0	0	0	0	0	0	0	0	0	0	0	0	0	0	0	0	0	0	0	0	0	0	0	0	0	0	0	0	0	0	0	0.88	0	0	0	0	0	0	0	0	0	0	0	0	2.43
Msex2.01370		0.91	0	0	0	0	0	0	0	0	0	0	0	0	0	0	0	0	0	0	0	0	0	0	0	0	0	0	0	0	0	0	0	0	0	0	0	0	0	0	0	0	0	0	0	0	0	0	0
Msex2.01371		0	0	0	0	0	0	0	0	0	0	0	0	0	0	0	0	0	0	0	0	0	0	0	0	0	0	0	0	0	0	0	0	0	0	0	0	0	0	0	0	0	0	0	0	0	0	0	0
Msex2.01372	RING finger and SPRY domain-containing protein 1-like	1.66	1.49	0.97	0.25	0	0	0	0.98	4.32	2.32	2.8	0.94	0.99	0.07	0.68	2.46	3.35	2.97	2.7	0.75	0.82	0.23	0	0.39	1.78	1.27	1.03	0.23	0.19	0.23	0.37	0.85	2.7	5.17	1.98	3.06	1.83	3.64	3.3	2.38	0.8	1.3	0	0.38	0.7	0.67	0	4.02
Msex2.01373	uncharacterized LOC106130542	0.89	0.37	0.22	0.15	0	0.42	0	0.87	1.98	1.29	5.03	0.04	0	0	0.05	0.28	0.51	0.05	0.71	0	0.17	0.58	0	0	0.04	0.11	0	0.08	0	0	0	0	0	0	0.06	0.05	0.19	0.08	0.11	0.25	0.15	0.21	0	0.07	0	0.08	0	0.59
Msex2.01374	nonclathrin coat protein gamma1-COP	2.13	2.62	1.54	1.08	1.33	1.37	1.11	1.17	3.58	2	1.13	4.01	4.09	1.48	2	3.69	9.96	2.92	11.11	5.43	4.24	3.92	1.16	0.88	9.65	4.37	4.05	3.59	5.07	4.93	3.54	5.93	5.28	12.03	4.31	8.23	10.82	4.11	2.48	3.03	1.91	2.7	1.76	1.72	2.02	4.76	4.26	10.23
Msex2.01375		10.21	8.34	7.02	11.16	2.97	5.88	2.87	2.85	7.7	7.44	25.62	18.62	10.61	0.4	5.24	126.31	11.94	19.75	27.45	0	4.94	6.69	0	0	3.5	11.95	2.7	3.86	12.48	19.8	7.74	60.57	28.26	17.63	71.43	32.47	25.15	6.74	14.06	10.63	22.93	6.7	8.41	4.19	3.37	7.18	0.93	18.19
Msex2.01376	period	21.24	14.06	5.51	11.15	2.55	3.36	4.93	4.29	14.47	10.82	34.4	22.66	15.54	2.02	6.69	133.79	29.85	41.43	42.46	0.77	6.9	12.13	1.52	1.14	7.66	6.68	6.03	1.95	5.74	8.74	7.12	26.03	21.76	29.39	105.87	55.27	38.86	12.88	23.79	26.16	18.4	14.4	12.62	5.63	2.06	8	4.82	18.37
Msex2.01377	uncharacterized LOC101737163	26.2	21.35	20.16	20.94	4.85	0.83	0.81	6.55	24.27	9.05	9.13	18.67	5.51	1.21	2.02	12.16	23.91	14	8.86	2.27	2.78	11.3	0.58	2.51	23.66	13.47	9.05	3.8	7.03	7.7	0	0.5	5.23	4.21	4.6	0.91	0.1	92.52	31.12	63.82	20.65	8.13	1.97	1.7	0.71	1.18	0.78	11.22
Msex2.01378	uncharacterized LOC106130503	0	0	0	0	0	0	0	0.11	0	0	0	0	0	0	0	0	0	0	0	0	0	0	0	0	0	0	0	0	0	0	0	0	0	0	0	0	0	0	0.75	0	0	0	0	0	0	0	0	0.1
Msex2.01379	transcriptional repressor scratch 2-like	0.51	0.37	0.24	0	0	0	0	0.16	1.32	1.9	1.95	0.03	0	0	0	0	0.03	0.02	0	0	0	0	0	0	0	0.1	0	0	0	0	0	0	0	0	0	0.07	0.03	0	0	0	0.08	0	0	0.04	0	0.07	0	0
Msex2.01380	JNK-interacting protein 3	6.01	7.23	4.4	3.92	2.71	5.83	3.27	3.69	10.19	9.63	5.5	13.39	7.1	2.4	5.01	17.66	10.51	6.65	11.19	1.07	3.23	5.29	1	1.31	8.7	5.87	6.91	2.41	3.26	3.59	3.08	3.75	8.08	18.62	7.89	9.09	8.4	10.3	8.51	10.31	9.32	5.38	3.08	4.59	1.89	13.47	4.4	36.1
Msex2.01381	dnaJ homolog subfamily C member 22	7.98	4.29	3.77	1.37	1.04	3.26	4.02	1.69	2.13	1.31	0.2	7.75	8.9	1.1	2.18	4.51	9.81	3.57	7.78	5.47	2.42	3.34	1.26	0	9.74	2.79	2.22	1.01	0.82	1.32	1.62	0.93	2.26	3.86	2.69	1.43	1.68	2.57	3.33	3.74	3.09	5.86	2.08	1.1	0.15	1.43	1.13	41.55
Msex2.01382	epidermal growth factor receptor	10.79	9.51	5.38	4.21	2.41	3.34	2.31	2.61	8.58	6.13	4.4	2.27	5.84	0.37	14.06	3.81	16.07	1.39	22.12	5.47	6.73	3.97	0.71	0.81	8.07	2.64	3.77	1.63	0.46	1.81	0.93	2.04	5.45	17.45	45.66	1.46	0.18	2.21	2.72	4.03	12.23	4.38	1.71	1.05	0.42	3.66	2.31	11.6
Msex2.01383	paramyosin, long form-like	1180.48	1682.21	1283.53	91.16	590.84	1532.45	489.92	430.64	427.65	420.41	410.48	29.52	24.76	2.07	1.97	39.28	48.57	19.24	17.72	23.7	214.24	468.52	84.25	206.28	77.89	110.69	138.8	16.56	18.37	44.65	38.86	26.28	11.78	17.64	10.5	18.28	8.59	11.37	96.39	55.89	657.12	651.45	331.24	5141.94	2530.98	4644.17	2377.73	1.55
Msex2.01384	uncharacterized LOC101739187	0.96	3.95	1.87	0.42	0.53	1.48	2.75	0.89	3.2	0.94	4.25	0.37	0.12	0	0	0.91	0.56	0.39	0.48	0.68	1.06	1.02	0	0.11	1.09	1.6	0.41	0.04	0.22	0.39	0.64	0.17	0.41	0.68	0.52	0.24	0.23	0.02	0.86	0.32	1.39	1.26	0.98	11.16	4.93	13.87	5.25	0.05
Msex2.01385	uncharacterized LOC106717236	3.88	5.94	4.04	2.85	1.74	4.16	4.39	5.32	8.61	5.42	7.18	2.1	0.48	0.02	0.09	2.71	1.57	1.43	1.51	1.57	6.03	2.8	1.14	0.59	10.36	6.55	1.94	0.53	1.88	1.53	1.66	8.6	34.28	92.65	2.22	9.04	1.92	2.58	4.77	1.76	11.52	2.89	1.57	15.91	4.73	20.39	6.45	1.02
Msex2.01386	uncharacterized LOC101741973	50.88	32.38	37.59	9.28	26.03	23.29	41.75	5.44	10.7	10.89	4.17	16.57	4.7	3.04	7.49	22.14	66.75	2.76	88.03	234	73.65	23.01	45.6	16.85	28.14	17.74	5.53	11.07	5.32	6.04	4.8	2.95	11.46	8.84	35.8	9.43	2.52	5.05	3.68	4.02	8.43	10.88	11.33	3.07	7.57	9.02	11.09	27.28
Msex2.01387	TGF-beta receptor type-1	12.77	9.03	7.28	3.61	1.01	1.74	1.61	1.32	6.78	4.96	5.88	15.81	12.65	1.49	5.59	16.33	12.83	5.96	9.38	2.22	3.99	7.98	2.5	2.72	14.04	9.63	9.89	6.11	5.91	7.01	8.69	6.58	8.56	19.92	10.22	12.95	11.69	14.69	11.31	8.31	8.35	7.71	2.75	2.12	0.3	3.73	0.64	23.16
Msex2.01388	phospholipase C gamma	2.88	3.28	1.75	0.36	0	0	0.25	0.44	2.19	0.56	1.25	4.74	2.99	0.56	1.43	4.75	6.56	2.58	6.75	0.95	0.68	1.01	0.44	0	1.46	0.92	0.24	0.36	0.33	0.25	0.66	0.57	1.8	6.64	5.09	1.5	1.65	2.66	3.98	2.55	1.63	2.14	0.41	0.75	0	4.35	0.64	6.21
Msex2.01389	PAB-dependent poly(A)-specific ribonuclease subunit PAN3	12.45	12.78	9.96	4.22	4.21	3.86	5.76	5.04	12.71	10.33	6.79	10.73	9.26	4.33	9.17	31.77	40.65	8.77	42.36	17.71	9.87	7.25	1.15	3.02	36.08	9.98	11.21	5.34	6.74	4.72	4.75	7.68	24.1	36.58	9.29	12.21	10.54	22.28	11.81	15.43	9.58	11.94	6.75	4.06	3	6.42	4.71	73.98
Msex2.01390	syntaxin-7	24.57	20.96	23.37	7.68	8.9	2.99	4.86	8	35.44	22.78	4.26	31.63	30.49	8.18	24.11	144.03	27.36	22.38	26.34	22.03	8.28	28.64	6.28	9.27	36.07	38.13	21.04	15.19	31.31	18.93	29.5	114.07	365.37	453.59	77.55	22.39	43.36	49.56	25.49	29.59	24.01	26.78	25.37	5.94	1.71	15.7	7.52	32.65
Msex2.01391	protein NDRG3-like	7.16	4.06	2.85	1.55	0.62	1.41	1.02	15.88	33.76	25.02	17.29	1.4	0.45	0.18	0.22	3.39	14.79	4.97	14.02	5.83	9.07	2.46	0	0.64	9.21	2.77	3.85	0.38	1.53	1.73	0.61	0.44	0.99	2.13	4.81	2.52	2.29	1.39	28.33	20.88	3.07	2.35	1.05	0.52	1.24	0.49	0.48	30.11
Msex2.01392	FK506-binding protein 2	189.01	82.59	87.25	100.84	123	49.39	72.71	50.69	84.96	99	39.45	326.03	319.74	144.86	136.14	145.18	196.55	228.87	147.66	142.07	417.21	129.16	147.05	103.99	271.05	144.16	97.06	58.22	50.43	27.3	26.6	8.46	28.3	33.7	102	11.19	6.46	55.52	146.52	121.27	126.42	203.16	188.79	33.7	59.75	36.09	75.94	8
Msex2.01393	chondroitin sulfate proteoglycan 4	1.73	2.29	0.86	0.31	0.12	0.86	1.1	0.21	0.98	0.73	1.71	1.27	0.55	0.37	0.6	7.37	2.1	1.5	3.04	1.05	0.94	0.84	0.13	0.2	1.78	1.03	0.27	0.15	0.39	0.26	0.47	0.58	1.56	2.52	2.42	1.65	1.59	0.98	1.6	1.62	0.94	0.74	0.58	0.81	0.25	1.95	0.86	7.1
Msex2.01394	alpha-tocopherol transfer protein-like	1.99	1.65	0.09	14.76	0.3	1.25	0	3.38	1.27	1.33	0.29	4.26	0.33	0	0.3	0.49	2.12	0.38	0.44	8.21	240.81	0.49	0.26	0.62	1.21	5.08	0.35	0	0.4	0	0	0	0.41	0	0.06	2.03	0	0	0.63	3.22	2.14	0.21	0	0.13	0	0	0	0.7
Msex2.01395		0	0	0.24	0	0	5.03	1.57	1.68	0.39	0	3.35	0.61	0.21	1.47	0.05	4	3.85	1.04	0.92	0	0	0.8	0	0	0	1.1	0	0.24	0	0	0.29	0.61	0	0	0	3.95	0	0.54	0	0	0	0	0	0	0	0.56	0	100.28
Msex2.01396	aldose 1-epimerase-like	0.07	0.13	0.07	0.06	0	0.1	0	0.24	0.24	0.15	0.11	0.09	0.13	0	0	8.36	0.63	0.6	0.13	0	0	0.19	0	0.32	0.62	0.13	0.13	0	0.15	0	0	0.35	0.47	1.64	19.73	1.55	0.11	0	1.07	1.13	0	0.05	0.07	0.03	0	0	0	330.83
Msex2.01397		1.05	1.3	0.75	0.14	0.13	0	1.79	0.37	0.97	0.3	6.23	0.83	1.22	1.2	0.71	0.91	2.66	6.79	5.84	0	0.21	0.29	0.22	0.09	1.04	0.67	1.68	1.03	1.15	1.23	1.81	0.24	0.83	2.8	6.63	1.92	0.76	0.78	1.17	0.85	0.96	0.67	0.72	0.2	0.53	1	0.74	0.67
Msex2.01398	uncharacterized LOC105841419	0.23	0.36	0.12	0.07	0.09	0	0	0.05	0.14	0	1.44	0.78	0.62	0.08	0.13	0.27	0.42	0.18	0.48	0.07	0	0.28	0.19	0.2	0.74	0	0.26	0.22	0	0.26	0.16	0.25	0.07	1.01	3.43	0.98	0.58	0.52	0.41	0.33	0.38	0.39	0	0.2	0	0.13	0.28	0.35
Msex2.01399	basement membrane-specific heparan sulfate proteoglycan core protein	29.6	27.55	59.65	3.66	5.52	13.37	10.43	15.8	31.46	18.14	11.92	652.02	403.09	79.59	22.43	132.62	385.18	19.5	40.55	2.25	20.46	47.37	27.46	19.63	77.19	101.35	59.85	32.04	11.86	9.37	8.69	4.95	8.85	24.25	45.29	195.62	3.22	68.88	10.83	15.94	120.88	138.86	32.1	48.54	9.24	25.68	4.84	31.58
Msex2.01400	uncharacterized LOC106113710	0	0.08	0	0	0	0	0	0	0	0	0.62	0	0	0	0	0.24	0.26	21.82	0.13	0	0	0	0	0	0	0	0	0	0	0	0	0	0	0	0	0	0	0.04	109.5	0.54	0	0	0	0	0	0	0	0.95
Msex2.01401	PDF receptor	0.73	0.57	0.34	0.39	1.54	1.77	0.5	6.58	18.48	22.7	6.13	1.74	3.23	0.68	0.93	4.55	1.48	1.52	1.84	0.78	0.7	0.93	0	0.77	0.87	1.22	0.36	0.52	0.45	0.62	0.77	4.19	6.33	2.96	2.38	2.01	2.05	0.83	3.62	1.55	0.92	0.59	0.51	0.38	1.34	1.71	1.08	48.99
Msex2.01402		0	1.21	0	0.34	0	0	0	0	0	0	0	0	0.35	0.16	0	0	0	0	0.55	0	0	0	10.06	0	0.67	0	0	0	0	0	0	0	0	0	0.4	0.92	1.87	0.36	0.99	0.78	1.87	0.88	0	0	0	0	0	3.88
Msex2.01403	chromatin complexes subunit BAP18-like	15.83	11.9	9.04	3.75	7.58	2.72	0	1.39	6.12	0	0	26.97	22.28	1.93	3.24	16.81	17.45	7.54	14.78	24.3	4.93	14.84	2.29	0	13.3	13.27	4.26	7.49	9.52	5.76	5.15	9.89	10.75	32.56	24.16	11.66	13.78	9.5	16.11	5.65	10.28	13.28	3.89	2.62	1.4	3.75	4.62	33.5
Msex2.01404	LIM homeobox transcription factor 1-beta	0.3	0.19	0	0	0	0	0	0	0.05	0	0.19	0	0.05	0	0	0.07	0.12	0.06	0	0.69	0.76	0.16	0	0	0.45	0.29	0.1	0.25	0	0	0	0	0.62	0.32	0.25	0	0	0	0	0	0	0.05	0	0	0	0	0	0.79
Msex2.01405	uncharacterized LOC101738771	0.72	0.22	0.38	0.09	0	0	0	0.2	0.67	1.34	5.24	0.86	0.62	0.23	0.35	15.09	1.65	6.44	2.67	2.23	1.44	0.2	0	0	0.81	0.6	0.31	0.82	0.32	0.2	0.32	1.48	1.01	1.13	1.08	0.44	1.15	0.22	2.09	1.49	0.36	0.55	0.29	0.03	0	0.22	0	582.37
Msex2.01406	uncharacterized LOC106113369	2.16	2.05	0.76	0.14	0	0	1.31	0.49	0.94	0	5.37	1.42	0.74	0	0.4	1.76	1.38	1.41	1.63	0	0	0	0	0	3.24	0.91	1.85	0.66	1.06	0	0	0	0	0.94	0.34	0.9	1.88	1.54	1.25	1.65	0.79	0.95	0.48	0	0	0.16	0	0.7
Msex2.01407		0.11	0	0.12	0.08	0	0.63	0	0	0.09	0	1.42	0.16	0.1	0	0.11	3.75	0.28	0.66	0.09	0.27	0	0	0	0	0.13	0.21	0.04	0	0.16	0.14	0	0.84	0.51	0.54	0.41	0.36	0.32	0.31	1.38	1.1	0.04	0	0.12	0	0	0	0.34	452.83
Msex2.01408	F-box/WD repeat-containing protein 7	5.61	7.8	5.59	2.28	0.69	0.62	0	1.14	5.43	4.97	1.97	13.28	13.79	1.64	7.41	13.4	21.17	4.24	25.88	4.4	2.51	4.04	3.27	0.17	9.6	5.62	5.25	4.69	5.11	2.79	5.07	3.95	7.65	17.59	4.83	5.88	7.83	6.63	5.09	5.05	5.61	7.17	2.4	1.58	0.71	3.73	0.59	32.63
Msex2.01409	F-box/WD repeat-containing protein 7	6.69	5.52	6.84	2.48	0	0	1.07	2.2	8.65	5.01	6.25	7.39	4.37	1.45	1.8	13.35	22.48	3.31	19.89	2	0	3.21	0	0	17.01	4.46	7.84	1.08	1.75	1.06	0.87	1	4.97	9.6	2.63	3.6	4.02	12.35	6.86	6.78	4.38	4.87	1.18	2.5	0	4.43	0	28.23
Msex2.01410	protein bric-a-brac 1-like	0.35	0.62	0.45	0	0	0	0	0.17	1.43	0.72	2.83	0	0	0	0	0.23	0.27	0.68	0.45	0	0.71	0.12	0	0	0.02	0.16	0.16	0	0	0	0	0.21	0.1	0.5	0.15	0.05	0	0.82	3.41	0.93	0.17	0	0	0	0	0.03	0	3.77
Msex2.01411	protein bric-a-brac 1-like	0.25	0.24	0.23	0.03	0	0	0	0.02	0.12	0	0.92	0.03	0	0	0.01	0.15	0.49	0.02	0.93	0	0	0.04	0	0	0.01	0	0	0	0	0	0	0.04	0	0.03	0.2	0	0.02	0.04	0.15	0	0.02	0.01	0.02	0	0	0.01	0	0.23
Msex2.01412		0	0	0	0	0	0	0	0	0	0	0.54	0	0	0	0	0	0	0	0	0	0	0	0	0	0	0	0	0	0	0	0	0	0	0	0	0	0	0	0	0	0	0	0	0	0	0	0	0.17
Msex2.01413		0	0.43	0	0	0	0	0	0	0	0	0	0	0	0	0	0	0	0	0	0	0	0	0	0	0	0	0	0	0	0	0	0	0	0	0	0	0.12	0	0.82	0	0	0	0	0	0	0	0	0.69
Msex2.01414	bric-a-brac-like	1.05	0.63	0.66	0.04	0	0	0	0.16	3.25	1.2	4.09	0	0	0.03	0.03	0.59	0.69	1.48	1.13	0.16	0	0.17	0	0	0.46	0.12	0.24	0	0	0	0	0	0	0.06	0.18	0	0	1.15	3.45	0.26	0.1	0.1	0	0	0	0.04	0	4.84
Msex2.01415	CCR4-NOT transcription complex subunit 1	18.08	19.39	12.88	6.6	2.54	2.11	3.56	5.83	14.4	11.01	8.9	32.28	23.24	9.18	14	40.64	40.55	16.37	37.66	4.71	6.79	10.12	2.43	1.64	20.83	15.61	8.55	8.86	10.72	8.04	8.4	16.08	22.54	77.53	18.52	33.07	28.79	31.49	15.88	15.29	16.19	19.07	5.81	6.85	0.88	13.35	3.11	24.05
Msex2.01416	uncharacterized LOC106715918	1073.14	753.4	746.97	204.25	2702.44	3234.93	1862.97	495.31	830	637.5	302.86	409.28	583.01	62.88	50.98	130.14	305.78	555.56	448.07	611.99	1190.93	1016.78	4061.63	2315.64	421.16	764.48	357.38	1122.16	1098.84	1043.1	1069.59	735.25	209.42	202.37	328.84	525.61	198.87	79.4	472.61	188.4	118.95	209.27	1199.25	424.37	4490.74	363.6	2063.93	325.95
Msex2.01417		0.39	0.25	0.08	0.07	0.26	0.43	0	0	0.15	0	0.48	0.27	0.4	0.02	0	1.99	0.11	0	0.18	0.19	2.17	0.54	3.74	0	0.63	1.5	0.44	1.23	1.79	1.09	1.58	0.2	0.19	0.26	0	0.14	0.06	0	0.4	0.16	0.25	0.09	0.56	0.51	0.65	0.03	0.2	136.9
Msex2.01418	DNA-binding protein D-ETS-3	1.91	1.84	0.79	0.3	0.85	0	0	0.76	8.46	5.85	1.59	0	0	0	0	0.46	0	0	0	0	0	1.36	0	0	0	0	0	0	0	0	0	0	0	0.12	0	0	0	0.32	0	0	0.21	0	0	0	0	0	0	0.98
Msex2.01419	DNA-binding protein D-ETS-3	1.96	1.45	0.93	0.16	0	0.73	0	1.61	9.88	7.1	3.91	0	0	0	0	0	0.1	0	0	0.22	0	0.72	0	0	0	0	0	0	0	0	0	0	0	0	0.12	0	0	0.06	0	0.12	0.22	0	0.18	0	0	0	0	0.59
Msex2.01420	succinate dehydrogenase [ubiquinone] flavoprotein subunit, mitochondrial-like	0	0	0	0	0	0.93	0	0.06	0.12	0	0	0.04	0.09	0	0	6.01	0.07	0.1	0	0	0	0	0	0	0	0	0.04	0	0	0.08	0	0	0	0	0	0.02	0	0	0.11	0.17	0	0	0	0.05	0	0.02	0	229.91
Msex2.01421	succinate dehydrogenase cytochrome b560 subunit, mitochondrial-like	1.96	1.67	1.04	0.85	0.16	0.77	0.12	0.33	1.25	1.48	8.94	2.9	2.24	0.22	0.51	7.36	2.44	1.61	4.24	0.62	0.93	0.86	0	0	1.45	0.98	1.01	1.34	0	0.82	1.26	0.16	2.12	2.48	2.02	1.96	1.85	1.38	2.91	2.16	1.04	0.94	0.85	0.27	0	0.88	0.24	200.66
Msex2.01422	uncharacterized LOC101746166	48.67	117.85	59.6	10.2	35.17	81.96	16.04	12.25	24.39	10.41	10.87	9.13	4.39	0.12	0.13	0.89	2.46	0.82	0.26	1.29	10.6	28.07	4.11	8.22	1.49	8.74	2.28	0.6	1.23	1.43	1.07	0.52	0.24	0.85	0.69	2.26	0.86	0.45	2.91	1.17	47.13	35.69	18.12	122.85	77.6	139.33	48.88	0.66
Msex2.01423	amyloid beta A4 precursor protein-binding family B member 1-interacting protein	4.97	5.01	4	2.64	0.37	0.56	0.38	3.06	11.55	6.81	8.34	6.1	5.56	2.35	3.18	37.54	8.69	6.97	5.83	2.1	0.4	1.64	0.12	0	8.8	3.04	0.6	0.55	0.36	0.43	0.18	0.7	4.49	13.51	22.25	17.87	21.9	4.39	3.06	3.7	4.47	9.74	1.77	2	0.14	2.15	0.05	9.53
Msex2.01424	neutral endopeptidase 24.11	14.2	19.79	4.4	63.36	5.07	5.93	26.71	71.26	43.06	43.44	15.23	59.88	13.91	0.72	1.65	38.84	46.73	8.71	38.49	21.96	48.17	9.79	1.28	6.87	34.42	21.23	8.11	2.5	14.56	3.56	0.59	0.08	0.53	0.66	14.83	1.57	0.31	4.71	18.37	6.9	36.85	9.37	3.17	2.07	1.41	2.55	1.27	16.19
Msex2.01425	neuralized-like protein 4	4.11	3.6	2.52	0.93	0.25	0.59	1.48	0.76	2.62	1.93	2.84	4.08	2.28	0.9	0.79	7.35	7.21	2.18	8.39	1.76	1.99	2.6	0.63	1.17	6.16	4.24	2.38	1.17	1.32	0.8	0.84	2.21	3.25	6.77	6.2	4.03	2.18	3.89	5.23	4.2	1.55	1.9	1.06	1.1	0.9	2.23	1.12	40.61
Msex2.01426	uncharacterized LOC105390497	1.57	1.22	0.78	0.67	0	0	0	0.26	0.92	1	2.43	1.67	1.62	0.48	0.86	1.68	2.29	1.17	1.98	0.81	0.93	0.25	0	0.16	1.03	0.42	0.73	0.13	0.3	0.06	0.4	0.23	0.47	2.25	3.96	4	1.53	1.11	2.1	1.77	2.09	1.34	0.15	0.58	0.38	1.22	0.3	36.29
Msex2.01427	GAS2-like protein 3	4.73	3.33	2.56	2.51	0.55	0	0	3.71	5.84	5.16	4.9	1.48	0.55	0.91	0.33	0.6	14	2.82	21.5	1.28	0.91	2.41	0	0.82	4.24	0.56	3.81	0.16	0.13	0.71	0.26	0.15	0.07	0.03	0.48	0.02	0	29.78	11.38	26.42	7.23	1.31	0.35	0.11	0	0.41	0.23	5.24
Msex2.01428	septin-2	22.03	20.45	12.73	4.21	11.72	11.42	15.63	11.65	30.69	20.49	9.93	11.05	10.67	3.33	17.76	117.93	51.97	13.98	65.77	57.01	29.7	18.05	8.49	8.56	49.01	27.82	10.8	12.76	10.56	10.89	14.95	15.34	51.59	41.74	67.33	43.64	28.78	26.8	16.74	21.92	6.16	20.13	17.94	2.94	2.96	10.15	13.11	44.36
Msex2.01429	neurobeachin-like	1.46	0	0.83	0.16	0	0	0	0.68	1.24	0.56	0	0.69	0.32	1.12	0.11	0	5.15	1.32	1.79	0	2.22	0	0	0	4.48	0	4.05	0.72	2.33	2.12	0	0	1.21	4.3	4.25	10.18	5.6	11.3	6.41	27.52	0.22	0	0	0	0	0.17	0	1.84
Msex2.01430	uncharacterized LOC105394433	8.54	4.21	2.93	0.98	2.67	0	1.82	0.63	0.56	0	0.61	29.66	15.77	0.47	0.02	5.35	4.89	0.81	0.37	1.22	14.1	7.79	3.22	1.43	5.13	0.9	1.48	1.18	8.7	10.13	0.21	4.36	0.11	4.09	8.16	1.83	0.7	0.25	3.84	1.97	7.57	5.71	4.19	1.04	1.03	0.32	0	7.56
Msex2.01431	neurobeachin	4.04	3.69	2.56	1.89	0	0.91	0.55	2.56	8.99	7.32	9.38	2.99	3.01	1.07	0.93	2.95	13.8	6.06	9.57	0.53	2.7	4.29	0.86	0.75	13.53	6.73	10.48	7.1	9.69	7.81	9.89	5.73	4.52	16	10.69	29.46	13.66	33.77	14.66	9.79	2.02	1.95	0.71	1.45	0.11	0.59	0.12	9.75
Msex2.01432	protein mab-21	8.42	4.83	5.63	0.95	4.14	5.94	20.85	11.79	15.06	20.49	32.43	1.3	0.66	0.13	0.13	13.82	1.12	0.2	0.23	11.64	7.54	4.72	0.23	3.46	2.42	1.19	0.97	1.3	0.88	0.95	0.7	0.4	0.63	0.77	0.36	0.13	0	0.61	0.48	0.22	2.15	1.87	1.65	2.42	4.91	9.8	13.3	0
Msex2.01433	facilitated trehalose transporter Tret1-2 homolog	0.75	0.94	0.51	0.84	0.84	0.57	0.56	0.31	6.45	4.82	5.7	0.82	0.34	0.11	1.22	1.96	0.61	3.8	1.03	0.51	0.31	0.17	0	0.09	0.41	0.15	0.85	0.32	0.27	0.39	0.72	2.1	1.76	2.23	2.01	1.09	7.27	3.1	5.26	13.36	0.69	0.51	0.31	0.67	0.36	3.65	3.53	1.06
Msex2.01434		4.31	3.98	3.6	1.87	2.63	0	0	0.63	25.01	10.56	17.03	0.82	0.96	0	2.11	4	2.15	12.81	3.94	0.79	5.25	0	0	0	1.1	0	1.2	0	1.38	0.84	4.12	9.47	6.44	4.01	1.09	1.17	17.89	19.46	16.27	63.9	3.84	3.61	0	2.79	0	11.7	7.38	3.64
Msex2.01435	neurobeachin	2.17	1.68	1.08	1.43	0.43	0.44	0.95	0.99	3.59	2.76	2.44	0.93	0.77	0.53	0.32	0.57	7.03	1.79	4.19	0.86	1.42	1.47	1.13	0.89	9.86	2.36	8.94	2.44	3.79	2.93	4.08	2.92	2.18	4.88	3.88	12.37	4.62	14.56	7.82	5.57	0.71	0.76	0.24	0.32	0.26	0.3	0.09	4.88
Msex2.01436	ribosomal protein S3	1204.63	862.1	676.65	313.83	479.38	657.52	826.85	2050.83	1012.06	2113.24	4252.01	885.65	637	280.92	257.74	1462.45	1298.59	908.06	1083.05	1294.67	1169.1	1170.35	695.08	1580.23	1221.8	1024.21	1360.68	440.58	893.37	441.54	508.35	298.93	643.39	323.34	291.12	591.96	413.54	390.36	596.59	930.95	635.05	859.11	955.61	427.06	403.91	588.34	817.52	136.85
Msex2.01437	Krueppel homolog 2	48.95	29.05	38.87	21.34	17.5	14.68	54.82	19.38	53.13	31.23	18.21	11.08	9.36	4.61	10.12	47.05	41.65	16.74	26.14	34.87	41.33	48.79	20.03	10.92	146.04	36.28	87.19	31.03	37.16	28.13	26.78	52.01	45.77	50.3	30.94	20.77	7.66	117.28	28.08	38.41	44.18	47.46	15.18	10.63	5.91	18.01	6.6	15.88
Msex2.01438	probable asparagine--tRNA ligase, mitochondrial	4.22	2.94	3.1	1.06	7.81	1.94	5.59	2.24	2.8	4.45	2.92	6.1	6.05	0.94	2.21	4.84	12.67	2.41	17.22	42.06	16.49	6.08	5.92	2.37	14.53	12.61	4.71	10.67	14.65	8.17	6.78	3.9	9.27	6.44	4.66	7.87	9.59	1.55	2.24	4.11	2.39	3.3	4.09	2.36	3.42	1.87	3.96	8.22
Msex2.01439	uncharacterized LOC106713977	11.38	15.48	9.03	4.02	8.17	9.59	7.84	1.34	5.94	3.45	6.05	24.7	17.23	3.42	10.94	25.68	28.86	11.39	30.3	9.44	21.2	11.14	7.07	9.61	33.29	18.79	19.82	8.27	13.56	12.39	11.04	7.02	40.06	45.25	53.52	26.4	17.85	13.06	11.73	14.02	10.57	9.93	7.19	2.84	4.41	9.65	10.82	11.85
Msex2.01440	protein YIPF2	10.26	8.41	5.96	8.45	3.97	9.42	13.96	8.61	21.97	23.34	8.57	65.81	24.75	12.89	23.24	22.74	30.35	15.76	7.12	18.79	22.77	22.1	5.54	10.57	74.84	76.51	22.92	18.62	66.85	17.44	28.63	20.76	30.72	58.91	41.26	116.07	40.7	19.68	34.55	29.88	15.68	15.48	6.51	3.09	1.99	6.49	3.62	12.47
Msex2.01441	uncharacterized LOC105381383	1.66	1.87	1.24	0.54	0.92	0.98	1.25	0.36	1.54	2.7	1.57	4.29	3.24	0.98	1.56	3.79	5.09	1.16	5.85	5.52	2.82	2.88	0.67	0.98	4.63	3.87	2.15	1.65	2.79	1.54	1.69	3.93	9.64	10.79	4.44	4.39	7.37	0.95	3.21	1.85	1.69	1.68	1.65	0.3	0	0.96	1.39	3.73
Msex2.01442	putative oxidoreductase GLYR1 homolog	22.62	14.64	14.24	2.68	10.88	12.12	11.78	4.94	8.62	11.73	10.34	13.72	11.3	8.69	9.03	30.21	33.28	6.52	28.65	37.85	24.95	28.57	7.33	5.13	18.36	25.82	4.96	19.71	15.27	11.56	11.97	10.31	43.47	27.27	7.2	18.36	7.83	14.36	4.96	8.19	7.42	16.17	15.48	4.33	6.99	5.51	7.74	8.19
Msex2.01443	immunoglobulin domain and leucine-rich repeat-containing protein 2-like	9.22	7.6	8.69	9.5	6.89	7.05	2.32	11.12	15.75	21.28	11.48	36.98	27.92	10.45	9.22	41.7	13.11	13.46	7.27	8.76	15.54	19.88	5.28	1.45	38.85	44.2	34.92	14.92	25.95	18.66	13.37	4.65	26.29	19.52	7.19	14.1	4.93	27.83	17.24	34.25	19.81	17.84	13.86	3.38	1.67	15.11	6.99	10.71
Msex2.01444	uncharacterized LOC106138867	0	0.07	0	0	0	0	0	0	0	0	1.38	0.07	0	0	0	8.34	2.57	0.27	4.21	3.58	0	0	0	0	0	0	0	0	0	0	0	0	0	0	0.08	0.06	0.11	0.07	0	0.15	0.45	0.08	0.22	0	0	0	0	146.02
Msex2.01445	rho GTPase-activating protein 6	4.26	10.97	6.95	0.69	3.73	8.02	3.92	6.55	6.76	6.71	12.62	0.05	0	0	0.03	1.37	2.81	0.27	0.58	0.1	2.88	2.41	0.69	0.77	1.88	0.97	2.26	0.11	0	0.11	0.26	0	0	0.06	0.09	0.28	0	0.1	0.79	0.25	4.86	2.69	1.89	9.35	5.57	12.13	11	0.13
Msex2.01446	uncharacterized LOC101738382	0	0.07	0	0	0	0	0	0	0	0	0	0	0	0	0	3.56	0.14	0.31	0.18	0	0	0	0	0	0	0	0	0	0	0	0	0	0	0	0	0	0.06	0	0.95	0.75	0	0	0	0.05	0	0	0	197.26
Msex2.01447	uncharacterized LOC106138868	0	0	0	0	0	0	0	0	0	0	0	0.07	0	0	0.09	7.08	0.31	0.63	0	0	0	0	0	0	0.25	0	0	0.29	0	0	0	0	0	0	0	0	0.06	0	0.37	0.3	0	0	0	0	0	0	0	271.88
Msex2.01448	uncharacterized LOC106713881	9.65	7.51	7.37	2	3.36	2.62	6.15	2.31	10.95	6.8	1.6	7.54	4.93	2.26	5.85	17.27	26.48	6.29	30.9	5.26	9.34	5.91	4.41	1.16	17.31	7.46	10.1	4.33	6.39	4.1	6.76	25.8	47.01	43.45	12.38	3.76	9.06	7.61	4.38	10.05	7.66	6.03	6.1	2.16	2.28	9.82	9.66	10.43
Msex2.01449	endoplasmic reticulum-Golgi intermediate compartment protein 2	6.68	4.93	4.56	1.57	1.1	1.4	0.57	0.52	1.84	1.07	1.26	18.37	16.6	5.59	6.34	5.73	9.15	3.28	11.33	3.96	2.03	3.7	2.45	1.18	5.38	4.66	1.28	2.51	1.44	0.9	1.84	3.98	6.97	19.23	15.51	5.23	4.27	6.77	10.24	4.93	3.84	8.01	1.44	1.19	0.5	2.18	0.52	10.7
Msex2.01450	uncharacterized LOC101738072	19.64	31.02	14.6	10.35	10.78	11.15	13.29	10.39	35.78	24.52	12.4	31.73	34.59	7.24	57.68	148.22	47.76	56.68	67.05	9.43	28.05	23.06	4.89	6.45	55.62	61.08	17.69	39.55	45.88	42.46	54.29	42.03	244.8	281.75	66.44	141.57	56.46	71.67	64.98	64.14	34.89	35.19	29.13	3.79	3.11	17.47	9.43	29
Msex2.01451	amyloid beta A4 precursor protein-binding family B member 2-like	7.91	5.55	9.5	5.85	4.16	2.43	3.31	4.77	19.22	11.73	6.66	3.43	1.49	0.53	0.49	5.41	3.28	2.38	1.42	0.58	4.6	2.88	0.64	0.5	0.61	1.18	1.12	0.17	1.24	0.42	0.27	0.79	0.07	0.22	0.27	0.3	0.16	2.18	0.87	2.05	15.06	11.36	5.98	1.49	0.15	1.64	0.66	0.59
Msex2.01452	yemanuclein-alpha	6.57	6.89	5.29	4.03	1.98	3.33	2.72	2.69	7.46	4.35	3.19	7.43	5.72	2.72	4.02	13.84	16.72	3.54	13.69	2.58	4.17	3.65	0.71	0.83	7.7	4.47	2.11	2.18	2.52	2.13	2.41	4.09	5.12	11.91	9.44	19.28	5.84	7.19	6.28	5.39	9.22	9.37	3.22	1.97	0.31	3.52	1.54	30.06
Msex2.01453	leucine-rich repeat-containing protein 24-like	0.3	0.39	0.12	0	0	0	0	0.38	0.51	0.56	0.06	0.1	0	0	0	0.58	0.9	0.57	0.11	0.24	2.15	0.86	0.11	0	5.29	2.4	1.11	0.1	0.75	0.4	0.33	0.09	0.04	0.09	0.42	1.33	0.12	0.06	0.2	0.59	0.15	0.06	0	0.06	0	0.1	0	0.77
Msex2.01454	uncharacterized LOC106120604	1.15	0	0	0	0	0	0	0	0	0	0	0	0	0	0	0	0	0	0	0	0	0	0	0	0	0	0	0	0	0	0	0	0	0	0	0	0	0	0	0	0	0	0.37	0	0	0	0	0.18
Msex2.01455	leucine-rich repeat-containing protein 24-like	0.38	0.48	0.12	0.27	2.63	3.09	1.35	0.29	4	1.56	1.5	1	1.53	0.27	1.77	11.61	1.24	6.53	1.82	0	2.99	0.96	1.11	0.22	2.62	1.34	0.55	0.19	0.94	0.25	0.31	0.36	2.01	1.26	15.45	3.6	49.42	0.61	0.12	0.29	2.81	3.1	4.13	0.58	1.24	0.57	1.43	0.16
Msex2.01456	hemicentin-1-like	8.23	34.49	6.46	2.6	50.4	22.84	13.07	2.3	21.94	20.12	5.49	9.03	20.12	4.09	16.26	196.31	2.62	2.73	5.61	0	0	2.85	4.22	15.02	3.77	5.31	3.9	1.9	1.1	5.42	3.21	3.69	19.11	26.33	50.85	2.23	0.44	30.52	1.24	3.81	17.34	59.3	37.49	5.1	5.58	14	14.04	2.4
[truncated: 14,088 more rows]
[truncated: 19 more columns]
