# Supplementary material for: An analysis of 67 RNA-seq datasets from various tissues at different stages of a model insect, Manduca sexta
Source: BMC Genomics. 2017 Oct 17;18:796. doi: 10.1186/s12864-017-4147-y (PMC5645894; doi:10.1186/s12864-017-4147-y)
Supplement: Supplementary file 7 — Expression of genes in Cufflinks4.0. FPKM values of genes in Cufflinks4.0 calculated by RSEM. (XLSX 12927 kb) [file 12864_2017_4147_MOESM7_ESM.xlsx]

## Sheet: FPKMnoMt
gene_id	transcript_id(s)	gene type	H-L2-D1	H-L3-D1	H-L4-12h	H-L4-Late	H-L5-12h-S	H-L5-D2-S	H-L5-preW-S	H-P-Late	H-A-D1	H-A-D3	H-A-D7	F-L4-Late	F-L5-D1	F-L5-preW	F-L5-W	F-P-D1~3-S	F-P-D15~18	F-A-D1~3	F-A-D7~9	W-E-3h-S	W-E-Late-S	W-L1-D1-S	W-L2-D1-S	W-L3-D1-S	G-L2	G-L3-Late-S	G-L4-0h	G-L4-12h-S	G-L4-Late-S	G-L5-1~3h-S	G-L5-D1-S	G-L5-preW-S	G-L5-W-S	G-L5-W	G-P-D1	G-P-D15~18	G-A-D3~5	MT-L5-preW	MT-A-D1	MT-A-D3	M-L4-Late	M-L5-12h	M-L5-12h-S	M-L5-preW	M-L5-preW-S	M-L5-W	M-L5-W-S
XLOC_000004	TCONS_00000004	NonCoding	5.17	3.04	3.28	2.58	4.54	1.96	10.71	14.37	10.23	16.4	4.24	1.87	1.29	0.25	1.2	6.49	8.33	3.91	6.14	16.74	14.88	10.08	14.62	2.43	13.98	7.77	20.69	5.8	8.58	6.04	7.04	3.23	4.26	0.91	0.68	1.77	1.76	4.02	5.45	8.72	3.3	3.07	3.29	2.33	4.52	3.33	4.01
XLOC_000005	TCONS_00000005	NonCoding	0	0	0	0	0	0	0	0	0	0	0	0.09	0.08	0	0	0	0.08	0	0	0	0	0	0	0	0	0	0	0	0	0	0	0	0	0.13	0.09	0	0	0	0.19	0	0	0.4	0	0	0	0	0
XLOC_000006	TCONS_00000006	NonCoding	0	0	0	0	0	0	0	0	0	0	0	0	0.17	0	0	2.24	0.39	0	0.52	0	0	0	0	0	0	0	0	0	0	0	0	0	0	0	0.18	0.07	0.07	0	0	0	0	0	0	0	0	0	0
XLOC_000007	TCONS_00000007	NonCoding	0	0	0	0.07	0	0	0	3.55	5.91	4.32	5.01	0.08	0	0.18	0.24	0	1.64	0.67	1.65	0	0	0	0	0	0.47	0.44	0	0	0	0	0	0.59	0	0.41	0.08	0.72	0.26	0	0.53	0	0	0	0.27	0	0	0.42	0.66
XLOC_000008	TCONS_00000008	NonCoding	1.12	0.78	0.14	0	0	0.37	0	0	0.19	0.93	0	0.56	0.08	0	0.06	0.46	0.65	0.2	0.24	0	0	0.36	0	3.04	0.08	0	0.36	0	0	0	0	0	0.53	0.54	0.81	2.56	1.6	0	0.36	0.17	0.62	0.46	0	0	0	0.17	0
XLOC_000009	TCONS_00000009	NonCoding	2.96	1.63	1.66	1.04	0.9	0	2.9	1.68	0.1	1.38	60.05	2.92	2.01	0.67	0.86	5.97	0.86	0.77	2.38	11.1	6.64	14.63	0	0.9	1.67	17.34	0.71	5.64	9.04	2.89	10.99	7.21	5.28	1.3	1.45	0.6	0.53	1.36	1.25	1.32	2.57	4.31	10.89	0.69	0.61	4.01	0.66
XLOC_000010	TCONS_00000010	NonCoding	0	0.77	0.15	0	0	0	0	0.13	0.53	0.25	0.55	0.69	0	0	0.27	0.5	0.95	0.11	1.17	0	0	1.16	0	6.23	0.44	0	0.97	0	0.58	0	0	1.3	0.86	0.98	0	0.13	0.07	1.49	0.97	0.54	0.23	0	0	0.11	0	0.09	0.36
XLOC_000011	TCONS_00000011	NonCoding	7.49	6.06	2.87	4.6	0.67	3.96	2.15	0.59	5.62	5.46	3	4.29	3.05	1.85	2.13	11.36	11.18	4.11	11.4	8.32	4.38	6	0	0.6	8.27	5.72	5.78	1.97	4.21	2.86	5.69	6.54	15.94	33.37	16.75	14.15	9.24	8.15	7.21	8.96	5.8	3.17	1.35	0.49	0	3.2	0
XLOC_000012	TCONS_00000012	NonCoding	0	0.27	0.24	0	0	0	0	0	0	0	0.89	0.28	0.27	0	0	0	0.13	0	0	0	0	0	0	0	0	0	0	0	0	0	0	0	0.86	2.5	0.57	0.21	0	0.44	1.24	1.15	0	0.16	0	0	0	0	0
XLOC_000013	TCONS_00000013	NonCoding	2.74	3.61	2.05	0	0	0	0	0.95	2.57	0.23	0	0.47	0.3	0.18	0	1.14	16.87	10.33	12.23	0	0	2.47	0	0	3.31	1.76	4.73	0.98	2.1	1.59	2.07	1.19	8.36	14.05	4.39	9.01	3.14	26.55	9.5	10.11	0.51	0.54	0	6.22	0.3	2.19	0
XLOC_000014	TCONS_00000014	NonCoding	0	0.11	0.2	0	0	0	0	0	0	0	0.37	0.46	0.56	0	0.09	0	0.21	1.26	0	0	1.53	0.99	0	0	1.49	0	1.02	1.38	0.74	1.33	0.73	0	0.73	1.71	1.63	0.35	0.19	8.68	4.87	5.46	0	0.13	0	0	0	0.12	0
XLOC_000015	TCONS_00000015	NonCoding	0.1	0	0	0	0.24	0	0	0	0	0	0	0.17	0	0	0	0	0	0	0	0	0	0	0	0.32	0	0.47	0	0	0	0	0	0	0	0.69	3.84	1.15	1.26	0	0	0	0	0	0	0	0	0	0
XLOC_000016	TCONS_00000016	NonCoding	0	0	0	0	0	0	0	0.18	0.99	0	0.37	0	0	0	0.18	0	0.11	0.28	0.17	0	0	0	0	0	0	0	0	0	0	0	0	0	0	0.96	2.74	3.38	1.07	0	1.31	0.24	0.15	0	0	0	0	0	0
XLOC_000017	TCONS_00000017	NonCoding	0	0	0	0	0	0	0	0	0	0	0	0	0	0	0	0	0.46	0	0	0	0	0.38	0	0	0	0	0	0	0	0	0	0	0	0	1.38	0.06	0	0	0	0	0.11	0	0	0	0	0	0
XLOC_000018	TCONS_00000018	NonCoding	0.1	0	0	0	0	0	0	0	0.2	0	0	0.08	0	0.19	0	0	0.08	0.31	0.5	0	0	0	0	0	0	0	0	0	0	0	0	0	0	0.13	1.46	0.19	0.07	0	0.38	0	0.22	0.19	0	0	0.97	0.09	0.35
XLOC_000019	TCONS_00000019	NonCoding	0	0.34	0	0	0	0	0	0	0	0	0	0	0	0.05	0	0	0	0	0	0	0	0	0	0	0	0	0	0	0	0	0	0	0	0	2.85	1.94	0.15	0	0.39	0	0	0	0	0	0	0	0
XLOC_000020	TCONS_00000020	Coding	57.89	47.88	41.89	2.69	10.43	14.71	13.2	4.95	9.3	13.58	3.49	221.55	132.52	3.85	9.03	13.12	86.21	6.19	81.78	128.86	43.23	48.48	27.12	25.54	116.57	93.7	35.55	35.93	59.18	17.06	26.28	7.69	8.58	23.83	9.05	23.76	23.86	9.87	12.78	6.81	60.24	64.68	22.79	1.26	0	3.27	0.98
XLOC_000021	TCONS_00000021	NonCoding	0	0	0	0	0	0	0	0	0	0.46	0.51	0	0.15	0	0.49	0	1.87	0.29	0.95	0	0	0	0	0	0	0	0.35	0	0.53	0	0	0	0	0	0.97	0.42	1.13	0.85	0.71	0.5	0	0	0	0.2	0	0.09	0
XLOC_000022	TCONS_00000022	NonCoding	0	0.21	0	0	0	0	0	0	0	0	4.4	0	0	0	0	0	0	0	0	0	0	0	0	0	0	0	0	0	0	0	0	0	0	0.24	3.34	0	0	0	0.24	0	0.14	0	0	0	0	0	0
XLOC_000023	TCONS_00000023	NonCoding	0	0	0	0	0	0	0	0	0	0	0	0	0	0	0	0	0.07	0.49	0	0	0	0	0	0	0	0	0.36	0	0	0	0	0	0	0.12	0.32	0	0	0	1.61	0.5	0.21	0	0	0	0	0	0
XLOC_000024	TCONS_00000024	NonCoding	0.27	0.23	0	0	1.77	0	0	0	0.28	0.23	0	0	0	0.26	0.91	1.58	0.14	0.38	0.47	0	0	0	0	0.89	0.63	0.44	1.39	1.63	0	1.89	0.51	2.36	47.5	52.48	1.5	0.47	0.2	0.17	0	0.81	0.61	0.09	0.27	0.19	0	0.67	0
XLOC_000025	TCONS_00000025	NonCoding	12.51	15.35	10.39	3.21	0	0	0	3.67	8.01	3.87	5.76	1.56	2.97	0.75	1.04	0.45	24.77	7.85	20.34	0.67	1.46	1.06	0	1.19	3.62	0.44	2.28	0	0	0	0	0	0	4.04	2.87	7.04	7.07	10.76	7.04	5.05	2.54	4.8	0	2.04	0	2.69	0.66
XLOC_000026	TCONS_00000026	NonCoding	32.57	20.27	25.05	7.5	5.08	3.59	1.53	7.05	20.74	11.53	4.1	26.35	36.56	11.14	28.65	2.91	68.59	36.4	44.25	0.47	10.39	4.02	1.53	5.52	40.24	3.13	39.72	2.34	1.5	0.45	3.69	0.85	0.74	14.4	12.49	15.92	13.77	35.22	11.75	28.04	16.62	26.53	2.3	3.9	0	6.89	0.93
XLOC_000027	TCONS_00000027	NonCoding	0.32	0.14	0.24	0	1.1	0	0	1.04	1.52	1.61	0.88	0.28	0	0.16	0.22	1.04	0.38	1.52	0	0.55	0	0	0	0	2.36	0	0.92	0	0	0	0	0	0	0.52	0.28	0.63	1.16	1.93	0.31	1.43	0.37	0.32	0.44	0.17	0	0.74	0
XLOC_000028	TCONS_00000028,TCONS_00000029,TCONS_00000030,TCONS_00000031,TCONS_00000032,TCONS_00000033	Coding	28.48	0	0	2.74	0	0	0	0	0	0	0	0.32	0	0	0	0	0.65	0	0.45	0	0	146.86	8.72	89.34	269.15	109.86	523.09	120.6	170.79	220.02	273.63	183.47	2.23	0.45	0	0	0	5.65	0.5	7.12	0.19	0	0.82	0	0	0	0
XLOC_000029	TCONS_00000034	NonCoding	0.27	0.38	0.27	0.44	0.67	0	0	0	0.38	0	0	1.4	5.41	0	0	0	1.64	0.1	0	0	0	0	0	0	0	0	0	0	0	0	0	0	0	0.23	0.8	1.43	0.85	0	0.53	1.63	1.73	0.09	0	0	0	0	0
XLOC_000030	TCONS_00000035	Coding	0	0.35	0.16	0.5	0	0	0	0.54	0	0.26	14.83	0.8	0	0.05	0.14	0	0.16	0	2.68	0	0	0.4	0	0	0	0	0	0	0	0.36	0	0	0	0.2	0.18	0.2	0.3	1.82	0.4	0.74	0.81	0.72	0	0	0	1.92	0
XLOC_000031	TCONS_00000036	NonCoding	0	0	0	0	0	0	0	0	0	0.69	6.05	0	0	0	0	0	0.11	0	0	0	0	0	0	0	0	0	0.26	0	0	0	0	0	0	0.09	0.72	0.18	0.1	0.38	0	0	0.15	0.14	0	0	0	0	0
XLOC_000032	TCONS_00000037	NonCoding	0	0.17	0	0	0	0	0	0	0.11	0.26	0	0	0.09	0	0	0	0	0	0	0	0	0	0	0	0	0.49	0	0	0	0	0	0	0	0	1.97	0.2	0.37	0	0	0	0.34	0	0	0	0	0	0
XLOC_000033	TCONS_00000038	NonCoding	0.2	0.16	0.29	0.47	0	0	0	0	0.1	0	0	0.08	0	0	0	0	0.08	0	0	0	0	0	0	0	0.17	0	0.19	0	0	0	0.55	0	0.28	0.06	1.79	0.13	0.28	0	0.19	0.35	0	0.29	0.29	0	0	0	0
XLOC_000034	TCONS_00000039	NonCoding	0	0	0	0.07	0	0	0	0	0	0	0	3.33	4.22	0	1.26	3.05	1.21	1.12	0.34	0	0	0	0	0	0	0	0	0	0	0	0	0	0	0	1.53	1.08	0.09	0.32	0.82	0.31	1.41	1.2	0.47	0.21	0	1.53	0
XLOC_000035	TCONS_00000040	NonCoding	2.56	2.23	0.96	0.37	0.89	1.44	2.87	0	0.67	1.14	0.75	0.86	0.23	0.35	0.43	4.54	8.61	0.48	8.7	1.66	3.65	0.71	0	0	3.47	0.44	0.88	0.98	0	0.32	1.55	1.78	2.35	2.81	1.75	3.22	1.96	0.67	0.53	0.16	0.1	1.09	0.54	0.1	0	0.59	0
XLOC_000036	TCONS_00000041	NonCoding	42.04	44.44	18.77	10.3	44.81	104.52	56.02	1.75	10.7	5.39	4.45	99.83	41.69	1.08	2.79	175.79	39.3	23.52	29.78	74.17	163.67	213.28	50.6	113.92	74.9	90.04	46.03	39.22	34.29	32.59	52.17	10.03	26.13	17.9	42.74	38.91	41.76	14.06	79.56	46.51	42.14	20.37	89.33	7.1	14.58	13.51	17.78
XLOC_000037	TCONS_00000042	NonCoding	1.36	0.46	0.14	0.07	0	0	0	0.35	0.19	0.23	0.99	8.03	4.83	1.13	3.68	2.7	4.23	13.08	2.56	0	0.36	8.39	0	3.55	27.38	11.33	22.37	3.9	19.29	14.79	13.34	8.25	13.99	41.74	27.48	3.61	2.4	162.28	58.35	75.06	1.21	1.44	0	0	0	1.25	0
XLOC_000038	TCONS_00000043	NonCoding	0	0	0	0	0	0	0	0	0	0	0.75	0	0.46	0	0	0.57	0.85	0	0.7	0	0	0	0	0	0	0	0	0	0	0	0	0	0	0	1.68	2.69	0.39	0	1.04	0	0	0	0	0	0	0	0
XLOC_000039	TCONS_00000044	Coding	9.77	7.75	2.6	1.46	3.12	1.8	6.81	1.07	2.38	0.68	0.75	11.14	12.8	2.77	4131.55	18.17	23.2	2.11	17.28	15.97	10.58	319.02	5.73	2.98	68.85	18.03	6.3	7.87	9.47	5.08	3.62	2.38	84.66	264.55	2.95	6.03	3.8	2.1	1.41	3.91	2.54	4.35	7	2.53	0	352.7	166.36
XLOC_000040	TCONS_00000045	NonCoding	0.65	1.97	0	0.71	4.5	5.03	0	2.05	5.37	11.52	2.43	0.68	0.44	0.13	0.8	2.12	1.05	0.55	0.55	5.31	5.09	4.49	0	0	1.99	2.08	0.86	0.33	1.05	1.18	0	0	0	0.31	1.43	0.64	0.18	1.32	1.42	2.51	1.95	0.26	2.73	0.48	0	0.4	0.98
XLOC_000041	TCONS_00000046	NonCoding	3.76	1.47	3.16	0.15	0	0	0	0	0.19	0	0	1.88	0.61	0.09	0	0.91	4.79	0.67	2.72	7.02	1.83	0	5.04	0	1.11	2.21	0	0	0.53	0	0	0	0	0	0.08	0.06	0.13	0	3.36	3.93	0.51	1.37	1.08	0	0	0.08	0
XLOC_000042	TCONS_00000047	NonCoding	0	0	0	0	0	0	0	16.42	0	0	0	0	0	0	0	3.98	1.73	4.68	2.99	0	0	1.61	0	14.47	0	0	1.99	1.92	0	0	0	243.76	17.12	2.84	0	0.7	0.79	3.63	1.99	1.84	0	0	0	0	0	0	5.41
XLOC_000043	TCONS_00000048	NonCoding	3.1	1.78	0.97	6.11	0.74	1.8	4.76	1.05	3.06	0	0.45	14.45	0.27	0	0.54	1.13	2.02	0.34	0.63	0	2.42	1.17	0	4.46	0.28	6.57	0.93	0	13.1	1.05	0	0	0	0	0.28	0.11	0	0	0.31	0.29	18.94	0.32	0.89	0.69	1	0.15	0
XLOC_000044	TCONS_00000049	NonCoding	5.05	1.13	1.5	0	1.95	0	0	5.16	20.55	18.36	7.29	2.85	0	0.16	0	1.33	0	0	0	0	9.6	4.12	0	0	0.57	0	0	0	0	0	0	0	0.76	0	0	0	0	0.6	0	0.58	0.36	0	0	0	0	0.31	0
XLOC_000045	TCONS_00000050	NonCoding	1.65	0.98	1.01	0	0	0	0	0	0	0	0	0.74	0.48	0	0	0.72	1.89	1.01	3.36	3.86	4.23	0.37	0	0	1.08	0	0	0.69	0	0	0	0	0	0	0	0.19	0	0.27	3.35	2.59	0.32	1.06	0.85	0	0	0	0
XLOC_000046	TCONS_00000051	NonCoding	28.37	4.05	56.41	0.46	0	0	0	3.48	34.73	46.07	20.52	30.02	265.49	661.92	1034.57	3018.83	65.06	1770.5	699.25	13.32	6.96	59.89	13.67	10.24	10.87	6.71	3.65	67.56	0	1.21	0.99	0	0	7.53	10.94	32.16	432.38	73.7	214.09	153.92	4.46	60.89	12.84	85.17	8.06	159.51	20.02
XLOC_000047	TCONS_00000052	NonCoding	0	0	0	0	0	0	3208.38	0	0	0	0	0	0	0	0	0	0	0	0	0	0	0	0	0	0	0	0	0	0	0	0	267.4	0	0	0	0	0	0	0	0	0	0	0	0	0	0	0
XLOC_000048	TCONS_00000053	NonCoding	1.8	1.16	0	0.22	0	0	0	0	0.29	0.34	0.38	0.35	1.27	0.07	0.18	0.66	2.79	0.72	4.61	0	1.58	0.51	0	0	1.31	1.27	0.53	0.47	0	0	0	0	1.88	0.97	0.12	3.07	1.29	0.13	1.59	0.49	0.31	0.82	0	0	0	0.38	0
XLOC_000049	TCONS_00000054	Coding	0.67	0.19	0.17	0	0	0	0	0.14	0	0	8.67	0	0	0	0	0.42	0.32	0	0.72	0	0	0	0	0	0	0	0	0.39	0	0	0	0	0	0.21	0	0.18	0.08	0.92	0	0.79	0	0.22	0	0	0	0.1	0
XLOC_000050	TCONS_00000055	NonCoding	0.1	0.25	0.3	0	0	0	0	0.13	0.41	0.25	0	0.59	0.25	0.05	0	0.49	1.08	0	1.66	1.44	0	0.76	0	0	1.46	0.95	0	0.71	0.57	0	0	0	0.28	0.51	0.87	0.71	0.29	0.18	0.57	0	0.55	0.59	0	0	0.65	0	0.71
XLOC_000051	TCONS_00000056	NonCoding	0	0	0	0	0	6.52	0	0	0.3	0	0.77	0	0	0.14	0	0	0	0	0	0	0	0	0	0	0	0	4.25	0	8.16	7.39	17.4	0	0	0	0	0	0	0.76	0	0	0	0	0	0	0	0	0
XLOC_000052	TCONS_00000057	NonCoding	3680.23	5284.39	4532.09	10261.3	995.37	616.34	256.44	13209.2	6620.97	16784.4	45357.8	4100.15	3237.93	2389.37	3589.24	267.73	2177.27	5461.45	5844.62	2257.6	686.55	244.14	2597.76	1001.68	455.19	105.64	5682.55	149.74	87.62	108.26	93.68	113.24	70.3	2256.16	2881.8	7302.62	2816.54	4176.84	8188.18	7946.33	7362.41	8215.5	235	10948.3	103.52	8069.06	156.59
XLOC_000053	TCONS_00000058	NonCoding	0.97	0.82	0.58	0.08	0	0	4.55	0.25	2.95	1.94	0	3.24	4.79	0.19	1.17	5.05	2.96	0.82	2.13	1.06	0	1.87	1.52	3.47	3.61	1.4	1.12	1.04	1.67	1.01	2.19	0.63	3.6	2.87	5.52	1.91	1.19	1.52	2.25	3.3	0.65	2.03	0.86	0.31	0	0.72	0.69
XLOC_000054	TCONS_00000059	Coding	0	0.41	0	0	0	0	0	0	0	0.3	0	0	0	0	0	0	0.09	0	0.16	0	0.94	0	0	0	0	0	0	0	0	0	0	0	0	0	0.21	0	0	0	0	0	0.13	0.12	0	0	0	0	0
XLOC_000055	TCONS_00000060	Coding	0.09	0.15	0.83	0.37	0	0	0	0.84	0	0.23	10.62	0.55	0.23	0	0	0.23	0.14	0.1	1.31	0	0	0	0	0	0	0	0	0	0	0	0	0	0	0.3	0.08	0.66	0.07	1.36	0	0.33	0.21	0.27	0	0	0	1.45	0
XLOC_000056	TCONS_00000061	NonCoding	36.8	23.77	21.58	7.84	21.41	21.87	12.32	31.17	35.9	53.67	9.88	38.03	32.78	18.7	29.67	38.82	43.38	18.79	39.64	79.41	39.85	18.56	13.05	8.14	38.04	15.12	16.66	15.59	13.83	11.23	14.66	22.83	25.37	41.9	28.5	33.06	28.38	23.39	6.77	9.24	14.11	25.33	13.34	18.1	25.05	31.79	33.18
XLOC_000057	TCONS_00000062	NonCoding	0	0.08	0	0	0	0	0	0	0	0	1.35	0.17	0	0.1	0	0	0.46	0.1	0.25	0	0	0.38	0	0	0.17	0	0.57	0	0	0	0	1.28	0	0.25	0.78	1.36	0.43	1.27	0.19	0.71	0	0	0	0	0	0.82	0
XLOC_000058	TCONS_00000063	NonCoding	0.14	0	0	0	0	0	0	0	0.14	0	0.75	1.74	0.23	0	0	0	0.21	0	0	0	0	0	0	0	0	0	0	0	0	0	0	0	0	0	0.48	0.36	0	0	0	0	0	0.13	0	0	0	0	0
XLOC_000059	TCONS_00000064	NonCoding	8.49	5.48	7.09	11	6.12	2.47	3.16	5.44	3.82	3.56	0.73	2.21	1.34	2.84	0.95	1.11	2.99	25.84	9.78	8.48	0	2.42	0.7	1.17	5.16	0.86	1.89	0.32	0	0.31	0	0	0.51	0.63	1.25	0.64	35.18	13.24	20.82	17.39	10.06	23.51	5.54	1.33	0	2.55	0
XLOC_000060	TCONS_00000065	NonCoding	1.82	2.04	5.35	0.94	0	0	0	0.76	6.84	4.49	6.47	0	0.5	0	0	1.95	6.81	1.81	5.27	0	0	0	0	0	9.9	0	6.49	0	0	0	0	0	0	0	0.52	0	0	10.28	0	5.06	1.28	0.57	0	1.24	0	1.08	0
XLOC_000061	TCONS_00000066	NonCoding	0	0	0	0	0	0	0	0	0	0	0	7.37	13.78	0	0	0	0	0	0	0	0	0	0	0	0	0.94	0	4.93	0	0.68	0	0	0	0	0.09	0	0	0	0	0	0	0	0	0	0	0	0
XLOC_000062	TCONS_00000067	NonCoding	1.44	0.68	0.27	18.88	1.1	0	0	0.23	1.59	1.34	0	6.97	1.05	0.39	0.18	0.45	0.63	0.28	0.46	0.66	6.47	0.35	0	0	6.2	0.43	3.27	0.32	3.11	1.25	1.02	0	0.51	4.14	0.86	0.18	1.8	0	0.52	0.96	6.4	1.78	0.53	0.38	0.89	0.99	0.32
XLOC_000063	TCONS_00000068	NonCoding	2.42	3.39	2.96	0.79	4.83	17.74	60.32	3.49	20.05	11.85	4.92	1.23	0.45	1.34	1.62	0.67	2.24	2.63	2.08	0.33	8.98	2.43	0	0	1.16	2.17	0.17	0.32	0.52	0	0.51	0.59	1.29	0.69	0.24	1.17	0.77	3.97	3.8	5.61	8.9	1.87	1.59	1.24	0.89	0.83	1.62
XLOC_000064	TCONS_00000069	NonCoding	0	0	0	0	0	0	0	0	0	0	0	0	0	0	0	0	0	0	0	0	0	0	0	0	0	0	0	0	0	0	0	0	0	0	0	0	0	0	0	0	0	0	0	0	0	0	0
XLOC_000065	TCONS_00000070	NonCoding	0	0	0	0	0	0	0	0	0	0	0	0	0	0	0	0	0	0	0	0	0	0	0	0	0	0	0	0	0	0	0	0	0	0	0	0	0	0	0	0	0	0	0	0	0	0	0
XLOC_000066	TCONS_00000071	NonCoding	0	0.24	0	0	0	0	0	0	0	0	0	0.16	0	0	0	0	1.94	0.5	2.09	0	0	0	0	0	0.25	0	0	0	0	0	0	0	0	0	0.67	0	0.41	0	0.18	0.85	0	0	0	0	0	0	0
XLOC_000067	TCONS_00000072,TCONS_00000073	NonCoding	75.02	55.17	11.79	3.04	1.31	0	0	556.38	1074.71	1087.6	146.81	3.16	2.92	2.22	7.42	19.13	17.2	8.74	19	0	3.01	4.32	0	3.3	10.84	1.69	6	1.06	2.13	1.01	4.96	2.72	16.66	71.81	20.25	17.26	17.8	8.97	15.45	9.59	7.17	5.6	0	10.52	2.61	9.6	0
XLOC_000068	TCONS_00000074	NonCoding	0.34	0	0	0	0	1.14	7.82	1.01	2.16	1.78	0	0	0	0	0	0	0	0	0	2.51	8.26	0	0	0	0	0	0	0	0	0	0	0	0	0	0.32	0	0	0.33	0	0	0	0	0.19	0	0	0.28	3.87
XLOC_000069	TCONS_00000075	NonCoding	0	0	0	0	0	0	0	0	0	0	0	0.99	0.16	0	0	0	0	0	0	0	0	0	0	0	0	0	0	0	0	0	0	0	0	0	1.61	0.7	1.25	0	0.56	0	0	0	0	0.1	0	0	0
XLOC_000070	TCONS_00000076	NonCoding	4.11	3	3.21	5.43	1.97	6.01	0.7	2.78	4.38	10.46	1.47	15.1	11.7	6.07	8.7	14.92	11.98	2.81	7.94	7.5	8.59	6.57	24.6	2.92	14.42	14.66	14.05	13.19	13.93	5.29	8.63	8.74	14.86	26.69	13.73	32.12	11.09	6	12.22	13.24	7.37	7.45	4.22	3.04	0.59	8.65	3.86
XLOC_000071	TCONS_00000077	NonCoding	0	0	0	0	0	0	0	0	0	0	1.45	0	0	0	0	21.82	0	0.37	0	0	0	0	0	0	0	0	0	0	0	0	0	0	0	0	0.15	0.12	0.13	0	0	0	0	0	0	0	0	0	0
XLOC_000072	TCONS_00000078	NonCoding	0	0.6	0	1.09	0	0	0	0	0	0	0	8.89	57.03	0	0	0	0	0	0	0	0	0	0	0	0	4.12	0	4.61	2.47	2.98	0	0	0	0	0	0	0	0	0	0	1.48	0	0	0	0	0	0
XLOC_000073	TCONS_00000079	Coding	0.6	1.07	0	0.39	0	0	0	0	0.88	0.98	1.34	1.17	0.82	0.33	0.87	0.97	1.07	1.26	1.26	1.06	0	0	0	0	1.13	0.47	0.56	0	0	0	0	0	0	1.16	2.27	1.75	1.12	0.81	0.75	1.4	1.01	0.68	0.29	0.31	0.64	0.57	0
XLOC_000074	TCONS_00000080	Coding	0.18	0.23	0	0	0	0	0	0	0.1	0	1.52	0.16	0	0	0	0.04	0.43	0.1	0	0	0	0	0	0	0.4	0	0	0	0	0	0	0	0.26	0.3	1.45	1.39	0.07	0.17	0	0	0.21	0.09	0	0	0	0	0
XLOC_000075	TCONS_00000081	Coding	6.04	8.23	6.82	0	1.11	2.39	0	12.65	25.33	9.75	8.47	0	0.54	0.08	0	1.63	15.44	10.53	16.73	0.55	0	1.17	0	0	2.8	0	1.86	1.09	0	0	0	0	0	0.1	0.14	0.21	0	1.19	5.92	6.64	0.36	1.13	0	0.17	0	0	0
XLOC_000076	TCONS_00000082	NonCoding	0	0	0	0	0	0	0	0	0.14	0	1.08	0	0	0	0	0	0.1	0	0	0	0	0	0	0	0	0	0	0	0	0	0	0	0	0.08	0.23	0.09	0.09	0	0	0	0	0	0	0	0	0.12	0
XLOC_000077	TCONS_00000083	NonCoding	0	0	0	0	12.44	0	43.25	0	0	0	0	0	0	0	0	0	0	0	0	0	0	0	0	0	0	19.99	0	0	0	3.48	0	0	0	0	0	0	0	0	0	0	13.12	0	32.9	0	0	0	21.61
XLOC_000078	TCONS_00000084	NonCoding	0.73	0.84	0	0	0	0	0	0.35	0.19	0	0	0.08	0	0	0	0.23	0.07	0	0	0	0	0	0	0	0	0.44	0	0	0	0	0	0	0	0.06	0	0.66	0.13	0	0.18	0	0	0.18	0	0.29	0	1.51	0
XLOC_000079	TCONS_00000085	NonCoding	1.05	0	0.71	0.38	0	0	0	0.73	0.39	1.65	0	0.16	0	0	0	0	0.15	0	0.24	0	4.51	2.26	0	0	1.21	4.08	0.54	1.35	2.17	0	0	1.22	0.27	0.18	0.25	0	0	0.52	0.54	0	1.16	1.22	0	0.5	0	0.09	0
XLOC_000080	TCONS_00000086	NonCoding	2.46	3.09	7.07	0	7.71	36.85	54.01	1.5	3.7	0	0	8.81	5.91	0	0.77	13.51	16.3	5.79	10.25	94.82	48.4	7.8	2.18	0	5.65	3.26	4.04	9.01	8.56	0	4.77	10.16	2.87	2.72	2.1	4.9	16.92	1.9	4.11	1.21	1.21	4.39	7.81	0	7.21	2.11	33.22
XLOC_000081	TCONS_00000087	NonCoding	5.94	4.99	3.11	0.26	10.21	12.97	17	1.66	2.84	4.39	1.75	11.61	7.61	0.23	1.17	6.69	11.44	2.34	7.4	59.89	41.2	21.94	33.43	17.08	3.85	30.95	1.22	20.4	24.1	12.46	20.33	8.75	13.25	2.46	3.36	6.59	12.75	1.61	3.06	1.42	3.9	3.95	30.84	1.02	3.95	1.47	4.3
XLOC_000082	TCONS_00000088	NonCoding	1.36	1.37	2.3	0.36	0.22	5	2.84	1.29	4.91	4.06	0	2.47	6.34	3.27	7.3	42.33	12.05	10.61	5.12	2.31	1.08	12.24	3.55	7.1	68.89	14.39	111.17	98.86	15.64	43.73	159.57	36.52	89.35	77.51	468.08	30.74	35.93	89.46	5.4	10.98	2.32	4.49	4.8	1.44	0.6	4.25	0.65
XLOC_000083	TCONS_00000089	NonCoding	0.29	0.33	0	0.83	2.81	0	0	0	0.37	0.6	0.07	2.12	3.43	1.31	1.46	2.12	1.34	0.13	0.25	0.65	1.07	1.56	0	1.46	1.92	2.36	2.42	0	0.51	2.98	2.77	0	0	0.97	3.6	3.65	1.31	0.74	1.21	1.58	0.76	1.59	0.61	0.82	0	1.04	3.72
XLOC_000084	TCONS_00000090	NonCoding	0.61	0.77	0.29	0.39	0	0	0	0.63	0.3	0.47	0.57	0.91	0.09	0.23	0.39	1.61	0.45	0.79	1.19	1.76	0	0.37	0	1.26	0.63	0.93	0.19	0	0	0.69	1.1	0.63	0.7	2.36	0.13	0.95	1.07	0.09	0.75	0.44	0.22	0.29	0	0.1	0	0.54	0
XLOC_000085	TCONS_00000091	NonCoding	3.25	3.77	1.57	0.31	0.93	0.38	4.85	0.37	1.4	1.43	0.26	2.85	1.67	1.01	0.45	2.6	17.65	2	18.08	7.28	7.6	4.78	1.12	1.24	4.04	1.83	0.92	1.71	2.19	1.98	3.24	4.33	8.44	6	13.1	5.56	1.51	2.02	2.21	0.85	0.64	2.18	1.4	1.52	0.31	0.97	1.37
XLOC_000086	TCONS_00000092	Coding	2.61	2.41	0.59	0.29	9.84	8.52	10.75	0.88	1.83	1	1.72	4.18	2.73	0.3	1.97	2.2	3.48	1.21	0.53	4.22	17.6	5.27	5.65	0	9.03	6.11	1.81	3.58	4.54	3.3	5.46	5.27	8.98	3.67	6.67	7.28	3.68	2.05	3.59	3.36	1.93	1.72	2.39	1.76	9.67	1.84	7.57
XLOC_000087	TCONS_00000093	NonCoding	1.3	2.43	1.71	1.19	0	0	0	1.45	1.85	1.86	88.05	2.06	3.49	0.04	1.06	12.89	1.59	2.84	4.79	0	0	2.69	0	0	0.24	5.49	0.89	2.51	0	7.44	1.66	1.83	4.59	0.89	1.14	0.91	0.8	8.73	4.69	3.49	2.59	4.33	5.65	0.1	0	1.3	1
XLOC_000088	TCONS_00000094	NonCoding	0	0	0	0	0	0	0	0	0	0	0	0	0	0	0	0	0	0	0	0	0	0	0	0	0.17	0	0	0	0	0	0	0	0	1.08	0	0	0	0	0.38	0	0	0	0	0	0	0	0
XLOC_000089	TCONS_00000095	NonCoding	0	0.15	0	0	0	0	0	0	0	0	0.5	0	0.15	0	0	0	1.85	0	1.51	1.98	0	0	0	0	0	0	0	0	0	0	0	0	0	0	0	0	0	0	0	0	0	0.09	0	0	0	0.08	0
XLOC_000090	TCONS_00000096	NonCoding	2	2.07	1.44	0.19	0	0	0	0	0	0	1.34	0	0.21	0	0	0.53	6.63	0	7.52	0	0	0	0	0	0	0	0	0	0	0	0	0	0	0	1.15	1.24	0.18	0	0	0	0.54	0.24	0	0	0	0.45	0
XLOC_000091	TCONS_00000097	NonCoding	5.73	7.02	6.04	3.45	0.23	0	2.57	0.49	2.94	0.94	1.03	1.12	1.49	0.9	0.56	3.49	5.63	0.49	9.91	1.36	0	2.53	0.37	0	5.18	1.35	0.72	2.02	0	0.65	0	0	0.54	0.9	3.77	0.12	0.34	0.78	0.18	0.33	5.12	11.36	3.04	1.3	0	1.21	1.35
XLOC_000092	TCONS_00000098	NonCoding	4.52	6.63	2.92	2.34	0	0	4.19	1.15	4.72	3.31	0.49	11.73	6.59	2.26	4.68	11.5	11.48	2.14	11.76	3.89	0.71	2.06	0	1.16	9.49	2.57	3.74	0.32	1.02	1.24	3.03	1.74	3.05	21.04	36.18	30.97	9.1	7.59	7.52	5.86	2.77	3.79	0.52	1.6	0.59	1.8	0
XLOC_000093	TCONS_00000099	NonCoding	2.79	0.59	0	0	0	0	0	0	0	1.72	1.85	1.74	1.14	0	1.35	3.16	7.26	2.07	2.58	0	0	1.64	3.33	0	4.51	0	3.69	0	0	0	0	0	0	0.88	2.41	14.22	4.44	0	0	0	1.45	0	1.25	0	0	0.62	0
XLOC_000094	TCONS_00000100	NonCoding	26.26	12.6	11.42	8.37	62.3	58.97	41.52	5.98	33.89	17.02	8.02	39.29	101.9	14.78	31.84	6.86	20.47	28.17	19.65	64.17	51.53	82.84	180.83	177.52	151.47	54.4	175.44	99.38	170.63	319.66	197.65	138.91	68.21	54.65	20.06	14.32	41.48	81.16	72.63	108.8	26.39	52.75	60.06	4.81	14.71	26	57.21
XLOC_000095	TCONS_00000101	NonCoding	1.03	0.32	0.19	0.1	9.67	6.84	1.94	1.5	1.34	2.24	1.06	2.63	0.97	0.8	0.34	20.32	1.4	1.08	1.82	43.29	14.84	2.39	4.86	17.38	7.63	8.94	3.68	3.11	5.7	6.88	2.81	4.83	2.48	0.99	1.46	1.09	0.65	1.88	0.74	2.51	2.28	2.55	4.01	2.19	4.91	2.01	4.89
XLOC_000096	TCONS_00000102	NonCoding	0	0	0	0.2	0	0	0	0	0	0	9.59	0	0.21	0	0	0	0	0	0.32	0	0	0	0	0	0	0	0	0	0	0	0	0	0	0	0	0	0	0.45	0	0	0	0	0	0	0	0.46	0
XLOC_000097	TCONS_00000103	NonCoding	0.29	0.1	0.44	0	0	0	0	0	0.23	0	0.6	0.19	0.21	0	0.09	0.9	0.57	0.2	0.37	3.99	0	0	0	0	0.22	0	0	0	0	0	0	0	0	0	1.59	1.33	0	0.09	1.18	0.21	0.49	0.45	0	0	0	0	0
XLOC_000098	TCONS_00000104	Coding	0.32	0.16	0.61	0.95	0	0	0	1.24	0.19	0.7	26.75	0	0	0	0.06	0	0.33	1.04	3.62	0	0	0	0	0	0	0	0	0	0	0	0	0	0	0.11	0	0.12	0	3.83	0.44	1.17	0.73	0.55	0	0	0	1.58	0
XLOC_000099	TCONS_00000105	NonCoding	1.24	1.64	0.66	0.28	0.22	0	0	0.69	1.39	0.44	0.73	2.42	1.55	0.68	1.12	1.77	4.43	0.93	6.85	1.62	0	1.37	0	0	2.14	1.29	0.85	1.6	3.59	0.93	5.04	4.05	4.84	8.64	2.94	1.68	3.82	1.8	2.39	1.74	1.19	1.06	0.52	0.47	0	1.88	0
XLOC_000100	TCONS_00000106	Coding	3.43	6.36	4.22	3.95	4.1	4.18	36.06	9.48	15.26	15.14	2.41	59.9	64.95	60.49	359.75	143.54	252.54	62.59	30.85	40.25	39.19	9.22	1.04	4.62	47.04	37.45	3.38	2.86	2.04	2.15	0.5	1.15	2.78	5.93	25.77	1860.43	22.74	2.76	269.45	123.29	12.17	15.74	8.08	5.91	7.6	37.67	26.36
XLOC_000101	TCONS_00000107	NonCoding	0	0	0	0	0	0	0	0	0	0	5.12	0	0	0	0.09	0	0	0	0	0	0	0	0	0	0	0.62	0	0	0	0.44	0	0	0.73	0	0	0.09	0	0.12	0	0	0	0	0.38	0	0	0	0
XLOC_000102	TCONS_00000108	NonCoding	7.17	12.04	7.86	3.59	6.5	14.64	22.39	7.8	25.03	10.71	2.36	12.72	6.3	3.4	20.71	164.45	20.92	7.91	21.65	17.33	15.96	27.57	5.6	1.86	33.45	32.98	9.71	14.01	21.37	18.85	14.56	13.62	28.58	8.88	4.92	16.3	7.68	22.67	7.36	19.77	14.26	17.35	37.02	14.94	28.95	30.29	42.73
XLOC_000103	TCONS_00000109	NonCoding	0.83	1.57	0.62	0	0	0	0	0.27	0.22	0.52	1.13	0	0	0	0	1.38	0	0	0.53	0	0	0	0	0	0	0	0	0	0	0.64	0	0	0	0	0	0	0	0.19	0	0	0	0.41	0	0.22	0	1.14	0.67
XLOC_000104	TCONS_00000110	Coding	0.21	0.18	0.32	0.17	0.77	2.91	0	0.28	0.11	0	0	0.37	0	0	0	0.52	0	0	0.28	1.92	9.68	0.41	0	0	0	0	0	0	0	0	0	0	0	0.27	0	0	0	0	0	0	0	0	0.31	0	0	0	0
XLOC_000105	TCONS_00000111	Coding	0	0	0	0	0	0	0	0	0	0.22	0.24	0	0.59	0.04	0	0.88	0.21	0.46	0.46	0	0	0	0	0	0	0	0	0	0	0	0	0	0	0	0.15	0	0.32	0	0	0	0	0.79	0	0	0	0.24	0.32
XLOC_000106	TCONS_00000112	NonCoding	0.37	0.39	0.14	0.3	0	0	0	0.12	0	0.93	1.54	0.32	0.16	0	0	0.46	0.95	0.39	0	0	0	0	0	0	0.48	0	0.18	0	0	0	0	0	0.8	0.3	1.47	0.85	0.13	0.94	1.26	0.33	0.21	0.09	0	0.1	0	0.17	0
XLOC_000107	TCONS_00000113	NonCoding	3.63	4.76	1.85	4.18	2.82	1.05	1.74	2.52	5.17	5.29	1.94	5.06	3.91	2.09	2.95	6.18	8.28	2.88	10.6	1.94	1.77	1.71	0	2.32	5.35	0.85	7.3	1.59	4.6	3.39	1.51	6.93	5.33	44.19	12.37	6.6	2.09	7.9	4.26	6.79	3.65	1.93	1.31	3.3	0	10.61	1.28
XLOC_000108	TCONS_00000114	NonCoding	6.54	4.21	3.9	4.84	1.87	0	8.29	0.84	1.13	1.62	1.78	4.44	8.69	2.4	3.61	9.08	10.6	4.51	5.56	7.7	0.77	6.68	0	7.53	12.24	14.8	5.75	6.21	6.64	8.68	6.53	21.24	29.12	13.65	10.83	5.67	15.74	3.54	7.44	10.71	10.05	6.2	4.53	0.23	0	1.4	0
XLOC_000109	TCONS_00000115	NonCoding	22.61	18.23	16.28	2.93	48.91	27.45	5.74	10.21	16.24	16.88	8.53	65.38	79.57	1.63	4.28	10.02	25.92	4.07	17.5	49.02	66.55	55.5	82.98	37.67	100.37	80.22	61.44	38.7	66.57	49.68	66.06	11.33	11.87	6.59	10.88	15.22	8.73	6.95	9.52	7.03	23.25	34.59	58.02	10.52	8.17	24.98	32.23
XLOC_000110	TCONS_00000116	NonCoding	24.9	21.66	16.57	2.28	62.22	98.49	24.05	66.62	67.62	75.39	54.96	3.65	4.94	1.27	1.68	8.83	6.06	6.65	3.81	15.68	18.48	30.76	19	20.73	28.71	20.2	39.65	26.28	24.17	22.43	29.27	7	16.62	4.78	2.2	8.02	10.38	21.13	20.66	29.68	6.71	7.28	14.91	53.85	77.93	32.72	53.73
XLOC_000111	TCONS_00000117	NonCoding	0	0	0	0	0	0	0	0	0	0	0	0	0	0	0	0	0	0	0	0	0	0	0	0	0	0	0	0	0	0	0	0	0	0	0	0	0	0	0	0	0	0	80.6	0	0	0	0
XLOC_000112	TCONS_00000118	Coding	2.94	3.59	3.12	2.35	0.46	0	1.85	0.12	3.17	2.6	4.68	1.13	1.19	0.18	1.52	6.11	7.91	2.98	8.54	1.03	4.15	2.92	0	3.39	3.19	3.18	2	0.68	2.72	2.63	0.54	2.46	8.92	12.8	6.54	2.05	4.35	4.62	3.1	4.23	2.85	2.35	0.28	0	0	0.44	0.34
XLOC_000113	TCONS_00000119	NonCoding	2.32	1.23	0.56	1.24	5.24	4.79	4.4	2.43	6.55	3.5	2.57	0.56	0.7	0.52	1.86	10.82	8.44	6.39	7.67	3.4	0	1.44	0.73	0	3.19	1.15	6.83	6.3	3.77	7.27	5.82	2.43	10.85	8.98	1.85	3.71	11.76	15.32	2.27	11.14	2.46	2.35	1.3	4.06	4.09	6	10.98
XLOC_000114	TCONS_00000120	NonCoding	0	0	0	0	0	0	0	0	0	0	0	0.09	0.08	0	0	0	0.16	0	0.13	0	0	0	0	0	0	0	0	0	0	0	0	0	0	0	0	0	0	0	0	0.18	0	0	0	0	0	0	0
XLOC_000115	TCONS_00000121	NonCoding	0.31	1.86	0.24	0.66	0	0	0	0.2	0.64	0	0	0.27	0	0	0	0	5.71	2.48	1.41	0	0	0	0	0	0.67	0	0.3	0	0	0	0	0	0.31	0.1	0.69	1.79	0.64	0.43	1.21	1.96	0.17	0	0.5	0.17	0	0	0
XLOC_000116	TCONS_00000122	NonCoding	4.84	8.58	6.46	3.11	3.04	0	0	4.23	17.36	7.08	2.31	1.44	0.44	0.25	2.67	6.71	8.45	6.17	12.46	0	0.83	0	0	0	26.22	0.5	9.27	0	0	0.72	0	0	0.3	0.67	0.37	2.48	0.45	17.02	6.68	19.7	3.16	4.07	0.92	2.91	0	6.79	1.12
XLOC_000117	TCONS_00000123	NonCoding	6.53	1.37	0.8	0	0	0	0	2.06	12.29	5.37	0	0	0	0	0	0	13.51	2.18	7.47	4.01	5.86	1.42	0	0	4.02	0	2.94	0	0	1.28	2.08	0	1.05	0.69	2.83	0	0.77	1.4	8.94	2.74	0	0.52	0	0	0	0	0
XLOC_000118	TCONS_00000124	NonCoding	1.07	3.24	0	0.17	0	1.49	0	1.65	1.56	2.13	0.58	1.46	1.78	0.21	1.99	14.13	0.83	1.77	0.55	0	0	0.73	0	0	0	0	0	0	0	0	1.07	0	8.67	5.75	3.92	6.96	8.58	4.06	0	0.38	4.24	8.19	2.23	0.23	0	3.72	4.76
XLOC_000119	TCONS_00000125	NonCoding	18.33	19.66	3.6	9.01	0	0	0	14.81	12.52	6.2	0	18.31	0	0	0	0	8.48	0	5.72	0	31.14	10.95	5.56	0	3.54	17.06	3.66	0	8.16	0	0	0	0	3.14	0	0	0	0	0	0	20.33	2.08	2.09	0	0	0	0
XLOC_000120	TCONS_00000126	NonCoding	0	0.09	0	0	0	0	0	0	0	0	0.58	0	0	0	0	0	0	0	0	0	0	0	0	0	0	0	0	0	0	0	0	0	0	0	3.26	0	0	0.1	0	0.19	0	0	0	0	0	0	0
XLOC_000121	TCONS_00000127	NonCoding	3.85	2.86	2.4	0.15	1.09	4.22	2.61	0.97	5.14	2.66	2.67	3.82	6.53	0.35	2.02	9.64	6.38	2.06	5.79	4.5	4.99	4.43	0	0	3.84	5.27	1.02	2.03	1.05	0.87	1.12	3.09	4.92	4.81	4.25	2.52	1.98	2.94	2.06	2.23	0.73	3.1	0.82	0	0	1.01	0
XLOC_000122	TCONS_00000128	NonCoding	1.72	2.99	0.31	3.66	0	0	0	0.27	2.05	3.31	8.46	7.86	3.19	0.76	2.74	3.6	6.51	9.54	2.73	0	2.66	2.72	0	2.82	10.37	3.73	31.45	0.34	13.42	15.63	5.58	4.09	26.23	44.68	15.05	55.66	19.32	22.39	13.82	26.59	1.27	1.18	0.26	0.1	0	2.16	1.28
XLOC_000123	TCONS_00000129	NonCoding	0.58	0.82	2.93	1.37	28.39	0	7.68	0.91	2.29	9.32	1.33	7.15	25.06	9.79	1.47	191.81	0.96	0.91	7.2	0	0	0.36	1.05	0	0.24	0	0.17	3.42	0.55	1.61	0	0	0.88	0.24	44.29	1.5	0.31	2.07	1.09	0.2	10.59	136.23	129.81	3.87	6.54	1.61	3.3
XLOC_000124	TCONS_00000130	NonCoding	0	0.08	0	0	0	0	0	0	0	0	0	0	0	0	0	0	0	0	0	0	0	0	0	0	0	0	0	0	0	0	0	0	0	0	0	0	0	0	0	0	0	0	0	0	0	0	0
XLOC_000125	TCONS_00000131	NonCoding	0	0	0	0	0	0	0	0	0	0	0.75	0.08	0.08	0	0	0	0.07	0	0	0	0	0	0	0	0	0	0	0	0	0	0	0	0	0.12	2.07	0.06	0	0.25	0.18	0	0	0	0	0	0	0	0
XLOC_000126	TCONS_00000132	NonCoding	0.97	1.93	1.06	1.27	0.87	2.8	7.31	3.44	9.24	9.48	2.91	7.25	6.28	1.7	3.66	6.84	13.18	1.48	15.04	8.73	6.03	1.37	1.05	0.87	19.32	12.82	3.57	2.87	3.07	3.39	4.53	6.35	2.29	7.15	2.16	5.26	4.13	5.78	4.77	4.74	2.37	4.04	0.79	1.32	0.29	4.73	1.91
XLOC_000127	TCONS_00000133	NonCoding	0.44	0.45	0	0.21	0	0	0	0.12	0.09	0.66	0.49	3.25	3.4	0	0	0.44	0.35	0	0.34	0	0	0	0	0	0.38	0	0.68	0	1.02	0.93	0.5	0	0	0	0.08	0.17	0.25	0.16	6.84	2.06	1.58	0.35	0.52	0	0	0	0
XLOC_000128	TCONS_00000134	NonCoding	4.09	3.84	2.22	0.89	6.71	19.33	5.18	1.6	4.33	5.23	1.35	0.76	8.55	5.71	3.87	56.38	6.15	7.23	8.89	0.44	2.39	7.78	0	2.35	2.66	0	1.65	6.44	0.69	1.28	6.77	12.44	5.13	1.27	0.97	1.05	0.89	18.36	6.87	10.54	6.45	3.31	9.86	1.31	6.32	2.16	4.3
XLOC_000129	TCONS_00000135	NonCoding	1.6	1.12	1.59	0.42	0	0	0	0	1.66	0.66	0	1.13	0.22	0	0	2.23	1.23	0.55	0	0	6.28	2.6	0	0	0.45	0	0.5	0.81	0	0.78	0	0	0.64	1.19	0.7	0	0	0.24	0	0.46	0	0.26	0.66	0.28	0	0	0
XLOC_000130	TCONS_00000136	Coding	0.11	0.09	0	0	0	0	0	0.27	0.11	0	6.33	0.45	0.09	0	0	0	0.49	0	1.22	1.89	0	0	0	0	0.27	0	0	0	0.6	0	0	0	0	0	0	0.14	0	0	0.2	0	0.12	0	0	0.11	0	0.19	0
XLOC_000131	TCONS_00000137	NonCoding	1.26	0.09	0.31	0	0.5	0	0	0	0	0	0	0.71	0.17	0.05	0	0.51	0.82	0.33	0	0.75	0	0.4	0	0	0.36	0	0.4	0	0	0	0.59	0	0.59	0.4	0.37	0.07	0.23	0.1	0.2	0	0.7	0	0	0.11	0	0	0
XLOC_000132	TCONS_00000138	NonCoding	0	0	0	0	0	0	0	0	0	0.22	1.97	0	0	0	0	0	0.35	0	0.23	0	0	0	0	0	0	0	0	0	0	0.31	0	0	0	0	4.88	2.31	1.49	0	0.17	0.44	0	0	0	0	0	0	0
XLOC_000133	TCONS_00000139	Coding	2.86	2.02	1.15	0.94	0	0	0	0.13	1.15	1.86	1.82	9.55	7.03	0.5	0.93	5.08	1.09	0.41	0	0	3.32	1.15	0	0	3.09	2.18	1.22	0.8	0.57	0.41	2.81	3.26	4.3	6.56	6.1	1.35	1.26	3.07	0.38	1.01	2.24	3.78	0.88	1.69	0	1.34	0
XLOC_000134	TCONS_00000140	NonCoding	0	0.52	0	0	0	0	0	0	0	0	0	0.23	0	0	0	0.22	0	0	0	0.32	0	1.37	0	2.03	0.15	0	0	0	0	0	0	0	0	0.06	0	0	0	0.16	0	0	0	0.18	0	0	0	0	0.64
XLOC_000135	TCONS_00000141,TCONS_00000142	NonCoding	8.74	9.25	6.02	21.49	0.74	0	0	1.62	7.68	2.78	0.42	14.39	8.13	2.9	3.09	1.89	21.54	7.65	16.11	3.87	1.74	2.93	0	0	21.35	7.69	14.14	5.45	11.71	3.16	5.16	7.89	8.31	42.38	35.49	43.28	35.05	9.66	12.85	7.13	7.94	3.67	1.71	1.35	0	2.56	0.54
XLOC_000136	TCONS_00000143	NonCoding	6.24	3.08	4.6	1.4	1.58	0	0	0	0	0	0	6.31	0	0	0	0	5.52	9.88	23.24	0	2.66	4.11	2.56	0	3.36	2.08	11.62	3.47	3.72	0	0	0	3.68	1.77	0	0	0	46.4	12.03	5.93	8.96	0	0	0.46	0	0.47	0
XLOC_000137	TCONS_00000144	NonCoding	0.46	0.47	0.42	0.07	0	0	0	0.36	0.1	0	0.32	1.34	0.15	0.09	0.56	0.46	0.65	0.39	0.12	3.03	0.37	1.07	0	0	0.16	0.89	0.18	0	0	0	0	0	0	0.95	1.86	0.3	0.53	1.19	0.89	0.33	0.51	0.46	0.54	0.3	0	0.26	0
XLOC_000138	TCONS_00000145	NonCoding	0	1.71	0	0	0	7.85	10.4	0	1.99	0	0	0	0	0	0	1.65	0	0	0	0	7.94	2.56	0	0	4.35	0	0	0	0	0	0	0	0	0	0	0	1.4	1.42	0	0	1.86	1.7	0	0	0	0	0
XLOC_000139	TCONS_00000146	NonCoding	0	0	0	0	0	0	0	0	0	0	0	0	0	0	0	0	0	0	0	0	0	0	0	0	0	0	0	0	0	0	0	0	0	0	2.81	0.06	0	0.27	0.38	0	0.43	0	0	0	0	0	0
XLOC_000140	TCONS_00000147	NonCoding	4.48	4.79	3.64	3.88	0	0	13.3	8.92	15.37	14.47	6.1	6.34	3.39	5.17	6.56	5.68	23.07	11.4	24.42	8.23	0	2.11	0	0	20.58	0	19.7	0	3.14	0.75	0	2.37	2.73	48.05	5.32	5.91	17.25	47.29	6.67	20.19	6.41	5.92	0.54	1.72	0	3.54	0
XLOC_000141	TCONS_00000148	NonCoding	0.94	0.79	0.42	0.15	0.68	0	0	0.12	0.78	1.63	0.51	1.76	1.33	0.59	5.62	11.38	5.98	7.45	2.41	0	2.61	7.22	0	0	5.98	1.35	6.1	6.38	2.15	4.87	4.24	13.37	6.95	25.39	3.19	12.48	26.52	54.42	5.77	14.53	1.04	0.37	0.55	0.1	0.62	1.38	0.34
XLOC_000142	TCONS_00000149	Coding	15.54	12.48	8.55	16.19	2.22	0	0	39.65	134.78	78.36	22.73	1.39	1.14	2.03	1.72	16.17	17.89	14.22	13.47	1.42	11.43	10.05	3.57	0	42.58	19.41	24.67	3.74	8.99	8.14	13.27	11.85	24.93	6.98	0.36	1.96	2.34	8.46	13.57	13.54	12.54	5.12	1.92	5.06	7.74	12.4	7.01
XLOC_000143	TCONS_00000150	NonCoding	0	0	0	2.74	1.51	0	0	0.11	0.28	0.22	0.48	0.22	0.59	0.17	4.87	0	2.53	0	1.36	10.6	1.76	0.68	0	2.02	6.75	6.8	0.34	0	2.54	3.68	1	0	2.27	0.84	0	0	0	0.08	2.03	0	2.06	0.52	0.78	0.37	0	3.81	2.22
XLOC_000144	TCONS_00000151	NonCoding	0.18	0.29	0	0	0	0	0	0	0.24	0.56	0.33	0.07	0	0	0	0	0.38	0.15	0.98	0	0	0	0	0	0.19	0	0	0	0	0	0	0	0	1.05	0.61	3.13	0.17	0.42	0.28	0.2	0.38	0.04	0	0.12	0	0.44	0
XLOC_000145	TCONS_00000152	NonCoding	2.37	0.52	2.89	1.05	1.72	0	0	1.14	2.38	0.66	0	4.11	2.78	1.27	0.99	3.94	5.74	0.37	1.69	4.17	0.7	2.72	4.49	3.45	3.78	3.81	4.04	6.64	6.59	3.98	2.99	3.44	5.79	5.9	2.14	3.15	1.26	2.18	2.53	0.94	1.56	1.74	1.04	1.87	0	1.94	3.16
XLOC_000146	TCONS_00000153	NonCoding	0	0	0	0.29	0	0	0	0	0.09	0	0	0.15	0	0	0	0.22	0.42	0	0.11	0	0	0	0	0	0	0	0	0	0	0	0	0	0	0	0	0	0.13	0	4.98	2.86	0.2	0	0	0	0	0	0
XLOC_000147	TCONS_00000154	NonCoding	0.18	0.15	0	1.79	7.01	1.77	0	0.35	0.75	0	0.25	0.31	0	0	0	0.89	0.14	0	0	0	2.51	0	0	0	0.31	0.43	0	0	0	0	0	0	0	0.4	0.23	0.23	0.58	0.33	0.17	0.32	1.6	0	0	0.19	1.48	0	0
XLOC_000148	TCONS_00000155	NonCoding	0.88	0.96	0.53	0.07	0	0	0	0.23	0.18	0.44	0	0.6	0.74	0.09	0.71	0.22	0.83	0.56	0.11	0	0	0	0	0	0.53	0.43	0.34	0	0	0	0	0.58	0	2.09	0.62	1.33	0.51	0.49	2.21	0.47	0.2	0.44	0.52	0	0	1.14	0.32
XLOC_000149	TCONS_00000156	Coding	4.52	5.37	9.29	0.21	0.43	1.05	0	7.71	17.96	9.72	8.27	0.3	0.37	0	0	1.33	10.23	8.92	18.96	2.59	0	1.03	0	1.74	2.91	0	2.04	4.15	0	0	0.5	0	0	0.06	0	0.23	0.32	2.37	11.28	5.86	0.2	1.06	0.52	0.47	0	0	0
XLOC_000150	TCONS_00000157	NonCoding	0.11	0	0	0	0	0	0	0	0	0	0.31	0	0	0	0	0	0.09	0	0.29	0	0.44	0	0	0	0	0	0	0	0	0	0	0	0	0	3.22	0.66	1.12	0	0	0	0.12	0	0	0	0	0.1	0
XLOC_000151	TCONS_00000158	NonCoding	1.75	2.8	3.15	0	1.72	0	0.69	0.45	1.01	0.22	1.92	32.09	22.89	1.39	4.39	6.35	0.62	1.01	0.34	12.5	0.7	5.1	8.29	1.15	4.61	4.24	1.18	3.48	11.15	8.56	1.5	8.59	9.32	6.01	9.19	7.34	9.68	0.65	2.7	2.97	5.86	5.83	5.19	0.47	0	1.7	2.53
XLOC_000152	TCONS_00000159	NonCoding	2.64	5.9	3.84	3.35	4.66	0	0	0	8.93	4.31	0	5.1	6.45	1.64	2.24	14.26	15.48	4.28	15.02	1.74	0	11.08	0	0	26.54	6.9	13.61	3.43	0	1.66	5.42	9.33	1.37	7.18	1.51	11.67	8.05	22.19	4.64	17.01	3.59	2.43	0	1.76	0	7.74	5.15
XLOC_000153	TCONS_00000160	NonCoding	1.84	1.03	0.79	0.28	0.64	10.05	1.38	2.83	2.83	6.54	1.92	4.93	1.82	0.55	3.79	6.55	3.07	0.55	3.04	3.52	3.51	3.73	3.1	4.3	4.15	2.96	2.52	1.89	3.04	2.75	1	3.43	15.07	15.02	26.96	13.95	5.96	3.7	3.71	4.37	2.44	2.95	1.81	0	0.87	2.02	3.16
XLOC_000154	TCONS_00000161	NonCoding	0	0	0	0	0	0	0	0	0	0	0	0	0	0	0	0	13.77	0.51	15.22	2.56	0	0	0	0	0.42	0	0	0	0	0	0	0	0	0	0	0	0	0	0	0	0	0	0	0	0	0	0
XLOC_000155	TCONS_00000162	NonCoding	0.35	0	0	0.42	0	0	0	0	0.18	0.43	2.86	0.15	0	0	0.23	0	0	0	0	0	0	0	0	0	0	0	0	0	0	0	0	0	0	0.56	3.05	0.68	0	0.32	1.67	0.31	0.39	0.34	0	0.18	0	0	0
XLOC_000156	TCONS_00000163	Coding	0.35	0.07	0.26	0	0	0	0	0	0	0	0	0.07	0	0	0	0	0.14	0	0.11	0	0	0	0	0	0.15	0.42	0	0	0	0	0	0	0	0.11	0	0	0	0	0	0	0	0	0	0	0	0	0
XLOC_000157	TCONS_00000164	NonCoding	0	0	0	0	0	0	0	0	0	0	0	4.64	0.87	4.24	0.17	1.1	0.6	0	0	0	9.71	0	0	0	0	0	0.49	0	0	0	0	0	0	0.17	0	0.17	0	0	0.49	0	0.57	0.25	0	7.12	2.92	2.14	3.18
XLOC_000158	TCONS_00000165	NonCoding	4.91	0.49	1.04	0.95	0	0	0	1.13	0.85	0	0	0.42	0.16	0.19	0	3.22	9.18	3.8	3.57	3.1	0	0	0	0	7.88	0	0.75	1.11	2.06	1.72	0	0	0	0	0.55	0.12	0	6.38	3.98	11.51	0.71	1.55	0.52	4.49	2.62	0	0
XLOC_000159	TCONS_00000166	NonCoding	3.46	2.8	1.99	0.53	2.49	4.05	4.57	1.03	2.33	3.68	0.83	2.78	1.62	0.45	0.54	5.22	8.01	2.42	9.95	10.19	6.42	3.55	4.02	2.49	4.12	2.58	1.99	0.92	2.24	1.8	1.48	2.53	6.21	2.54	1.08	3.25	6.48	2.88	1.37	0.24	1.87	1.19	4.19	0.52	2.53	0.5	2.76
XLOC_000160	TCONS_00000167	NonCoding	2.72	2.67	2.49	0.6	0.69	4.49	5.58	0	0	3.39	0.41	0	0	0	0	165.17	3.29	2.36	1.16	0	0	1.1	0	0	0.13	0.68	0.86	0.51	7.37	4.94	0	0	0	0.1	0.4	0.59	0.33	0	1.45	0.27	1.84	0	2.52	0.16	0	0.69	0
XLOC_000161	TCONS_00000168	NonCoding	0.5	0.42	0.37	0	0	0	0	0.16	0.39	0.31	1.02	0.95	0.93	0	0.08	0	0.19	0.78	0	0	1.44	0.93	0	0	1.92	0	0	0	0	0	0.68	0	0	0	1.52	0.41	0.62	0.34	1.19	1.77	1.1	0.74	0.35	0.13	0	0.11	0
XLOC_000162	TCONS_00000169	NonCoding	0	0	0	0	0	0	0	0	0.19	0.23	1.75	0.47	0.08	0	0.18	0	0.14	0.1	0.12	0	0	0	0	0	0	0	0	0	0	0	0	0	0	2.63	0.24	0	0	0	0.53	0.16	0.2	0.45	0	0	0	0	0
XLOC_000163	TCONS_00000170	NonCoding	0	0	0	0	0	0	0	0	0	0	0	0.34	0	0.1	0	0	0.16	0	0	0	0	0	0	0	0	0	0	0	0	0	0	0	0	0	0.18	1.58	0	0	0	0	0.11	0	0	0	0	0	0
XLOC_000164	TCONS_00000171	NonCoding	0	0	0	0	0	0	0	0	0	0.44	0	0	0	0	0	0	0	0	0	0	0	0	0	0	0	0	0	0	0	0	0	0	0	0	0	0	0	0	0	0	0	0	0	0	0	0.08	0
XLOC_000165	TCONS_00000172	Coding	0.45	1.53	0	0.15	0	0	0	0	0.09	2.49	1.49	1.09	0.23	0	0	0.68	0.92	0.67	0.94	0	0.36	0	0	0	0.39	0.44	0	0	0	0.32	0.52	0	0.52	0.41	2.14	0.95	1.17	0.42	1.58	0.32	0.51	0.63	0	0.1	0	0	0
XLOC_000166	TCONS_00000173	NonCoding	3.32	1.17	0	0.35	0	0	0	2.04	7.74	3.48	2.15	0	0	0	0.76	19.83	1.63	1.37	0.67	0	3.15	0.34	0	0	0	0	0	0.31	0.5	0	0	0	0	0.17	13.41	4.73	0.31	0.08	3.19	4.52	0.19	0	0	0	0	0	0
XLOC_000167	TCONS_00000174	NonCoding	1	0.92	0.14	0.07	0	0	0	0	0.29	0.46	0	0.62	0.46	0	0	0.45	0.5	3.16	1.41	0.67	0	0	0	0	0.47	0.44	0	0	0	0	0	1.78	1.31	2.22	3.51	0.24	2.03	0.17	1.06	0.81	0.41	0	0	0.19	0	0.42	0
XLOC_000168	TCONS_00000175	NonCoding	1.25	0.47	0.21	0	0	0	0	0.18	0	0	0	0.36	0.12	0.33	0	0.33	0.43	0	0	0.48	1.06	0	0	0	1.67	0.64	0	0	2.29	0	0	0	1.14	0.18	0.36	0	0.1	0	0	0	0	0.14	0.39	0.15	0	0.26	0
XLOC_000169	TCONS_00000176	NonCoding	2.73	1.99	1.51	0.79	0	0	0	0.34	0.8	0.36	64.14	2.03	0.55	0.08	0.45	2.02	4.28	0.75	3.66	0	0	0.22	0	0	0.25	3.73	0.18	0.31	1.01	0.53	5.43	1.07	0.5	1.11	0.82	0.21	0.15	2.84	0.98	0.35	2.99	2.08	0	0.28	0	2.15	0
XLOC_000170	TCONS_00000177	NonCoding	0	0	0	0	0	0	0	0	0	0	0	0.76	0.89	0	0	0	0.07	0	0	0	0	0.35	0	1.75	0	0	0	0	0	0	0	0	0	0	0	0.18	0	0	0.17	0	1.19	7.02	16.81	0	0	0.16	0.32
XLOC_000171	TCONS_00000178	NonCoding	0	0	0	0	0	0	0	0	0	0	0	0.09	0.09	0	0.14	0	0	0	0	0	0	0	0	0	0.09	0	0	0	0	0	0	0	0	0	0	0	0.15	0	0	0	0	0.11	0	0	0	0	0
XLOC_000172	TCONS_00000179	NonCoding	28.65	18.02	19.11	3.2	16.82	9.98	7.19	2.48	7.43	2.6	1.43	179.04	452.79	9.03	3.01	3.47	60.12	26.76	25.38	23.84	33.47	82.94	31.85	21.09	81.54	50	59.49	54.23	73.89	70.35	24.23	1.7	2.25	2.23	1.97	34.69	28.09	16.63	225.55	174.62	34.36	83.99	56.34	2.4	3.75	2	1.25
XLOC_000173	TCONS_00000180	NonCoding	0.53	0.22	0	0.21	0	0	0	0.23	0.37	1.1	0	0.91	0.3	0	0	0	0.07	0.09	0	0	0	0	0	0	0	0	0	0	0	0	0	0	0	0.06	2.4	0.17	1.46	0.15	2.22	1.26	1.97	0.18	0	1.13	0	0.08	0
XLOC_000174	TCONS_00000181	NonCoding	0	0	0	0	0	0	0	0	0.09	0	0	0	0	0	0.12	0	0	0	0	0	0	0	0	0	0	0	0	0	0	0	0	0	0	0	0	0	0	0	0	0	0.1	0	0	0	0	0	0
XLOC_000175	TCONS_00000182	NonCoding	0	0	0	0.08	1.42	0	0	0	0	0	1.07	0	0.08	0	0	0.96	0	0	0.25	0	0	0	0	0	0.17	0.47	0	0	0	0	0	0	0	0.63	0.51	0	0	0.36	0.19	0.52	0	0.1	0	0	0	0	0
XLOC_000176	TCONS_00000183	NonCoding	0	0	0	0	0	0	0	0	0	0	0	0	0	0	0	0	0	0	0	0	0	0	0	0	0	0	0	0	0	0	0	0	0	0	0	0	0	0	0	0	0	0	0	0	0	0	0
XLOC_000177	TCONS_00000184	NonCoding	0	0.32	0	0	0	0	0	0.12	0	0	0.52	0.65	0	0	0	0	0	0	0	0	0	0	0	0	0	0	0	0	0	0	0	0	0	0	2.08	0.12	1.09	0	0.55	0	0	0	0	0	0	0.09	0
XLOC_000178	TCONS_00000185	NonCoding	4.61	6.76	1.66	0.86	0	2.13	2.12	1.41	37.09	11.25	5.98	0	0	0	0.72	1.65	4.14	3.28	6.91	0	0	0	0	0	9.8	0	5.74	0	0	1.88	3.07	0	0	1.44	0	1.44	2.42	18.83	0	7.19	5.62	2.07	0	1.13	0	0	0
XLOC_000179	TCONS_00000186	NonCoding	0.44	0.62	0	0.12	0	0	0	0.19	0.15	1.46	2.81	1.63	0.73	1.13	0.98	1.04	0.8	0.15	0.94	2.02	0	1.07	0	0	3.78	2.01	1.68	0.5	1.6	2.41	0.79	3.61	0.79	0.85	1.54	1.53	1.9	0.94	0	1.3	0.81	0.58	0.41	0.31	0	0.68	1
XLOC_000180	TCONS_00000187	NonCoding	0	0	0	0	0	0	0	0	0	0	3.89	0	0	0	0	0	0	0.37	0	0.65	0	0	0	0	0	0	0	0	0	0	0	0	1.02	6.71	0.15	0.87	6.49	0	0	0	0	0	0	0	0	0	0
XLOC_000181	TCONS_00000188	NonCoding	4.66	4.47	4.41	1.6	0	1.12	0	0.37	3.37	2.84	2.6	0.16	0.08	0	0.06	1.65	4	5.28	6.24	0	0	0	0	0	3.28	0.91	4.92	1.02	1.09	0	0.54	0	0.27	0.43	0.08	0.12	0.34	5.42	2.75	7.12	0.85	0.85	0.56	0.3	0	0.88	0.68
XLOC_000182	TCONS_00000189	NonCoding	0	0	0.33	0	0	0	0	0	0.11	0	0	0.47	22.75	0.85	60.62	19.85	0.09	0	0	0	0	0	0	0	0.38	6.23	0.42	0.39	0	1.87	0	0	0.31	0.07	0.38	0	0	0.3	0	0.39	0	0.65	1.27	0	1.07	4.15	13.95
XLOC_000183	TCONS_00000190	NonCoding	2.08	1.38	1.43	2.08	0	0	0	0.56	4.07	3.89	0.47	17.89	7.08	1.13	3.53	4.11	8.71	0.73	5.8	0	1.04	0.34	0	1.99	7.48	0.84	4.82	0	0.5	0.61	0	0	1.25	12.39	8.85	19.99	20.38	1.04	4.34	10.68	9.37	6.37	0.51	0.55	0	2.24	0
XLOC_000184	TCONS_00000191	NonCoding	3.37	3.09	2.29	0.24	1.05	2.84	0	2.18	0.96	0	0.84	0	0	0	0	0.71	0	0.16	0.2	2.62	0	0	0	2.82	0.52	0	0	0	0	0	0	0	0	0	0	0	0	0.7	0.29	0	1.02	0.3	0.42	2.27	0.48	0.28	1.55
XLOC_000185	TCONS_00000192	NonCoding	1.48	1.73	4.17	8.1	1.91	0	1.83	3.68	6.87	5.92	6.95	0.45	0.29	0.17	0.42	11.6	9.4	3.63	10.74	7.27	7.39	4.54	2.21	1.3	20.56	1.85	26.89	0.97	1.18	0.72	1.37	4.39	3.97	0.55	0.39	0.29	0.58	14.78	1.89	7.54	2.83	1.94	2.52	0.46	0.58	0.95	3.31
XLOC_000186	TCONS_00000193	Coding	0.09	0	0	0	0	0	0	0	0	0	0	0	0	0	0	0	0	0	0.22	21.25	9.39	0.34	0	0	0	0	0	0	0	0	0	0	0	0	0	0	0	0	0	0	0	0	0	0	0	0	0
XLOC_000187	TCONS_00000194	NonCoding	0	0	0	0.15	0	0	0	4.46	0.2	0	3.14	0	0.48	0	0	0	0	0	0	0	0	0.67	0	0	0.33	0	1.45	0	0	0	0	0	0	0	0	0	0.27	0	0	0	0	0	0	0	0	0	0
XLOC_000188	TCONS_00000195	NonCoding	0	0	0	0.14	0	0	0	0	0.09	0	0	0.54	0.15	0	0	0.22	0.07	0	0	0	0	0	0	0	0	0	0	0	0	0	0	0	0	0.75	4.1	0.35	0.58	1.25	0.52	0	0	0	0	0	0	0	0
XLOC_000189	TCONS_00000196	Coding	0.43	0.07	0	0.34	0	0	0	0	0	0	12.24	1.03	0.36	0.04	0.34	0.64	0.47	0	0.44	0	0.34	0	0	0	0	0	0	0.31	0	0	0	1.69	0.49	0.77	2.02	0.34	1.35	1.34	0.99	0.15	0.86	0.51	0	0.46	0	1.03	0
XLOC_000190	TCONS_00000197	NonCoding	2.4	1.57	0.27	0.14	0.44	1.41	0	0	0	0.44	0.49	0.23	0.45	0	0.24	1.11	4.57	0.37	2.4	0.65	3.56	2.41	1.05	0	1.46	3.43	0.17	1.6	2.05	1.24	2.53	3.48	7.4	0.4	2.48	1.28	1.79	0.16	0.17	0.64	0.1	0.35	1.05	0.09	0	0.16	0.96
XLOC_000191	TCONS_00000198	NonCoding	0.11	0	0	0	0.7	0	0	0	0.21	0	0.98	0	0	0	0	0.73	0.86	0.1	0.26	1.09	0	0.77	0	0	0.17	0	0	0	0	0	0	0	0.27	0.06	0.2	0	0.07	0.37	0	0	0.1	0	0	0	0	0	0
XLOC_000192	TCONS_00000199	NonCoding	3.67	2.37	1.7	1.95	1.28	0	0	0.45	1.32	1.74	5.14	7.18	4.32	2.97	2.76	5.35	2.46	1.47	1.8	0	1.76	0.77	0	0	4.44	0.44	1.84	0.37	0.55	0	1.49	0.57	0.49	10.23	19.5	10.31	8.07	2.23	5.26	4.41	4.76	6.18	1.09	1.4	0.58	2.04	0
XLOC_000193	TCONS_00000200	NonCoding	2.61	1.82	0	0	0	0	0	12.98	9.66	30.24	18.02	0	0.04	0	0	0	0	0	0	0	0	0	0	0	0.43	0	0	0	0	0	0	0	0	0.17	0.12	0.18	0.44	0	0.26	0	0.15	0	0	0	0	0	0
XLOC_000194	TCONS_00000201	NonCoding	1.39	3.57	1.43	1.2	0	0.83	0	0	1.79	0.25	2.21	2.18	2.82	0.91	1.22	4.5	2.32	0.55	0.88	3.03	0.84	0.8	3.46	0	3.92	2.48	0.97	1.12	1.18	1.77	2.34	1.96	0.6	0.99	4	1.86	1.4	1.36	3.05	1.28	1.1	1.79	0.92	1.43	0.33	1.7	2.56
XLOC_000195	TCONS_00000202	NonCoding	9.94	2.97	6.03	3.49	0.38	8.6	2.44	11.74	10.52	13.83	2.76	12.61	8.27	0.4	2.91	22.07	6.53	1.93	4.53	2.84	1.87	1.2	2.44	0	0.72	0	1.6	0	0.9	0	0.88	0	0.45	1.62	1.32	0.55	4.1	1.38	1.93	1.49	9.49	7.97	0.92	6.41	3.09	2.94	3.36
XLOC_000196	TCONS_00000203	NonCoding	0.53	0.37	0	0.14	0	0	0	0	0.28	0.22	0	0.53	0.07	0	0	0	0.41	0.55	0.23	0	0	0.68	0	0	1.67	0	1.18	0	0	2.15	0.5	0	0	0.11	0	0.12	1.64	0.16	1.87	0.16	0.69	0.35	0.26	0.28	0	0.16	0
XLOC_000197	TCONS_00000204	NonCoding	3.28	5.29	1.29	60.57	13.33	0.68	3.4	3.58	4.95	1.72	0.95	1.99	0.43	0.04	0.06	0.65	1.75	0.45	0.11	0.95	2.42	5.7	0.68	3.68	1.12	3.34	1.65	1.25	4.99	1.21	1.97	0	0.25	0.06	1.36	1.3	4.33	0.08	2.16	4.93	18.94	5.14	6.13	0	0	0.08	0
XLOC_000198	TCONS_00000205	NonCoding	0.54	0.57	0.2	0.11	0	0	0	0	0.28	0	1.49	0.58	0	0	0	0	0.53	0	0	15.59	0	0	0	0	0	0.62	0	0	0	0	0	0	0.74	0.17	0.47	0.97	0.39	0.12	0	0	0.45	0.13	0	0.29	0	0.12	0
XLOC_000199	TCONS_00000206	NonCoding	0.86	2.54	0.77	0.41	0	2.05	0	0.11	1.17	1.07	1.65	1.55	1.87	0.25	0.4	4.74	1.28	1.36	1.44	0.32	3.46	2.35	0	0.57	2.98	0.42	2.32	1.25	0	1.81	1.47	0	0.25	1	0.53	0.39	0.43	1.11	3.32	2.77	3.08	1.46	3.58	0.18	0	0.4	1.25
XLOC_000200	TCONS_00000207	NonCoding	6.48	4.28	2.07	2.33	3.11	0	0	1.11	5.84	3.37	0.85	9.3	12.11	2.89	7.76	4.84	10.91	3.99	12.22	4.66	3.63	0.71	2.03	1.64	32.88	6.25	14.09	3.12	1.57	0.69	0	7.41	7.61	44.49	18.12	14.35	18.97	8.09	5.88	9.51	5.66	7.15	1.75	0.34	0	2.65	0
XLOC_000201	TCONS_00000208	NonCoding	0	0	0	0	0	0	0	0	0	0	0	0.36	0	0	0.07	0.26	0.17	0	0	0	0	0	0	0	0	0	0	0	0	0	0	0	0	1.3	0.65	0.14	0.08	0	0	0	0	0	0	0	0	0	0
XLOC_000202	TCONS_00000209	NonCoding	2.67	2.89	0.9	4.06	0	0	0	0.22	2.16	0.86	1.18	8.08	7.75	9.24	5.86	4.73	6.57	2.07	4.65	0.63	0	0.33	0	1.13	9.43	0.83	1.82	0.62	1.5	1.5	1.96	0.56	3.96	19.3	10.14	8.32	9.32	4.52	6.63	3.23	1.92	3.84	0.77	2.11	0	6.9	0
XLOC_000203	TCONS_00000210	NonCoding	3.27	4.11	3.15	1.69	0	0	0	0	1.12	0	1.46	1.37	3.14	0.99	1.58	2.07	9.44	6.3	3.4	2.67	0	0	0	0	11.04	4.58	9.36	0	2.11	0	2.08	3.26	1.05	20.87	5.57	10.96	23.48	19.04	0.99	4.58	3.19	2.87	0	0	0	1.9	0
XLOC_000204	TCONS_00000211	NonCoding	1.29	2.53	2.32	0.76	0	0	0	0.78	1.17	1.71	57.07	3.96	0.57	0.08	0.46	0.22	9.59	0.9	36.45	30.26	0	1	0	0.57	4.6	0	0	0.31	0	0.3	0	0.56	0.25	1.76	0.98	1.01	0.31	5.47	3.98	2.46	4.41	1.54	0	0.09	0	3.01	0
XLOC_000205	TCONS_00000212	NonCoding	0.72	2.03	0.36	0.96	0	0	0	0.63	0.63	0.6	1.65	2.47	1.01	0.06	0.88	2.84	2.07	0.63	2.02	0	0	0	0	0	0.42	0	0.46	0	0	0	1.85	0	0	2.78	3.79	4.81	2.16	1.15	1.85	1.93	0.54	0.84	0.35	0.13	0	1.44	0
XLOC_000206	TCONS_00000213	NonCoding	0.65	0.93	0.14	0	0	0	0	0	0.19	0.92	0.25	0.94	0.08	0.09	0	0	0.5	0.48	0.71	0	0	0	0	0	0	0	0	0	0	0	0	0	0	0.35	1.21	0.84	0.2	0.85	0.18	0.49	0.82	0.73	0	0.1	0	1.28	0
XLOC_000207	TCONS_00000214	Coding	0	0	0.13	0	0	0	0	0	0.09	0.22	0	0.15	0.51	0.04	2.85	0	0.2	0.27	0	0	0	0	0	0	0.38	0	0	0	0.5	0	0.99	0	0.75	0.61	0.53	0.06	0.25	0	0.34	0.31	0.19	0.17	0.26	0	0	0.32	0
XLOC_000208	TCONS_00000215	NonCoding	0	0	0	0	0	0	0	0	0	0	0	0	0	0	0	0	0	0	0	0	0	0	0	0	0	0	0	0	0	0	0	0	0	0	0.32	0	0	0	0	0	0	0	0	0	0	0	0
XLOC_000209	TCONS_00000216	NonCoding	0	0.39	0	0	0	0	0	0	0	0	0	0.39	0	0	0	0	0	0	0	0	0	0	0	0	0	0	0	0	0	0	0	0	0	0	0	0	0	0	0	0	0.5	0	0	0	0	0	0
XLOC_000210	TCONS_00000217	NonCoding	0.09	0.3	0.41	0.07	0	0	0	0	0.57	0.68	2.97	0.08	0.23	0	0	0.23	0.42	0.95	0.47	0	0	0	0	0	0	0	0	0	0	0	0	0	0.26	0.06	0.39	0.24	0.13	0.5	0.52	0.65	0.81	0	0	0	0	0.25	0
XLOC_000211	TCONS_00000218	NonCoding	164.94	230.76	136.93	68.97	85.42	258.54	130.55	13.12	33.94	25.02	20.31	188.94	99.92	11.72	14.6	62.82	200.03	77.93	134.16	108.64	427.13	135.9	99.22	180.56	238.01	214.15	156.19	110.27	104.37	96.77	146.06	32.68	81.53	65.04	145.89	136.54	102.21	21.17	163.44	117.78	99.46	62.47	60.96	13.15	34.6	19.33	57.19
XLOC_000212	TCONS_00000219	NonCoding	0	0	0	0	0	0	0	0	0	0	1.64	0	0	0	0	0	0	7	0	0	0	0	0	0	0	0	0	0	0	0	0	0	0	0	0	0	0	0.08	87.13	0.31	0	0	0	0	0	0.24	0
XLOC_000213	TCONS_00000220	NonCoding	0.95	0.79	0	0	0	0	0	0	0	0	4.96	1.56	0.77	0	1.2	11.08	2.76	0.92	0	0	0	1.91	0	0	2.99	0	1.61	0	0	0	0	0	1.42	4.15	0	1.19	0	0.76	0	10.59	0.96	0.87	0	0	0	0	0
XLOC_000214	TCONS_00000221	NonCoding	6.07	6.1	6.01	0.89	0	3.39	1.01	2.77	8.03	11.28	4.92	30.92	55.31	2.39	7.13	10.05	10.73	2.96	7.26	1.25	2.75	9.63	0.67	1.97	15.34	14.08	18.69	9.57	6.93	12.85	9.26	11.19	44.77	89.12	24.4	19.55	17.65	25.1	44.29	25.03	8.19	19.26	5.07	2.46	0.28	4.18	0.62
XLOC_000215	TCONS_00000222	NonCoding	0	0	0	0	1.25	0	0	0	0	0	0	0	2.23	0.13	0	0	0	0	0	0	0	0	0	0	0	0	1.28	0	0	0.44	0	0	0	0.09	0	0	0	0	0	0	0	0.66	0.38	0	0.42	0.37	0
XLOC_000216	TCONS_00000223	Coding	4.63	3.14	0.8	0	3.58	3.86	0	0.23	22.62	16.84	6.81	0	0	0.09	0	0	0.28	0.37	2.96	0	0	40.33	2.56	12.78	16.14	0.79	37.79	30.46	11.27	22.67	24.03	1.06	0	0	0	0	0	1.94	0	0.63	1.97	1.58	0.48	0	0	0	0
XLOC_000217	TCONS_00000224	NonCoding	0	0.1	0	0	0	0	0	0	0.25	0	0.65	0.5	0	0	0	0	0.37	0.37	0.15	0	0	0	0	0	0	0.55	0	0	0	0	0	0	0	0	1.86	0.54	0.08	0.33	0.45	0	0.13	0	0	0	0	0	0
XLOC_000218	TCONS_00000225	NonCoding	0	0.22	0	0.42	0	0	0	0.45	0.09	0	0.48	0.6	0.51	0.04	0.12	0	0.21	0	0.11	0	0	0	0	0	0.15	0	0	0	0	0	0	0	0	0.96	2.07	2.01	0.44	0.4	0	0.94	0.1	0.26	0	0.09	0	0.65	0
XLOC_000219	TCONS_00000226	NonCoding	0.09	0.36	0.26	0.14	0	0	0	0.22	0.44	1.27	3.27	2.84	0.92	0.49	3.19	2.56	1.4	0.18	1.32	0	0	0	0	0	1.47	0.41	0.49	0.62	1.48	0.89	0.97	1.12	0.98	12.46	23.52	11.7	7.77	1.02	4.11	1.98	0.29	0.85	0	2.45	0	8.8	0
XLOC_000220	TCONS_00000227	NonCoding	5.48	5.37	3.38	2.14	0	0	0	1.74	1.88	3.39	6.14	0	0	0	0	3.27	24.57	4.16	26.96	0	0	0	0	0	5.31	0	2.5	0	0	0	0	0	0	0.29	0.4	0.59	0	13.48	2.53	5.44	0	0	0	0.47	0	0	0
XLOC_000221	TCONS_00000228	NonCoding	0.11	0	0	0	3.21	0	0	0	0	0	0.31	0.1	0	0	0	0	0	0	0.14	0	0	0	0	0	0	0	0	0	0	0	0	0	0	0	0	0	0	0	0	0	0	0	0	0	0	0.1	0
XLOC_000222	TCONS_00000229	NonCoding	5.45	2.99	5.67	0.57	4.78	1.82	4.06	1.84	1.11	0.88	0	3.43	2.67	1.54	4.65	34.36	10.41	0.5	6.39	10.48	9.2	5.78	0	1.13	4.58	5.54	0.23	2.48	0	1.2	0	0.75	0	0.08	0.41	0.23	0.34	4.01	0.23	0.21	3.55	11.37	9.5	0.5	0.38	2.62	0
XLOC_000223	TCONS_00000230	NonCoding	1.11	0.62	0.74	1.67	1.45	0	1.4	0.64	1.16	0	0	0.73	0.72	0.95	0.08	2.96	2.87	0	0.16	0	0	0.46	0	0	0.74	0.57	0	0	0	0	0	0	0	0	0	0.24	0	0.79	0	0	0.55	0.24	0.35	0.13	0.79	0	0
XLOC_000224	TCONS_00000231	NonCoding	0	0.3	0.13	0.21	0	0	0	0	0.18	0	1.45	0.07	0.22	0	0.18	0.88	0.07	0.28	0.11	0	0	0	0	0	0	0	0	0	0	0	0	0	0	1.07	0.77	0.34	1.32	0	0.17	0	0.1	0.17	0.26	0	0	0.24	0
XLOC_000225	TCONS_00000232	NonCoding	0	0	0	0.07	0	0	0	0.12	0.09	0	0	1.46	0.53	0.04	0	0.45	1.27	0	0.12	0	0	16.09	2.49	22.77	5.08	17.01	23.59	42.62	29.21	45.63	18.48	21.8	0.26	0.35	0.16	3.37	0.39	0.67	1.05	1.45	0	0.18	1.33	0	0	0	0
XLOC_000226	TCONS_00000233	NonCoding	0.48	0.2	0.35	0	0	0	5.62	0	0.25	0	0	0.81	0.2	0.33	0.5	4.61	9.74	1.42	0.91	0	0	0.78	0	0	0.79	4.52	0	0	0	0	0	0	0.59	0.6	0.42	8.87	0.17	0	0.45	1.25	0.25	0.23	0	0	0	0.37	0.73
XLOC_000227	TCONS_00000234	NonCoding	2.33	2.98	1.67	1.05	2.45	6.33	7.86	1.58	2.01	3.53	2.77	0.52	1.35	0.05	0.47	11.47	2.92	1.27	2.74	21.91	16.82	10.46	0.79	8.18	4.19	5.79	2.72	4.68	4.62	7.32	2.84	6.52	6.31	0.91	1.24	0.73	1.02	1.4	1.36	2.71	1.35	2.11	5.61	0.65	3.32	1.12	6.48
XLOC_000228	TCONS_00000235	Coding	1.03	1.44	1.15	4.92	2.73	0.68	0	0.33	1.52	1.06	0.7	0.73	0.78	0.08	0.4	1.71	4	0.81	2.64	1.88	0.69	1	0	0	0.88	0	0.66	0	0	0	0	0.56	0	0.16	0.82	0.34	0.61	1.02	0.99	0.31	0.86	0.59	0.25	0.91	0.85	0.16	0
XLOC_000229	TCONS_00000236	Coding	75.43	157.92	59.96	18.17	39.49	81.08	117.88	15.44	73.07	48.95	9.56	341.36	1176.59	71.28	967.25	173.13	77.46	102.8	178.87	21.52	19.84	23.49	10.42	23.21	7.49	63.08	13.22	7.69	4.93	27.67	2.43	1.11	7.35	9.49	34.24	7.62	21.66	20.84	27.54	16.1	78.51	149.59	159.28	26.35	37.67	131.97	199.03
XLOC_000230	TCONS_00000237	NonCoding	0	0	0	0	0	0	0	0	0	0	0	0	0	0	0.19	0	0	0	0.18	0	0	0	0	0	0.24	0	0.27	0	0	1.38	0	0	0.76	2.41	0	0.18	0.5	0.13	0	0.49	0	0	0	0	0	0	0
XLOC_000231	TCONS_00000238	NonCoding	2.38	4.28	1.01	0	0	0	0	1.3	8.79	6.74	0.92	0.29	0.56	0	0.22	0	16.1	2.78	13.76	1.96	0	1.04	0	0	6.85	0	5.66	0	6.19	0.93	0	0	0	2.81	0.3	0.88	0.97	6.31	4.45	6.45	0.37	0	0.79	0.71	0	0.62	0
XLOC_000232	TCONS_00000239	NonCoding	0	0	0	0	0	0	0	0	0	0	0	0	0	0	0	0	0	0	0.12	0	0	0	0	0	0	0	0	0	0	0	0	0	0	0	0	0	0	0	0	0	0	0	0	0	0	0	0
XLOC_000233	TCONS_00000240	NonCoding	8.74	10.41	7.49	0.14	0.42	0	0	0.22	0.89	0.85	0	5.21	1.42	0.33	0.23	7.44	31.36	0.53	42.73	7.47	10.24	2.97	0	0	1.76	8.64	0.49	3.68	0	0.89	1.94	3.34	3.42	1.96	0.52	0.39	0.12	1.8	0.98	0.76	1.51	2.7	4.28	0	0	0	0.31
XLOC_000234	TCONS_00000241	Coding	4.55	2.01	0.17	0.73	1.9	2.19	0	0.88	4.39	1.42	3.11	0.29	0.47	0.22	0.3	3.32	3.72	0.24	6.87	1.62	8.43	1.72	0	0	0.69	1.6	0.43	0	0	0	0	1.45	1.27	0.44	0.3	0.82	0.33	0.63	1.53	0.2	0.51	0.34	1.31	0	0	0.42	0
XLOC_000235	TCONS_00000242	NonCoding	0	0	0	0	0	0	0	0	0	0	0	0	0.16	0	0	0	0	0	0	0	0	0	0	0	0	0	0	0	0	0	0	0	0	0	2.41	0	0	0	0	0.17	0	0	0	0	0	0	0
XLOC_000236	TCONS_00000243	Coding	1.17	1.29	0.81	0.07	0	0	0	0.7	0.94	0.22	4.09	0.31	0.15	0	0	1.34	0.56	0.28	0.23	0	0	1.04	0	0	0.47	1.3	0	0.65	0	0.63	0	0	0.26	0.35	0.67	0.47	0.71	0.25	0.52	0.16	0.3	0.36	0.27	0.19	0	0.5	0.65
XLOC_000237	TCONS_00000244	NonCoding	1.41	1.78	2.62	0.28	0	0	0	0.9	6.56	2.62	0.95	11.62	23.93	7.05	7.64	205.8	5.39	1.8	10.7	6.03	0	21.32	0	6.31	0.59	3.98	0.65	8.92	0	0	1.56	0	0	0.45	4.29	2.74	1.26	2.8	0	0	1.14	5.12	4.88	1.47	14.6	2.88	0
XLOC_000238	TCONS_00000245	Coding	0	0	0	0.2	0	0	0	0	0.09	0	0.23	0	0	0	0.06	0.43	0	0	0	0.31	0	0	0	0	0	0	0	0	0	0	0	0	0	0	0	0	0	0	0	0.3	0.76	0.25	0	0	0	0.08	0
XLOC_000239	TCONS_00000246	NonCoding	0	0.23	0	0	0	0	0	0	0.47	0.67	0.25	2.83	0.82	0	0	0.22	0.77	0.28	0.12	0	0	0	0	0	0	0.43	0	0	0	0	0	0	0	0.23	0.39	2.46	0.26	0.58	2.07	0	0.2	0.18	0	0	0	0.5	0
XLOC_000240	TCONS_00000247	NonCoding	0	0	0	0	0	0	0	0	0	0	0	0	0	0	0	55.73	0	0	0	0	0	245.3	43.97	0	0	125.94	0	67.11	86.09	25.97	84.71	121.55	128.27	0	0	0	0	0	0	0	0	0	154.14	0	12.35	0	0
XLOC_000241	TCONS_00000248	NonCoding	5	3.36	0	3.12	0	2.75	0	1.9	2.57	1.24	5.37	2.94	5.36	0.47	0	1.73	1.89	0.5	1.88	0	0	1.35	0	0	2.06	1.68	0	0	4.01	2.42	0	0	0	0.63	0.87	0.32	0	0	0	3.38	14.9	5.73	6.16	0	0	0	0
XLOC_000242	TCONS_00000249	NonCoding	0	0.21	0	0	0	0	0	0	0	0.65	0	0	0	0	0	0	0	0.33	0	0	0	0	0	0	0.16	0.71	0.74	0.9	0	0	0	0	0	0.08	0	10.27	6.72	2.93	0	0.67	0	0	0	0	0	0	0
XLOC_000243	TCONS_00000250	NonCoding	0	0	0	0	0	0	0	0	0	0	0	0	0	0	0	11.39	0	0	0	0	0	0	0	0	0	0	0	0	0	0	0	0	0	0	0	0	0	0	0	0	0	0	0	0	0	0	0
XLOC_000244	TCONS_00000251	NonCoding	0.69	0.1	0.34	0.27	0	0	0	0.15	0	0	0	1.56	0.57	0.11	0	0.28	0.89	0.36	1.18	0	0	0.43	0	0	0.98	0	0.44	0.8	0.64	0.78	1.9	3.63	0	0.44	0.6	0.37	0.66	2.41	0.22	1.02	0.64	0	0	0	0	0	0
XLOC_000245	TCONS_00000252	NonCoding	6.81	7.73	3.92	2.41	0	4.01	2.52	0.77	3.08	2.99	39.45	12.4	9.62	1.54	2.03	13.82	9.37	5.59	11.65	1.24	6.32	10.79	0	0.32	12.63	9.77	7.06	5.2	6	6.75	9.4	6.07	3.56	11.58	42.21	15.56	17.89	12.37	19.35	9.51	7.69	9	4.44	2.8	0.39	4.59	1.7
XLOC_000246	TCONS_00000253	NonCoding	0	0	0	0	0	0	0	0	0	0	0	0	0	0	0	0	0	0	0	0	0	0	0	0	0	0	0	0	0	0	0	0	0	0	0	0	0	0	5.65	0	0	0	0	0	0	0	0
XLOC_000247	TCONS_00000254	NonCoding	0.29	0.24	0	0	0	0	0	0	0	0	0	0.41	0.13	0	0	0	0.07	0.1	0.11	0	0	0	0	0	0.08	0	0	0	0	0	0	0.45	0	0	0	0	0	0	0.18	0	4.87	0.09	0.52	0	0	0	0
XLOC_000248	TCONS_00000255	NonCoding	4.15	3.16	1.36	0.83	1.22	0.98	5.37	1.17	4.86	3.87	0.71	6.85	5.08	2.31	3.45	5.89	8.36	6.63	6.82	5.44	1.49	3.37	0	0	12.36	6	4.45	4.03	2.15	3.46	4.94	7.29	11.76	16.43	5.66	11.76	50.34	5.1	1.99	7.13	3.59	4.23	1.47	1.38	0	3.93	5.37
XLOC_000249	TCONS_00000256	NonCoding	0	0	0	0	0	0	0	0	0	0	0	0	0	0	0	0.99	0.88	2.13	0	0	0	0	0	0	0	0	0	0	0	0	0	0	0	0.29	0	0	0	0	0.43	0	0	0	0	0	0	0.21	0
XLOC_000250	TCONS_00000257	NonCoding	2.16	2.33	4.15	1.81	32.44	35.24	21.89	2.93	3	7.42	1.97	1.05	1.46	0.44	1.99	2.27	4.8	0.97	3.57	47.69	31.62	8.23	35.04	18.89	2.92	2.93	0.98	3.65	6.43	2.12	4.03	3.96	4.65	1.78	2.33	1.48	1.55	1.23	1.58	1.46	1.49	2.04	12.27	1.09	21.15	0.85	21.51
XLOC_000251	TCONS_00000258	NonCoding	0.1	0	0	0.23	0	0	0	0	0	0	0	0	0	0	0.13	0.24	0.15	0	0.12	0	0.76	0	0	0	0.99	1.83	0	1.02	1.64	0.66	0	0.62	1.9	0.79	5.24	1.68	0.21	0	0.18	0.85	0	0	0.28	0	0	0	0
XLOC_000252	TCONS_00000259	NonCoding	1.43	1.76	0.86	0.3	1.62	10.11	3.35	0.99	0.99	0.95	0.52	0.81	0.48	0.18	0.32	6.14	5.2	0.5	5.89	24.21	4.55	4.03	0	5.27	2.88	0.91	1.46	0.68	1.64	0.66	0.54	0.62	1.9	0.92	0.67	0.75	0.82	1.23	1.83	2.38	0.32	0.57	2.52	0	4.08	0.35	1.02
XLOC_000253	TCONS_00000260	Coding	0	0	0	0.35	0	0	0	0	0.09	0	0	0.15	0.15	0.13	0	0.22	2.86	1.46	0.45	0	0	0	0	0	0.83	0	1.17	0	0	0	0.5	0	0	0	0	8.21	0.06	5.86	1.51	1.56	0.58	0	0	0.09	0	0	0
XLOC_000254	TCONS_00000261	NonCoding	0.6	1.26	1.14	0.83	1.44	3.9	3.52	0.6	0.24	0.29	2.52	4.13	7.49	1.71	5.36	4.25	1.43	0.48	1.48	0	0	0.76	0	0	1.39	0	2.83	0	0	0	1.06	1.28	0	0.54	3.03	0.37	0.36	1.16	0.78	0.41	2.81	3.67	1.62	0.74	0.64	3.28	0
XLOC_000255	TCONS_00000262	NonCoding	1.69	0.51	0	0	0	0	0	0	0.38	0	0.33	0	0	0	0	0	0.09	0	0.15	0	2.33	0.45	0	0	0.31	0	0	0	0	0.41	0	0	0	0	0	0.08	0.52	0.11	0.23	0	0.27	0.36	0	0.13	0	0	0
XLOC_000256	TCONS_00000263	NonCoding	0.11	0.09	0	0	0	0	0	0	0	0	0	0.37	0.46	0	0	5.92	1.02	0.46	0.14	0	0	0	0	0	0	0	0	0	0	0	0	0	0	0.28	1.24	0.57	1.42	0.1	0.84	0	0	0	0.64	0	0	0	0
XLOC_000257	TCONS_00000264	NonCoding	1	1.67	2.89	0.75	2.48	0	0	0	1.01	0	0	3.29	0	0.46	0.63	6.31	13.05	0	2.42	0	0	0	0	0	3.92	0	0	0	0	0	2.88	6.6	5.81	8.74	5.14	3.14	0.7	6.39	1.73	0	1.01	0.91	4.49	0	0	0	0
XLOC_000258	TCONS_00000265	NonCoding	0	0.16	0	0.15	0	0	0	0	0	0	0	0	0	0	0	0	0.3	0.1	0	0	0	0.74	0	0	0.99	0.46	0.18	0.34	0.55	0.33	0	0	0.55	0.74	1.42	0.5	1.44	0.18	0.74	0.17	0	0.1	0	0	0	0	0
XLOC_000259	TCONS_00000266	NonCoding	0	0	0	0	0	0	0	0	0.62	0	0	1.01	0	0	0	0	0.47	2.43	0	0	0	4.34	0	0	17.75	0	3.28	1.86	0	0	11.7	0.57	2.85	7.33	52.12	8.92	138.23	0.13	0	0	0	0.56	0	0	0	0	0
XLOC_000260	TCONS_00000267	NonCoding	3.45	6.02	1.51	2.83	0.21	0	1.67	0.33	1.76	1.47	0.92	4.68	10.41	2.68	5.85	0.63	4.8	3.09	3.15	0	0	2.3	0	0.55	9.82	5.32	11.81	1.53	3.91	2.66	4.33	14.92	13.6	66.13	6.62	14.77	25.03	3.65	2.92	2.41	3.01	3.93	1.5	0.81	0	2.02	0
XLOC_000261	TCONS_00000268	NonCoding	1.43	0.35	0.13	0.34	1.03	0.33	0	0	0.79	0.21	0	3.08	2.17	0.12	0.62	1.47	2.42	5.89	3.46	0	13.18	2.94	1.99	0.55	6.52	1.63	2.42	1.82	1.46	1.18	1.44	1.65	10.4	4.03	4.84	0.77	9.81	0.93	2.59	6.15	2.06	1.25	0.5	0.36	0	5.34	9.42
XLOC_000262	TCONS_00000269	NonCoding	7.83	6.2	4.36	9.98	0	0	1.43	2.01	8.18	3.86	1.5	13.68	11.4	5.22	8.02	14.73	15.34	7.35	11.73	1.33	1.46	1.06	0	0	3.77	1.32	1.57	3.6	2.62	2.53	5.17	4.15	5.47	30.08	73.19	28.11	16.53	11.57	10.7	9.92	8.32	6.06	2.42	4.46	0	3.53	1.64
XLOC_000263	TCONS_00000270	NonCoding	0.13	0.11	0	0	0	0	0	0	0	0.63	0	0.11	0.21	0	0	0	0.1	0	0.16	0	0	0	0	0	0	0	0	0	0	0	0	0	0	0.24	0.33	2.24	0.09	0	0.24	0	0	0	0	0.13	0	0	0
XLOC_000264	TCONS_00000271	NonCoding	15.43	23.13	8.29	1.02	0	12.87	23.22	0	0.89	2.55	1.17	6.69	86.12	14	91.07	550.78	16.95	55.41	2.53	3.13	2.06	23.87	57.58	733.63	47.68	33.47	0.65	2.16	5.44	8.35	1.46	0.56	45.17	2.9	125.66	6.58	5.93	8.48	11.99	3.81	0.57	14.14	81.2	2.18	10.22	44.41	92.17
XLOC_000265	TCONS_00000272	NonCoding	23.51	18.94	16.17	4.43	8.86	3.48	8.08	9.13	19.15	13.35	4.33	6.16	4.78	2.42	3.32	23.49	25.42	11.07	17.56	24.07	14.11	24.05	4.62	10.25	5.76	8.5	2.27	5.99	0.57	3.41	2.22	3.83	7.35	2.41	1.19	0.97	1.18	3.93	13.33	7.93	7.05	10.49	15.33	3.35	13.3	4.01	6.03
XLOC_000266	TCONS_00000273	NonCoding	0	0.08	0	0	0	0	0	0	0	0	0	0	0.07	0	0	0	0.14	0.09	0.23	0	0	0	0	0	0	0	0	0	0	0	0	0	0	0.12	2.35	1.22	0.88	0	0.61	0.64	0	0	0	0.09	0	0	0
XLOC_000267	TCONS_00000274	Coding	0	0	0	0	0	0	0	0	0	0	0	0	0.14	0	0	0	0.4	1.07	4.87	0	0	0	0	0	0.46	0	0	0	0	0	0	0	0	0	0	0	0	0	0	0	8.75	9.78	8.04	0.17	0.66	0.16	0
XLOC_000268	TCONS_00000275	NonCoding	0	0	0	0	0	0	0	0	0	0	0	0	0	0	0	1.04	0	0	0	0	0	0	0	0	0	0	0	0	0	0	0	0	0	0	0	0	0	0	0	0	0	0	0	0	0	0	0
XLOC_000269	TCONS_00000276	NonCoding	0	0	0	0.21	0	0	0	0	0.18	0	0	2.97	0.58	0.08	0	0.22	1.09	0.36	1.68	0	0	0.68	0	0	0.23	0.42	0	0	0	0	0	0	0	0.33	0.38	2.56	0.31	0.24	1.01	0.16	0.58	0.26	0	0.19	0	0	0
XLOC_000270	TCONS_00000277	NonCoding	1.01	1.9	0.25	0.2	0	0.67	0	0.22	1.05	0.42	9.89	2.94	0.77	0.12	2.18	8.83	2.29	0.79	0.97	2.16	2.03	3.92	0.66	0.55	1.16	1.63	0.81	1.52	2.92	1.76	0.48	2.2	5.56	1.56	16.85	4.5	1.08	1.93	4.69	3.3	0.37	0.5	1.25	0.54	1.68	2.63	5.77
XLOC_000271	TCONS_00000278	NonCoding	0	0.15	0	0	0	0	1.4	0.23	0	0	0	0	0.07	0	0	0.44	0	0	0	0	0	0	0	0	0	0	0	0	0	0	0	0	0	0	0	0	0	0	0	0	0	0	0	0	0	0	0
XLOC_000272	TCONS_00000279	NonCoding	1.54	0.68	2.03	0.07	1.33	2.86	0	0.23	1.89	1.35	1.24	1.47	1.58	3.92	5.97	187.77	4.79	4.36	3.61	8.24	22.42	40.58	8.17	11.23	3.43	3.92	15.26	85.85	21.38	45.93	75.43	42.41	76.66	7.71	14.69	2.13	1.49	4.91	2.09	3.23	0.4	1.8	15.48	3.46	13.17	1.75	7.16
XLOC_000273	TCONS_00000280	Coding	7.17	5.09	3.32	1.78	4.64	5.13	3.92	2.36	10.01	7.55	1.66	1.98	2.36	2.04	3.1	11.94	7.16	3.7	7.02	12.75	13.18	11.98	5.1	4.25	15.32	6.26	6.96	5.03	5.18	6.26	2.27	7.81	14.02	6.6	5.38	2.11	3.4	5.94	2.14	5.4	2.47	4.21	4.72	5.69	5.62	49.98	65.75
XLOC_000274	TCONS_00000281	NonCoding	1.41	0.93	0.45	0.08	0.73	0.79	0	0.39	1.47	1	1.65	1.11	1.01	0.05	0.2	4.21	1.57	0.32	2.33	0.73	2.39	1.15	0	0.33	2.6	0.48	0.77	0.36	0	0.35	0.56	0.65	2.56	3.35	1.84	0.46	0.86	0.83	2.51	1.61	0.45	0.8	0.29	0.21	0	1.48	2.15
XLOC_000275	TCONS_00000282	NonCoding	1.92	1.88	0	14.09	0	0	0	3.27	0.99	0.79	0	2.97	0.26	0	0.21	0	2.44	0.33	0.4	7.49	311.95	0.99	0	0	2.15	9.9	0.59	0	0	0	0	0	0	0	0.83	1.24	0	0	1.2	1.11	2.43	0	0	0	0	0	0
XLOC_000276	TCONS_00000283	NonCoding	5.28	0.63	2.21	2.32	0	0	0	0	0	0	0	0	0.62	0	0	1.1	0	0	0	0	5.3	3.41	0	0	26.09	4.26	3.96	0	2.55	1.54	0	0	0	0	0	0.48	0	0.63	0	2.47	1.56	0	0	0	0	0	0
XLOC_000277	TCONS_00000284	NonCoding	1.16	1.08	0	1.36	0	0	4.08	0	2.38	2.15	26.28	15.16	10.17	0.76	0.84	0.85	6.13	2.64	0.68	0	5.37	2.39	0.8	3.34	3.89	7.65	1.46	2.56	0	3.3	5.87	0.84	1.96	7.44	15.77	16.67	21.55	25.89	32.41	15.8	3.33	2.14	2.7	1.5	0	16.28	0
XLOC_000278	TCONS_00000285,TCONS_00000286,TCONS_00000287	NonCoding	4.26	3.71	2.02	2.31	0.75	0	0	0.92	3.24	0	7.44	6.82	2.38	1.14	3.47	5.97	6.63	0.82	6.23	18.08	0.38	2.93	0.21	5.75	4.31	1.92	4.97	2.81	2.23	2.16	3.62	4.71	4.58	12.65	13.48	3.3	5.55	2.91	5.07	3.91	3.1	3.47	3.55	0.31	4.24	0.48	0.33
XLOC_000279	TCONS_00000288	NonCoding	0	0	0	0	0	0	0	0	0.38	0	0.25	0.15	0.15	0	0	0	0	0	0	0	0	0	0	0	0	0	0	0	0	0	0	0	0.26	0.17	2.13	0.65	0.39	0	0.17	0	0	0	0	0	0	0	0
XLOC_000280	TCONS_00000289	NonCoding	0.1	0.09	0	0.05	0	0	0	0.39	0	0.74	3.35	0.49	0.85	0	0.07	0.26	0.33	0.23	0.32	0	0	0.97	2.62	0	1.28	0	0.56	1.06	0	0.34	4.05	0	0.93	4.7	0.42	0.19	0.29	0.56	0.36	0	0.13	0.64	0	0.36	0	0.45	0.23
XLOC_000281	TCONS_00000290	NonCoding	0	0.07	0	0	0	0	0	0	0	0	2.15	0	0	0	0	0	0.07	0	0.11	0	0	0	0	0	0	0	0	0	0	0	0	0	0.5	0.95	1.67	1.37	0.12	0.4	0.17	0	0	0	0	0	0	0.08	0
XLOC_000282	TCONS_00000291	NonCoding	0	0.16	0.28	0	0	0	0	0	0.29	0.46	1.02	0.56	0	0	0	0	0.36	0	0	0	0	0	0	0	0.08	0	0	0	0	0	0	0	0	0.72	3.25	1.7	0.33	0.17	0	1.16	0.52	0	0	0.2	0	0.17	0
XLOC_000283	TCONS_00000292	Coding	3.83	4.9	2.87	0.27	0	0	0.99	0	0.35	0.21	0	5.69	1.53	0.88	1.11	5.23	13.84	0.52	11.06	6.43	2.01	1.95	0	0	0.79	7.28	0.32	1.21	2.9	0.88	1.43	2.73	3.13	4.38	4.8	4.41	8.43	1.46	1.93	1.64	3.16	3.39	0.99	0.71	0	0.85	0
XLOC_000284	TCONS_00000293	NonCoding	0	0	0	0	0	0	0	0	0.18	0.22	0.24	0	0	0	0	0.22	0	0.18	0	0	0	0	0	0	0	0	0	0	0	0	0	0	0	0.96	1.76	2.36	1.01	0	0.17	0.63	0	0	0	0	0	0	0
XLOC_000285	TCONS_00000294	NonCoding	0.36	0	0	0	0	0	0	0	0.09	0	0.99	0	0.38	0.04	0	1.81	0.42	0	0.12	0	0.72	0.35	0	0	0.08	0.44	0	0	0	0.63	0	0	0.26	0	1.82	0.41	0	0.33	0.52	0	0	0.18	0.8	0.29	0	0	0
XLOC_000286	TCONS_00000295	NonCoding	1	0.84	0.25	0.67	0.34	0	3.96	0.32	0.78	0	0	4.05	0.97	1.08	1.84	2.67	3.31	0.35	2.25	4.29	5	4.26	1.7	1.1	3.71	2.53	0.8	1.89	0.49	1.64	4.02	2.99	4.6	5.98	15.03	8.62	2.08	2.08	3.37	1.78	2.07	0.99	0.81	0.53	0	1.38	0
XLOC_000287	TCONS_00000296	NonCoding	0.59	0.17	0	0	0	0	0	1.28	0.62	1.48	0	0	0.16	0	0	0	0	0	0.51	0	4.26	0	4.19	0	0.34	0	0	0	0	0	0	0	0	0.38	0	0	0.14	0	0	0	0	0	0	0	0	0	0
XLOC_000288	TCONS_00000297	NonCoding	0.26	0.66	0	0	0	0	1.72	0.45	0.09	0.44	0	1.57	0.22	0	0	1.97	0.89	0.27	0.56	0	0	1.36	0	0	0.23	0.42	0.17	0	0	0.61	0	0	0.5	0.62	2.75	1.03	1.07	0	2.19	1.56	0.68	0.26	0.26	0.09	0	0.64	0
XLOC_000289	TCONS_00000298	Coding	7.08	4.76	0.87	0.27	0.62	0	0	593.23	674.92	159.87	26.96	0.28	0.21	0.04	0.28	1.46	1.56	0.26	1.93	0	1.34	0.65	0	0	0.86	0.4	0.32	0	0	0.29	0	0	0.48	0.16	0.15	0.11	0	0.31	0	0.15	0.46	0.66	0.25	0.27	0	0.31	0.3
XLOC_000290	TCONS_00000299	NonCoding	0.83	2.79	0.83	4.38	0	0	0	0	0.43	1.03	0.76	1.42	1.34	0.07	0.09	0.33	5.12	0	2.66	0	0	0	0	0	3.74	0.63	1.06	0.47	0.76	0	0.75	0	0	0.12	2.63	8.77	2.5	3.41	1.97	1.33	1.99	0.27	0	0.44	0	1.02	0
XLOC_000291	TCONS_00000300	rRNA	90959.7	108755	66454.2	155453	2013.3	1183.06	361.82	127086	80421.9	125402	277167	88641.3	61678.4	31421.7	44742.3	616.84	52753.8	103477	96875.6	708.07	1150.33	587.67	4672.66	1799.63	4467.75	216.45	37583	383.08	236.25	273.43	219.19	286.46	154.7	52143.7	43070.8	85394.2	53609	42660.3	126336	97421.9	63984.4	76123.6	569.3	63555.8	235.32	56953.5	258.33
XLOC_000292	TCONS_00000301	NonCoding	1.02	0.51	1.1	0.2	0.98	1.36	0	0.33	0.44	0.43	0.88	0.73	1.5	0.16	0.63	2.76	2.79	0.36	1.32	1.02	2.11	2.01	0	0	2.01	1.3	1.31	2.21	2.45	0.71	1.61	0.6	3.09	0.85	6.59	6.8	1.67	0.95	1.08	0.46	0.47	0.68	0.83	0.11	0	0.52	0
XLOC_000293	TCONS_00000302	NonCoding	0	0.2	0	0	0	0	0	0	0	0	0	0	0	0	0	10.26	0	0	0	0	0	0	0	0	0	0	0	0	0	0	0	0	0	0	0	0	0	0	0	0	0	0	0	0	0	0	0
XLOC_000294	TCONS_00000303	NonCoding	2.26	0.63	1.1	0	0	0	0	2.83	3.08	3.71	0	0	0	0	0	0	5.03	0	6.5	0	0	0	0	0	7.89	0	3.96	0	0	0	0	2.88	0	1.9	0	0	0	1.88	1.35	7.41	0	0	0	0	0	0.67	0
XLOC_000295	TCONS_00000304	Coding	1.32	2.08	1.31	0.26	2.31	0	5.23	1.86	1.5	3.3	0.62	0.4	0.37	0	0.52	3.66	6.97	1.53	4.95	3.49	2.12	3.1	0	0	4.17	1.27	3.35	0.41	0	0.83	0	0	0.34	0.21	0.52	0.91	0.98	2.77	1.9	2.17	0.37	0.81	0	1.17	0.81	1.21	1.12
XLOC_000296	TCONS_00000305	NonCoding	6.57	7.94	10.16	1.45	0	0	0	0.34	6.27	3.91	5	0	0	0	0.17	1.11	5.66	0.27	11.03	0	0	0	0	0	2.45	0	0	0	0	0	0	0	0	0	0.46	0	0	1.18	0	0	2.58	3.59	0	0.83	0	0	0
XLOC_000297	TCONS_00000306	NonCoding	2.69	2.78	0.93	0	6.3	10.18	5.78	1.07	1.51	3.09	1.69	1.58	2.24	0.2	0.82	4.58	4	0.86	3.7	24.84	19.14	1.42	5.06	7.82	3.88	2.66	0.78	3.31	1.06	1.28	1.04	0	2.11	0.53	0	0.54	2.07	0.56	0	2.91	0.23	1.63	2.72	0.44	0	0.38	0
XLOC_000298	TCONS_00000307	NonCoding	4.31	2.16	1.99	0.93	2.04	0	0	0.43	2.43	1.65	0.68	10.05	9.14	0.2	1.05	2.5	5.05	0.87	5.88	2.13	0	3.88	0	3.55	6.52	9.27	3.19	1.8	9.16	3.78	3.32	2.18	2.63	3.24	8.77	7.92	7.44	1.6	0.64	0.3	3.89	3.3	0.74	0.18	0	0.23	0
XLOC_000299	TCONS_00000308	NonCoding	0	0	0	0	0	0	0	0	0	0	0	0	0	0	0	0	0	0	0	0	0	0	0	0	0	65.97	0	98.42	0	47.61	0	534.81	470.32	0	0	0	0	0	0	0	0	0	0	0	0	0	0
XLOC_000300	TCONS_00000309	NonCoding	0	0	0	0	0	0	0	0	0.17	0	0	0	0.07	0	0	0	0.32	0.35	0	0	0	0	0	0	0	0	0	0	0	0	0	0	0	0	0.07	0	0	0	6.91	2.23	0	0	0	0	0	0	0
XLOC_000301	TCONS_00000310	NonCoding	0	0	0	0	0	0	9.77	0	0	0	0	23.79	0	0	0	40.26	17.21	10.82	14.94	0	0	0	0	0	0	0	0	4.47	0	0	7.06	24.31	14.25	28.68	0	0	0	0	0	0	0	10.21	3.67	0	0	0	0
XLOC_000302	TCONS_00000311	NonCoding	2.14	2.83	0.46	0.24	3.16	3.4	0	0.79	1.91	1.14	0.84	0.13	0.64	0	0	0.36	1.07	0.48	2.75	0	16.07	3.89	1.69	6.57	1.18	0	1.46	0	0	0.5	0	0	0	0.1	0	0	0	0	5.27	1.9	100.48	12.54	3.81	0	0	0	0
XLOC_000303	TCONS_00000312	NonCoding	0	0	0	0	0	0	0	0	0.4	0	1.05	0.08	0	0	0	0	0.67	0.2	2.71	0	0	0	0	0	0	0	0	0	0	0	0	0	0	0	0	0	0	0	0	0	0	0	0	0	0	0.09	0
XLOC_000304	TCONS_00000313	NonCoding	1.16	1.32	0.37	0.13	0.5	0	5.24	0.32	0.52	0.21	0.91	1.48	0.83	1.12	0.66	1.87	0.84	5.96	1.28	0.91	3	2.49	0	1.64	2.86	4.51	1.59	5.7	1.44	1.45	5.08	3.8	7.09	5.36	5.35	4.82	1.78	1.98	0.32	1.63	1.75	0.58	1.48	0.79	1.11	1.68	4.8
XLOC_000305	TCONS_00000314	NonCoding	0	0	0	0	0	0	0	0	0	0	0	0	0	0	0	0.23	0.98	80.24	0.14	0	0	0	0	0	0.43	0	0.4	0	0	0	0	0.75	0	0	0	0	0	1.51	227.43	1417.62	0	0	0	0	0	0	0
XLOC_000306	TCONS_00000315	NonCoding	4.66	3.33	3.12	1.29	3.46	0	0	3	1.69	0.58	0	1.58	0.39	0.11	0.46	3.52	2.16	0.48	2.08	0	2.43	2.35	0	0	4.16	0.97	1.31	0	1.17	0.7	1.15	0	3.48	1.93	0.2	0	0.17	1.47	0.44	0.41	1.53	1.37	1.19	0.98	2.01	0.43	0.73
XLOC_000307	TCONS_00000316	NonCoding	0	0.06	0	0.11	0	0	0	0.29	0.37	0.34	4.68	0.19	0	0.06	0	1.03	0.1	0.12	0	0	0	0	0	0	0.23	0	0	0	0	0	0	0	0	0.73	0.99	1.29	0.99	0.14	1.21	0.7	0.27	0.21	0.4	0	0	0	0
XLOC_000308	TCONS_00000317	NonCoding	1.17	1.15	1.83	0.53	10.2	2.87	0.65	0.17	0.14	2.32	0.14	11.11	23.27	1.58	0.86	54.8	0.86	0.85	3.04	2.99	1.85	3.13	7.55	3.08	1.35	3.91	0	4.07	4.24	0	0	0	0.63	0.42	9.67	0.51	0.39	1.54	0.93	1.01	5.33	41.88	82.04	0.57	0.11	0.53	0
XLOC_000309	TCONS_00000318	NonCoding	5.59	5.31	3.72	10.68	0	0	0	1.88	5.62	2.32	0.28	23.49	13.13	5.38	6.42	7.37	19.52	11.27	15.32	3.35	2.45	1.98	0	0.33	13.11	8.86	7.53	2.94	2.94	2.84	2.9	3.33	2.34	12.41	16.18	15.49	13.81	11.79	12.15	14.21	9.79	3.8	0.9	3.3	0	2.48	0
XLOC_000310	TCONS_00000319	NonCoding	0	0	0	0	0	0	0	0	0	0	0	0	0	0	0	0	0	0	0	0	0	257.88	0	33.54	0	0	0	1070.37	739.8	303.5	524.13	5281.21	0	0	0	0	0	0	0	0	0	0	0	0	0	0	0
XLOC_000311	TCONS_00000320	NonCoding	4.06	2.98	0.75	2.37	51.43	52.67	53.73	6.42	23.98	13.78	1.36	8.09	2.09	2.88	2.64	8.74	14.91	1.53	6.98	0	12.63	6.79	0	9.18	9.62	3.38	7.33	2.52	0	4.88	1.99	2.29	1	0.96	18.45	1.3	3.6	9.16	5.58	1.71	3.77	4.83	4.14	1.04	6.97	3.19	3.79
XLOC_000312	TCONS_00000321	Coding	0.08	0.77	0.25	0.13	0	0	0	0.43	0.87	0.41	0.23	0.64	0.35	0	0.28	1.67	0.32	0.09	1.5	0	0	0.65	0	0	1.43	0	2.23	0.6	0.48	0.87	3.8	0	0	0.37	0.22	0.16	0.77	0.08	0.16	0.3	0.28	0.08	0.99	0	0	0	0
XLOC_000313	TCONS_00000322	NonCoding	3.86	6.41	3.01	4.03	2.27	2.34	0	0.44	4.55	3.34	0.92	4.01	4.69	1.78	12.82	10.31	18.97	7.21	23.66	10.47	7.09	11.11	2.65	7.73	88.43	54.57	30.6	23.69	44.33	30.56	39.3	35.21	76.94	55.24	53.85	22.87	20.34	12.29	22.48	16.04	1.87	3.5	2.49	0.89	0	6.34	3.34
XLOC_000314	TCONS_00000323	NonCoding	2.34	2.73	0.75	0.2	4.82	12.02	3.98	0.11	0.19	0	1.38	1.83	2.05	1.71	1.39	6.36	2.18	0.36	1.19	3.38	0	4.32	6.5	3.03	4.41	4.85	0.82	2.06	2.43	2.86	3.99	2.2	2.56	1.36	5.72	2.39	2.15	1.54	2.43	1.4	0.93	1.05	4.98	0.54	4.35	2.09	1.93
XLOC_000315	TCONS_00000324	NonCoding	0.74	1.11	1.36	1.52	0	0	0	0	0.34	0	0	1.62	1.52	0.04	0.77	0.83	6.89	1.39	2.02	0	2.33	1.29	0	0	0.86	0	0.32	0.3	0.48	0.57	0	0	0	1.11	70.7	31.54	5.63	0.3	0	0	2.12	0.9	0	0.26	0	0.53	0
XLOC_000316	TCONS_00000325	NonCoding	0.08	0	0	0	0	0	0	0	0	0	0	0.07	0.07	0.04	0.22	0	0.39	0.26	0.11	0	0	0	0	0	0.07	0	0	0	0.48	0.29	0	0	0	0.11	1.31	0.87	0.78	1.38	0.64	0	0.19	0	0	0	0	0	0
XLOC_000317	TCONS_00000326	NonCoding	0	0	0	0	0	0	0	0	0	0	0	0	0	0	0	0.23	0	0.09	0	0	0	0.7	0	0	0.39	0	0	0	0	0	0	0	0	1.16	0	0	0.19	0.17	0	0.32	0	0	0	0	0	0.17	0
XLOC_000318	TCONS_00000327	NonCoding	2.36	2.26	0.5	0	2.6	0	2.09	0.43	1.74	0	0.91	2.28	1.11	0.32	0.66	2.65	5.4	3.45	10.65	4.86	0	10.31	0	3.49	2.26	2.57	3.12	0.96	0	0	0	0	3.05	1.07	0.29	1.09	1.44	2.08	1.26	2.33	5.84	0.98	7.08	0	0	7.65	10.55
XLOC_000319	TCONS_00000328	NonCoding	0	0	0	0	0	0	0	0	0	0	0.55	0	0.08	0	0	0	0	0.21	0	0	0	0	0	0	0	0	0	0	0	0	0	0	0.57	0.32	0.35	1.32	0.79	0	0	0	0	0	0	0	0	0	0
XLOC_000320	TCONS_00000329	NonCoding	15.77	8.79	7.43	3.8	37.03	14.97	27.28	6.22	3.45	0	0	35.12	16.68	9.43	3.19	23.59	59.06	1.58	40.4	225.73	123.77	41.53	7.44	22.71	52.44	60.89	8.11	40.88	43.71	19.78	43.01	37.03	90.45	55.86	19.3	33.1	18.12	6.32	14.05	7.65	4.92	4.48	48.46	0	16.73	2.94	34.07
XLOC_000321	TCONS_00000330	NonCoding	0	0	0.18	0	0	0	0	0	0	0	0.33	0	0	0.12	0	0.29	0	0.12	0	0	0	0	0	0	0	0	0	0	0	0	0	0	0	0.15	2.3	1.09	0	0	0	0	0.4	0.24	0	0	0	0	0
XLOC_000322	TCONS_00000331	NonCoding	0	0	0	0	0	0	0	0	0	0.29	0.32	0	0	0	0	0.86	0	0	0.15	0	0	0	0	0	0	0	0	0	0	0	0	0	0	0	1.65	0	0	0.11	0	0	0	0.35	0	0.13	0	0	0
XLOC_000323	TCONS_00000332	NonCoding	1.5	2.31	1.62	0.13	1.23	0	1.98	2.05	2.09	2.28	1.14	1.49	0.83	0.8	1.78	4.6	2.47	1.66	2.79	3.06	1.68	1.62	1.65	0.82	6.55	2.83	4.8	0.6	1.94	3.21	2.38	1.64	9.38	8.82	0.8	2.45	6.63	3.53	1.45	2.53	0.65	1.24	0.99	3.9	3.06	1.92	2.42
XLOC_000324	TCONS_00000333	NonCoding	5.55	2.72	3.42	1.45	7.28	0	6.5	0.59	1.91	0	2.49	4.28	4.2	0.22	1.51	16.49	7.35	1.4	7.55	20.53	10.59	14.09	0	0	7.29	1.6	0.84	3.57	0	3.46	7.51	21.56	10.43	9.98	8.03	1.79	1.64	1.2	2.56	4.72	2.97	1.33	3.91	0	0	1.67	3.57
XLOC_000325	TCONS_00000334	NonCoding	0	0.59	0	0.07	0	0	0	0	0.18	0	0	0.67	0.37	0	0	0.44	0.48	0.18	0	0	0	0.34	0	0	0.3	0	0	0	0	0	1	0	0	0.06	2.76	0.69	0.82	0.4	0.68	0.47	0.49	0.35	0	0	0	0.24	0
XLOC_000326	TCONS_00000335	NonCoding	0	0	0	0	0	0	0	0	0	0	0	0	0	0	0	0	0	0	0	0	0	0	0	0	0	0	0	0	0	0	0	0	0	0	1.69	0	0	0	0	0	0	0	0	0	0	0	0
XLOC_000327	TCONS_00000336	NonCoding	0.34	0.35	0.13	0	0	0	0	0	0.09	0	0	0.07	0.14	0	0	0	0.13	0.09	0	0	0	0	0	0	0.07	0	0	0	0	0	0	0	0	0.92	2.58	2.76	0.36	0.23	0.98	0.3	0.09	0	0	0	0	0	0
XLOC_000328	TCONS_00000337	NonCoding	1.07	1.04	0.37	1.65	0.2	0	1.96	1.29	5.52	0.62	0.91	3.67	2.89	0.44	1.87	2.9	3.03	1.47	2.98	3.34	3.33	2.9	0	0.82	9.91	2.41	6.66	1.5	3.84	5.79	3.78	3.8	2.86	7.47	2.74	1.84	2.67	0.68	2.87	1.62	3.22	1.15	0.74	0.09	0	0.3	0
XLOC_000329	TCONS_00000338	NonCoding	2.22	2.06	2.1	2.33	0	0	0	1.97	5.12	4.95	0.64	2.39	5.46	1.8	17.22	3.96	6.82	2.32	8.12	2.49	0	1.32	2.23	2.23	8.75	0	6.93	0.41	0	0	1.94	0.74	2.61	26.6	21.64	24.44	10.65	2.68	10.55	8.53	2.86	4.52	0	4.22	0	50.16	5.32
XLOC_000330	TCONS_00000339	Coding	3.87	2.22	2.71	5.47	0.2	0.33	0	3.74	13.59	4.72	3.39	7.03	4.4	1.11	3.24	12.42	10.35	5.44	11.15	1.52	6.31	10.61	0.65	0	10.25	20.83	9.02	6.57	10.06	16.19	11.79	17.86	14.04	12.89	5.04	8.03	4.61	3.64	3.65	4.86	5.7	4.75	3.68	0.61	0.55	2.05	1.2
XLOC_000331	TCONS_00000340	NonCoding	1.4	0.56	0.2	0	0	0	0	1.61	2.19	2.14	0.61	0	0	0.22	0	0.42	0.61	0.35	0.24	0.92	9.45	2.17	2.31	0	0.15	0.17	0	0	0	0.52	0	0.55	0.44	0.72	3.4	5.71	3.4	0	9.9	8.75	0	0	0	0	0	0	0
XLOC_000332	TCONS_00000341	NonCoding	0	0	0	0	0	0	0	0	0	0	0	0.2	0	0	0	0	0.37	0	0	0	0	0	0	0	0	0	0	0	0	0	0	0	0	0	0.62	1.32	0	0	0	0	0	0	0	0	0	0	0
XLOC_000333	TCONS_00000342	NonCoding	10.32	6.8	0	0	4.97	0	40.73	1.5	0	1.42	1.49	0.9	2.32	0	0	0	5.76	4.49	0.08	89.55	26.85	8.1	4.58	10.14	15.45	7.85	5.92	12.13	2.41	12.19	0	22.51	0	0	0	2.21	2.5	0.9	0	5.95	0	0	3.32	1.59	15.53	0	0
XLOC_000334	TCONS_00000343	NonCoding	0.28	0.8	0	0.23	0	3.36	1.85	0	0.2	0	0.26	0.24	0.63	0	0	0	0.07	0.2	0.24	1.38	0	0	0	0	0.08	0	0	0	0	0	0.54	0	0.81	0.24	0.41	1.36	0.54	0.17	1.1	0	0.21	0	1.11	0.2	0	0.7	0
XLOC_000335	TCONS_00000344	NonCoding	1.3	5.99	0.95	0	0	0	0	0	0	0	0	0	0	0	1.67	0.91	0.97	0	0	0	0	0	0	0	0	0	0	0	0	0	0	0	0	0	0.56	0	0	0	0	0	2.04	0.61	0	0	0	1.16	0
XLOC_000336	TCONS_00000345	Coding	5.44	8.24	4.56	4.29	8.53	0.66	2.94	0.11	1.72	1.85	2.94	22.01	14.71	3.1	2.64	8.07	3.73	1.81	4.03	1.21	5.98	15.43	10.77	3.53	18.36	38.06	3.8	10.16	18.69	4.34	17.92	13.53	37.13	38.88	17.7	7.71	11.47	3.34	3.81	3.53	24.17	10.81	6.13	4.83	4.4	18.24	12.26
XLOC_000337	TCONS_00000346	NonCoding	10.59	0	12.54	0	0	0	0	0	0	0	0	0	0	3.79	4.83	17.03	4.99	0	0	0	0	7.56	0	0	0	0	0	14.06	0	6.8	0	12.73	16.8	22.33	8	10.29	12.72	4.57	0	9.99	0	0	2.88	0	0	0	0
XLOC_000338	TCONS_00000347	NonCoding	0	0	0	0	0	0	38.91	2.96	0	0	0	0	0	0	0	0	0	0	0	0	0	0	0	0	0	0	0	0	0	0	0	0	0	0	0	0	0	0	0	0	0	0	0	0	0	0	0
XLOC_000339	TCONS_00000348	NonCoding	0.49	1.22	0.37	0.4	0	0	0	0	0.78	0	2.78	0.53	3.21	0	0.08	0	1.84	0.26	0.29	0	1.03	0	0	0	0.13	0	0	0	0	0	0	0	0	0.51	0.44	1.09	1.33	0.31	0.25	0.66	3.58	0	0	0	0	0	0
XLOC_000340	TCONS_00000349	NonCoding	0.31	0.09	0	0.17	0	0	0	0	0.11	0.52	0.57	0.18	0.17	0	0	0	0.24	0.43	0	0	0	0	0	0	0	0	0	0	0	0	0	0	0	0.27	0.18	0.68	0.07	0.1	0.4	0.18	0.35	0.1	0.3	0.22	0	0	0
XLOC_000341	TCONS_00000350	NonCoding	0	0	0	0	6.08	2.54	0	1.7	0	0	0	0	0	0	0	0	0	0	0	0	54.1	0	0	0	0	6.76	0	0	0	0	0	0	0	0	0	0	0	0	0	0	0	0	5	0	0	0	0
XLOC_000342	TCONS_00000351	NonCoding	0	0	0	0.43	0	0	0	0	0	0	0.49	0	0	0	0	0	0	0	0	0	0	0	0	0	0	0	0	0	0	0	0	0	0	0	0	0	0.06	0.17	4.69	0	0	0	0	0	0	0	0
XLOC_000343	TCONS_00000352	NonCoding	0.25	0.07	0	0	0	0	0	0	0	0	0.45	0	0	0	0	0	0.06	0	0	0	0	0	0	0	0	0	0	0	0	0	0	0	0	0	0	0.05	0.06	0.15	0	0	0.28	0.25	0	0	0	0.08	0
XLOC_000344	TCONS_00000353	NonCoding	0.17	0.51	0	0.56	0	0	1.71	0	0.36	0.22	1.43	1.04	0	0.21	0.12	0.43	1.36	0.55	0.45	0	0	0.34	0	0	0.45	0	0	0	0	0	0	0	0.25	1.28	3.41	0.63	0.56	0.88	1.01	0.62	0.39	0.35	0.26	0	0	0.48	0
XLOC_000345	TCONS_00000354	Coding	8.67	6.58	9.48	0.93	0	0	0	0.32	0.09	2.08	0.23	0	0.07	0	0	0.84	12.22	5.85	17.92	0.31	0	0.97	0.66	1.1	30.14	0.4	59.03	1.21	0.48	1.17	0.48	0.55	0.48	0	0	0	0	14.97	7.39	19.35	0	0	0.25	0	0	0	0.6
XLOC_000346	TCONS_00000355	NonCoding	5.11	3.12	2.86	2.2	3.06	28.81	12.57	3.71	7.44	4.76	2.7	8.32	6.94	6.55	10.97	37.86	13.56	5.56	16.59	60.11	22.22	15.63	7.97	0	13.22	20.13	4.81	7.67	4.34	6.49	4.71	11.6	32.26	15.23	7.26	8.7	12.7	2.4	3.26	3.19	4.21	7.73	21.59	4.47	11.68	9.16	13.85
XLOC_000347	TCONS_00000356	NonCoding	4.5	5.51	4.39	0.86	0	0	0	0.89	2.55	2.19	0.27	6.18	3.18	0.71	1.5	0.48	8.38	3.18	15.74	0.35	1.16	1.13	0	0	4.72	3.74	3	2.79	2.24	1.35	2.2	2.53	5	9.4	7.52	4.35	5.54	2.25	3.77	1.22	1.74	1.94	0.57	0.94	0	1.08	0
XLOC_000348	TCONS_00000357	NonCoding	221.07	69.48	38.56	28.82	106.96	140.59	152.76	143.55	279.83	590.33	493.95	99.36	64.89	66.2	128.51	516.44	342.71	1117.12	937.91	256.89	324.41	105.98	83.89	174.28	433.58	90.17	243.69	156.27	87.82	93.01	147.94	332.1	641.72	365.36	141.87	61.91	235.1	235.55	116.09	364.31	67.34	60.96	65.71	78.1	81.94	430.71	867.5
XLOC_000349	TCONS_00000358	NonCoding	2.15	0.42	0.14	0.16	0	0	0	14.64	3.18	8.68	31.53	0	0	0.13	0	0	0.68	0	0.68	3.3	0	0	0	0	0.66	0.92	0	0.8	0	1.29	1.28	2.13	1.39	0	1.66	0.54	0	0.28	0	0	0.63	0.96	0.57	0.47	0	1.1	0
XLOC_000350	TCONS_00000359	NonCoding	12.9	11.12	4.58	1.01	1.52	0	0	4.33	11.75	7.17	1.31	8.01	11.99	7.79	27.68	13.61	17.29	7.21	9.81	30.1	14.78	9.44	0	13.56	35.94	10.27	20.55	13.39	17.84	1.7	12.28	5.55	33.26	29.43	21	24.14	34.39	21.89	10.4	12.78	3.9	9.76	3.09	5.69	0	8.66	10
XLOC_000351	TCONS_00000360	NonCoding	0.09	0.07	0	0.07	0	0	0	0	0.18	0	0	0.51	0	0.04	0	0	0.07	0	0	0	0	0	0	0	0	0	0	0	0	0	0	0	0	0.16	2.61	2.01	0.18	0.79	0	0	0.38	0	0	0.09	0	0	0
XLOC_000352	TCONS_00000361	NonCoding	0.87	0.67	0.4	0.59	1.86	0	0	0.05	0.28	0.66	8.07	4.18	2.96	0	0.09	0.76	3.79	0.74	3.84	0	0.51	0.98	4.99	0	0.4	0.61	0.69	0.69	0	0.44	0	0	10.89	15.06	3.4	3.74	3.23	0.92	2.99	1.15	2.86	1.14	0	0.14	0	1.1	0
XLOC_000353	TCONS_00000362	NonCoding	0.09	0.69	0	0.51	0	0	0	0	0	0	48.57	0.78	0.15	0	0.3	3.62	0.21	0.29	2.22	0	0	1.05	0	0	0.24	7.44	0	1.63	0	2.53	1.03	1.18	0.26	0.17	0.71	0	0.2	4.77	2.1	0.97	1.62	0.45	2.14	0	0	1.51	0
XLOC_000354	TCONS_00000363	Coding	4.89	4.91	3.85	0.11	0	0	0.51	0.88	0.57	2.7	2.23	0.12	0.45	0	0	6.77	14.13	2.12	9.06	1.42	4.66	3.01	2.04	2.12	13.99	3.12	3.1	0	3.73	2.7	1.47	0	0.37	0	0	0.18	0.1	7.19	4.16	3.61	0.15	0.27	4.59	0.14	0.86	0.12	0.93
XLOC_000355	TCONS_00000364	Coding	0	0	0	0	0	0	0	0	0	0	1.89	0	0	0	0	0	0	0.31	0	0	0	0	0	0	0	0	0	0	0	0	0	0	0	0	0	0	0	0	19.11	0	0	0	0	0	0	0.09	0
XLOC_000356	TCONS_00000365	NonCoding	0	0	0	0.08	0	0	0	0	0	0	0	0.75	0.9	0	0	0	0.3	1.02	0.13	0	0	0	0	0	0	0	0	0	0	0.34	0	0	0	0.44	0.43	2.23	0.63	0.18	0.38	1.04	0.11	0.19	0	0	0	0.36	0
XLOC_000357	TCONS_00000366	NonCoding	2	1.6	1.96	0.07	0	0	0	0.21	0.68	0	0.67	2.96	2.26	0.26	0.6	3.91	3.94	0.85	2.64	0	3.01	0.85	0	0	3.89	4.17	0.81	1.12	2.08	1.27	0.5	0.55	0.49	1.77	1.6	1.93	0.83	1.44	0.19	0.47	0.64	1.22	1.03	0.7	0	0.34	0
XLOC_000358	TCONS_00000367	NonCoding	4.64	2.91	5.11	0.18	0.59	1.18	0	3.89	2.2	5.28	6.54	2.48	4.06	1.66	1.91	5.09	5.89	1.22	10.85	13.94	2.8	2.15	8.1	0	27.03	14.18	6.49	7.62	7.94	3.65	10.35	36.62	20.08	15.67	1.73	7.17	12.74	6.83	1.23	2.69	1.77	4.54	1.18	0.77	0.75	0.33	0
XLOC_000359	TCONS_00000368	NonCoding	0	0	0	0	0	0	0	0	0.19	0.93	0.51	0.56	0.16	0	0	0	0	0.1	0	0	0	0	0	0	0	0	0	0	0	0	0	0	0.27	0	3.18	0.37	1.07	0.43	0.18	0.83	0.1	0.09	0	0	0	0	0
XLOC_000360	TCONS_00000369	NonCoding	12.32	12.91	8.39	3.76	0	0	0	2.89	22.55	4.03	2.17	9.99	3.85	4.65	2.76	3.71	9.29	10.81	15.49	0	0	1.78	0	0	23.48	4.45	12.81	6.64	5.32	1.6	2.62	12.02	0	30.02	10.77	10.48	18.42	27.56	9.73	23.36	13.22	4.11	1.36	4.96	0	17.45	0
XLOC_000361	TCONS_00000370	NonCoding	0	0.5	0	0	0	0	6.08	0	0	0	0	0	0.98	0	0	0	0	0	0	0	0	1.5	0	0	0.98	0	0	0	2.23	1.35	2.2	0	0	0	0.52	0	0.42	0	0	0	0	0	0	0	3.85	0	19.5
XLOC_000362	TCONS_00000371	NonCoding	1.55	2.4	1.71	1.37	1.21	0	0	1.17	1.62	2.44	0.22	8.58	5.86	1.5	3.49	16.01	7.77	1.03	8.84	0	0	3.19	0	0	7.9	6.36	3.61	3.26	3.8	2.01	4.21	4.3	5.9	17.44	23.47	25.05	9.2	4.14	5.2	4.38	2.46	3.81	0.24	2.09	0.55	2.34	0
XLOC_000363	TCONS_00000372	Coding	0.18	0	0	0.59	0	0	0	0.14	0.19	0.49	2.65	2.5	2.85	0	0	0.63	0.13	0.43	1.02	0	0	0	0	0	0.62	0	0.63	0.3	0	0	0	5.86	1.9	7.03	1.52	0.59	0	0.08	0.56	0.88	0.38	0.98	0	0	0	0.33	0
XLOC_000364	TCONS_00000373	NonCoding	0	0	15.77	0	0	0	0	0	0	0	0	10.67	9.77	3.31	0	13.45	0.14	0	0	0	0	0	0	0	0	0	7.29	0	0	0	0	5.67	2.5	11.36	0.76	4.5	0	3.39	0	0	0	0	2.97	0	0	0	0
XLOC_000365	TCONS_00000374	NonCoding	0	0.18	0	0	0	0	0	0.28	1.14	1.63	0	18.8	9.66	23.73	21.33	38.87	16.41	21.02	12.31	0	0	2.9	0	0	0.19	2.79	6.78	1.39	4.45	1.34	18.6	50.11	0.56	0.7	0.76	29.73	4.39	10.87	6.24	1.18	2.89	0.64	1.14	3.65	8.93	4.41	9.01
XLOC_000366	TCONS_00000375	NonCoding	0.41	1.16	1.34	2.01	1.4	0	0	0.63	0.25	0.81	0.22	6.16	1.02	0.23	0.81	3.47	4.62	0.68	2.72	0.6	3.28	1.58	0	1.07	5.19	5.14	1.4	2.06	3.78	0.86	2.79	0.53	0.94	0.78	0.5	1.8	0.64	1.2	1.1	2.18	2.44	0.48	1.45	0.43	1.36	0.3	0.29
XLOC_000367	TCONS_00000376	NonCoding	1.56	2	1.6	0.33	0	1.31	0	0.21	0.34	1.02	0.45	2.11	1.92	0.16	0.16	1.86	5.71	0.6	3.92	0.6	1.66	1.28	0	0	2.91	0.4	0.47	1.49	2.39	0.29	0.94	0	1.66	1.37	1.01	3.55	2.65	0.68	0.48	0.88	0.73	0.98	0.98	0.09	0	0	0
XLOC_000368	TCONS_00000377	NonCoding	0	0.08	0	0.15	0	0	0	0	0.2	0	0	0	0	0	0	0	0.08	0	0	0	0	0	0	0	0	0	0	0	0	0	0	0	0	0	1.35	0.19	0.14	0	0	0.17	0	0	0	0	0	0.09	0
XLOC_000369	TCONS_00000378	NonCoding	0.19	0.65	1.01	0.54	0	0	0	0	0.7	0.96	20.32	1.89	0.24	0	0.13	0	12.53	0.3	33.34	1.05	0	0	0	0	1.49	0	0	0	0	0	0.54	0	0	0.49	0.59	0.13	0.83	3.01	1.11	1.72	2.25	0.57	0.28	0.2	0	1.69	0
XLOC_000370	TCONS_00000379	NonCoding	0	0	0	0.2	0	0	0	0	0	0	0.45	0.28	0.21	0	0	0	0.13	0	0	0	0	0	0	0	0	0	0	0	0	0	0	0	0	0.11	6.42	1.3	0.24	0.15	0.32	0	0.18	0.08	0	0	0	0	0
XLOC_000371	TCONS_00000380	NonCoding	0	0	0	0	0	0	0	0	0	0	0	0	0	0	0	0.48	0	0.23	0	0	0	0	0	0	0	0	0	0	0	0	0	0	0	0	0	0	0	0	0	0	0	0	0	0	0	0	0
XLOC_000372	TCONS_00000381	NonCoding	0.27	0.63	0.14	0	0	0	0	0.11	2.41	3.63	5.73	0.4	0.36	0	0.12	0.71	2.93	1.08	1.35	2.03	2.92	0.35	1.75	0	4.34	3.24	1.02	1.22	1.56	0	1.1	0.57	2.34	0.88	0.81	0.25	1.39	0.26	1.15	0.68	0.56	0.1	0	0	0	0.27	0
XLOC_000373	TCONS_00000382	NonCoding	0	0	0	0	0	0	0	0.1	0	0.51	0.34	0.27	0	0	0	0.3	0.08	0.22	0.13	0	0	0.62	0	1.22	3.9	0.5	1.75	4.26	0.6	1.37	1.96	0	0.59	0.5	0.2	0.33	0.07	0.48	1.08	3.26	0	0.1	0	0.11	0	0.6	0
XLOC_000374	TCONS_00000383	NonCoding	0	1.83	0	0	0	0	0	4.5	0	0	4.41	14.52	8.7	6.17	3.96	12.22	8	4.01	7.27	0	0	2.45	0	0	10.49	0	8.1	0	0	0	0	0	12.66	18.07	38.28	4.12	6.24	12.78	9.29	6.3	12.02	8.35	5.59	3.29	0	21.95	13.63
XLOC_000375	TCONS_00000384	NonCoding	0	0	0	0	0	0	0	0	0	0	0.48	0.15	0	0	0	0	0	1.85	0	0	0	0	0	0	0	0	0	0	0	0	0	0	0.47	0	0.16	0	0	0.16	4.19	15.26	0.2	0	0	0	0	0.49	0
XLOC_000376	TCONS_00000385	NonCoding	14.45	8.95	10.03	8.84	5.38	8.16	12.44	8.68	22.2	11.98	10.77	24.6	25.77	16.55	13	56.94	18.69	135.98	87.78	0.5	7.16	10.13	3.25	6.76	42.55	5.31	84.68	19.82	11.12	21.09	25.01	13.46	5.13	21.2	1.15	20.18	35.85	29.01	47.75	19.39	5.66	13.54	9.35	45	16.42	29.23	9.91
XLOC_000377	TCONS_00000386	NonCoding	0	0.62	0.49	0.26	0	0.7	0	0	0	0	1.65	0	0	0	1.05	1.72	0	0.29	0	2.02	0	0	0	0	0	0	0	0	0	0	0	0	0	0	0	0	0	0.08	0	0.3	1.75	2	1.92	0	0	0.38	0
XLOC_000378	TCONS_00000387	NonCoding	0.09	0.36	0	2.07	0	4.11	0	0.22	0.45	0	0	0.59	0.07	0	0	0	0.07	0	0	0	0	1.01	0	0	0.07	0.42	0.83	1.25	0.5	0	0.49	0	0	0	0.23	0.23	0.25	0.08	0.66	0.15	0.58	0.34	0.26	0	0	0	0
XLOC_000379	TCONS_00000388	NonCoding	0.89	0.02	0.03	0.48	0	0	0	0.43	5.86	5.8	0	2.29	10.34	0.61	1.46	0	11.85	21.52	3.28	0	0	1.52	0	0	31.16	5.47	19.32	11.13	11.71	9.28	6.89	1.11	0	26.75	12.61	3.2	0.42	13.51	4.17	4.67	1.8	1.73	0	0	0	0.57	0
XLOC_000380	TCONS_00000389	NonCoding	0	0.14	0	0.07	0	0	0	0	0.17	0	0.46	0.14	0.14	0	0.11	0	0	0.09	0.11	0	0	0	0	0	0	0	0	0	0	0	0	0	0	0.05	0.44	0.43	0.78	0	0.16	0.15	0	0	0	0.44	0	0	0
XLOC_000381	TCONS_00000390	NonCoding	0	0	0	0	0	0	0	0	0	0	0.23	0	0	0	0	0	0	1.15	0	0	0	0	0	0	0	0	0.32	0	0	0	0	0	0	0	0	0	0	0	13.29	0.3	0	0	0	0	0	0.16	0
XLOC_000382	TCONS_00000391	NonCoding	4.07	5.6	1.83	1.17	0	1.95	7.09	0.63	1.95	2.23	0	12.36	14.86	2.15	3528.68	8.59	14.72	1.54	10.27	13.77	2.3	151.82	0.32	0	30.83	10.69	2.34	5.61	5.21	2.57	1.86	4.81	56.67	324.93	4.26	5.42	4.14	2.77	2.51	3.2	5.35	4.93	2.91	0.52	0	312.13	86.53
XLOC_000383	TCONS_00000392	NonCoding	0.21	0	0	0	0	0	0	0.41	1.22	1.86	4.08	0	0.09	0	0.14	0	0	0.67	0.96	0	0	0	0	0	0	0	0	0	0	0	0	0	0	0	0	0	0	0	0	0	0	0	0	0.34	0	0	0
XLOC_000384	TCONS_00000393	NonCoding	10.77	8.65	7.42	2.51	0.23	0	0	1.11	5.07	1.66	0.26	5.12	6.2	2.2	4.07	8.5	14.78	10.58	23.31	6.22	9.1	11.37	0	0	12.25	7.77	4.93	10.91	7.11	5.61	14.53	13.59	26.34	42.89	4.16	4.61	10.94	4.21	3.67	4.76	1.38	4.63	3.64	0.91	0	5.36	1.02
XLOC_000385	TCONS_00000394	NonCoding	0	0.07	0	0	0	0	0	0.21	0.09	0.2	0	0	0	0	0	0	0	0.17	0.11	0	0	0	0	0	0	0	0	0	0	0	0	0	0	1.99	2.85	1.07	0.47	0	0	0	0.18	0.08	0	0	0	0.15	0
XLOC_000386	TCONS_00000395	NonCoding	0	0	0	0	0	0	0	0	0	0	0	0	0	0	0	2.72	0	0	0	0	0	0	0	0	0	0	0	0	0	0	0	0	0	0	0	0	0	0	0	0	0	0	0	0	0.84	0.15	0
XLOC_000387	TCONS_00000396	NonCoding	4.05	4.44	3.46	1.39	1.02	3.62	1.31	0.32	3.19	2.06	4.3	5.36	8.75	2.47	3.03	8.64	5.28	1.47	2.45	1.82	2.33	5.12	0	0	8.56	8.03	9.99	1.77	3.36	2.03	6.14	1.08	0.72	2.7	7.86	5.13	3.49	5.94	4.78	2.8	2.58	5.83	6.83	2.64	3.58	5.33	2.62
XLOC_000388	TCONS_00000397	NonCoding	9.94	4.6	3.81	0.41	1.5	0.97	0.48	1.32	2.12	3.17	0.7	15.74	8.28	0.25	1.27	6.71	15.54	1.06	15.05	18.77	14.7	18.96	0.48	5.61	9.85	24.81	4.62	13.66	9.19	4.26	9.04	4.79	2.81	2.37	0.67	2.74	1.64	1.98	2.44	1.36	6.5	5.17	11.94	0.41	0	0.47	0
XLOC_000389	TCONS_00000398	NonCoding	0.39	0.43	0	0.1	1.51	2.44	0	0	0	0.64	0	0.22	0.11	0	0.26	3.08	1.3	0.81	1.82	2.71	0	0.48	0	0	1.22	2.38	1.23	3.11	0	0	0.7	0.81	2.83	0.49	0	0.25	0.28	1.53	0.49	0.46	0.29	0.51	0	0.27	0	0.83	0
XLOC_000390	TCONS_00000399	NonCoding	4.8	6.95	3.01	1.59	1.99	1.31	0.64	1.57	3.84	3.44	4.33	12.41	13.78	2.09	0.86	3.87	8.99	2.87	10.25	10.38	6.83	9.62	6.71	0	5.62	8.27	8.64	11.11	6.2	13.41	8.76	6.84	4.49	4.76	10.67	12.07	10.98	7.83	8.79	6.55	2.24	6.72	4.79	3.15	2.96	4.16	1.46
XLOC_000391	TCONS_00000400	NonCoding	0	0.54	0	0	0	0	0	0	0	0	0	0	0	0	0	0	0	0	0.41	0	0	0	0	0	0	0	0	0	0	0	0	0	0	0	0	0	0	0	0	0	0	0	0	2.04	3.46	2.5	6.44
XLOC_000392	TCONS_00000401	NonCoding	1.09	1.82	0.19	0	0	0	0	0	1.14	1.59	0	0	0	0	0	0	0.21	1.3	2.47	0	0	0.4	0	0	1.8	0	0.78	0	1.12	0	0	0	0	0	0	1.86	2.56	0.1	0.22	2.82	0	0	0	0	0	1.42	0
XLOC_000393	TCONS_00000402	NonCoding	0.5	1.1	0.45	0.24	0	0	0	0.39	0.21	0.25	0	1.89	0.71	0	0.78	1.06	1.06	1.37	0.78	0	0	0.4	0	0	0.88	0	0.57	0	0	1.17	2.37	0	0.31	1.22	1.32	1.78	1.86	0.37	0.97	0.54	1.35	0.7	0.33	0.11	0	0.24	0
XLOC_000394	TCONS_00000403	NonCoding	12.36	14.81	8.5	5.01	9.04	39.21	32.04	4.33	8.54	5.41	1.83	10.98	20.49	1.89	2.45	37.91	11.59	4.03	10.11	35.9	17.83	8.79	8.92	15.4	6.27	8.52	0.8	5.45	0.97	2.63	0.95	3.29	2.17	1.02	5.25	2.95	1.2	0.54	3.86	2.84	4.84	12.28	31.04	0.98	1.95	1.93	4.84
XLOC_000395	TCONS_00000404	NonCoding	0.21	0.35	0.31	1.16	0	0	0	0.27	0	0	0	0	0	0	0	0	0.32	0.22	0	0	0	0	0	0	4.79	7.13	0.39	0	0	0	0	0	0	0	0	0	0	0.38	4.74	0.37	4.35	0	0	0	0	0	0
XLOC_000396	TCONS_00000405	NonCoding	0	0	0	0	0	0	0	0	0	0	0	0	0	0	0	0	0	0	0	0	0	0	0	0	0	0	0	0	0	0	0	0	0	0.08	0	0	0	0	0	0	0	0	0	0	0	0	0
XLOC_000397	TCONS_00000406	NonCoding	0.57	0.34	0.37	0.07	0	0	0	0	0.17	0.2	1.56	2.15	0.61	0	0	0.41	0.51	0.17	0.73	0.6	0	1.27	0	0.81	0.21	0	0.78	0	0	0	0	0	0	0	0.36	0.96	0.7	0.45	0.78	0	1.36	0	0	0.52	0	0.15	0
XLOC_000398	TCONS_00000407	NonCoding	0	0	0	0	0	0	0	0	0.08	0	0.22	0	0	0	0	0	2.09	0	2.83	0	0	0	0	0	0	0	0.31	0	0	0.29	0	0	0	0	0	0	0	0	0	0	0	0	0	0	0	0	0
XLOC_000399	TCONS_00000408	NonCoding	0	0.21	0.25	0	0	0	0	0	0.26	0	0	0.28	0.07	0.12	0	0	0.26	0	0	0	0	0	0	0	0.14	0	0	0	0	0	0.48	0	0	0.59	1.82	2.23	0.3	0	0.8	0	0.19	0.08	0	0	0	0	0
XLOC_000400	TCONS_00000409	NonCoding	0	0	0	0	0	0	0	0	0	0	0	0	0	0	0	1.7	0	0	0	0	0	0	0	0	0	0	0	0	0	0	0	0	0	0	0	0	0	0	0	0	0	0	0	0	0	0	0
XLOC_000401	TCONS_00000410	NonCoding	0.09	0.08	0	0.29	0	0	0	0	0.19	0.45	1.06	1.48	0.23	0.17	0.12	0	0.28	0.28	0.82	0	0	0	0	0	0.47	0	0.17	0	0	0	0	0	0	0.35	0.16	1.07	0.31	0.16	1.75	3.4	0.2	0.09	0	0.1	0	0	0
XLOC_000402	TCONS_00000411	NonCoding	2.17	0.61	0	0	0	0	0	0	0.74	0	5.77	0	0	0	0	0	0	0	0	0	0	0	0	0	0	0	0	0	0	0	0	0	0	6.85	0.63	0	0	0	0	0	0	0	0	0	0	0	0
XLOC_000403	TCONS_00000412	NonCoding	1.86	1.01	0.66	0.35	1.31	2.97	0.42	1.56	4.12	2.19	2.4	1.12	2.29	0.74	1.9	7.76	1.88	0.8	1.83	3.14	3.01	4.99	0.42	0	6.8	1.04	6.5	3.09	2.48	2.24	3.66	4.9	11.7	4.36	1.63	1.15	1.1	10.36	2.11	6.25	0.73	1.63	1.9	1.05	1.42	6.06	9.66
XLOC_000404	TCONS_00000413	NonCoding	9.45	4.49	9.85	2.63	7.9	1.31	6.19	2.56	11.16	4.51	1.13	11.93	23.26	12.71	13.77	4.75	7.12	9.66	13.87	1.21	1.66	4.17	5.54	2.71	26.41	3.6	55.57	36.09	8.13	13.56	39.53	1.62	5.94	13.97	0.93	2.53	5.6	58.94	6.18	10.14	12.47	14.38	3.67	5.52	1.65	6.52	1.49
XLOC_000405	TCONS_00000414	NonCoding	0.08	0.36	0.13	0.14	0	0	0	0	0.38	0	1.15	0.8	0.35	0.08	0.02	1.69	1.14	0.35	0.31	0	0.64	0	0	0	0.99	1.14	0.48	0	0	0	0	1.68	0.25	0.86	0.81	1.24	1.26	0.33	1.2	0.64	0.42	0.15	0	0.12	0	0.09	0
XLOC_000406	TCONS_00000415	NonCoding	0	0.11	0	0	0	0	0	0	0	0	0	0	0	0.24	0.25	0	0.1	0	0	0	0	0	0	0	0	0	1.91	1.74	2.79	2.94	2.06	0.79	0	0.08	0	0.16	0	0.34	0	0	0	0	0	0.4	0	0	0
XLOC_000407	TCONS_00000416	NonCoding	1.44	1.89	0.36	3.85	0.71	5.12	0	1.04	1.51	0.4	0.22	0.96	0.4	12.53	5.63	0	1.32	0	1.55	0.61	4.68	0.83	0	0	4.31	0	0	0	0	0	0	0	0	0.62	0	0	0	1.7	0.93	0.29	1.45	0.08	0	0.26	0	0.98	2.53
XLOC_000408	TCONS_00000417	NonCoding	0	0	0	0.12	0	0	0	0	0	0	0.79	0	0	0	0	0	0	0	0	0	0	0	0	0	0	0	0	0	0	0	0	0	0	0	0.15	0	0	0	0	0	0	0	0	0	0	0	0
XLOC_000409	TCONS_00000418	NonCoding	0	0	0	0	0	0	0	0	0	0	0.66	0	0	0	0	0	4.45	0	0	0	0	0	0	0	0	0	0	0	0	0	0	0	0	0	0	0	0	0	0	0.14	0	0	0	0	0	0	0
XLOC_000410	TCONS_00000419	NonCoding	0.16	0	0	0	0	0	0	0	0	0	0	0	0	0	0	0	0.06	3.04	0	0	0	0	0	0	0	0	0.31	0	0	0	0	0	0	0	0	0	0	0.07	17.84	194.57	0	0	0	0	0	0	0
XLOC_000411	TCONS_00000420	NonCoding	0.16	0.54	0.12	0.32	0	0	0	0	0.33	0.4	0.44	3.96	0.93	0	0	0.2	0.12	0	0.1	0	0.65	0.31	1.9	3.17	9.73	19.48	5.22	1.16	12.12	5.62	8.25	2.63	28.47	28.7	1.61	0.78	0.23	7.88	2.93	12.57	1.16	0	0	0.43	0	0.29	0
XLOC_000412	TCONS_00000421	NonCoding	0.24	0.07	0	0	0	0	0	0	0	0	1.09	0.34	0.07	0.61	0.11	0.8	12.07	0.59	12.84	4.71	0	0	0	0	0.76	0.39	0	0	0	0	0	0.53	0	0.36	11.21	1.15	0.29	0.15	4	1.43	0.44	0.48	0	0.08	0	0.15	0
XLOC_000413	TCONS_00000422	NonCoding	1.52	1.14	0.24	0.64	0.4	1.92	4.77	2.08	1.17	3.39	5.49	3.14	2	0.42	0.69	4.84	3.31	0.67	2.17	0	6.8	1.25	0	2.12	6.71	10.93	1.23	1.16	1.4	0.85	1.38	2.11	0.7	0.51	1.33	5.55	0.98	0.59	1.24	1	0.8	1.27	1.19	1.11	0	1.03	0
XLOC_000414	TCONS_00000423	NonCoding	0.08	0.14	0	0	0	0	0	0	0.09	0	1.12	0.21	0.2	0	0	0	0.19	0	0	0	0	0.32	0	0	0	0	1.26	0	0	0.29	0	0	0	0.05	0.86	0.91	1.23	0.38	0.63	0.44	0	0.33	0	0.09	0	0	0
XLOC_000415	TCONS_00000424	NonCoding	24.4	17.72	12.62	4.08	0.21	11.4	16.42	4.3	20.63	7.65	4.61	83.03	56.77	27.29	38.71	48.71	34.41	10.78	36.22	9.25	5.72	18.71	1.42	9.6	64.83	24.83	61.62	40.37	64.16	36.75	68.68	66.8	59.68	119.11	29.97	49.62	29.93	150.52	34.56	23.64	22.37	22.72	6.12	20.6	9.92	28.7	11.53
XLOC_000416	TCONS_00000425	NonCoding	0.34	0.14	0	0	0	1.36	0	0	0.18	0	0.25	0.22	0.36	0.04	0	0	0.33	0.09	0.66	0	1.03	0.33	0	0	0.15	0	0	0	0	0.3	0	0	0.49	0.06	3.75	0.62	0.31	0.16	0.33	0.15	0.19	0.26	0	0.37	0	1.27	0
XLOC_000417	TCONS_00000426	Coding	0	0.34	0	0	0	0	0	0	0	0	2.85	0	0	0	0	1.41	0	0	0	0	0	0	0	0	0	0	0	0	0	0	0	0	0	0	0	0	0.06	0.07	0.31	0	0.27	0	0	0	0	0	0
XLOC_000418	TCONS_00000427	Coding	0.44	0.67	0	0.07	0	0	0	0	0.37	0	0.72	0.83	1.1	0	0.06	0.22	0.41	0.65	0.11	0	0	0.34	0	0	0	0.85	0	0	0.51	0	0.5	0	0	0.56	1.85	1.44	0.25	0.16	0.17	0.16	0.69	0.52	0	0	0	0.16	0
XLOC_000419	TCONS_00000428	Coding	3.19	2.95	0.24	0.32	0.2	4.14	6.02	2.07	2.5	2.19	9.84	6.6	3.46	1.11	5.59	24.7	5.72	2.43	4.21	9.71	4.84	6.24	1.58	1.85	4.06	6.22	2.6	3.48	4.19	3.37	3.2	2.63	6.7	6.44	58.02	10.8	2.46	4.56	10.61	9.12	1.33	1.19	2.86	1.53	6.14	8.75	18.57
XLOC_000420	TCONS_00000429	NonCoding	0	0	0.13	0	0	0	0	0	0.18	0.2	0	0	0.07	0	0	0	0.2	0	0	0	0	0	0	0	0	0.42	0	0	0.5	1.12	0	0	0	0.89	0.3	2.03	0.5	0.16	0.34	0.78	0	0.86	0	0	0	0	0
XLOC_000421	TCONS_00000430	NonCoding	0.24	0.54	0	0.13	0	0	0	0	0.25	0	1.31	0.68	0.33	0.15	0.05	0.4	0.25	0	0.41	0	0.32	0.63	0	0	0.62	0.78	0	0.29	0.47	0.84	0.46	0	0.23	0.2	0.7	0.37	1.15	0.29	0	0.43	0.09	0.08	0	0.17	0	0.07	0
XLOC_000422	TCONS_00000431	NonCoding	0.16	0	0	0	0	0	0	0	0	0	4.02	0.14	0	0	0	0	0	27.76	0.43	0	0	0	0	0	0.22	0	0	0	0	0	0	0.72	0	0.19	0	0.2	0	0.85	51.03	74.98	0.09	0	0.5	0	0	0	0
XLOC_000423	TCONS_00000432	NonCoding	3.18	2.47	1.78	0.76	0	2.22	0.95	0.1	2.57	0.79	1.52	6.37	5.23	0.61	0.42	4.6	2.85	1.92	2.45	1.17	5.46	3.73	0	2.63	7.34	3.87	3.05	2.02	1.39	2.24	2.28	2.62	2.53	5.45	9.85	5.04	4.21	1.54	3.83	4.4	3.37	3.79	1.66	0.59	0	0.22	0.29
XLOC_000424	TCONS_00000433	NonCoding	0	0.32	0	0.08	0.23	0	0	0	0.2	0	0	0.16	0	0	0	0	0.15	0.1	0	0.69	0	0	0	0	0	0	0	0	0	0	0	0	0	0	3.09	0.56	0	0	0	0.85	0.43	0.57	0	0	0	0	0
XLOC_000425	TCONS_00000434	NonCoding	0.08	0	0	0	0	0	0	0.21	0	0	0	0.36	0	0	0	2.44	0	0.14	0	0	0	0	0	0	0	0	0	0	0	0	0	0	0	0.21	0	0	0	0	0.28	0.2	0	0.15	0	0.05	0	0	0
XLOC_000426	TCONS_00000435	NonCoding	9.08	11.31	0	8.48	1.93	9.36	0	0	24.51	0	0	6.61	0	3.65	0	17.69	23.48	13.27	17.81	0	0	3.05	0	0	26.34	0	31.62	2.84	4.55	0	26.88	0	0	2.59	3.67	2.48	0	38.46	5.69	15.12	3.34	21.91	2.33	3.57	0	3.31	2.84
XLOC_000427	TCONS_00000436	NonCoding	0	1.54	0	1.33	0	0	0	0	0	0	0	4.11	0	8.82	1.61	101.72	0	0	0	65.09	22.26	65.45	40.48	19.15	0.93	0	0	38.98	3.7	0	0	0	0	0	0	0.07	0	1.31	0	0	0	0	0	13.67	70.25	3.07	11.54
XLOC_000428	TCONS_00000437	NonCoding	3.59	3.22	2.03	1.72	3.35	0	0	0.62	4.16	6.16	0	21.51	8.12	0.96	5.7	13.86	8.71	2.68	6.06	4.41	2.9	2.81	4.12	0	6.96	5.44	7.51	2.61	4.65	2.24	2.29	2.1	5.31	11.1	12.68	21.17	17.16	1.98	7.38	11.12	9.16	5.47	1.19	1.87	0.27	2.87	0
XLOC_000429	TCONS_00000438	NonCoding	0.51	5.99	3.62	0.2	0	1.45	0	0	2.66	7.93	0	35.5	105.41	16.11	2.88	1.53	3.47	5.05	0.65	0	0	64.47	114.1	136.23	59.55	66.76	95.26	375.04	41.69	101.04	22.95	21.55	20.36	3.51	0.44	0.08	0	334.17	140.95	152.72	0.14	0	0.36	0.81	0	0.59	0
XLOC_000430	TCONS_00000439	NonCoding	0	0	0	0	0	0	0	0	0	0	1.16	1.45	0.35	0.51	1.41	0.52	0.33	0	0.68	0	0	0.4	0	0	0.46	0	0	0	0	0	0	0	0	0	0	0.08	0	0	0.2	0	0	0	0	0	0	0	0
XLOC_000431	TCONS_00000440	Coding	0.5	0.42	0.25	0	0	0	0	0.96	1.03	3.7	2.04	0.28	0	0.04	0.5	0.41	0.26	0.17	0.11	0	1	0.97	0	0	0.86	0	0	0	0	0	0	0	0	0.16	0.29	0.54	0.18	0.15	0	0.3	0	0	0	0.18	0	0.08	0
XLOC_000432	TCONS_00000441	NonCoding	5.02	2.68	1.55	1.34	3.15	2.23	0.63	0.31	2.66	1.99	3.72	0.82	0.93	0.08	11.76	8.03	1.37	5.77	0	0	6.45	20.59	4.75	7.38	4.41	3.89	5.05	9.28	2.33	1.12	2.29	2.1	1.39	1.99	2.16	2.19	5.21	0.74	13.23	5.84	0.8	1.19	0.24	1.36	0.53	3.31	0
XLOC_000433	TCONS_00000442	NonCoding	33.09	23.48	15.75	10.51	17.44	0	14.02	12.55	21.15	34.14	13.81	82.06	113.29	25.45	29.16	54.07	50.36	18.44	39.72	83.54	53.54	92.06	43.24	69.06	97.68	38.72	49.91	43.86	54.9	26.91	33.76	5.81	11.93	57.85	22.58	61.24	61.98	26.57	25.61	72.24	28.41	62.64	39.51	7.78	4.93	9.99	26.75
XLOC_000434	TCONS_00000443	NonCoding	7.25	5.22	2.7	1.84	0	0	0	1.66	23.12	7.08	5.63	24.82	3.66	5.57	23.27	1.64	26.1	26.44	29.01	0	0.88	0	5.17	0	16.46	0	4.85	0	0	0	0	0	0	15.54	0.9	1.68	5.92	1.16	3.91	3.16	15.57	5.57	0	2.99	0	6.86	2.37
XLOC_000435	TCONS_00000444	NonCoding	0	0	0	0	0	0	0	0	0	0	5.28	0	0	0	0	0.3	0	0	0.33	0	0	0.45	0	0	0	1.11	0	0	0	0	0.72	0	0	0	0.79	0.25	0	0.24	0.49	0.23	0	0	0	0	0	0	0
XLOC_000436	TCONS_00000445	NonCoding	1.51	1.47	1.55	3.81	5.5	0.63	1.26	10.2	16.67	57.77	13.5	2.91	2.45	0.65	1.17	6.6	17.03	1.25	11.15	24.61	11.57	2.8	4.73	1.31	8.16	3.1	4.12	3.47	6.49	6.71	3.65	9.42	11.97	3.77	3.12	12.77	9.46	2.27	4.29	3.97	2.75	2.29	4.98	1.1	1.33	1.39	3.18
XLOC_000437	TCONS_00000446	NonCoding	0	0	0	0	0	0	0	0	0	0	1.21	0	0	0	0	0	0	0	0.19	0	0	0	0	0	0	0	0	0	0	0	0	0	0	0	0.51	2.4	0.74	0.13	0.56	0	0	0	0	0	0	0	0
XLOC_000438	TCONS_00000447	NonCoding	0	0	0	0	0	0	0	0	0	0	8.73	0.1	0	0	0	0	0	0	0.16	0	0	0	0	0	0	0	0	0	0	0	0	0	0	0	0	0	0.09	0.11	0	0.22	0	0	0	0	0	0	0
XLOC_000439	TCONS_00000448	NonCoding	0.17	0.49	0.25	0.13	0	0	0	0	0	0	0	1.13	0.97	0	0	0.21	0.97	0.26	0	0	0	0	0	0	0.43	0.4	0	0	0	0	0.47	0.54	0	0.53	0.36	0.33	1.07	0.08	0.48	0.15	0.37	0.16	0	0	0	0	0
XLOC_000440	TCONS_00000449	NonCoding	3.6	3.74	1.58	0.17	0	2.96	0	0.27	1.76	3.16	1.73	1.98	0	0.3	0.56	5.6	4.25	1.1	5.95	14.36	9	9.43	3.68	3.06	5.77	7.23	4.39	4.04	5.4	2.61	6.38	4.88	4.83	0.27	0	1.65	1.21	1.53	0.8	1.86	0.47	0.62	9.41	0.22	0	1.16	7.42
XLOC_000441	TCONS_00000450	NonCoding	0	0	0	0	0	0	0	0	0.35	0	0	0.22	0.35	0	0	0	0.07	0	0	0	0	0	0	0	0.15	0	0	0	0.49	0	0	0.55	0.97	0.43	2.8	0.11	0.6	0.31	0.97	0.6	0	0	0	0	0	0	0
XLOC_000442	TCONS_00000451	NonCoding	0	0.99	1.17	0	0	0	5.84	0	1.22	0	0	0	0	0	0	3.7	0	0	0	7.59	1.19	1.15	0	0	0.99	0	0	0	0	0	0	0	0	0	0	0	0	0	0	0	0	0	0	0	0	0	0
XLOC_000443	TCONS_00000452	NonCoding	0.44	0.67	0	0.09	0	0	0	0.34	0.38	0.01	4.89	2.54	1.15	0.18	0.35	1.32	0.58	0.29	1.06	0	0	0	0	0	0.95	0.75	0	0.29	0	0.28	0.43	0	0	0.62	1.83	0.7	0.7	0.62	2.63	0.35	1.51	3.1	0.57	0.29	0	0.09	0
XLOC_000444	TCONS_00000453	NonCoding	0.41	0.17	0	0	0	0	0	0	0	0	0	0.87	0.51	0.2	0.27	6.36	1.42	0.21	1.83	3.33	0	1.41	0	0	0.35	1.76	0	2.62	1.05	0	1.04	1.19	2.09	0.39	0.18	0.13	0.15	0	0	0	0	0.2	1.08	0	0	0	0
XLOC_000445	TCONS_00000454	NonCoding	0	0	0	0	0	0	0	0	0	0	0	0	0.29	0	0	0	0.14	0.18	0	0	0	0	0	0	0	0	0	0	0	0	0	0	0	0.22	1.29	1.13	0.19	0.16	0.17	0	0	0.34	0	0.09	0	0	0
XLOC_000446	TCONS_00000455	NonCoding	265.8	297.26	139.97	81.23	206.45	452.93	256.93	10.38	94.07	35.14	29.33	652.29	348.71	23.63	43	333.8	229.14	114.12	192.44	237.75	978.08	566.36	251.38	348.94	735.55	790.85	589.79	378.61	344.93	354.55	558.71	137.88	348.61	221.72	312.25	328.53	405.28	57.78	553.32	375.64	259.44	151.97	252.5	43.88	46.99	93.18	107
XLOC_000447	TCONS_00000456	NonCoding	0.88	2.89	0.96	0.45	0	0	1.59	0.31	0.33	0.4	0	1.3	0.6	0.54	0.53	0.8	4.11	0.34	4.74	0.29	0	0.31	0	0	2.42	1.17	1.23	0.58	0.47	0	0	0.53	1.39	1.74	0.98	1.31	1.09	0.44	0.77	0	0.53	0.56	0	0.51	0	0.44	0.29
XLOC_000448	TCONS_00000457	NonCoding	1.37	1.72	1	0.53	0	0	0	1.72	2.8	1.69	0	2.86	0.56	0.64	0.44	0	3.57	0	0	0	0	0	0	0	0.55	0	0	0	0	0	0	0	0	0.43	1.18	0	0	0.57	0	1.13	0	0	0	0	0	0	0
XLOC_000449	TCONS_00000458	NonCoding	5.44	3.65	7.21	2.96	0	0	0	2.75	10.62	1.34	1.46	0.91	0	0	0	5.48	9	1.09	5.43	0	0	1.42	0	0	11.63	3.53	3.91	0	0	0	0	0	0	1.03	2.36	0.35	0.39	3.26	0	2.74	12.1	11.37	2.16	0	0	0.49	0
XLOC_000450	TCONS_00000459	NonCoding	1.97	2.76	0.66	1.18	0	0	0	0.45	0.64	0.23	0.43	3.81	4.3	2.98	2.14	5.27	2.73	0.96	4.04	0	1.61	1.38	0.84	0	2.69	0.39	0.35	1.15	3.77	3.51	0	0.7	2.76	4.6	6.76	5	1.48	1.92	1.42	1.18	1.63	1.72	0.24	0.83	0	1.1	0
XLOC_000451	TCONS_00000460	NonCoding	1.44	1.06	0.54	0.07	0	0	0	0	0	0	0	0	0	0.22	0	0.67	0	0.19	0.35	0	0.36	2.09	3.18	2.94	0.16	0.43	0	0.32	0	0	0.51	0	0	0	0.63	0	0	0.17	0	0	0.3	0.45	1.06	0	0	0	0
XLOC_000452	TCONS_00000461	NonCoding	0	0	0	0	0	0	0	0	0	0	0.22	0	0	0	0	0	0	0	0.21	0	0	0	0	0	0	0	0	0	0	0.29	0	0	0	0	1.86	0	0	0.53	0	0	0	0.08	0	0	0	0.3	0
XLOC_000453	TCONS_00000462	NonCoding	0	0	0	0.07	0	0	0	0	0	0	0	0.15	0	0	0	0	0	0.28	0	0	0	0	0	0	0	0	0	0	0	0	0	0	0	0	0	0	0	0	5.16	1.28	0	0	0	0	0	0	0
XLOC_000454	TCONS_00000463	NonCoding	0.19	0	0	0	0	0	0	0	0.2	0	0	0	0	0	0	25.02	0	0.59	0	0	0	0	0	0	0	0	0.36	0	0	0	0	0	0.49	0	0	0	0.14	0	1.09	0	0	0	0	0	0	0	0
XLOC_000455	TCONS_00000464	NonCoding	1.26	0.2	0.36	0.19	1.17	0	0	0.92	2.56	3.35	0.87	0	0.26	0	0.11	8.37	0.49	0.75	0.61	0	0	1.55	0	0	0	0	0.15	0	0	0	0.45	0	0.23	0	5.8	1.86	0.17	0	2.44	1.55	0.18	0	0	0	0	0.15	0
XLOC_000456	TCONS_00000465	NonCoding	1.65	2.84	1.77	4.85	0.78	1.57	0	1.43	3.95	2.75	1.94	36.9	1.58	1.9	4.05	8.53	14.74	11.4	3.35	0.58	0.96	1.23	4.07	1.56	15.91	6.15	9.38	1.43	0.46	2.5	1.36	9.87	71.93	87.99	3.71	5.3	11.97	1.96	18.37	14.92	5.45	2.03	2.35	0.34	0	0.94	2.01
XLOC_000457	TCONS_00000466	NonCoding	2.76	2.39	1.77	0	1.17	0	1.88	1.23	4.37	2.75	0.87	3.17	5	0.42	1.58	2.39	4.68	0.66	3.76	0.29	1.92	0.31	0	0	5.11	5.78	0.76	2.01	2.3	1.67	2.27	4.16	3.43	4.35	7.72	1.5	1.7	3.42	2.74	2.26	0.88	3.61	1.41	0.34	0	0.8	0.86
XLOC_000458	TCONS_00000467	NonCoding	0.43	0.25	0	0	0	0	0	0	0	0	0	0.26	0.5	0	0.64	0	0	0	0.37	0	0	0.67	0	2.41	18.57	0.84	14.96	12.01	0	3.2	2.83	6.91	0.65	9.22	0.13	0.1	0.54	0.54	0.28	0.55	0.33	0	0	0	0	0	0
XLOC_000459	TCONS_00000468	NonCoding	0.16	0.07	0	0	0	0	0	0	0.17	0	0	0.62	0.07	0.15	0	0	0.19	0	0.1	0	0	0	0	0	0	0	0	0	0	0	0	0	0	0.26	13.15	3.82	0.86	0.52	0.15	0	0.89	0	0	0.34	0	0.37	0
XLOC_000460	TCONS_00000469	Coding	0.79	1.46	0.35	0.38	0	0	0	1.13	2.39	2.16	18.61	0.27	0.2	0.04	0	0.99	1.97	0.99	1.42	0	0	0	0	0	1.02	0	0	0	0	0	0	0	0	0	0.07	0.15	0.11	1.09	0.61	1.13	0.97	0.55	0	0.08	0	0.07	0
XLOC_000461	TCONS_00000470	Coding	4.73	5.63	3.54	2.59	1.56	1.26	0	0.82	2.39	8.65	8.65	10.64	3.56	4.83	2.74	1.59	8.93	8.19	2.44	0	0	0.31	1.57	0.78	3.75	2.7	1.67	2.01	1.38	1.95	0	0	2.29	5.01	3.65	3.97	3.91	3.13	2.43	6.35	5.81	2.35	0.71	1.76	0	3.2	1.15
XLOC_000462	TCONS_00000471	NonCoding	0.53	0.37	0.27	0.5	0	1.11	1.82	0	0.2	0	0	0.18	0.08	0	0.11	1.52	0.53	0.28	0.46	0	1.94	0	0	0	0.56	1.14	0.17	0.35	0.52	0.95	0.73	0	0.99	0.42	0.46	0.76	0	0.17	0.51	0	0.3	0	0	0	0	0	0
XLOC_000463	TCONS_00000472	NonCoding	0.46	0.63	0	0	0	0	0	0	0.09	0	1	0	0	0	0	0.59	0.73	0.31	0.12	0	0	0.35	0	0	0.16	0	0.58	0	0	0	0	0	0	0.06	0.41	0.63	0.35	0.19	0.19	0.21	0	0.27	0	0.1	0	0.08	0
XLOC_000464	TCONS_00000473	NonCoding	1.61	0.92	1.17	0	0	0	0	0	0.82	0	0	0	0	0	0	0	3.27	0.79	0	0	10.95	37.4	6.31	94.39	13.27	33.28	131.78	69.25	18.25	106.72	57.17	33	9.51	1.66	0.43	11.14	1.85	0	0	0	0	0	0	0	0	0	1.64
XLOC_000465	TCONS_00000474	NonCoding	0	0	0	0	0	0	0	0	0	0	0	0.07	0.15	0	0	0	0	0	0	0	0	0	0	0	0	0	0	0	0	0	0	0	0	0.11	0.53	1.6	0.31	0	0.67	0	0	0	0	0	0	0	0
XLOC_000466	TCONS_00000475	NonCoding	592.56	494.86	435.9	176.37	1134.57	1254.27	8450.79	308.19	590.93	318.5	72.64	87.86	153.49	302.23	210.9	54.29	248.36	161.45	166.06	188.87	290.23	108.07	298.14	275.97	73	32.44	76.05	41.35	14.24	44.45	20.78	57.14	42.2	177.43	120.44	110.43	230.7	178.02	172.95	180.12	128.74	176.83	120.16	4439.59	15330.7	2058.92	4907.69
XLOC_000467	TCONS_00000476	NonCoding	11.05	10.2	8.9	1.54	5.36	3	0	3.26	12.67	7.3	3.67	2.57	4.05	1.09	6.26	14.48	6.72	10.18	10.24	2.46	4.72	4.89	0	1.38	4.91	11.42	10.61	3.64	6.81	7.04	10.52	1.65	28.32	9.61	1.17	1.04	2.52	16.73	3.23	9.42	3.73	5.4	3.73	3.39	0.28	3.94	3.34
XLOC_000468	TCONS_00000477	Coding	0.31	0	0.47	0.13	0	0	0	1.43	4.19	0.2	39.08	0.34	0	0	0.05	0.99	0.8	0.17	1.62	0	0.32	0.62	0	0	0.48	0.38	0.3	0.29	0	0	0	0	0	0	0.07	0.05	0.17	2.32	0.46	0.42	0.88	0.86	0	0.08	0	0.65	0
XLOC_000469	TCONS_00000478	NonCoding	0	0	0	0	0	0	0	0	0.28	0	0	0	0.07	0	0	0	0	0	0	0	0	0	0	0	0	0	0	0	0	0	0	0	0	0.06	0.08	1.38	0.13	0	0.17	0.16	0	0.09	0	0	0	0	0
XLOC_000470	TCONS_00000479	NonCoding	3.24	0.54	1.75	0.17	0	0	0	0.38	0	1.46	0	2.24	2.69	1.61	0	1.54	6.57	4.83	0	0	0	1.62	0	0	0.27	2.53	0	0	3.39	1.68	1.55	0	5.09	0	6.2	2.7	3.82	0.67	3.32	3.07	1.19	2.43	1.43	0.23	0	0	0
XLOC_000471	TCONS_00000480	NonCoding	3.65	1.75	3.84	1.22	0	0	0	2.64	6.43	3.86	1.4	0	0.43	0	0.34	1.78	14.53	7.34	16.93	0	0	0	5.61	0	5.15	0	5.64	0	0	0	0	0	0	0	0.45	0.33	1.11	7.61	12.4	21.09	3.32	0.99	0	0.54	0	2.81	6.42
XLOC_000472	TCONS_00000481	NonCoding	0	0.53	0.22	0.16	0	0	0	0	0	0	1.75	0	0	0.01	0	4.12	0.26	0.19	0.16	0	0	0	0	0	0.34	0	0.45	0.35	0	0	0	0	0.61	0.2	0.4	0.36	0.5	0.5	0	0.46	0.48	0.15	0	0	0	0.22	0.33
XLOC_000473	TCONS_00000482	NonCoding	1.56	0.95	0	0.45	0	0	0	0.83	3.36	6.33	0	0.83	1.22	0.7	1.43	4.77	8.07	5.21	14.87	5.55	9.12	1.47	0	0	1.94	0	1.03	0	0	0	0	4.95	4.63	1.24	0.65	1.96	6.59	3.47	3.23	2.46	0	1	0	0.59	0	9.11	0
XLOC_000474	TCONS_00000483	Coding	5.2	2.93	3.5	0	0	0	0	1.25	2.81	1.85	0.93	0	0	0	0	0	9.23	2.38	5.24	0	0	0	0	0	7.95	0	1.75	0.35	0	0	0	0	0	0.06	0	0.07	0	8.79	2.2	2.59	0.23	0	0	0.21	0	0.18	0
XLOC_000475	TCONS_00000484	NonCoding	0	0	0	0	0	0	0	0	0	0	0	1.08	4.26	0	0	0	0.48	0	0	71.16	33.98	3.14	0	3.98	1.05	19.59	2.3	5.85	34.52	21.24	11.53	0	7.5	3.28	0	2.48	0	0	0	0	0	0	0	0	0	0	0
XLOC_000476	TCONS_00000485	NonCoding	2.59	2.24	0.94	0.19	0	0	4.37	0.2	1.15	1.37	3.88	1.81	1.25	0.26	0.52	3.57	3.06	1.65	2.43	4.64	2.86	0.92	0	0	2.99	0.77	0.3	0.29	0	0.28	0.45	0	1.37	4.33	3.36	6.37	4	0.8	1.97	1.83	1.84	1.09	0.47	0.08	0	0.72	0
XLOC_000477	TCONS_00000486	Coding	0.72	1.04	0	0.43	0	0	0	0.59	4.31	1.95	14.71	0.29	0	0	0	0	1.9	0.35	2.57	0	0	0	0	0.78	0.35	0	0.6	0	0.46	0.28	0.45	0	0	0.09	0.24	0	0.14	2.66	1.23	1.26	1.98	0.56	0	0.25	0	0.07	0
XLOC_000478	TCONS_00000487,TCONS_00000488	NonCoding	1.09	4.57	0.57	0.1	0	0	0	0	0.66	12.47	6.71	0.31	8.9	0.62	124.99	108.69	16.4	701.17	337.82	0	0	0.5	0	8.54	2.39	7.02	0.24	0	0	0.85	0	0	0.76	0.26	0.48	1.01	74.52	1.48	49.33	60.96	0	2.78	2.71	0	4.71	17.23	51.39
XLOC_000479	TCONS_00000489	NonCoding	0.86	1.12	1.06	0.25	0	0.52	0	0.1	0.9	0.59	0.43	1	0.46	0.42	1.99	9.2	3.24	2.63	2.73	7.3	0.63	0.92	0	0	6.5	0.56	2.41	0.86	3.21	1.66	1.8	6.08	8.55	3.62	0.89	0.87	2.59	7.73	1.21	2.52	0.61	1.09	0.94	0.5	0	1.88	2.15
XLOC_000480	TCONS_00000490	NonCoding	3.2	4.65	2.71	1.96	0	0	0	1.93	4.22	2.12	1.75	1.18	0.27	0.05	0.64	0.78	11.2	2.56	20.96	0	0	0.41	0	0	13.58	0.5	7.75	0	0.6	0	0	0	0.6	0.55	0.09	0.21	0.31	7.92	3.07	6.64	1.07	2.53	0	0	0	0.78	0
XLOC_000481	TCONS_00000491	NonCoding	4.06	4.54	2.53	0.63	1.34	1.3	3.03	2.04	8.7	4.21	1.23	2.69	0	0	0	0.55	0	0	0	0	7.48	0.85	0	0	0.19	0	0.43	0	0	0	0	0	0	0	0	0	0	0	0	0	1.25	0.78	0.32	0	0	0.21	0
XLOC_000482	TCONS_00000492	NonCoding	2.17	1.44	1.36	0.16	1.37	0.62	2.8	1.87	5.06	5.67	1.56	1.53	1.2	0.51	0.24	0.66	0.39	0.25	0.47	0	0	1.19	0	1.29	1.26	1.11	0.33	0.5	2.34	0.82	0.45	1.29	0	0.64	0.78	1.02	0.36	0.31	0.17	0.15	0.66	0.41	0.35	0.46	3.41	2.33	4.12
XLOC_000483	TCONS_00000493	NonCoding	0.96	0.8	0.95	0	0	0	0	2.45	10.58	9.5	6.05	0	0	0	0	0	0	0	2.83	1.87	0	1.99	0	0	0.27	0	0.59	0.92	0	0	0	0	0	0	0	0	0	0	0	0	0	0.31	0.76	0	0	0	0
XLOC_000484	TCONS_00000494	NonCoding	0.19	0.16	0	0	0	0	0	0	0	0	0	0	0.24	0	0	0	0.08	0.2	0	0	0	0	0	0	0	0	0	0	0	0	0	0	0	0.25	0.76	1.07	0.76	0.18	0.37	0.17	0	0.19	0	0	0	0.53	0
XLOC_000485	TCONS_00000495	NonCoding	0.08	0.33	0	0	0	0	0	0	0.08	0	0.22	0.81	0.66	1.48	1.53	0	1.48	0.08	0.41	0	0	0.31	0	1.04	0.34	0.77	0.3	0.57	0.46	0.83	1.36	1.56	9.84	3.69	14.4	4.08	1.25	0.65	0	0	0.18	0.39	0	0	0	0.29	0
XLOC_000486	TCONS_00000496	NonCoding	0.31	0.07	0.58	0.12	0	0	0	0.3	1.22	0	0	0.13	0.13	1.09	0.05	6.02	0.3	0	0.1	2.88	0.32	0.61	0	0	0.61	0	1.5	0.28	0	0	0	0	0.23	0.1	0.21	1.53	0.55	0.43	1.51	0.14	0.09	0.16	0	1.08	0	0	0
XLOC_000487	TCONS_00000497	NonCoding	3.05	4.48	3.93	0.61	0	0	0	0.55	4.68	1.48	1.62	0.29	0.64	0.12	0.17	4.24	9.57	3.82	8.61	1.86	0.34	1.32	0	0.28	2.05	2.05	1.3	0.92	1.96	1.19	2.42	1.11	8.54	1.36	0.81	1.27	0.73	17.15	4.57	6.96	2.36	1.85	0.5	4.6	0	3.43	0.92
XLOC_000488	TCONS_00000498	NonCoding	2.71	2.17	3.77	6.36	3.47	1.12	4.81	7.08	1.6	0.67	8.48	1.7	1.71	9.7	0.81	0.53	3.7	3.32	2.03	0	1.81	0	2.1	0	8.98	0	2.28	1.03	0	0.5	0	1.86	0.42	2.64	7.22	7.78	14.11	1.55	2.21	4.25	2.04	1.99	0	0	0	2.7	1.06
XLOC_000489	TCONS_00000499	NonCoding	2.64	1.02	1.98	0.41	0.98	1.59	5.95	0.79	1.06	3.04	2.25	0.92	1.02	4.03	3.6	16.45	3.16	2.45	1.57	3.06	12.22	11.76	6.6	1.97	3.07	0.5	3.89	15.62	2.93	3.17	5.65	1.37	5.31	1.72	0.81	3.08	1.59	4.12	1.18	2.19	0.79	2.11	1.01	0.76	2.33	2.15	6.15
XLOC_000490	TCONS_00000500	NonCoding	0.23	0	0	0	0	0	0	0	0	0	0	0.07	0	0	0	0	2.55	462.17	1.1	0	0	0	0	0	4.51	0	3.14	0	0	0	0	0	0	0	0	0.15	0	4.53	2789.67	2031.15	0	0	0	0	0	0.07	0
XLOC_000491	TCONS_00000501	NonCoding	6.39	8.64	7.46	2.74	0.96	0.62	9.92	5.15	24.73	19.61	7.05	24.14	9.36	7.81	33.96	24.96	10.7	10.13	10.34	5.47	7.89	2.75	1.86	1.03	23.96	11.04	14.22	10.5	10.02	9.89	7.62	23.14	38.21	54.8	12.04	16.3	25.21	13.79	13.52	26.19	7.74	11.15	3.03	1.08	0	8.91	6.25
XLOC_000492	TCONS_00000502	NonCoding	0.18	0	0	0.14	0	0	0	0	0	0	0	0.31	0	0	0	0	0.21	0	0	0	0	0	0	0	0.31	0.43	0.17	0	0	0	0.51	0	0	0.12	1.02	0.29	0	0.33	0.17	0	0.1	0	0	0	0	0	0
XLOC_000493	TCONS_00000503	Coding	0	0.54	1.66	0.22	0	0	0	0.48	0.39	0.23	0	0.16	0	0	0	2.52	0	0	0	0	0	0	0	0	0	0	0.71	0.33	0	0	0	0	0.26	0	1.61	0	0.07	19.18	0	0	0.21	0	0	0	0	0	0
XLOC_000494	TCONS_00000504	NonCoding	32.19	19.43	20.13	6.99	11.52	7.05	2.75	4.91	7.84	4.45	38.1	16.55	16.49	5.61	2.31	0.92	14.72	1.88	21.58	23.21	21.41	7.23	4.48	9.51	1.82	4.44	1.31	2.25	5.2	0	1.8	0.65	3.59	9.35	2.83	3.04	2.57	9.85	4.82	5.71	16.49	36.89	14.56	2.64	3.43	3.83	0
XLOC_000495	TCONS_00000505	NonCoding	12.19	10.19	8.18	1.06	1.24	0.8	0	1.86	4.4	3.88	1.68	1.1	0.42	0.22	0.07	3.15	21.82	4.7	28.55	5.16	3.2	3.57	4.77	1.32	8.24	5.24	5.47	0.88	1.67	1.34	1.35	1.87	1.51	1.1	0.79	1.56	1.53	5.64	2.9	3.45	1.71	2.09	1.68	0.85	1.67	1.42	0.54
XLOC_000496	TCONS_00000506	NonCoding	0	0	0	0	0	0	0	0	0	0	0	0	0	0	0	0	0	0	0	0	0	0	0	0	0	0	0	0	0	0	0	0	0	0	0	0	0	0	0	0	0	0	0	0	0	0	0
XLOC_000497	TCONS_00000507	NonCoding	0	0.48	0	0	0	0	0	0	0	0	0	0	0	0	0	19.24	0.85	0.53	0	0	0	0	0	0	0.47	0	0	0	0	0	0	0	0	0.36	0	0	0	0	1.04	0.95	0	0	0	0	0	0	0
XLOC_000498	TCONS_00000508	NonCoding	0	0.09	0	0	0	0	0	0	0.23	0	0	0	0	0	0	0	0	0	0.28	0	0	0	0	0	0	0	0	0	0	0	0.6	0	0	0.21	0	0	0	0	0.21	0	0.12	0	0	0	0	0	0
XLOC_000499	TCONS_00000509	NonCoding	0	0.08	0	0	0.45	0	0	0	0	0	0.4	0	0	0	0.37	0.21	1.18	0	0.13	0	2.79	0.09	0	0	5.15	0.89	0.18	0	0	0.5	0.37	0.61	13.03	45.46	1573.29	14.72	1.65	0	0	0.16	0.1	0	0	0	0	0	0.3
XLOC_000500	TCONS_00000510	NonCoding	0	0	0	0.09	0	0	0	0	0	0	0.59	0.27	0.09	0	0	0	0.08	0.34	0	0	0	0	0	0	0.09	0	0	0	0	0	0	0	0	0.48	2.15	0.14	0.92	0	0.21	0	0	0.21	0	0	0	0.2	0
XLOC_000501	TCONS_00000511	Coding	4.96	1.96	2.21	0.75	0.38	0	0	0.91	2.03	1.35	3.83	1.52	0.78	0.22	7.77	2.74	0.79	5.94	0.6	0.57	0	11.86	5.56	0	3.55	3.03	2.68	7.64	4.08	1.92	2.23	2.05	1.13	1.64	1.76	2.69	6.57	0.64	12.27	10.13	0.95	0.69	0	0.99	1.04	5.65	0
XLOC_000502	TCONS_00000512	NonCoding	0	0	0.15	0	0	0	0	0	0	0.25	8.36	0.17	0.16	0	0	0.24	0.31	0	0	0	0	0	0	0	0	1.88	0	0.35	0	0	0	0.64	0	0	0.69	0.2	0.28	0.09	0.57	0.17	0	0	0.79	0	0	0.36	0
XLOC_000503	TCONS_00000513	NonCoding	0.09	0	0	0.07	0	0	0	0	0	0	0	0.16	0.31	0	0	0	0.22	0.19	0.48	0	0	0.34	0	0	0.08	0	0.15	0.61	1.66	0	0	0	0	0.01	0	0.13	0	0	0.18	0	0	0	0	0	0	0	0
XLOC_000504	TCONS_00000514	NonCoding	0	0	0	0	0	0	0	0	0.65	0.58	0.21	0	0	0.08	0	0	0.18	0.16	0	0	0	0	0	0	0	0	0	0	0	0	0	0	0	0.55	1.3	2.71	1.06	0.07	0.75	0.7	0	0	0	0	0	0.22	0
XLOC_000505	TCONS_00000515	NonCoding	0	0	0	0.16	0	0	0	0	0	0	0	0.42	0.16	0	0	0	0	0	0	0	0	0	0	0	0	0	0	0	0	0.16	0.55	0	0	0.13	0.17	2.06	0	0.27	0.19	0	0.33	0	0	0	0	0	0
XLOC_000506	TCONS_00000516	Coding	9.3	8.73	15.74	0.76	0.64	6.18	0	23.52	39.34	18.04	11.97	0.23	0.68	0.07	0.09	3.89	23.37	11.42	28.44	2.85	0	4.54	0	0	4.34	0	3.39	1.87	0	1.36	2.22	1.7	0	0	0.36	0.71	0.39	2.87	11	8.01	0.45	3.78	1.15	0.58	0	0.13	0.94
XLOC_000507	TCONS_00000517	NonCoding	0.29	0.1	0	0	0	0	0	0.58	0.37	0	0	0	0	0	0	0.22	0.07	0.19	0	0	0	0	0	0	0	0	0	0	0	0	0	0	0	0.58	0.3	2.98	0.24	0.08	0.59	0.26	0.38	0.18	0	0.28	0	0	0
XLOC_000508	TCONS_00000518	NonCoding	0	0.14	0	0	0	0	0	0	0	0	0.47	0	0	0	0	0	0.27	0.18	0	0	0	0	0	0	0.3	0	0	0.31	0.5	0	0	0.56	0	0.71	2.32	0.5	0.12	0.79	2.31	3.67	0	0	0	0	0	0	0
XLOC_000509	TCONS_00000519	NonCoding	0.16	0.4	0.12	0	0	0	0	0	0.08	0	0.44	0.81	0.33	0.04	0	1	0.62	0.08	0.61	2.34	0.32	0	0	0	0.27	0.39	0.46	0	0	0	0	0	0.23	0.25	2.22	1.77	0.17	0.22	1.07	0.14	0.18	0.08	0	0.17	0	0	0
XLOC_000510	TCONS_00000520	NonCoding	0.32	1.48	0.36	0.06	0	0	0.95	0.21	0.5	0.2	0.43	0.2	0.27	0.57	0.32	11.8	0.81	0.33	0.82	0.41	0.64	0.62	0	0	0.98	0.32	0.15	0.29	0.46	0.28	0.46	5.79	1.36	1.9	2.31	1.3	4.09	0.58	0.15	1	0.17	0.32	1.66	0.6	0.27	0.37	0
XLOC_000511	TCONS_00000521	NonCoding	1.95	1.55	0.92	12.2	5.93	3.99	0	0.66	2.14	0.26	0	32.41	53.64	0.44	2.53	7.05	0.56	4.4	1.71	0.37	5.26	65.71	9.14	6.28	2.21	2.44	8.04	4.36	1.17	1.06	0	0	0.29	0.13	0	0	0.07	0	9.26	6.75	6.15	2.84	9.25	0.54	0	0.38	0.73
XLOC_000512	TCONS_00000522	NonCoding	0.16	0	0.12	0.13	0	0	0	0	0	0	0.22	0.27	0.27	0	0	0	0.06	0	0	0	0	0	0	0	0	0	0	0	0	0	0	0	0	0.62	0.14	1.31	0.23	0.07	0	0	0	0	0	0	0	0	0
XLOC_000513	TCONS_00000523	NonCoding	5.36	2.35	1.39	0.18	0	0	0	0.3	0	1.16	0.63	10.88	0.77	0.22	0.15	1.01	5.21	0.24	1.49	0	0	0	0	0	1.19	0.97	0	0	1.17	0	0	0	0	1.04	1.83	0.91	0.67	0.21	1.32	0	1.28	2.28	0.6	0	0	0.21	0
XLOC_000514	TCONS_00000524	Coding	0.16	0.26	0	0.19	0	0	0	0	0.24	0.19	1.28	3.18	0	0	0.36	0.78	0.12	0	0	0	0	0	0	0	8.91	13.27	3.13	0.57	12.7	2.19	1.34	3.07	24.55	23.98	0.81	0.36	0.17	5.58	0.15	0.55	1.21	0	0.23	0	0	0	0
XLOC_000515	TCONS_00000525	NonCoding	0.32	0	0.12	0	0.96	6.64	0	0	0.08	0	0.58	1.83	2.43	1.94	3.53	49.55	0.73	0.37	0.5	0.58	0	0.61	0.8	4.37	0.5	0.76	0.14	0.29	0.48	1.1	0.95	0	0.6	0	0.29	0.19	0.19	0.37	0.76	0.72	0.8	1	1.03	0.41	4.34	0.81	12.86
XLOC_000516	TCONS_00000526	NonCoding	5.46	0	0	0	0	0	0	0	0	0	12.87	0	0	0	0	0	7.72	0	0	0	0	0	0	0	0	0	0	0	0	0	0	0	0	0	0	0	0	2.36	5.4	4.07	3.16	0	0	0	0	0	0
XLOC_000517	TCONS_00000527	NonCoding	1.95	7.85	7.5	0.92	7.21	0	0	6.46	9.26	28.95	13.67	3.62	0	0	0.26	13.97	24.33	6.75	33.42	14	8.27	4.57	0	0	14.33	0	13.61	0	0	7.19	5.03	3.85	3.38	3.72	0.34	0.75	1.11	11.28	7.24	6.68	7.14	3.01	3.49	2.84	0	2.12	1.06
XLOC_000518	TCONS_00000528	NonCoding	3.35	2.81	0	8.39	0	0	0	0	2.25	0	0	5.51	5.42	0	0	0	4.03	0	0	0	0	8.25	0	0	0.87	0	0	0	0	0	0	0	0	0.7	0.96	0	0	0	0	0	18.94	3.02	0	0	0	0	0
XLOC_000519	TCONS_00000529	NonCoding	0.31	0	0.58	0	0	0	0	0.1	0	0.19	0	3.7	41.28	252.28	13.13	0.39	15.1	0.16	0.3	0	0.63	2.43	1.54	1.03	27.62	1.14	182.51	3.67	0.91	4.92	1.34	0	0.22	0.3	0	0.66	0.17	709.76	0.45	5.54	0.95	0.23	0	41.48	1.82	3.21	0
XLOC_000520	TCONS_00000530	NonCoding	1.89	1.97	1.62	2.16	0	0	0	0.47	1.79	1.57	0	0.15	0.3	0.13	0.42	0.45	9	3.4	14.05	0	0	0	0	0	1.17	0	0.87	0	0	0	0	0	0	1.16	0.39	0.29	0.45	4.9	3.65	2.42	1.41	0.36	0	0.96	0	2	0
XLOC_000521	TCONS_00000531	NonCoding	0.78	0.2	0.23	0.06	0	0	0	0	0.08	0	1.29	1.07	0.91	0	0	0.2	0.79	0	0	0	0	0.92	0	0	0.07	0	0	0.29	0	0	0	0	0	0	0.14	4.6	0.06	0.22	1.21	0	0.79	0.23	0.23	0	0	0.29	0
XLOC_000522	TCONS_00000532	NonCoding	0	0	0	0	18.66	0	0	0	0	0	0	6.59	13.51	7.19	0	2.38	28.48	11.86	41.08	0	19.09	3.69	0	15.61	15.18	0	19.29	3.43	5.51	0	0	0	2.73	0	22.77	0	6.03	94.52	0	0	11.82	11.36	8.45	6.7	3.16	0	0
XLOC_000523	TCONS_00000533	NonCoding	1.28	0.94	0.24	0.06	0	0	0	0.1	1.34	1.39	9.46	0.34	0.4	0.12	0.43	0.2	1.13	0.34	1.34	2.06	0	0.63	0	0	0.41	0.78	0.15	0	0	0	0	0	0	0.05	0.35	0.73	0.52	1.05	0.46	0.71	0.98	0.71	0	1.11	0	1.03	0.29
XLOC_000524	TCONS_00000534	NonCoding	2.7	4.6	1.73	3.52	0	0	0	1.3	2.42	2.31	1.27	9.02	8.24	1.93	3.14	4.67	10.83	1.62	8.74	2	1.25	3.93	0	1.02	6.59	5.28	3.56	1.69	2.71	2.99	1.77	2.55	4.26	9.29	12.79	24.61	9.4	2.35	4.91	4	3.36	3.98	2.77	3.7	0	2.92	1.69
XLOC_000525	TCONS_00000535	NonCoding	0.88	0.81	0.6	0.32	0	0.71	0	0.1	0.69	0.2	2.4	19.13	22.02	0.19	0.26	1.44	3.7	12.93	1.65	0.33	1.29	2.38	5.07	4.59	1.73	0.81	4.88	5.61	0.93	4.96	2.8	0.52	0.46	0.92	2.23	1.42	2.48	8.84	6.19	18.35	3.29	4.95	2.58	0.51	0	1.92	0
XLOC_000526	TCONS_00000536	Coding	21.4	13.31	7.83	6.46	12.98	9.62	11.94	8.97	20.37	17.12	3.84	3.63	7.73	2.16	3.54	10.05	28.46	12.47	34.36	38.1	10.97	17.64	4.44	3.7	21.34	5.66	8.54	7.13	5.32	6.93	2.83	4.11	11.91	33.57	11.58	13.15	20.97	4.11	15.56	8.65	8.78	10.95	7.26	5.63	5.12	43.36	48.96
XLOC_000527	TCONS_00000537	NonCoding	0.26	0.8	0.13	0	0	0	0	0	0.09	0	1.19	0.22	0.29	0	0	0.22	0.48	0.18	0.11	0	0	0.34	0	0	0.6	0	0.17	0	0	0.3	0	0	0.5	0.28	1.37	1.54	0.62	0.24	0.5	0	0.58	0.09	0	0	0	0.48	0
XLOC_000528	TCONS_00000538	NonCoding	1.01	0.78	0.35	0.93	1.15	0	0	0	0.49	0.19	0.85	1.46	0	0.07	0.1	0.98	0.36	0	0.2	0	0	0	0	0	0.67	0	0	0	0	0.82	0.45	1.02	0	0.95	0.75	0.56	1.73	0.07	0.9	0.14	1.82	0.39	0.46	0.33	0	0.72	2.26
XLOC_000529	TCONS_00000539	NonCoding	17.04	6.42	18.79	3.75	46.77	101.73	99.44	7.67	8.54	11.07	13.12	4.17	9.61	1.04	7.25	37.62	7.24	22.64	6.84	22.25	69.21	41.99	281.38	162.15	24.93	24.78	15.66	36.08	4.62	16.4	37.57	84.58	32.08	10.81	9.07	11.61	7.57	8.65	12.95	11.97	2.48	4.83	47.29	3.87	35.67	6.8	56.11
XLOC_000530	TCONS_00000540	NonCoding	0.8	1.34	0.24	0.38	0.2	0	0	0	0.58	0.2	1.1	2.05	0.67	0	0.05	0.2	1.31	0	0.51	0	3.23	0.63	0	1.06	1.66	1.17	0.15	0	0	0.84	0.46	0	0.23	0.51	0.28	0.78	0.8	0	0.92	0	1.78	0	0	0.09	0	0	0
XLOC_000531	TCONS_00000541	NonCoding	0.54	0.71	0.46	0.12	0	0	0	0	0.16	0	1.27	0.79	0.71	0	0	0	11.65	0.24	13.09	37.57	3.43	0.3	0	0	1.2	0	0.3	1.12	0	0.27	0	0	0	0	0.6	0.1	0.06	0.07	0.45	0	0.17	0.23	0.23	0	0	0.57	0
XLOC_000532	TCONS_00000542	NonCoding	0	0	0	0.06	0	0	0	0	0	0	0.84	0	0	0	0	0.19	0.36	0.08	0.69	0	0	0	0	0	0	0	0	0	0	0	0	0	0	0	1.88	1.21	1.49	0	1.04	0.14	0	0	0	0	0	0	0
XLOC_000533	TCONS_00000543	NonCoding	0	0	0	0.12	0	0	0	0	0.32	0.38	0	0.13	0.58	0	0	0.19	1.02	0	0	0	0	0	0	0	0	0	0.3	0	0	0.27	0	0	0	0	0.4	5.54	0.28	0.07	1.19	0.41	1.2	0.31	0	0	0	0.07	0
XLOC_000534	TCONS_00000544	NonCoding	7.08	7.96	4.58	0	0	10.26	0	0	3.81	0	11	5.21	1.71	0.49	0.66	6.47	10.3	8.45	10.23	11.01	0	5.83	0	0	16.35	14.96	9.92	0.35	3	1.81	14.74	13.54	14.83	9.88	5.96	2.65	8.87	30.64	12.74	14.27	6.35	9.49	6.13	2.09	0	0.92	0
XLOC_000535	TCONS_00000545	NonCoding	0.98	0.21	0.73	0.2	5.22	0	1.86	0	0.26	0	0	1.26	1.33	0.06	0.16	0.3	0.57	0.26	0.16	7.36	8.54	2.75	18.18	6.98	0.95	25.74	0	20.05	19.16	14.03	18.18	9.27	8.5	0.71	0.86	0.8	0.88	0.22	0.47	0.65	0.55	0.49	9.1	0.13	0.79	0.11	0
XLOC_000536	TCONS_00000546	NonCoding	0	0.09	0	0	0	0	0	0	0	0	2.87	0.44	0	0	0.23	0	0	0.23	0.23	0.96	0	0	0	0	0	0	0	0	0	0	0	0	0	0	0.37	0.06	1.39	0.08	0.8	0	0.1	0.12	0	0.09	0	0.11	0
XLOC_000537	TCONS_00000547	NonCoding	0	0	0	0.07	0	0	0	0.23	0.09	0	0.24	0.38	0.52	0	0	0	0	0	0.11	0	0	0	0	0	0	0	0	0	0	0	0	0	0	0	0.54	0	0.51	0.49	1.87	0	0.2	0.09	0	0	0	0.16	0
XLOC_000538	TCONS_00000548	Coding	2.44	2.54	2.14	0	3.1	0.67	2.66	0.44	0.97	1.05	0.46	2.08	1.19	0.04	0.22	1.26	3.08	0	7.15	25.31	11.51	3.93	6.32	3.32	1.38	2.45	0	1.22	0.98	0.29	0	0	0.48	0.11	0.95	0.55	0	0	0.49	0	0.66	0.67	2.5	0.09	0	1.71	0.91
XLOC_000539	TCONS_00000549	NonCoding	0	0.09	0	0	0	0	0	0	0	0	1.13	0.44	0.17	0	0.07	0	0	0.11	0.4	0	0	1.18	0	0	5.77	0.98	4.53	1.1	3.52	3.89	2.31	3.97	0.87	0.92	0	0.13	0.07	0.38	0	0.37	0	0	0	0	0	0	0
XLOC_000540	TCONS_00000550	NonCoding	0	0	0.09	3.15	0	0	0	0	0.18	0	0	0.24	0	0	0	0	0.24	0.16	0.15	0.29	11.8	0	0	0	2.43	2.53	0	0	0	0	0	0	0	0	0	0.15	0	0	0	0	15.92	0.44	0	0	0	0	0
XLOC_000541	TCONS_00000551	NonCoding	2.73	4.57	7.82	0	0	0	0	3.3	5.45	0	17.52	5.55	3.29	2.49	0.85	34.55	13.52	5.09	11.29	2.11	0	4.47	0	0	1.03	27.87	0	12.48	16.67	8.05	13.12	18.83	18.22	5.92	10.49	17.75	18.99	19.7	4.56	2.08	3.98	3.61	5.12	0	3.83	2.34	0
XLOC_000542	TCONS_00000552	NonCoding	1.7	2	0.76	0.41	1.53	2.47	0	0	0.18	0	0.46	0	0	0	0	0	0	0	0	0	0	0	0	5.12	0	0	0	0	0	0	0	0	0.45	0.11	0	0	0	0.15	0.32	0	2.25	0.5	3.48	0	0	0.94	0
XLOC_000543	TCONS_00000553	NonCoding	1.87	1.94	2.47	0.26	0	0	0	0.57	1.38	0.27	0.3	0.09	0.09	0.21	0	2.95	2.48	1.04	4.53	0	0	0.42	0	0	6.16	0.52	1.26	0.39	0	0	0	0	0.31	0.14	0	0	0.08	5.65	0.85	2.35	0.24	0.44	0.32	0	0	0.3	0
XLOC_000544	TCONS_00000554	NonCoding	0.95	0.95	0.39	0.14	0.85	1.72	0	0.79	1.81	1.51	0.24	0.44	4.84	3.3	2.37	15.38	1.96	1.63	3.01	1.59	0	1.68	0	1.71	0.52	0	0.83	2.19	0.5	0.61	1.97	3.4	1.25	1.28	0.83	0.57	1.43	8.22	2.84	3.71	2.61	1.72	2.57	0.65	2.02	0.64	1.88
XLOC_000545	TCONS_00000555	NonCoding	4.87	5.19	2.87	1.95	2.77	1.38	1.03	1.02	3.54	0.65	4.53	7.73	6.39	2.05	1.74	2.83	19.21	2.83	16.25	5.42	1.05	4.73	1.37	0	4.66	2.11	3.01	1.88	2.01	1.22	2.48	1.14	2.25	5.86	7.15	13.03	5.74	5.69	4.03	3.11	4.07	4.32	0.77	2.69	0	2.57	0.94
XLOC_000546	TCONS_00000556	NonCoding	0	0	0	0	0	0	0	0	0	0	0	0.98	0	0	0	0	0.67	0	0	0	0	0	0	0	0	0	0	0	0	0	0	0	0	0	0.25	1.49	0	0	0	0	0.16	0	0	0	0	0	0
XLOC_000547	TCONS_00000557	NonCoding	5.12	10.19	1.78	0.55	23.13	30.53	4.23	0	0.54	0	0	0.35	1.6	1.17	0.69	0.33	1.08	0.46	0	0	0	21.72	6.76	33.65	7.8	1.54	17.53	11.06	5.15	27.86	14.02	103.97	20.9	13.1	0.36	0.4	2.24	53.92	4.78	8.85	0.46	1.75	7.1	0.44	0.87	0.92	3.11
XLOC_000548	TCONS_00000558	NonCoding	4.06	7.02	4.36	8.28	0	0	7.63	1.39	4.96	4.96	1.47	8.31	6.2	10.67	3.12	5.61	10.94	5.87	6.32	4.25	1.55	3.61	6.11	0.51	14.36	7.5	11.48	6.71	9.86	6.49	6.62	6.58	6.68	12.53	16.13	15.03	7.42	7.07	8.72	6.44	7.44	3.58	0.92	2.78	0	4.24	3.64
XLOC_000549	TCONS_00000559	Coding	0	0	0	0	0	0	0	0	0	0	0	0	0	0	0	1.79	0	0	0	0	0	0	0	0	0	0	0	0	0	0	0	0	0	0	0	0	0	0.08	0	0	0	0	0	0	0	0	0
XLOC_000550	TCONS_00000560	NonCoding	0	0.08	0	0	0	0	0	0	0.1	0	0	0.24	0.15	0	0	0	0	0	0	0	0	0.36	0	0	0	0	0	0	0	0	0	0	0.26	0.59	2.59	0.12	0.66	0.17	0.54	0.5	0	0	0	0	0	0.34	0
XLOC_000551	TCONS_00000561	NonCoding	1.46	2.25	1.61	1.04	2.09	3.99	1.22	0.1	0.56	4.96	9.46	2.03	0.51	0.48	1.64	0.39	11.3	1.05	21.52	79.4	3.42	4.81	0.92	2.8	2.98	0.37	0.74	2.24	1.79	1.62	0.88	3.55	4.68	2.11	0.54	0.6	0.55	14.7	1.92	4.38	2.82	0.99	2.55	0.65	0.26	3.53	2.8
XLOC_000552	TCONS_00000562	NonCoding	1.48	1.91	0.59	2.05	0	0	0	0.26	1.75	0.74	2.97	7.57	3.78	1	0.46	1.46	5.3	1.76	2.16	0	0	1.13	2.3	0.64	2.21	0.47	1.51	0.7	0.56	0.68	0	0	0.28	2.09	2.41	1.03	1.34	6.52	1.9	1.05	1.98	2.93	0.29	0.21	0	1.36	0
XLOC_000553	TCONS_00000563	NonCoding	13.61	10.46	4.38	1.2	0.5	0	0.92	0.93	3.31	0.29	5.86	8.98	36.58	1.91	0.15	5.59	3.03	1.44	1.46	0	3.1	3.43	2.44	3.55	1.81	4.42	2.51	3.35	0.9	1.62	2.2	0.33	0.85	1.35	4.91	1.37	0.86	1.25	1.59	2.05	4.36	10.01	3.68	0.22	0	0.62	1.4
XLOC_000554	TCONS_00000564	NonCoding	0.54	0.32	0.11	0	0	0	0	0.1	1.04	0.19	0.21	0	0	0	0.1	0.19	0.12	0.32	0.2	0	0	0.3	0	1.27	0	0	0	0	0	0	0	0.51	8.68	5.06	0.47	0.75	3.46	0	0	0	0.09	0.08	0	0	0	0	0
XLOC_000555	TCONS_00000565	NonCoding	0	0	0	0	0	1.71	0	0.45	0.18	0.21	2.12	0.37	0	0.29	0.11	0	0.07	0	0.11	0	0	0	0	0	0	0	0	0	0	0	0	0	0	0.11	1.13	0.28	1.23	0	1.49	1.08	0	0	0	0	0	0	0
XLOC_000556	TCONS_00000566	NonCoding	2.15	2.38	1.31	53.19	0	0	0.76	10.87	19.55	16.77	10.69	5.33	2.44	0.09	0.33	11.81	12.16	1.02	3.77	0	1.94	0	0	0	8.07	3.27	1.31	0.35	0	0.34	0	0	0.55	0.13	0.51	0.19	0.14	0	3.76	10.96	9.67	0.68	0.57	0.31	0	0.27	0
XLOC_000557	TCONS_00000567	NonCoding	10.51	10.26	2.48	1.27	6.17	79.83	22.32	4.15	0	4.22	4.41	2.81	1.39	0	4.25	39.31	8.44	4.74	46.46	48.37	58.09	21.99	44.66	20.65	39.65	63.94	16.21	31.8	36.42	26.37	21.5	20.57	28.94	7.52	2.97	5.34	7.25	1.26	2.81	10.19	4.92	1.49	11.18	0	8.36	0	0
XLOC_000558	TCONS_00000568	NonCoding	5.09	6.99	3.42	1.45	0	0	0	0	0.95	0	0	0	0	0	0	2.47	8.41	3.27	14.51	0	0	1.28	0	0	5.37	1.6	0	0	0	0	0	2.16	1.9	0	0	0	0.66	6.02	4.26	4.72	1.48	1.77	2.93	0	0	0	0
XLOC_000559	TCONS_00000569	NonCoding	0	0.21	0	0	0	0	0	0	0.36	0	1.05	0.07	0	0	0	0	0	0	0	0	0	0.33	0	0	0	0	0	0	0	0	0	0	0	0.05	0.07	0.06	0	0.16	0	0	0.1	0	0	0.09	0	0.24	0
XLOC_000560	TCONS_00000570	NonCoding	0.14	1.67	0.34	0	0	0.92	0	0.2	0.64	0.38	1.05	1.44	0	0	0.29	0	0.67	0	0.33	0	0.62	0.29	0	0	0.22	0.75	0.17	0	0	0.54	0	0.51	0.22	1.92	0	1.69	2.03	0.83	0	0.27	0.86	0.15	0	0.08	0	0.49	0
XLOC_000561	TCONS_00000571	NonCoding	0	0	0	0	0	0	0	0	0	0	11.78	0	0.15	0	0	0	0	0	0.23	0	0	0	0	0	0	0	0	0	0	0	0	0	0	0	0.31	0	0	0.33	0	0	0	0.18	0	0	0	0	0
XLOC_000562	TCONS_00000572	NonCoding	0	0.57	0	0	0	0	0	0	0	0	0	1.74	0.28	0	0	0	0.26	0	0	0	0	0	0	0	0	0	0	0	0.91	0	0	0	0	0	0	0	0	0	0	0	1.7	0.17	0.46	0	0	0	0
XLOC_000563	TCONS_00000573	NonCoding	0	0.07	0	0	0	0	0	0	0	0	0	0.62	0.34	0	0	0	0.38	0.93	0	0	0	0	0	0	0.14	0.39	0.16	0	0	0	0	0	0.23	0.57	3.46	0.69	0.46	0.52	0.62	0	0	0.08	0	0.34	0	0	0
XLOC_000564	TCONS_00000574	NonCoding	0	0	0.34	0	0	0.92	0	0	0	0	1.05	5.6	18.4	1.58	0	0.19	1.49	2.08	0.2	0	1.86	3.9	5.11	9.12	13.68	14.57	30.06	56.7	42.88	49	37.8	35.82	29.38	11.69	0.13	0.1	7.23	87.74	4.86	20.14	0.77	1.74	3.66	0.24	2.05	0.07	0
XLOC_000565	TCONS_00000575	NonCoding	2.46	2.75	1.2	5.65	0	0	0	0	5.01	2.02	2.17	0.68	0.67	0	0	19.52	13.3	0.8	21.12	1.68	3.69	0	0	0	9.18	2.22	1.42	0	2.66	0	0	3	0	0.52	1.42	0.52	0.58	4.72	1.45	5.33	3.38	2.28	0	0.83	0	1.45	0
XLOC_000566	TCONS_00000576	NonCoding	2.35	1.66	1.26	0.45	0.69	3.32	0	0.12	1.57	0.7	1.29	2.24	0.94	0.27	0.88	4.19	3.95	0.88	3.5	2.39	1.87	2.89	0.37	0.92	5.99	2.7	2.34	1.01	4.31	1.63	3.18	3.05	3.21	2.29	1.89	0.74	1.55	1.21	1.81	0.33	1.57	1.02	1.1	0.1	0	1.47	1.01
XLOC_000567	TCONS_00000577	Coding	1.83	0.8	1.07	0.44	0	0	0	0	0.08	0.59	14.81	2.64	1.19	0.19	0.11	1.8	1.67	0.5	1.13	0	1.29	0.31	0	0.79	0.75	0.39	0.31	0.58	1.39	0.56	0	1.05	0	0.41	0.55	0.73	1.25	0.66	1.23	1.42	1.59	0.71	0	0.08	0	0.44	0
XLOC_000568	TCONS_00000578	NonCoding	7.16	4.31	4.39	0.64	1.95	0.9	0	0.21	1.47	0	0.32	7.71	8.7	0.73	0.7	5.03	5.7	1.59	5.41	7.34	2.17	4.44	0	2.98	9.19	3.61	1.99	5.11	4.47	2.25	1.69	2.89	0.74	6.7	4.44	5.4	2.44	4.76	2.03	1.99	2.07	3.25	2.03	0.87	0	0.76	2.05
XLOC_000569	TCONS_00000579	NonCoding	1.9	2.13	1.41	0.5	0	0	0	0.41	2.62	0	6	1.87	0.26	0	0.63	2.08	2.81	0.32	1.85	0	0	0.99	0	0	3.4	1.23	0	0.92	0	0	2.89	0	0	3.03	3.85	4.08	0.9	1.83	10.53	1.64	1.72	0.61	1.31	0	0	2.3	1.83
XLOC_000570	TCONS_00000580	NonCoding	0.46	0.19	0.34	21.26	1.09	1.77	0	1.04	0.24	0	0.31	9	0	0	0	0	1.61	0	0.59	4.08	41.16	0.87	0	0	10.47	3.24	0.88	0	0	0.39	0	0	0	0	0	0	0	0	0.22	0	11.35	0	0.33	0	0	0	0
XLOC_000571	TCONS_00000581	NonCoding	1.45	2.82	0.46	0.79	0.19	0.31	0	0.3	1.59	0	0	3.26	3.76	0.96	3.21	6.17	3.27	2.72	2.85	0.28	3.1	0.9	0	0	3.36	1.12	1.61	0	1.79	0.54	2.64	0	2.44	4.11	3.2	5.39	5.04	1.06	7.36	3.27	3.41	1.06	1.6	0.33	0	0.99	0.56
XLOC_000572	TCONS_00000582	Coding	21.09	33.78	21.77	14.02	8.5	5.19	7.29	8.89	29.34	14.23	8.35	65.66	50.26	17.1	28.57	116.46	67.44	19.18	65.06	12.97	26.59	39.18	3.64	2.28	51.58	73.8	13.76	40.32	45.92	32.81	36.85	44.82	67.54	84.47	39.37	49.16	43.38	37.71	35.4	29.69	33.74	32.93	20.31	12.74	6.66	22.9	10.29
XLOC_000573	TCONS_00000583	NonCoding	0	0	0	0	0	0	0	0	0	0	0	0	0	0	0	0	0	0	0	4.12	24.88	0	0	0	0	2.93	0	0	0	0	0	0	0	0	0	1.01	0	0	0	0	0	0	1.55	0	0	0	0
XLOC_000574	TCONS_00000584	Coding	0	0	0	0	0	0	0	0	0	0	0.22	0	0	0	0	0.81	0	0	0	0	0	0	0	0	0	0	0	0	0	0	0	0	0	0	0	0.26	0	0	0	0	0	0	0	0	0	0	0
XLOC_000575	TCONS_00000585	NonCoding	2.93	7.09	1.87	2.25	1.45	0	2.91	0.21	0.17	0	1.29	0.68	1.6	0.37	0.82	4.97	5.14	5.58	5.69	1.08	2.37	3.35	0	0	2.15	6.55	0.51	2.59	0	1.57	3.13	1.39	3.45	2.31	2.49	6.41	4.88	1.7	1.46	2.15	0.88	1.34	1.35	0.64	0	0.44	0
XLOC_000576	TCONS_00000586	NonCoding	2.47	3.24	1.15	0.49	0.38	0	0	0.2	0.48	1.34	0.21	17.31	1.67	0.19	0.36	2.14	6.44	0.65	2.58	2	0	1.21	0	0	2.33	2.26	0.74	1.41	0.45	0.27	0.44	0	0.22	0.35	2.36	2.02	0.5	1.21	0	0.14	5.25	2.53	0.69	0	0	0.21	0
XLOC_000577	TCONS_00000587	NonCoding	0	0.84	0.74	0	0	0	0	2.53	6.69	4.94	1.34	1.68	0.41	0	0	0.87	0	0	0.63	0	1.39	0	0	4.55	0.83	0	0	1.25	0	0	0	0	0	0	0	0	0	0	0	0	0.53	2.86	2.05	0	0	0	0
XLOC_000578	TCONS_00000588	NonCoding	0.1	0.17	0	0	0	0	0	0	0.21	0	0	1.36	0.08	0	0	0.25	0.08	0	0	0	0	0.76	0	0	0	0	0	0	0	0	0	0	0	0.06	0.17	0.06	0.07	0	0.38	0	0.33	0	0	0	0	0	0
XLOC_000579	TCONS_00000589	NonCoding	0.06	0	0.45	0	0	0	0	0	0	0.44	0.55	7.04	9.06	0.22	0.24	1.75	0.47	0.18	0	3.56	1.47	0.94	0	0	0.52	0.55	0	0.18	2.55	0.93	1.52	0.58	1.6	3.78	0	0.07	0	0.71	0	0.27	1.9	2.18	0	0.44	0	2.09	0.64
XLOC_000580	TCONS_00000590	NonCoding	0.08	0.14	0	0.06	0	0	0	0	0	0	0	0.41	0.34	0.08	0.16	0.2	0.19	0	0	0.89	0	0	0	0	0	0	0	0	0	0.28	0	0	0	0.05	1.97	0.32	0.35	0	0.47	0	0.18	0.08	0	0	0	0	0
XLOC_000581	TCONS_00000591	NonCoding	0.17	0.07	0	0.2	0	4.97	6.59	0.22	0.52	0.21	0.91	0	0	0	0	0.42	0.06	0.09	0	0	0	0	0	0	0	0.4	0	0	0.97	0.29	0	0	0	0	0	0	0.12	0.08	0	0.15	0.09	0.17	0.74	0	0	0	0
XLOC_000582	TCONS_00000592	NonCoding	3.35	1.07	1.31	0.19	5.12	4.14	9.18	1.45	2.75	2.98	1.31	5.58	3.66	1.31	3.67	17.87	3.92	0.92	4.93	28.24	8.71	6.86	11.09	4.22	4.82	17.89	2.91	8.99	12.09	6.73	10.53	14.71	11.78	4.4	1.46	2.45	1.49	1.69	1.54	1.14	1.16	3.09	13.09	0.85	2.4	1.03	5.22
XLOC_000583	TCONS_00000593	Coding	0.31	0.13	0.12	0.06	0	0	0.31	0	0.33	0.19	3.65	0.67	0.26	0	0.1	5.13	0.37	0.08	0.3	0	0	0	0	0	0	0	0	0	0	0.55	0	0	0	0	0.89	0.41	0.06	0	1.36	0.14	0.35	0.23	0	0	0	0.14	0
XLOC_000584	TCONS_00000594	NonCoding	0.76	1.15	0.91	1.34	0.57	0	0	0	0	0	0	0.72	0	0	0	0	0.36	0.4	0	0	1.86	0	0	0	2.24	14.54	0.44	0	4.9	2.15	0	0	0	0.05	0	0	0	0.21	4.7	0.82	3.48	0	0	0	0	0	0
XLOC_000585	TCONS_00000595	NonCoding	0	0	0	0	0	0	0	0	0	0	0	0	0	0	0	1.86	0	0	0	0	0	0	0	0	0	0	0	0	0	0	0	0	2.14	0	0	0	0	0	0	0	0	0	0	0	0	0	8.05
XLOC_000586	TCONS_00000596	NonCoding	0	0.14	0	0	0	0	0	0	0	0	0.44	0	0	0	0	0	0	0	0	0	0	0	0	0	0	0	0	0	0	0	0	0	0	0	0	0	0	0	0	0	0	0	0	0	0	0	0
XLOC_000587	TCONS_00000597	Coding	0.31	0.13	0	0.12	0	0	0	0.2	0	0.39	9.02	0.07	0	0	0	0.2	0.79	0.25	2.51	0.58	0	0	0	0	0.2	0	0.6	0	0	0	0	0	0	0	0	0	0.11	0.86	0	0.14	0.78	0	0	0.08	0	0.14	0
XLOC_000588	TCONS_00000598	Coding	0	0	0	0	0	0	0	0	0	0	0	0	0	0	0	0	0	7.03	0	0	0	0	0	0	0	0	0.15	0	0	0	0	0	0	0	0	0	0	0	20.15	0.29	0	0	0	0	0	0	0
XLOC_000589	TCONS_00000599	NonCoding	0.46	0.9	0.92	0.12	0	0	0	0.2	0.32	0.59	1.68	0	0	0.08	1.02	8.96	1.31	0.15	2.36	1.98	0	1.3	2.26	0	0.8	0.69	1.75	0	0	0	0	0	0.51	1.31	1.07	1.4	1.21	0.98	0.29	0	0	0	1.28	0.16	0	0.28	0
XLOC_000590	TCONS_00000600	NonCoding	0.22	0	0	0	0	0	0	0	0.31	1.68	0.21	0	0	0	0	0	0	0	0	0	0	0	0	0	0	0	0	0	0	0	0	0	0	0	0	0	0	0	0	0	0	0	0	0	0	0.07	0
XLOC_000591	TCONS_00000601	NonCoding	0	0	0	0	0	0	0	0	0	0	0	0.17	0	0	0	0	0	0	0.78	0	0	0	0	0	0	0	0	0	0	0	0	0	0	1.1	0	0.13	0.36	0	0	0	0	0	0	0	0	0	0
XLOC_000592	TCONS_00000602	NonCoding	0.91	1.34	1.02	0.24	0	0	0	0.49	0.71	0.19	0.83	2.78	2.84	0.58	0.86	0.57	5.37	0.87	4.78	1.12	0	1.19	0	0	2.03	0	1.45	0.28	0	0	0.44	0.5	1.54	9.51	1.78	1.88	4.07	2.16	2.04	3.79	2.45	0.98	0	0.56	0	1.95	0
XLOC_000593	TCONS_00000603	NonCoding	1.51	1.65	0.91	1.33	0.56	3.64	1.81	0.59	1.74	0.75	0.83	2.58	3.22	2.52	0.91	3.45	2.66	1.51	1.95	1.12	0.61	0.89	0	1.01	2.75	1.48	0.87	1.66	2.66	1.6	0.87	0.5	2.2	2.14	0.93	0.74	1.09	1.88	4.53	7.31	2.11	1.2	1.82	0.81	0	0.91	0
XLOC_000594	TCONS_00000604	NonCoding	0	0	0	0	0	0	0	0	0	0	0	1.99	0.87	0	0	0	0	0	0	0	0	0	0	0	0	0	0	0	0	0	0	0	0	0.22	0.08	0.06	0.06	0	0.33	0.15	0.29	0.17	0	0	0	0	0
XLOC_000595	TCONS_00000605	NonCoding	0.93	0.87	0.47	0.41	0	0.4	0	0.13	2.28	0.78	2.28	7.44	3.12	0.2	0.69	2.29	0.97	1.41	1.47	0	2.46	0.4	0	0	0.89	0	1.19	0.37	0	0	0	0	0.29	2	0.09	0.41	0.52	2	4.59	5.18	4.27	2.57	0.3	0.22	0	0.48	1.47
XLOC_000596	TCONS_00000606	NonCoding	0.16	0.26	0.23	0	0	0	0	0	0.25	0	0	1.94	0.2	0	0	0	0.06	0	0.3	0	0	0	0	0	0.34	0	0	0	0	0	0	0	0	0.15	0.41	0.26	0.62	0.22	0.3	0	0.44	0.16	0	0	0	0.07	0
XLOC_000597	TCONS_00000607	Coding	4.08	1.85	1.49	0.26	0	0.85	0.85	1.57	12.43	10.99	3.93	1.03	0.18	0.27	0.44	2.15	4.89	4.62	4.68	1.18	1.3	1.25	0	1.77	2.09	1.04	1.48	0.39	0.62	1.13	0	0.7	3.4	3.11	0.67	1.01	3.01	28.64	12.08	18.66	1.59	1.53	0.64	5.51	0	3.76	3.11
XLOC_000598	TCONS_00000608	NonCoding	0	0	0	0	0	0	0	0	0	0	0	1.04	1.02	0.39	0.13	8.9	0	0	0	1.24	0	0	0	0	0	2.63	0.38	1.31	0	1.26	0	1.18	2.08	0.26	1.06	0	0	0	0	0	0	1.4	27.34	0	1.2	0	0
XLOC_000599	TCONS_00000609	NonCoding	3.08	3.07	1.81	0.36	0.75	2.14	0	0.89	0.78	0.38	0.21	1.94	0.63	0.04	0.1	2.45	3.47	3.1	2.05	0.56	3.73	1.1	0	0.6	2.03	0.75	1.89	0.59	1	1.28	0	0	0.44	1.18	1.85	2.24	3.71	1.76	2.76	4.2	1.63	0.83	0.47	0	0	0.52	0
XLOC_000600	TCONS_00000610	NonCoding	1.82	0.96	1.7	0.73	0.94	1.52	1.51	2.26	2.22	1.7	0.83	2.52	1.52	0.44	0.71	1.53	7.34	0.32	4.59	15.45	0.92	2.38	0	0	7.01	1.49	1.31	1.11	0.89	0.27	0.87	2.01	0.88	1.07	1.72	3.27	3.21	0.91	0.29	1.49	1.02	1.73	0.68	0.4	0	0.56	0
XLOC_000601	TCONS_00000611	NonCoding	0	0.12	0.3	0.09	0.46	0	0	0	0	0	0	0	0	0	0.24	1.21	0	0	0	0	2.26	0.76	0	0	0.07	0	0	0	0	0	0	0.71	1.63	0.15	0.11	0	0.02	0.15	0	0	0.12	0.1	0	0.11	0	0	1.3
XLOC_000602	TCONS_00000612	NonCoding	4.54	1.63	2.86	0	1.99	0	0	0.81	4.65	3.2	0	5.96	4.79	13.72	0	1.01	3.39	1.29	4.02	1.48	16.26	37.73	6.39	33.22	17.93	33.31	65.56	57.01	56.25	79.19	73.81	2.65	3.49	0	0	7.87	3.67	21.86	3.51	1.08	1.36	0	3.6	1.32	0	0	0
XLOC_000603	TCONS_00000613	NonCoding	2.96	5.04	1.28	0	0	0.94	0	0.1	2.52	0.97	0.64	25.4	20.74	0.04	5.72	11.6	2.37	2.37	0.5	0	0	0.61	0	0	23.15	0.76	0.9	0.28	0	0.27	0	0	0	0	21.98	0.66	0.5	0.07	0	0.7	5.82	6.74	0.47	0.08	0	1.44	0
XLOC_000604	TCONS_00000614	Coding	10.04	6.43	8.21	2.41	13.59	9.9	13.54	4.61	10.49	10.01	2.12	11.94	6.83	16.49	13.87	57.74	19.47	7.05	15.63	7.14	5.01	10	0.31	8.2	29.37	7.93	18.7	7.61	17.17	11.18	10.22	9.19	16.83	24.47	14.91	20.26	20.51	47.09	8.49	14.51	10	10.14	10.17	6.01	6.74	14.4	22.26
XLOC_000605	TCONS_00000615	NonCoding	1.2	0.95	1.24	0.44	0	0	0	0.66	1.25	2.46	1.51	1.25	1.02	0.19	2.24	10.37	4.36	1.72	5.07	0	0	0	0	0	3.27	0	1.04	0.83	6.69	0.81	0	0	2.49	4.9	2.35	4.1	3.96	2.22	2.06	4.1	1.82	0.59	0	0	0	1.88	0
XLOC_000606	TCONS_00000616	NonCoding	0	0.14	0	0	0	0	0	0	0	0	0.46	0	0.07	0	0	0	0	0.18	0	0	0	0	0	0	0	0	0	0	0	0	0	0	0	0.43	0.89	0.44	1.03	0	0.16	0	0	0	0	0	0	0	0
XLOC_000607	TCONS_00000617	NonCoding	1.59	1.9	1.13	4.17	0.56	0	1.21	1.37	1.58	1.88	1.24	1.93	1.07	0.62	1.36	1.34	7.37	0.95	8.18	7.84	0.31	2.67	2.71	1.51	5.61	5.55	1.02	4.69	7.08	3.74	3.48	5	5.93	2.57	1.32	4.4	3.41	0.77	1.46	0.81	2.36	0.6	1.36	1.29	0	0.28	0.83
XLOC_000608	TCONS_00000618	NonCoding	0.51	0.76	0	0.21	0.3	3.91	16.51	2.5	2.95	2.24	1.41	0	0	0	0	0.31	0.1	0	0	1.8	0.49	1.43	0	0	0	0	0	0	0	0.86	0	0	1.06	0	0	0	0	0.24	0	0	0.14	0.89	4.38	0.14	0	0	0
XLOC_000609	TCONS_00000619	NonCoding	1.06	1.08	0.57	0.24	0	0	0	0.39	0.4	0.19	0	3.62	2.27	0.88	1.26	0.19	2.54	0.32	5.07	0	0.61	0	0	0	0.78	0.37	0.29	0	0	0.53	0.44	0	1.1	5.44	3.37	1.93	2.44	1.19	1.9	0.81	1.01	2.03	0	0.4	0	0.7	0
XLOC_000610	TCONS_00000620	NonCoding	0	0	0	0	0	0	0	0	0	0	0	0	21.53	0	0	0	0	0	0	0	0	0	0	0	0	0	0	0	0	0	0	0	0	0	0	0	0	7.32	0	0	0	0	0	0	0	0	0
XLOC_000611	TCONS_00000621	NonCoding	1.84	1.37	1.99	0.08	1.97	4.78	0	7.28	4.26	2.8	2.8	1.22	7.32	0.34	0.2	2.51	6.52	1.92	4.07	3.68	0	2.73	5.15	14.18	2.29	1.95	1.56	7.62	1.16	5.26	2.86	3.94	0.87	0.39	0.62	6.87	1.32	0.28	4.52	2.18	0	1.62	2.08	0.54	0	0.28	0
XLOC_000612	TCONS_00000622	NonCoding	0	0	0	0	0	0	0	0	0	0	0	0.13	0.13	0	0	0	0	0	0	0	0	0	0	0	0	0	0	0	0	0	0	0	0	0.7	1.97	5.08	0.95	0	0	0	0.09	0.08	0	0	0	0	0
XLOC_000613	TCONS_00000623	NonCoding	0.28	0	0	0	0	0	0	0	0	0	4.59	0.12	0	0	0	0	0.11	0	0	0	0	0	0	0	0	0	0	0	0	0.92	0	0	0	0	0.12	0.09	0	0.13	0	0	0	0	0	0	0	0	0
XLOC_000614	TCONS_00000624	NonCoding	0.28	0.35	0.21	1.88	0	0	0	0	0.58	0	0	0	0	0	0	0	6.36	5.21	0.53	0	0	0	0	0	10.13	0	7.67	0	0.76	0	0.75	0	0	0.71	0.24	0.82	1.39	13.05	3.72	2.95	0	0.14	0	0	0	0.13	0
XLOC_000615	TCONS_00000625	NonCoding	4.51	5.44	3.49	5.12	0.93	0	0	0.59	1.96	3.75	0.62	6.23	1.82	6.6	3.67	7.26	15.68	3.47	18.9	12.55	1.83	1.46	3	1.5	6.24	4.79	2.31	2.08	2.21	0.54	4.15	2.49	4.6	8.88	11.94	10.1	4.1	4.72	3.14	1.75	3.27	2.69	2.71	3.77	0.51	9.16	1.37
XLOC_000616	TCONS_00000626	NonCoding	2.41	2.65	1.28	0.9	3.17	3.02	0	0	0.16	0	0	0.19	0	0	0.25	0	0	0	0	0	0	2.37	0	0	0.13	0	0	0	0	0	0	0	0	0	0	0	0	0	0	0	3.95	2.69	1.11	0	0	0.28	0.56
XLOC_000617	TCONS_00000627,TCONS_00000628	NonCoding	0.4	0.37	1.83	0	0	0	0	0.66	1.27	1.85	2.54	113.48	12.36	48	38.85	72.04	41.3	33.46	15.5	54.9	454.25	4.54	9.22	26.85	47.52	268.59	0.59	4.92	6.76	0	0	1.27	0	0.29	1.47	6.36	4.54	1.37	9.77	5.17	8.84	0.61	5.19	6.11	37.54	8.27	33.05
XLOC_000618	TCONS_00000629	NonCoding	0.54	0	0	0	0	0	0	0	0	0	0	0	0	0.26	0	3.65	0.41	0	0	6.68	5.86	2.84	0	2.4	0	7.07	0	0	0	0	0	0	0	0	0.47	0.35	0	0.93	0	0	0.58	0	0	0	0	0	0
XLOC_000619	TCONS_00000630	NonCoding	0.14	0	1.07	0	0	0	0	0	0	0.36	0	10.28	17.95	0.07	0	1.02	1.23	12.28	0.55	0	2.17	0	4.27	3.11	0	0	2.19	1.96	0	0.47	0	0	0	0	0	0.56	2.26	0	6.05	2.8	1.11	3.83	4.81	0	0	0	0
XLOC_000620	TCONS_00000631	NonCoding	0	0	0	0	0	0	0	0.15	0	0	0	0	0	0	0	0	0.09	0	0	0	0	0	0	0	0	0	0	0	0	0	0	0	0	0.3	0.2	0.15	0.08	0	0	33.8	0	0.23	0	0	0	0	0
XLOC_000621	TCONS_00000632	NonCoding	0.17	0.07	0	0	0	0	0	0	0.09	0	0.94	0	0.07	0	0	0	0	0	0.22	0	0	0	0	0	0	0	0.16	0	0	0	0	0	0	0.33	2.69	0.45	0.37	0	0.16	0	0.38	0.25	0.25	0	0	0	0
XLOC_000622	TCONS_00000633	NonCoding	0	0	0	0	0	0	0	0	0	0	0.49	0.53	0.89	1.93	0	0.22	0.21	0	0	0	0	1.03	0	1.16	0.92	0	3.41	0.32	0.51	4.34	1.01	0	0	0	0	0.12	0	5.4	0	0	0	0	0	0.47	1.18	0	0
XLOC_000623	TCONS_00000634	NonCoding	27.85	41.94	22.7	6.01	14.54	18.99	2.7	3.21	3.53	5.8	5.97	3.72	4.89	6.51	0.25	1.14	9.08	1.26	12.58	3.06	5.49	12.1	5.4	6.49	3.89	4.78	6.78	4.12	0.44	9.82	1.73	1.49	0	0.53	1.05	0.25	0.16	14.54	10.43	4.03	10.98	18.21	7.43	19.75	6.06	12.12	6.04
XLOC_000624	TCONS_00000635	Coding	3.53	4.35	3.37	0.36	0	1.21	0	0.97	5.02	2.81	5.56	31.72	47.17	17.83	26.72	57.95	7.67	33.08	13.74	0.83	0	2.95	0	0.75	1.49	3.68	2.16	1.1	0.44	0.53	1.3	0.5	0.66	1.11	1.18	2.21	9.96	16.2	14.48	6.71	8.71	16.49	3.83	5.6	2.02	8.86	1.92
XLOC_000625	TCONS_00000636	NonCoding	0.19	0	0	0	0	0	0	0	0	0	0	0.16	2.02	0	0.12	0.23	0.36	0.49	0	0	0	0.36	0	0	0.24	0.89	0.53	0	1.6	0.32	0	0	0	0	0	0	0.13	0	0.18	0.5	0.1	0	0.27	0	0	0	0
XLOC_000626	TCONS_00000637	NonCoding	0	0.48	0	1.07	0	0	0	0.29	1.75	0	0	17.33	0	0	0.22	0.54	2.87	0.42	0.14	0	0	0.84	0	0	1.59	3.06	1.5	0	6.3	3.04	0	0	0	0.72	6.53	14.22	5.91	5.05	2.15	0.81	7.7	0	0	0.24	0	0.1	0
XLOC_000627	TCONS_00000638	NonCoding	0.48	0.67	0	0	0	0	0	0	0	0	0	0	0.2	0	0	0	0.56	0.33	0.1	0	0	0	0	0	0	0	0	0	0	0	0	0	0	0.15	2.3	0.1	0.23	0.15	0.77	0	0.18	0.24	0	0.25	0	0.22	0
XLOC_000628	TCONS_00000639,TCONS_00000640	NonCoding	0.84	0.09	0.95	0.64	0	0	0	3.22	4.3	1.89	0.29	0.45	3.25	1.97	2.66	25.55	31.88	5.76	61.28	0	0	0	0	0	4.71	11.24	0.4	3.36	0	9.74	5.93	6.08	22.71	11.17	13.06	5.32	3.98	9.71	4.58	6.8	5.18	1.55	2.75	0.11	0	0.68	0
XLOC_000629	TCONS_00000641	NonCoding	0.57	0	0	0	0	0	0	0.71	0	0	0	0	0	0	0	0	0	0	1.42	0	3.01	0	0	0	0	0	0	0	0	0	0	0	0	0	0	0	0	0	0	0	0	0	0	0	0	0	0
XLOC_000630	TCONS_00000642	NonCoding	0	0	0	0.24	0	0	0	0	0	0	0	0.26	0	0	0	0	0.24	0	0	0	0	0	0	0	0.39	0	0.29	0	0	0	0	0	0	0.49	0.53	1.59	0.87	0.14	0.29	0	0.17	0	0	0.65	0	0	0
XLOC_000631	TCONS_00000643	Coding	0.15	0	0	0	0	0	0	0	0	0	0	0.7	0.38	0	0.1	1.52	0	0	0	0	0	0.59	0	0	0.32	0	0	0.27	0	0.27	0	0	0	0.14	0.26	0	0.11	0.21	0.43	0.13	0.17	0.22	0	0.32	0	0	0
XLOC_000632	TCONS_00000644	NonCoding	1.74	1.07	2.2	0	8.54	8.43	1.52	1.52	2.7	2.35	1.71	0.67	0.53	0.32	0.82	10.38	2.76	0.44	2.35	9.2	5.74	4.51	4.58	4.13	2.1	4.35	0.75	3.84	3.36	2.7	0.55	2.47	2.22	0.65	0.51	0.86	0.35	1.03	1.23	2.09	0.49	1.04	5.16	0.16	0.32	0.12	3.14
XLOC_000633	TCONS_00000645	NonCoding	0.11	0	0	0.03	0	0.4	0.47	0	0.25	0	3.89	0	0	0	0	0.65	0.06	0.15	0.18	0	0	0	0	0	1.04	2.99	0.76	1.19	0.51	0	1.07	0	0	0	0.59	8.57	3.36	0.06	0	0.3	0	0	0	0	0	0.54	0
XLOC_000634	TCONS_00000646	NonCoding	1.88	0.13	1.02	0.12	1.5	0	0	0.59	1.42	1.13	0.41	85.65	71.27	0.11	0.15	82	1.18	0.08	0.68	1.4	22.36	26.07	2.41	8.01	1.63	6.28	12.6	8.26	1.77	5.33	0	0	0	0	0.13	0.05	0	0.28	0.29	0.13	17.75	23.98	24.19	0.08	0	0.07	0
XLOC_000635	TCONS_00000647	Coding	0.91	1.46	0.11	0.36	0	0	0	0	1.26	0.57	3.32	2.58	1.64	0.44	0.15	1.15	2.07	0.24	0.68	0	1.84	1.19	0	0	0.39	0	0.44	0.83	0.89	0.8	0.87	0	1.76	0	1.78	1.14	0.38	1.05	1.02	0	1.18	0.38	0.68	0.16	0	1.05	0.55
XLOC_000636	TCONS_00000648	NonCoding	0.08	0.9	0	0	0	0	0	0.43	0.6	0.41	0.9	0.28	0.14	0.04	0.05	0	0.39	0.43	0	0	0	0	0	0	0.07	0	0	0	0	0	0	0	0	0.37	1.22	0.43	0.59	0.23	3.02	0.29	0.37	0.49	0	0.18	0	0.46	0
XLOC_000637	TCONS_00000649	NonCoding	0.15	0.13	0	11.47	0.37	0	2.38	0	2.57	0.93	0	0.25	0.81	0.32	14.6	0	17.35	0.31	16.64	9.13	1.21	1.17	0	1.74	23.86	3.66	3.73	0.27	4.38	3.96	0	0	0.43	2.97	0.13	0.1	0	0.34	5.47	0.4	11.33	2.37	0.45	1.35	0	6.81	2.18
XLOC_000638	TCONS_00000650	NonCoding	0	0	0	0	0	0	0	0	0	0	0	0.06	0	0	0	0.19	0	0	0	0	0	0	0	0	0	0	0	0	0	0	0	0	0	0	0	0	0	0	0	0	0.08	0	0	0	0	0	0
XLOC_000639	TCONS_00000651	NonCoding	0	0	0	0	0	0	0	0	0	0	0	0	0	0	0	0	0	0	0	0	0	0	0	0	0	0	0	2.75	0	0	1.26	0	0.64	0	0	0	0	0	0	0	0	0	0	0	0	0	0.34
XLOC_000640	TCONS_00000652	NonCoding	0.23	0.26	0.23	0.43	0	0	0	0.99	0.56	0.57	3.54	0.71	0.32	0	0	0	0.24	0.48	0.2	0	0	0	0	0	0	0	0	0	0	0	0	0	0	0.1	0.8	0.15	1.85	0.49	2.2	0.41	1.27	0.45	0	0.65	0	0	0
XLOC_000641	TCONS_00000653	NonCoding	49.87	37.11	11.26	5.08	68.71	106.71	14.06	19.69	16.57	37.52	25.49	176.75	166.6	7.26	156.33	85.49	27	11.19	13.88	52.66	94.78	509.51	91.44	452.29	408.52	89.29	1028.42	97.74	159.54	90.01	76.5	175.9	95.28	92.16	28.75	70.48	39.93	27.79	488.73	131.77	103.58	155.95	129.27	23.33	17.53	304.89	314.17
XLOC_000642	TCONS_00000654	NonCoding	0	0.25	0	0.06	0	0	0	0.1	0	0	0.41	0.45	0.13	0.07	0	0	2.06	0	3.5	3.36	0.61	0	0	0	0.85	0.74	0	0	0	0	0.44	1.5	0.22	0.68	0.59	0.59	0.43	0.14	0.44	0.27	0.25	0.23	0	0	0	0.07	0
XLOC_000643	TCONS_00000655	NonCoding	0	0	0.12	0.06	0	0	0	0	0	0	0	0.27	0.13	0	0	0	0.12	0	0.21	0	0	0	0	0	0.14	0	0	0	0	0	0	0	0	0.46	0.14	2.82	0	0	0	0	0	0	0	0	0	0	0
XLOC_000644	TCONS_00000656	NonCoding	0	0	0	0	0	0	0	0.19	1.02	0.75	0.62	0.38	0	0	0.1	0.19	0.06	0	0	0	0	0	0	0	0	0	0	0.27	0	0	0	0	0.66	7.37	2.94	0.05	0.07	0.35	0.98	0.6	0	0	0	0	0	0.07	0
XLOC_000645	TCONS_00000657	NonCoding	3.68	3.09	0.97	0.17	0	3.77	0	1.12	2.03	0.54	1.77	0	0	0	0	2.85	5.02	0.45	5.81	6.27	3.05	6.65	0.75	1.87	1.66	0.92	0	0	0	0	2.17	1.24	0.55	0	0	0	0	0.98	0.82	1.14	0	0	1.13	0	1.26	0.59	0.69
XLOC_000646	TCONS_00000658	NonCoding	0	0.13	0	0.06	0	0	0	0	0.24	0	0	0.13	0.06	0	0	0	0	0	0.1	0	0	0	0	0	0	0	0	0	0	0	0	0	0	0.29	5.69	1.8	0.33	0	0	0.41	0	0	0	0	0	0	0
XLOC_000647	TCONS_00000659	NonCoding	0	0	0	0	0	0	0	0	0	0	0.47	0	0	0	0	0	0	0	0	0	0	0	0	0	0	0	0	0	0	0	0	0	0	0	0	0	0	0.16	0	0	0	0	0	0	0	0	0
XLOC_000648	TCONS_00000660	NonCoding	0.22	0.31	0.22	0	0	0	0	0	0.82	0.92	2.58	2.7	0.28	0.34	2.45	0.74	2.04	1.26	1.7	0	0	0.61	0	0	3.46	1.75	1.72	0	0	0.26	1.14	0.33	0.44	9.1	0	15.93	8.15	0.87	1.91	2.19	0.4	0.47	0	1.64	0	8.87	0
XLOC_000649	TCONS_00000661	NonCoding	9.21	3.01	6.04	0.24	0.38	0.92	0	0.4	1.35	0.76	0	80.67	215.36	44.29	23.69	1.35	34.28	67.51	20.41	1.69	5.87	6.28	16.1	3.79	1.71	1.86	7.02	7.79	1.78	5.11	1.32	4.53	16.39	76.47	124.17	91.14	13.71	5.69	15.57	11.58	6.8	32.24	13.69	2.11	1.28	5.55	1.67
XLOC_000650	TCONS_00000662	NonCoding	0.23	0.1	0	0.19	0	0	2.23	0	0	0	0	0	0	0	0	0.28	0.55	0.12	0.15	5.81	6.82	2.2	0	0	0.1	3.84	0	0.41	0	1.98	1.29	5.19	1.3	0.07	0.31	0.15	0	0	0.45	0.83	0.13	0	0.67	0.5	0	0.11	0
XLOC_000651	TCONS_00000663	NonCoding	0	0	0	0	0	0	0	0	0	0	0	0.25	0.74	0	0	6.08	0	0	0	0	0	1.89	0	0	0	0	0	0	0	0	0	0	0	0	0.26	0	0	0	0	0	0	0.29	0	0	0	0	0
XLOC_000652	TCONS_00000664	Coding	1.34	2.02	0.86	0.54	1.4	0	0.37	0.12	0.4	0	0.26	1.97	0.96	0.55	1.22	6.18	3.97	1.91	2.84	0.35	0	1.11	0	0	1.41	1.38	1.1	0.69	2.2	0.66	1.08	2.49	6.84	5.36	3.35	2.2	1.52	1.32	1.11	0.86	0.86	0.38	1.41	0.82	0	1.15	0
XLOC_000653	TCONS_00000665	NonCoding	0.04	0	0	0.05	0	0	0	0	0.25	0.25	5.42	0.35	0.23	0.04	0	0	0.33	0.05	0.4	0	0	0	0	0	0.11	0	0	0	0.2	0.9	0	0	0	0.08	0.23	0.17	0.37	1.34	0.37	0.17	0.29	0.11	0.24	0	0	0.13	0
XLOC_000654	TCONS_00000666	NonCoding	0.15	0.12	0	0.06	0	0	0	0	0	0.18	0	9.82	1.11	0	0	0.17	0	0	0	0.55	0	0	0	0	0	0	0	0	0	0	0	0	0	0	3.63	1.45	0	0	0.29	0	0.66	0.15	0	0.16	0	0	0
XLOC_000655	TCONS_00000667	Coding	23.99	14.89	21.9	13.67	11.99	5.81	15.41	21.02	45.08	28.5	15.63	48.57	61.97	39.94	36.83	114.03	31.73	198.85	147.99	1.79	13.74	22.14	10.92	13.37	94.08	20.5	200.68	37.64	29.24	48.94	52.9	14.91	17.8	38.93	3.9	53.52	95.72	81.03	118.4	39.47	16.59	33.65	13.52	95.17	28.16	85.86	37.06
XLOC_000656	TCONS_00000668	NonCoding	2.01	1.75	1.56	1.96	2.4	2.39	1.78	1.16	5.36	3.89	0.82	7.11	12.96	7.2	18.31	38.21	19.84	14.12	7.38	3.03	0	16.09	13.96	20.27	138.01	27.33	183.28	187.61	24.41	62.6	262.55	69.93	178.86	176.76	888.01	80.45	66.33	108.95	9.18	14.36	3.24	6.43	6.47	1.27	0	7.54	2.99
XLOC_000657	TCONS_00000669	NonCoding	22.44	19.73	11.46	6.13	4.62	5.38	3.56	2.31	16.07	11.85	5.5	20.3	47.45	9.31	4.96	2.26	19.78	29.4	30.55	2.48	14.51	20.18	6.83	8.65	25.75	14.58	29.57	46.22	31.39	5.26	36.04	4.92	7.15	21.25	4.28	8.9	23.99	26.05	15.34	26.45	14.35	30	6.92	5.15	1	2.06	0
XLOC_000658	TCONS_00000670	NonCoding	2.24	3.29	1.65	0	7.29	2.95	0	6.37	1.73	5.53	7.49	0.47	0.92	0	0	4.65	10.11	2.81	9.78	77.58	0	5.77	20.53	9.76	1.38	1.8	1.01	0	2.15	1.3	2.12	0	0	0	0	1.44	0	0.96	4.09	8.46	0.59	1.6	2.2	0	0	1.51	0
XLOC_000659	TCONS_00000671	NonCoding	0	0	0	0	0	0	0	0	0	0	37.49	0	0	0	0	0	0	0	0	0	0	0	0	0	0	0	0	0	0	0	0	0	0	0	0	0	0	0	0	0	0	0	0	0	0	0	0
XLOC_000660	TCONS_00000672	NonCoding	5.42	3.87	2.34	2.45	2.22	2.09	6.23	0.96	3.88	2.22	0.41	13.26	10.23	5.28	7.57	6.21	8.29	5.09	9.29	10.99	9.68	5.26	0	2.47	18.5	4.62	6.71	3.53	4.25	3.42	3	5.04	11.73	33.74	17.71	22.35	84.47	6.46	8.92	6.78	4.48	7.98	2.19	2.05	0.75	3.02	3.31
XLOC_000661	TCONS_00000673	NonCoding	0	0.14	0	0.13	0	0	0	0.11	0	0	1.12	0.28	0	0.04	0	0	0.38	0.34	0	0	0	0	0	0	0	0	0	0	0	0	0	0	0	0.53	10.1	2.52	0.59	0.23	0	0	0.82	0.16	0	0.61	0	0.23	0
XLOC_000662	TCONS_00000674	NonCoding	1.51	1.08	1.5	0.12	0	0	1.43	0.75	0.66	0.31	0	3.85	1.26	0.3	0.67	9.74	2.3	0.53	0.34	2.81	3.99	3.25	0	0	2.69	3.17	0.75	0.67	5.73	2.24	1.64	0.08	3.03	1.35	1.72	1.69	0.99	1.47	0.72	1	0.44	0.75	2.14	0.8	0.8	0.12	0
XLOC_000663	TCONS_00000675	NonCoding	0.89	0.37	0	12.56	0	0	0	4.53	0	0	1.2	6.01	0	0	0	0	2.37	0	0	0	86.62	1.25	0	0	14.81	9.35	0.81	0	3.73	0	0	0	0	0.57	0	0	0	0	0	0	9.07	0.43	1.91	0.46	0	0.4	0
XLOC_000664	TCONS_00000676	NonCoding	2.52	3.09	2.72	1.2	0	0	8.44	1.84	6.32	4.09	0.68	6.51	0.72	0.35	1.1	21.29	13.58	4.09	8.81	0	0.89	0	0	6.29	4.33	1.25	3.08	0	0	0.98	0	4.2	3.08	2.25	1.37	2.72	3.7	4.59	4.03	11.47	6.53	2.8	1.9	0.26	0	1.37	0
XLOC_000665	TCONS_00000677	NonCoding	0	0.21	0	0	0	0	0	0	0	0	0.23	0.14	0	0.04	0	0	0.32	0.35	0.85	0	0	0	0	0	0.14	0	0	0	0	0	0	0	0	0.05	0.07	0.27	3.5	0	0	0	0	0.16	0	0	0	0	0
XLOC_000666	TCONS_00000678	Coding	4.54	2.86	0.31	0.25	0	0	3.6	660.97	630.45	205.78	38.19	0	0.17	0.05	0	1.01	1.69	0.32	0.8	1.49	2.44	0.79	0	0	0.53	0.98	0	0.73	0	0	0	0	0.29	0.33	0	0.2	0.15	0.19	0	0.18	0	0.51	0	0.22	0	0.48	0.37
XLOC_000667	TCONS_00000679	NonCoding	0.28	0.08	0.16	0.07	0	0	2.22	0	0.73	0	1.28	0.33	0.08	0.55	0.14	0	0	0.23	0.4	0	0	0	0	0	0.75	0	0	0	0	0	0	0	0	4.57	0.89	0.02	0.21	0.18	0.16	0.18	0.52	0.89	0	0	0	0.12	0
XLOC_000668	TCONS_00000680	NonCoding	0.09	0.29	0	0	0	0	0	0	0	0	1.88	1.1	0.79	0	0.11	0	1	0.54	0.33	0	0	0.33	0	0.28	3.48	1.25	0.16	1.55	0.99	0	0	5.62	4.45	7.04	0	0.39	1.17	0.16	1.16	0.15	0.48	0.26	0	0	0	0.4	0
XLOC_000669	TCONS_00000681	NonCoding	2.55	3.22	1.42	0.76	0	0	0	0.41	0.66	1.58	1.73	1.08	0.53	0.46	0	2.56	3.67	1.64	6.88	0	0	0	0	0	2.15	2.47	1.19	1.85	0	0	0	0	0	0.2	0	0.62	0	3.4	1.2	8.29	0.69	1.24	0	0	0	0.58	0
XLOC_000670	TCONS_00000682	NonCoding	0	0	0	0	0	0	0	0	0	0	0	0	0	0	0	2.3	0	0	0	0	0	0	0	0	0	0	0	0	0	0	0	0	0	0	6.11	0	0	0.67	0	0	0	0	0	0	0	0	0
XLOC_000671	TCONS_00000683	NonCoding	1.14	0.29	0.17	0	0	0	0	0	0.36	0	0.31	0.29	1.14	0	0	1.11	2.04	0.59	2.49	0	0	0.43	0	0	1.37	0.53	0	0.4	1.92	0.39	0	0	0	0.22	1.09	4.23	1.63	0.63	0.22	0.4	0	0.34	0	0	0	0.52	0
XLOC_000672	TCONS_00000684	NonCoding	0	0	0	0	0	0	0	0	0	0	0	0	0	0	0	11.81	0	0	0	0	0	0	0	0	0	0	0	0	0	0	0	0	0	0	0	0	0	0	0	0	0	0	0	0	232.85	0	0
XLOC_000673	TCONS_00000685	NonCoding	0	0.12	0	0	0	0	0	0	0.08	0	1.22	0.19	0	0	0	0	0.23	0	0.1	0	0	0	0	0	0	0	0	0	0	0	0	0	0	0	0	0	0	0.27	0.86	0.27	0	0	0	0	0	0	0
XLOC_000674	TCONS_00000686	NonCoding	0.96	0.47	0.69	1.6	1.46	0	5.27	0.3	0.87	0.38	2.74	1.87	1.02	0.33	0.49	7.56	1.27	0.24	0.62	7.82	1.62	3.87	3.08	1.53	2	8.7	0.89	1.91	4.1	3.16	1.85	7.78	5.39	0.46	4.61	2.59	0.86	2.17	2.48	1.08	1.26	0.79	2.72	0.07	3.75	0.67	2.16
XLOC_000675	TCONS_00000687	NonCoding	2.84	2.25	0.73	5.19	7.21	0	5.15	3.16	10.42	8.09	2.22	60.74	3.99	1.76	8.5	10	17.28	9.44	6.79	7.17	2.95	5.39	0.32	2.41	25.93	16.2	14.34	1.77	9.45	5.99	2.32	21.35	125.56	184.69	5.17	9.55	30.67	3.14	29.88	20.74	16.92	4.84	1.93	0.95	0	1.87	0.88
XLOC_000676	TCONS_00000688	NonCoding	0	0	0	0	203.5	23.84	0	0	14.42	0	0	0	0	0	15.45	21.04	8.02	0	0	13.21	0	28.02	0	23.68	47.91	34.92	357.69	373.44	222.81	281.45	239.8	23.59	27.67	0	0	40.95	10.2	94.7	20.29	17.6	88.45	9.57	17.82	11.4	0	0	0
XLOC_000677	TCONS_00000689	Coding	1.51	0.82	1.13	1.09	0	0	2.11	0.49	1.1	1.13	1.03	0.06	0	0.07	0	0.76	6.18	1.9	6.51	0.56	0	1.19	0	0	2.54	0.74	4.2	1.38	0	4	1.74	0.5	2.84	2.47	0.2	5.32	5.46	1.67	5.09	3.77	0.76	0.22	0.23	0	0	0	0
XLOC_000678	TCONS_00000690	NonCoding	0.07	0.13	0	0	0	0	0	0	0.23	0	2.26	0	0.44	0	0.05	0	0.12	0	0	0	0	0	0	0	0.32	0	0	0	0	0	0	0	0	0.67	1.77	2.45	1.34	0.14	0.87	0.27	0.08	0.3	0	0	0	0	0
XLOC_000679	TCONS_00000691	NonCoding	0	0	0	0	0	0	0	0	0	0	0	0	0	0	1.35	1.99	0.24	0	0	0	0	0	0	0	1.23	0	0	0	0	0	0	3.86	1.53	0.53	3.99	0.75	0.98	0	0	0	2.69	0	0	0	0	0	0
XLOC_000680	TCONS_00000692	NonCoding	0.07	0.17	0.06	0	0	0	0	0	0	0	0.25	0.66	0.66	0.04	0	0	0.23	0.09	0.41	0	0	0.33	0	0	0.45	0	0.34	0	0	0	0	0	0	0	0.4	0.01	0	0.11	0.43	0.6	5.41	2.22	0.5	0	0	0.18	0
XLOC_000681	TCONS_00000693	Coding	1.51	2.09	0.53	1.21	0.65	9.85	40.56	2.88	2.88	5.98	3.41	9.86	10.76	19.96	82.7	146.78	61.97	12.95	6.3	25.66	29.92	7.58	5.6	7.86	9.67	34.77	0.51	3.84	3.08	1.24	0	0	3.32	1.08	6.76	528.74	3.83	0.57	43.85	30.48	1.98	2.12	7.88	1.51	14.45	11.07	27.23
XLOC_000682	TCONS_00000694	NonCoding	0.97	0.35	0	0.11	0	0	0	0	0	0	0	0	0	0	0	0	0	0	0	0	1.05	67.19	10.34	17.21	101.37	55.82	44.78	113.09	32.63	54.02	135.14	209.98	240.82	266.37	0.24	2.8	0.1	1.26	0	2.45	0	0	0	0	0	0	0
XLOC_000683	TCONS_00000695	NonCoding	0.92	1.44	0.17	1.36	0	0	0	1.92	1.19	0.57	70.18	0.1	0.29	0	0.15	1.9	1.51	1.52	6.53	0	0	0.86	0	0	0.3	0.54	0.22	0	0.64	0	0	0	0	0.29	0.2	0.3	0.06	10.87	0.88	0.81	2.36	0.82	0.33	0	0	4.67	0
XLOC_000684	TCONS_00000696	Coding	1.03	0.81	0.11	0.06	0	0	7.09	0	1.54	0	0.61	0.95	0.8	0.39	4.83	0.75	61.99	2.95	159.85	0.55	2.1	1.75	0	0	0.32	0	0	0.54	0	0	0	0.49	2.34	2.13	13.49	100.7	202.51	0.14	0.43	0	1.48	0.15	0.22	0.24	0	3	1.35
XLOC_000685	TCONS_00000697	NonCoding	1.85	3.72	1	0.65	2.39	0	3.84	0.96	0.93	0.92	1.01	6.5	3.88	0.57	1.58	3.93	3.17	2.48	1.43	1.37	1.5	0.58	1.77	0	5.55	1.81	3.55	1.35	0.87	2.09	1.28	1.96	1.08	6.21	10.65	9.57	5.78	1.84	6.41	2.78	3.13	2.13	0.67	1.26	0	1.77	0
XLOC_000686	TCONS_00000698	NonCoding	0	0	0	0	0	0	0	0	0	0	0	0.35	0.08	0	0	0	0	0	0	0	0	0	0	0	0	0	0	0	0	0	0	0	0	0.07	1.69	0.07	0.44	0.19	0.78	0	0.11	0	0	0.11	0	0.38	0
XLOC_000687	TCONS_00000699,TCONS_00000700	Coding	2.39	1.18	0.21	0	0	0	6.28	0.54	4.68	4.19	3.43	0.12	0.12	0.04	0.4	0	0.65	0.44	1.9	0.97	2.13	1.03	0	3.49	0.12	0	0	0	0	0	0	1.74	7.53	5.17	5.02	0.54	4.3	0.35	0	0	0.31	0	0	0	0	0	0
XLOC_000688	TCONS_00000701	NonCoding	3.7	3.1	2.72	2.86	0	0	0	0	2.53	3.04	1.64	0	0	0	0	10.81	3.23	0	2.3	0	33.15	1.53	0	0	6.03	1.9	0	1.42	2.28	0	0	0	0	0	0.53	0	0	0	1.12	0	0	0	0	0	0	0	0
XLOC_000689	TCONS_00000702	NonCoding	3.07	4.57	4.58	4.11	0	0	3.64	0.54	0.58	0.69	0	0.36	0.81	0.33	0.19	0.33	6.38	4.36	14.13	0	1.06	0	0	0	7.65	1.28	17.78	0.95	0	0.46	0	0.86	7.59	11.69	9.36	2.09	3.39	12.34	5.34	17.79	1.54	0.96	0	0	0	0.13	0
XLOC_000690	TCONS_00000703	NonCoding	0	0.49	0.22	0.18	0	0	0	0.19	0.31	0.18	8.27	1.01	0.37	0.07	0.1	0.19	0.34	0.54	0.76	0	0	0	0	0	0	0.36	0.28	0	0	0.78	0	0	0	0.24	1.67	1.25	1	0.41	1.28	0.39	1.15	0.37	0.22	0.31	0.5	0.41	0
XLOC_000691	TCONS_00000704	NonCoding	0.16	0.41	0	0.13	0	0	0	0	0	0	0	0.21	0.07	0	0	0	0	0.08	0.21	0	0	0	0	0	0	0	0	0	0	0	0	0	0	0.1	1.48	0.47	1.73	0.15	0.62	0	0.18	0	0	0	0	0	0
XLOC_000692	TCONS_00000705	NonCoding	0	0.38	0	0	0	0	0	0	0	0	0.41	0	0	0	0.1	1.05	0.23	0	0.57	0	0	16.58	6.06	14.2	13.31	4.05	8.76	32.25	8.89	32.66	14.31	32.07	6.42	2.67	0.52	0	0.3	0.41	0.57	1.05	0	0	1.24	0.16	0	0.14	0
XLOC_000693	TCONS_00000706	NonCoding	0	0.26	0	0	0	0	0	0	0	0.38	0	0.2	0	0	0	0.19	0	0	0.2	0	0	0	0	0	0.13	0.37	0	0	0.45	0	0	0	0	0.74	0.07	0	0	0	1.03	0.14	0	0.3	0	0	0	0	0
XLOC_000694	TCONS_00000707	NonCoding	6.86	7.19	4.31	1.65	1.28	0	0	2.2	7.16	5.14	0.4	6.92	5.85	1.95	3.15	14.76	21.17	3.64	18.81	1.92	1.8	1.16	0	4.91	9.75	1.09	3.4	0.27	0.87	1.31	1.7	2.44	3.44	14.37	21.25	17.31	6.45	11.09	7.11	8.44	2.96	5.5	1.33	1.73	0	4.35	0.27
XLOC_000695	TCONS_00000708	NonCoding	0	0	0	0	0	0	0	0	0.91	1.09	0	4.82	1.82	0.21	0.29	5.59	1	0.89	0	0	0	1.24	0	0	1.1	1.55	0.8	0	0	1.12	1.82	0	0	0.28	1.53	1.13	0	2.68	0.81	6.01	1.89	1.27	0	0	0	0.4	2.31
XLOC_000696	TCONS_00000709	NonCoding	0.09	0	0	0.07	0	0	0	0.12	0	0.23	0.25	0.24	0	0	0	0	0	0.1	0.24	0	0	0	0	0	0	0	0	0	0	0	0	0	0	0.3	0.97	0.42	0.26	0	0.89	0	0.1	0.18	0	0	0	0.09	0
XLOC_000697	TCONS_00000710	NonCoding	0.15	0.25	0	0	0	0	0	0	0.08	0	0	0	0.12	0	0.05	0	0.26	0	0.39	0	0	0.29	0	0	0.2	0	0	0	0	0.28	0.93	1.66	2.42	3.38	12.82	0.55	0.33	0.21	0.14	0.26	0.17	0.31	0	0	0	0.07	0
XLOC_000698	TCONS_00000711	NonCoding	1.95	0.98	0.58	1.53	0	0	0	0.99	3.62	4.83	2.1	4.6	2.58	0.74	2.04	12.5	11.27	1.59	19.17	2.15	4.72	4.57	0	0	8.46	2.85	5.01	1.06	5.11	1.03	1.68	3.85	1.69	4.71	4.74	4.53	4.44	8.54	0.72	5.35	2.94	5.26	1.74	1.22	0	5.65	2.12
XLOC_000699	TCONS_00000712	NonCoding	0	0	0	0.17	0	0	0	0	0	0	0	0	0	0	0	0	0	0	0	0	0	0.4	0	0	0	0	0	0	0	0	0	0	0	0.07	0	0	0	0	0	0	0.23	0.21	0	0	0	0	0
XLOC_000700	TCONS_00000713	NonCoding	0	0	0	0	0	0	0	0	0.18	0	0	0	0	0	0	0.22	0.27	0	0	0	0	0	0	0	0.89	1.25	0	0	0	0	0	0	0	0.06	0.08	0	0	0.16	0	0	0.1	0	0	0	0	0	0
XLOC_000701	TCONS_00000714	NonCoding	7.04	3.69	6.4	1.34	0	0	0	3.27	8.93	2.16	4.63	4.37	7.16	2.05	7.28	35.66	9.03	2.57	8.58	0	0	7.39	0	0	4.89	9.2	1.51	3.43	11.01	1.66	5.42	9.33	5.47	18.21	7.57	13.9	11.14	13.6	1.55	0	3.59	2.43	1.41	0.88	0	1.55	3.43
XLOC_000702	TCONS_00000715	NonCoding	0	0	0	0	0	0	0	0.11	0	0	0.23	0.07	0	0	0	0	0	0.09	0	0	0	0	0	0	0	0	0	0	0	0	0	0	0	0.16	2.4	0.93	0.48	0.15	0	0.74	0	0.17	0	0	0	0	0
XLOC_000703	TCONS_00000716	NonCoding	1.54	1.61	1.65	3.36	2.01	0.59	0	0.29	0.38	0	0.2	1.13	0.37	0.14	0.25	0.56	0.86	0	1.61	0.27	0	0.29	0	0	4.01	3.25	0	0	3.02	0	0	0	0.21	0.66	0.96	1.4	0.37	0.54	0.57	0	1.15	0.15	0.22	1.25	0.5	0.81	0
XLOC_000704	TCONS_00000717	Coding	2.85	2.77	2.86	3.08	0.24	0	2.05	0.25	1.07	3.65	0	2.12	2.57	2.69	0	9.86	3.91	1.76	1.03	1.29	0	0.54	0.8	0	3.05	2.99	1.66	0.93	0.43	3.01	1.32	2.95	0	5.55	7.45	10.36	10.24	4.28	0.48	2.52	2.68	7.09	1.86	10.59	0.74	5.25	0
XLOC_000705	TCONS_00000718	NonCoding	0	0	0	0	0	0	0	0	0.08	0	0.21	0	0	0	0	0	0.12	0	0	0	0	0.22	0	0	0	0	0	0	0	0	0	0	0	0.29	0.33	0	0.11	0.07	0	0.16	0	0	0.46	0	0	0	0
XLOC_000706	TCONS_00000719	NonCoding	6.68	9.01	2.64	3.35	0.73	1.48	1.76	1.24	6.98	2.2	0.6	8.84	11.46	0.96	3.19	8.19	9.97	8.02	12.4	1.09	1.2	4.92	0.88	0	9.08	4.69	11.29	2.42	0	4.68	8.49	4.87	6.21	13.52	6.67	7.59	12.12	5.83	9.92	12.22	2.46	5.33	3.97	2.74	0	6.64	1.61
XLOC_000707	TCONS_00000720	NonCoding	21.73	7.22	16.49	32.39	54.44	30.72	32.59	2.86	24.31	22.69	2.01	49.97	70.66	19.89	0.29	67.35	18.34	5.63	22.91	43.64	36.79	41.07	56.52	49.82	62.89	68.49	36.42	64.24	113.41	147.51	52.61	120.95	1.93	172.83	275.3	29.16	68.12	25.75	32.59	24.17	37.63	64.18	54.51	13.15	19.07	7.59	9.41
XLOC_000708	TCONS_00000721	NonCoding	0.09	0.23	0	0.07	0	0	0	0.12	0	0	0	0.54	0.3	0	0.48	0.23	0.99	0.28	0	0	0	0	0	0	0.08	0.44	0	0	0	0.32	0	0	1.04	0.17	0	0.65	0.65	0	0	0.32	0.1	0	0	0.19	0	0	0
XLOC_000709	TCONS_00000722	NonCoding	7.23	10.11	7.04	0	1.11	1.8	0	5	12.26	5.92	6.36	13.34	9.84	1.87	7.71	10.22	23.7	1.57	36.45	3.33	0	12.35	0	0	31.5	4.4	9.77	1.64	5.26	4.76	5.18	2.97	9.15	9.09	4.16	8.66	6.8	13.22	9.97	9.15	6.62	14.16	5.38	1.62	0	0	0
XLOC_000710	TCONS_00000723	Coding	9.94	15.58	15.8	10.89	10.52	8.17	0	1.58	0.91	2.23	0.76	0	0	0.06	0.19	0.66	4.81	0.16	6.29	0	1.23	0	0	4.11	0.87	0	0.22	0	0	0	0.64	0	0	0	0	0	0	1.24	0.22	0.72	8.34	2.54	0.17	0.3	0	0	0.41
XLOC_000711	TCONS_00000724	NonCoding	1.25	1.58	1.84	0.97	0	0	0	0	0.64	0	0	1.05	0	0.59	0.41	0	9.37	1.87	3.11	0	0	0	0	0	0.51	0	1.11	0	0	0	0	0	0	7.13	2.71	0	0.44	0	2.27	0	1.32	0	0	0	0	0	0
XLOC_000712	TCONS_00000725	NonCoding	8.93	8.89	11.78	1.56	4.5	0	4.13	2.54	8.9	5.74	6.26	5.59	4.66	0.47	2.17	3.28	16.94	5.76	21.77	3.84	0	1.02	0	0	20.85	1.27	6.74	0	0	0	2.99	0	2.26	8.63	0.86	4.06	4.95	16.68	11.76	10.86	4.3	14.75	0	5.53	0	3.01	0.95
XLOC_000713	TCONS_00000726	NonCoding	0.18	0.07	0.13	0	0	0	0	0.23	0.18	0.22	0.24	1.81	0.29	0.13	0	0.66	1.03	0	0.91	0.32	1.42	0.34	0	2.31	0.23	0.43	0	0	0	0	1	0	1.01	0.4	0	0.92	0	0.41	0.85	0.63	0.1	0.09	1.04	0	0	0.33	0
XLOC_000714	TCONS_00000727	NonCoding	0	0	0	0	0	0	0	0	0	0	0.21	0	0.45	0	0	0	0.24	0.08	0	1.13	0.93	0	1.83	0.76	0.07	0.75	3.98	27.96	2.69	1.89	13.68	10.64	0.22	0.2	0	0.1	0.11	12.93	0.44	0	0	0	0	0	0	0.21	0
XLOC_000715	TCONS_00000728	NonCoding	0.09	0	0	0	0	0	0	0	0.09	0	0	0.08	0	0	0	0	0	0	0	0	0	0	0	0	0	0	0	0	0	0	0	0	0	0	0	0	0	0.16	0	0	0	0	0	0	0	0	0
XLOC_000716	TCONS_00000729	NonCoding	0.28	0.19	1.92	0.06	0	0	0	0	0.16	0	0.41	16.6	49.57	0.25	0.05	0	0.18	0.81	0	1.4	2.14	2.44	4.03	2.25	18.88	16.11	15.29	26.51	7.57	24.55	10.42	2	2.52	0.87	0.19	0.86	2.69	7.81	0	6.12	3.11	5.39	5.65	1.85	4.06	0	0
XLOC_000717	TCONS_00000730	NonCoding	0	0	0	0	0	0	0	0	0.19	0	0.49	0.23	0.37	0	0.06	0	0.21	0	0.12	0	0	0	0	0	0	0	0.17	0	0	0	0	0	0	0.29	1.25	0.12	0.13	0.33	0.35	0.16	0	0.09	0	0	0	0.08	0
XLOC_000718	TCONS_00000731	NonCoding	13.51	8.38	10.36	19.12	8.44	37.89	19.59	79.19	35.53	82.55	166.2	0	0	0	0	0	0	0	0	0	0	5.94	0	0	0	0	0	0	0	0	0	2.5	0	0	0	0	0	0	0	0	0.62	0.56	0	0	0	0.53	0
XLOC_000719	TCONS_00000732	NonCoding	0.73	2.21	0.11	1.99	0	0	0	0	0.53	0.36	0.2	2.19	2.2	0.14	0.34	0	4.45	0.23	1.32	0.27	0	0	0	0	0.19	0	0.56	0	0.86	0.26	0.42	0	0.21	1.5	96.79	46.79	6.3	0.13	0.28	0.79	1.14	0.95	0	0.39	0	0.61	0
XLOC_000720	TCONS_00000733	NonCoding	0.44	0.49	0.33	0.47	0	0	0	0	0.31	0.18	1.41	1.38	0.86	0	0.05	0.75	0.17	0.46	0.28	0	1.8	0.87	0	0	0.32	0.72	0.28	0.54	0	0	0.43	0	0.64	0.71	1.09	0.77	1.32	0	0.85	0.53	1.15	0.22	0.22	0.08	0	0.27	0
XLOC_000721	TCONS_00000734	NonCoding	0.15	0.32	0	0	0	0	0	0	0	0	0	0	0	0	0	0	0.12	0	0.1	0	0	0	0	0	0	0	0	0	0	0	0	0	0	0.69	1.41	0.6	0.22	0	0	0	0	0.23	0	0	0	0.07	0
XLOC_000722	TCONS_00000735	Coding	2.5	1.48	0.44	0.59	0	0	0	0	0.31	1.1	23.57	1.82	0.92	0	0.15	0.93	1.72	0.39	2.46	1.64	1.5	0.29	0	0	0.76	0.72	1.13	0	0	0	0	0	0	0.33	0.19	0.43	0.47	1.69	0.28	2.1	1.31	2.12	0	0	0	0.68	0
XLOC_000723	TCONS_00000736	NonCoding	0.44	0.18	0.11	0.23	0.55	0	0	0.47	0.46	0	1.4	1.62	0.73	0.14	0.34	1.3	2.17	0	0.75	0.81	1.19	0.86	0	0	2.08	1.79	1.82	0.27	1.72	2.59	0.84	1.45	2.56	0.98	4.91	2.1	3.14	0.61	0.85	1.96	0.9	0.51	0	0	0	0.94	1.34
XLOC_000724	TCONS_00000737	NonCoding	0.45	0	0.67	773.85	4.69	0.78	0	0	0	0	1.23	0	0	0	0	0	0	0	0	0	38.72	0	0	25.64	0	3.37	0	0.71	0	0	0	0	0	0	0	0	0	0.2	0	0	900.11	49.19	121.63	0.95	0	0	0
XLOC_000725	TCONS_00000738	NonCoding	5.95	3.52	3.03	0.65	0.95	0	2.03	0.87	7.61	4.71	1.48	20.97	13.52	1.82	3.87	34.72	13.14	27.24	21.18	2.83	4.65	16.98	0.51	5.49	15.8	9.96	23.72	21.36	21.59	15.72	43.22	11.77	15.16	15.51	4.37	4.94	7.37	14.09	12.96	6	6.75	8.16	8.38	1	0	2.11	0.93
XLOC_000726	TCONS_00000739	NonCoding	5.02	5.6	2.37	1.22	0	0	0	0	3.3	0	0	0	0	0	0	4.65	6.94	3.04	7.75	13.61	9.95	0	0	0	4.92	0	2.6	0	0	2.16	0	4.05	0	1.03	1.42	0	1.16	15.85	2.71	9.82	0	0	0	0	0	1.41	6.71
XLOC_000727	TCONS_00000740	NonCoding	0	0.06	0	0	0	0	0	0	0	0	0.83	0.06	0.13	0	0	0	0.06	0	0	0	0	0	0	0	0.06	0	0	0	0	0	0	0	0	0.14	1.38	0	2.37	0	0	0	0.08	0	0	0	0	0.07	0
XLOC_000728	TCONS_00000741	NonCoding	0	0.09	0	0	0	0	0	0	0.23	0	0	0	0	0	0	0	0	0	0	0	0	0	0	0	0	0	0	0	0	0	0	0	0.31	0.07	0.1	0.86	0	0	0.21	0	0	0	0	0	0	0	0
XLOC_000729	TCONS_00000742	NonCoding	0.44	2.43	0.44	0.36	0	0	0	0	0.39	0	0.2	0.38	0	0	0.2	0	0.52	1.17	0.67	1.1	0	0	0	0	0.38	0.36	0.57	0	0	0	0	0	0	2.43	0.71	2.67	9.1	1.3	1.29	0.8	0	0.15	0	0	0	0	0
XLOC_000730	TCONS_00000743	NonCoding	0.38	0.68	4.1	1389.12	21.38	0	8.27	0.83	0	0	0	0.14	0	0	0	0	0.13	0	0.21	0	2.21	0.58	0	10.55	0	1.47	0	0	0	0	0	0	0	0	0	0.21	0	0.15	0	1.15	104.2	0.91	0	0	0	0	0
XLOC_000731	TCONS_00000744	NonCoding	2.26	2.25	0.32	1.24	1.6	0	0	0.27	2.55	2.44	20.71	2.31	2.76	1.01	0.09	1.67	2.35	1.59	2.11	0	3.53	0.11	0	0	3.17	0	2.32	0	0	0.98	0	0	0.34	2.14	5.15	3.67	4.32	2.19	10.06	4.65	4.14	1.55	0	0.75	0	0.48	0
XLOC_000732	TCONS_00000745	NonCoding	0	0	0	0.31	1.39	0	0	0	0	0	0	0	0	0	0	0	0	0	0	0	0	0	0	0	0	0	0	0	0	0	0	0	0	0	0	0	0	0	0	0	3.83	0	0.28	0	0	0	0
XLOC_000733	TCONS_00000746	Coding	1.14	1.85	2.5	1.41	0	0	0	0.57	1.93	0.66	0.48	0.9	0.81	0.08	0.29	3.35	2.61	3.32	4.75	0	0	0	0	0	3.04	0.4	1.86	0	1.26	0	0	0	1.34	1.41	0.46	0.69	0.76	3.48	1.19	2.51	1.01	0.52	0.79	0.09	0	0.41	0.32
XLOC_000734	TCONS_00000747	NonCoding	0	0	0	0	0	0	0	0	0	0	0	0	0	0	0	0	1.18	0	0	0	0	0	0	0	0	0	0	0	0	0	0	0	0	0	0	8.57	2.3	0	0	0	0	0.09	0	0	0	0	0
XLOC_000735	TCONS_00000748	Coding	31.99	19.89	15.66	3.13	4.74	0	1.14	2.03	19.6	9.02	9.92	9.93	31.82	10.03	2.87	5.07	21.87	38.52	35.12	1.06	5.82	16.52	1.14	3.49	18.05	9.83	30.92	18.15	7.84	10.8	16.52	1.26	6.39	10.16	3.5	3.26	11.29	39.65	13.55	22.85	6.86	31.93	6.87	3.75	0	0.63	0
XLOC_000736	TCONS_00000749	NonCoding	1.25	1.91	0.22	2.76	0	0	1.76	0	0.92	0.18	1.21	8.26	2.69	0.28	2.3	0.56	5.49	3.15	3.21	0	2.39	0.58	0.59	1.22	2.03	1.44	0.99	0	0	2.08	0	0.97	0.43	1.93	2.62	2.01	1.52	5.55	1.98	1.84	1.96	1.68	0.66	0.47	0	0.68	0
XLOC_000737	TCONS_00000750	NonCoding	0.34	0	0	0	0	0	0	0	0	0	0	0	0.28	0	0	0	0	0	0	0	0	0	0	0	0	0	0	0	0	0	0	0	0	0	3.28	0.44	0	0	0	0	0	0	0	0	0	0	0
XLOC_000738	TCONS_00000751	Coding	0.6	0.63	0.45	0.24	0	0	0	0.1	0.39	0.37	2.06	2.05	0.5	0	0.55	0.95	1.7	0.47	1.36	0	0	1.18	0	0	0.91	1.47	0.72	0	0.44	1.6	0.43	0.5	1.09	1.06	2.04	1.38	0.81	1.04	2.61	0.94	0.34	0.75	0.23	0.16	0	0.14	0
XLOC_000739	TCONS_00000752	Coding	0	0	0	0	0	0	0	0	0	0	0	0	0	0	0	0	0	1.11	0	0	0	0	0	0	0	0	0	0	0	0	0	0	0	0	0	0.69	0	0	0	0.31	0	0	0	0	0	0	0
XLOC_000740	TCONS_00000753	NonCoding	0.88	3.5	0.65	0.35	0.94	0	0	1.41	1.37	1.09	0	0.19	1.09	0.42	2.76	22.07	0.34	2.27	2.8	0	0	0	0	0	0	1.86	0	0	0	0.67	0	1.26	6.07	3.78	1.72	4.85	6.43	4.94	0	0.38	2.41	7.95	5.69	0.46	0	1.81	0
XLOC_000741	TCONS_00000754	NonCoding	0.63	0.18	0.3	0.16	0	0	0	0	1.26	1.5	0	2.62	0	0	0	0	0	0.42	0	0	0	0	0	0	0.7	0	0.38	0	1.04	0	0	0	0	9.86	0	0.66	1.97	0	0	0	2.44	0	0	0	0	1.72	0
XLOC_000742	TCONS_00000755	Coding	3.49	1.16	0.11	0	0	0	0	0.57	4.94	3.08	4.39	0	0	0	0	0	0.11	0.15	0.19	0	4.45	3.15	0	0	0	0	0	0	0	0	0	0	0	0.23	0	0	0	0	0.28	0.52	0.16	0	0	0	0	0	0
XLOC_000743	TCONS_00000756	NonCoding	2.21	4.03	4.4	1.32	0	0	0	0.48	1.73	0.46	0	0	0	0	0	0	5.71	4.02	12.97	0	0	0	0	0	4.25	0.81	3.14	0.6	0	0	0	1.09	1.92	0	0	0	0	12.36	5.62	7.47	0	0.18	0.49	0	0	0	1.81
XLOC_000744	TCONS_00000757	NonCoding	0	0.3	0.22	0	0	0	0	0	0.08	0	0	0.19	0	0	0	0	0.06	0.23	0.19	0	0	0	0	0	0.13	0	0	0	0	0	0	0.48	0.85	4.28	1.08	0	0.21	0	0	0	0	0	0	0	0	0	0
XLOC_000745	TCONS_00000758	NonCoding	3.01	1.77	0	0	0	0	0	1.54	10.61	6.72	0	0	0	0	0	0	0	0	0	0	0	2.93	0	0	0.25	0	0	0	0	1.68	0	0	0	0.38	0	0	0	0	0	0	0	0	0	0	0	0.55	0
XLOC_000746	TCONS_00000759	NonCoding	1.02	0.55	0	0	0	0	0	0.47	0.53	0	0.4	0.25	0.61	0	0.1	0.37	0.45	0	0	0	0.89	2	0	1.69	1.44	0	0.42	0.53	0	0.77	0.84	0	0	0	0.7	0.24	0.1	0.74	0.14	0.26	0.24	0.65	0	0	0	0	0
XLOC_000747	TCONS_00000760	NonCoding	1.81	1.02	1.2	3.36	0	2.84	0	0.26	1.05	1.5	0	0	0	0	0	0	0.78	0	0.77	1.97	8.64	0	0	0	0.17	0	0	0	0	0	0	0	0	0	0	0	0	0.18	0	0	0	0.2	0	0	0	0	0
XLOC_000748	TCONS_00000761	NonCoding	17.89	23.36	10.39	5.13	21.75	11.72	36.9	6.49	13.65	8.93	2.46	25.44	28.21	5.54	10.68	4.93	38.81	9.94	36.86	55.47	58.85	6.22	53.92	33.56	55.09	9.54	6.87	5.78	9.27	2.58	13.33	19.33	37.19	34.77	83.29	22.6	34.68	4.83	8.14	8	7.43	9.03	5.11	1.09	11.05	5.09	6.67
XLOC_000749	TCONS_00000762,TCONS_00000763	NonCoding	3.05	0	0	0	0	0	0	0	0	0	0.69	0.07	0	0	0	0.21	25.04	8054.16	13	0	0	0	0	0	3.97	0	8.16	0	0	0	0	0	0	0	0	0	0	17.01	15381.1	105.2	0.09	0	0	0	0	0	0
XLOC_000750	TCONS_00000764	NonCoding	4.06	4.26	2.17	2.26	0	0	0	0.09	1.51	0.36	0	6.25	5.68	1.78	5.42	6.25	3.05	1.75	3.64	0	0.3	2.28	0.29	0	10.02	6.76	2.09	1.86	0	0.26	2.09	0.48	3.6	9.01	3.23	3.79	4.57	1.47	3.49	3.63	4.12	4.68	0.87	1.08	0	3.61	0
XLOC_000751	TCONS_00000765	NonCoding	0.49	0.17	0.44	0.32	7.42	33.67	20.01	1.41	1.55	0.99	1.08	2.95	1.48	1.76	2.51	17.56	2.23	1.14	3.56	133.29	33.31	20.09	7.31	28.83	4.94	15.11	1.89	6.69	15.82	8.18	11.68	27.44	23.85	3.68	5.01	6.33	5.53	1.09	0.57	1.76	1.21	1.47	14.17	0.74	14.92	1.18	15.51
XLOC_000752	TCONS_00000766	NonCoding	0.12	0.21	0	0	0	0	0	0	0	0	1.31	0	0.1	0.06	0	0	0	0.26	0.16	0	0	0	0	0	0.1	0	0.24	0	0	0	0	0	0	0.16	0.87	0.24	2.34	0	0.48	0	0	0.12	0	0.53	0	0.11	0
XLOC_000753	TCONS_00000767	Coding	0	0	0	0	0	0	0	0	0	0	0.49	1.29	1.45	0	0	0	0	0	0	0	0	0.34	0	0	0	0	0	0.32	0	0	0	0	0	0.06	0.46	0.17	0.06	0.24	0	0	0	0.44	0	0	0	0	0
XLOC_000754	TCONS_00000768	NonCoding	0.08	0.49	0.12	0.07	0	0	0	0.11	0.17	0.21	0.45	0.28	0.07	0	0.11	0.83	0.32	0.09	0.11	0	0	0	0	0	0	0	0	0.3	0	0	0	0.54	0	0.37	1.01	0.97	0.36	0.38	1.44	0.59	0.09	0.16	0	0.44	0	0	0
XLOC_000755	TCONS_00000769	NonCoding	1.41	2.36	0	0	4.89	0	0	0	0	0	3.78	0.39	1.16	0	0.31	8.31	2.84	2.37	2.35	0	0	14.2	0	0	0.77	1.61	0.85	3.6	0	3.48	0	0	6.69	0	2.03	0.6	1	2.84	1.73	0.8	3	1.35	5.91	0	0	1.27	0
XLOC_000756	TCONS_00000770	NonCoding	0.47	0	0.35	0	0	0	0	0.2	0.16	0	0.86	0	0.2	0	0.1	0	0.24	0	0.2	0	0	0	0	0	0	0	0	0	0	0	0	0	0	0.05	1.23	1.33	0.78	0.14	0	0.28	0.09	0.23	0	0	0	0.07	0
XLOC_000757	TCONS_00000771	NonCoding	0.61	0.72	0.18	0.1	0	0	0	0.16	0.64	0.31	0	3.45	2.86	0.3	0.57	2.36	1.91	0.38	2.05	5.19	7.59	1.38	0	1.94	2.43	2.86	0.47	0.85	1.37	0.41	0	3.09	3.06	3.54	3.54	2.08	2.73	1.01	0.71	0.22	0.27	1.58	1.4	0.13	0	0.68	1.71
XLOC_000758	TCONS_00000772	NonCoding	3.52	3.74	1.1	1.74	0	0	0	0.49	4.18	0	0	6.8	6.53	1.76	2.33	4.85	4.42	1.62	2.89	0	1.16	0	0	0	0.32	0	2.11	0	0	1.01	0	0	1.67	8.83	5.19	6.57	3.82	3.74	2.41	0.66	1.38	3.21	0	2.32	0	2.58	0
XLOC_000759	TCONS_00000773	NonCoding	2.21	4.56	1.32	4.07	0	2.57	3.83	0.14	0.58	1.1	0	6.98	5.35	7.77	11.87	5.4	6.2	1.74	8.82	7.51	3.47	1.68	1.7	2.12	8.76	6.24	5.5	1.17	2.5	1.13	1.23	3.53	23.26	24.82	2.32	5.28	3.09	3.52	10.84	3.35	8.98	3.73	1.28	1.76	0	3.36	1.81
XLOC_000760	TCONS_00000774	NonCoding	0	0.06	0	0	0	0	0	0	0	0	1.26	0	0.06	0	0	0	0	0	0	0	0	0.3	0	0	0.26	0	0.29	0	0	0.27	0.44	0	0.67	0.29	0.13	0.3	1.32	0	0	0	0.17	0.15	0	0	0	0.28	0
XLOC_000761	TCONS_00000775	NonCoding	0.22	0.38	0.22	0.24	0.74	0	0	0	0.47	0.19	0	1.53	0.75	0	0	0.94	0.87	0.78	0.19	0	1.82	0.29	0	0	2.96	1.1	1	0	1.75	0.26	0.43	0.49	0.22	0.53	1.17	0.54	2.67	0.34	1.29	1.6	0.83	0.22	0	0.32	0	0.41	1.36
XLOC_000762	TCONS_00000776	NonCoding	0.23	0	0	0.11	0	0	0	0	0	0	0	0.26	0	0.02	0.02	0	0	0.06	0	1.43	0	0	2.69	0	0	2.69	0	0.27	3.18	0.53	0	1.38	3.46	0.48	0.01	0.21	0.31	0.06	0.26	0	0	0	0.49	0.09	0	0	0.5
XLOC_000763	TCONS_00000777	NonCoding	1.38	1.7	0.22	0.29	0	0	0	1.22	5.82	3.25	3.18	0	0	0	0.48	13.49	0.9	1.52	0.28	0	0.59	1.73	0	0	0.06	0	0	0	0	0	0	0	0.42	0.19	10.82	3.46	0	0.07	2.94	2.85	0.4	0	0	0	0	0	0
XLOC_000764	TCONS_00000778	NonCoding	0	0	0	0	0	0	0	0	0	0	1.37	0.23	0.85	0	0	0.24	0	0	0	0	0	0	0	0	0	0	0.29	0.54	0	0	0	0	0	0.06	0	0.07	0.12	0	0	0	0.09	0	0	0.5	0	0	0
XLOC_000765	TCONS_00000779	NonCoding	5.95	1	5.14	0.89	0	0	27.94	1.45	0	0	0	0.97	0	0.55	1.49	9.54	7.67	1.13	8.53	5.99	0	0	0	0	9.16	13.19	1.97	0	3.16	5.71	0	24.96	23.52	2.22	3.06	0.74	1.66	0.93	0	3.69	2.35	0	4.85	1.16	3.62	1.03	0
XLOC_000766	TCONS_00000780	NonCoding	0.15	0	0	0.12	0	0	0	0	0	0	2.07	0	0.19	0	0.1	0	0.59	0.24	0	0	0	0.3	0	0	0.52	1.11	0.43	0	0	0.53	0	0	0.44	3.19	1.32	0.44	0.92	0.83	0.58	0.4	0	0.07	0	0.32	0	0	0
XLOC_000767	TCONS_00000781	NonCoding	1.2	0.8	0.95	0	2.17	3.29	3.79	0.41	0	1.96	2.95	0.1	1.77	0.82	0.83	2.37	2.25	0.96	1.36	7.71	4.87	1.3	2.45	2.9	1.51	1.42	0.55	2.12	0.05	0.83	1.6	0.51	2.52	1.06	0.7	1	1.88	0.55	0.75	0.75	0.17	0.83	0.87	0.17	0	0.79	0.59
XLOC_000768	TCONS_00000782	NonCoding	0	0.08	0	0	0	0	0	0	0	0	0	0	0.87	0	0	0	0	0	0	0	0	0	0	0	0	0	0	0	0	0	0	0	0	0.79	0	0.06	0.21	0	0	0	0	0.19	0	0	0	0	0
XLOC_000769	TCONS_00000783,TCONS_00000784	NonCoding	20.92	10.88	21.18	38.81	25.14	16.69	22.12	5.59	4.73	0.28	0.91	7.27	0.83	0	0	51.51	7.23	2.78	2.28	0	25.26	10.89	3.4	8.5	14.31	15.14	9.52	1.17	1.25	27.89	1.23	0	0	0	0.1	0.87	0	0.91	0.43	0.2	36.17	49.56	18.86	0.71	0	1.43	0
XLOC_000770	TCONS_00000785	NonCoding	0.31	0.33	0.35	0	0	0	0	0	0.08	0	6.63	0.67	0.46	0	0	0	0.55	0.08	0.5	0	0	0	0	0	0.13	0	0	0	0	0	0	0	0	0	1.77	0.46	1.29	0.57	0.6	0	0.17	0	0	0	0	0.43	0
XLOC_000771	TCONS_00000786	NonCoding	0	0	0	0	0	2.41	1.2	0	0.16	0	0.64	0.21	0.06	0.07	0	0.15	0.14	0.55	0	0	0.92	0.31	0	0	0.07	0.29	0.15	0.14	0	0.65	0	0.34	0.19	0.1	0.91	1.31	0.44	0.35	0.15	1.49	0.21	0	0	0.24	0	0.14	0
XLOC_000772	TCONS_00000787	NonCoding	0.13	0	0	0	0	0	0	0	0	0	0	0	0.41	0	0	0	0	0	0	0	0	1.57	0	0	4.45	0	63.52	12.78	0	8.83	4.54	0	0	0.14	0	0	0	1.8	0	0	0	0	0	0	0	0	0.39
XLOC_000773	TCONS_00000788	NonCoding	3.02	1.03	0.22	0.63	0	0	1.15	0.09	0.45	0.54	0	1.6	0.48	0.17	0.34	0.73	1.68	7.69	3.43	0.53	0.88	1.13	0	0	2.11	2.12	1.38	3.95	1.69	1.02	0.83	10.98	27.09	6.5	4.08	0.8	3.45	0.86	2.22	2.57	0.4	0.5	0.22	0.08	0	1.13	1.32
XLOC_000774	TCONS_00000789	NonCoding	0	0.09	0	0.08	0	0	0	0	0.43	0	0.28	0.62	0	0	0	0	0	0	0	0	0	0	0	0	0	0	0	0	0	0	0	0	0	0.2	1.99	0.74	0.07	0.19	0.2	0	0	0	0	0	0	0	0
XLOC_000775	TCONS_00000790	NonCoding	0.07	0	0.25	0.09	0	0	0	0	0	0	3.97	0.33	0.1	0	0.03	0	0.43	0	0.12	0	0	0.09	0	0	0.39	1.29	0	0	0	0.36	0	0	0.3	0.16	1.02	3.2	0.54	0.1	1.01	0.17	0.12	0	0	0	0	0.08	0
XLOC_000776	TCONS_00000791	NonCoding	2.14	8.5	0	1.34	0	0	0	1.35	19.14	4.35	50.56	12.09	9.88	0	7.76	103.47	5.15	5.36	6.59	0	0	3.99	6.34	0.49	2.51	0	11.05	0	2.89	0	0	0	0	6.72	29.57	5.65	3.75	12.09	13.8	6.8	13.6	29.33	11.61	0	1.67	4.95	0
XLOC_000777	TCONS_00000792	NonCoding	2.3	1.81	0.72	3.39	0	2.89	0	0.8	3.2	2.23	1.38	4.53	3.71	1.69	2.68	4.61	8.17	1.13	4.21	1.87	0	0.57	0	0	6.77	1.39	3.23	1.05	2.53	1.27	1.25	1.43	4.82	21.02	15.4	10.19	7.9	4.1	6.17	4.67	5.13	3.42	1.73	0.46	0	2.57	0
XLOC_000778	TCONS_00000793	NonCoding	0.67	0.62	1	0.18	0.55	0	0	0.77	1.7	1.66	4.87	0.88	0.74	0.11	0.15	3.38	3.06	0.31	2.58	1.92	3.01	0.87	0	0	2.62	0.73	1.57	1.35	1.3	0.52	0.85	2.45	1.51	0.71	0.45	1.07	0.9	1.71	1.14	2.65	0.91	0.88	1.11	0	0	0.27	0.27
XLOC_000779	TCONS_00000794	NonCoding	0	0.2	0	0.06	0	0	0	0	0	0	0	0.2	0	0	0	0	0.06	0.17	0.1	0	0	0	0	0	0	0	0	0.57	0	0	0	0	0	0.15	0.5	1.03	0.73	0	0.3	0	0.18	0	0	0	0	0	0
XLOC_000780	TCONS_00000795	Coding	2.73	2.29	0.43	0.46	0	0	3.17	0.56	2.1	1.43	4.34	0.68	0.24	0	0	0.37	0.56	0.3	0.46	0.8	0	0.28	0.58	0	0.19	0.71	0.28	0.26	0	0	0	0	0	0.09	0.31	0.14	0.21	0.07	0.14	0.9	0.96	0.5	0.22	0.15	0	2.12	0
XLOC_000781	TCONS_00000796	NonCoding	0.26	0.11	0.2	0	0	0	0	0	0	0.33	0	0.22	0	0	0	0	0.41	0.55	0	0	0	0	0	0	0	0	0	0	0	0	0	0	0	0.67	1.84	0.17	0	0	0.76	0.47	0	0	0	0	0	0	0
XLOC_000782	TCONS_00000797	NonCoding	0.31	0.18	0.16	0.08	0	0	0	0.41	0.33	0.26	0.29	0	0	0	0.07	0	0.49	0.77	1.08	0	0	0	0	0	0.27	0	0.2	0	0	0.36	0.59	0	0	0.34	0.73	1.23	5.26	0.1	0.2	0.93	0.35	0.21	0	0	0	0	0
XLOC_000783	TCONS_00000798	NonCoding	0.23	0.58	0.34	0.71	0	0	0	0	0.44	0.19	0.84	0.33	0.06	0	0	0.19	0.27	0.16	0.49	0	0	0	0	0	0.73	0.37	0	0	0	0.54	0	0	0.22	1.08	4.34	3.29	3.3	0.28	1.57	0.27	0.94	0.76	0	0	0	0	0
XLOC_000784	TCONS_00000799	NonCoding	1.14	0.48	0.42	1.13	1.15	0	0	0.73	1.48	0	10.82	0	0	0	0	0	3.94	0.59	3.62	0	0	0	0	0	0.48	0	0	0	0	0	0	0	0.68	0	0	0	0	1.27	1.61	2.97	0	0.28	0	0	0	0	0
XLOC_000785	TCONS_00000800	NonCoding	1.43	1.21	0.75	0.63	0	0	0	0.47	1.5	3.04	0.79	2.65	4.49	0.31	0.77	1.28	7.39	1.15	7.77	0.81	0	0.28	0	0	0.56	1.76	0.14	0.53	0	0.51	0	0	0.84	1.17	1.5	0.33	0.46	0.66	3.74	0.64	1.76	0.93	0	0.15	0	0.13	0
XLOC_000786	TCONS_00000801	NonCoding	2.36	1.59	1.76	1.12	0	0	0	0.3	0	0.59	0	0.4	0	0	0	0	1.45	0	3.31	1.49	8.99	1.58	0	0	0.8	0.98	0	0	0	0	0	0	0	0	0.21	0	0	0	0	0	0	0	0	0	0	0	0
XLOC_000787	TCONS_00000802	NonCoding	2.65	2.23	2.69	2.8	0.84	0	0	1.33	3.75	1.49	2.81	9.11	3.49	2.55	3.88	11.12	7.93	3.76	7.26	2.51	2.06	0.66	0	0	7.08	2.48	2.62	1.54	1.49	0.3	1.46	5.03	3.2	14.79	6.04	4.25	4.84	5.67	2.14	3.82	2.86	1.53	0.76	2.55	0.85	2.36	0.62
XLOC_000788	TCONS_00000803	NonCoding	0.5	0.18	0	0.12	0	0	0	0	0.08	0	1.58	0.25	0.36	1.91	1.2	0.37	0.79	0	0.65	1.07	0	1.99	0	0	11	3.18	4.56	1.32	1.69	1.28	1.66	0	0.21	1.24	0.31	0.19	0.36	0.86	0	2.06	0.08	0.07	0	0.31	0	0.4	0.79
XLOC_000789	TCONS_00000804	NonCoding	0.53	0.51	0.11	0.06	0	1.22	0	0	0.48	0.38	0	0.91	1.14	0.04	0.35	0.19	0.59	0.24	0.39	2.25	0	0	1.51	0	2.29	0.74	1.75	0.83	0	0.54	1.75	3.51	1.32	1.85	2.25	0.45	1.31	0	0.29	0.68	0.25	0.53	0.45	0	0	0	0
XLOC_000790	TCONS_00000805	NonCoding	0.56	0.16	0.28	0.15	0	3.36	0	0.49	0	0	0	0.96	0	0	0.94	2.19	0.58	0.39	0.96	4.35	0	1.32	0	1.11	0.64	0.82	4.62	2.21	0.98	1.01	0	4.44	2.44	1.8	0	0.86	0.54	0.17	0	0.66	1.04	0	1.46	0	0	0.34	0
XLOC_000791	TCONS_00000806	NonCoding	0	0.18	0	1.75	0	0	0	0	0.53	0	0.4	0.31	0	0	0	0	0.06	0	0	0	0	0	0	0	0.25	0.36	1.12	0.27	0	0.52	0.42	0	0	0	0.26	0	0	0	0.56	1.18	0.49	0.07	0	0.08	0	0.07	0
XLOC_000792	TCONS_00000807	NonCoding	14.93	18.91	14.34	2.75	3.03	2.3	1.15	1.76	7.02	5.34	2.16	76.51	14.61	7.71	8.26	12.89	20.53	1.88	13.45	8.51	7	12.41	2.29	3.34	42.31	36.21	5.91	12.85	9.67	4.31	4.97	9.5	24.02	57.42	15.98	18.74	26.2	9.5	11.86	10.1	15.08	18.4	5.38	1.9	3.38	4.62	0.26
XLOC_000793	TCONS_00000808	NonCoding	11.37	8.36	4.16	0.78	0	0	0	3.57	10.66	3.67	1.01	6.35	10.29	6.41	5.2	10.77	20.5	8.87	13.97	4.19	3.3	17.13	5.85	0	18.51	26.24	8.45	34.45	15.42	9.29	20.71	12.53	6.74	14.6	4.57	14.74	12.39	8.49	10.95	5.88	1.17	3.56	7.24	0.87	0	1.26	0
XLOC_000794	TCONS_00000809	NonCoding	0	0	0	0.07	0	1.34	0	0	0.35	0	0	0.29	0	0	0.06	0.21	0.39	0.18	0	0	0	0	0	0	0.07	0	0	0	0	0	0	0	0	0.05	0.66	2.36	0.36	0.08	0.16	0	0.09	0.17	0	0	0	0	0
XLOC_000795	TCONS_00000810	NonCoding	0	0	0	0	0	0	0	0	0	0	0	0	0	0	0	0	0	0	0	0	0	0	0	0	0	0	0	0	0	0	0	0	0	0	0	0	0	0	0	0	0	0	0	0	0	0	0
XLOC_000796	TCONS_00000811	NonCoding	8.5	10.19	5.43	8.06	2.43	0	2.61	0.59	4.02	5.08	1.24	19.53	13.33	4.75	8.54	0.28	22.76	7.59	34.83	10.49	0	0	0	0	13.66	1.6	4.12	0.8	0.64	0.77	1.26	0	1.27	23.1	25.04	13.7	27.47	4.37	5.23	5.85	9.95	5.39	0.33	1.81	0	3.55	3.98
XLOC_000797	TCONS_00000812	NonCoding	8.86	11.65	5.03	6.75	2.14	8.07	11.74	4.73	10.9	9.26	2.35	19.71	7.04	43.6	55.64	40.67	10.49	11.25	10.96	19.41	23.33	10.72	7.45	13.83	25.76	20.39	21.44	18.62	9.25	17.5	21.52	114.47	154.76	276	18.72	4.21	4	6.07	8.83	15.34	10.93	6.47	7.1	6.32	3.38	15.23	4.46
XLOC_000798	TCONS_00000813	NonCoding	1.93	2.4	1.18	1.83	0	2.59	2	0.56	1.57	0.53	0.39	4.58	1.91	1.21	1.81	3.63	3.68	2.7	4.61	0	3.79	1.69	0	0	3.52	3.16	2.2	1.57	0.42	1.78	2.9	0	1.46	2.47	4.74	6.87	3.28	2.18	4	2.94	2.07	2.56	0.65	0.91	1.21	1.71	1.31
XLOC_000799	TCONS_00000814	NonCoding	0.69	0.87	0	0	0	0	0	0.44	1.07	0.86	3.74	0	0	0	0	0	0	0	0	0	0	1.05	0	0	0	0	0	0	0	0	0	0	0	0	0	0.45	0	0.31	0	0	0	0	0	0	0	0	0
XLOC_000800	TCONS_00000815	NonCoding	1.3	1.37	0.98	0.2	0	0	0	0.53	0.94	0.61	0.89	0.73	1.17	0.08	0.22	2.38	4.57	3.85	3.15	0	0	1.59	0	0	2.18	0	2.03	0.3	0	0	1.87	0.54	0	0.47	0.36	0.49	0.41	15.4	0.9	2.91	0.27	0.73	0	0	0	0.3	0
XLOC_000801	TCONS_00000816	NonCoding	0	0	0	0	0	0	0	0	0	0	0.82	0	0	0	0	0	0	0	0	0	0	0.06	0	0	0	0	0	0	0.32	0	0	0	0.27	0	0	0.1	0	0	0.14	0	0	0	0	0	0	0.14	0
XLOC_000802	TCONS_00000817	NonCoding	0	0.12	0.22	0.12	0	0	0	0	0	0	1.61	1.38	0.43	0	0	0	0.4	0	0	0	0	0.29	0.88	1.47	0.19	0	0	0	0	0	0	0	0	0	0	3.12	0.11	0	0.85	0.13	0	0.07	0	0	0	0.14	0
XLOC_000803	TCONS_00000818	NonCoding	0	0	0	0	0	0	0	0	0	0	0	0	0	0	0	0	0	0	0	0	0	0	0	0	0	0	0	0	0	0	0	0	0	0	0	0	0	0	0	0	0	0	0	0	0	0	0
XLOC_000804	TCONS_00000819	NonCoding	8.57	12.77	21.37	3.28	0	5.47	0	1.77	7.45	0.69	3.75	0	0.23	0	0.36	7.47	9.34	1.14	15.46	0	0	0.89	0	0	3.74	1.11	1.55	0	1.33	0	0	0	0	0.18	0.72	0	0	0.49	0	0	4.83	8.08	0.68	0	0	1.76	0
XLOC_000805	TCONS_00000820	Coding	5.13	8.62	5.17	1.17	1.26	1.22	5.67	2.71	9.29	6.26	8.89	11.08	11.53	15.88	2.23	2.31	14.11	31.89	24.38	0.75	2.89	4.39	3.65	2.02	23	5.47	12.83	3.71	0	3.23	4.1	3.36	19.79	25.84	0	1.09	1.8	20.77	34.03	40.12	2.21	5.4	2.74	8.68	5.12	4.05	1.11
XLOC_000806	TCONS_00000821	NonCoding	0.91	2.01	1.36	0.36	0.54	2.63	0	1.77	2.13	1.42	0.62	2.04	2.94	1.81	5.38	18.51	2.74	2.02	4.39	6.47	5.33	4.29	0.44	2.18	1.27	2.14	0.87	1.2	1.28	1.54	1.26	2.89	16.21	8.31	15.68	2.53	1.55	0.83	1.53	3.24	2.53	3.04	3.93	2.54	0.37	5.13	0.8
XLOC_000807	TCONS_00000822	NonCoding	0	0.54	0.12	0.45	0	1.59	0	0.1	0.33	0	0.44	0.61	0.2	0.08	0	0	0.12	0.33	0	0	0	0	0	0	0	0	0	0	0	0	0	0	0.23	0.56	0.56	1.51	0.34	0.15	0.46	0.29	0.09	0.08	0	0	0	0	0
XLOC_000808	TCONS_00000823	NonCoding	16.13	8.06	8.12	3.11	151.37	75.78	160.45	8.42	6.12	10.29	4.75	14.62	13.04	11.9	5.05	20.54	18.33	4.51	14.74	286.86	168.02	125.41	373.81	182.52	31.9	95.25	10.26	103.48	137.17	102.11	153.48	134.95	65.38	11.56	20.32	24.37	26.81	12.77	8.27	12.62	2.39	4.06	67.38	11.94	270.59	16.15	189.06
XLOC_000809	TCONS_00000824	NonCoding	3.49	3.23	3.2	3.48	1.6	1.15	0.57	1.57	11.37	5.5	2.15	8.75	10.04	4.22	13.26	8.86	9.28	5.45	9.45	4.77	2.03	2.81	0	2.38	4.55	1.05	2.46	0.78	1.26	3.79	0.82	4.73	12.69	48.89	27.36	3.49	7.76	4.86	2.47	7.64	9.22	7.15	1.07	2.5	0	8.01	1.57
XLOC_000810	TCONS_00000825	NonCoding	1.39	1.03	0.37	0	0	0	0	0.32	1.28	0.82	0.67	5.66	2.8	0.91	1138.54	4.73	4.09	0.69	3.37	4.52	0	54	0	0.27	11.87	4.38	0.94	1.78	2.86	0.86	0.94	1.08	19.4	105.28	1.29	1.28	1.06	0.53	0.32	1.61	1.64	1.46	0.98	0	0	105.31	20.5
XLOC_000811	TCONS_00000826	NonCoding	4.3	4.32	2.5	0	0	0	0	0	0	0	0	0.71	0	0	0	0	3.79	0	2.1	3.44	0	0	0	0	59.48	18.2	1.48	0	0	0	0	0	0	0	0	0	0	0	0	0	0	0	0	0	0	0	0
XLOC_000812	TCONS_00000827	Coding	2.42	1.38	0.75	0.8	0.71	0.86	0	0.09	0.22	0	0.98	1.34	4.81	0	0.24	3.62	2.28	5.31	4.22	0.27	2.91	4.22	0	1.66	3.57	0.7	2.6	1.83	3.35	21.49	4.95	3.79	3.33	2.92	3.92	0.7	2.04	1.77	7.42	7.9	2.3	2.83	4.29	0	0.24	0.39	0.52
XLOC_000813	TCONS_00000828	NonCoding	18.79	22.19	8.95	8.15	22.19	23.25	41.09	22.17	24.9	30.33	5.66	19.87	0.06	23.23	128.35	11.09	29.56	23.84	18.9	19.08	53.18	29.23	20.15	43.06	174.87	92.47	150.03	95.15	84.64	4.04	179.76	268.68	657.21	262.44	0.62	235.25	206.58	64.13	43.14	58.21	18.28	0.07	0.21	11.83	13.95	73.83	102.19
XLOC_000814	TCONS_00000829	Coding	2.27	1.19	0.85	3.53	1.42	0	1.14	2.21	3.71	2.83	0	2.85	2.67	1.03	1.66	1.44	4.99	2.09	3.48	2.38	2.61	1.68	0	0.71	6.33	1.05	7.24	1.04	3.35	1.01	1.23	1.42	2.7	6.33	1.92	6.92	7.49	18.82	4.66	8.39	2.54	2.54	0	0.38	0	1.25	0.78
XLOC_000815	TCONS_00000830	NonCoding	0	0	0	0	0	0	0	0	0	0	0	0	0	0	0	0	0	0	0	0	1011.71	0	0	89.42	0	0	0	0	0	0	0	0	0	0	0	0	0	0	0	0	0	0	0	0	0	0	0
XLOC_000816	TCONS_00000831	NonCoding	0.68	0.65	0.14	0.31	0	0	0	0	0.4	1.2	1.06	0.33	0.16	0	0.06	0	0.3	0.3	0.25	0	0	0.74	0	0	0	0	0	0	0	0	0	0	0	0	2.28	0.5	0.83	0.18	1.49	0.17	0.54	0.48	0	0.51	0	0.44	0
XLOC_000817	TCONS_00000832	NonCoding	0.22	0.13	0.11	0	0	0	0	0	0	0	0.21	0.32	0.25	0	1.4	0	0.06	0	0.48	0	0	0.29	0	0	0.06	0	0.14	0	0	0	0	0	0.44	0.05	0	0	0.05	0.14	1.15	0	0.17	0	0.22	0.08	0	0.07	0
XLOC_000818	TCONS_00000833	NonCoding	0	0	0	0.13	0	0	0	0	0	0	2	0	0	0.2	0	0	0	0	0	0	0	0	0	0	0	0	0	0	0	0	0	0	0	0	1.77	0.11	0	0.22	0	0.29	0	0	0	0	0	0	0
XLOC_000819	TCONS_00000834	NonCoding	4.6	11.56	4.37	5.62	7.37	0	0	1.84	3.05	0	0	0	0	0	0	3.01	19.3	0	23.32	2.2	0	0	0	0	8	2.91	7.29	4.34	3.48	4.2	0	0	6.92	0.95	0	0	0	11.39	0	4.58	1.47	2.67	1.78	0	0	0	0
XLOC_000820	TCONS_00000835	NonCoding	0.14	0.06	0	8.9	9.36	1.43	0	1.01	1.4	0	0	3.81	0.12	0	0	0.18	0.55	0.37	0	0	0	0.28	0	0	0	0.35	0.14	0	0.83	0	0	0	0	0	0.19	0.37	0.1	0	0	0	6.48	0.63	0.64	0	0	0	0.26
XLOC_000821	TCONS_00000836	NonCoding	0.08	0.26	0.24	0	0	0	0	0	0.08	0	0	0.13	0.26	0	0	0.59	0.31	0.16	0.2	0.58	0	0.31	0	0	0.41	0	0.15	0	0.92	0	0	0	0.46	0	0	0.15	0.06	0	1.21	0.28	0	0	0	0	0	0.07	0.29
XLOC_000822	TCONS_00000837	NonCoding	0.57	0.6	0.32	1.55	0	0	0	0.19	0.07	0.36	0.98	0	0.06	0.28	0.1	0.94	0.49	4.14	2.59	0	0	0	0	0	0	0	0	0	0	0.25	0	0	0	0	0.07	0.16	3.45	1.39	0.97	1.46	0.4	1.36	0.9	0.08	0	0.2	0
XLOC_000823	TCONS_00000838	NonCoding	0	0	0	0.19	0	0	0	0	0	0	0	0.04	0	0	0	0	0	0.09	0	0	0	0	0	0	0.06	0	0	0	0	0	1.88	1.27	0	0.3	0	1.16	1.79	0.19	0	0.33	0	0	0	0.08	0	0	0
XLOC_000824	TCONS_00000839	NonCoding	1.19	0.2	0	0	0	0	0	0	0.25	0	0	0	0	0	0	0	0.37	0	0	0	0	0	0	0	0	0	0	0	0	0	0	0	0	0	0	0	0.17	0	0	0.83	0	0.23	0	0	0	0	0
XLOC_000825	TCONS_00000840	Coding	0	0.06	0.54	0.12	0	0	0.58	0.19	0	0.18	2.18	0.31	0.36	0	0.14	0	0.06	0.08	0.19	0	0	0	0	0	0	0	0	0	1.27	0.26	0	0.48	1.69	1.11	0	0.14	1.4	0.13	0.14	0	0.16	0.22	0.65	0.38	0	0.6	0.79
XLOC_000826	TCONS_00000841	Coding	4.04	4.77	4.57	3.52	0.71	0	0	0.92	2.52	7.42	2.92	16.47	7.34	6.7	8	1.26	11.68	9.45	2.01	1.06	0	1.12	0	0	2.57	1.05	2.05	1.56	1.67	2.52	0	0	2.49	6.64	2.11	4.73	4.68	1.57	3.56	5.84	7.36	2.96	0	0.76	0	3.73	0.78
XLOC_000827	TCONS_00000842	NonCoding	4.92	2.76	5.39	1.96	1.49	2.4	0	2.54	7	3.67	2.69	7.95	4.23	3.46	8.28	9.84	7.75	7.34	11.13	2.77	5.47	5.29	0	0.5	8.14	10.26	5.91	3.28	3.51	2.12	3.45	7.92	16.55	23.4	10.73	7.16	6.81	12.52	1.25	4.93	5.62	6.79	0.9	6.42	4.03	12.79	9.3
XLOC_000828	TCONS_00000843	NonCoding	0.09	0	0.64	0.14	0	0.68	0	0	0.36	0	0.47	0	0	0	0	0	0.13	0.09	0	0	0	0	0	0	0.15	0	0	0	0.49	0	0.49	0	0.25	0.22	0.52	1.06	0.24	0.08	0.16	0.3	0	0	0	0.36	0	0	0
XLOC_000829	TCONS_00000844	NonCoding	0	0	0	0	0	0	0	0	0	0	0	0	0	0	0	0	0.07	0	0	0	0	0	0	0	0	0	0	0	0	0	0	0	0	0.38	0	1.73	0.06	0.16	0	0	0.19	0.08	0	0	0	0.16	0
XLOC_000830	TCONS_00000845,TCONS_00000846	NonCoding	0.17	0	0	0	3.46	0	0	0	0	0	12.53	28.8	5.1	6.87	2.83	5.87	3.16	0	0.11	0	0	7.56	15.94	0	46.45	0	13.44	0	0	0	0	0	0	21.57	2.44	5.53	47.75	0	13.49	0	0.19	0.33	19.7	0	0	0.08	0
XLOC_000831	TCONS_00000847	NonCoding	1.29	6.3	15.96	4.42	68.4	71.74	190.18	30.61	12.02	50.04	50.74	6.73	8.01	17.85	79.15	197.37	61.67	5.32	124.4	0	4.54	0	35.68	47.01	2.01	10.94	1.61	0	3.27	1.32	5.37	16.02	56.89	15.19	389.7	8.77	0.61	9.27	1.63	1.5	71.3	76.47	39.08	29.35	72.66	68.4	71.45
XLOC_000832	TCONS_00000848	NonCoding	0	0.27	0	0	0	0	0	0	0.08	0	2.4	0.14	0.33	0.23	0	0.6	0.25	0.08	0.41	0	0	0	0	0	0	0	0	0	0	0	0	0	0	0.05	0.28	0.21	0.11	0.29	0.61	0.99	0.53	1.97	1.9	0.59	1.06	0.07	0.29
XLOC_000833	TCONS_00000849	NonCoding	0	0.88	4.58	0	0	0	0	2.59	0	2.58	0	48.59	164.03	17.53	0.66	21.99	71.74	3.03	1.27	0	2.08	20.1	0	0	8.23	20.04	7.09	9.34	0	1.81	0	0	2.98	1.32	4.53	8.6	7.39	1.67	3.64	1.66	13.75	21.03	16.87	1.04	0	0	0
XLOC_000834	TCONS_00000850	NonCoding	0	2.64	0	0.13	0	0	0	0	0	0	0	0.07	0	0	0.05	0	0.12	0	0	0	0	0.31	0	0	0.14	0	0	0	0.46	0.28	0	0	0.23	0.05	0.55	0	0	0.07	0	0	0.09	0.7	0.23	0	0	0.22	0
XLOC_000835	TCONS_00000851	NonCoding	0	0	0	0	0	0	0	0	0.17	0	0	0.07	0	0	0	0	0	0	0	0	0	0	0	0	0	0	0	0	0	0	0	0	0	1.2	0.43	0.11	0.23	0	0.31	0	0	0	0	0.09	0	0	0
XLOC_000836	TCONS_00000852	Coding	3.75	1.91	2.6	1.07	2.81	4.04	1.51	1.9	2.37	4	0.37	1.6	0.67	0.9	0.71	30.89	5.51	0.98	6.36	4.2	8.18	5.94	2.01	5.02	7.12	7.4	6.38	5.52	4.42	1.78	2.18	4.17	14.65	1.46	0.23	1.14	1.15	5.75	2.56	9.97	1.19	1.06	9.06	0.71	0.85	0.86	2.76
XLOC_000837	TCONS_00000853	NonCoding	0	0	0	0	0	324.03	0	0	0	0	0	0	0	0	0	40.84	0	0	0	0	0	63.45	0	0	0	39.58	0	0	0	0	0	0	23.52	0	0	0	0	0	0	0	0	0	0	0	0	0	147.51
XLOC_000838	TCONS_00000854	NonCoding	0	0.27	0	0.13	0	0	0	0	0.76	1.01	0.45	0	0	0	0	0	0	0	0	0	0	0	0	0	0	0	0	0	0	0	0	0	0	0	0	0	0	0	0.16	0	0.27	0.08	0	0.17	0	0	0
XLOC_000839	TCONS_00000855	NonCoding	0	0	0	0.17	0	0	0	0	0	0	0.39	0	0	0	0	1.61	1.1	0.59	0.45	0	0	0	0	0	0.06	0	0	0	0	0	0	0	0	0	9.47	6.17	3.84	0.06	1.36	1.01	0	0	0	0	0	0	0
XLOC_000840	TCONS_00000856	NonCoding	4.28	6.35	2.88	2.4	7.11	3.45	6	8.24	37.09	43.01	42.26	0.55	0.24	0.21	4.19	27.19	1.84	10.33	13.88	0	3.2	5.63	7.44	8.33	26.51	5.97	67.89	11.78	7.98	12.16	14.46	7.59	37.94	12.39	0.31	0.05	0.05	14.75	14.59	14.55	8.04	10	9.02	1.06	0.24	3.82	7.33
XLOC_000841	TCONS_00000857	Coding	0.99	0.48	0.42	3.17	1.59	1.43	1.99	6.52	10.35	8.11	2.52	15.77	15.59	12.35	15.03	2.34	3.04	0.22	0.09	1.58	15.61	5.03	0.85	1.18	2.81	4.18	4.76	0.78	2.5	5.28	0	0	0.83	0.77	0.12	0	0.1	7.45	3.42	2.53	9.48	4.86	1.92	0.75	0.48	3.66	1.04
XLOC_000842	TCONS_00000858	Coding	20.97	22.03	18.21	3.82	0	0.74	0	1.7	8.31	3.03	5.39	33.87	35.61	20.06	5.12	6.5	20.07	14.12	17.11	0	1.49	6.5	0	3.66	12.43	9	13.82	5.37	8.07	6.49	9.53	1.82	1.34	7.68	7.19	11.44	15.44	16.96	7.75	9.19	20.96	28.99	5.78	5.88	0	7.42	0.34
XLOC_000843	TCONS_00000859	Coding	4.28	1.95	2.59	1.84	0.98	0	9.84	0.68	0.82	1.81	0.69	3.72	2.63	0.66	2.78	1.72	9.15	1.44	9.2	53.94	0	2.48	6.54	5.84	3.12	3.32	1.17	1.83	2.28	2.82	0.57	4.01	2.07	0.84	11.65	3.96	11.95	0.6	1.32	2.87	2.15	1	3.32	0.8	2.65	1.15	6.46
XLOC_000844	TCONS_00000860	NonCoding	5.4	4.71	4.88	2.52	0.98	0	0	2.38	10.63	10.15	6.7	1.13	0.68	2.3	2.65	18.04	19.04	14.07	24.5	1.47	2.01	4.28	2.37	1.64	13.08	5.82	13.07	2.53	3.48	6.3	4.57	28.84	30.26	8.36	1.78	3.33	1.17	38.64	9.4	15.25	6.57	5.15	2.38	2.82	1.67	3.85	2.53
XLOC_000845	TCONS_00000861	NonCoding	14.02	9.37	9.87	13.98	9.45	4.81	11.25	7.28	4.1	7.69	0.96	1.62	1.46	3.07	0.8	4.46	6.24	38.64	11.21	22.99	3.73	6.37	6.47	2.58	6.18	3.12	2.56	1.55	0.41	3.99	0.81	0	0.21	0.9	1.97	0.78	27.72	19.55	22.87	22.96	13.54	29.49	18.61	1.79	0.95	2.46	1.29
XLOC_000846	TCONS_00000862	NonCoding	0	0	0	0	0	0	0	0	0	0	0	0	0	0	0	0	0	0	0	0	0	0	0	0	0	0	0	0.25	0	0	0	0	0	0	0	0	0	0	0	0	0	0	0	0	0	0	0
XLOC_000847	TCONS_00000863	NonCoding	0.61	0.58	0.57	0.31	0	0	0	0.4	0.64	0.38	1.05	2.74	1.15	0.04	0.36	0.96	4.17	1.04	4.72	3.67	0	0.6	0	0	0.99	0	1.17	0.77	0.45	0	0.44	0.5	0.22	4.21	0.8	0.9	2.24	1.55	0.44	2.73	1.19	1.14	0.23	0.08	0	0.14	0.56
XLOC_000848	TCONS_00000864	NonCoding	35.88	41.39	16.97	11.27	1.58	9.66	15.53	1.37	10	6.31	4.05	20.19	0.88	33.78	0.56	1.25	5.38	0.3	1	2.1	7.48	14.46	2.54	5.41	3.04	5.55	0.54	0	0	2.5	0	0.94	0.41	1.44	0.61	0.28	0	0.19	0.68	0.38	20.25	9.38	4.88	1.12	0.71	0.19	0
XLOC_000849	TCONS_00000865	NonCoding	5.49	5.79	2.74	1.41	0.7	0.57	0	3.29	7.42	6.14	1.54	7.87	4.7	3.19	7.33	5.73	10.38	2.29	8.26	0.26	0	2.5	0	0.47	19.35	6.59	2.57	1.55	5.8	2	2.04	5.15	3.91	12.41	7.44	10.91	6.82	1.3	4.75	3.65	4.79	5.04	1.27	0.3	0	1.23	0
XLOC_000850	TCONS_00000866	NonCoding	0.12	0.38	0.12	0.1	0	0	0	0	0.48	0.04	0	0.53	0	0.09	0.21	1.09	0.53	0.04	0.17	0	0	0	0	0	0.12	0	0.03	0.3	0.36	0.29	0	0.54	0	0.16	1.65	2.01	1.05	0.59	1.08	0.15	0.22	0	0	0	0	0.2	0
XLOC_000851	TCONS_00000867	NonCoding	0.07	0.3	0	0.06	0	0	0	0	0	0	0	0.06	0.12	0.03	0	0	0.06	0.38	0	0	0	0	0	0	0.13	0	0	0	0	0	0	0	0.21	1.21	0.95	0.38	0.57	0	0.56	0	0.16	0	0	0.7	0	0	0
XLOC_000852	TCONS_00000868	Coding	0.77	1.01	0.21	0.06	0	0.85	0	0	0.15	0	0.39	0.66	0.06	0	0	0	0.44	0.3	0	4.2	0	0	0	0	0.3	0.35	0	0	0	0	0	0	1.44	1.4	1.17	0.78	1.57	0.06	0.14	0.38	1.02	0.14	0	0	0	0	0
XLOC_000853	TCONS_00000869	NonCoding	2.83	2.24	1.62	0.73	0	0	0	0.43	1.57	0.62	4.11	0.57	1.81	0.4	0.39	4.81	2.99	5.94	2.15	0	0	3.25	0	0	3.45	2.43	5.92	1.21	1.94	1.46	1.91	1.64	3.61	3.74	2.11	0.65	1.73	26.41	7.87	12.8	0.37	1.08	0.5	0.89	1.39	2.84	0
XLOC_000854	TCONS_00000870	NonCoding	0.84	0.23	0.83	0.44	0	0	0	1.79	7.22	2.07	0.76	0.24	2.08	1.46	0.92	0	2.78	9.74	2.48	0	2.78	0	0	0	3.06	1.12	0	0	0	0	0	0	0	0.18	0.73	0.72	0.6	1.24	2.1	3.39	1.22	1.09	0	0	0	0.25	0
XLOC_000855	TCONS_00000871	NonCoding	0	0	0	0	0	0	0	0	0	0	1.12	0	0	0.05	0	0	0	0.11	0.53	0	0	0	0	0	0	0	0	0	0	0	0	0	0	0	0	0	0	0.38	0.39	0.55	0	0.1	0	0	0	0	0
XLOC_000856	TCONS_00000872	NonCoding	2.99	1.67	2.89	2.26	0	0	0	0	3.03	2.44	2.61	4.94	8.1	1.39	0.63	5.05	4.35	2.88	4.83	9.24	12.16	3.92	0	0	8.61	4.89	6.76	3.65	0	0	14.38	0	2.9	2.5	0	1.25	9.1	6.39	0	6.34	3.02	4.55	2.99	0	0	0	0
XLOC_000857	TCONS_00000873	NonCoding	0	0	0	0	0	54.05	17.91	0	0	0	0	0	18.69	58.71	0	68.13	0	18.66	25.9	33.27	12.16	47.04	0	14.91	0	36.65	0	21.87	8.77	21.16	8.63	29.71	226.45	29.02	0	0	0	0	0	30.7	0	0	17.95	0	25.17	0	10.94
XLOC_000858	TCONS_00000874	NonCoding	0	0	0.11	0.06	0.37	0	0	0	0	0	0	0.13	0.06	0	0	0	0.06	0	0	0	0	0.58	0	0	0	0	0	0	0	0	0	0	0	0	0	0	0	0	0	0	6.5	2.49	0.89	0	0	0.14	0
XLOC_000859	TCONS_00000875	NonCoding	16.88	13.97	0	0	23.98	63.45	0	23.18	28.07	36.97	0	16.84	17.24	0	3.91	13.33	4.09	15.33	28.34	48.82	24.98	20.71	21.04	23.34	58.33	34.42	56.05	48.14	41.17	21.73	35.45	11.63	5.11	0	0	25.03	5.13	17.92	17.76	30.98	5.08	0	10.53	22.81	5.91	21.64	41.73
XLOC_000860	TCONS_00000876	NonCoding	0	0	0	0	0	0	0	0	0	0	5.55	0	0	0	0	0	0	0	0	0	0	0	0	0	0	0	0	0	0	0	0	0	0	0	0	0	0	0	0	0	0	0	0	0	0	0	0
XLOC_000861	TCONS_00000877	NonCoding	4	2.54	2.21	0.62	0	0.28	0	0.55	0.88	1.05	32.95	12.83	1.82	0.07	0.66	5.54	17.82	1.62	7.7	0	1.15	3.61	1.13	0.7	3.95	5.19	0.81	1.55	2.07	1.5	0.81	0.47	1.44	3.33	8.28	5.15	2.92	2.2	4.61	1.13	2.67	1.89	0.85	0.3	0	2.2	0
XLOC_000862	TCONS_00000878	NonCoding	9.25	6.21	8.89	0.36	0	10.46	14.3	1.76	2.86	0	0	7.78	3.05	5.7	6.04	66.77	18.21	0	8.71	7.24	3.97	17.93	5.2	10.82	7.67	9.58	0.84	2.38	0	0	0	0	0	0.59	2.01	0.3	0.33	6.02	0	0.79	2.47	14.18	11.73	1.91	3.29	3.34	0
XLOC_000863	TCONS_00000879	Coding	1.37	1.35	1.08	0.26	3.18	0.32	0	0.21	1.01	0.6	0.44	3.5	1.75	0.31	0.48	4.45	4.45	1.18	6.01	7.71	1.95	3.46	0.96	0	3.26	1.57	1.39	2.34	2.34	2.26	1.85	4.77	1.86	2.22	1.97	2.84	3.87	1.11	1.09	5.18	1.88	1.04	2.88	0.34	0	0.3	0.29
XLOC_000864	TCONS_00000880	NonCoding	0	0	0	0	0	0	0	0	0	0	0.23	0	0	0	0.22	0.41	0	0	0.21	0	0	0	0	0	0.14	0	0	0	0.96	0	0.94	0.54	0.48	1.32	1.08	0.38	0.35	0	0	0	0	0	0	0	0	0	0
XLOC_000865	TCONS_00000881	NonCoding	0	0.2	0.35	0.37	1.99	0	0	0	0	0	0.64	0.2	0	0	0	0	0.72	0	0	0	0	0.79	0.8	5.98	0	0	0	0	0	0.71	0	1.32	0	0	0	0	0	0.42	0	0	0.26	0	0.6	4.19	4.04	9.22	26.32
XLOC_000866	TCONS_00000882	NonCoding	0.9	0.88	0.1	0.17	0	0	0	0.36	0.29	0.17	1.91	2.55	0.46	0.37	3.58	1.06	1.58	1.1	0.9	0	0	0.55	0.56	0	1.74	0	0.67	0.51	0.82	1.49	0.4	0.46	2.04	9.86	33.61	9.7	6.34	0.84	4.57	2.99	0.54	1.18	0	1.71	0	8.8	0
XLOC_000867	TCONS_00000883	NonCoding	0	0	0	0	0	0	0	0	0	0	0.24	0	0	0.04	0	0	0.17	0	0.08	0	0	0	0	0	0	0	0	0	0	0	0	0	0	0	0	0	0.29	0.11	0	0	0.11	0.07	0	0	0	0	0
XLOC_000868	TCONS_00000884	NonCoding	5.13	4.31	4.35	0.86	0	0	0	0.47	0.76	2.73	0.99	0	0	0	0	3.52	10.9	9.35	11.11	0	1.13	0	0	0	16.89	1.36	21.63	1.02	0	0.99	0	0	1.62	0.47	0	0	0	30.65	15.72	20.18	0.4	0	0	0.76	0	0.33	2.04
XLOC_000869	TCONS_00000885	NonCoding	0	0.14	0	0	0	0	0	0	0	0	0	0.28	0	0	0	0	0.32	0.17	0	0	0	0	0	0	0	0	0	0	0	0	0	0	0	0.26	0.14	0.81	0.59	0.08	0.64	0	0	0.16	0	0	0	0	0
XLOC_000870	TCONS_00000886	NonCoding	0	0.31	0.11	0.12	0	0	0	0	0	0	0	1.09	1.5	0	0	0	0.06	0.31	0	0	0	0	0	0	0	0	0	0	0	0	0	0	0	0	0	0.05	0.21	0	0.72	0	0	0.59	0	0	0	0.07	0
XLOC_000871	TCONS_00000887	NonCoding	5.36	2.52	3.54	1.53	2	1.44	1.43	1.18	6.17	3.4	1.49	0.31	2.43	0	0.24	3.17	5.45	24.38	19.07	0.99	2.18	2.46	3.93	2.38	8.86	3.94	7.67	0.98	2.62	0.63	1.03	1.77	0.78	0.29	0.16	1.07	1.11	13.55	8.23	8.76	5.27	3.43	1.34	0.19	1.5	0.17	0.33
XLOC_000872	TCONS_00000888	Coding	3.58	1.66	0.94	0.4	3.29	12	8.38	1.3	1.37	1.99	0	1.88	2.42	1.29	0.45	8.61	5.7	1.05	11.19	25.72	19.44	8.23	2.86	5.28	4.55	13.02	1.64	4.08	1.37	0.42	3.86	0.68	5.45	3.26	6.53	6.44	3.24	1.4	2.41	0.89	0.51	1.6	5.54	0	6.42	0.23	0
XLOC_000873	TCONS_00000889	Coding	12.55	8.43	7.93	11.39	0.87	3.38	2.24	9.23	30.43	18.07	11.47	0.54	0.17	0.1	0.33	4.79	9.25	8.78	7.91	7.54	3.14	1.93	0.56	0	12.05	0.69	13.54	0	1.64	0.74	0.81	0.93	0.82	1.52	4.38	0.18	0.75	15.58	6.59	14.47	2.96	1.87	0.63	2.08	0	4.7	2.31
XLOC_000874	TCONS_00000890	NonCoding	0.7	0.23	0.1	0.11	0	0	0	1.18	2.69	4	3.63	0.06	0.64	0.03	0.14	2.66	9.58	2.42	18.24	4.68	17.96	1.38	0	0	1.69	1.37	1.21	0.26	0	0.99	0.4	0	0	0.27	0.18	1.82	0.75	0.26	8.48	2.75	0	0.28	0	0.07	0	0.06	0
XLOC_000875	TCONS_00000891	NonCoding	0.73	0.49	0.55	0.29	0	0	0	0.28	0	0	0	0.06	0	0	0	0.56	7.99	0.77	5.09	2.45	0.3	0.29	0	0	0.38	0.72	0	0	0	0	0	0	0	0	0.06	4.83	0.26	0	1.69	0.39	0.57	0.29	0.22	0	0	0.2	1.07
XLOC_000876	TCONS_00000892	NonCoding	0	0	0	0	0	0	0	0	0	0	0	0	0	0	0	72.13	0	0	0	0	0	0	0	0	0	11.64	0	0	0	0	0	0	0	0	0	0	0	0	0	0	0	0	0	0	0	0	69.47
XLOC_000877	TCONS_00000893	NonCoding	0.19	0.35	0.22	0.06	0	0	0	0	0.22	0	0.58	0.24	0.12	0.03	0.07	0	0.65	0.25	0.55	0	0	0	0	0	0.39	0	1.08	0.79	0.42	1.29	0	1.93	0	0.64	1.41	0.48	1.46	2.08	1.06	0.86	0.16	0.14	0	0.15	0	0.26	0
XLOC_000878	TCONS_00000894	NonCoding	6.4	4.68	3.75	0.95	2.52	1.67	0	0.27	3.01	2.53	1.6	15.55	14.2	3.09	3.58	1.28	3.85	2.22	3.2	0.32	0	1.36	0	0	14.11	4.08	6.31	2.92	2.52	1.54	1.55	1.73	3.22	15.72	15.27	10.62	8.88	4.32	8.7	3.66	8.85	5.19	0	2.44	0	6.24	0.87
XLOC_000879	TCONS_00000895	NonCoding	0.87	1.44	0.1	0.28	0	0	0	0.72	11.94	8.41	6.84	0.64	0.17	0.03	0	0.84	0.65	0.29	0.72	0.78	0	0.43	0	0	0.06	1.03	0	0.26	0.41	0	0	0.81	0.29	0.73	2.88	1.31	0.61	0.41	0.81	0.25	0.73	0.28	0.4	0.15	0	0	0
XLOC_000880	TCONS_00000896	NonCoding	5.01	8.24	1.15	4.79	0	1.12	0	1.81	1.53	1.73	2.48	21.57	3.89	0.4	0.56	1.24	3.04	1.46	1.08	0	2.28	3.58	1.12	0	2.71	4.12	1.47	1.02	0.82	2.23	0.4	0	0	0.58	7.42	1.46	2.95	0.64	18.14	5.98	14.06	3.67	2.73	0.44	0	1.22	0
XLOC_000881	TCONS_00000897	NonCoding	0	0	0.12	0.12	0	0	0	0	0	0	0	0	0	0	0	0	0	0	0	0	0	0	0	0	0	0	0	0	0	0	0	0	0	0	0.13	0	0.06	0	0	0.14	0	0	0	0.16	0	0	0
XLOC_000882	TCONS_00000898	NonCoding	0	0	0	0	0	0	0	0	0	0	0	0	0	0	0	0	0	0	0	0	0	0	0	0	0	0	0	0	0	0	0	0	0	0	1.06	0	0	0	0.62	0	0	0	0	0	0	0	0
XLOC_000883	TCONS_00000899	NonCoding	2.98	1.86	0.73	1	6.06	0	0	0.27	1.52	0.69	0.57	17.46	14.99	0.33	0.51	1.06	1.73	1.31	1.61	0.52	7.66	8.5	1.95	5.33	7.79	3.76	67.2	2.8	11.04	41.93	3.22	0	1.22	2.53	4.54	4.54	9.2	1.66	4.82	3.6	5.11	3.45	1.46	0.22	0	0.64	0
XLOC_000884	TCONS_00000900	NonCoding	0	0.17	0	0.16	0.23	0	0	0	0	0	0	0.09	0	0	0	0	0.16	0.21	0	0	0	0	0	0	0	0	0	0	0	0.46	0	0	0	1.16	1.59	0.65	0.51	0	2	0.75	0	0.1	0	0.11	0.04	0	0
XLOC_000885	TCONS_00000901	NonCoding	1.12	1.75	0.67	1.55	2.78	2.69	0	0.19	0.47	0.19	1.84	1.4	1.37	0.47	0.94	2.64	1.92	0.63	1.82	0.83	0.61	1.17	1.79	2.72	1.03	2.92	0.57	3.81	3.06	2.11	0	2.96	3.9	1.67	1.5	1.56	1.34	1.37	0.43	0.4	0.5	0.74	1.34	0.48	0	0.69	0
XLOC_000886	TCONS_00000902	Coding	0.14	0.43	0.73	0	0	0	7.25	0	0.44	1.36	2.19	0.69	0.61	0.27	0.3	0.35	9.75	0.22	28.57	1.04	3.29	0	0	0	0.46	0	0.13	0	0	0.74	0	0	0	0.04	0.36	0.08	0	0.74	0	1.71	2.49	0.69	1.25	0.07	0	0.83	0.51
XLOC_000887	TCONS_00000903	NonCoding	0	0.12	0	0.12	0	0	0	0	0.15	0	0	0	0.12	0	0	0	0	0.08	0	0	0	0	0	0	0	0	0	0	0	0	0	0	0	0	1.39	0.85	0.52	0	0	0	0	0	0	0.08	0	0.07	0
XLOC_000888	TCONS_00000904	NonCoding	0	0	0	0	0	0	0	0	0	0	0.19	0.06	0.12	0.03	0	0.18	0.06	0	0	0	0	0	0	0	0	0	0	0	0	0	0	0	0	0.45	2.77	0.83	0.91	0.59	0.82	0.63	0	0.14	0	0	0	0	0
XLOC_000889	TCONS_00000905	NonCoding	0	0	0	0	0	0	0	0	0	0	0.63	0	0	0	0	0	0	0	0.15	0	0	0	0	0	0.1	0	0	0	0	0	0	0	0	0	1.14	0.08	0	0	0	0	0	0	0	0	0	0	0
XLOC_000890	TCONS_00000906	Coding	0.79	0.85	0.9	0.25	0	0	0	0.35	0.12	0.93	2.43	2.13	0.51	0.18	0.08	1.03	1.16	0.58	0.25	0	2.99	0.46	0	0	1.95	1.73	0.13	2.18	0	0	1.67	1.54	2	5.71	3.83	2.66	2.47	1.31	0.36	0.42	0.75	0.42	0	0.33	0	0.56	0
XLOC_000891	TCONS_00000907	NonCoding	0	0	0	0	0	0	0	0	0	0	0.26	0	0.08	0	0	0	0	0.75	0	0	0	0	0	0	0	0	0	0	0	0	0	0	0	0	0	0.05	0	0	3.22	0.43	0	0	0	0	0	0	0
XLOC_000892	TCONS_00000908	NonCoding	0.64	1.13	0	0.34	0	1.14	0	0.09	0.22	0.7	0.19	0.18	0.71	3.1	0.38	1.04	1.71	0.3	0.55	0.79	0	1.08	1.13	0	0.37	0.35	0.27	0	0.42	0.5	0.82	0	0.19	0.59	0.86	3.97	1.06	0.33	0.68	0.38	0	0.28	0.63	0.15	0	0.13	0
XLOC_000893	TCONS_00000909	NonCoding	0	0	0	0	0	0	2.18	0	3.7	0	0	0	0	0	0	0	0	0	0	0	0	4.29	0	0	0	0	0	0	0	0	0	0	0	0	0	0	0	0	0	0	0	0	0	0	0	0	2
XLOC_000894	TCONS_00000910	NonCoding	0.84	0	0	0	0	0	0	0	6.83	0	0	0	0	0	0	0	0	0.82	0	0	0	0	0	0	0.67	0	0	0	0	0	0	0	0	0	0	0	1.77	0	1.48	0	0	0	0	0	0	0	0
XLOC_000895	TCONS_00000911	Coding	1.59	0.47	0.1	0.89	0	0	0	0.45	7.39	4.32	12.55	0.41	0.23	0.03	0	1.06	1.19	0.95	1.52	0	0	0	0	0	0.42	0	0.4	0.25	0.41	0	0.4	0	0	0.09	0.24	0.14	0.15	3.33	0.4	0.87	0.93	0.83	0	0.22	0	0	0
XLOC_000896	TCONS_00000912	NonCoding	0	0	0.75	0.11	0	0	0	0	0	0	2.16	0.79	0.72	0	0	0	0.17	0	0	0	0	0.85	0	0	0.12	0	0	0.26	0	0	0	0	0	0	0	3.83	0.15	0.13	1.1	0.13	0.4	0.14	0.22	0	0	0.13	0
XLOC_000897	TCONS_00000913	Coding	0.92	3.48	2.07	0.49	0.19	0.62	2.45	0.4	2.89	0.38	0.42	2.56	3.27	0.55	3.18	15.32	4.07	1.77	2.97	5.11	4.05	3.62	1.22	0.76	2.65	4.51	0.59	1.68	0.45	1.08	7.07	9.64	4.69	10.14	8.38	7.38	14.82	0.64	1.33	1.65	1.63	1.37	3.91	0.25	1.81	0.78	1.68
XLOC_000898	TCONS_00000914	NonCoding	3.41	1.23	0.72	0.38	4.18	0	0	0.62	7.02	0	1.31	0	1.61	0.92	0.63	7.67	3.68	0.49	9.15	4.99	1.37	0	0	0	0.4	0	0	0	0	0	0	2.23	0	1.54	1.69	1.88	0	0.84	1.79	0.82	1.04	1.4	2.02	0	0	0	0
XLOC_000899	TCONS_00000915	NonCoding	0.58	0.21	0.12	0.26	1.02	0	0	0	0.34	0	0	0.7	0	0	0	0	0	0	0	0.61	3.32	0.32	0	2.17	0	0	0	1.2	0.48	0	0	0	0	0	0	0.05	0.12	0	0	0	0.55	0.08	0.25	0.18	0	0	0
XLOC_000900	TCONS_00000916	NonCoding	0	0	0	0	0	0	0	0	0	0	0	0	0	0	0	0	0	0	0	0	0	0	0	0	0	0	0	0	0	0	0	0	0	0	0.07	0	0	0.07	0	0	0.45	0	0	0	0	0	0
XLOC_000901	TCONS_00000917	NonCoding	0	0	0	0	0	0	0	0	0.16	0	0	0	0.2	0	0	0	0	0	0	0	0	0	0	0	0	0	0	0	0	0	0	0	0.23	0.25	0.21	0.93	0.11	0.15	0	0	0.26	0	0	0	0	0.15	0
XLOC_000902	TCONS_00000918	NonCoding	8.77	7.66	3.31	6.8	6.9	4.47	6.94	4.66	18.11	12.22	4.36	14.57	11.93	3	5.54	11.61	18.17	4.71	13.89	5.67	16.11	17.49	2.22	3.7	33.68	17.71	15.28	14.23	22	24.83	23.66	29.92	33.19	39.33	29.02	36.06	21.56	8.16	9.73	9.27	5.4	10.24	7.51	1.84	3.04	6.5	2.8
XLOC_000903	TCONS_00000919	NonCoding	2.1	2.03	0.66	0.86	0	0	0	0.81	2.03	4.02	0.42	2.45	1.62	0.48	0.34	0	3.11	0.71	3.14	0	0	0	0	0	3.94	0.73	1.83	0	0	0	0	0	0	18.41	9.53	5.75	7.02	1.9	5.43	4.87	1.03	2.03	0	0.3	0	1.75	0
XLOC_000904	TCONS_00000920	Coding	1.5	1.68	0.75	0	0	0	0	0.81	0.13	1.55	0	0	0	0	0	1.2	4.17	0.78	6.41	2.63	0	0.47	0	0	3.54	0	0.48	0	0	0	0	0	0	0	0	0	0	1.03	2.15	0.67	0.14	0	0	0	0	0.23	0
XLOC_000905	TCONS_00000921	NonCoding	0.36	0.45	0.13	0.07	1.09	0.35	1.05	0.12	0.47	2.67	0	0.3	1.42	0.3	0.83	2.9	1.53	0.28	1.27	6.2	2.5	2.42	0.7	0.58	1.16	2.16	1.54	0	0.52	1.24	0.51	0	2.31	0.63	1.4	1.58	1.22	0.99	0.34	1.28	0.2	0.44	0.53	0.76	0	0.41	2.9
XLOC_000906	TCONS_00000922	Coding	8.39	4.28	4.19	2.99	1.97	0	0	1.4	4.42	1.79	0	4.96	3.65	0.62	3.45	13.67	9.91	3.39	13.22	4	4.39	1.7	0	0.96	4.46	4.94	1.66	1.84	2.11	2.8	2.91	3.81	7.75	12.28	11.84	4.65	4.68	6.49	2.35	4.11	2.96	3.85	1.3	0.31	0	0.66	0.53
XLOC_000907	TCONS_00000923	NonCoding	3.41	3.06	1.02	0	0	0	2.34	0.29	1.89	0.56	1.86	6.95	3.02	0.76	1.35	10.86	8.94	1.65	11.31	0	7.14	6.14	0	1.3	3.67	2.87	0.43	0	2.29	2.76	1.13	0	3.41	1.74	3.96	2.36	1.79	2.45	2.58	1.2	2.24	1.78	2.93	0.96	0	0	0
XLOC_000908	TCONS_00000924	NonCoding	0.15	0.36	0	0	0	0.6	6.35	0	0	0	0	0	0	0	0	0	0	0	0	0	0	9.37	0	0	0	0	0	0	0	0	0	0	0	0	0	0	0	0	0	0	0	0	0	0	0	0	0
XLOC_000909	TCONS_00000925	NonCoding	0	0	0	0	0	0	0	0	0	0	0.57	0	0	0	0	0.51	15.41	0	13.34	30.47	1.65	0	0	0	0	0.5	0	0	0	0	0	0	0	0	0	0	0	0	0.4	0	0	0	0	0	0	0	0
XLOC_000910	TCONS_00000926	NonCoding	0.21	0.3	0	0.51	0	0	0.86	0.28	0	0	1.56	0.49	0	0.07	0	0	0.06	0.07	0	0	0	0.28	0	0	0.18	0.35	0	0	0	0	0	0	0	0.68	2.11	2.42	0.1	0.07	0.27	1.02	0.24	0.21	0	0.08	0	0.33	0
XLOC_000911	TCONS_00000927	Coding	0.15	0.21	0.06	0.87	0	0	0	0.04	0	0.4	0.93	0.54	0.29	0	0	0.86	0.31	0.13	0.76	0	0	0	0	0	0.29	0	0.52	0.48	2.24	1.09	1.07	3.31	4.72	3.2	0.26	0	0.09	0	0.23	0.12	1.34	0.46	2.59	0	0	0	0.3
XLOC_000912	TCONS_00000928	NonCoding	0	0	0	0	0	0	0	0	0.36	0	0.24	0	0	0	0	0	0.13	0.09	0	0	0	0	0	0	0	0	0	0	0	0	0	0	0	0.83	0.53	1.3	0.74	0	0.67	0.77	0	0	0	0	0	0	0
XLOC_000913	TCONS_00000929	NonCoding	0	0	0	0	0	0	0	0	0	0	0	0.14	0.07	0	0	0	0	0	0	0	0	0.31	0	0	0	0	0	0	0	0	0	0	0	0	0.76	0.16	1.19	0.07	0	0	0	0	0	0	0	0	0
XLOC_000914	TCONS_00000930	NonCoding	0.07	0	0	0	0	0	0	0	0	0	0	0.13	0	0	0	0	0.44	0.47	0	0	0	0.59	0	0	3.42	0	5.64	1.36	0.88	2.11	3.44	1.98	0	0.14	0	1.83	0.68	0.07	0	0.27	0	0	0	0	0	0	0
XLOC_000915	TCONS_00000931	Coding	10.27	7.14	5.59	0.22	0.91	1.1	4.39	0.61	1.85	1.63	4.35	3.11	0.55	0.76	2.24	15.07	8.73	0.2	10.34	112.72	10.42	3.6	5.12	2.13	2.9	2.24	1.07	0	0	0.65	0.53	33.35	25.6	21.49	3.59	0.85	0.94	0.52	0	1	0.94	2.13	3.3	0.2	0.92	0	2.34
XLOC_000916	TCONS_00000932	NonCoding	1.13	0.48	0.61	0.11	2.54	4.73	0	0.09	0.5	0.34	1.7	1.48	6	0.56	0.5	0.2	2.67	1.56	1.38	2.82	0	1.55	2.48	0	3.2	3.17	1.75	3.3	3.41	4.81	2.06	0.96	1.07	1.2	1.86	11.4	22.02	0.86	0.96	1.02	1.13	3.49	2.66	0.23	0	0.13	0
XLOC_000917	TCONS_00000933	NonCoding	0.86	2.88	0	0	0	0	0	0	0	0	0	0	0	0	0	0	0.63	0.84	0	0	0	0	0	0	0	0	0	0	0	0	0	0	0	0	0.74	0.54	0	0	1.51	0	0	0	0	0	0	0	0
XLOC_000918	TCONS_00000934	NonCoding	0	0.06	0	0.12	0	0	0	0	0.08	0	0	0	0	0	0	0	0	0	0	0	0	0	0	0	0	0	0	0	0	0	0	0	0	0.09	0.84	0.82	0.11	0	0.14	0	0	0	0	0	0	0	0
XLOC_000919	TCONS_00000935	NonCoding	0.07	0.12	0	0.11	0	0	0	0.09	0	0	0	0.06	0.18	0.03	0	0.18	0.17	0.15	0	0	0	0	0	0	0	0	0	0	0	0	0	0	0	0.23	6.83	2	0.1	0	0	0	0.48	0	0	0	1.2	0.07	0
XLOC_000920	TCONS_00000936	NonCoding	1.81	1.19	1.54	0.2	0.54	0	0	0.67	4.1	1.93	4.93	1.15	1.51	0	0	1.1	1	1.34	1.65	0.8	0	1.16	0	0	1.45	1.76	3.39	0.79	0	0	1.25	0	0	1.16	1.58	0.67	0.93	10.57	3.91	5.43	0.94	3.04	1.3	2.05	0	1.66	0
XLOC_000921	TCONS_00000937	NonCoding	8.37	7.81	6.08	2.13	0.83	1.34	0	4.06	8.48	6.08	3.18	2.97	2.52	0.56	0.93	15.21	7.59	1.46	7.92	0.41	1.81	2.19	0	0	17.6	1.09	1.11	0.41	0	1.18	0.64	0.74	1.3	1.64	1.52	0.61	0.25	2.34	2.23	1.24	3.62	2.65	0.67	4.32	0.75	3.21	0
XLOC_000922	TCONS_00000938	NonCoding	0.77	1.94	0	2.95	4.36	8.81	0	3.84	2.35	1.89	0	2.56	1.26	0	0	2.22	0.57	0	2.84	3.25	21.42	1.73	0	0	0	4.3	0	0	2.57	1.55	0	0	1.28	0	0	0	0	0	0	2.52	1.59	0	2.63	0	0	0	0
XLOC_000923	TCONS_00000939	NonCoding	4.12	3.17	4.22	0.49	0.34	2.78	2.21	4.19	13.34	13.69	2.07	0.59	0.92	0.07	0.05	2.45	1.77	0.36	1.15	0.26	3.09	1.36	0.55	0.46	5.11	0	0.92	0	0	0	0.4	0	0	0.4	2.46	0.36	0.3	0	0.8	0.25	4.6	6.22	0	26.79	7.45	41.26	6.57
XLOC_000924	TCONS_00000940	NonCoding	0	0	0	0	0	0	0	0	0.81	0.48	2.12	0	0	0	0	0	1.35	0	0.74	0	0	0.68	0	0	0.17	0	0	0	0	0	0	0	0	0.5	0	0	0	0	0	0	0	0	0	0	0	0	0
XLOC_000925	TCONS_00000941	NonCoding	1.82	1.68	1.05	0.63	0	2.56	0	0.71	1.13	0.77	20.78	3.52	3.38	0.73	0.63	3.66	2.23	0.64	1.44	1.06	4.84	0.98	1.24	0	3.19	2.76	1.31	0.9	0	1.83	0	1.46	0.47	3.63	13.38	7.94	6.63	2.42	4.51	2.67	2.6	1.97	0.74	0.71	1.46	2	3.45
XLOC_000926	TCONS_00000942	NonCoding	1.91	0.74	0.96	2.11	0.99	0	0	0.1	1.25	0	0.44	1.09	0.93	0.88	0.9	0.2	2.8	4.85	0.82	0.29	0	0.62	0	0	2.96	0.78	1.07	0.29	0.47	0	0	1.05	0.92	3.48	1.53	1.3	1.32	4.34	36.75	124.16	4.09	3.17	1.67	0.08	0	0.15	0
XLOC_000927	TCONS_00000943	NonCoding	7.99	8.01	3.31	1.94	0	0	6.11	4.85	10.83	4.41	1.21	2.26	1.84	0.32	1.91	15.5	11.81	6.89	7.36	1.42	0	5.27	0	0	23.97	8.44	10.86	4.2	2.24	6.09	4.42	5.07	3.34	1.56	1.16	2.31	2.06	13.79	4.21	9.73	5.11	6.52	2.87	3.51	0	5.68	2.8
XLOC_000928	TCONS_00000944	NonCoding	0	0.46	0.17	0.18	0	0	0	0	0.12	0	0	0.19	0.18	0	0	0	0.69	0	0	0	0	0.84	0	0	0	0	0	0	0	0	0	0	0	0	2.03	0.14	0	0	0	0.39	0.37	0	0	0	0	0	0
XLOC_000929	TCONS_00000945	NonCoding	23.2	7.07	22.9	3.18	128.21	22.58	0	0	1.06	2.58	0	1.74	0	0	0	1.29	0	0	0	26.53	10.39	18.09	12.25	5.1	0	0	0	1.87	0	0	0	3.38	1.49	0	0	0	0	12.55	3.64	9.98	3.17	10.51	27.61	0	0	0	0
XLOC_000930	TCONS_00000946	NonCoding	67.47	71.96	44.63	14.87	20.95	18.42	7.19	10.39	54.06	28.6	7.92	15.01	15.02	1.31	4.96	6.84	24.93	17.32	40	2.73	11.32	25.45	0.33	6.26	11.27	6.02	24.42	11.38	7.68	11.59	8.98	8.14	14.31	18.27	4.47	14.2	14.69	28.61	11.94	11.36	13.35	15.18	5.16	44.14	17.92	33.59	21.86
XLOC_000931	TCONS_00000947	Coding	1.51	1.84	1.33	0.16	0	3.6	0	0.53	1.57	0.17	0.19	1.23	0.17	0.26	0.27	1.57	6.14	0.14	4.23	3.07	1.12	1.9	0.83	0.23	4.08	2.7	0.66	1.26	0.4	1.46	0.8	0.91	0.2	1.1	1.43	1.75	1.67	0.76	1.45	0.24	0.23	0.61	0.83	0.07	0	0	0
XLOC_000932	TCONS_00000948	NonCoding	0.29	0	0	0	0	0	0	0	0	0	0	0	0	0	0	0	0	0	0	0	0	0	0	0	0	0	0	0	0	0	0	0	0	0.05	1.6	0.33	0.42	0.13	0.14	0.39	0	0	0	0.31	0	0	0
XLOC_000933	TCONS_00000949	NonCoding	0	0.31	0	0	0	0	0	0.19	0.08	0.19	0	0	0.25	0	0	0.94	0	0.08	0	0	0	0	0	0	0	0	0	0	0	0	0	0	0	0.29	1.56	2.58	0.48	0	0.72	0	0.08	0.15	0	0	0	0	0
XLOC_000934	TCONS_00000950	NonCoding	0	0	0	1.76	0	5.89	0	5.18	0	0	0	0	0	0	0	0	0	0	0	0	0	0	0	0	0	0	0	0	0	2.71	4.48	0	3.83	0	0	0	0	0	0	0	0	0	2.38	0	0	0	0
XLOC_000935	TCONS_00000951	NonCoding	0	0	0	0.04	0	0	0	0	0	0	0.11	0	0	0	0	0	0	0	0	0	0	0	0	0	0	0	0	0	0	0	0	1.44	0.64	0	0	0	0	0	0.88	0	0	0	0	0	0	0	0
XLOC_000936	TCONS_00000952	NonCoding	11.88	5.32	2.67	1.98	0.17	7.47	1.49	1.22	4.48	1.6	2.94	8.61	28.55	12.8	81.03	27.52	14.51	9.21	5.77	7.27	17.41	13.9	3.13	0	3.22	2.06	0.83	3.36	1.21	1.25	3.18	0.91	4.53	0	1.54	2.02	1.34	2.82	30.45	10.65	5.35	24.85	6.57	1.7	0	9.97	5.68
XLOC_000937	TCONS_00000953	NonCoding	0	0.12	0	0.06	0	0	0	0	0.08	0.55	0.81	0.19	0.12	0	0	0	0.06	0.15	0	0	0	0	0	0	0	0	0	0	0	0	0	0	0.21	1.04	1.16	0.53	0.26	0.41	0.28	0.39	0.25	0	0	0	0	0.27	0
XLOC_000938	TCONS_00000954	NonCoding	6.55	3	2.61	0.93	3.27	0	8.21	0.86	7.02	3.51	1.9	18.27	11.77	1.36	3.76	47.26	17.67	24.53	22.56	12.2	22.74	43.66	0.99	9.29	11.15	31.04	15.13	34.88	48.7	37.52	70.22	15.25	26.1	9.47	2.9	4.94	5.28	10.85	8.64	5.78	4.44	5.6	15.3	0.26	3.05	2.29	3.61
XLOC_000939	TCONS_00000955	NonCoding	0	0	0	0	0	0	0	0	0.16	0	0.42	0.2	0.26	0.15	0	0	0	0	0	0	0	0	0	0	0	0	0	0	0	0	0	0	0	0	1.14	0.25	0.06	0	0.74	0.14	0	0	0	0	0	0	0
XLOC_000940	TCONS_00000956	NonCoding	0	0	0	0.11	0	0	0	0	0	0	0	0	0	0	0	0	0	0	0	0	0	0	0	0	0	0	0	0	0	0	0	0	0	0	0	0	0	0	0	0	0	0	0	0	0	0.13	0
XLOC_000941	TCONS_00000957	NonCoding	0.36	0.18	0	0.06	0	0	0	0	0.15	0.18	2.14	2.18	0.95	0.14	0.43	0.18	0.55	0.3	0.73	0	0	0.28	0	0	0.55	0	0	0.26	0	0.25	0	0	0	0	0.43	0.14	0.15	0.52	1.23	0.13	1.11	0.28	0	0.08	0	0.2	0
XLOC_000942	TCONS_00000958	NonCoding	12.59	8.22	6.76	1.53	0.68	0.83	0	0.09	1.43	3.58	1.5	7.3	4.85	1.85	3.34	5.58	14.69	2.73	10.59	4.85	1.96	2.71	0.55	0	12.13	2.7	3.03	2.27	1.62	0.73	1.59	0	3.41	8.21	9.44	7.92	6.33	3.22	6.61	3.67	5.5	6.13	2.48	2.84	0	5.62	0.25
XLOC_000943	TCONS_00000959	NonCoding	0	0.36	0	0	0	0	0	0	0	0	0	0	0	0	0	0	0.17	0.15	0	0	0	0	0	0	0	0.36	0	0	0	0	0	0	0	0.05	1.52	1.94	0.47	0	0.42	0	0.08	0.14	0	0	0	0	0
XLOC_000944	TCONS_00000960	Coding	1.33	1.94	1.36	0.06	0.7	0	0	0.45	2.04	1.39	2.49	2.92	1.75	0.27	0.51	1.6	9.05	3.37	11.8	2.08	0.57	1.66	0	0.23	1.69	1.03	3.22	0.26	0	0.5	1.22	0.93	3.07	8.29	2.75	1.78	2.56	3.68	2.29	4.38	1.09	1.46	0.21	0.6	1.42	0.77	0.77
XLOC_000945	TCONS_00000961	Coding	2.22	1.95	0.51	0.11	0	0	0	0.18	1.31	1.87	6.42	0.41	0.59	0	0.09	0.7	0.75	0.59	0.7	1.55	0	0.27	0	0	1.27	1.01	0.66	0	0.4	0.24	0	0	0	0.31	0.42	0.31	0.59	0.38	0.26	0.73	2.5	0.82	0	0.19	0	0.5	1.01
XLOC_000946	TCONS_00000962	NonCoding	0	0	0	0	0	0	0	0	0	0	0	0	0	0	0	0	0.45	0	0	0	0	0.35	0	0	3.46	0	3.88	0	0	0.93	1.52	0	0	0	0	3.65	2.01	0.08	0	0	0	0	0	0	0	0	0
XLOC_000947	TCONS_00000963	NonCoding	0.88	0.62	0.37	0	0.55	0	0	0.52	0.33	0.46	0	0	0	0	0	0.5	0.12	0	3.27	0	0.9	0	1.47	2.94	1.19	1.46	1.35	0	0	0	0	0	0	0.05	0.21	1.92	2.14	0	1.62	0.61	0	0	0	0	0	0.15	0
XLOC_000948	TCONS_00000964	NonCoding	0.35	0.29	0.78	0.55	0	0	0	0	0.51	0	0.95	0.38	0	0	0	0.87	0.13	0	0	0	0	0	0	0	0	0	0	0	0	0	0	0	0	0.22	0	0.46	4.93	0.17	1.11	0.92	0.58	0.08	0	0	0	0	0
XLOC_000949	TCONS_00000965	NonCoding	64.01	37.91	40.75	5.65	126.15	138.84	40.16	95.44	164.29	134.24	53.96	29.08	52.55	8.87	6.36	14.35	26.25	21.24	18.45	43.87	43.5	178.03	61.97	91.13	78.63	64.23	194.31	178.98	161.98	129.8	252.56	24.86	12.79	7.37	2.09	33.95	13.91	62.48	37.29	40.63	17.79	38.43	58.46	74.31	122.1	30.58	27.98
XLOC_000950	TCONS_00000966	NonCoding	1.78	0.85	0.35	0.81	11.91	6.21	9.57	0	1.86	2.13	0.43	2.72	1.68	0.97	1.19	8.03	1.69	0.41	4.8	13.77	12.27	7	4.63	8.23	3.08	18.96	0.45	6.51	12.7	9.3	9.82	0.51	21.4	2.98	5.62	5.18	8.85	1.07	2.09	0.97	1.3	1	11.14	0.08	3.39	1.36	4.24
XLOC_000951	TCONS_00000967	NonCoding	1.84	0.75	0.61	0.11	0.17	0	0.82	0.35	1.78	0.68	0.37	3.5	2.28	0.1	0.46	0.7	4.64	1.65	6.87	1.79	0.56	1.08	0	0	0.24	0.34	0.26	0	0	0	0.4	0	0.8	0.88	0.78	0.36	0.25	0.5	1.58	1.59	2.44	0.61	0	0.15	0	0.38	0
XLOC_000952	TCONS_00000968	NonCoding	38.62	87.67	106.3	13.23	0	27.87	7.56	4.33	25.28	39.82	4.61	132.29	129.52	3.29	22.19	51.1	123.22	29.63	299.42	39.77	38.48	74.43	0	14.68	46.61	68.03	5.61	34.6	77.68	20.08	21.84	20.89	33.07	49.5	42.02	30.16	44.28	7.87	29.24	5.3	47.75	28.02	47.33	3.44	0	13.81	0
XLOC_000953	TCONS_00000969	NonCoding	12.31	10.88	4.15	1.16	3.14	0	1.95	0.22	0.69	0	1.09	6.25	5.7	0.57	0.23	1.5	5	2.2	6.43	5.83	6.53	10.08	6.71	0	11.92	5.46	6.44	6.16	3.54	4.98	10.48	2.33	3.26	2.29	3.11	1.54	4.21	1.29	4	2.27	1.91	2.57	2.21	0.18	0	1.05	0
XLOC_000954	TCONS_00000970	NonCoding	1.78	2.5	3.59	0.52	0	6.54	6.05	0.97	3.27	0.72	1.4	0.73	1.11	0.13	0.75	2.1	10.88	1.16	7.91	2.74	0	1.26	0	0.98	3.79	0	2.6	0	0	0.96	0.74	0.61	3.97	1.75	1.08	0.87	0.56	3.11	2.25	1.94	0.55	2.37	1.25	4.69	5.49	3.7	1.64
XLOC_000955	TCONS_00000971	NonCoding	0	0	0	0	0	0	0	0	0	0	0	0	0	0	0	3.05	0	0	1.86	0	0	0	0	0	0	0	0	0	0	0	0	0	0	0	0	0	0	0	0	0	0	0	0	0	0	0	0
XLOC_000956	TCONS_00000972	NonCoding	0.64	0.23	0	0.07	0	0	1.07	0.24	0	0	0	0.47	0	0	0	0.91	0.36	0.57	0.47	0	0.36	0.35	0	0	0.32	0	0.35	0	0	0	0	0	0.26	0.82	0.4	0.42	0.52	0.34	0.88	1.14	0.61	0	0	0.19	0	0.34	0
XLOC_000957	TCONS_00000973	NonCoding	1.04	1.46	1.46	0.39	0	0	0	0.09	0.51	0.35	0.19	1.72	0.46	0.17	0.14	1.24	2.55	0.22	3.85	2.07	0	0.82	0	0	1.26	1.71	0.67	0.51	1.23	1.48	0.4	0.46	0.61	0.49	0.61	1.05	0.3	0.38	0.8	0.5	0.62	0.28	0.84	0	1.65	0.06	0
XLOC_000958	TCONS_00000974	Coding	0.14	0.52	0	0.11	0	0	0	0	0.29	0	2.65	4.83	11.74	0.03	0.37	0.35	0.32	0.22	0	0.26	0	7.09	3.33	0.69	1.07	5.78	1.86	15.22	16.27	18.65	14.01	3.68	0.63	0.49	0.3	0.5	0.15	0.51	0.4	0.74	0.68	2.19	2.92	0	0	0.06	1.26
XLOC_000959	TCONS_00000975	NonCoding	0	0	0	0	0	0	0	0	0.07	0.34	0.19	0	0	0	0	11.65	5.75	2.36	2.55	0	0	0	0	0	0	0	0	0	0	0	0	0	0	0	56.63	29.39	22.55	0	4.34	2.69	0	0.14	0	0	0	0.06	0
XLOC_000960	TCONS_00000976	NonCoding	0	0	0	0	0	0	0	0	0	0	0	0	0	0	0	0	0	0	0	0	0	0	0	1737	0	0	0	0	0	0	0	0	0	0	0	0	0	0	0	0	0	0	0	0	0	0	0
XLOC_000961	TCONS_00000977	NonCoding	0.14	0.18	0.11	0	0	0	0	0	0.22	0	0	0.61	0.06	0	0	0	0	0	0.09	0	0	0	0	0	0	0	0	0	0	0	0	0	0	0.32	1.11	0.32	1.27	0.07	0.82	0.51	0.16	0.14	0	0.23	0	0.33	0
XLOC_000962	TCONS_00000978	NonCoding	0.14	0.12	0	0.11	0	0	0	0	0.07	0	0.58	0.06	0.12	0	0	0.18	0.16	0.15	0.09	0	0	0.28	0	0	0.37	0.35	0	0	0	0.5	0.41	0.94	1.85	0.45	0.25	0.18	0.25	0.84	0	0	0.24	0	0	0	0	0	0
XLOC_000963	TCONS_00000979	NonCoding	0.18	0	23.73	3.11	23.54	347.97	0.55	0.18	0	0	0.39	1.66	2.36	0	0.05	3.47	0.11	0	0.18	0	0.38	0.14	2.47	0.54	0	0	0	0	0	0	0	0	0	0.09	0	0	0	0.26	0	0	129.71	617.77	3506.18	3.13	5.38	1.61	1.81
XLOC_000964	TCONS_00000980	Coding	0.89	1.03	0.72	0.05	0	0.28	1.92	0	0.21	0	1.12	0.35	0.23	0.26	0.05	1.74	2.08	0.5	1.85	0	0	0.54	0	0.23	0.94	1.01	0.13	0	0	0.24	0.4	0.91	0.4	0.7	2.39	1.92	0.88	0.82	1.58	1.22	0.69	0.54	0	0.44	0	0.19	0
XLOC_000965	TCONS_00000981	NonCoding	0	0	0	0	0	0	1764.61	0	0	0	0	0	0	0	0	0	0	0	0	0	0	0	0	0	0	0	0	0	0	0	0	0	0	0	0	0	0	0	0	0	0	0	120.54	0	0	0	0
XLOC_000966	TCONS_00000982	NonCoding	1.16	4.56	1.74	1.08	0	0	0	0.25	3.43	0.96	1.06	0.49	0.48	0	0.51	1.3	7.05	4.63	3.97	0	0	0	0	0	2.48	0	1.83	0.63	0	1.22	0	2.28	5.5	1.49	0.51	0.51	0.28	4.04	2.58	6.49	0.64	1.14	0	0.61	0	0.71	1.26
XLOC_000967	TCONS_00000983	NonCoding	1.48	2.49	0	0	0	0	0	0	2.54	0	0	0	0	0	0	1.72	0	0	0	0	0	0	0	0	0	0	0	0	0	0	0	0	0	0	0	0	0	0	0	0	1.05	0	0	0	0	9.77	0
XLOC_000968	TCONS_00000984	NonCoding	0.34	0.86	0.31	0.65	0	0	0	0.18	0.43	0	0	1.33	0.4	0.29	0.18	0.52	0.95	0.07	2.19	1.78	0.28	0.54	0	0	0.18	1.01	0	0.25	0.4	0	0.39	0	0.4	2.09	1.6	0.67	0.58	0.75	0.92	0.12	0.23	0.47	0.21	0.07	0	0.56	0
XLOC_000969	TCONS_00000985	NonCoding	0	0	0	0	0	0	0	0	0	0	0.38	0	0	0	0	0	0	0	0	0	0	0	0	0	0	0	0	0	0	0	0	0	0	0	1.09	0	0.05	0.13	0	0	0.12	0	0	0.07	0	0.06	0
XLOC_000970	TCONS_00000986	Coding	0.7	0.53	0.21	0.17	0.17	1.13	1.69	0	0.29	0.35	0.77	0.54	0.18	0	0	0.53	0.55	0.29	0.27	0	0	0.83	0	0	0.36	0	0	0	0.41	0	0	0.93	1.02	0.63	2.02	1.92	1.81	0.26	0	0.38	0.63	0.28	0.21	0	0	0.32	0
XLOC_000971	TCONS_00000987	NonCoding	4.23	1	2.3	0.59	1.09	0	0	0	0	0.73	0	0.5	1.9	0.19	0	1.47	6.7	0.48	3.73	1.44	0.3	5.19	0	2.19	1.2	0.36	0.84	0.8	0.43	0	0	0	0	0	2.88	1.1	0.32	0.49	1.27	0.92	0.87	1.42	1.32	0.25	0	0	0
XLOC_000972	TCONS_00000988	NonCoding	0	0	0	0	0	0	0	0	0	0	8.16	0	0	0	0	0.19	0	0	0.1	0	0	0	0	0	0	0	0	0	0	0	0	0	0	0	0	0	0	0	0	0	0.51	0	0	0	0	0	0
XLOC_000973	TCONS_00000989	NonCoding	0.08	0	0	0	0.38	0	0	0	0	0	0.42	0	0	0	0	0	0	0.16	0.2	0	0	0	0	0	0.13	0	0	0.28	0	0.27	0	0	0	0.2	1.76	0.2	0.17	0.14	1.19	0.14	0	0	0	0	0	0	0
XLOC_000974	TCONS_00000990	Coding	10.46	6.62	5.19	0.98	7.31	7.7	1.37	3.17	4.68	4.4	3.35	3.6	3.4	0.65	25.77	110.88	18.61	8.34	7.88	1.02	13.64	12.38	3.01	2.96	9.75	4.36	6.01	1	0.4	1.21	0.39	0.91	0.6	1.13	1.19	3.69	0.73	6.84	1.84	1.46	6.07	36.42	12.73	0.07	0	6.71	16.27
XLOC_000975	TCONS_00000991	NonCoding	0.42	0.35	0.32	0.39	0	0	0	0	0.44	0	0	0.3	0.64	0	0	0.2	0.16	0.44	0.18	0	0	1.18	0.28	0	1.64	0	0.68	0.26	0.83	0.75	0	0.93	0	0.76	0.67	0.32	2.12	1.82	0	1.01	0.24	0.21	0.21	0	1.9	0	0
XLOC_000976	TCONS_00000992	NonCoding	1.67	5.6	2.37	0	0	0	0	5.96	59.48	28.27	8.46	0	0	0	0	12.39	11.57	3.04	13.57	0	0	4.81	0	0	3.69	3	0	0	7.17	6.49	3.53	4.05	3.56	1.03	2.84	0	3.47	3.66	0	7.37	1.58	1.44	0	1.58	0	0	0
XLOC_000977	TCONS_00000993	NonCoding	0.76	1.04	1	0.31	0.46	1.88	0	0.74	1.4	2.86	1.05	0.08	0.08	0.28	0.06	1.18	1.71	1	1.97	0.35	0.38	0	0	0	1.15	1.83	0	0.68	0	0	0	0.62	0.82	0.49	0.08	0.12	0.21	3.51	0.55	1.19	0	0.76	0	0.2	0.94	0.35	0
XLOC_000978	TCONS_00000994	NonCoding	0	0	0	0	0	0	0	0	0	0	1.91	0	0	0	0	0	0	0.12	0.15	0	0	0	0	0	0	0	0	0	0	0	0	0	0	0	0	0	0	0	28.87	0.62	0.13	0	0	0	0	0.11	0
XLOC_000979	TCONS_00000995	NonCoding	1.52	1.69	0.62	0	0	0	0	0.09	0.29	0.17	0.38	0.77	0	0	0.09	0	0.49	0.36	0.54	0	0	0	0	0	0	0	0	0	0	0	0	0	0	0.09	1.51	0.41	0.4	0.64	0.53	0.74	1.08	0.14	0	0.22	0	0.38	0
XLOC_000980	TCONS_00000996	NonCoding	0	0	0.81	0	0	0	0	0	0	0	0	27.63	13.36	1.61	0.66	0.43	10.93	5.2	5.87	0	0	0	0	0	0.83	0	0.12	0	0	0	0	0	0	0.72	0	0	2.41	0.6	0	0	0	4.48	0.77	0	0	0	0
XLOC_000981	TCONS_00000997	NonCoding	0.2	0.5	0	0.22	0	0	0	0	0.09	0	2.27	1.86	0.86	0	0.26	0.41	0	0	0.35	0	0	0	0	0	0.11	0	0	0	0	0	0	0	0	0.66	1.92	0.76	0.18	0.09	1.15	0	0.41	0.43	0	0	0	0	0
XLOC_000982	TCONS_00000998	NonCoding	0	0.2	0	0	0	0	0	0.31	1.52	1.21	0	0.41	0	0.12	0	0	0.19	0	0	0	2.51	1.62	0	0	1.24	1.01	0.46	0	0	0	0	0	1.2	0.31	0	0	0	1.97	0	0	0.27	0	0.62	0	0	0	0
XLOC_000983	TCONS_00000999	NonCoding	5.38	3.36	5.18	0.55	7.05	0.31	0	0.3	0.24	0.77	0.84	0.13	0	0	0	0	0.18	0.16	0	0.85	4.37	1.51	4.6	1.79	0	0	0	0.28	0	0	0	0.51	0	0.1	0.07	0	0	3.62	0.74	2.2	1.55	2.45	1.84	0	0	0.07	0
XLOC_000984	TCONS_00001000	NonCoding	0	0.84	0	0	0	0	0	0	0	1.18	18.43	0.65	0	0	0.09	0	0.32	0.25	0.7	0	0	0.81	0	0	0	0	0.13	0	0	0.24	0	0	0	0.17	0.42	0.04	0.68	0.06	1.34	0.97	0.3	0.17	0	0	0	0.16	0
XLOC_000985	TCONS_00001001	NonCoding	5.27	6.7	4.65	4.54	3.55	0	0	0.79	2.26	10.94	7.97	17.94	6.77	9.57	5.23	1.9	13.45	11.42	2.44	0.76	0	0.27	0.82	0	5.55	2.34	2.08	1.99	1.2	3.37	0	0.45	3.37	8.02	3.48	5.22	5.72	2.43	3.91	8.1	7.92	4.57	1.43	3.17	0	3.74	1
XLOC_000986	TCONS_00001002	NonCoding	0	0	0	0	0	0	0	0	0	0	0	0	0	0	0	0	0	0	0	0	0	0	0	0	0	0	0	0	0	0	0	0	0	0	0	0	0	0	0	0	0	0	0	0	0	0	0
XLOC_000987	TCONS_00001003	NonCoding	2.48	0.75	0.67	0.71	0	0	0	0.68	1.4	0	0	0	0	0.1	0.58	3.9	7.29	2.56	5.73	0	0	0	0	0	1.52	0.94	2.51	0	1.46	1.51	1.36	0	0.51	0	0.38	0.44	0.62	0.6	1.27	0.78	0.49	0.88	0.58	0.24	0	0.2	0
XLOC_000988	TCONS_00001004	NonCoding	0	0.18	0.11	0	0	0	0	0	0.15	0	0	0.12	0	0	0.1	0.73	0.06	0.15	0	0	0	0	0.86	0	0.12	0.7	0.14	0	0	0	0	0	0	0.37	1	1.41	1.23	0.2	0.28	0.77	0.16	0	0	0	0	0	1.05
XLOC_000989	TCONS_00001005	NonCoding	3.69	3.99	2.27	1.45	0	1.95	0	0.47	1.44	1.22	25.41	5.86	7.91	0.88	0.76	6.6	5.29	3.46	7.4	0.58	2.21	2.01	0	1.2	4.48	5.08	2.28	1.37	0	1.86	4.14	3.26	2.6	5.78	21.39	9.99	8.82	2.68	11.16	5.64	4.19	5.3	2.03	1.18	1.16	1.54	0
XLOC_000990	TCONS_00001006	Coding	0	0.06	0	0	0	0	0	0	0	0	0	0	0	0	0	0	0.18	38.19	0	0	0	0	0	0	0	0	0	0	0	0	0	0	0	0	0	0	0	0.14	35.55	0.14	0	0	0	0	0	0.14	0
XLOC_000991	TCONS_00001007	Coding	0.57	0.09	0	0	0	0	0	0	0	0	0.31	0	0	0	0	13.19	0	0.24	0.15	0	0.88	0	0	0	0	0	0	0	0	0	0	0	0	0	0	0	0	0	0	0	0	0.11	0	0	0	0	0
XLOC_000992	TCONS_00001008	NonCoding	1.37	1.75	1.11	2.05	0.84	0	0	0.67	2.03	1.01	0.19	1.12	0.48	0.72	1.45	1.35	4.53	1.22	5.96	1.01	2.99	0.34	0	0.9	1.72	1.27	2.03	0.5	0.8	0	1.86	5.1	6.5	5.54	2.22	5.25	2.59	0.93	0.34	1.85	1.2	1.14	0.2	0.79	0	0.35	1.49
XLOC_000993	TCONS_00001009	NonCoding	4.99	3.35	0	1.51	0	0	0	0	2.02	0	0	0	0	0.92	0.63	1.26	7.98	2.88	16.91	0	0	0	0	0	0	2.44	0	1.82	0	0	0	3.3	0	2.5	1.71	1.25	1.4	3.99	1.73	3.17	1.01	0	0	0	0	4.36	0
XLOC_000994	TCONS_00001010	NonCoding	5.35	3.05	0	1.03	0	0	0	0	0	1.92	1.58	1	1.21	0	0.77	5.19	9	6.65	0	0	0	3.57	0.61	0	4.77	0	2.23	0	0	0	0	0	0	0.27	2.61	0.23	0	15.08	10.13	16.28	2.3	3.99	0	0	0	0	0
XLOC_000995	TCONS_00001011	NonCoding	0	0.07	0	0	0	0	0	0	0.34	0.2	0	0	0	0	0	0	0.38	0.34	0	0	0	0	0	0	0	0	0	0	0	0	0	0	0	0.89	1.22	2.94	1.47	0	1.58	0.29	0	0	0	0	0	0.15	0
XLOC_000996	TCONS_00001012	NonCoding	0	0.06	0	0	0	0	0	0.09	0.22	0.7	0.39	0	0	0	0	0	0.22	0.22	0	0	0	0	0	0	0	0	0	0	0	0	0	0	0	0.5	1.73	1.8	0.66	0	1.5	0.38	0	0	0	0	0	0	0
XLOC_000997	TCONS_00001013	NonCoding	0	0.13	0.11	0	0	0	0	0	0	0	0	0.06	0.12	0.07	0	0.19	0	0.08	0	0	0	0	0	0	0	0	0	0	0	0	0	0	0	0.19	1.3	0.15	0.37	0.07	0.57	0	0.17	0.07	0	0	0	0	0
XLOC_000998	TCONS_00001014	NonCoding	0.07	0.18	0	0	0	0	0	0	0	0	0	3.85	0.12	0	0	0	0.11	0	0	0	0	0	0	0	0	0.35	0	0	0	0	0	0	0	0.09	1.79	0.18	0	0	0.27	0.13	0.71	0	0	0	0	0	0
XLOC_000999	TCONS_00001015	NonCoding	1.88	4.18	3.82	4.9	3.37	0.82	0	1.66	4.21	3.01	1.29	12.68	13.35	3.24	10.14	7.55	5.98	3.39	5.63	1.51	4.68	4.26	3.79	2.03	7.03	4.65	8.66	3.72	5.56	10.3	5.47	6.73	21.5	13.19	9.86	5.1	2.46	11.54	8.95	11.43	5.4	10.23	5.29	1.43	1.14	3.47	0.5
XLOC_001000	TCONS_00001016	Coding	0.43	0	0.8	0	0	0	0	0	0	0	6.09	6.84	27.1	1.39	0.2	0.58	2.43	10.17	0	0.57	3.11	12.26	12.27	30.59	23.13	52.95	55.75	103.85	62.75	82.85	75.18	43.58	48.91	15.51	1.74	7.91	13.15	210.85	16.26	91.77	2.61	2.41	13.54	0.41	2.32	0.49	0
XLOC_001001	TCONS_00001017	NonCoding	0	0.18	0	0.17	0	0	0	0	0.37	0	0.19	0.36	0	0	0.19	0	0	0	0.09	0.53	0	0	0	0	0	0	0	0	0	0	0	0	0	0.23	0.87	2.27	0.2	0	0	0	0.55	0.14	0	0	0	0	0
XLOC_001002	TCONS_00001018	NonCoding	0.11	0.71	0	0.25	0.76	0	0	0	0	0.26	0	0.81	0.53	0	0	0.52	0.82	0.33	0.14	1.14	3.75	1.61	0	0	2.37	0.5	0.81	0	0.6	1.09	0.59	0	0	1.43	0.46	0.21	0.76	0.88	0.61	0.38	0.12	0.31	0.62	0.11	0	0	0
XLOC_001003	TCONS_00001019	NonCoding	0	0	0	0	26.26	19.3	0	0	8.79	0	0	13.9	21.39	11.37	14.5	85.17	0	6.24	0	3.56	0	0	0	0	0	0	0	0	0	0	5.55	0	2.8	0	8	0	0	13.7	0	0	0	149.69	72.11	7.07	0	6.7	0
XLOC_001004	TCONS_00001020	NonCoding	2.89	0.85	1.51	1.4	0.84	0.55	0	0.7	1.48	1.01	0	6.72	2.47	3.44	4	2.58	3.36	1.34	2.6	0.5	0	0.8	0	0	1.8	0.33	2.33	1.74	0.8	1.2	0.39	0.45	0.99	5.05	13.58	4.62	2.32	0.75	2.47	1.57	1.95	2.48	1.02	3.3	0.23	14.1	1.99
XLOC_001005	TCONS_00001021	NonCoding	0.15	0.25	0.11	0	0	0	0	0	0	0	3.87	0.25	0.37	0	0.1	0.19	0.06	0	0.57	0	0	0	0	0	0	0	0.14	0	0	0	0	0	0	0.29	0.45	1.5	0.43	0.21	0.43	0.27	0.08	0.66	0	0	0	0	0
XLOC_001006	TCONS_00001022	NonCoding	0	0	0	0	0.05	5.07	7.04	0	0	0	0	0	0	0	0	11.97	0	0	0	0	11.2	27.04	8.75	5.21	0	27.91	0	21.75	36.96	15.49	10.36	4.92	17.92	0	0	0	0	0	0	0	0	0	16.43	0	2.64	0	1.36
XLOC_001007	TCONS_00001023	NonCoding	0.95	1.59	0.61	1.68	0.34	0	0	0.18	0.07	0	0.56	1.5	0.28	0.13	0.09	0.17	0.05	0.07	0	0	0	0.8	0	0	3.1	4.68	0.26	0	1.6	0.24	0	0	0.79	1.78	0.83	0.71	0.1	0.5	1.18	0.36	1.36	0.34	0.2	1.88	0	0.12	0
XLOC_001008	TCONS_00001024	NonCoding	11.33	7.74	6	0.94	14.85	63.42	37.38	13.6	9.85	12.64	9.37	4.23	6.4	1.02	2.52	31.12	8.36	4.2	6.68	77.37	46.32	23.07	38.29	21.75	11.78	33.17	6.99	16.5	9.26	6.78	29.93	21.66	14.78	4.01	10	13.18	17.18	3.03	4.08	3.57	3.28	5.26	9.14	1	4.18	2.93	9.9
XLOC_001009	TCONS_00001025	NonCoding	1.29	3.78	1.74	0.97	0	1.1	0	0.09	1.71	0	0.37	3.47	0	0	6.05	1.95	0	0	0	0	0	0.46	0	0.46	1.62	1.25	2.99	0	0.28	0	1.12	2.55	13.07	46.44	0.06	1.48	0.05	3.15	0.79	0	2.89	0	0	0.22	0	4.27	0.5
XLOC_001010	TCONS_00001026	NonCoding	0	0.05	0	0	0	0	0	0	0	0	0	0	0	0.03	0	0.18	0.05	0	0.26	0.77	0	0	0	0	0	0	0	0	0	0	0	0	0.16	0	0	0.08	0.06	0.01	0	0	0	0	0	0	0	0	0
XLOC_001011	TCONS_00001027	NonCoding	0.61	1.06	0.01	0.11	0.67	0	0	0.44	0.14	0	0.37	0.38	0.9	0	0	0.51	0.58	0	0.17	0	1.1	0.8	0	2.26	1.16	1	0.26	0.74	0	0	0.39	0.45	0	0	0.29	0.13	0.05	0.31	1.04	0.12	0.08	0.4	0	0.07	0	0.19	0
XLOC_001012	TCONS_00001028	NonCoding	0.83	1.1	0.83	0.33	0	0	0	0	0.43	0	1.14	1.6	1.16	0.03	0.14	0	0.43	0.36	0	0.26	0.28	1.37	0	0	1.14	0	0.53	0	0	0	0	0	0	0.35	0.54	0.32	1.19	0.51	2.14	1.36	2.01	0.34	0.21	0	0	0	0
XLOC_001013	TCONS_00001029	NonCoding	0.95	0	0	0	9.01	0	0	0	0.88	1.49	0	0	1	2.21	0	13.65	0	0	0.33	0	1.45	3.16	0	0	0	1.8	0	2.74	23.73	23.71	4.17	0	49.35	0.01	0.23	0	0	0	1.14	0	0	0.36	0	0	0	1.13	18.75
XLOC_001014	TCONS_00001030	NonCoding	8.8	14.75	6.4	2.68	0	0	13.12	3.27	8.93	8.63	2.31	0.73	0	0.41	0	3.57	9.03	5.99	7.51	0	0	0	0	0	16.76	2.3	1.51	0	0	0	0	0	0	1.66	0	0	0	2.15	3.09	5.67	4.49	0.81	0	2.64	6.32	1.55	3.43
XLOC_001015	TCONS_00001031	NonCoding	0	0.24	0	0	0	0	0	0	1.11	0	0.19	0.36	0.18	0	0	0	0	0	0.09	0	0	0	0	0	0	0	0	0	0	0	0	0	0.62	3.1	0.06	0	0	0	0.69	0	0.32	0.85	0	0	0	0.13	0
XLOC_001016	TCONS_00001032	Coding	4.85	11.48	7.36	3.99	7.42	6.81	10.3	2.71	7.17	3.35	2.95	15.17	18.88	17.62	29.49	106	24.33	11.59	9.63	16.61	13.52	15.21	1.63	0	78.93	96.46	8.42	32.51	43.37	30.01	84.96	470.54	196.23	146.04	151.99	74.42	127.94	28.91	14.56	16.63	6.09	19.69	17.31	3.23	3.2	7.58	4.22
XLOC_001017	TCONS_00001033	NonCoding	6.35	7.46	1.64	17.17	2.56	0	0.55	0	6.49	8.51	16.81	34.03	8.09	0.1	9.44	63.47	5.45	10.04	2.2	3.83	18.43	9.37	0	0	13.35	3.71	1.84	0	0	1.46	0.79	54.43	107.17	139.65	105.55	79.87	3.58	2.02	22.84	41.27	21.44	4.78	1.67	0.73	2.32	3.21	0.75
XLOC_001018	TCONS_00001034	NonCoding	6.71	16.87	9.69	5.04	7.81	0	0	0	7.88	0	0	3.67	2.71	0	0	1.33	17.72	10.65	20.14	0	0	0	0	0	6.07	0	1.86	0	0	0	0	0	0	0.7	0.96	0.7	0	20.22	5.75	10.5	2.23	1.01	0	0	0	0.97	0
XLOC_001019	TCONS_00001035	NonCoding	0.32	0	0.45	0.11	1.74	1.19	4.37	0	0	0.72	0	0.08	0	0	0	0	0.08	0	0.1	0	0	0.69	0	0.31	0	0	0	0	0	0	0	0	0	0	0.1	0	0	0	0	0	13.98	3.2	1.17	0	0	0.09	2.23
XLOC_001020	TCONS_00001036	NonCoding	0	0.42	0	0	3.33	0	0	0	0.51	0	0	2.41	3.28	0.69	0.33	0.99	1.45	2.5	0.62	0	0	0.62	0	0	5.15	0	1.81	0.86	0	1.46	0	0	1.85	6.23	5.66	17.16	2.05	10.4	10.32	13.63	1.59	0.48	1.76	0	0	0	0
XLOC_001021	TCONS_00001037	NonCoding	0	0	0	0.11	0	0	0	0	0	0	0	0.06	0.18	0	0	0.36	0	0	0	0	0	0	0	0	0	0	0.14	0	0	0	0	0	0.21	0.73	0.38	1.12	0.21	0.07	0.14	0	0.08	0.28	0.22	0	0	0	0
XLOC_001022	TCONS_00001038	NonCoding	0	0	0	0	0	0	0	0	0	0	0	0	0	0	0	0.4	0	0	0.1	0	0.32	0	0	0	0	0	0	0	0	0	0	0	0	0.31	1.53	0.05	0.11	0	0	0	0	0	0	0	0	0	0
XLOC_001023	TCONS_00001039	NonCoding	0.16	0	0	0	0	0	0	0	0	0	0	0	0	0	0	0	1.51	0	3.52	0.3	2.28	0	0	0	0	0	0	0	0	0	0	0	0	0	0	0	0	0	0	0	0	0	0	0	0	0	0
XLOC_001024	TCONS_00001040	NonCoding	0.07	0	0	0	0	0	0	0	0.75	0.18	0.4	0.06	0	0	0	0	0	0	0.46	0	0	0	0	0	0	0	0	0	0	0	0	0	0	2.63	0.25	0	0.05	0.07	0.42	0	0.32	0.72	0	0	0	0	0
XLOC_001025	TCONS_00001041	NonCoding	0	0.38	0	0	0.69	0	0	0	0.16	0	0	0	0.13	0	0.2	0.39	0.59	0	2.13	0.27	0	0	0	0	0.76	0	1.44	0	0	0.99	1.61	0	0	0.1	0	0.1	0	2.61	0.58	0.8	0	0	0	0	0.47	0.14	0
XLOC_001026	TCONS_00001042	NonCoding	0	0.15	0	0	0	0	0	0	0	0	0	0.94	0.38	0	0	0	0.07	0	0	0	0	0	0	0	0.08	0	0	0	0	0	0	0	0	0.06	0.16	0	0	0	0.18	0	0	0.27	0	0	0	0	0
XLOC_001027	TCONS_00001043	NonCoding	1.14	1.2	1.28	0.23	0	0	0	1.36	0.7	2.61	2.09	1.46	0.4	0.32	0.19	4.01	4.46	0.6	4.91	1.73	0.38	1.47	0	0	2.71	0.91	1.1	0	0	0	1.61	0.62	1.9	2.08	3.25	1.68	1.91	0.7	1.47	1.36	0.64	0.66	0	0.61	0	1.84	0.34
XLOC_001028	TCONS_00001044	NonCoding	0.37	0.31	0	0	0	0	0	0	0.78	0	0	0.32	0.46	0	0	2.1	0	0	0	0	0	0	0	0	1.21	0	0.35	0	0	0	0	0	0	0	8.77	0	0	2.35	1.42	0.35	0.21	0.18	0	0.59	0	0	0
XLOC_001029	TCONS_00001045	NonCoding	2.74	2.87	13.05	17.41	29.68	11.58	0	1.72	7	0	0	1.14	0	0	0	3.13	3.57	1.36	1.69	4.58	6.7	1.62	0	0	16.08	4.04	0	0	0	0	0	0	0	0	0	0	0	0	0	1.13	16.42	3.21	0	0	0	0	0
XLOC_001030	TCONS_00001046	NonCoding	0.2	0.06	0	0.08	0	0	0.34	0.37	0.39	0.85	3.98	0.24	0.29	1.79	0.79	0.33	0.12	0.22	0.69	3.96	0	0	0	0	0.09	0	0	1.62	0	0	0	0.96	1.94	4.25	0.65	0.46	1.9	0.19	0	0.19	0.26	0.03	0	0.15	0.05	0.61	0
XLOC_001031	TCONS_00001047	NonCoding	6.68	8.59	3.6	2.89	0	0	1.08	1.3	4.4	1.33	2.38	37.09	44.29	11.44	15.4	7.85	7.25	9.75	7.32	0.25	0.55	5.83	2.69	0.9	38.26	11.89	40.89	8.87	19.76	15.5	16.33	21.43	21	123.56	45.94	23.04	52.94	79.75	46.46	54.2	5.6	9.77	1.42	6.27	0.68	24.49	1.48
XLOC_001032	TCONS_00001048	NonCoding	2.29	3	1.97	0.15	0	0	0	0.66	0.67	0.84	0	0.74	0.14	0	0	0.89	2.57	0.95	1.3	2.7	2.02	1.13	0	0	1.56	0	0	0	0	0.53	0	0	0	0.23	0.14	0.34	1.17	1.02	1.62	0.86	0.43	0.8	0	0.17	0	0.45	0
XLOC_001033	TCONS_00001049	Coding	0	0	0	0	0	0	0	0	0.07	0	0.18	0	0	0	0.09	0.34	0	0.28	0	0	0	0	0	0	0	0	0	0	0	0	0	0	0	0.04	0	0	0	0	0.26	0.12	0	0	0	0	0	0	0
XLOC_001034	TCONS_00001050	NonCoding	0	0	0	0	0	0	0	0	0	0	0	0	0	0	0	0	0	0	0	0	0	0	1605.86	0	0	0	0	0	0	0	0	0	0	0	0	0	0	0	0	0	0	0	0	0	0	0	0
XLOC_001035	TCONS_00001051	Coding	0.07	0.62	0.2	0.21	0	0	0	0	0.07	0.5	15.35	0.68	0.33	0.03	0.04	0	9.1	0	9.53	0	0	0	0	0	0	0	0.13	0	0	0	0	0	0	0	0	0.22	0	1.54	0	0.36	1.64	1.26	0	0.07	0	0.25	0
XLOC_001036	TCONS_00001052	Coding	3.59	5.09	1.89	1.17	0.17	0	0	0.35	2.71	2.99	5.66	1.25	0.89	0.16	7.29	5.27	0.88	6.5	0.43	0	0.82	15.33	0.27	0.22	2.99	5.6	2.18	4.67	2.76	1.19	1.55	2.67	0.39	2.26	4.71	3.09	7.41	0.98	12.73	9.78	0.89	2.19	0.6	0.57	0	4.49	0
XLOC_001037	TCONS_00001053	Coding	0.4	1.35	0.2	0.27	0.17	0	2.97	0.35	0.91	0.67	0	1.2	0.84	0	1.43	1.2	1.57	0.35	1.04	1.25	0	0.53	0	0	0.58	0.33	0.13	0	0	1.44	0.78	0	0	0.95	2.46	1.62	1.06	0.56	0.78	0.36	0.45	0.33	0	0.07	0	0.37	0
XLOC_001038	TCONS_00001054	NonCoding	0.55	0	0	0	0	0	0	0.35	1.14	0	0	0	0	0	0.18	0	0	0.28	0	0	0	0.89	0	6	0.46	1.11	0	0	0	0.8	0	0	0.66	0.7	2.15	4.63	1.37	0	3.1	5.26	0	0	0	0	0	0	0
XLOC_001039	TCONS_00001055	NonCoding	0.9	2.13	2.43	0.29	2.82	2.61	4.53	1.63	1.69	2.7	0	1.38	0.6	0.52	2.04	3.28	1.82	2.44	3.24	1.8	1.98	3.19	0	0	10.81	3.18	8.56	0.59	3.8	0.57	4.68	5.37	9.92	5.09	0.47	1.53	2.33	5.25	2.76	8.61	0	0.36	2.43	2.29	2.18	1.33	1.19
XLOC_001040	TCONS_00001056	NonCoding	2.97	3.99	2.48	4.52	0	5.22	2.42	0.92	2.71	1.77	0	6.87	3.74	2.92	8.82	19.17	6.4	3.16	4.92	4.45	2.46	5.23	0	7.27	4.23	2.97	3.12	2.21	1.98	0	3.46	0	5.18	12.45	16.45	8.11	9.16	4.69	2.24	4.15	1.82	3.48	5.27	0.75	0	6.72	0
XLOC_001041	TCONS_00001057	NonCoding	1.55	3.85	2.42	0.27	2.87	3.28	1.09	0.18	0.63	1.01	0	2.48	2.59	0.62	2.66	8	5.05	1.98	5.13	5.29	0	1.9	0	0	3.56	1.36	1.04	0.99	0	1.44	1.96	15.76	3.17	6.16	5.72	5.88	8.75	1	0.65	1.45	0.6	2.28	1.71	0.43	0.77	1	0
XLOC_001042	TCONS_00001058	NonCoding	1.11	2.4	0.69	0.07	2.92	6.18	1.45	4.42	1.73	5.06	8.59	0.39	0.08	0.04	0	2.06	8.05	2.71	6.89	25.18	8.1	1.78	4.7	0	1.75	1.33	1.95	0.66	4.78	1.6	0.52	1.8	1.32	0	0.16	0.42	0.13	0.68	6.75	6.25	1.13	1.74	7.34	0.1	0	0.09	0
XLOC_001043	TCONS_00001059	NonCoding	5.48	1.06	3.59	0.3	0.39	0	0	1.33	2.23	2.13	0	3.34	2.97	1.71	1	4.19	8.56	3.11	9.55	3.61	0	1.41	0.37	0	8.19	3.38	5.06	1.2	2.81	0	0	0	1.05	1.58	1.91	0.26	2.06	1.1	0.82	0.66	2.58	2.21	2.11	2.51	0	1.03	0
XLOC_001044	TCONS_00001060	NonCoding	0	1.67	1.1	0	1.48	44.97	0	0	0	0	2.46	1.66	0.62	0.29	0	5.34	1.48	0.87	0.06	0	0	6.88	0	1.05	4.76	0	0	0	0.96	0	0	3.71	23.92	1.14	0	0	0.5	1.7	4.66	4.99	2.67	0.13	5.12	0.57	0	1.06	2.24
XLOC_001045	TCONS_00001061	Coding	5.53	5.76	3.79	0.43	0	2.7	0	0	1.04	1.16	0.18	16.32	12.12	0.26	0.27	3.74	21.16	0.49	22.92	3.74	2.46	12.68	1.61	2.23	7.72	9.22	2.69	4.91	6.3	2.85	4.26	0	1.76	3.25	7.33	4.75	3.3	1.17	2.31	0.72	5.5	5.37	3.63	0.07	0	0.37	0
XLOC_001046	TCONS_00001062	NonCoding	1.13	0.48	0.28	0.15	0	0	0	0.24	4.13	3.29	1.03	0	0	0.27	0.25	4.26	5.56	0.59	3.14	1.87	0	0.66	0	0	1.61	1.65	1.43	0.62	0.99	0	0	0	3.43	0.12	0	0.37	0.14	1.2	1.44	0	0.21	0.37	1.01	0.2	0	0.69	0
XLOC_001047	TCONS_00001063	NonCoding	0.59	0.18	0.66	0	0	0.88	0	0.29	0.15	0.37	0.4	0.19	0.18	0	0.05	2.04	0.86	0.38	1.04	2.45	2.39	0.87	0	0.73	2.47	1.08	1.13	0	0	0.26	0.42	2.43	4.7	0.47	4.29	0.14	0.37	0.14	0.71	0.52	0.25	0.44	0.88	0.23	0	0.54	1.88
XLOC_001048	TCONS_00001064	NonCoding	0.8	1.51	0.9	0.24	0	0	0	0	0.31	0.5	0	1.45	1.67	0.29	0.27	0	7.39	0.63	1.93	0	0	0	0	0	0.86	0	0.19	0	0	0	0	0	0	1.41	4.1	3.27	1.72	1.1	1.35	1.25	0.78	0.69	0	0.21	0	0.55	0
XLOC_001049	TCONS_00001065	NonCoding	0	0	0	0	0	0	0	0	0	0.34	0.37	0	0	0	0	0.32	0	0	0	0	0	0	0	0	0	0	0	0	0	0	0	0	0	0	0	0	0.49	0	0	0	0	0	0	0	0	0.5	0
XLOC_001050	TCONS_00001066	NonCoding	0	0	0	0	8.99	1.71	0	0	0	0	0	0	0	0	0	0	0.12	0	0	0	4.27	1.86	0	12.21	3.08	1.5	0.6	4.24	6.71	8.89	1.92	0	0	0.1	0	0	0.23	0	0	0	0	0	1.76	0	0	0	0
XLOC_001051	TCONS_00001067	NonCoding	1.39	1.06	0.2	0.53	0	1.07	0	1.12	1.52	1.65	0.36	2.55	1.99	1.18	3.41	3.89	5.95	1.25	5.64	4.21	4.35	0.26	0.53	2.44	2.69	2.29	1.91	1.47	1.18	2.36	0.39	0.89	4.87	2.51	3.41	9.32	2.99	1.28	3.07	2.49	1.55	0.99	1.6	0.49	0	3.36	3.18
XLOC_001052	TCONS_00001068	NonCoding	0.34	0.14	0.53	3.36	0	0.66	0	0	0.86	0	0	0	0	0	0.05	0.21	0.07	0.08	0	0	0	0.31	0	0	0.15	0.39	0	0	0	0	0	0	0	0	0	0	0.06	0.24	0.32	0	0.27	0.08	0	0	0	0	0
XLOC_001053	TCONS_00001069	NonCoding	0	0	0	0	0	0	0	0	0	0	0	0	0	0	0	0	0.11	0	0	0	1.16	0	0	0	0.37	0.35	0	0.26	0	0	0	0	0	0.64	0.93	0.7	0.76	0	0	0.38	0.08	0	0	0	0	0	0
XLOC_001054	TCONS_00001070	NonCoding	0.53	1.44	0.4	1.11	0	2.94	0	0	0.34	0	0.54	0.56	0.61	0	0	0.17	1.03	0.35	0.09	0	1.35	0.52	1.86	0.44	1.08	0	1.65	0.24	0	0.71	0.38	0	0.39	0.85	1.9	1.12	0.47	0.61	0.89	0	0.66	0.39	0.2	0.21	0	0.3	0
XLOC_001055	TCONS_00001071	NonCoding	8.44	6.99	0	0	0	0	0	0	28.07	36.97	0	0	0	0	0	4.44	16.38	5.11	42.5	0	0	0	0	0	12.5	0	0	0	0	0	0	0	2.56	0	0	0	0	53.76	0	7.74	0	0	0	0	0	5.41	0
XLOC_001056	TCONS_00001072	NonCoding	0.13	0	0	0	0	0	0	0	0.07	0	0.36	0	0	0	0	0	0	0	0.26	0	0	0	0	0	0.06	0	0	0	0	0.24	0	0	0	0.04	1.1	0.04	0.33	0.06	0	0	0	0	0	0	0	0.12	0
XLOC_001057	TCONS_00001073	NonCoding	1.39	0.22	0.5	0.16	0	0	0	0.69	2.01	3.14	7.27	0.17	0.72	0.06	0.13	0.85	7.6	1.74	17.17	2.23	15.22	0.26	0	0	1.66	1.97	0.64	0.73	1.18	1.66	0	0.44	0.97	0.17	0.58	1.47	0.9	0.73	9.21	2.61	0.15	0.4	0	0.14	0	0	0
XLOC_001058	TCONS_00001074	NonCoding	0	5.12	0	0	0	0	0	0	0	0	0	0	0	0	0	0	0	23.36	16.18	0	0	0	0	0	2.9	0	3.04	0	0	0	0	4.31	0	0	0	0	0	2.84	0	17.26	0	0	0	0	0	0	0
XLOC_001059	TCONS_00001075	NonCoding	8.03	4.04	5.86	2.46	5.57	0	0	25.01	125.09	163.76	36.07	2	1.31	0.37	0.51	4.54	64.57	3.94	68.95	1.66	0	0	0	0	13.5	4.4	8.37	1.64	0	0	2.59	5.94	5.23	3.54	1.39	1.53	3.96	16.53	2.85	19.6	7.44	2.98	0	0	0	0.71	0
XLOC_001060	TCONS_00001076	NonCoding	1.46	1.32	0.94	0	0.75	0	0.81	0	0.33	0.52	0	0.45	0.26	0	0	2.56	6.34	0.44	8.19	8.63	2.47	0.8	0	0	0.36	1.49	0.2	0	0.59	0	0.58	0	0.29	0.33	0.36	0.2	0.3	1.25	0	1.12	0.7	0.41	0	0.11	0	0.1	0
XLOC_001061	TCONS_00001077	NonCoding	0	0	0	0	0	0	0	0	0	0	0	0	0	0	0	0	0	0	0	0	0	0.48	0	0	1.11	1.2	0.74	0.45	0	0.43	2.82	2.43	5.7	3.98	0.11	0	0	0	0	0	0	0	0	0	0	0	0
XLOC_001062	TCONS_00001078	NonCoding	56.89	64.76	60.54	17.97	40.46	85.52	16.26	13.93	30.23	34.42	4.02	5.53	7.95	1.88	11.16	3.53	15.7	13.29	17.92	19.85	46.37	66.82	51.13	19.73	28.82	46.2	34.1	79.56	128.26	120.6	122.85	16.18	53.54	24.61	8.97	23.4	11.93	8.62	21.83	13.48	13.04	9.44	15.36	50.65	53.67	49.87	25.53
XLOC_001063	TCONS_00001079	NonCoding	0	0	0	0	0	0	0	0	0	0	0.2	0	0	0	0	0	0.12	0	0	0	0	0	0	0	0	0	0	0	0	0	0	0	0	0.1	0.39	1.07	0.96	0	0	0	0	0.15	0	0	0	0	0
XLOC_001064	TCONS_00001080	NonCoding	0.14	2.3	0.2	0	0	0	0	0	0.21	0	0.37	0	0.06	0	0.05	0.52	0.27	0.14	0.09	0	0	0	0	0	0.18	0	0	0	0	0	0	0	0	0	0.12	0.18	0	0	1.06	0	0	0	0	0	0	0	0
XLOC_001065	TCONS_00001081	NonCoding	14.98	13.25	5.73	13.79	60.57	52.45	16.49	21.07	26.54	36.68	14.85	20.34	2.59	1.75	27.91	45.37	9.17	56.76	29.36	14.58	34.95	13.89	17.83	49.17	3.77	12.74	1.27	0.73	13.28	3.54	0.38	0.88	3.49	0.68	5.02	1.64	23.2	0.49	39	26	24.4	5.71	33.59	1.13	2.24	16.38	56.77
XLOC_001066	TCONS_00001082	NonCoding	0.14	0	0.1	0	0	0	0	0	0	0	1.5	0	0.11	0	0	0	0.05	0	0	0	0	0	0	0	0	0	0	0	0	0	0	0	0	0.18	1.61	0.45	0.39	0	0	0	0.46	0.14	0	0	0	0.06	0
XLOC_001067	TCONS_00001083	NonCoding	0	0	0	0	0	0	0	0	0.07	0	0	0.48	0.47	0.03	0	3.38	1.25	0.44	0.18	0	0	0	0	0	0.12	0	0.27	0	0	0	0	0	0	0	2.07	0.46	3.01	0.13	0.67	1.13	0.39	0.14	0	0	0	0	0
XLOC_001068	TCONS_00001084	NonCoding	0.2	0	0	0	0	0	0	0	0	0	0	0.11	0	0.06	0.04	1.7	0	0	0	0	0	0.26	0	0	0.98	0	1.79	0.74	0	0.95	0	0.89	0	0	5.81	0.13	0	2.95	0	0.36	0	0	0	0	0	0	0
XLOC_001069	TCONS_00001085	NonCoding	0	0	0	0	0	0	0	0	0	0	0	0	0	0	0	0	8.03	0	18.49	0	0	0	0	0	0	0	0	0	0	0	0	0	0	0	0.72	0	0	0	0	0	0	0	0	0	0	0	0
XLOC_001070	TCONS_00001086	NonCoding	0.25	0.14	0.25	0.13	0	0	0	0	0	0	0.46	1.92	0.49	0	0	0.21	0	0	0.11	0	0	0	0	0	0.65	0.4	0.8	0	0	0	0.48	0	0	0.32	0.8	0.43	0.83	0.08	0.96	0.45	0.74	0	0.49	0	0	0.08	0
XLOC_001071	TCONS_00001087	NonCoding	0	0	0	0	0	0	0	0	0	0	0	0	0	0	0	0	0	0	0.24	0	0	0	0	0	0	0	0	0	0	0	0	0	0	0	0	0.12	0	0	0	0	0	0	0	0	0	0	0
XLOC_001072	TCONS_00001088	NonCoding	10.02	1.32	20.32	0	0.68	0	0.27	0.8	9.76	13.08	6.55	6	47.34	129.7	200.36	1152.2	21.4	675.03	256.14	6.62	4.47	36.19	4.39	7.53	2.3	3.03	0.26	30.38	0	0	0.4	0.45	0.4	1.4	2.14	6.65	72.93	26.51	62.53	44.43	0.69	19.4	6.59	24.63	2.54	42.28	10.55
XLOC_001073	TCONS_00001089	NonCoding	5.35	2.66	1.48	0.31	1.3	0	4.19	1.79	2.68	6.4	2.16	4.72	2.47	1.71	0.13	12.39	14.55	3.08	15.45	9.72	5.69	8.94	0	0	5.58	10.28	1.12	9.59	2.05	4.95	10.08	4.63	14.76	5.57	8.29	2.97	6.38	1.97	1.51	2.44	2.4	1.75	4.2	0.63	5.3	0.73	1.92
XLOC_001074	TCONS_00001090	NonCoding	100.4	68.6	25	31.33	137.57	157.18	238.92	44.41	33.42	57.91	24.94	44.59	79.87	113.91	17.07	32.24	74.07	28.03	60.91	387.75	154.51	76.55	367.23	126.66	173.75	94.39	26.86	100.32	98.34	63.72	71.08	121.36	82.01	100.72	128.72	101.7	117.77	14.45	41.19	64.31	9.41	20.28	137.63	31.77	290.69	28.91	187.79
XLOC_001075	TCONS_00001091	NonCoding	1.79	4.51	0.88	0.46	10.41	0	0	0	1.83	2.94	14.33	2	0.49	0.28	0.77	8.68	5.81	5.36	15.58	0	3.1	7.49	0	3.8	7.32	1.87	1.07	5.57	6.7	4.04	8.79	2.52	7.76	1.13	0.52	2.29	0.42	6.58	3.25	3.98	0	1.69	2.29	1.83	0	0.53	0
XLOC_001076	TCONS_00001092	Coding	43.74	31.01	28.39	12.92	14.9	9.5	21.25	37.23	70.29	96	33.49	46.16	45.76	10.04	27.2	71.42	75.28	27.41	67.45	30.07	29.2	23.59	16.53	2.53	97.34	13.66	49.85	13.9	11.89	10.76	4.87	10.07	10.33	34.29	13.8	28.04	24.51	53.11	27.5	48.68	32.48	45.74	9.63	18.65	5.69	25.76	5.87
XLOC_001077	TCONS_00001093	NonCoding	0.07	0	0	0	0	0	0	0	0.14	0.5	0	0	0	0	0	0	0	0	0	0	0	0	0	0	0	0	0	0	0	0	0	0	0	0.26	0.24	0.79	1.69	0.06	0.26	0	0.08	0.27	0	0	0	0.06	0
XLOC_001078	TCONS_00001094	NonCoding	0.13	0.66	2.57	35.67	129.04	71.87	75.16	15.99	39.09	20.36	5.78	4.16	23.86	2.79	0.92	55.57	2.01	6.02	8.92	0.74	19.48	0	7.44	6.19	0.74	4.56	4.94	2.19	1.95	29.65	5.37	25.55	0.58	0.93	3.34	0.22	0.52	1.28	0.51	1.77	66.97	43.19	103.2	8.78	13.44	0.67	1.7
XLOC_001079	TCONS_00001095	NonCoding	2.37	1.13	1.6	0.76	0	0	5.45	0	0.6	0	1.05	1.87	0.34	0	0.81	7.57	3.72	0.2	4.13	0	1.39	6.69	0	0	2.94	4.17	0.86	4.36	2.98	2.66	2.04	5.87	8.07	1.4	2.28	2.28	0.29	1.01	0.48	2.32	0.42	0	1.53	0	0	0.3	1.87
XLOC_001080	TCONS_00001096	NonCoding	2.62	0	0	0	0	0	0	0	0	6.2	0	0	2.03	0	0	2.28	1.7	0	0	0	0	0	0	0	0	0	0	0	0	0	0	0	0	0	2.18	24.66	3.54	0	0	0	0	0	0	0	0	0	0
XLOC_001081	TCONS_00001097	NonCoding	1.58	1.71	1.38	0.89	1.65	0.27	0	0.17	1.92	0.49	0.9	2.86	1.59	0.54	2.02	4.36	2.77	2.34	3.3	0	1.62	1.3	0	0.88	4.09	0.32	2.4	0.48	1.17	0.7	1.15	0	0.58	2.78	3.04	4.3	3.2	1.76	6.34	2.94	3.01	1.44	0.6	0.35	0	1.45	0
XLOC_001082	TCONS_00001098	Coding	0.8	0.84	1.09	0.74	1.16	0	0	0.26	0.21	0.33	0.73	1.7	0.11	0	0.09	0	0.62	0	1.8	0.5	0	0	0	0	3.9	1.31	0.13	0.24	1.57	0	0	1.33	0.19	1.4	0.29	0.43	0.1	0.86	0.13	0	0.82	0.2	0	2.26	0	1.16	0.49
XLOC_001083	TCONS_00001099	NonCoding	0.36	0	0	0	0	0	0	0	0	0	0	0	0	0	0	0	0	0	0.31	0	0	0	0	0	0	0	0	0	0	0	0	0	0	0	0	0	0	0.22	0	0	0	0	0	0	0	0	0
XLOC_001084	TCONS_00001100	Coding	0.79	0.83	0.59	0.26	1.31	5.84	7.66	1.87	6.02	6.53	1.98	0.39	0	0.03	0.09	0.17	1.07	0.28	0.68	0	0	1.04	0	0	0.11	0.65	0	0.73	0.39	0	0.38	0.44	0.58	0.67	0.57	0.73	0.28	0.06	1.01	0.12	2.05	0.2	0.6	0.28	0	0.12	0
XLOC_001085	TCONS_00001101	NonCoding	12.1	10.11	9.41	6.88	3.81	1.34	3.73	3.09	19.68	7.08	5.62	22.47	21.52	9.18	14.62	19.09	13.53	16.04	17.9	6.43	12.76	7.09	4.8	2.88	13.04	8.51	9.16	8.05	7.43	9.92	7.32	7.51	19.05	41.72	15.53	11.12	10.53	38.17	14.94	27.94	14.33	22.63	10.61	3.95	0.9	6.83	3.91
XLOC_001086	TCONS_00001102	NonCoding	0	0	0	0	0	0.63	0	0	0.13	0	1.66	0.21	0	0	0	1.14	0.19	4.66	0	0	0	0	0	0	0.33	6.33	0	0	2.3	0	2.06	1.95	0.45	0.19	0.52	0.1	0	0.09	10.16	0.19	0	0	0	0.16	0	0.34	3.54
XLOC_001087	TCONS_00001103	NonCoding	0	1.66	0	0	0	0	0	0	3.56	1.22	1.32	0	0	0	0	4.49	2.53	0	19.42	0	2.76	0	0	0	8.01	1.66	0	0	0	0	0	2.25	0	0	0	0	0	6.09	0	1.22	0	0	1.48	0	0	0	0
XLOC_001088	TCONS_00001104	Coding	1.9	2.2	0.49	0	0.98	0	0	0.25	0.75	0.82	3.77	3.69	3.28	0.25	0.66	0.33	4.5	4.6	1.6	0	0.81	1.3	0	0	7.69	3.24	2.52	2.17	2.71	1.64	2.67	8.32	1.54	4.45	7.94	5.18	5.07	1.27	1.52	1.87	1.46	1.24	0.2	0.14	0	1.39	0
XLOC_001089	TCONS_00001105	NonCoding	0	0	0	0	0	0	0	0	0.08	0	3.57	0	0	0	0.21	0	0.12	0	0	0	0	0	0	0.21	0	0	0	0	0	0	0	0	0	0	0	0	0.17	0.2	0.14	0.17	0.12	0	0	0	0	0	0
XLOC_001090	TCONS_00001106	Coding	0.46	1.27	0.1	0.16	0	0	0	0.09	0.21	0.65	18.91	0.84	0	0	0.04	0	11.12	0.14	10.83	1.97	0	0	0	0	0	0.65	0.13	0	0	0	0	0	0	0	0.06	0.09	0.19	2.37	0.38	0.82	1.1	1.24	0	0.21	0	1.39	0
XLOC_001091	TCONS_00001107	NonCoding	0.58	0.86	0	0.29	0	0	0	0	0	0.18	0	1.18	0	0	0	0	0.28	0	0	0	0.89	0	0	0	0.13	0	0	0	0	0	0	0	0	0	0.13	0	0	0	0	0	0.16	0.22	0	0	0	0	0
XLOC_001092	TCONS_00001108	NonCoding	0.58	0.34	0.76	0.23	1.13	0	0	0.35	0.64	0.33	3.23	0.65	1.25	0.04	0.04	0.29	0.71	1.12	1.07	0	0	0	0	0	0.83	0.38	1.49	0	0	0.42	0	0	0	0.8	2.69	1.6	1.76	1.48	1.33	1.64	0.96	0.38	0.2	0.22	0	0.21	0
XLOC_001093	TCONS_00001109	NonCoding	1.05	1.48	0.39	0.05	0	0	0	0	0.41	0.82	0	0.61	0.33	0.09	0.35	2.17	4.7	0.55	3.96	0	1.07	2.08	3.7	0	1.19	2.59	0.13	2.17	1.16	0.23	0.76	2.19	3.27	1.17	1.43	2.4	0.99	0.36	0.88	0.47	0.07	0.39	0.4	0.35	0	0.12	0.24
XLOC_001094	TCONS_00001110	NonCoding	1.11	0.72	1.47	0.21	0	0	0	0.17	2.05	0.98	0.36	6.6	5.03	0.57	0.74	2.18	4.91	0.34	6.34	0.25	0	1.82	0	0.22	1.19	0.32	0.13	0.24	0	0.23	1.53	0.44	1.93	5.21	4.69	2.87	2.07	1.15	3.04	1.88	2.05	2.09	0	1.19	0	1.45	0.24
XLOC_001095	TCONS_00001111	NonCoding	0.21	0.4	0.41	0	0	0	0	0	0.21	0.85	1.13	0.35	0.11	0	0	0	0.21	0.29	0.18	0	0	0	0	0	0	0	0	0	0	0	0	0	0	0.18	1.43	0.22	0.93	0.7	1.59	0.24	1.3	0.2	0	0	0	0.32	0
XLOC_001096	TCONS_00001112	NonCoding	7.34	0	3.38	0	0	0	0	2.79	14.12	29.07	0	7.65	15.21	2.13	5.71	6.93	48.11	10.42	54.02	22.84	8.35	0	0	18.2	18.45	6.71	3.49	0	0	9.68	0	4.53	17.94	23.56	4.09	13.04	11.61	9.71	0	13.21	2.14	5.91	2.05	8.77	0	1.98	25.03
XLOC_001097	TCONS_00001113	NonCoding	0	0.12	0	0	0	0	0	0	0.44	0.17	0	0.18	0.12	0.07	0	0	0	0	0	0	0	0	0	0	0	0.34	0	0	0	0	0	0	0	0.49	1.04	0.23	0.4	0	0.95	0.25	0.08	0	0	0.37	0	0	0
XLOC_001098	TCONS_00001114	NonCoding	194.31	138.16	128.3	29.77	94.53	70.67	157.4	91.81	67.88	129.21	49.84	158.18	142.71	46.28	67.38	45.93	293.68	76.49	168.64	172.99	185.82	53.11	94.81	63.03	269.26	78.23	120.87	73.32	70.38	50.18	40.92	28.01	50.45	96.6	63.01	115.87	93.35	51.36	32.36	64.62	52.92	107.31	62.63	31.64	35.82	47.7	85.8
XLOC_001099	TCONS_00001115	NonCoding	3.53	1.92	0.68	0.26	0	0	0	0.25	0.75	0.33	1.97	3.85	1.8	0.5	1.7	1.85	3.06	0.89	3.54	0	0	0.79	0	0.06	1.39	1.39	0.27	1.44	0	0.38	1.55	0	2.16	4.03	3.48	1.54	1.22	1.93	2.4	0.82	0.44	0.65	0.23	0	0	1.51	0
XLOC_001100	TCONS_00001116	NonCoding	2	1.81	4.11	7.42	5.54	7.17	12.47	0	3.63	0	0	23.32	29.38	5.6	0	15.04	6.18	0	6.53	38.21	20.12	15.12	3.56	0	5.73	19.39	0.75	9.82	24.95	17.08	23.89	10.18	0	26.12	12.65	6.76	5.4	0.4	13.84	4.06	13.04	17.54	12.02	1.56	1.5	1.87	2.92
XLOC_001101	TCONS_00001117	NonCoding	1.14	0.96	0	0.88	0	0	0	0	1.17	1.4	0	0.48	0.94	0.27	1.48	12.19	0.85	1.14	2.84	0	0	0	0	0	1.4	0	1.02	1.35	2.17	0	0	0	1.08	3.24	0.49	0.36	1.21	0.97	0	0	0.6	0	0	0	0	1.53	0
XLOC_001102	TCONS_00001118	NonCoding	0.76	0.87	0.52	0.55	4.14	9.47	4.71	0.45	1.37	0.34	0.19	0.88	0.06	0.13	0.51	0.88	1.08	0.36	1.33	1.29	4.23	0.27	0	0	5.24	1.7	1.19	1.01	1.63	0.49	1.6	2.3	14.95	10.17	3.37	1.4	4.45	0.64	1.6	3.58	0.62	0.41	1.67	0	0	0.64	3.04
XLOC_001103	TCONS_00001119	NonCoding	0	0	0.2	0	0	0	0	0	0	0	0.36	1.34	3.28	0	0	0	0.1	0	0	0	0	0.52	1.58	5.05	3.34	2.27	72.39	55.09	61.99	79.94	24.4	0.88	0.19	0.08	0.8	1.03	0.23	16.5	0.63	1.41	0.66	0.46	0.4	0.14	0	0	0
XLOC_001104	TCONS_00001120	NonCoding	1.06	2.55	1.13	0.36	0	0	0	0.98	3.32	1.51	2.07	0.52	0	0	0	4.61	4.01	0.47	6.23	0	0	0.55	0	0	9.76	0	1.73	0	0	0	0	0	0.82	0.1	0.27	0.2	0	5.95	0.87	5.92	1.68	0.3	0.42	0.16	0	0	0
XLOC_001105	TCONS_00001121	NonCoding	0.09	0	0	0.15	0	0	0	0	0	0	0	0	0	0	0	0	0	0	0.48	0	0	0	0	0	0	0	0.18	0	0	0	0	0	0	0.18	1.4	0.49	0.47	0	0	0	0	0.28	0	0	0	0	0
XLOC_001106	TCONS_00001122	NonCoding	0.2	0.11	0.2	0	0	0	0	0	0.14	0	0.36	0.23	0	0	0	0.17	0.1	0	0.43	0	0	0.26	0	0	0	0	0	0	0	0	0	0	0	1.66	1.5	1.65	1.05	0.06	0.64	0.24	0.07	0.46	0	0.14	0	0	0
XLOC_001107	TCONS_00001123	Coding	0.07	0	0	0	0	0	0	0.27	0	0	2.1	0.06	0.12	0	0.09	0	0.54	0.58	2.06	0	0	0	0	0	0.06	0	0	0	0	0	0.4	0	0	0	0.12	0.05	0	0.13	0	0.12	0.23	0.21	0	0	0	0.26	0
XLOC_001108	TCONS_00001124	NonCoding	0.1	0	0	0	0	0	0	0.13	0	0	0.27	0	0.08	0	0	0	0	0	0	0	0	0	0	0	0	0	0	0	0	0	0	0	0	0	0.34	0.19	0.07	0.09	0	0.35	0	0	0	0	0	0	0
XLOC_001109	TCONS_00001125	NonCoding	8.44	0	0	0	0	0	0	0	0	0	0	5.61	5.75	0	3.91	4.44	12.28	5.11	0	0	0	0	0	0	12.5	0	0	0	0	0	0	0	2.56	13.52	6.48	0	5.13	3.58	8.88	0	0	0	0	0	0	0	0
XLOC_001110	TCONS_00001126	NonCoding	0.8	1.28	0.76	0.29	1.09	2.93	5.53	0.09	3.19	1.99	1.6	0.25	0.18	0.25	0.87	13.84	1.31	0.61	1.31	3.78	3.85	1.43	0.29	1.45	5.28	1.79	2.38	0.27	0	0.52	0	0	1.7	0.37	0.44	1.62	0.1	1.95	0.7	4.68	1.22	0.65	0.66	1.24	2.21	1.34	2.4
XLOC_001111	TCONS_00001127	NonCoding	1.88	1.42	1.65	6.28	3.74	0	0	0.34	1.08	1.45	0.36	8.25	6.66	1.91	1.39	1.66	5.98	0.89	4.6	2.19	1.07	1.29	0.79	0.44	9.37	7.39	5.62	3.12	7.69	5.56	3.4	13.02	28.25	89.7	70.97	22.15	21.26	6.71	9.27	11.85	6.81	3.23	0.98	0.9	0	2.09	0
XLOC_001112	TCONS_00001128	NonCoding	2.77	2.32	1.38	0.59	0	3.97	3.95	0.95	0.96	2.29	4.53	1.1	0.31	0.09	0.12	0.83	3.14	0.38	1.89	10.39	0.67	0.65	0	0	1.89	0	1.05	0	0	0.58	0	0	0	0	2.41	0.12	1.06	0.67	0	0.97	0.81	0.91	0	0	0	0	0
XLOC_001113	TCONS_00001129	NonCoding	0.47	0.66	0.24	0	0.36	0	0	0	0.33	0	0	0	0	0	0	0.73	0.12	1.31	2.22	0	0	1.14	0	0	1.35	0	0.3	0	0	0	0	0	0.42	0	0	0	0.11	0	2.11	0.28	0	0	0	0	0.49	0	0
XLOC_001114	TCONS_00001130	NonCoding	3.2	2.09	1.28	0.57	0	0	0	0.37	0.59	0.53	0.58	0.24	0.18	0.38	0.57	0.54	1.83	1.12	1.83	1.32	0	0.56	0	0	0.37	0.35	0.14	0	0.42	0	0.41	0	0.21	1.18	0.37	0.42	0.51	1.18	0.14	0.38	0.48	0.49	0.21	0.15	0	0.13	0
XLOC_001115	TCONS_00001131	NonCoding	10.54	10.46	7.58	5.79	8.77	4.05	1.01	4.49	39.01	12.67	3.46	0.27	0	0.15	1.05	3.83	9.53	13.75	6.88	0	1.03	6.95	0	3.36	10.21	12.37	15.41	2.77	11.84	9.82	2.91	3.34	19.84	0.81	1.11	0.41	2.51	7.93	6.58	16.03	4.51	1.55	2.27	4.67	4.25	5.81	1.85
XLOC_001116	TCONS_00001132	NonCoding	0.66	2.23	0.9	0.11	0	3.77	0	0.26	0.49	0.5	0	0.06	0.22	0	0	0.17	0.57	0	0.51	0	0	0.26	0	0.89	0.8	0	0.13	0	0	0	0	0	0	0.21	0	0.74	0.43	0.06	0.64	0.12	0.52	0.46	0	3.76	0.68	1.17	0.25
XLOC_001117	TCONS_00001133	NonCoding	0	0.2	0	0	0	0	0	0	0	0	0	0.2	0	0	0	0	0	0	0	0	0	0	0	0	0	0	0	0	0	0	0	0	0	0.15	0.61	1.67	0.83	0	0	0	0	0.91	0	0	0	0	0
XLOC_001118	TCONS_00001134	NonCoding	0	0	0	0	0	0	0	0	0.34	0	0.36	0	0	0.09	0.04	0	0.46	1.72	0.59	0	0	0	0	0	0	0	0	0	0	0	1.14	0	0.38	0	0.91	0.81	2.25	0.48	2.27	0.94	0	0	0	0	0	0	0
XLOC_001119	TCONS_00001135	NonCoding	1.69	3.87	1.75	1.2	0.82	4.75	0	1.18	3.73	1.62	3.92	2.27	1.46	0.81	0.65	19.28	7.2	1.91	4.61	0	3.47	0.77	0	0.44	0.96	1.29	1.13	1.2	0	1.16	1.14	0	0.19	1.08	5.16	2.68	0.37	1.86	1.13	0.93	3.05	11.12	3.74	1.18	0	4.08	1.2
XLOC_001120	TCONS_00001136	Coding	3.09	3.14	1.94	0.65	0	0	0	0.42	5.75	2.02	0	0.42	2.57	1.01	0.43	4.89	6.05	0.17	9.16	0	2.41	1.17	0	0	1.53	0	1.85	0	0	0.53	0	0	0.43	1.56	0.85	2.22	0.47	2.22	2.48	0.86	0.9	1.12	0.89	0.17	0	0.3	0.54
XLOC_001121	TCONS_00001137	NonCoding	0	0.22	0	0.21	0	0	0	0	0	0.17	3.86	0.29	0.22	0	0.04	0.2	0	0.07	0.09	0	0	0	0	0	0	0.33	0	0.25	0.4	0	0	0	0.2	0	0.12	0.02	0	0.19	1.03	0.72	0.07	0.33	0	0	0	0	0
XLOC_001122	TCONS_00001138	NonCoding	0.33	0.72	0.4	0	0	0	0	0	0.21	0	0	1.01	0.39	0.06	0	0.67	0.72	1.04	1.87	0	0	0	0	0	1.08	0.33	0.63	0	0	0	0.38	0.44	0.58	1.44	3.17	0.52	1.89	0.06	1.4	1.77	0.37	0.07	0	0.07	0	0.37	0
XLOC_001123	TCONS_00001139	Coding	0	0	0	0	0	0	0	0	0	0	0	0	0	0	0	0	0	0.95	0	0	0	0	0	0	0.17	0	0.62	0	0	0	0	0	0	0	0	0	0	0.42	0.25	497.96	0	0	0	0	0	0	0
XLOC_001124	TCONS_00001140	NonCoding	5.99	4.25	2.44	2.18	0	0.62	2.78	1.21	7.14	4.65	1.28	12.94	6.16	21.61	29.63	6.28	5.7	5.38	6.11	3.16	1.58	1.52	0	0	13.9	2.28	10.46	3.4	1.82	2.74	3.13	15.4	20.99	194.61	9.91	2.9	3.12	4.23	4.5	9.59	5.72	3.01	0.93	1.82	0	9.68	0.57
XLOC_001125	TCONS_00001141	Coding	0.43	0.3	0.11	0	0	0	0	0.37	0.45	0.18	1.96	1.53	0.42	0	0.48	0.36	0.5	0	0	0	0	0	0	0	0.06	0	0.14	0.52	0	0	0	0	0.42	0.78	2.56	1.92	0.51	0.66	0.55	0.26	0.16	0	0	0.15	0	1.05	0
XLOC_001126	TCONS_00001142	NonCoding	1.75	1.47	2.48	3.8	0	0	0	0	0	0	0	1.4	0	0	0	12.58	4.82	0	8.08	0	0	4.89	0	0	0	6.09	2.7	2.27	0	8.79	3.58	0	7.24	0	0	0	1.21	2.53	2.81	2.55	1.64	0	3.73	0	0	0	2.27
XLOC_001127	TCONS_00001143	NonCoding	0	0	0	0	25.04	0	13.57	0	0	0	0	0	0	0	0	177.93	0	0	0	0	13.66	13.23	0	0	0	6.66	0	0	2.41	16.41	17.79	0	3.97	0	0	0	0	0	0	0	0	0	54.37	0	0	0	0
XLOC_001128	TCONS_00001144	NonCoding	0	0	0	0.12	0	0	0	0	0	0	3.16	0.2	0	0	0.15	0.19	0	0	0.3	0	0	0	0	0	0	0	0	0	0	0	0	0	0	0	0.94	0.3	0.17	0	0.3	0	0.09	0	0	0.08	0	0.14	0
XLOC_001129	TCONS_00001145	NonCoding	0.63	0.18	0.16	0	0	0	0	0.27	0.77	0	0	0.72	0.79	0.1	0	0	0.33	0.88	0	0	0	0	0	0	0	0.5	0	0	0	0	0	0	0	0	0.09	2.26	0.08	0.1	0.2	0	0.82	1.35	0.31	0	0	0	0
XLOC_001130	TCONS_00001146	Coding	0.13	0.66	0.3	0.11	0.5	0	0	0	0	0	0.36	1.91	2.14	0.03	0.4	1.52	0.36	0.14	0.08	0	0	1.05	0	0	0.34	0	0	0.49	0.39	0.24	0	0	0.19	1.18	2.01	0.73	0.33	0.18	0.89	0.35	1.55	0.98	2	0.14	0	0.06	0
XLOC_001131	TCONS_00001147	NonCoding	0.6	0.45	0.2	0.8	1	1.07	0	0.26	0.9	0	0.36	0.96	0.39	0.22	0.44	2.88	1.65	0.14	2.99	0	0	0.26	0	0	0.8	0.66	0.25	0.49	0.39	0.24	1.93	0	0.39	2.72	3.12	1.78	0.62	1.04	0.26	0.36	0.74	1.05	0.2	0.92	0	0.49	0
XLOC_001132	TCONS_00001148	NonCoding	0	0	0	0	0	10.13	0	0	0	0	0	0	0	0	0	3.19	0	0	0	0	0	4.96	0	54.52	0	0	0	0	0	4.46	0	0	0	0	0	0	0	0	0	0	0	0	7.57	0	16.99	0	0
XLOC_001133	TCONS_00001149	NonCoding	0	1.17	0.22	0.12	0	0	0	0	0.61	0.55	3.72	0	0.24	0	0	0.21	0.63	0.15	0.19	0	0	0	0	0	0.06	0	0	0	0	0	0	0	0.64	0.09	0.06	0	0	0.61	0	0.26	0.41	0	0	0	0	0.54	0
XLOC_001134	TCONS_00001150	NonCoding	0.28	0.58	0.42	0.17	0	0	0	0.36	0.22	0	0	0.24	0.93	0.03	0.14	0	0.11	0.07	0.18	0	0.85	0	0.56	0.7	1.86	0	0	0.25	0	0.49	0	0	0	0.31	0.67	0.32	0.1	0.45	1.34	0.5	0.77	0.07	0	0	0	0.13	0
XLOC_001135	TCONS_00001151	Coding	0	0	0.1	0.16	0	0	0	0.17	0	0.98	6.76	0.06	0.11	0	0.04	0	1.03	0.14	1.35	0	0	0	0	0	0	0	0	0	0	0	0	0	0.19	0	0	0	0	0.55	0.25	0	0	0.07	0	0	0	0.42	0
XLOC_001136	TCONS_00001152	NonCoding	4.13	6.62	3.19	2.43	0	0	0	0.08	1.49	1.77	0	3.11	2.7	0.66	2.72	5.2	3.79	1.97	3.08	0.48	0.8	0.83	0	0	2.97	3	1.37	0.77	2.61	0.52	0.93	2.67	2.94	10.32	1.59	4.4	3.49	0.83	1.75	1.97	1.76	1.61	0.23	0.55	0	2.03	0
XLOC_001137	TCONS_00001153	NonCoding	0	0	0	0	0	0	0	0.2	0.65	0.77	0.85	0	0	0	0	0	0	0	0	0	0	0	0	0	0	0	0	0	0	0	0	0	0	0	0	0	0	0	0	0	0	0	0	0	0	0	0
XLOC_001138	TCONS_00001154	NonCoding	0.47	2.15	0	0.36	9.02	0	3.13	0.4	1.92	0.64	0	4.33	5.01	2.15	0.07	41.53	0.51	0.74	0	0	0	1.42	2.09	0	0.37	0	0.33	0.27	0	0	0	0.63	0	2.53	31.6	0.55	0.23	0.91	1.32	0.65	6.05	10.73	11.83	2.18	1.16	2.18	4.69
XLOC_001139	TCONS_00001155	NonCoding	0	0	0	0	0	0	0	0	0	0	0	0	0	0	0	0	0	0	0	0	0	0	0	0	0	0	0	0	0	0	0	0	0	0	0	0	0	0	0	0	0	0	0	0	0	0	0
XLOC_001140	TCONS_00001156	NonCoding	0.45	0.11	0	0.05	0	0	0	0.17	0.75	0.48	0.36	0.06	0.22	0	0.04	0	0.1	0	0	0	0	0.26	0	0	0.06	0	0	0	0	0	0	0	0	0.37	0.17	0.17	0.05	0.06	0	0.23	0.14	0.19	0	0.83	0	6.64	1.2
XLOC_001141	TCONS_00001157	NonCoding	0	0.24	0.11	0.06	0	0	0.29	0	0.07	0	0.78	0.49	0.12	0	0.1	0	0.33	0	0.18	0	0	0	0	0	0	0	0.55	0	0	0.25	0.41	0	0.21	0.09	0.5	0.51	0.1	0.53	1.1	0.26	0.4	0.07	0.21	0	0	0.26	0
XLOC_001142	TCONS_00001158	NonCoding	0.07	0	0	0	0	0	0	0	0	0	0.36	0	0	0	0	0.19	0	0	0	0	0.62	0.42	0	1.1	0	0	0	0	0.77	0	0	0	0.19	0	0	0	0	0.05	0.5	0	0	0	0	0	0	0	0
XLOC_001143	TCONS_00001159	NonCoding	0.09	0.14	0	0	0	0	0	0.11	0	0	0	0	0	0	0	0	0	0.09	0	0	0	0	0	0	0	0	0	0	0	0	0.49	0	0	0.16	0.45	1.06	0.37	0.31	0	0	0.1	0	0	0	0	0	0
XLOC_001144	TCONS_00001160	NonCoding	0	0	0	0	0	0	0	0	0.16	0	4.79	0	0	0	0	0	0	0	0	0	0	0	0	0	0	0	0	0	0	0	0	0	0	0.05	0.93	0.1	0	0	0.59	0	0	0	0	0	0	0.07	0
XLOC_001145	TCONS_00001161	NonCoding	3.09	1.44	1.53	1.08	0	0	0	2.63	1.77	2.55	3.71	3.19	0.57	0.33	0	2.02	3.14	1.4	5.21	3.94	0	0	0	0	0.58	1.3	0	0	0	1.88	0	1.76	1.55	0	0	0.22	0	0.3	3.2	0.59	0.37	0	0.8	0	0	0	0
XLOC_001146	TCONS_00001162	NonCoding	0	0	0	0	0	0	0	0	0	0.33	0.18	0.28	0.11	0	0	0	0	0.7	0.17	0	0	0	0	0	0.17	0	0.38	0	0	0	0	0	0.39	0.34	1.56	0.13	0.62	0.24	1.79	0.36	0.15	0.2	0	0	0	0.12	0
XLOC_001147	TCONS_00001163	NonCoding	0	0	0	0	0	0	0	0	0	0	0	0	0	0	0	0	0	0	0	0	0	0	0	0	0	0	0	0	0	0	0	0	0	0	0	0	0	0	0	0	0	0	0	0	0	0	0
XLOC_001148	TCONS_00001164	NonCoding	1	0.62	1.5	0.05	0	0	1.61	0.09	0.35	0	0.18	0.06	0.17	0.1	0	0.85	3.07	0.77	2.32	0	0	0.53	0	0	2.13	0.33	1.16	0.25	0	0	1.55	0	0.2	0.13	0.58	0.39	2.06	0.8	0.64	0.36	0.37	0.6	0.2	0	0	0	0
XLOC_001149	TCONS_00001165	NonCoding	1.2	1.47	0.98	0	0	0	0	0.14	1.37	3.27	0.3	1.49	1.46	0	0.44	0	2.21	0.11	5.48	0	0	0	0	0	1.6	0	0	0	0	0.37	0	0	0	1.61	1.72	0.79	1.8	0.1	0.42	0.78	0.24	0.43	0	0.7	0	1.01	0
XLOC_001150	TCONS_00001166	NonCoding	2.92	0.71	3.1	0	0	0	0	2.32	2.36	3.99	2.32	17.82	25.75	78.21	49.02	12.37	7.19	28.78	8.72	1.03	0.75	1.09	0	0	4.71	0	2.34	0.67	0	0	0	0	0.54	8.57	3.29	1.97	5.87	3.63	3.08	4.87	0.52	1.68	0	9.31	0	7.55	1.01
XLOC_001151	TCONS_00001167	NonCoding	0	0.25	0	0	0	0	0	0	0.21	0	0.27	0	0	0	0	1.93	0.16	0	0.26	0	0	0	0	0	0.09	0	0	0	0	0	0	0	0	0.26	0	0.07	0.14	0.09	0	0.36	0.11	0.1	0	0	0	0	0
XLOC_001152	TCONS_00001168	NonCoding	0.07	0.54	0.98	0.1	0	0	0	0.17	0.15	0.33	1.31	1.39	3.24	0.12	0	0.82	0.22	0.58	5.2	0	0	0	0	0	0.2	0	0	0	0	0	0	0	0	0.18	1	0.91	0.46	0.03	0.59	0.34	0.95	1.14	0	0.08	0	0.07	0
XLOC_001153	TCONS_00001169	NonCoding	0.86	0.36	0	5.05	8.49	8.73	0	0.55	2.22	1.07	0	0	0	0	0	0	0	0	0	0	10.1	2.44	0	8.26	1.07	1.52	0	0	0	2.2	0	0	0	0	0	0	0	0	0	0	14.77	1.65	4.66	0	0	0	0
XLOC_001154	TCONS_00001170	NonCoding	2.81	1.18	2.77	0	0	0	0	0.59	1.45	0	3.78	0.79	0.39	0	0	12.47	4.96	0.47	4.7	0	0	1.29	0	0	1.55	1.61	0.85	0	1.92	0	1.89	6.52	0.96	2.08	2.03	2.11	1.33	2.03	0	2.39	3	0.45	0	1.45	0	1.27	0
XLOC_001155	TCONS_00001171	NonCoding	1.16	0.54	0.58	0	0.32	0	0	1.25	4.84	5.78	0.71	0.22	0.11	0	0	0	0.55	0.14	0.91	0	2.91	0.26	0	0	0.72	0	0	0	0	0	0	0	0.19	0	0	0	0.05	0	0.12	0.12	0	0.19	0	0	0	0	0
XLOC_001156	TCONS_00001172	Coding	0.52	0.55	0	0.05	0	0	0	0	0.07	0	0.72	0.33	0.93	0	0.04	0	1.94	0.34	0.84	7.83	0.27	0.26	0	0	0.11	0	0.25	0.24	0	0	0.38	0	0	0.17	3.42	2.05	0.19	0.24	0.88	0.35	0.44	0.26	0.2	0	0	0.12	0
XLOC_001157	TCONS_00001173	NonCoding	0	0	0	0	0	0	0	0	0	0	0.64	0.07	0	0	0	0	0	0	0	0	0	0	0	0	0	0	0	0	0	0	0	0	0	0	0	0	0	0	0.9	0.14	0	0	0	0	0	0	0
XLOC_001158	TCONS_00001174	NonCoding	0.78	1.75	1.56	0.31	1.22	11.87	5.9	1.18	3.27	4.22	0.36	0.78	1.96	0.19	2.26	10.28	4.06	1.36	2.68	25.11	5.51	12.1	0	8.59	2.58	3.02	4.48	3.15	3.61	2.61	1.42	2.45	6.81	1.34	1.82	1.87	2.06	2.63	0.5	1.39	0.43	1.16	3.69	0.83	0.83	3.6	2.25
XLOC_001159	TCONS_00001175	NonCoding	0	0	0	0	0	0	0	0	0	0	0	0	0	0	0	0	0	0	0	0	0	0	0	0	0	0	0	0	0	0	0	0	0	0	0	0	0	0	0	0	0	0	0	0	0	0	0
XLOC_001160	TCONS_00001176	Coding	0.13	0.44	0	0	0	0	0	0.17	0.14	0	7.05	0.06	0.11	0	0	0	0.46	0.21	1.78	0	0	0	0	0	0.28	0	0	0	0	0	0	0	0	0.13	0	0.04	0.09	1.46	0.25	0	0.52	0.33	0	0.07	0	0.12	0
XLOC_001161	TCONS_00001177	NonCoding	0.84	0.81	1.06	2.78	0	0	0	0.08	0.4	0.64	0.71	1.73	1.56	0.12	0.47	0.99	7.08	1.35	0.99	0	0.79	0.51	0	0	0.44	1.27	0.49	0.48	0	0.23	0	0	0.38	2.27	71.08	31.72	5.49	0.24	0.5	0.12	1.87	0.64	0.2	0	0	1.01	0
XLOC_001162	TCONS_00001178	NonCoding	0	0	0	0	0	0	0	5.8	0.43	1.02	0	0	0	0	0	0	0.32	0	0	0	0	0	0	0	0	0	0	0	0	0	0	0	0	0	0	0	0	0	0	0	0	0	0	0	0	0	0
XLOC_001163	TCONS_00001179	NonCoding	3.76	4.3	6.7	6.52	5.53	2.87	21.58	10.26	9.51	2.79	1.31	22.44	4.8	1.35	14.94	21.54	15.15	1.17	9.27	3.24	0.65	2.19	0	2.11	22.91	6.23	7.67	0.87	2.8	1.69	0.46	22.11	25.46	91.62	3.56	37.47	0.97	112.56	2	2.57	51.71	20.96	7.63	9.53	1.07	53	39.82
XLOC_001164	TCONS_00001180	Coding	0.13	0.44	0	0.37	0	0	0	0	0.2	0.65	0.54	0.06	0.05	0	0.09	0.17	0.1	0	0.25	0	0	0.52	0	0	0.34	0.32	0.25	0.72	0	0	0.38	0	0.96	0.67	0.51	0.6	1.22	1.27	0.63	0.82	0.51	0	0	0	0	0.06	0.24
XLOC_001165	TCONS_00001181	NonCoding	1.07	0.6	0.21	0.17	0	0	0	0.19	0.07	0.71	0.59	3.65	0.89	0.14	0.05	0.36	0.61	0.45	1.75	0	0	0	0	1.67	0	0	0.14	0	0	0.25	0.41	0	0	0.27	1.74	0.84	1.43	1.84	1.93	1.28	0.72	2.91	0.21	0	0	0.53	0
XLOC_001166	TCONS_00001182	NonCoding	0.19	0.16	0	0	3.78	0	0	0	0	0	0	0.32	0.79	0.18	0.13	0	0	26.04	2.67	15.04	5.5	0	1.35	5.62	0	0	0	0	0	0.6	0	0	0	0	0	0	0.14	0	0	1	0	0.19	0	0	0	0	0.62
XLOC_001167	TCONS_00001183	NonCoding	69.36	133.25	89.38	30.99	0	0	0	7.58	25.45	13.69	8.02	166.68	160.21	20.8	46.19	2.34	117.9	58.72	116.69	0	0	1.21	0	0	118.27	0	33.45	1.13	0	0	0	2.04	0	110.28	44.32	51.27	62.66	41.55	75.62	46.48	61.17	88.73	0.92	3.09	0	32.69	3.38
XLOC_001168	TCONS_00001184	NonCoding	0	0.19	0	0.12	0	0	0	0	0.24	0.38	7.24	0.45	0.06	0	0	0.19	0.06	0	0.49	0	0	0	0	0	0.2	0	0.14	0.28	0	0.27	1.3	0	0	0.82	0.13	0.64	0.22	0.14	0.58	0	0.34	0.45	0	0	0	0.07	0
XLOC_001169	TCONS_00001185	NonCoding	0.58	0.63	0.46	0.52	0	3.11	0	0.44	0.5	0	5.3	2.14	5.28	0.08	1.7	2.72	0.26	0.71	0.61	0	0	1.19	0	0	0.86	1.11	2.04	0.15	0	0.25	0.52	0.45	0.51	1.27	1.84	1.21	2.76	2.67	1.93	1.07	1.06	0.25	0	0.08	0	1.34	0
XLOC_001170	TCONS_00001186	NonCoding	0	0	0	0	0	0	0	0	0	0	0	0	0	0	0	0	0.1	0	0	0	0	0	0	0	0	0	0	0	0	0	0	0	0	0	1.39	0.43	0.47	0	0.25	0	0	0	0	0	0	0	0
XLOC_001171	TCONS_00001187	NonCoding	0	0	0	0.15	0	0	0	0	0.13	0	0	0.11	0.16	0	0	0.16	0.05	0	0	0	0	0	0	0	0	0	0.12	0	0	0	0	0	0	0.91	1.23	0.5	0.14	0.12	0.37	0	0.36	0.13	0	0	0	0.18	0
XLOC_001172	TCONS_00001188	NonCoding	0	0.07	0	0	0	0	0	0	0.09	0	0	0.29	0	0	0.11	0	0	0.18	0	0	0	0	0	1.96	0	0	0	0	0	0	0	0	0	0.11	0	0	0	0	1.48	0.3	0	0.17	0	0	0	0	0
XLOC_001173	TCONS_00001189	NonCoding	0.51	0.91	0.1	0.26	0	0	3.1	0.5	1.33	0.95	0	1.74	1.44	0.4	1.36	0.33	4.04	0.8	3.7	0.96	0	0	0	0	1.88	0	0.86	0.24	3.41	0.23	0.75	0.43	4.33	13.02	1.34	4.51	3.25	1.3	2.59	1.6	0.5	0.7	0.19	0.07	0	0.35	0
XLOC_001174	TCONS_00001190	NonCoding	0	0	0	0	0	0	0	0.39	0	0	0.55	0.09	0.08	0	0	0	0.39	0	0	0	0	0	0	0	0	0	0	0	0	0	0	0	0.29	0.13	1.42	0.99	0.36	0.19	0	0	0	0.2	0	0.22	0	0	0
XLOC_001175	TCONS_00001191	NonCoding	0.26	0	0	0	0	0	0	0	0	0	0	0.33	0.21	0	0	0	0	0.2	0	0.24	0	59.07	21.56	58.58	50.43	0.96	57.78	90.58	3.81	31.28	63.77	1436.48	74.41	40.49	0.22	0.38	0.14	7.31	0.37	3.91	0.07	0	0	0	1.09	0	0
XLOC_001176	TCONS_00001192	NonCoding	0	0	0	0	0	0	4.91	0.62	0	0	0	0	0	0.09	0	0	0.37	0	0	0	41.09	0	0	0	6.93	2.2	0	0	0	0	0	0	0	0	0	0	0	0	0	0.42	0	0	0	0	0	0	0
XLOC_001177	TCONS_00001193	NonCoding	51.8	45.2	23.1	32.23	23.26	11.23	19.21	6.18	23.64	14.9	3.53	46.33	28.22	1.74	9.66	23.54	49.85	32.34	52.22	17.84	15.33	17.64	4.16	4.76	33.81	28.36	43.43	17.83	25.16	20.47	25.51	29.28	42.98	53.23	11.01	22.92	32.15	58.57	10.31	25.79	30.09	25.27	8.98	1.64	0	3.26	1.9
XLOC_001178	TCONS_00001194	NonCoding	0.65	0.62	1.41	0	0	2.23	0	0	0	1.23	0.91	5.08	8.22	0.85	3.7	2.27	0.48	1.64	1.29	0	0	2.14	0	0	4.78	0	3.17	1.45	0.89	0.67	1.22	0	1.39	3.28	0	4.29	2.86	1.55	5.76	5.6	2.25	1.74	0	1.62	0	0.71	0
XLOC_001179	TCONS_00001195	NonCoding	0.08	0.14	0	0.15	0	0	0	0.21	0	0.08	0.43	0.57	0.07	0	0.32	0	0.72	0	0.11	0	0	0	0	0	0.28	0	0.01	0	0	0	0.47	0	0	0.36	2.36	1.25	1.34	0.15	0.84	0.95	0.33	0.17	0	0	0	0.37	0
XLOC_001180	TCONS_00001196	Coding	8.07	6.26	2.9	3.42	0	0	0	0.6	3.73	0	0.64	0.2	0	0.26	0.21	0	0	0	0	0	0	0.3	0	0	0.54	0	0	0	0	0	0	0	0	0	0	0	0	0.64	0	0	0.09	0.08	0	0.17	0	0.14	0
XLOC_001181	TCONS_00001197	Coding	6.55	7.13	6.89	4.63	2.05	0	0	3.08	7.6	4.45	5.29	5.58	2.73	1.79	2.67	5.23	15.25	4.81	14.13	7.67	0	0.54	0	1.83	4.72	0.68	1.13	1.01	0.81	0.97	0	0.91	0.4	5.91	3.9	5.53	2.99	14.92	9.11	8.96	6.26	5.14	0	1.42	0	3.56	0
XLOC_001182	TCONS_00001198	NonCoding	0	0	0	0	0	0	0	0	0.2	0	0	0	0	0	0	2.15	1.91	1.49	1.58	0	0	0	0	0	0	0	0	0	0	0	0	0	0	0.12	12.28	6.75	4.58	0.12	3.61	1.39	0	0	0	0	0	0.12	0
XLOC_001183	TCONS_00001199	NonCoding	7.03	12.19	12.46	0	0	0	11.8	1.78	10.61	10.43	2.52	5.12	11.59	0.89	0.92	4.16	8.51	11.36	12.93	8.52	0	6.46	3.93	0	18.24	6.44	11.07	9.6	0	8.13	3.79	8.7	3.82	2.68	4.88	2.41	3	4.46	4.31	7.16	2.5	7.17	4.93	7.75	2.21	5.91	2.4
XLOC_001184	TCONS_00001200	NonCoding	0	0	0	0	0	0	0	0	0.25	0	0.88	0	0.07	0	0	0	0.13	0.08	0	0	0	0	1.6	0	0	0	0	0	0	0	0.46	0	0	1.6	1.33	0.37	0.06	0.37	0.62	0.43	0	0.24	0	0.09	0	0	0
XLOC_001185	TCONS_00001201	Coding	0.78	0	0.13	0	0	0	2.74	1.13	1.64	1.3	0	0	0	0	0.06	0.43	1.22	0	0.56	2.23	5.59	2.03	0	0	0.23	0	0.17	0	0	0	0	0	0	0.67	0.15	0.11	0.37	0	0.34	0.16	0.29	0	0	0	0	0	0
XLOC_001186	TCONS_00001202	Coding	1.26	1.06	0.83	0.13	0	0	0	0	0.08	0.2	0	0.74	1.19	0.34	0.32	1.99	2.71	0.41	1.32	1.46	0	4.33	0	0	3.69	1.16	2.73	0.86	2.77	2.78	1.36	1.04	0.23	0.71	0.14	0.98	0.74	0.73	0.61	0.42	0.71	1.1	1.65	0.08	0	0.29	0.86
XLOC_001187	TCONS_00001203	Coding	4.58	5.89	2.22	3.19	10.47	19.11	9.77	0.35	9.44	2.35	0.19	54.47	45.08	0.65	4.14	3.61	10.42	9.56	6	4.03	2.49	9.62	0.81	12.2	2.16	3.33	3.76	1.24	0.8	1.92	0.39	0	1.19	1.38	1.41	2.69	5.32	0.19	18.49	4.35	21.62	10.4	6.94	1.51	2.52	1.99	0.99
XLOC_001188	TCONS_00001204	Coding	3.41	2.48	0.49	0.37	0	0	1.06	468.43	448.92	149.36	30.98	0	0.16	0	0.04	0.67	0.51	0	0.59	0.49	4.31	0.52	0	0	0.97	0	0	0	0	0	0	0	0.58	0.17	0.52	0.21	0.14	0.36	0	0.12	0.15	0.39	0.2	0.42	0	0.12	0
XLOC_001189	TCONS_00001205	NonCoding	17.84	12.95	20.57	0	9.35	15.13	15.03	1.45	4.78	0	3.08	0	0	0	0	0	0	0	0	0	0	6.42	0	8.95	0	0	0	0	0	0	0	0	0	0	0	0	0	0	0	0	0	2.13	0	55.86	45.26	1.93	1.96
XLOC_001190	TCONS_00001206	NonCoding	1.75	8.79	0	0	0	0	0	0	0	0	0	0	0	0	0	0	0	0	0	0	0	0	0	22.71	0	0	0	0	0	0	0	0	0	0	0	0	0	0	0	0	0	0	0	0	0	0	0
XLOC_001191	TCONS_00001207	NonCoding	0	0	0	0	0	0	0	0	0	0	0	0	0	0	0	0	0	0	0.26	0	0	0	0	0	0.09	0	0	0	0	0	0	0	0	0	0	0	0	0	0	0	0	0	0	0	0	0.09	0
XLOC_001192	TCONS_00001208	NonCoding	0.32	0.34	0	0	0	0	0	0.11	0	0.2	0.95	0.32	1.26	0	0	0.53	10.79	0	16.99	0	0	0	0	0	0.23	0	0.47	0	0	0.28	0.46	0.53	1.97	0.88	0.42	0.07	1.14	0.09	0.33	0.93	0.12	0	0	0	0	0.15	0
XLOC_001193	TCONS_00001209	NonCoding	0	0	0	0	0	0	0	0	0	0	0	0	0	0	0	0	0	0	0	0	0	0	0	0	0	0	0	0	0	0	0	0	0	0	0	0	0	0	0	0	0	0	0	0	0	0.06	0
XLOC_001194	TCONS_00001210	NonCoding	0	0.07	0	0.06	0	0	0	0	0	0	3.27	0	0.13	0	0.16	0.8	0.06	0	0	0	0	0	0	0	0	0	0	0	0	0.28	0	0	0.23	0.25	0.07	0.16	0.23	0.15	0.15	0	0.27	0.16	0.47	0	0	0	0
XLOC_001195	TCONS_00001211	NonCoding	17.84	24.3	16.02	6.44	1.75	3.6	1.28	2.22	4.23	3	1.39	11.73	14.21	2.96	4.91	6.33	34.36	9.51	32.9	2.61	2.08	1.76	0	3.2	19.6	2.2	5.48	1.87	1.5	0.45	0	0.42	0.75	10.23	10.01	15.86	9.4	13.28	7.7	9.75	5.52	11.15	2.31	1.55	0.22	4.79	0.7
XLOC_001196	TCONS_00001212	NonCoding	6.22	5.96	3.1	1.53	2.96	10.2	8.87	1.34	4.58	3.18	2.19	7.35	8.05	1.46	5.54	11.25	11.38	3.51	14.38	15.88	6.13	8.74	0	3.69	12.4	16.72	4.9	6.09	13.02	4.49	7.32	10.51	27.49	14.88	19.36	13.35	15.05	5.44	4.77	5.42	1.6	2.69	4.28	0.42	2.14	0.88	3.19
XLOC_001197	TCONS_00001213	Coding	6.56	3.58	4.65	0.65	0	0	5.37	0.21	1.88	1.63	0.9	5.72	4.37	0.87	2.07	10.6	13.85	1.19	18.28	3.33	3.65	6.47	0	1.49	3.51	2.2	0.93	2.73	3.51	1.59	3.45	1.98	3.48	3.88	6.58	2.78	2.47	2.53	4.07	1.45	1.63	3.07	4.49	0	1.51	0.45	0
XLOC_001198	TCONS_00001214	NonCoding	0	0.13	0	0	0	0	0	0	0	0	0.41	0.51	0.12	0	0.05	0	0	0	0	0	0	0	0	0	0	0	0	0	0	0	0	0	0	0.05	1.17	0.34	0.05	0	0	0	0.17	0.59	0	0.32	0	0.27	0
XLOC_001199	TCONS_00001215	NonCoding	15.74	13.04	3.87	2.13	1.61	4.05	0	0.93	0.6	1.61	108.23	6.2	3.72	1.45	1.49	6.39	1.29	2.72	5.47	17.38	3.81	9.36	15.55	2.16	3.54	14.14	0.97	10.81	10.15	22.95	9.57	29.61	7.98	4.84	0.38	0.38	0.57	3.58	2.22	2.7	5.3	8.22	8.87	1.15	1.7	5.37	0.53
XLOC_001200	TCONS_00001216	NonCoding	1.25	0.83	0.88	0.05	0	0	0	0	1.37	0	1.44	0.22	0	0.03	0	0.5	0.26	0.28	0.17	0.74	0.81	0.78	0	0	0.45	0	0.25	0	0	0	0	0	0	0	0	0	0.09	0	0.89	0.94	0.29	0.13	0	0.07	0	0	0
XLOC_001201	TCONS_00001217	Coding	3.25	1.37	2.43	0.13	0	0	0	1.05	0.85	0	2.22	0	0	0	0	0.38	0.76	0.51	2.5	0	0	0	0	0	0.42	0	0.93	0	0	0	0	0	0	0.1	0.14	0.11	0	0	0	0.29	0.9	0.32	0	0	0	0	0
XLOC_001202	TCONS_00001218	NonCoding	0	0	0	0	0	0	0	0	0	0	0.78	0	0	0.07	0.05	0.36	0.11	0.07	0.09	0	0	2.24	4.56	0	6.14	0.35	4.78	62.86	1.25	7.07	22.22	1.89	0	0	0	0	0.92	0.26	0	0.38	0.16	0	0	0	0	0	0
XLOC_001203	TCONS_00001219	NonCoding	1.13	1.9	1.12	1.48	0	0	0	0	0.39	0.94	8.19	3.33	10.75	0	0	0	1.73	2.7	3.33	0	8.09	0	0	0	1.45	0	0	0	0	1.01	0	0	0	3.07	22	5.85	2.76	1.28	3.18	1.95	4.44	3.28	0.85	1.18	0	1.37	0
XLOC_001204	TCONS_00001220	NonCoding	0	0	0	0	0.54	0	0	0	0.08	0	1.12	0	0	0	0.05	0	0.17	0	0.14	0	0	0	0	0	0.06	0	0	0.24	0	0	0	0	0.12	0.05	0.27	0.99	0.21	0	0.42	0.26	0.08	0	0	0	0	0	0.79
XLOC_001205	TCONS_00001221	NonCoding	0.52	0.86	0.6	24.77	0	0	0	2.53	8.55	4.22	3.95	2.94	0.63	0	0.11	2.76	4.05	0.09	1.75	0	0	0	0	0	3.21	0	0.49	0	0	0	0	0	0.24	0.05	0.3	0.06	0	0	0	1.31	3.52	0.2	0	0.45	0	0.23	0
XLOC_001206	TCONS_00001222	NonCoding	10.91	7.96	4.69	2.27	0	0	4.66	8.84	10.72	2.14	3.12	1.7	0.71	0.27	0	4.73	32.39	9.74	29.9	6.92	4.75	4.59	0	0	12.37	1.14	5.35	0.85	1.37	0.83	0	0	0	1.28	0.75	2.98	0.41	2.3	4.32	7.49	5.32	2.52	1.4	2.11	0	1.57	0
XLOC_001207	TCONS_00001223	NonCoding	0.25	0	0	0	0	0	0	0	0.09	0.21	0	0.43	0.28	0	0	0	0	0	0	0	0	0	0	0	0	0	0	0	0	0	0	0	0	0.11	1.33	0.33	0.73	0.08	1.31	0.15	0.09	0	0	0	0	0	0
XLOC_001208	TCONS_00001224	NonCoding	0	0	0	0	0	0	0	0	0	0	0	0	0	0	0	0	0	0	0	0	0	0	0	0	0	0	0	0	0	0	0	0	0	0	2.25	0	0.05	0	0	0	0	0	0	0	0	0	0
XLOC_001209	TCONS_00001225	NonCoding	0	0.49	0.26	0.24	0	0	0	0	0	0	0.32	0.1	0.26	0	0.15	0.28	0.13	2.29	0	0	0	0	0	0	4.84	0	7.88	0	0	0	0	0	0	62.99	1.16	6.5	11.12	0.29	0	0.5	0	0	0.61	0	0	0	0
XLOC_001210	TCONS_00001226	NonCoding	0.39	0.82	0.19	0	0	0	0.26	0	1.08	0.48	0.53	2.1	1.16	0	0.13	1.66	0.51	0.68	1.09	0	0	0.77	0.52	1.09	0.67	0	0.62	0.54	1.15	0.23	0.38	2.72	3.8	5.78	2.04	2.84	2.04	0.78	0.38	0.81	0.36	1.16	0	0.07	0	0.54	0
XLOC_001211	TCONS_00001227	NonCoding	0	0	0	0	0	0	0	0	0	0	0.18	0	0	0	0	0.16	0.25	0.13	0.08	0	0	0	0	0	0	0	0	0	0	0	0	0	0	0	2.63	1.13	1.2	0	0.49	0.34	0	0	0	0	0	0.12	0
XLOC_001212	TCONS_00001228	NonCoding	0.45	0	0	0	0	0	0	0	0	0	0	0	0	0	0	0	0	0	0	12.47	0	0	0	0	0	2.3	0	1.68	2.53	0	6.8	7.79	0	0.28	0	0	0	0.39	0	0	0.48	0	0	0	0	0	0
XLOC_001213	TCONS_00001229,TCONS_00001230	NonCoding	412.42	320.63	313.19	28.08	160.81	312.08	73.72	906.43	1364.18	1279.53	660.41	16.42	51.7	97.5	62.72	198.24	178.29	452.06	685.29	114.54	46.19	144.32	47.9	83.91	116.96	19.32	279.78	75.27	15.58	47.61	39.28	127.88	59.61	43.89	10.06	40.04	66.36	413.14	345.59	364.12	102.14	187.59	113.18	2097.84	767.99	1421.68	284.23
XLOC_001214	TCONS_00001231	Coding	1.21	1.13	0.38	0.15	0.96	0	0	0	0.6	0.48	16.14	1.75	0.32	0.06	0.09	0.66	1.85	0.47	1.24	0	2.37	0	0	0	0.72	0	0.37	0	0	0	0	0	0	0.45	0.56	0.08	0.64	2.36	0.99	0.8	1.71	0.89	0.19	0.55	0	0.59	0
XLOC_001215	TCONS_00001232	NonCoding	0.13	0.05	0.09	0	0	0	0	0	0.33	0.31	0	0.48	0.16	0	0	0	0.34	0.2	0.73	0	0	0	0	0	0.38	0	0	0	0.36	0	0	0	0	0.16	0.33	0.08	0.18	0	0	0.11	0.21	0.25	0	0.13	0	0	0
XLOC_001216	TCONS_00001233	NonCoding	4.08	6.52	4.43	0.84	0	0	0	0.26	2.2	0.49	0.36	4.16	3.35	0.63	3.29	0.5	5.65	4.9	6.27	0	0	0	0	0	3.87	0.33	3.04	0	0	0.7	1.15	0.88	1.16	25.6	7.35	5.59	5.38	8.14	4.83	3.53	1.84	1.57	0	1.47	0	3.16	0.24
XLOC_001217	TCONS_00001234	NonCoding	2.87	2.23	1.78	2.17	2.8	3.48	5.06	0.82	3.43	9.77	1.54	3.45	1.58	4.05	8.1	17.79	15.95	6.82	15.22	14.52	10.3	6.63	0	0.94	8.38	3.96	3.77	3.34	7.84	8.34	7.71	6.88	23.95	15.55	17.51	16.83	35.38	5.1	6.59	10.05	2.73	2.64	4.01	2.16	0.24	9.47	10.29
XLOC_001218	TCONS_00001235	Coding	2.9	2.54	0.47	0.3	0	0	0	0	0.4	0.63	1.9	1.72	1.16	0.09	0.13	0.81	1.68	0	2.44	1.42	6.75	0.5	1.28	0	2.02	1.88	0.85	0.47	0	0.45	0.74	0.42	0.19	0.65	0.99	1.2	1.09	0.7	0.24	0.56	0.78	0.82	1.15	0.13	0	0.47	0
XLOC_001219	TCONS_00001236	NonCoding	0	0	0.2	0	0	0	0	0.26	0	0.33	0.18	0	0	0.06	0	0	0	0	0	0	0	0	0	0	0.3	0	0	0	0	0	0	0	0	0	0.06	0.22	0.05	0.38	0.13	0	0	0	0	0.07	0	0.06	0
XLOC_001220	TCONS_00001237	NonCoding	0	0	0	0	0	0	0	0	0.08	0.59	0.43	0.27	0.2	0	0.05	0	0.12	0.08	0	0	0	0	0	0	0	0	0	0	0	0	0	0	0	0.3	1.17	0.51	0.56	0.22	0.3	0.14	0.18	0.08	0	0.67	0	0.15	0
XLOC_001221	TCONS_00001238	Coding	556.71	783.99	264.07	139.92	234.32	488.29	354.76	7.03	128.21	57.13	39.57	699.9	369.38	21.25	36.52	396.6	434.88	265.52	398.12	333.51	1162.55	614.15	289.7	411.38	886.25	700.64	780.5	324.2	280.87	296.71	506.38	137.71	299.62	248.72	293.74	302.65	490.18	95.16	731.21	459.24	340.6	195.4	261.28	52.71	71.3	101.84	130.16
XLOC_001222	TCONS_00001239	NonCoding	0	0	0	0	0	0	0	0	0	0	2.46	0	0	0	0	0	0	0	0.57	0	0	0	0	0	0	0	0	0	0	0	0	0	0	0.58	1.19	0	3.9	0	0	0	0	0	0	0	0	0	0
XLOC_001223	TCONS_00001240	NonCoding	27.09	20.2	8.24	7.6	4.69	8.75	13.63	0.75	6.13	2.17	3.18	68.21	26.96	1.61	1.79	29.01	33.69	7.07	17.37	10.23	23.03	30.85	5.22	8.45	23.79	14.59	11.28	6.64	2.55	4.62	9.64	1.44	5.71	7.29	42.58	31.46	23.23	6.28	22.65	17.63	26.2	9.72	10.03	1.62	2.69	5.48	4.78
XLOC_001224	TCONS_00001241	NonCoding	0.19	0	0.29	0.31	2.12	0	0	0	0	1.43	1.05	0.98	2.55	0	0.89	8.19	0.15	0.2	0	19.58	11.08	14.74	17.01	10.19	2.46	15.87	0.73	22.43	32.96	33.75	21.62	50.77	53.58	0.86	5.69	2.5	2.89	0.35	0.37	0.34	0.21	0.57	43.97	1.01	0.57	0	1.87
XLOC_001225	TCONS_00001242	NonCoding	0	0	0	0	55.7	0	0	0	0	0	0	0	0	0	0	0	0	0	0	0	0	0	0	0	0	0	0	0	0	0	0	0	0	0	0	0	0	0	0	0	0	0	0	0	83.05	0	0
XLOC_001226	TCONS_00001243	NonCoding	0.76	0.53	0.28	0.15	0	0	0	0	0.07	0	0	0.22	0.26	0.27	0.04	0.49	0.94	0.47	1.71	0	1.56	1.26	0	1.28	0.38	0	0	0	0	0	0.37	0	0.19	0.77	1.11	1.74	0.64	1.23	0.12	0.34	0.92	0.76	0	0.13	0	0.23	0.23
XLOC_001227	TCONS_00001244	NonCoding	0	0	0	0	3.82	21.93	0	0	0	0	0	0	0	0	0	136.75	0	0	0	59.91	16.72	50.23	170.81	38.17	0	45.47	0	42.73	51.56	40.56	47.52	64.17	119.97	0	0	0	0	0	0	0	0	0	28.36	0	0	0	16.32
XLOC_001228	TCONS_00001245	NonCoding	2.56	2.09	1.29	1.22	0	0.66	0	0.46	2.41	1.36	7.71	20	44.59	6.38	8.59	1.6	3.83	4.2	6.49	0	1.96	0.79	5.03	0	9.12	0	5.41	1.64	0.26	0.53	0	0.53	0.51	9.99	26.12	13.26	8.22	4.07	8.2	4.2	6.74	11.56	0	1.31	0	4.87	0
XLOC_001229	TCONS_00001246	NonCoding	0	0	0	0	0	0	0	0	0	0	0	0	0	0	0	0	0	0	0	0	0	0	0	0	0	0	0	0	0	0	0	0	0	0	0	0	0	0	0	0	0.5	0	0	0	0	0	0
XLOC_001230	TCONS_00001247	NonCoding	3.64	2.24	1.75	4.47	3.91	0.53	0.52	1.43	4.75	1.3	1.43	5.77	2.06	0.69	1.13	0.66	3.5	0.14	3.85	1.95	0.53	1.81	0	0	10	3.54	1.75	0.24	1.15	0	0.38	0.43	0.76	5.21	3.4	0.98	1.44	0.78	3.39	2.09	15.02	10.02	2.17	0.48	0	1.44	0.48
XLOC_001231	TCONS_00001248	NonCoding	0	0	0	0	0	0	0	0	0	0	0	0	0	0	0	0	0	0	0	162.18	0	0	0	0	0	0	0	0	0	0	0	0	0	0	0	16.55	0	0	0	0	0	0	0	0	0	0	0
XLOC_001232	TCONS_00001249	NonCoding	0	0	0	0	0	0	0	0	0	0	0	0	0	0	0	0	0	0	0	0	0	0	0	0	0	0	0	0	0	0	0	0	0.21	0.14	0.19	0.91	0.21	0	0.14	0	0.08	0.22	0	0.16	0	0	0
XLOC_001233	TCONS_00001250	NonCoding	1.21	2.03	0.9	0.32	0	0	0	0.52	1.05	1.5	2.74	0.34	0.33	0.19	0.4	4.93	1.56	2.92	2.32	0	0	1.39	0	0	1.55	2.6	0.38	0.65	0	0.63	2.04	2.35	2.06	2.57	0.35	1.05	1.15	4.55	2.3	3.9	0.22	1.19	0	0.85	0	0.74	0
XLOC_001234	TCONS_00001251	NonCoding	0	0	0	0	0	0	0	0	0	0	0	0	0	0	0	0	0	0	0	0	0	0	0	0	0	0	0	0	0	0	0	0	0	0	0	0	0	0	0	0	0	0	0	0	0	0	0
XLOC_001235	TCONS_00001252	NonCoding	6.07	8.71	3.19	1.46	15.29	26.71	19.67	17.98	4.87	9.65	4.86	8.95	7.49	0.5	0.96	5.83	65.3	7.16	37.93	125.47	29.71	10.27	14.58	4.1	8.32	11.66	4.98	5.02	13.19	3.99	2.2	4.13	4.68	1.37	1.01	4.42	2.9	0.89	13.54	9.42	0.94	4.24	24.4	0.28	2.55	0.12	2.7
XLOC_001236	TCONS_00001253	NonCoding	0.19	0.21	0	0.1	0	0	0	0	0	0	3.68	0.22	0.27	0	0	0.16	0.1	0.2	0.08	0	0	0	0	0	0.06	0	0	0	0	0	0	0	0	0.45	0.84	1.05	0.18	0.18	0.25	0.23	0.07	0	0	0	0	0.12	0
XLOC_001237	TCONS_00001254	NonCoding	1.26	1.59	0	0	0	0	0	1.08	3.28	1.57	2.29	0	0	0	0	0	0.49	0	0.54	0	0	1.44	0	0	0	0	0.4	0.67	0	0	0	0	0	0.13	0	0	0	0.38	0	0	0.23	0.21	0	0	0	0	0
XLOC_001238	TCONS_00001255	NonCoding	0.78	2.35	0.52	0.62	2.79	1.02	12.5	3.33	6.05	7.47	2.99	9.88	11	7.38	50.34	62.27	65.24	18.45	8.63	10.37	8.64	1.75	0	9.57	8.86	10.19	1.03	0.32	0.5	0.9	0.49	0.59	0.25	0.44	3.23	223.63	3.72	2.13	58.42	48.53	4.02	5.21	3.05	1.08	6.84	6.4	9.93
XLOC_001239	TCONS_00001256	NonCoding	0	0	0	0	0	0	0	0	0	0	0.2	0	0.06	0	0	0	0	0.15	0.19	0	0	0	0	0	0	0	0.28	0	0	0	0	0	0	0.88	0.25	0.14	0	0	0.28	0.13	0	0	0	0	0	0.33	0
XLOC_001240	TCONS_00001257	NonCoding	0.29	0	0	0	0	0	0	0	0	0	0.39	0	0	0	0	0	0	0.08	0.09	0	0	0	0	0	0	0	0	0	0	0	0	0	0	0.14	0.5	0.75	0.31	0	0.28	0	0.08	0.28	0	0.15	0	0	0
XLOC_001241	TCONS_00001258	NonCoding	0.32	0.76	0.1	0.26	0	0	0	0	0.13	0	0.35	0.72	3.67	0	0	0	2.37	0.2	0	0	0	0.26	0	0	0	0	0	0	0	0	0	0	0.19	0.21	0	0.63	0.93	0	0	0.81	1.3	0.32	0	0	0	0	0
XLOC_001242	TCONS_00001259	NonCoding	0	0.06	0	0	0	0	0	0	0	0	0.38	0.12	0.06	0	0	0	0.11	0	0.09	0	0	0	0	0	0	0	0	0	0	0	0	0.46	0	0.78	0.12	0.32	0.2	0.08	0.27	0	0.08	0.14	0	0	0	0	0
XLOC_001243	TCONS_00001260	NonCoding	0.13	0.05	0	0	0	0	0	0	0.2	0	0	0.39	0.81	0.03	0.35	11.28	0.2	0.68	0.33	0	0.53	0.77	0	0.65	0.06	0	0.12	0.48	0	0	0	0	0	0.33	0.45	0.04	0.33	0.3	0.5	0.23	0	0	0	0.55	1.1	1.2	0.48
XLOC_001244	TCONS_00001261	NonCoding	0	0	0	0	0	0	0	0.21	0	0	0	0	0	0	0	0	0	11.91	0.21	0	0	0	0	0	0	0	0	0	0	0	0	0	0	0	0	0	0	0	11.39	0.28	0.18	0	0	0	0	0	0
XLOC_001245	TCONS_00001262,TCONS_00001263	NonCoding	83.15	53.88	36.7	18.16	22.03	22.11	17.1	4.91	24.04	18.28	1.36	22.52	85.44	9.97	36.87	43.39	22.65	12.33	19.05	2.27	0	7.22	2.44	8.13	0	3	0.77	2.24	0	0	0	8.1	0.89	1.87	1.76	2.16	10.33	16.74	12.57	18.92	17	10.19	9.18	4.88	6.18	7.53	2.24
XLOC_001246	TCONS_00001264	NonCoding	1.35	0.93	0	0	0	0	0	3.65	2.7	17.43	21.78	0.4	0	0	0	0	0	0	0	0	0	0	0	0	0.1	0	0	0	0	0	0	0	0	0	0	0	0	0	0	0	0	0	0	0	0	0	0
XLOC_001247	TCONS_00001265,TCONS_00001266,TCONS_00001267	NonCoding	1.49	1.42	0	0.09	0	0	0	5.33	14.21	25.39	8.76	0	0.16	0	0	0	0	0.12	0	0	0	0.44	0	0	0.16	0	0	0	0	0	0	0	0	0	0.31	0	0	0	0	0	0.09	0	0	0	0	0.11	0
XLOC_001248	TCONS_00001268	Coding	17.58	15.36	14.66	0.21	3.64	0	0	36.17	67.92	27.02	16.06	1.27	5.03	0.42	0.06	3.93	39.61	26.03	44.14	2.56	0	1.7	0.69	0	8.3	1.69	6.21	2.84	1.01	3.97	4.98	1.71	0.5	0.28	0.38	2.23	1.94	3.7	23.08	14.68	0.97	7.21	1.81	0.56	0	0.97	0
XLOC_001249	TCONS_00001269	NonCoding	0	0	0	0	0	0	0	0	0	0	1.49	0	0	0	0	0	0	0	0.09	0	0	0	0	0	0	0	0	0	0	0	0	0	0	0.17	1.13	0.18	0.15	0.06	0.13	0.37	0	0	0	0	0	0	0
XLOC_001250	TCONS_00001270	NonCoding	0.09	0.14	0.22	0.1	0	0	0	0.09	0	0.62	1.39	0.07	0	0	0	0.28	0.09	0	1.39	0	0	0	0	0	0.3	0	0.01	0	0	0	0	0	0.25	0.24	0	0.13	0	0	0.18	0.12	0	0	0	0	0	0	0
XLOC_001251	TCONS_00001271	NonCoding	0	0.06	0	0	0	0	0	0	0	0	0.37	0.34	0.34	0.03	0	0	0.08	0	0.09	0	0	1.92	0	0.94	0	0	0	0	0	0.24	0	0	0	0	0	0.09	0	0.06	0	0	4.07	2.81	3.49	0	0	0	0
XLOC_001252	TCONS_00001272	NonCoding	0	0	0	0	0	0	0	0	0.06	0	0.4	0.06	0	0	0	1.66	0	0.22	0	0	0	0	0	0	0	0	0	0	0	0	0	0	0	0.04	0	0.04	0.05	0.06	0.27	0	0.08	0.07	0	0	0	0	0
XLOC_001253	TCONS_00001273	NonCoding	24.84	20.72	10.15	8.17	24.61	28.53	23.51	6.07	7.08	12.85	6.55	12.39	11.96	5.71	4.27	29.81	34.4	8.31	31.36	97.74	28.12	25	3.73	18.64	20.35	16.03	6.59	15.04	13.7	12.89	5.39	13.62	17.15	19.6	8.84	11.74	14.73	4.48	9.01	12.1	6.6	4.36	17.39	3.46	18.25	7.75	32.47
XLOC_001254	TCONS_00001274	NonCoding	0	0	0	0	0	0	0	0.81	0	0	10.36	0	0.13	0	0	0	0	0	0	0	0	0	0	0	0	0	0	0	0	0	0	0	0	0	0.14	0.22	0.06	0.43	0.91	0.38	0.26	0	0	0	0	0.09	0
XLOC_001255	TCONS_00001275	Coding	0	0	0	0	0	0	0	0	0	0	2.63	0.06	0	0	0	0	0.05	0	0.18	0	0	0	0	0	0	0	0	0	0	0	0	0	0	0	0	0	0.1	0.06	0.13	0	0	0	0	0	0	0.13	0
XLOC_001256	TCONS_00001276	NonCoding	2.37	1.89	2.05	0	0	0	0	0	0.52	0	0	4.15	0.78	0	0.12	1.12	5.65	1.24	5.55	5.86	0.77	0.75	0	1.47	1.51	0.62	0.12	0.23	0	0	0	0	0.37	0	0.16	0.04	0.18	0.23	7.71	3.69	0.56	2.98	0.38	0.13	0	0	0
XLOC_001257	TCONS_00001277	NonCoding	0	0	0	0	0	0	0	0	0	0	0	0	0	0	0	0	0.22	0	0	0	0	0	0	0	0	0	0	0	0	0	0	0	0	0	0.12	1.02	0.05	0	0	0	0	0	0	0	0	0	0
XLOC_001258	TCONS_00001278	NonCoding	11.49	12.55	12.02	2.75	0	5.91	5.34	2.97	16.91	5.01	8.64	11.75	18.31	2.83	14.04	18.62	17.51	15.58	17.32	0.5	1.63	5.26	1.07	4.89	9.74	4.59	8.2	1.47	0	0	1.54	0.89	5.84	8.83	0.63	1.5	5.45	12.58	3.57	9.42	7.96	9.93	1.2	4.42	0	10.03	0
XLOC_001259	TCONS_00001279	NonCoding	0.96	3.8	2.96	0.37	0	0	0	0.65	0	0	1.3	0	0.21	0.32	0	1.61	2.91	1.16	8.61	1.43	2.36	0	0.33	0	5.78	2.28	5.09	0	0	0	0	2.56	1.24	0	0.2	0.55	0	0.37	0	0.6	0	1.8	0	0.39	0	0.1	0
XLOC_001260	TCONS_00001280	Coding	0	0	0	0	0	0	0	0	0	0	2.1	0.07	0	0	0	0.21	0	6.6	0.11	0	0	0	0	0	0	0	0	0	0	0	0	0	0	0	0	0.06	0	0	14.59	0.3	0	0	0	0	0	0.08	0
XLOC_001261	TCONS_00001281	NonCoding	0	0.42	0.1	0.25	0	0	0	0	0	0	0.51	0.26	0	0	0	0	0.15	0	0	0	0	0	0	0	0	0	0	0	0	0	0	0	0	0	1.2	0.29	0.43	0	0	0	0.35	0.06	0	0.07	0	0.35	0
XLOC_001262	TCONS_00001282	NonCoding	0	0.46	0.1	0.33	0	1.37	1.09	0	0.14	0	1.3	0.06	0	0	0	0.17	0	0	0.18	0	0	0	0	0	0	0	0	0	0	0	0	0	0	0	0	0	0	0.19	0	0.12	1.75	1.08	0.62	0	0	0	0
XLOC_001263	TCONS_00001283	NonCoding	0	0	0	0.37	0	0	0	0	0	0	0	0	0	0	0	0	0	0.16	0	0	0	0	0	0	0	0	0	0	0	0	0	0	0	0	0	0	1.09	0	0.44	0	0	0	0	0	0	0	0
XLOC_001264	TCONS_00001284	NonCoding	0	0	0	0	0	0	0	0.32	0	0	1.41	2.26	0	0	0	0.59	0.75	0.26	0.31	0	0	0	0	0	0.85	0.58	0.45	1.18	1.12	0.35	0	0	0	0	0.22	0.17	0.13	0.13	0.35	0	0	0.12	0	0	0	0.02	0
XLOC_001265	TCONS_00001285	NonCoding	0.97	2.04	0.88	0.1	0	0.53	0	0.16	0.14	0	1.6	0.5	0.22	0.03	0.21	1.16	0.3	1.1	2.05	0.24	1.34	1.3	0	0	0.38	0.67	0.87	0	0	0.59	1.52	0.44	0.96	0.97	2.4	0.75	3.08	0.48	1.61	0.93	0.63	0.06	0	0.07	0	0.17	0.72
XLOC_001266	TCONS_00001286	NonCoding	0	0	0	0	0	0	0	0	0.21	0	0.37	0.23	0.11	0.07	0	0	0.21	1.13	0.17	0	0	2.17	0	3.39	0.93	1.34	4.02	5.36	3.19	2.66	5.55	12.83	29.13	14.15	1.53	1.72	4.65	1.68	0.39	0.72	0.15	0	0.2	0	0	0	0
XLOC_001267	TCONS_00001287	NonCoding	0.17	0.38	0	0.12	0	0	1.37	0	0.18	0	0	0.46	1.25	0	0	0.5	0.12	0.08	0	0	0	0	0	0	0.15	0	0	0	0	0	0	0	0	0.1	1.17	0.09	0.1	0	0	0.14	0.6	0.27	0	0	0	0.42	0
XLOC_001268	TCONS_00001288	NonCoding	0.06	0	0	0	0	0	0	0	0	0	0	0	0.07	0	0	0	0	0	0	0	0	9.07	35.68	14.39	11.41	6.76	58.84	91.42	28.1	105.33	183.61	17.61	0.19	0	0	0	0.09	0.78	0.13	1.45	0	0	0	0	0	0	0
XLOC_001269	TCONS_00001289	NonCoding	2.75	7.74	2.66	2.97	0	0	1.18	2.69	1.46	4.14	6.06	10.2	7.44	2.41	5.96	4.98	6.25	6.36	3.94	0	0.5	2.02	0	0	5.18	4.87	0	2.76	0	2.37	0	10.56	3.37	13.11	3.5	4.17	6.08	0.79	5.33	4.51	2.5	2.1	1.66	0.85	0	1.42	0.99
XLOC_001270	TCONS_00001290	NonCoding	4.89	2.95	4.95	3.76	0	0	0	0.32	0.37	0.11	5.38	5.44	2.01	0.19	0.38	0.13	3.84	2.44	1.35	0	0.63	0	0.49	0	4.9	0	2.99	0	0	0	0	0	0	1.18	1.95	1.39	1.9	0.69	4.17	2.6	6.46	4.26	0	1.2	1.15	0.58	0
XLOC_001271	TCONS_00001291	NonCoding	0.16	0.07	0	0	0	0	0	0	0.26	0.41	4.5	0.07	0	0.04	0	0	0	0	0.21	0	0	0	0	0	0	0.4	0	0	0	0	0	0	0	1.53	0.14	0	0	0	0.95	0.29	0.18	0	0	0	0	0	0
XLOC_001272	TCONS_00001292	NonCoding	0.08	0.28	0.25	0.07	0	0	0	0	0	0	0	0	0.35	0	0	0	0	0	0	0	0	0	0	0	0.64	0	0.79	0	0	0.29	0	0	0	0.11	0	0	0	0.08	0.16	0	0.18	0.16	0	0	0	0.08	0
XLOC_001273	TCONS_00001293	NonCoding	0	1.97	1.73	0.91	3.75	3.03	0	2.23	4.22	4.34	1.57	3.93	0.48	0	0	0.96	1.32	0	0	0	0	23.75	0	2.51	0	3.7	0	0	8.85	4	0	0	0	0	0	0	0	0	0	0.98	6.81	1.67	40.76	0	0	0	0
XLOC_001274	TCONS_00001294	NonCoding	0	0	0	0	0	0	0	0	0	0	3	0.19	0	4.01	1.75	0.96	0.17	0	0	0	0	0	0	0	0	0	0	0	0	0	0	0	0	0	0	0.14	0	0	0	0	0	0	0	0.46	2.56	0.2	0
XLOC_001275	TCONS_00001295	NonCoding	0	0	0	0	0	0	0	0.21	0	0	0	0.42	0.14	0	0.11	0.39	0.51	0	1.92	0	0	0.63	0	0	0.56	0	0	0	0	0	0	0	0.01	0	0	0	0.24	0	0	0	0.18	0	0	0.17	0	0	0
XLOC_001276	TCONS_00001296	NonCoding	0.87	2.1	1.35	2.09	0	1.61	1.08	2.32	1.16	1.01	103.39	0.66	0.19	0.12	0.11	12.14	3.14	2.57	5.45	0.25	3.18	6.62	0	0.44	0.83	25.69	0.73	7.91	2.03	19.26	6.7	2.52	2.31	0.87	0.5	0.46	0.3	9.11	1.3	2.57	2.22	0.62	7.01	0.07	0	1.64	0
XLOC_001277	TCONS_00001297	NonCoding	0	0	0	0	0	0	0	0	0	0	0	0	0	0	0	0	0	0	0	0	0	0	0	0	0	0	0	0	0	0	0	0	0	0	0	0	0.05	0	0	0	0	0	0	0	0	0	0
XLOC_001278	TCONS_00001298	NonCoding	1.02	1.13	0.38	0.52	3.01	9.17	0	0.49	1.14	0.81	1.47	5.03	3.47	3.85	1.15	4.54	1.61	0.93	1.31	0	0	3.95	3.36	4.39	6.17	2.78	4.45	2.2	0.7	1.6	5.04	0.8	1.75	1.48	8.83	5.68	4.51	1.68	1.32	2.88	2.66	2.32	1.53	2.61	0	2.06	1.9
XLOC_001279	TCONS_00001299	NonCoding	2.85	4.95	1.95	1.09	1.09	0	0	0.24	3.37	1.08	0.85	3.97	4.71	1.26	2.98	7.32	3.39	2.15	4.32	1.17	4.6	3.22	2.01	0	7.41	4.01	2.63	1.15	1.84	1.78	2.9	1.67	4.03	6.88	2.28	2.52	3.34	2.01	3.48	1.78	2.98	5.31	0.75	0.6	0.42	2.06	0
XLOC_001280	TCONS_00001300	NonCoding	0.19	0.11	0	0.3	0.63	0	1.27	0	0.26	0.16	0	1.5	0.57	0.06	0.17	0.54	0	0	0.56	0	1.03	0.5	0	0	0.28	0.62	0.72	0.31	0.74	3.59	0.37	0	2.58	8.38	0.76	0.08	0.18	0	0.73	0.11	1.96	0.81	0.57	0.13	0.43	0.17	0.23
XLOC_001281	TCONS_00001301	NonCoding	6.91	3.69	4.19	2.97	1.24	0	5.97	2.41	11.05	1.56	2.55	1.86	0.26	0.15	0	3.79	6.49	0.32	3.18	20.33	0	0	3.98	0	11.63	3.66	2.33	0	2.92	0.88	1.44	3.3	0.73	1	1.09	0.61	0.67	2.79	2.35	1.63	13.3	7.62	5.98	0	0	1.71	0
XLOC_001282	TCONS_00001302	NonCoding	0	0	0	1.99	0	0	0	0	0.77	0	0	0.5	0	0	0	0	0	0	0	0	3.33	0	0	0	0	0.67	0	0	0	0	0	0.9	0	0	0	0.1	0	0	0	0	0.33	0	0.41	0	0	0	0
XLOC_001283	TCONS_00001303	NonCoding	2.72	0.57	1.01	0	0	0	0	0	0.7	0	0	0	0	0	0	3.34	7.27	0.7	6.45	0	0	4.15	0	0	6.85	1.29	0.63	2.89	0	3.73	1.52	1.75	0	0	0	0.22	0	2.1	1.27	0.59	1.1	0.33	1.58	0	0	0	0
XLOC_001284	TCONS_00001304	NonCoding	6.92	3.19	4.06	0.65	0	1.53	0	0.53	3.82	0.68	1.86	0.23	0.11	0.26	0	2.58	3.9	0.14	2.96	0.47	0	0	0	0	4.2	0	0	0	0	0	0	0	0	0.09	0.47	0.09	0.1	3.1	2.86	0.96	1.05	1.48	0.38	1.01	0	0.5	0
XLOC_001285	TCONS_00001305	NonCoding	15.03	9.68	9.7	0.65	10.12	2.13	7.42	1.75	2.54	4.26	1.23	24.27	11.71	0.56	0.78	9.41	27.29	1.79	33.49	68.95	25.56	23.68	18.39	9.71	17.78	17.36	7.59	15.22	15.57	7.2	8.68	2.93	3.09	3.52	1.41	2.94	3.87	3.06	1.91	2.89	9.93	14.56	12.49	0.57	2.68	1.33	0.32
XLOC_001286	TCONS_00001306	NonCoding	0.25	0.47	0.19	0.2	4.26	7.65	10.39	0.57	0.65	1.09	0.34	0.8	0.37	0.3	0.33	5.63	0.59	0.39	0.81	10.36	9.29	8.49	16.23	10.97	1.08	10.27	0.36	6.27	10.05	4.04	6.59	8.41	11.46	1.25	2.68	1.56	0.85	0.29	0.48	0.11	0.14	0.25	10.67	0.2	4.06	0.12	6.97
XLOC_001287	TCONS_00001307	NonCoding	0.16	0.34	0	0	0	0	0	0.1	0.42	0	0	0.27	0.74	0.08	0	0	0	0.84	0.72	0	0	0	0	0	0	0	0	0	0	0	0	0	0.23	0.21	1.61	0.26	0.29	0.15	1.85	0.14	0.54	0.4	0	0.26	0	0.15	0
XLOC_001288	TCONS_00001308	NonCoding	2.01	2.59	1.26	0.59	1.87	3.78	5.06	1.35	2.52	3.08	9.63	7.08	3.27	0.9	7.18	10.11	5.99	3.96	4.41	7.44	2.9	4.17	5.01	2.25	3.19	3.04	1.66	1.35	1.56	0.93	1.58	2.69	3.41	4.98	35.24	6.28	2.04	4.01	11.55	5.03	2.65	1.11	1.28	0.86	4.71	6.2	10.41
XLOC_001289	TCONS_00001309	Coding	2	1.32	1.88	0.3	0	0	0	0	0.2	0.78	0	0.64	1.88	0.54	1.34	0.64	5.53	4.15	4.28	1.41	0	0.25	0	0	1.68	0	0.12	0.23	0	0.22	0	0.84	3.51	15.79	3.34	5.37	2.38	12.91	1.09	1.12	0.49	1.37	0.19	0.2	0	1.1	0
XLOC_001290	TCONS_00001310	NonCoding	0.87	0.47	1.11	0.5	0	0	0	0.64	2.2	0.92	0	0.69	1.19	0.27	0.17	0.63	4.39	2.86	3.43	0	0.25	3.21	1.75	1.67	4.44	1.23	4.29	2.06	1.47	3.1	2.89	2.08	15.52	49.68	19.44	29.73	11.18	16.29	14.33	14.51	0.62	0.49	0	7.32	2.11	3.25	0.69
XLOC_001291	TCONS_00001311	Coding	17.6	6.97	6.72	6.17	3.02	1.63	2.97	72.13	55.8	33.2	13.96	13.43	2.63	0.03	0.4	3.59	6.85	1.69	3.37	0.5	0	5.31	1.35	12.35	0.98	0.33	0.13	0	5.15	0	0	0	0.2	0.26	0.7	0.09	0	0.19	0.13	5.87	40.01	11.92	8.31	0.43	0	0.56	0
XLOC_001292	TCONS_00001312	NonCoding	0.03	0	0	0	0	0	0	0	0.08	0	0.81	0.26	0	0	0	0.27	0	0	0.19	0	0	0.39	0	0	0	0	0	0	0	0	0	0	0	0	1.1	0.15	0.27	0.2	0.14	0	0.83	0	0	0	0	0.2	0
XLOC_001293	TCONS_00001313	NonCoding	0.38	0.49	0.67	0.08	0	0	0	0.16	0.02	0	3.54	0.93	1.08	0.13	0.44	0	0.09	0.65	1.53	0	0	0	0	0	0.46	0	0.28	0	0	0	0	0	0	0.59	0.36	0.84	2.68	0.79	0.84	0	0.69	0.14	0	0	0	0.13	0
XLOC_001294	TCONS_00001314	NonCoding	0	0.17	0	0	0	0	0	0	0.14	0	2.79	0	0.17	0	0.05	0.17	0.05	0	0.26	0	0	0	0	0	0	0	0	0	0	0.48	0	0	0	0.09	0.47	0.04	0.15	0.19	0.52	0.24	0.76	0.27	0	0.43	0	0.62	0
XLOC_001295	TCONS_00001315	NonCoding	1.06	1.29	1.06	0	0.56	2.26	0.45	1.38	0.49	1.76	2.91	0.81	0	0	0	7.99	1.47	0	1.37	1.25	0	3.11	0	0	0.61	1.66	0	0.41	0	0	1.3	0.75	0.33	0	0.21	0	0	0.43	0.68	1.47	0	0.47	2.71	0	0	0.54	0
XLOC_001296	TCONS_00001316	NonCoding	15.5	1.82	19.97	0	0.17	0.82	1.36	0.97	1.77	3.37	1.11	1.33	22.48	12.17	0.05	0	0.16	5.9	0	0	0	15.29	18.53	10.66	3.63	0	11.2	4.74	0	0.97	1.97	2.26	0	0.09	0	0	0	3.25	5.23	0.24	1.89	27.4	40.52	10.32	4.59	0.06	0
XLOC_001297	TCONS_00001317	NonCoding	0	0	0	0.08	0	0	0	0	0	0.96	0	0.08	0.16	0	0	0	0.08	0.4	0	0	0	0	0	0	0	0	0	0	0.55	0	0	0	0	0.06	1.35	0.25	0.28	0	0.19	0.34	0	0.29	0	0	0	0	0
XLOC_001298	TCONS_00001318	NonCoding	0.38	0.16	0	0	0	0	0	0	0.2	0	0	0.11	0	0	0	0	0.34	0	0.16	0	0	0	0	2.12	0	0	0	0	0	0	0	0	0.19	0.32	0.22	1.03	0.23	0.35	0	0	0.07	0.06	0	0	0	0	0
XLOC_001299	TCONS_00001319	NonCoding	1.3	2.64	0.18	0.25	0.78	0	0	0.24	1.35	0.62	0.85	0.84	5.1	0.15	0.62	3.01	2.36	4.8	3.34	0	5.09	4.68	2.25	0.42	4.38	0.61	1.43	1.6	1.47	20.37	4.7	0.41	3.46	2.61	4.26	1.58	2.83	1.88	6.8	9.4	1.24	2.83	3.76	0.39	0	1.14	0.92
XLOC_001300	TCONS_00001320	NonCoding	0	0.31	0.44	0.47	32.75	3.27	1.48	0	0	0	0	0	0	0	0	0	0	0	0	0	0	0	0	0	0	0	0	0	0	0	0	0	0	0	0	0	0	0	0	0	0	0	0	0	0	0	0
XLOC_001301	TCONS_00001321	NonCoding	0	0	0	0	0	0	0	0	0	0	0	0	0	0	0	0	0	0.21	0	0	0	0	0	0	0	0	0	0	0	0	0	0	0	0	0	0	0	0	0	0	0	0	0	0	0	0	0
XLOC_001302	TCONS_00001322	NonCoding	0.68	3.31	1.48	1.21	7.54	7.68	6.87	4.4	13.41	14.29	1.86	10.89	3.19	1.98	8.74	10.8	3.35	1.54	3.66	6.88	5.08	1.7	2.54	4.25	13.11	8.74	7.83	3.29	5.4	5.01	8.92	23.63	18.77	20.42	4.77	9.23	9.96	5.89	0.85	9.6	3.66	2.82	3.23	1.84	0	2.22	3.17
XLOC_001303	TCONS_00001323	NonCoding	0.06	0.16	0	0	0	0	0	0.32	0	0	0.86	0.27	0.21	0	0	0	0.05	0	0.08	0	0	0	0	0	0	0.31	0.12	0	0	0	0	0	0	0.4	1.48	0.78	1.44	0.12	0.6	0	0.14	0.19	0	0	0	0.06	0
XLOC_001304	TCONS_00001324	NonCoding	7.14	5.98	0	0.89	0	0	0	2.9	1.19	0	0	6.82	6.72	1.64	3.72	10.9	18.76	7.88	11.38	0	0	2.12	0	0	18.33	2.64	7.86	1.97	9.47	5.71	3.11	3.57	15.68	20	22.41	25.98	20.78	10.19	8.09	35.09	1.18	3.2	1.62	0	0	0	0
XLOC_001305	TCONS_00001325	NonCoding	0.34	0.29	0	0	0	0	0	0	0	0	0.47	0.29	0.07	0.25	0.17	0.21	0.2	0.09	0	0	0	0.33	0	0	0.07	0	0.33	0	0	0	0	0	0.24	0.22	0.22	0.11	0.31	0	0	0.3	0	0.25	0.25	0	0	1.25	0.31
XLOC_001306	TCONS_00001326	NonCoding	29.53	25.32	19.58	5.4	14.87	21.81	38.91	8.57	8.16	7.87	4.94	15.91	25.6	2.89	5.51	21.5	53.18	8.32	52.16	49.56	39.07	37.78	13.9	6.48	53.85	70.97	16.9	44.29	47.35	33.49	44.98	45.18	47.44	18.9	11.83	23.38	18.99	6.45	7.2	10.14	2.67	8.33	28.41	1.44	9.37	3.32	15.28
XLOC_001307	TCONS_00001327	NonCoding	0.21	0	0.31	0	0	0	0	0.13	0.43	0	0.28	0	0.09	0	0.07	0.25	0.08	0	0.27	0	0	0.85	0	0	0.27	0	0	0	0	0	0	0	0	0.42	0	0	0.15	0	0.2	0	0	0.1	0	0	0	0	1.1
XLOC_001308	TCONS_00001328	NonCoding	0.68	0.42	0	0	0	0	0	0.16	0.1	0.16	0.83	0.24	0	0	0	0.32	0.25	0.4	0.33	0	0	0.5	0	0	0.27	0	0	0	0.38	0	0	0	0	0.36	0.46	0.37	0.38	0	0.48	0	0	0.06	0	0.07	0	0.17	0
XLOC_001309	TCONS_00001329	NonCoding	0	0	0	0	8.36	0	0	0	31.85	0	0	0	0	0	0	0	0	0	0	0	6.84	6.62	0	0	0	0	0	0	0	0	0	0	0	0	0	0	0	0	0	0	0	20.29	0	72.57	0	92.47	6.15
XLOC_001310	TCONS_00001330	NonCoding	4.91	3.51	5.15	4.13	6.81	2.25	7.46	4.54	3.66	7.35	2.02	37.08	123.49	195.88	168.72	72.72	5.95	4.71	5.23	5.78	7.85	33.57	35.34	23.82	20.88	9.16	38.08	55.36	16.44	15.65	35.23	102.75	77.3	59.99	11.48	73.7	19.17	35.99	14.71	7.04	13.25	36.86	34.4	31.56	8.39	23.7	8.66
XLOC_001311	TCONS_00001331	NonCoding	1.12	1.91	0.24	0	0	3.54	0	0.21	0.17	0	0	1.5	0	0.08	0	9.03	1.62	0	9.04	1.57	4.18	1.71	0	0	1.51	3.58	0	0.54	0	0	0	2.06	4.27	0.72	0	0.21	0	1.17	0	0.57	0.35	0.63	2.2	0	0	0	0
XLOC_001312	TCONS_00001332	NonCoding	0.1	0	0.15	0	0	0	0	0.26	0	0	0	0.17	0.08	0	0	0	0.15	0	0.13	0	0	0	0	0	0.34	0	0	0	0	0	0	0	0	0.32	0	0	0	0	0	0	0	0	0	0	0	0	0
XLOC_001313	TCONS_00001333	NonCoding	0.31	2.58	0.92	0.49	0	0	0	0	1.67	0.77	0.34	1.94	0	0	0.08	0.16	1.3	0.19	2.14	0.46	0	0	0	0	0.05	0.61	0.47	0	1.1	0	0	0	0.55	3.43	0	3.62	2.12	0.34	0.48	0.66	0.89	0	0	0.13	0	0.68	0
XLOC_001314	TCONS_00001334	NonCoding	6.54	7.1	5.92	2.13	4.95	2.76	5.48	2.83	6.69	4.93	0.75	11.24	4.55	13.77	12.84	27.12	11.87	5.87	9.23	3.31	4.19	4.59	0.82	2.05	29.36	6.06	13.12	3.77	6.04	5.1	3.96	4.09	5.4	19.59	12.51	17.44	12.77	30.72	4.34	11.47	6.93	7.6	3.09	5.09	1.62	11.89	7.28
XLOC_001315	TCONS_00001335	NonCoding	1.21	1.69	0.3	0.48	0	0	0	2.08	1.26	4.01	2.74	1.37	2.34	4.63	8.01	30.49	7.31	3.55	9.78	1.31	0	2.79	0	0	1.72	2.6	0.76	0.65	0	0.63	1.02	7.04	9.8	9.27	4.56	4.32	3.46	4	1.91	4.96	0.89	1.19	0.53	0.85	0	3.14	1.3
XLOC_001316	TCONS_00001336	Coding	0.37	0.41	0	0	0	0	0	0.4	1.8	4.44	6.07	0	0	0	0	0	0.1	0	0.08	0	0.76	0.74	0	0	0	0	0	0	0	0	0	0	0	0	0	0	0	0	0.12	0	0	0	0	0	0	0	0
XLOC_001317	TCONS_00001337	NonCoding	0	0	0	0	0	0	0	0	0	0	0.41	0	0	0	0	0	0	0	0	0	0	0	0	0	0	0	0	0	0	0	0	0	0	0.77	2.63	0.29	0.43	0	0.58	0	0	0.15	0	0.16	0	0	0
XLOC_001318	TCONS_00001338	NonCoding	15.54	13.33	6.87	14.07	0	0	0	0.42	5.13	0.82	0	10.62	0	0	0	0	10.62	1.02	2.93	0	0	0	0	0	0	0	1.23	0	0	0	0	0	0	0	0	0.21	0	0	1.24	0.57	20.44	0.96	0	0.35	0	0	0
XLOC_001319	TCONS_00001339	NonCoding	3.3	1.89	0.21	0.28	0	0	0.56	1.55	4.18	4.73	0.96	0.12	0	0	0	0	0.05	0	0	0	1.44	1.67	0	0	0.85	0	0.14	0	0	0	0.41	0	0	0	0.12	0	0	0	0	0.13	0	0	0	0	0	0	0
XLOC_001320	TCONS_00001340	NonCoding	250.09	339.36	160.47	73.87	114.63	335.84	194.23	9.51	65.18	26.84	29.48	310.51	155.82	18.2	21.27	155.73	230.49	127.2	176.87	161.12	685.73	284.66	134.13	279.56	387.46	333.86	287.46	156.12	148.78	146.34	233.94	61.78	157.08	114.52	186.29	195.65	159.52	43.43	304.83	200.07	143.35	85.55	110.49	21.24	54.87	33.31	63.74
XLOC_001321	TCONS_00001341	NonCoding	1.17	0.21	1.12	0	0	0.49	0.06	0.08	0.59	0.94	4.61	0.61	0.63	0.58	0.08	1.6	0.44	0.13	0.32	2.12	1.03	0.93	1.3	0	0.52	1.24	1.03	1.27	0	0.22	0.69	0.42	0	0.09	0.49	0.33	0.31	0.52	0.16	0.34	0.28	1.06	0.71	0.88	1.07	0.24	0
XLOC_001322	TCONS_00001342	NonCoding	2.51	3.09	3.31	1.77	0	0.75	0	0.72	2.05	1.38	0.17	5.7	2.35	0.68	1.15	3.31	7.61	2.55	7.2	0	2.02	2.45	0	0	14.22	10.67	2.36	1.36	3.28	1.1	3.23	0.82	2.36	2.91	1.66	5.78	3.34	3.63	4.03	3.51	2.4	1.77	0.93	2.03	0.21	1.13	0
XLOC_001323	TCONS_00001343	NonCoding	1.47	1.7	0.92	1.82	0.31	0	0.25	0.24	2.18	2.45	0.17	1.78	0.77	0.92	2.63	11.67	4.99	2.9	3.64	3	7.35	1.23	0	2.49	0.85	1.22	0.47	0.23	1.83	1.48	0.36	1.65	7.8	8.59	6.33	1.72	1.45	0.85	0.71	1.43	2.88	2.14	1.6	0.98	1.26	1.42	0.68
XLOC_001324	TCONS_00001344	NonCoding	0.38	1.81	0.95	18.01	18.05	15.75	0.77	6.35	1.59	0.63	0	0	0	0	0	0.33	0	0	0	3.1	1.05	0	2.83	4.06	0.22	0.95	0.12	0	0	0	0	0	0	0	0	0	0	0	0.25	0	18.52	1.58	1.54	0	0	0	0
XLOC_001325	TCONS_00001345	NonCoding	0.31	1.3	0.18	0.15	0	0	0	0	0.45	0.15	0.85	0.69	0.1	0	0.21	0	0.39	0.19	0.16	0	0	0	0	0	0	0	0	0	0	0	0	0	0	0.2	1.46	1.33	0.84	0.34	0.83	0.22	0.62	0.37	0	0.13	0	0.11	0
XLOC_001326	TCONS_00001346	NonCoding	0.12	0.36	0	0.2	0	0	0	0.24	0.52	0.46	1.53	0.21	0.21	0.18	0	0.16	1.36	0.33	0	0	0	0	0	0	0.8	0	0.12	0.23	0.37	0	0	0.42	0	0.56	1.3	2.64	1.47	0.52	1.44	0.33	0	0.93	0	0	0	0	0
XLOC_001327	TCONS_00001347	NonCoding	0.26	0.06	0.1	5.68	5.1	1.86	0	1.19	1.58	0	0	0.5	0	0	0.04	0.17	0	0	0.08	1.48	26.42	0	0	0	0	1.3	0.25	0	1.17	0.23	0	10.1	0	0	0	0.34	0	0	0	0	1.03	0.33	1.59	0	0	0	0
XLOC_001328	TCONS_00001348	NonCoding	0.28	0.37	0	0.1	0.19	0	1.85	0	0.15	0	1.54	0.7	1.89	1.07	0.34	0.8	0.35	0.07	0.49	0	0.46	0	0	0	0.22	0	0.27	0	0.59	0.31	0	0	0.22	0.44	1.87	0.85	0.3	0.49	0.64	0.5	0	0.27	0	0	0	0.89	0
XLOC_001329	TCONS_00001349	NonCoding	0.24	0.07	0	0	0	0	0	0	0.08	1.58	0.22	0	0	0	0	0	0	0	0	0	0	0	0	0	0	0	0	0	0	0	0	0	0	0	0	0	0	0.07	0	0	0.09	0	0	0	0	0	0
XLOC_001330	TCONS_00001350	NonCoding	0.19	0.21	0	0.3	0	0	0	0.32	0	0.31	0	0.11	0.21	0.03	0	0.32	0.29	0	0	0	0	0.25	0	0	0	0	0.24	0	0	0	0.73	0.42	0	0.08	1.04	0.16	0.54	0.17	0.36	0.11	0	0.25	0	0.2	0	0	0
XLOC_001331	TCONS_00001351	NonCoding	0.4	0.38	0	0	0	0	0	0	0	0	0	0.19	1.79	0	0	0	2	5.95	16.36	0	0	2.28	2.32	0	1.8	0	0	0	0	0	0	0	0	0	0.2	0	0	0	0	0.42	22.58	29.07	0.58	0.16	0	0	0
XLOC_001332	TCONS_00001352	NonCoding	0.68	0.36	0.09	0.3	0	0	0	0.16	0.38	0	0.67	0	0	0.03	0	0.32	2.88	0.97	2.46	0	0	1.72	0	0.21	3.99	0.92	3.31	0.91	5.48	8.6	6.11	0.83	3.81	3.23	0.54	9.52	10.36	1.25	2.02	2.09	0.21	0	0	0	0	0	0
XLOC_001333	TCONS_00001353	NonCoding	0.29	0	0	0	0	0	0	0	0	0	0	0	0	0	0	0	0	0	0.12	0	0.38	366.68	23.79	43.37	27.35	22.35	54.46	148.45	90.24	127.05	508.69	71.04	1.89	0	0	0	0	0.63	0.5	0.86	0	0	0.85	0	0	0	0
XLOC_001334	TCONS_00001354	NonCoding	4.56	5.03	2.12	2.48	2.88	0	5.56	3.65	7.98	5.66	3.09	5.31	3.07	2.59	2.44	16.45	7	58.9	44.88	0	2.83	3.65	0	3.86	15.16	2.27	34.54	17.82	2.72	8.21	9.37	7.68	1.35	3.45	0	4.62	8.14	13.46	20.91	11.4	3.11	4.44	0.7	12.24	5.47	7.27	1.7
XLOC_001335	TCONS_00001355	NonCoding	1.41	1.86	1.01	0.39	2.17	6.01	8.21	1.12	1.6	2.14	2.53	3.93	2.1	0.53	1.72	10.57	3.55	0.58	5.78	12.94	9.38	15.68	17.92	3.52	8.4	31.15	5.79	16.63	37.63	22.26	18.69	34.25	31.57	6.14	7.89	43.16	12.87	0.79	1.31	1.21	0.96	1.65	18.14	0.2	1.68	1.19	4.33
XLOC_001336	TCONS_00001356	NonCoding	0	0	0	0.06	0	0	0	0.21	0.12	0	0	0.28	0.52	0	0.11	0	0.08	0	0	0	0	0	0	1.07	0	0	0	0	0	0	0	0	0	0.66	0.09	1.24	0	0	0.2	1.01	0	0.24	0	0.09	0	0	0
XLOC_001337	TCONS_00001357	Coding	2.7	3.41	2.48	0.39	0.93	0.25	0.75	1.2	3.98	3.37	0.51	6.24	7.23	0.27	0.53	3.94	3.07	1.68	1.27	0.92	2.03	1.72	0	0	1.97	0.92	0.35	0	0	0	0	0	0.36	0.39	1.18	0.08	0.62	0.28	0.47	0.11	1.3	1.28	0.75	6.02	0.42	2.27	1.37
XLOC_001338	TCONS_00001358	NonCoding	8.68	9.1	0	1.63	0	0	0	1.33	4.38	2.65	5.65	5.35	2.64	0	2.05	13.1	17.24	4.15	22.21	0	0	0	0	0	3.38	5.07	5.45	1.89	0	1.83	2.99	0	0	3.39	3.72	0.68	3.8	8.57	13.06	6.82	1.09	0.98	0	2.14	0	0.94	0
XLOC_001339	TCONS_00001359	NonCoding	4.84	3.59	4	1.21	0	0.03	0	1.29	4.65	5.52	2.85	16.18	27.47	0.66	3.89	8.38	5.24	2.31	3.34	0.57	2.41	6	0	3.28	7.81	4.19	7.82	3.92	3.86	3.07	3.22	0.73	15.59	46.69	12.04	5.88	9.91	15.47	19.81	13.49	3.67	9.61	2.93	1.25	0	2.36	0
XLOC_001340	TCONS_00001360	NonCoding	0	0	0	0	0	0	0	0	0	0	0	0	0	0	0	0	0	0	0	0	0	0.27	0	0	0	0	0	0	0	0	0	0	0	0	0	0.09	1.16	0	0	0.12	0.15	0	0	0	0	0	0
XLOC_001341	TCONS_00001361	NonCoding	0.12	0.51	0	0	0	0	0	0.16	0.26	0	0	0	0	0	0	0.26	0.14	0.32	0	0	0	0	0	3.3	2.48	0	2.83	0.6	0	0	0	0.41	0	0	0	0	0.04	0	1.54	0.44	0	0	0	0	0	0	0
XLOC_001342	TCONS_00001362	NonCoding	0.07	0.06	0	0	0	0	0	0	0.3	0.18	0	0	0	0	0.05	0	0	0	0.19	0	0	0	0	0	0	0	0	0	0	0	0	0	0	0	0.51	1.47	0.21	0.07	0	0	0	0.14	0	0	0	0	0
XLOC_001343	TCONS_00001363	NonCoding	2.06	2.69	2.38	1.27	0	3.94	3.13	1.47	4.51	2.27	0	1.75	2.28	0.55	1.82	10.42	9.7	2.13	9.04	0	0	2.31	0	0	4.86	0.96	4.3	5.02	2.3	3.47	1.13	6.49	13.13	10.96	2.59	5.65	3.43	5.35	2.6	2	4.01	2.69	3.53	1.2	0	0.21	2.87
XLOC_001344	TCONS_00001364	NonCoding	0	0	0	0	0	0	0	0	0.15	0	0.2	0	0	0	0	0	0	0	0	0	0	0	0	0	0	0	0	0	0	0	0	0	0	0.05	0.38	0.48	0.16	0.13	0	0	0.08	0.36	0	0	0	0	0
XLOC_001345	TCONS_00001365	NonCoding	0	1.12	0	0	0	0	0	1.09	0	0	0	0	0	0	0	0.49	1.29	0.86	3.23	0	0	0	0	0	0	0	1.51	0	0	0	0	0	0	0	0	1.67	0	2.86	1.55	2.83	0	0	0	0	0	0	0
XLOC_001346	TCONS_00001366	NonCoding	1.74	0.37	0	0	0	0	0	0.55	1.35	0	0	0	0	0	0	0.79	0	9.71	0	0	6.36	3.69	0	0	1.45	1.53	0	0	0	0	0	0	0	0.55	0	0	0.31	0.38	9.66	5.94	0	0	0	0	0	0	0
XLOC_001347	TCONS_00001367	NonCoding	0.47	0	0.57	0	0	0	0	0.66	0	0	0	0	0	0	0	0.64	0.09	0	0	4.26	0	0	0.87	0	1.19	0	0	0.28	0	0	0	0	0	0	0	0.58	0.4	0.63	0	0	0	0	0	0	0	0	0
XLOC_001348	TCONS_00001368	NonCoding	0	0.26	0	0.1	0	0	0	0.16	0.15	0	1.32	0.33	0.06	0.04	0.03	0	0	0	0.04	0	0	0.26	0	0	0	0.31	0	0	0	0	0.28	0	0	0.09	0.11	0.98	0.2	0.06	0.36	0.12	0.14	0.07	0	0.5	0	0.23	0
XLOC_001349	TCONS_00001369	NonCoding	0.95	3.62	1.2	0.36	3.78	8.84	5.49	1.46	12.09	16.28	8.58	1.53	1.94	0.45	6.2	172.66	7	16.73	41.51	0	0	0.46	0	3.5	3.02	3.23	2.35	1.53	3.84	5.96	4.99	0.56	51.92	10.38	57.77	1.84	1.15	2.33	4.43	5.96	3.46	3.8	4.45	0.21	0	4.3	10.32
XLOC_001350	TCONS_00001370	NonCoding	0	0	0.12	0	0	0	0	0	0	0	0.22	0	0	0	0	0	0	0	0	0	0	0.31	0	0	0.07	0.77	0	0	0	0	0	0	0	0	2.42	0	0	0.07	0	0	0	0.08	0	0	0	0.15	0
XLOC_001351	TCONS_00001371	NonCoding	0.14	0	0	0.57	0	0	0	0.18	0.15	0	0	1.95	0	0.07	0.57	0.67	0.44	0.15	0.73	0	0	0	0	0	0	0	0	0	0	0	0.77	0	1.05	0.55	12.23	0.09	0	1.87	3.39	0	0	0	0	0	0	1.05	0
XLOC_001352	TCONS_00001372	NonCoding	84.25	102.01	61.47	19.83	76.98	86.79	21.69	75.4	158.55	140.78	33.04	16.88	23.81	5.66	35.18	8.13	23.8	16.74	35.29	79.9	81.84	102.47	61.41	34.69	127.07	75.65	132.67	123.48	167.24	133	175.96	28.21	52.32	74.22	16.89	74.89	44.2	33.62	71.09	53.93	26.1	27.36	13.71	208.8	109.12	127.93	66.61
XLOC_001353	TCONS_00001373	NonCoding	1.34	3.17	3.19	2.34	1.69	0.74	1.97	1.11	6.16	4.24	0.17	4.1	2.44	1.17	4.92	8.91	4.99	3.07	7.29	7.78	8.79	0.97	0	0.21	3.26	2.42	1.17	0.68	1.09	1.75	1.42	1.23	11.33	24.84	10.62	2.47	4.01	1.86	3.64	3.49	5.57	2.42	1.85	0.97	1.87	5.05	2.48
XLOC_001354	TCONS_00001374	NonCoding	0	0	0	0	0	0	0	0	0	0	0	0	0	0	0	0	0	0	0	0	0	0	0	0	0	0	0	0	0	0	0	0	0	0	0	0	0.54	0.08	0	0.15	0	0	0	0	0	0	0
XLOC_001355	TCONS_00001375	NonCoding	0.53	0.55	1.34	1.23	4.6	0	3.19	0.76	0.2	0.58	1.63	17.22	7.73	8.07	20.62	13.75	4.23	3.4	0.62	0	0	2.09	0.94	2.15	1.32	12.69	1.09	0.57	0.63	0.44	0.46	0	0	0	0.33	9.06	0.5	0.17	1.3	0.66	5.55	0.74	1.07	0.64	0	4.69	8.64
XLOC_001356	TCONS_00001376	NonCoding	4.08	3.43	2.26	0.6	1.12	0	0.9	1.47	4.1	2.07	6.42	0.19	0.13	0.18	0.25	3.44	5.42	3.88	4.28	0	0.31	0.3	0	0	1.5	0	2.76	0	0.44	0	0.44	0	0.22	0.53	0.46	2.03	0.54	8.64	4.08	3.78	2.02	1.65	0.45	0.24	0	0.84	0.55
XLOC_001357	TCONS_00001377	NonCoding	1.16	2.06	0.69	0.07	0	0	7.32	0	0.97	1.16	1.36	2.21	1.19	0.54	0.71	19.86	2.71	0.54	4.23	2.59	0	1.19	0	0	3.63	1.01	0.67	2.08	1.35	0	1.22	3.76	1.85	3.02	2.54	4.69	2.01	1.67	0.2	1.2	0.5	0.46	0	0.08	0	0.43	0
XLOC_001358	TCONS_00001378	Coding	3.67	4.09	2.33	0.95	0	0	0	0.95	1.34	4.8	2.26	1.17	0.31	0.13	0.37	3.65	7.51	2.02	12.29	0	0	0.35	0	0	3.4	0	1.06	0.66	0	0.32	0.52	0.6	0.79	3.94	0.96	1.62	1.18	5.74	3.53	2.13	0.51	0.36	0.27	0.39	0	1.86	0
XLOC_001359	TCONS_00001379	NonCoding	0.58	0.57	0.14	0	0	0	0	0	0	0	0	0.58	1.29	0	0.13	1.67	0.75	0.3	0	0.35	0	1.86	0	0	2.91	1.39	0.37	0.69	1.11	0.33	1.09	0	0	0	0.25	1.58	1.45	0.09	1.11	0.34	0.65	0	0.28	0.1	0	0	0
XLOC_001360	TCONS_00001380	NonCoding	0.12	0.31	0	0	0	0	0	0	0.26	0	0.34	0	0	0	0	0.32	1.22	166.34	0	0	0	0	0	0	0.49	0	2.4	0	0	0	0	0	0	0.04	0	0	0	1.21	479.86	5838.45	0	0	0	0	0	0	0
XLOC_001361	TCONS_00001381	NonCoding	3.88	3.86	3.67	1.71	0.49	0	0	6.88	18.44	22.39	3.08	5.58	3.24	0.74	1.77	6.53	8.51	6.2	11.43	9.56	2.42	3.9	0.4	2.31	15.58	1.46	20.92	1.81	1.74	3.86	2.29	5.26	5.78	15.97	2.5	2.27	10.11	8.82	3.34	5.28	4.21	6.38	2.08	1.41	1.67	1.6	1.09
XLOC_001362	TCONS_00001382	NonCoding	0	0	0	0	0	0	0	0	0.17	0	0	0	0	0	0	0	0	0.34	0	0	0	0	0	0	0	0	0	0	0	0	0	0	0	0.16	0	0.05	1.45	0.22	0	0.14	0	0	0	0	0	0	0
XLOC_001363	TCONS_00001383	NonCoding	0	0	0	0	0	0	0	0	0	0	0.17	0	0.21	0	0	0	0	0	0	0	0	0	0	0	0	0	0	0	0	0	0	0	0	0.08	2.97	0.12	0.09	0	0	0	0	0	0	0	0	0	0
XLOC_001364	TCONS_00001384	NonCoding	0	0.13	0	0.12	0	0	0	0	0	0.39	0.43	0.27	0.13	0	0.1	0	0	0	0.4	0	0	0	0	0	0	0	0	0	0	0	0	0	0	0.3	0.27	1.52	0.45	0	0.3	0.28	0.69	0	0	0	0	0.57	0
XLOC_001365	TCONS_00001385	Coding	16.28	16.39	19.45	0.62	1.46	4.2	0	34.64	70.67	24.8	20.74	1.66	6.09	0.28	0.3	4.14	40.57	22.6	35.83	3.39	1.06	3.34	0	0.22	7.43	0.64	7.59	2.87	0	1.16	1.51	0.87	0.19	0.66	0.28	3.72	1.58	4.48	26.09	17.59	0.51	7.84	1.76	0.62	0.44	1.55	0
XLOC_001366	TCONS_00001386	NonCoding	0.37	0	0	0.1	0	0	0	0	0	0	3.68	0	0	0	0.04	0.16	0.05	0.13	0.16	0	0	0	0	0	0.05	0	0	0	0	0	0	0	0.18	0	1.01	0.04	0	0.11	0	0	0.2	0	0	0	0	0.11	0
XLOC_001367	TCONS_00001387	NonCoding	0	0.1	0	0	0	0	0	0.32	0.76	1.06	0.5	0	0	0.09	0	0.16	0.43	0.06	0.08	0	0	0	0	0	0.11	0.28	0	0	0	0	0	0	0	1.25	2.97	3.98	2.53	0	1.29	0.98	0	0	0	0.78	0	0.11	0
XLOC_001368	TCONS_00001388	NonCoding	1.36	2.74	0.35	0.47	3.32	1.39	4.79	0.45	0	0.48	3.24	1.33	1.2	0.55	1.31	3	1.18	0.63	0.76	1.24	4.33	5.95	9.71	0.25	3.38	5.3	0.83	9.24	0.53	7.11	3.57	2.71	2.96	2.18	3.28	8.88	1.27	0.55	0.62	2.16	1.7	1.17	3.86	0.79	2.33	0.66	0.37
XLOC_001369	TCONS_00001389	NonCoding	2.33	2.29	3.81	0	0	0	0	3.15	3.21	3.86	0	78.78	173.22	8.03	1.12	21.22	98.14	12.16	4.42	5.36	15.7	14.64	0	7.68	14.34	6.04	8.28	4.28	1.7	2.01	0	0	0	2.4	5.63	9.29	5.6	6.41	7.57	2.95	11.05	44.01	15.25	3.13	0.97	0.35	0
XLOC_001370	TCONS_00001390	Coding	2.37	2.61	0.36	0.34	0	0	0	0.24	2.29	2.12	3.5	0.26	0.15	0	0	0.47	0.24	0.19	1.18	5.27	0.25	0.97	0	0	0.95	0.91	0.59	0	0.36	0.44	0	0	0	0.04	0.16	0.12	0.17	0.28	0.24	0.98	1.22	0.12	0.19	0.06	0	0.79	0
XLOC_001371	TCONS_00001391	NonCoding	0.49	0.15	0	0	0	0	0	0	0	0	4	0.26	1.62	0	0	0	0.14	0	0.31	0.23	1	0	0	0	0.11	0.61	0.12	0.23	0	0.44	0	0.82	0	0.12	0.11	0.04	0.09	0.22	0.35	0.22	0	0.73	0.56	0	1.04	0.28	0
XLOC_001372	TCONS_00001392	NonCoding	0.18	0.16	0	0.15	0	0	0	0	0.06	0	0.34	0.26	0.26	0.03	0	0.16	0	0.13	0.16	0	0	0	0	0	0.05	0.31	0	0	0	0	0	0	0	0.99	1.35	0.36	0.66	0	0	0	0.14	0	0	0	0	0.06	0
XLOC_001373	TCONS_00001393	NonCoding	0	0	0	0.06	0	0	0	0	0.17	0.39	0	0	0.07	0	0	0	0.12	0.08	0	0	0	0	0	0	0	0	0	0	0	0	0	0	0	0.71	1.11	0.31	0.11	0	0	0	0.18	0	0	0	0	0	0
XLOC_001374	TCONS_00001394	NonCoding	0	0.37	0.09	0	0	0	0	0	0.33	0.62	1.37	0.37	0	0	0.04	0	0	0.39	0	0	0	0	0	0	0	0	0	0	0	0	0	0	0.37	5.7	2.13	0.08	0.09	0.4	0.97	0.22	0.21	0	0	0	0	0.29	0
XLOC_001375	TCONS_00001395	NonCoding	2.65	4.31	2.89	1.79	2.43	11.57	8.32	0.7	1.58	2.1	2.65	11.28	25.73	2.91	22.73	23.73	4.24	2.53	2.33	2.5	3.49	3.37	0.73	4.89	2.51	8.41	2.56	1.34	0.36	1.08	0.35	0.81	1.25	1.32	5.06	2.72	1.73	0.84	0.93	1.62	5.8	8.95	5.7	0.9	0.83	9.13	3.59
XLOC_001376	TCONS_00001396	NonCoding	0.24	0.2	0.18	0.34	0	0	0	1.89	1.2	0.75	1.33	0	0.17	0	0.08	0	0.99	0.13	0.16	0.02	0.25	0.97	0	0	0.05	0	0	0	0	0	0	0	0	0	0.21	2.85	2.56	0	1.64	0.33	0	0	0	0	0	0	0
XLOC_001377	TCONS_00001397	NonCoding	1.78	1.86	0.55	0.2	0	0.75	0	0	0.77	0.15	0.34	4.89	2.31	0.3	8.22	1.42	4.95	0.52	3.01	2.78	2.28	1.96	1	0	2.13	1.78	0.24	1.14	1.83	1.75	0	0.41	0.73	4.06	1.5	0.81	1.06	0.4	0.67	0.66	0.96	0.73	0.37	0.26	0	2.1	0.23
XLOC_001378	TCONS_00001398	rRNA	111698	165771	151517	256700	4962.02	2627.55	912.87	129105	70675.1	90151.6	232172	51253.7	41213.2	50803	39941.3	1281.81	108517	202257	137243	868.46	2271.08	1346.84	6307.93	2985.1	6935.1	1004.79	30760.2	796.71	838.78	603.5	1381.12	1297.37	1046.14	42942.8	54657.5	89154.1	34097.7	71333.9	75965.1	75034.4	58526.3	73483.6	3417.16	70390.9	597.62	36127.6	873.45
XLOC_001379	TCONS_00001399	NonCoding	0	0.14	0	0	0	0	0	0	0.09	0	0	0.36	0	0	0	0	0.33	0.09	0.22	0	0	0	0	0	0	0	0.64	0	0	0	0.48	0	0.24	1.56	0.44	0.44	0.66	0	0	0	0.09	0.08	0	0	0	0.08	0
XLOC_001380	TCONS_00001400	Coding	19.92	13.64	16.03	14.04	6.36	4.51	3.99	6.07	24.1	16.4	5.74	30.42	35.12	17.65	23.84	32.7	22.1	11.7	20.39	10.88	8.63	24.05	2.49	1.87	23.74	14.68	11.84	9.81	20.86	13.69	15.12	8.68	25.26	52.99	39.87	28.82	20.7	24.62	15.57	19.18	14.58	24.06	13.67	7.67	3.15	13.51	7.53
XLOC_001381	TCONS_00001401	NonCoding	0	0	0	0	0	0	0	0	0	0	0	0.07	0.43	0	0	0	0	0.18	0	0	0	0	0	0	0	0	0	0	0	0	0	0.57	0	0.56	1.13	0.17	0.25	0.16	0.17	0.62	0.19	0	0.26	0	0	0.08	0
XLOC_001382	TCONS_00001402	NonCoding	0.06	0.26	0	0	0	0	0	0.16	0	0.15	1.53	0.16	0.21	0	0	0	0	0.13	0	0	0	0	0	0	0	0	0	0	0	0	0	0	0	0	1.24	0.53	0.4	0.06	0.12	0	0.48	0.49	0	0	0	0.11	0
XLOC_001383	TCONS_00001403	NonCoding	9.95	16.15	5.93	0.69	0	0	0	0	0.71	1.69	0.51	3.64	55.01	7.63	56.75	9.52	11.44	36.56	1.83	0	0	0.25	2.5	15.22	31.34	0.61	0.48	0	0	0	0	0	0	1.51	75.98	5.06	3.99	5.83	8	2.44	0.41	8.8	0.75	1.45	0	26.19	1.38
XLOC_001384	TCONS_00001404	NonCoding	3.57	4.12	0.66	1.4	0	0	0	2.27	6.44	5.52	0	4.88	1.1	0.85	3.79	8.05	14.53	4.97	11.2	4.72	0	2.5	0	0	7.41	1.56	4.06	2.33	0	3.37	5.5	4.21	9.26	8.21	7.74	2.3	6.03	9.3	6.59	6.07	4.77	3.42	1.91	0.46	0	0	0
XLOC_001385	TCONS_00001405	NonCoding	1.09	2.5	0.98	0.64	0.36	2.05	1.45	0.19	0.61	0.18	0.4	0.62	1.34	0.39	0.83	1.66	4.26	0.84	2.72	0.81	1.19	1.43	1.75	2.91	2.58	1.79	2.52	1.87	4.27	0.77	1.68	1.45	6.15	1.77	1.91	1.57	0.94	0.67	1.68	0.91	0.73	0.65	1.75	0.77	1.23	1.07	0
XLOC_001386	TCONS_00001406	NonCoding	0.18	0.33	0.46	0.1	0	2.25	0	0.16	0	0	0	0.11	0.49	0.09	0	0.16	0.4	0.62	0	0	0	0.25	0	0	0.43	0.34	1.12	0	0	1.77	0.4	1.47	0	0.17	4.15	0.87	2.64	0.27	1.61	0.12	0.07	0.22	0	0	0	0.35	0.89
XLOC_001387	TCONS_00001407	NonCoding	0.27	0.06	0	0.05	0	0	0	0	0	0	1.1	0.51	0.06	0	0	0	0.21	0.21	0.34	0	0	0	0	0	0.12	0	0	0	0	0	0	0	0	0.17	1.11	0.17	0.81	0	0.26	0	0.22	0.13	0	0.07	0	0.12	0
XLOC_001388	TCONS_00001408	NonCoding	0	0	0	0	1.63	3.07	0	0	0	0.16	1.47	0	0	0	0	0	0.23	0.13	0.71	0	0	1.07	0.25	0.3	1.24	0	0	0.46	2.65	3.11	1.04	0	1.45	1.83	0.78	1.14	1.85	1.21	0	0.36	0.63	2.39	2.1	0	0.87	0	0
XLOC_001389	TCONS_00001409	NonCoding	0.59	1.02	0	0	0	0	0	0	0.8	0.33	1.45	0.66	0.28	0.06	0.21	0	0.5	0.27	0.23	0	0.71	0.64	0	0	1.22	0	0.52	0	0	0.85	0	0	0	0.84	1.69	1.42	0.73	0.53	1.67	0.4	0.61	0.59	0	0	0	0.74	0
XLOC_001390	TCONS_00001410,TCONS_00001411	NonCoding	1.92	1.45	2.58	0.79	1.63	3.76	0	0.75	4.1	2.63	0.36	48.83	47.79	3.69	4.28	5.93	7.17	14.37	12.82	0	4.57	6.63	9.73	5.92	7.86	11.48	5.69	8.91	7.14	9.28	6.49	4.96	7.09	14.88	11.04	15.04	21.57	4.4	16.78	9.31	8.21	7.98	4.22	1.12	5.99	4.15	4.55
XLOC_001391	TCONS_00001412	NonCoding	44.71	36.94	34.37	13.27	807.45	861.36	993.12	61.85	19.24	52.71	41.87	56.73	45.2	33.31	13.05	408.71	27.08	24.24	37.84	862.44	1066.46	1040.89	698.9	799.93	71.16	524.36	82.05	439.69	495.97	421.36	322.21	187.43	291.39	26.85	24.82	36.85	22.21	9.29	16.66	29.67	24.4	30	1250.52	14.68	464.97	27.48	777.17
XLOC_001392	TCONS_00001413	NonCoding	13.08	8.02	5.93	8.03	2.27	2.94	13.88	1.87	13.17	11.97	3.95	132.46	87.48	14.41	28.47	20.23	71.83	56.38	46.14	7.01	26.79	20.39	15.11	12.17	61.29	47.53	65.89	92.33	61.51	58.25	87.62	33.12	46.54	80.96	30.3	90.34	52.72	21.87	76.44	21.08	27.44	34.77	10.98	6.21	2.26	15.52	3.12
XLOC_001393	TCONS_00001414	NonCoding	0.29	0.25	0	0	0	0	0	0	0	0	0	0	0.12	0	0.2	0.56	0.29	0.08	0	0	0	0	0	0	0.06	0	0	0	0	0.26	0	0	0.33	0.47	0.32	0.1	0.79	0.07	0.43	0.53	0	0.15	0.22	0.16	0	0	0
XLOC_001394	TCONS_00001415	NonCoding	2.9	2.34	1.79	2.03	1.06	0	0	0.51	1.05	1.29	19.61	4.36	4.28	0.15	0.47	2.91	3.98	1.43	4.61	0.32	0.86	2.91	0	0	3.29	2.34	1.88	5.88	2.07	3.19	0	1.38	2.99	3.96	10.44	3.55	5.55	1.5	5.69	3.68	4.68	1.6	1.77	1.95	0	2.49	1.25
XLOC_001395	TCONS_00001416	NonCoding	0	0	0	0	0	0	0	0	0	0	0	0	0	0	0	0	0.12	0	0	0	0	0	0	0	0	0	0	0	0	0	0	0	0	0	0	0	0	0	0	0	0.09	0	0	0	0	0	0
XLOC_001396	TCONS_00001417	NonCoding	0	0.14	0	0.13	0	0	0	0	0.09	0	0.45	0	0.07	0	0	0	0	0	0	0	0	0	0	0	0	0	0	0	0	0	0	0	0	0.73	0.43	0.48	0.12	0	0.63	0.15	0.37	0.16	0	0	0	0	0
XLOC_001397	TCONS_00001418	NonCoding	0.07	0.54	0.22	0.06	0	0	0	0	0.38	0.18	0.4	0.8	0.42	0.49	0.24	0	0.77	0.23	0.37	0	0	0	0	0	0.25	0	0.42	0	0	0	0	0	0.21	0.37	0.88	0.9	0.8	0.47	0.69	0.26	0.88	0	0	0.31	0	0	0
XLOC_001398	TCONS_00001419	NonCoding	3.57	1.39	1.09	0	6.46	1.07	9.59	2.06	1.17	0.82	0.18	0	0	0	0	0	0.21	0.28	0.09	0	0.54	2.1	0.8	0	0.46	0.33	0.38	0.98	0	0.24	0.39	5.75	11.66	16.03	0.17	0.39	0.28	18.2	4.09	4.38	0.07	0.26	1	1.27	1.35	1.22	0.98
XLOC_001399	TCONS_00001420	NonCoding	4.19	8.95	3.76	0.53	1.36	8.79	1.7	0.23	1.13	1.04	0.16	13.88	25.92	22.39	8.8	4.23	1.03	2.7	3.78	37.57	6.92	13.71	18.95	3.44	0.52	1.49	0.35	13.52	0	0	0.35	1.21	1.95	1.8	1.2	0.16	1.5	1.63	6.41	2.53	6.29	5.75	14.6	4.46	8.39	7.16	4.83
XLOC_001400	TCONS_00001421	NonCoding	0	0	0	0	0	0	0	0.23	0	0	0	0	0.07	0	0	0	0.14	0	0	0	0	0	0	0	0	0	0	0	0	0	0	0	0	0	0	0.29	0.13	0.08	0	0.32	0.1	0	0	0	0	0	0
XLOC_001401	TCONS_00001422	NonCoding	25.52	23.21	10.59	2.74	39.03	37.18	25.29	3.03	5.07	4.63	3.95	42.48	41.12	2.51	2.56	27.29	14.42	2.08	3.4	11.97	48.04	27.78	76.63	27.53	58.8	52.83	7.73	24.05	29.64	33.82	31.27	6.45	14.72	10.42	72.81	47.96	6.41	5.6	9.61	5.48	13.13	23.32	23.94	2.81	5.54	2.27	6.01
XLOC_001402	TCONS_00001423	NonCoding	0	0	0.54	0	0	0	0	0	1.52	0.91	0	0.31	0	0	0	0	16.78	0	22.69	40.27	11.32	0	0	0	0.31	0	0	0	0	0	0	0	0	0	0	0	0.26	0	0	0	0	0	0	0	0	0	0
XLOC_001403	TCONS_00001424	Coding	1.57	1.46	0.78	0.69	0	0	0	0.67	1.09	0.87	0.47	0.3	0.43	0.33	0.81	0	3.23	2.35	12.03	0	0	0	0	0	3.87	0	2.97	0	0	0	0	0	0	2.78	0.61	2.15	0.5	3.47	1.99	5.53	0.77	0.51	0.47	0.55	0	0.16	0
XLOC_001404	TCONS_00001425	NonCoding	0	0	0	0	0	0	0	0	0	0	0	0	0	0	0	3.47	0	0	0	0	0	0	0	0	0	0	0	0	0	0	0	0	0	0	0.08	0	0.06	0	0	0	0	0	0	0	0	0	0
XLOC_001405	TCONS_00001426	NonCoding	0	0	0	0	500.17	0	0	0	0	0	0	0	0	0	0	0	0	0	0	0	81.9	0	0	0	0	98.95	0	0	0	0	0	0	0	0	0	0	0	0	0	0	0	0	120.85	0	0	0	0
XLOC_001406	TCONS_00001427	NonCoding	4.24	14.94	1.37	1.31	2.3	20.97	3.43	2.72	13.6	9.46	1.44	2.74	4.31	2.08	5.2	13.72	5.77	3.23	9.45	9.8	4.3	6.5	1.32	5.49	7.3	8.1	4.78	8.7	6.59	8.18	6.1	9.19	18.28	15.56	7.83	2.95	4.51	7.01	3.03	3.87	2.7	2.67	9.72	1.05	2	2.05	3.14
XLOC_001407	TCONS_00001428	NonCoding	0	0	0	0	0	0	0	0	0	0	0	0	0	0	0	0	0	0.27	0	0	0	0	0	0	0	0	0	0	0	0	0	0	0	0	1.06	0.54	0.46	0.06	0.49	0.23	0	0	0	0	0	0	0
XLOC_001408	TCONS_00001429	NonCoding	38.4	4.52	136.2	6.37	82.92	5.13	0.24	19.27	74.75	101.39	17.08	141.49	776.06	9.35	9.51	407.64	91.88	1767.06	598.86	727.89	788.31	685.44	2304.14	1394.84	20.71	524.87	88.96	967.2	28.17	94.64	55.43	5.64	1.06	0.38	0.89	38.52	96.94	3.26	191.02	69.9	77.25	588.29	4058.46	7.4	36.65	4.31	13.57
XLOC_001409	TCONS_00001430	NonCoding	7.33	8.38	9.41	7.92	7.99	0	3.57	8.66	16.72	9.11	8.32	2.08	1.35	0.68	2.02	11.76	20.13	5.7	17.95	5.96	10.9	8.43	1.43	4.16	21.52	9.63	18.82	4.57	11.52	8.22	7.22	4.73	10.41	7.03	1.77	4.11	3.35	22.44	8.12	12.89	7.61	6.2	4.83	1.29	0	6.15	3.27
XLOC_001410	TCONS_00001431	NonCoding	4.49	3.27	1.7	0.72	2.57	6.59	2.91	1.17	2.5	3.43	2.13	0.82	0.3	0.26	0.08	9.54	5.09	2.51	7.49	7.22	6.43	7.65	1.94	1.42	3.99	2.38	3.92	1.78	2.85	1.29	2.1	2.42	4.25	0.58	2.4	0.7	0.69	1.66	1.85	1.82	1.07	0.71	4.2	0.51	1.64	0.61	2.45
XLOC_001411	TCONS_00001432	NonCoding	6.64	2.77	0	2.2	0	0	0	10.88	49.68	23.29	7.77	0	0	0	0	3.72	12.34	0	20.91	0	0	0	0	0	16.93	0	0	0	0	0	0	0	0	0	0	0	0	7.96	4.6	12.33	0	0	0	0	0	0	0
XLOC_001412	TCONS_00001433	NonCoding	0	0	0	0	0	0	0	0	0	0	2.91	0	0	0	0.06	0.22	0	0	0	0	0	0	0	0	0	0	0	0	0	0	0	0	0	0	0.08	0	0	0.08	0	0	0	0	0	0	0	0	0
XLOC_001413	TCONS_00001434	NonCoding	1.08	1.01	0.9	1.88	0	0	0	0.31	2.14	2.7	0.5	3.55	2.01	1.1	2.82	2.17	3.72	1.46	3.81	0	1	0.24	1.71	2.24	3.96	2.4	1.28	0.67	0.72	1.08	0.35	1.22	1.43	6.68	4.42	4.02	3.5	1.22	2.44	1.08	1.95	1.56	1.1	0.64	0	1.5	0.89
XLOC_001414	TCONS_00001435	Coding	0.89	0	3.04	0	0	0	0	0	0	0	0.16	22.31	249.66	197.9	111.18	73.06	0.19	0.81	3.08	0.45	0	1.19	0	1.01	1.55	1.19	0.46	6.87	0	0.86	1.4	0	0.18	0.31	0.78	0.12	0.13	24.37	0.12	1.07	2.2	15.32	5.09	15.33	1.84	5.89	0
XLOC_001415	TCONS_00001436	NonCoding	1.01	0.95	1.88	0.43	1.96	2.43	2.9	0.31	0.44	1.19	1.31	0.66	0.85	0.32	0.44	2.92	1.44	0.13	1.46	11.24	3.45	4.29	3.63	2.62	1.65	3.86	0.57	1.11	0.36	1.07	1.4	2.01	2.65	1.99	3.02	1.99	1.5	0.33	0.35	0.53	0.67	0.89	3.09	0.19	0	1.16	2.44
XLOC_001416	TCONS_00001437	NonCoding	1.94	1.22	0.82	0.34	0.61	1.73	0	0.08	0.7	0.15	0	3.36	3.94	0.5	1.09	1.4	4.21	0.51	3.82	3.87	2.75	4.83	0	0	2.67	3.61	1.4	2.25	2.88	2.39	2.13	3.66	10.02	4.7	10.94	3.09	3.47	0.78	1.29	1.63	1.15	2.11	2.77	0.32	0	0.56	2.25
XLOC_001417	TCONS_00001438	NonCoding	45.93	37.62	48.47	20.57	87.22	124.1	259.98	57.02	58.79	76.74	85.15	16.72	13.82	34.25	27.97	427.76	62.84	50.71	68.61	42.93	22.45	45.71	48.89	69.74	4.05	11.51	7.12	10.63	4.87	4.21	1.47	0.97	1.68	0.46	0.97	7.21	2.72	5.98	11.41	7.37	50.82	37.27	63.22	22.07	47.95	17.76	48.24
XLOC_001418	TCONS_00001439	NonCoding	0	0	0	0	0	0	0	0	0	0	0	0	0	0	0	0	0	0	0	0	0	0	2729.97	0	0	0	0	0	0	0	0	0	0	0	0	0	0	0	0	0	0	0	0	0	0	0	0
XLOC_001419	TCONS_00001440	NonCoding	0.84	0.71	0.39	0.38	0	0	0	0	0.32	0.17	2.36	1.93	0.51	0.03	0.38	0	0.62	0.16	0.96	0	3.42	0.66	0	0	1.38	1.34	1.3	0	0	0.26	0	0	1.53	0.47	1.33	0.63	1	1.23	0.45	0.41	0.9	0.67	0.63	0.08	0	0.12	0
XLOC_001420	TCONS_00001441	NonCoding	1.25	1.3	0.54	0	0	0	1.21	0.85	0.37	0.74	2.45	4.07	2.98	0.23	0.84	0.61	1.49	0.56	0.54	0.9	1.48	0.71	0	0	3.4	0.3	0.69	0.89	1.06	0.21	0	0.8	0.53	1.11	1.98	0.86	1.24	0.44	0.81	1.07	1.6	0.71	0.18	0.38	0	0.93	0
XLOC_001421	TCONS_00001442	NonCoding	0	0	0	0	0	0	0	0	0	0	0	0	0	0.08	0	0	0	0	0	0	0	0	0	0	0	0	0	0	0	0	0	0	0	0	1.64	0	0	0	0	0	0	0	0	0	0	0	0
XLOC_001422	TCONS_00001443	NonCoding	0	0.07	0	0	0	0	0	0	0.08	0	3.62	0	0	0	0	0	0.12	0	0	0	0	0	0	0	0	0	0	0	0	0	0	0	0	0	0	0	0	0.07	0.3	0	0.17	0	0	0	0	0	0
XLOC_001423	TCONS_00001444	NonCoding	0.42	0	0	0	0	1.22	0	0	0.19	0.3	0.16	3.06	5.53	1.04	14.46	4.6	2.24	10.28	5.31	1.8	0.99	7.87	4.12	6.85	51.19	5.65	56.74	4.88	7.46	11.79	4.55	8.83	4.24	9.75	2.24	3.2	7.1	2.26	2.07	2.89	1.33	2.79	1.64	0.06	0	2.09	3.1
XLOC_001424	TCONS_00001445	NonCoding	0.49	0.52	0.55	0.39	0	0	0	0.16	1.55	0.31	0.34	3.58	3.91	1.19	1.73	5.05	1.54	1.94	0.63	0	0	0	0	0	0	0.58	1.65	0	0	0	0.68	0.78	0	0.79	0.22	0.08	0	29.97	5.45	25.91	1.23	1.22	0	0.39	0	0.45	0.43
XLOC_001425	TCONS_00001446	NonCoding	2.52	2.47	1.87	0.33	66.86	18.43	34.2	2.14	2.6	0	0	0.35	0.35	0.2	0	18.58	4.15	2.56	2.12	46.5	38.56	32.48	9.77	0	18.21	26.99	10	16.78	34.08	15.15	22.94	14.18	18.71	3.47	1.1	7.59	4.19	4.04	8.57	6.47	1.35	1.21	13.77	4.8	17.51	1.9	25.73
XLOC_001426	TCONS_00001447,TCONS_00001448	NonCoding	18.49	10.71	4.17	13.88	39.43	21.66	58.45	12.89	21.2	15.37	3.12	28.54	24.7	20.73	7.57	48.77	47.93	12.49	11.63	49.15	63.29	398.83	93.57	198.78	263.8	306.68	194.93	730.3	714.73	785.54	602.82	125.54	79.88	43.4	11.65	68.29	29.55	120.19	91.98	125.59	4.48	6.05	16.65	1.61	3.11	4.64	38.89
XLOC_001427	TCONS_00001449	NonCoding	0	0	0	0	0	0	0	0	0	0.15	0.82	0	0	0	0	0.77	0.37	0.25	0	0	0	0	0	0	0	0	0	0	0	0.21	0	0.4	0	0	5.97	1.75	1.49	0	1.84	0.21	0	0	0	0	0	0	0
XLOC_001428	TCONS_00001450	NonCoding	0	0	11.87	0	11.46	0	0	0	0	0	0	0	0	0	0	0	0	0	0	0	148.9	11.08	0	0	0	49.97	0	0	16.52	0	5.42	0	0	0	0	0	0	0	0	0	11.82	17.04	50.34	0	0	0	0
XLOC_001429	TCONS_00001451	NonCoding	0.13	0	0.1	0	0	0	0	0.25	0.94	0.64	0.18	0.05	0	0	0	0	2.81	0	6.71	0	0	0	0	0	0	0	0	0	0	0	0	0	0	0	0.06	0.17	0.18	0	0.12	0	0	0.06	0	0	0	0	0
XLOC_001430	TCONS_00001452	NonCoding	0	0.11	0.19	0.42	0	0	0	0.67	0.95	2.91	0	8.09	3.03	0.19	0.78	5.28	1.31	1.09	1	0.91	3.49	1.93	0	1.22	0.67	6.62	1.49	0.45	4.32	5.64	2.12	1.63	2.86	1.33	0.34	0.34	0.37	1.78	5.73	10.39	2.31	1.67	4.79	0.28	0	0.36	0
XLOC_001431	TCONS_00001453	NonCoding	0	0	0	0	0	0	0	0	0	0	0	0	0	0	16.59	14.02	0	0	0	0	14.91	7.18	0	0	0	0	0	0	0	6.46	0	12.13	10.67	0	30.36	0	0	0	0	0	0	0	5.49	0	0	0	0
XLOC_001432	TCONS_00001454	NonCoding	0.18	0.23	0	0	0	0	0	0	0.26	0.61	0.51	0.05	0.05	0.03	0	0.65	0	0.06	0.08	0	0	0	0	1.45	0	0	0.12	0	0	0	0	0	2.37	3.41	1.03	0.12	0.13	0.07	0	0	0.15	0.25	0.19	0.13	0	0.11	0
XLOC_001433	TCONS_00001455	NonCoding	1.48	2.49	2.91	0	0	0	0	1.25	0.51	1.22	0	19.9	17.48	3.74	2.57	7.73	7.82	4.48	25.33	0	6.9	4	0	0	4.89	4.99	1.79	1.24	0	0	0	0	0	0.31	0.43	0.32	0	1.28	3.63	0	3.15	2.36	6.11	0	0	0.89	0
XLOC_001434	TCONS_00001456	NonCoding	1.09	0	3.14	0	10.29	0	0	1.33	5.47	7.95	0	2.68	4.39	2	0.68	5.24	21.94	31.11	2.61	0	0	18.32	35.15	0	7.6	0	39.97	208.21	75.88	104.37	110.5	41.14	176.37	30.48	4.66	30.6	11.4	13.72	1.87	17.06	0	0	3.11	0	0	0	0
XLOC_001435	TCONS_00001457	NonCoding	1.88	1.24	0.86	0.92	0	0	0	0.42	1.97	1.22	2.24	5.31	2.8	0.04	0.16	0.21	4.41	0.43	4.85	2.41	0	0	2.92	0	0.21	1.59	0	0	0.48	0	0	0	0.24	0.89	0.5	0.43	0.06	0.38	1.42	0.59	2.37	0.41	0.24	0.09	0	0	0
XLOC_001436	TCONS_00001458,TCONS_00001459	NonCoding	31.5	20.82	14.69	6.99	0.82	0	0	2.27	7.59	3.01	1.55	17.37	15.92	2.2	10.11	2.15	29.71	7.81	41.84	11.81	13.01	2.85	5.41	1.36	14.57	3.01	5.07	0.4	1.29	1.45	0	0	3.89	52.94	30.84	8.53	15.56	4.41	6.87	8.69	9.41	11.38	4.3	1.82	0	12.2	1.9
XLOC_001437	TCONS_00001460	NonCoding	25.51	25.31	9.38	8.85	5.52	2.9	9.36	2.22	5.55	6.04	2.11	16.6	0.35	32.86	0.79	1.37	4.34	0.12	0.53	0.89	8.06	8.74	3.36	0.2	1.79	3.53	0.68	0.22	0.7	0.85	0	1.19	0.35	0.8	1.86	0.12	0.04	0.38	0.34	1.48	12.48	7.35	2.16	1.57	1.42	0.65	0
XLOC_001438	TCONS_00001461	NonCoding	0.48	0.41	0.36	0.43	0.61	7.63	1.22	0.08	0.32	0.45	0.5	1.6	1.36	0.81	1.13	1.71	1.18	0.25	1.17	3.41	5.73	2.89	11.26	7.33	1.2	6.91	0.7	1.57	4.67	2.38	3.89	3.25	2.5	2.4	3.11	1.97	0.74	0.22	0.82	0.65	0.74	0.96	2.57	1.29	5.36	0.17	1.79
XLOC_001439	TCONS_00001462	NonCoding	3.57	3.16	4.49	2.09	0	0.67	0	0.97	2.94	1.4	5.64	0.16	0.16	0.18	0	2.12	16.15	5.66	22.61	2.49	0	0	0	0	14.77	0.82	2.85	0	0	0	0	0	0	0.36	0.16	0	0.13	18.23	4.66	5.96	1.66	2.59	0.5	0.2	0	0.86	0
XLOC_001440	TCONS_00001463	NonCoding	0.29	0	0	0.23	0	0	0	1.88	1.52	0.73	0	0	0	0	0	0.6	0.45	0	0	0.88	2.9	0	0	0	0	0	0	0	0	0	0	0	1.38	0.19	1.28	0.38	1.26	0	0.55	1.02	0	0	0	0	0	0	0
XLOC_001441	TCONS_00001464,TCONS_00001465	NonCoding	0	0	0	0	0	0	0	0	1.35	1.63	1.12	0	0	0	0	0	0	0	0	0	0	0	0	0	0	0.34	0	0	0	0.24	0	0	0	0	0.12	0	0	0.13	4.76	1.22	0	0	0	0	0	0	0
XLOC_001442	TCONS_00001466	NonCoding	0	0.05	0.09	0	0.45	5.14	1.22	0	0	0	0.52	0.05	0.05	0.03	0.12	1.55	0.19	0	0.11	0	0	0	7.78	41.1	2.04	137.44	0	8.91	18.21	39.21	10.89	204.09	981.47	13.82	233.42	2.58	0.17	0.06	0	0.11	0	0	1.46	0	0	0	0.23
XLOC_001443	TCONS_00001467	NonCoding	11.2	19.92	12.54	17.06	36.81	36.87	29.94	7.81	104.86	105.97	25.25	0.91	1.53	2.08	592.16	285.08	119	40.34	6.92	0.22	1.22	16.75	9.11	6.78	0.31	0.88	1.02	0	0.35	0	0	1.59	7.16	5.79	6.59	11.08	17.31	0.71	26.9	8.14	94.87	70.33	70.75	2.52	0.61	80.2	118.04
XLOC_001444	TCONS_00001468	NonCoding	0.07	0	0	0	0	0	0	0	0.22	0.17	0	0.12	0.23	0	0	0	0	0	0	0	0	0	0	0	0	0	0	0	0	0	0	0	0	0.13	0.85	2	0.4	0	0	0	0	0.21	0	0	0	0.26	0
XLOC_001445	TCONS_00001469	NonCoding	0	0	0	0	0	0	0	0	0	0	1.68	0.1	0	0	0	0	0.05	0	0.16	0	0	0	0	0	0	0	0	0	0	0	0	0	0	0	0.32	0	0	0	1.77	0	0	0	0	0	0	0	0
XLOC_001446	TCONS_00001470	NonCoding	0.85	3.18	2.1	0.72	0	1.21	0	0	1.14	0	0.31	0.54	0.2	0	1.35	0.46	0.05	0	0.1	0	0.23	0.25	0	0	0.62	0	0.34	0	0.73	0.21	0	0	3.66	11.17	0.27	0.73	0.17	1.05	0.28	0.04	0.97	0.04	0.35	0.39	0	0.8	0
XLOC_001447	TCONS_00001471	NonCoding	0	0.26	0	0	0	0	0	0	0.32	0	1.06	0.26	0.26	0	0	0.2	0	0.24	0.6	0	0	0.3	0	0	0	0	0.3	0	0	0	0.45	0	0	0.2	0.14	0.51	0.94	0.07	1.19	0	0	0.15	0	0.16	0	0	0
XLOC_001448	TCONS_00001472	NonCoding	0	0	0	0	0	0	0	0	0	0	0	0	0	0	0	0.16	0	0	0	0	0	0	0	0	0	0	0	0	0	0	0	0	0	0	1.68	0.13	0	0.24	0.12	0.46	0.07	0	0	0	0	0	0
XLOC_001449	TCONS_00001473	NonCoding	0.26	0.54	1.24	4.54	14.17	0.52	2.58	5.39	2.42	1.91	3.12	0.6	0	0	0	0	0	0.19	0.33	0	0.53	0.51	0.52	0.64	0	0	0	0	0	0	0	0.43	0	0.04	0.3	0.04	0	0.14	0.35	0.13	0.14	0.07	0	0	0	0	0
XLOC_001450	TCONS_00001474	NonCoding	0	0	0	0	0	0	0	0	0	0	0	0	0	0	0	0	0.6	0	0.61	0	0	0	0	0	0	0	0	0	0	0.42	0	0	0	0.11	0.15	0.04	0.08	0	0.11	0.42	0	0	0	0	0	0	0
XLOC_001451	TCONS_00001475	NonCoding	0.28	0.59	0.62	0	0	0	1.04	0	0.15	0.69	0	0.36	0.46	0.27	0.83	1.65	0.22	0.15	0.54	0	1.59	1.02	0	0	0.12	0.64	0.27	0	0	0.46	0	0	0.76	1.25	1.34	0.82	0.6	0.13	0	0	0.15	0	0	0.15	0	1.02	3.33
XLOC_001452	TCONS_00001476	NonCoding	0.72	0.5	0.72	0	0	0	5.01	0.31	0.25	0.3	0.65	0	0	0	0	0.58	1.49	0	1.08	0	0	0.45	0	2.28	3.5	0	0	0.42	0.67	0	0	0	1	0.77	1.57	0.55	0	0.33	0.69	2.98	0.13	0	0	0.13	0	0	0
XLOC_001453	TCONS_00001477	NonCoding	0.92	0.93	0.74	0	0	0	0	0	0.13	0.15	0	0.16	0.31	0	0.08	0.16	0.77	0	0.64	1.62	0	0.74	0	1.66	1.23	0.61	0.12	0	0	0	0.36	0.41	1.09	0.36	0.97	0.4	1.99	0.23	0.71	0.55	0.28	0.49	0.56	0	0	0.34	0
XLOC_001454	TCONS_00001478	NonCoding	5.39	5.56	4.13	0.7	4	1.44	5.71	3.42	10.9	10.08	0.32	1.35	1.76	0.11	0.27	3.77	2.06	0.31	0.83	3.54	6.06	5.63	0.71	0	3.65	3.8	0.79	0	0	0.63	0.69	0.39	0.35	0.83	2.61	0.27	0.34	0.11	1.47	0.53	4.65	3.91	1.43	28.19	15.86	44.2	27.26
XLOC_001455	TCONS_00001479	Coding	0.13	0	0	0	0	0	0	0	0.07	0	0	4.32	3.84	0.63	0.04	2.35	0.56	0.07	6.18	8.11	3.24	0.52	0	0	0.57	1.3	0	0	0.39	0	0	0	0	0.04	0	0	0	0.42	0.13	0	0.66	0.39	0.4	0.56	0.89	0	0
XLOC_001456	TCONS_00001480	NonCoding	1.51	0.69	0	0.07	1.54	0	0	0	0.22	0	0	0	0	0	0	0	0	0	0.49	0	1.61	0	0	0	0	0	0	0	0	0	0	0	0	0	0	0	0	0	0.53	0.14	0	0	0	0	0	0	0
XLOC_001457	TCONS_00001481	NonCoding	10.29	15.56	8.77	9.91	17.79	26.83	16.58	10.75	26.02	17.55	5.68	24.51	14.77	8.04	48.58	137.71	27.04	10.26	20.15	19.19	29.61	18.22	13.22	9.4	61.59	40.41	16.07	16.72	22.93	21.71	11.46	15.54	33.64	16.35	14.11	46.88	18.25	16.41	18.52	30.43	17.26	23.91	32.32	27.13	16.41	51.67	52.37
XLOC_001458	TCONS_00001482	NonCoding	0	0	0	0	0	0	0	0	0	0	0	0.17	0.06	0	0	0	0	0	0	0	0	0	0	0	0	0	0	0	0	0	0	0	0	1.18	1.54	0.27	0.29	0.13	0.13	0.12	0.23	0	0	0	0	0	0
XLOC_001459	TCONS_00001483	NonCoding	0.42	1.43	0.24	0.75	0	0	0	0.07	0.36	0.4	4.17	2.2	1.01	0.38	0.32	0.54	2.17	0.94	1.67	0	0.53	1.02	0	0	1.39	0.35	1.5	1.11	0	0	0.44	0	0.52	3.13	3.43	2.51	2.74	0.81	1.02	2.09	0.79	0.24	0	1.01	0	0.06	0
XLOC_001460	TCONS_00001484	NonCoding	0	0.1	0	0	0	0	0	0	0	0	0	0.26	0	0	0	0	0.05	0.13	0	0	0	0	0	0	0	0	0	0	0	0	0	0	0	0.16	1	1.19	0.3	0.06	0	0	0	0	0	0	0	0.22	0
XLOC_001461	TCONS_00001485	NonCoding	0.06	0	0.19	0	0	0	0	0	0.13	0.17	0.74	0.22	0	0	0	0.21	0	0.07	0.25	0	0	0	0	0	0	0	0	0	0	0	0	0	0	0.04	0.13	0.79	0.14	0.06	0	0	0.21	0.12	0	0	0	0	0
XLOC_001462	TCONS_00001486	NonCoding	7.5	8.11	5.04	1.44	1.35	0	0	4.03	10.29	4.73	2.48	0.65	1.32	0.36	0.3	11.38	2.82	2.84	4.96	2.07	3.4	3.85	0	0.93	4.34	3.43	4.19	1.02	0	0	0	0.91	0.4	0.58	0.4	0.4	0.11	3.29	10.14	1.96	3.8	5.13	4.57	1.49	1.41	1.57	1.53
XLOC_001463	TCONS_00001487	NonCoding	0	0	0	0	0	0	0	0	0	0	0	0	0	0	0	0	0	0	0	0	0	0	0	0	0	0	0	0	0	0	0	0	0	0	0	0	0	0	0	0	0	0	0	0	0	0	0
XLOC_001464	TCONS_00001488	NonCoding	0	0.31	0	0	0	0	0	0	0.07	0	0.34	0.37	0.16	0	0	0.16	0	0.07	0.16	0	0	0	0	0	0	0.31	0	0	0	0	0	0	0	0.2	0.49	0.08	0.85	0	0.48	0.34	0.28	0.19	0	0	0	0.12	0
XLOC_001465	TCONS_00001489	Coding	2.2	2.61	3.87	0.41	0	0	0	0	0.41	0.65	0.71	0	0	0	0	0.93	1.31	1.22	4.33	0	0	0	0	0	2.56	0	1.48	0	0	0.43	0	0	0	0.17	0	0	0	3.67	0.99	2.53	0.29	0.51	0	0.14	0	0.24	0
XLOC_001466	TCONS_00001490	NonCoding	0	0	0	0	0	0	0	0	0	0	0	0	0	0	0	0	0.06	5.69	0	0	0	0	0	0	0	0	0	0	0	0	0	0	0	0	0.06	0	0	0	3.15	0	0	0	0	0	0	0	0
XLOC_001467	TCONS_00001491	NonCoding	5.44	5.87	5.19	3.19	16.53	3.76	10.02	0	4.03	4.72	1.91	15.63	8.55	2.11	7.04	75.75	13.09	4.39	21.39	48.25	25.31	44.74	16.62	9.59	4.46	47.59	1.31	23.3	46.83	13.26	28.48	39.35	94.26	10.46	25.73	8.82	15.86	1.57	0.64	2.56	4.91	4.44	26.39	2.86	14.78	8.11	16.99
XLOC_001468	TCONS_00001492	NonCoding	0	0	0	0	0	0	0	0	0	0	0	0	0	0	0	0	0	0	0	0	0	0	0	0	0	0	0	0	0	0	0	0	0	0	0.29	0.33	0	0	0	0	0	0	0	0	0	0	0
XLOC_001469	TCONS_00001493	Coding	10.97	9.11	8.86	3.72	0	0	0	0.49	4.21	1.26	2.07	0.32	0	0	0.17	1.81	7.94	0.79	15.87	0.44	1.46	0.94	0.95	0	3.47	0	0.48	0.44	0	0	0	0	0	0.08	0.88	0	0.09	0.92	0.24	0	2.8	3.87	0.72	1.07	0	0.12	0
XLOC_001470	TCONS_00001494	Coding	10.72	6.56	7.05	1.01	13.34	3.27	0	5.62	6.24	4.07	0.5	7.11	9.97	0.78	0.96	6.59	19.96	3.02	9.06	3.02	8.61	4.48	0	3.79	8.69	5.59	3.78	0	1.91	0	0.94	1.08	0	0.7	3.48	8.28	0.65	8.89	2.77	1.28	8.21	55.05	9.28	3.07	0	1	0
XLOC_001471	TCONS_00001495	NonCoding	4.85	5.27	4.96	2.51	3.29	8.22	2.16	1	1.79	1.18	1.46	13.64	10.22	2.2	4.7	8.53	12.8	2.61	5.34	6.02	9.79	6.86	14.9	4.6	11.11	15.93	5.81	8.14	7.41	6.17	6.25	5.98	10.69	10.62	6.3	21.64	13.88	4.54	8.92	7.85	4.76	6.83	6.32	1.83	3.24	1.97	2.2
XLOC_001472	TCONS_00001496	NonCoding	0.67	2.19	1.39	0.47	0	0	0	0.18	0.94	0.16	0.45	1.4	1.6	44.85	48.6	61.05	3.39	1.33	1.93	0	0.97	0.23	0	0	2.6	0.6	0.12	0.44	0	0.21	0.34	1.58	1.94	17.69	4.82	4.14	2.58	5.33	1.96	2.34	0.89	0.42	0.36	5.65	1.42	11.07	1.15
XLOC_001473	TCONS_00001497	NonCoding	4.67	5.55	1.92	3.18	0.59	1.43	0	0.91	2.07	1.46	0.16	5.09	11.36	2.08	5.15	4.97	6.12	1.1	3.39	3.09	3.39	5.15	0	0	10.77	2.91	13.39	2.17	5.93	6.52	4.8	24.42	14.37	70.97	8.22	14.99	28.38	3.94	4.18	5.03	2.42	3.95	2.32	0.87	0.2	2.91	0.87
XLOC_001474	TCONS_00001498	NonCoding	34.19	33.94	38.06	2.75	0	0.49	3.91	0.16	14.91	4.35	2.81	3.09	2.16	5.6	1.77	0.31	8.61	12.65	2.8	0	0	0.72	0	0	4.32	0.3	8.93	0.22	0	0.87	0	0.41	2.32	39.94	2.89	1.14	1.04	173.21	21.41	37.34	1.62	1.26	0	0.9	0	7.23	1.12
XLOC_001475	TCONS_00001499	NonCoding	0.44	0.89	0.53	0.07	10.42	9.56	8.38	3.22	1.95	5.08	4.75	0.91	0.75	0.09	0.06	4.57	2.84	1.21	1.6	125.74	57.58	7.23	10.82	3.49	1.99	7.88	0.75	3.2	6.62	3.09	1.01	1.74	2.8	0.12	0.47	0.7	0.45	0.17	6.49	3.71	0.99	1.24	13.9	0.1	0	0.16	0.64
XLOC_001476	TCONS_00001500	Coding	0.06	0.05	0	0	0	0	0	0	0	0	2.04	0.37	0.1	0	0	0	0.05	0.39	0.56	0	0	0	0	0	0.16	1.23	0	0	0	0	0	0	0	0.36	0.16	0.41	0.93	0.06	0	0	0.49	0.37	0	0	0	0	0
XLOC_001477	TCONS_00001501	NonCoding	0	0	0	0	0	0	0	0	0	0	0	0.17	0.11	0	0	0	0	0	0	0	0.54	0	0	0	0	0	0	0	0	0	0	0	0	0	0	0	0	0	0	0	0	0	0	0	0	0	0
XLOC_001478	TCONS_00001502	NonCoding	0	0.1	0	0	0	0	0	0	0	0	0.33	0.21	0.35	0.06	0.16	0.31	0	0	0.08	0	0	0	0	0	0	0	0	0	0	0	0	0	0	0	0.48	0	0.09	0.06	0.23	0	0.14	0	0	0	0	0.06	0
XLOC_001479	TCONS_00001503	NonCoding	0	0	0	0	0	0	0	0	0	0	0	0.11	0	0	0	0	0	0.13	0.16	0	0	0	0	0	0	0	0	0	0	0	0	0	0	0	1.67	0.71	0.82	0	0	0	0.21	0	0	0	0	0	0
XLOC_001480	TCONS_00001504	NonCoding	0	0.33	0.18	0	0	0.51	0	0	0.13	0.75	1.77	0.5	0.35	0	0	0.1	0.16	0	0	0	0	0	0	0	0	0	0	0	0	0	0	0.05	0	0.12	1.76	0.39	0.27	0.03	0.45	0.23	0.47	0.06	0	0	1.13	0.07	0.89
XLOC_001481	TCONS_00001505	Coding	0.78	1.53	1.43	0.07	0	3.79	1.03	1.46	1.09	3.89	5.95	0	0	0	0	3.04	1.83	1	4.7	2.54	0.7	0.34	0	0	4.35	0	1.5	0	0	0.3	0.49	0	0.25	0.17	0	0.17	0	2.48	5.35	3.57	0.19	0.43	0	0.46	1.15	0	0
XLOC_001482	TCONS_00001506	NonCoding	2.48	4.17	3.52	0	3.9	1.72	0	1.54	23.29	8.11	0	0.4	0	0	15.45	9.08	1.44	8.43	0	0	0	0	0	0	1.97	1.4	0	0	0	0	0.82	0	1.25	4.87	0	0.22	0.89	11.81	0.59	1.96	0.69	0	0	1.31	0.48	3.28	1.04
XLOC_001483	TCONS_00001507	NonCoding	8.28	6.02	4.88	6.43	0	7.3	7.26	6.97	5.1	1.36	0	0.93	0	1.56	0	2.76	2.91	26.03	6.2	5.4	2.96	1.43	0	2.42	1.81	1.78	0.99	0	0	0	0	0	0	0.35	0.96	1.06	14.88	18.88	12.09	16.69	11.1	11.53	6.55	0	0	0.5	0
XLOC_001484	TCONS_00001508	NonCoding	6.65	4.74	4.2	0.48	1.76	0	2.83	0.52	3.56	2	0.55	0.51	0.17	0.29	0.27	3.59	7.94	2.09	9.01	0.66	0	0	0	0	9.96	0.87	1.14	1.3	1.04	0	1.02	2.35	0	0.26	0	0.26	0	7.28	3.83	2.83	0.66	3.16	0	0.64	2.38	0.37	0
XLOC_001485	TCONS_00001509	NonCoding	0	0	0	0	0	0	0	0	0	0	0	0	0	0	0	0	0	0	0	0	0	0	0	0	0	0	0	0	0	0	0	0	0	0	0	0	0	0	0	0	0	0	0	0	0	0	0
XLOC_001486	TCONS_00001510	NonCoding	0.21	0.48	0	0	0	0	0	0.28	0	0	0.97	0	0	0	0.09	0.18	0.33	0.67	0.37	0	0	0	0	0	0	0	0	0	0	0	0	0	0	0.23	1.11	0.56	0.2	0.39	0.41	0.51	0.55	0.14	0	0.15	0	0.39	0
XLOC_001487	TCONS_00001511	NonCoding	0	0	0	0	0	0	0	0	0	0	0	0	0	0	0	0	0	0	0	0	0	0	0	0	0	0	0	0	0	0	0	0	0	0	0	0	0	0.17	0	0	0	0	0	0	0	0	0
XLOC_001488	TCONS_00001512	NonCoding	0.68	0.65	0.22	0	0	0.87	0	0	0	0	0.46	0.56	0.06	0	0.05	0.09	0.4	0.32	0.28	0	0.29	0.48	0	0	1.85	0.1	0.74	0	0.67	1.17	0	0	0.44	0	0.66	0.76	0.31	0.44	0.15	0.53	0	0.49	0.38	0	0	0.1	0
XLOC_001489	TCONS_00001513	NonCoding	0	0	0	0	0	0	0	0	0.07	0	0	0.06	0	0	0	0	0.11	0	0	0	0	0	0	0	0	0	0	0	0	0	0	0	0	0.18	1.65	0.92	0.45	0	0	0	0.08	0.14	0	0	0	0	0
XLOC_001490	TCONS_00001514	NonCoding	0.59	0.57	0	0.49	0	0	0	0.08	1.05	0.29	0.48	5.71	4.44	0.17	0.2	0.7	0.92	0.99	0.23	0	1.47	0	0	0.2	0.67	0.29	0.8	0	0.35	0.85	0	0	0.18	0.65	0.31	0.12	0.3	0.96	4.92	3.07	2.63	1.71	0.54	0.11	0	0.22	0
XLOC_001491	TCONS_00001515	NonCoding	1.68	0.83	1.04	0.37	0	0.71	0	0.38	1.21	1.3	0.32	2.93	1.55	0.28	0.39	1.2	5.12	0.79	4.42	3.29	0	1.16	0	0	2.86	0.58	1.79	0.86	1.04	0.42	2.05	1.17	2.24	7	2.48	2.55	3.33	1.72	3.7	1.56	2.73	1.62	0.18	0.31	0	0.75	0
XLOC_001492	TCONS_00001516	NonCoding	1.64	1.04	0.73	0.1	0	0	0	0.39	2.34	3.32	5.48	3.26	4.61	0.18	0.65	2.63	1.61	0.96	1.49	0	0	0.97	0	0	1.63	0.3	2.57	0	0	0.22	0.36	0.41	0.54	8.32	1.38	1.11	1.57	6.33	2.73	3.59	1.15	1.99	0.18	0	0	0.56	0.68
XLOC_001493	TCONS_00001517	NonCoding	0	0.11	0	0	0	0	0	0	0.07	0	0	0	0.27	0	0	0	0	0	0	0	0	0	0	0	0.11	0	0	0	0	0	0	0	0	0.08	1.23	0.21	0.23	0.06	0	0	0	0	0	0	0	0	0
XLOC_001494	TCONS_00001518	NonCoding	1.28	1.13	2.1	0.56	0	0	0	0.53	1.4	1.31	0.16	5.38	3.9	0.14	1.17	1.05	4.1	0.31	6.7	0.66	1.21	0.7	0	0	1.46	0.87	0	0.22	0.35	0.63	0.69	0.39	2.77	5.65	3.82	2.75	1.8	0.43	2.03	0.94	1.37	1.51	0.53	0.37	0	1.24	0.65
XLOC_001495	TCONS_00001519	NonCoding	0.12	0.44	0	0.09	1.07	0	0	0	0.18	0.29	0.38	2.66	2.31	0	0.23	0.5	0.69	0.56	0.38	0	0.99	0.51	0	0	0.9	0	0.91	0.23	0	0.45	0.38	0	0.63	0	0.38	0.26	0.42	0.27	5.91	1.58	1.25	1.35	1.42	0.06	0	0.11	0
XLOC_001496	TCONS_00001520	NonCoding	0	0.06	0	0	0	0	0	0	0.07	0	1.76	0.06	0.06	0	0.09	0	0.08	0	0.09	0	0	0	0	0	0.06	0	0	0	0	0	0	0	0	0.05	0.06	0.05	0.24	0.18	2.43	0.59	0	0.2	0	0	0	0.12	0
XLOC_001497	TCONS_00001521	NonCoding	0	0	0	0	0	0	0	0	0	0	0	0	0	0	0	0	0.1	0	0	0	0	0	0	0	0.45	0	0.25	0	0	0	0	0	0	0	0	0	0.09	0	0	0	0	0	0	0	0	0	0
XLOC_001498	TCONS_00001522	NonCoding	0	0	0	0	0	0	0	0	0	0	0	0	0	0	0	17.03	0	0	0	0	0	0	0	0	0	0	0	0	0	0	0	0	0	0	0	0	0	0	0	0	0	0	0	0	0	0	0
XLOC_001499	TCONS_00001523	NonCoding	0	0	0.17	0.28	0	0	0	0	0.18	0	0	0.15	0.19	0.08	0	0	0.27	0.12	0.15	0	0	0	0	0	0	0	0	0	0	0	0	0	0	0.49	11.41	2.63	0.67	0.27	0.45	0	0.52	0	0	0.19	0	0.05	0
XLOC_001500	TCONS_00001524	NonCoding	0	0.18	0	0	0	0	0	0	0	0	1.16	0.06	0	0	0.09	0	0.06	0	0	0	0	0	0	0	0.12	0	0	0	0	0	0	0	0	0.05	0.37	0.23	1.16	0.07	0.27	0.13	0	0.14	0	0	0	0	0
XLOC_001501	TCONS_00001525	Coding	2.56	1.6	1.34	0.33	0.45	4.63	1.21	0.08	1.12	1.63	3.76	1.17	0.3	0.12	0.12	1.84	5.08	0.88	5.38	6.07	3.45	1.43	0.97	1.21	3.1	3.27	1.03	0.44	0	0.43	1.05	1.61	2.47	1.99	1.35	0.9	1.67	0.17	2.42	0.75	0.13	0.59	1.09	0.06	0.82	0	0.44
XLOC_001502	TCONS_00001526	NonCoding	0.07	0.11	0	0	0	0	0	0	0	0	0.56	0	0	0	0	0	0	0	0	0	0	0	0	0	0	0	0	0	0	0	0	0	0	0	2.37	0.18	0.29	0	0.13	0	0.08	0	0	0	0	0	0
XLOC_001503	TCONS_00001527	NonCoding	0.3	0	0	0.1	0	0	0	0	0.13	0	0	0.31	0.46	0	0.04	0.15	0.09	0.23	0	0	0	0	0	0	0.05	0	0.12	0	0	0.22	0	0	0	0.08	0	0.08	0.25	0.11	2.23	1.19	0.14	0	0.91	0	0	0	0
XLOC_001504	TCONS_00001528	NonCoding	2.6	2.04	1.1	2.03	0.46	0	0	0.16	0.3	0.45	2.23	3.5	1.51	0.03	0.08	0	2.02	0.19	0.77	0	0.75	0	0	1.01	1.77	0.31	1.62	0	0	0	0	0	0	0.15	0.79	1.11	0.36	0.46	1.12	0.98	4.56	0.52	0.21	0.13	0	0.02	0
XLOC_001505	TCONS_00001529	NonCoding	0.07	0.22	0	0.05	0	0	0	0	0.28	0.17	1.28	0.29	0.06	0	0	0	0	0.14	0	0	0	0	0	0	0.06	0	0	0	0	0	0	0	0	0.04	0.76	0.04	0.43	0.06	0.52	0	0.22	0.07	0	0	0	0.06	0
XLOC_001506	TCONS_00001530	NonCoding	2.28	2.4	1.54	0.64	0	0	0	0.89	3.33	0.85	2.19	0.49	0.48	0.21	0.3	3.05	3.64	1.79	3.96	2.28	0	0	0	0	1.86	0	0	0	0	0	0	0	0.32	0.22	0.5	0.46	0	6.21	2.63	4.26	1.14	1.81	0	0.73	0	1.37	0
XLOC_001507	TCONS_00001531	NonCoding	0.16	0	0	0.07	0	0	0	0	0.06	0	0.66	0.1	0.06	0	0	0	0.08	0.12	0	0	0	0	0	0	0.05	0	0	0	0	0	0	0	0	0	0.74	1.21	0.37	0	0	0	0.05	0	0	0	0	0	0
XLOC_001508	TCONS_00001532	NonCoding	0.25	0.1	0.18	0	0	0	0	0.88	1.03	0.31	0.34	0.11	0.1	0	0	0.48	0.87	0.13	0.16	0.7	0	0	0	0	0.11	0	0.24	0	0	0.41	0	0	0	0	0.11	0.81	1.09	0.09	1.79	0.08	0	0.12	0	0	0	0	0
XLOC_001509	TCONS_00001533	NonCoding	0	0	0	0	0.15	0.25	0	0	0	0	0	0	0	0	0	0	0.05	0.44	0	0	0	9.9	15.44	0.82	2.35	12.63	10.59	17.28	5.04	12.59	4.6	5.69	3.4	1.32	0.11	0.83	51.28	0.17	0.82	0.76	0	0	0	0	0	0.11	0
XLOC_001510	TCONS_00001534	NonCoding	0.12	0.05	0	0	0	0	0	0	0.13	0	1.49	0.15	0.1	0.12	0	0.17	0.09	0	0	0	0	0	0	0	0.52	0.3	0.35	0	0	0	0	0	0	0.31	0.84	0.28	0.3	0.34	0.47	0.22	0.14	0	0	0.13	0	0	0
XLOC_001511	TCONS_00001535	NonCoding	4.39	2.73	3.7	1.67	3.37	0	4.06	0	1.19	1.42	2.08	2.6	1.27	0.64	1.65	18.9	3.99	0.2	6.84	160.42	20.7	9.34	12.88	7.33	2.28	9.15	0	4.96	0.99	0.6	0.98	68.54	51.87	16.98	4.5	0.37	0.68	0.69	0.73	1.01	0.42	0.56	4.58	0.2	0	0.18	2.48
XLOC_001512	TCONS_00001536	NonCoding	1.03	1.69	1.47	0.76	0	2.12	0	0	0.14	0	0.45	3.33	2.73	0.11	0	0.48	2.66	1.76	0.42	0.88	2.65	4.86	0.24	0	2.76	1.09	0.79	2.17	0.35	0.42	0.95	0.39	0	1.07	1.41	0.57	1.38	1.49	3.77	3.46	0.99	0.96	1.23	0.33	0	0.13	0
XLOC_001513	TCONS_00001537	NonCoding	0.26	0.66	0.52	0.35	0	2.08	4.82	0.45	1.46	1.09	0.72	2.02	1.68	1.98	11.03	68.34	21.27	5.96	2.7	8.32	8.07	2.04	0	2.29	2.19	21.99	0.17	2.52	2.02	0.92	0	0	1	0.11	0.46	38.88	0.75	0.4	14.66	12.49	0.68	0.61	3.62	0.09	0.58	2.5	11.04
XLOC_001514	TCONS_00001538	NonCoding	8.12	2	5.26	0	0	0	0	1.19	0.61	0	0	0	0	0	0	0	2.23	2.98	8.9	0	0	9.01	0	0	2.93	0	6.39	2.77	0	0	6.59	2.52	0	0	0	0	0	11.14	3.25	4.98	0	0	0.54	0.61	0	0.41	0
XLOC_001515	TCONS_00001539	NonCoding	2.87	2.78	5.59	1.92	17.98	46.66	21.29	0.28	4.35	2.74	1.8	15.54	7.15	0.74	1.17	14.46	10.89	2.97	1.97	7.77	30.98	14.23	12.93	8.86	8.63	14	6.23	6.96	16.75	11.45	9.89	8.83	34.94	4.51	19.6	11.47	11.67	3.18	8.36	6.96	7.99	6.92	17.72	2.79	8.34	7.46	17.41
XLOC_001516	TCONS_00001540	NonCoding	3.7	2.49	1.17	1.44	5.03	0	6.67	0	0.76	0	14.66	6.41	3.49	1.38	0.93	3.74	5.59	2.23	2.39	9.05	0	10.66	4.26	2.62	3.8	0	0.68	5.17	2.38	0	0	0	5.59	3.79	16.03	16.55	1.93	1.23	5.46	4.23	3.96	1.79	1.7	1.15	3.76	1.01	5.09
XLOC_001517	TCONS_00001541	NonCoding	0.07	0	0	0	0	0	0	0.18	0	0	1.72	0	0	0	0	0	0.11	0	0	0	0	0	0	0	0	0	0	0	0	0	0	0	0	0.9	1.28	0.14	0.85	0.06	0.27	0.25	0.23	0.21	0	0	0	0	0
XLOC_001518	TCONS_00001542	NonCoding	0	0	0	0.14	0	0	0	0	0	0	11.16	0	0	0	0	0	0.07	0	0.11	0	0	0	0	0	0	0	0	0	0	0	0	0	0	0.23	0	0	0	0.16	0	0	0.2	0	0	0.19	0	0	0
XLOC_001519	TCONS_00001543	NonCoding	0	0	0	0.05	0	0	0	0	0	0	0	0.3	0	0	0	0	0.05	0.12	0	0	0	0	0	0	0.2	0	0	0	0	0.21	0	0.4	0	0.19	1.13	0.19	0	0.11	1.14	0.53	0	0	0	0	0	0	0
XLOC_001520	TCONS_00001544	NonCoding	0.07	0.3	0	0	0	0	0	0	0.15	0.18	0.78	0.67	0.06	0	0	0	0	0	0	0	0	0	0	0	0	0	0	0	0	0	0	0	0	0.14	0.5	1.07	0.15	0	0.55	0.13	0	0	0	0	0	0	0
XLOC_001521	TCONS_00001545	NonCoding	0.29	0.29	0.35	0.19	0	0	0	0.15	0.54	0.29	0	1.34	0.97	0.06	0.12	0.15	0.36	0	0.15	0	0.24	0	0.47	0	0.45	0	0.45	0	0	0	0	0	0	0.15	1.42	0.68	1.29	0.21	1.79	0.73	1.43	0.46	0.35	0.12	0	0	0
XLOC_001522	TCONS_00001546	Coding	0	0	0	0.18	0.38	0	0	0	0.16	0	0	0.39	0	0	0	0.58	0	0	0.2	0	2.16	0	0	0	0	0.37	0	0	0	0	0	0	0	0	0	0	0	0	0	0	0.25	0.08	0.23	0	0	0	0
XLOC_001523	TCONS_00001547	NonCoding	17.73	14.96	13.61	3.87	6.75	5.01	4.4	3.33	6.97	4.93	1.21	12.7	11.13	2.79	8.27	5.39	43.13	8.46	47.7	24.23	8.96	5.49	4.4	3.17	12.6	6.12	3.38	5.37	2.58	2.34	2.12	4.38	10.9	26.79	6.85	6.47	7.47	13.86	4.67	5.38	6.55	7.72	8.81	3.2	1.24	4.87	1.61
XLOC_001524	TCONS_00001548	NonCoding	1.35	1.89	1.11	0.35	0.15	0	0	0.16	0.26	0.76	0.18	1.78	1.57	0.03	0.53	4.41	5.3	0.56	4.47	6.86	0	1	0	0.41	3.38	3.6	0.84	2.07	3.25	0.23	2.2	2.45	2.2	0.87	1.21	1.21	1.69	0.75	0.48	0.5	0.63	0.93	1.64	0	0	0.36	0.68
XLOC_001525	TCONS_00001549	NonCoding	0.14	0.12	0	0	0	0	0	0.18	0.87	0.69	1.14	0	0	0	0	0	0.11	0	0	0	2.11	1.53	0	0	0.6	0.64	0	0	0	0.46	0	0	0	0.09	0	0	0	0.63	0	0	0	0	0	0	0	0	0
XLOC_001526	TCONS_00001550	NonCoding	4.37	4.41	5.15	18.48	53.34	59.24	2.71	1.39	4.65	0	0	2.44	2.53	0.07	0	7.57	1.16	0	0.35	4.03	27.13	18.98	11.68	0	1.79	8	0.52	0	1.59	8.42	0	0	0.59	0.3	0.87	0	0	0.37	0.26	0	11.96	11.27	46.71	0.58	0.69	0	0
XLOC_001527	TCONS_00001551	NonCoding	0.76	0.37	0.76	0	0	0	0	0	0.33	0	0.7	0.32	0.11	0	0	0.65	1.88	0.67	2.45	0	0	0.25	0	0	0.55	0.31	0	0	0	0	1.11	0.43	0.19	0.08	0.61	1.49	0.55	0.64	0.86	0.79	0.14	0.19	0.19	0.07	0	0.35	0
XLOC_001528	TCONS_00001552	NonCoding	0.55	1.22	0.14	0.5	0.16	4.57	7.01	0.11	0.66	0.67	0.24	1.57	3.42	4.45	6.26	20.64	1.74	1.35	0.7	2.59	1.67	2.88	0	0.58	5.65	27.43	0.51	7.29	8.46	8.32	22.68	133.01	45.04	10.71	22.36	14.77	15.27	1.6	0.8	1.91	0.92	1.87	4.94	0.4	1.48	1.82	2.89
XLOC_001529	TCONS_00001553	Coding	0	0.21	0	0	0	0	0	0	0	0	0.35	0	0.11	0	0	0.16	0.05	0	0.08	0	0	0	0	0	0.11	0	0	0	0	0	0	0	0	0	0.39	0	0	0	0	0	0	0.38	0	0	0	0	0
XLOC_001530	TCONS_00001554	Coding	0.55	0.05	1.67	0.05	0	0	0	0	0.1	0	0	6.62	22.53	0.2	0.05	0.16	3.99	5.21	0.08	0.23	8.15	23.8	44.07	3.73	20.52	29.47	33.43	39.86	12.6	165.75	18.38	5.21	82.38	17.16	10.4	27.68	37.71	7.88	2.27	8.2	1.69	2.7	0	1.19	1.48	0	0
XLOC_001531	TCONS_00001555	NonCoding	0	0	0	0	0	0	0	0	0	0	0	0	0	0	0	0	0	0	0	0	0	0	0	0	0	3.16	0	1.06	1.06	0	0	0	1.08	0	0	0	0	0	0	0	0	0	0	0	0	0	0
XLOC_001532	TCONS_00001556	NonCoding	0.13	0	0	0	0	0	0	0	0	0	0.35	0.16	0	0	0	0	0	0	0	0	0	0	0	0	0	0	0	0	0	0	0	0	0	0.21	1.12	0.63	0.55	0.24	0	0	0.14	0.06	0	0	0	0.06	0
XLOC_001533	TCONS_00001557	NonCoding	0.46	0.19	0.09	0.14	0	0	0	0.45	0.18	0	0.63	8.79	6.63	1.86	2.54	1.63	5.71	15.35	3.41	0	0.24	4.61	0	0.97	22.95	10.34	22.16	5.57	8.93	13.47	12.51	8.54	10.58	55.52	31.85	2.6	2.68	131.66	73.16	64.64	1.16	1.09	0.18	0.12	0	0.21	0
XLOC_001534	TCONS_00001558	NonCoding	0.19	0	0.11	0.53	0	0	0	0.12	0.54	0.37	0.24	0.05	0.67	0	0	0	0.27	0.28	1.17	2.42	0.51	0	0	0	0.46	0	0	0	0	0	0	0	0.17	0	0.04	1.6	0.99	0.06	0.86	0.13	0.15	0.52	0.19	0.21	0	0	0
XLOC_001535	TCONS_00001559	Coding	2.06	1.55	1.62	0.17	0	0	0	0.14	1.24	0	0.59	0	0	0	0	0.26	1.01	0.11	1.81	0.39	0	0.41	0	0	0.19	0	0	0	0	0	0	0	0	0.21	0.09	0.07	0.08	0	0	0	0.84	1.18	0	0	0	0	0
XLOC_001536	TCONS_00001560	NonCoding	0	0	0	0	0	0	0	0.34	0	0.43	0.24	1.11	0	0.21	0	1.52	0.07	0.18	0	0	0	0	0	0	0.08	0.42	0	0	0	0	0	0	1	0.61	0	0.06	0.19	0.16	0.17	0.47	0	0	0.26	0	0	0.16	0
XLOC_001537	TCONS_00001561	NonCoding	0	0.1	0	0	0	0	0	0	0.12	0	0	0	0	0	0	0	0	0.24	0	0	0	0	0	0	0.05	0	0	0	0.34	0	0.67	0.77	5.96	16.07	2.8	1.76	29.99	0.11	0.22	0.21	0	0	0	0	0	0	0
XLOC_001538	TCONS_00001562	NonCoding	0.87	1.36	0	0.34	1.06	0	3	0.25	0.43	0.23	2.07	1.75	0.53	0.2	0.38	1.17	1.2	0.5	1.45	0	1.43	2.54	3.41	2.89	1.35	1.43	0.78	0.62	0.89	0.34	1.03	0.85	1.01	1.45	2.54	2.46	1.17	0.31	3.54	1.54	1.24	0.65	0.05	0.44	0.98	1.33	3.93
XLOC_001539	TCONS_00001563	NonCoding	2.64	1.92	1.98	0	3.38	0.25	12.03	1.8	2.01	3	3.05	1.18	1.72	0.15	0.32	12.94	2.78	1.01	3.85	8.68	8.37	5.71	4.74	7.34	3.71	3.44	1.97	1.45	2.18	3.56	2.55	1.25	2.07	0.62	0.71	0.57	0.9	1.34	1.52	3.35	0.54	2.1	4.84	0.26	1.03	0.56	2.29
XLOC_001540	TCONS_00001564	NonCoding	1.36	1.09	0.09	0.52	0	0	0	0	0	0	0	0.96	0.3	0	0	0	0.05	0	0.08	0	0	0	0	0	0	0	0	0	0	0.21	0	0	0	0	0	0	0	0.05	0	0	0.86	0.18	0	0	0	0.05	0
XLOC_001541	TCONS_00001565	NonCoding	0.52	1.06	0.86	2.53	1.74	2.82	0.47	0.89	1.2	0.86	0.47	2.65	1.53	0.36	1.53	2.22	2.11	0.3	0.89	0.65	1.19	1.84	0	1.36	6.46	2.87	4.65	1.5	3.43	2.28	1.35	1.94	6.82	4.38	2.21	4.96	2.31	1.22	2	1.75	1.41	1.89	1.76	0.55	0	5.14	1.07
XLOC_001542	TCONS_00001566	NonCoding	0	0	0	0	0	0	0	0	0	0	0	0	0	0	0	0	0	0	0	0	0	0	0	0	0	0	0	0	0	0	0	0	0	0	0	0	0	0	0	0	0	0	0	0	0	0	0
XLOC_001543	TCONS_00001567	NonCoding	5.94	6.87	7.43	0	22.42	53.42	17.07	1.01	18.38	12.61	8	0.42	0.16	0	0	3.85	0.15	0.1	0.38	0	2.7	2.62	0	2.84	0.25	0.93	0.75	0.69	0	0.34	0	0.63	0.83	0.31	0.51	0.06	0.07	0	0.94	1.56	1.52	1.06	4.28	2.79	3.2	2.69	5.21
XLOC_001544	TCONS_00001568	NonCoding	0	0	0	0	0	0	0	0	0	0	0	0	0	0	0	0	0	1.01	0	0	0	0	0	0	0	0	0	0	0	0	0	0	0	0	0	0	0	0	3.35	0	0	0	0	0	0	0	0
XLOC_001545	TCONS_00001569,TCONS_00001570	NonCoding	4.13	4.56	5.8	1.5	0	0	7.26	4.1	11.32	5.94	0	2.64	0.85	0	0	18.58	19.69	3.48	11.21	0	1.48	0	0	0	7.22	3.57	5.23	0	0	0	1.93	0	2.12	1.52	0.83	1.94	0.39	5.94	2.65	14.81	3.59	4.79	1.09	0	0	0.87	0
XLOC_001546	TCONS_00001571	NonCoding	22.66	22.02	15.09	2.29	4.49	4.22	4.19	1.78	7.06	4.57	0.31	64.69	15.67	9.27	9.1	18.61	22.77	5.84	15.58	12.33	13.76	14	6.29	5.24	45.78	38.89	8.16	9.6	14.37	3.1	8.42	18.93	24.64	53.17	12.2	20.68	25.55	10.54	12.39	13.03	13.31	17.9	11.03	2.63	0.79	3.65	1.07
XLOC_001547	TCONS_00001572	NonCoding	0.14	0.57	0.1	0.05	0	0	0	0.18	0.57	0.17	0.94	0.23	0	0	0	0	0.75	1.43	0.35	3.06	0	0	0	0	2.56	0	2.36	0.25	0	0.49	1.19	0	0.8	0.96	0	0.54	0.24	13.22	1.97	4.63	0.15	0.14	0	0.15	0.69	1.32	0
XLOC_001548	TCONS_00001573	NonCoding	3.85	0.25	8.81	0	0	0	0	7.59	1.84	1.47	14.46	5.77	2.21	8.34	0.78	34.47	129.23	65.08	24.44	0	0.97	0.94	12.41	2.38	4.25	1.17	7.17	0.87	0	0	0	0	0	0.57	0	0	0.21	31.11	11.14	8.75	0	0.58	2.87	3.41	10.46	0.81	8.74
XLOC_001549	TCONS_00001574	NonCoding	8.67	7.34	4	1.06	22.14	47.16	17.47	3.01	2.27	15.79	7.64	2.93	9.09	5.39	2.05	50.52	8.9	4.86	9.52	84.92	25.53	43.02	12.82	0	5.2	24.72	0.86	18.48	0	32.55	8.69	29.9	32.9	27.21	15.48	10.75	36.79	2.52	4.24	7.87	1.92	6.22	23.1	2.76	16.07	4.85	28.82
XLOC_001550	TCONS_00001575	NonCoding	3.65	2.71	2.31	0.79	2.98	3.4	1.13	0.82	2.35	1.93	1.54	2.88	3.4	0.34	0.42	1.79	2.41	1.99	5.34	3.14	3.73	5.27	0	2.82	4.19	7.27	2.16	2.06	1.66	1.5	2.44	2.34	2.47	1.26	3.68	2.19	1.41	1.17	2.44	1.26	1.65	2.03	3.81	3.37	4.99	2.4	3.61
XLOC_001551	TCONS_00001576	NonCoding	2.17	1.44	1.63	0.73	0	0	0.23	0.22	3.22	0.71	2.67	9.28	15.6	1.24	0.34	1.18	1.83	2.04	1.55	0	0.24	1.37	0	0	2.97	0.57	3.85	0.43	1.02	1.65	0.34	0.77	1.02	2.38	5.49	3.25	5.04	7.56	5.08	5.84	2.36	3.59	0.7	1.16	1.96	3.96	0.21
XLOC_001552	TCONS_00001577	NonCoding	16.66	8.39	13.42	2.65	5.92	8.88	2.56	1.41	1.85	3.27	4.23	80.87	185.76	4.29	1.83	1.33	61.62	16.55	39.98	45.52	21.53	50.11	98.07	64.41	36.11	49.05	30.13	50.84	47.07	55.57	16.11	2.31	2.03	0.99	1.05	28.72	15.03	4.86	79.77	75.09	15.38	40.8	34.74	2.19	2.35	0.9	0.43
XLOC_001553	TCONS_00001578	NonCoding	0	1.08	0.6	0	0	0	0	0	0.88	2.04	3.38	3.48	7.32	37.37	48.68	0	37.36	10.02	25.14	0	0	0	0	0	0	0	0	0	0	0	0	0	0	0.54	0.71	1.56	0.53	12.19	0	0	0	0	0	5.25	1.78	7	0
XLOC_001554	TCONS_00001579	NonCoding	1.76	1.69	2.17	0.23	2.93	0	0	0	1.51	0	0.79	1.48	0	13.85	17.36	128.24	3.37	2.11	2.6	0	7.6	1.86	0	0	1.48	0	0.55	0	1.38	0.89	1.36	3.13	3.44	5.82	2.03	1.32	0.41	6.01	1.65	3.05	0.95	0.28	0	2.76	0	7.77	1.73
XLOC_001555	TCONS_00001580	NonCoding	0.08	0.09	0	0	0	0	0	0	0	0	0.55	0	0.05	0	0	0	0.06	0	0.11	0	0	0	0	0	0	0	0	0	0	0	0	0	0	0.12	0.2	0.02	0	0.15	0	0.22	0	0	0.34	0	0	0	0
XLOC_001556	TCONS_00001581	NonCoding	13.68	11.2	11.15	4.36	21.16	25.54	37.74	21.71	21.77	37.09	10.68	27.63	20.88	15.18	21.46	41.36	23.12	7.94	17.65	68.81	36.06	24.78	14.68	13.19	34.73	33.17	13.35	20.48	22.24	18.99	20.87	31.3	38.57	30.77	29.7	31.54	20.33	15.99	4.87	10.36	10.95	13.57	19.44	14.35	26.13	21.78	32.01
XLOC_001557	TCONS_00001582	NonCoding	0	0	0	0.05	0	0	0	0	0	0	1.89	0	0	0	0	0	0	0	0	0	0	0	0	0	0	0	0	0	0	0	0	0	0	0	0	0	0.18	0	0.24	0	0	0	0	0	0	0	0
XLOC_001558	TCONS_00001583	NonCoding	0	0	0	0	0	0	0	0	0	0	0	0	0	0	0	0	17.67	0	19.35	45.52	0	0	0	0	0.3	0	0	0	0	0	0	0	0	0	0	0.92	0	0	0	0	0	0.34	0.82	0	0	0	0
XLOC_001559	TCONS_00001584	NonCoding	9.18	8.18	4.79	3.92	0.17	0	1.92	1.85	8.88	3.39	0.75	9.18	4.09	16.66	23.91	10.24	9.09	11.29	9.65	5.59	3.9	0.81	0	1.14	9	3.36	7.2	1.25	0.8	1.7	1.58	17.25	31.14	181.16	7.43	1.96	2.78	5.84	6.18	9.38	6.23	4.06	0.82	2.97	0	7.79	0.5
XLOC_001560	TCONS_00001585	NonCoding	0	0	0	0	0	0	0	0	0	0	0.48	0	0	0	0	0	0	0	0	0	0	0	0	0	0	0	0	0	0	0	0	0	0	0	0.05	0.04	0	0	0	0.11	0	0	0	0	0	0	0
XLOC_001561	TCONS_00001586	Coding	0.58	0.34	0.61	0.05	0.44	0	0	1.74	1.89	1.02	0.32	0.4	0.24	0.56	0.12	0.3	0.09	0.24	0.6	0	0.96	0	0	0	0.1	0.29	0	0	0	0.21	0	0	0	0.07	0.31	0	0.13	0.48	0.11	0.21	0.46	0.23	0.18	5.22	3.19	3.66	0
XLOC_001562	TCONS_00001587	NonCoding	0.12	0	0	0.05	0	0	0	0	0.12	0	2.16	0.2	0	0	1.24	0.45	0.32	0	0.6	0	0	0.23	0	0	0.3	0	0	0	0	0.21	0.34	0	0	0.12	1.98	2.81	1.29	0.48	0.67	0.31	0.06	0.06	0	0.06	0	0.11	0.65
XLOC_001563	TCONS_00001588	Coding	0.45	1.04	1.86	0.18	0	0	0	0.73	0.83	0.84	1.86	0	0	0.05	0.08	0.82	1.67	0.35	0.87	0	0.88	0	0	0	0.68	0	0.22	0.4	0	0	0	0	0	0	0	0	0	1.55	1.09	3.02	0.13	0.11	0	0	0	0	0
XLOC_001564	TCONS_00001589	NonCoding	0	0.05	0	0.1	0.62	0.98	0	0	0.17	0	0.33	0.05	0.05	0	0	0.31	0	0.06	0	0	0	0	0.78	0	0	0	0	0	0	0	0.35	0	0	1.39	3.3	0.16	0.17	0	0	0	0.07	0.12	0.9	0	0	0	0
XLOC_001565	TCONS_00001590	Coding	3.64	5.53	6.2	1.38	2.39	0	4.8	6.51	7.22	4.99	0.2	6.08	3.8	1.97	4.39	9.22	3.49	3.19	1.52	0	3.04	4.74	0.97	0	4.55	5.2	3.21	1.6	0.25	1.21	0	0.9	1.18	1.41	0.78	2.9	1.53	26.94	7.72	6.51	4.56	1.6	2.49	6.73	8.67	6.35	2.32
XLOC_001566	TCONS_00001591	NonCoding	0	0	0	0	0	0	0	0	0	0	0	0.06	0.22	0	0	0	0	0	0	0	0	0	0	0	0	0	0	0	0	0	0	0.18	0.41	0	1.79	0.26	1.08	0.12	0	0.12	0	0	0	0	0.48	0.06	0
XLOC_001567	TCONS_00001592	NonCoding	2.69	1.74	2.55	0.36	3.07	2.48	39.86	0.7	4.59	2.68	1.23	4.29	6.67	9.43	18.21	68.44	6.58	8.75	8.32	1.97	1.8	2.43	2.82	5.87	1.32	0.43	0.17	0	0	0.31	0	0	0.26	0.23	0.71	1.12	1.16	2.31	2.08	3.05	2.8	2.76	5.57	2.1	7.44	6.21	10.99
XLOC_001568	TCONS_00001593	Coding	1.87	1.18	0.47	0.56	0	1.56	0	0	0.65	0.77	0	0.66	1.17	0.49	0.57	2.75	5.4	0.24	10.82	18.11	7.25	1.22	0	0.52	4.57	1.52	1.05	0.28	1.36	0	0	0	1.81	1.65	2.24	0.71	0.73	0.22	0.9	0.7	0	0.77	1.16	1.16	0	1.43	2.27
XLOC_001569	TCONS_00001594	NonCoding	0.25	0.21	1.14	0.22	3.71	0	5.63	0	0	0	0	1.03	0	0.13	0	0.74	0	0	0	0	0	4.03	0	0	0	0	0	0	11.57	1.14	0	0	0	0	0	0.46	0	0	0	0	4.11	0.75	1.36	0	0	0	0
XLOC_001570	TCONS_00001595	NonCoding	1.98	1.51	1.07	0.36	0.44	0	1.76	0.7	3.37	3.36	1.23	0.61	1.05	0.48	0.6	8.05	3.15	1.32	3.81	1.64	0	0.69	0	0	2.56	2.17	2.58	0.97	2.07	1.25	1.53	4.68	7.2	2.01	0.47	0.35	0.64	6.03	1.21	3.05	1.3	1.25	1.33	0.86	0.3	2.73	0.65
XLOC_001571	TCONS_00001596	NonCoding	0	0	0	0	0	0	0	0	0	0	0	0	0	0	0	0	0	0	0	0	0	0	0	1469.77	0	0	0	0	0	0	0	0	0	0	0	0	0	0	0	0	0	0	0	0	0	0	0
XLOC_001572	TCONS_00001597	NonCoding	0.13	0.17	0.11	0.11	0	0	0	0	0.2	0.79	0.27	0.14	0	0	0	0.14	0.16	0.27	0	0	0.33	0	0.33	0	0.06	0.75	0.87	0	0	0	0	0	0	0.5	2.38	1.49	1.45	0.24	1.03	0.91	0.53	0.13	0.44	0.22	0	0.08	0
XLOC_001573	TCONS_00001598	Coding	0.57	1.24	0	0.05	0.29	0	0	0.3	1.37	4.54	1.56	0.44	0	0	0	0.74	1.16	0.48	1.76	0.65	0.94	1.37	2.32	0.58	4.34	4.84	0.77	1.91	2.38	0.82	1.68	0.38	1.86	0.58	0.75	0.15	1.02	0.16	0.22	1.53	0	0	0	0	0	0.47	0
XLOC_001574	TCONS_00001599	NonCoding	0	0	0	0	0	0	0	0	0.08	0	0	0.14	0.46	0	0.05	0	0.06	0.08	0.2	0	0	0	0	0	0	0.77	1.67	0	0	0	0	0	0	0.15	0.42	0.36	0.97	0.07	0.15	0.28	0.27	0	0	0.17	0	0	0
XLOC_001575	TCONS_00001600	NonCoding	0.06	0.27	0.39	0.31	0.65	0	0	0	0	0	0	0.33	0.05	0	0	0	0.75	0.07	0.25	0	0	0	0	0	0.11	0.32	0	0.24	0	0	0	0	0.38	1.07	1.4	1.6	1.61	0	0.37	0.58	0.22	0.13	0	0.14	0	0	0
XLOC_001576	TCONS_00001601	NonCoding	0.34	0	1	0	0	0	0	0	0	0	0	0.85	0	0	0	0	0	0	0	0	0	0	0	0	0	0	0	0	0	0	0	0	0	0	0	0	0	0	0	0	1.82	10.44	483.87	0	0	0	0
XLOC_001577	TCONS_00001602	NonCoding	0.12	0.05	0.35	0.09	0	0	0	0	0.54	0	0.63	0.99	2.36	0	0	0	1.08	0.06	0	0	0	0	0	0	0.05	0	0.11	0	0	0.21	0	0	0	0.19	0.25	0.42	0.75	0	0	0.31	1.81	0.11	0.35	0	0	0	0
XLOC_001578	TCONS_00001603	Coding	4.58	2.52	1.19	0.49	0	0	0	0.57	2.48	1.54	1.93	2.48	1.32	0.25	0.59	7.91	14.9	1.29	19.39	1.93	1.77	3.07	0	1.15	4.71	2.98	0.84	0.32	0.51	1.23	0.5	1.73	1.26	4.4	4.31	2.82	2.21	2.35	2.04	1.89	1.87	0.96	0.52	0.56	0	0.81	0
XLOC_001579	TCONS_00001604	Coding	4.32	7.36	3.83	1.64	0.58	0	0	0.52	6.12	4.96	3.9	16.18	14.49	4.44	6.96	11.6	10.05	7.41	13.29	1.29	2.83	5.48	0	0.19	7.63	10.24	5.81	5.3	8.5	11.08	9.04	6.92	8.95	23.39	16.1	26.03	23.76	8.37	10.23	5.81	4.77	6.63	3.48	1.21	0	5.1	1.7
XLOC_001580	TCONS_00001605	Coding	1.1	0.57	1.9	0	0	0	0	0.22	1.32	0	0	0	0	0	0	0.39	1.04	0.23	1.18	0	0	0	0	0	0.49	0	0.91	0	0	0	0	0	0	0	0	0.14	0	1.57	0.97	5.37	0	0.11	0	0	0	0	0
XLOC_001581	TCONS_00001606	NonCoding	7.05	6.79	4.09	3.33	2.02	6.99	3.24	2.14	4.47	3.83	1.09	10.26	11.64	3.18	7.68	6.84	12.18	1.26	11.49	10.97	4.72	4.02	0.93	2.91	11.97	5.04	5.37	4.25	5.77	4.51	3.01	2.4	7.94	10.25	9.45	13.31	9.06	8.11	7.7	14.79	4.84	6.97	1.22	3.89	1.57	6.3	3.39
XLOC_001582	TCONS_00001607	NonCoding	0	0.22	0	0	0	0	0	0	0	0	0	0.39	0.05	0.09	0	0	0.05	0	0.08	0	0	0	0	0	0.11	0	0	0	0	0	0	0	0.77	0.59	1.43	0	0.66	0.24	0.13	0.12	0	0	0	0.14	0	0.06	0
XLOC_001583	TCONS_00001608	NonCoding	0.07	0.06	0	0.23	0	0	0	0	0.08	0	0.2	0.19	0.06	0	0	0	0.09	0.01	0.19	0	0	0	0	0	0.06	0	0	0	0	0	0	0	0	0.05	1.19	0.54	0.33	0.07	1.34	0	0.08	0.16	0	0	0	0.4	0
XLOC_001584	TCONS_00001609	NonCoding	11.87	9.12	5.92	1.25	6.73	1.45	6.49	2.62	3.84	5.27	1.51	2.83	1.38	1.46	1.17	3.43	5.74	3.66	4.26	7.7	6.98	4.26	1.44	3.3	4.84	3.98	0.88	3.3	4.24	3.51	3.13	4.19	5.79	5.01	3.86	3.79	3.63	0.76	2.83	2.3	1.64	1.92	2.44	0.69	5.78	1.44	2.97
XLOC_001585	TCONS_00001610	Coding	0	0	0	0	0	0	0	0	0	0	0	0	0	0	0	0	0	0	0	0	0	2.16	2.2	4.44	6.34	1.54	12.73	1.72	11.97	13.34	5.44	0.52	0.23	0.2	0.07	0	0	0.15	0	0.56	0	0	0	0	0	0	0
XLOC_001586	TCONS_00001611	NonCoding	0	0	0	0.24	0	1.94	1.93	0.17	0.13	0	0	0.11	0	0	0	0	0.13	0	0	0	10.64	0	0	0	0.55	0	0	0	0	0	0	0	0	0	0.15	0	0	0	0	0	0.14	0	0	0	0	0	0
XLOC_001587	TCONS_00001612	NonCoding	0	0	0	0	0	0	0	0	0	0	0	0	0	0.05	0	0	0.09	0	0	0	0	0	0	0	0	0	0	0	0	0	0	0	0	0.99	0.32	0.3	0.08	0	0.22	0.2	0	0	0	0	0	0	0
XLOC_001588	TCONS_00001613	NonCoding	0.45	0.8	0.67	0.2	0	0	0	0	0	0.48	0.35	0.22	0.48	0.09	0.17	1.48	2.04	0.07	3.13	0	0.28	1.03	0	0	0.11	0.97	0	0.71	0	0.7	0.75	1.62	2.12	0.45	0.11	0.63	0	0.41	0	0	0.07	0.44	0.39	0.27	1.52	0	0.71
XLOC_001589	TCONS_00001614	NonCoding	0	0.12	0	0.18	0	0	0	1.16	0	0	0	1.27	0	0	0	0	14.38	0	0.19	0	1.81	0	0	0	4.43	1.09	0	0	0.87	0	0	0	0	0	0.32	1.51	0.11	0	0.14	0	1.24	0	0	0	0	0	0
XLOC_001590	TCONS_00001615	NonCoding	0.35	0.19	0	0.09	0.48	0	0	0	0.06	0.29	0.32	1.14	0.77	0	0	0.47	0.59	0.61	0.07	0	0	0	0	0	0.35	0	0.22	0.25	0.35	0	0	0	0.25	1.52	1.31	1.55	0.83	0.75	1.45	0.62	0.78	0.1	0	0	0	0.59	0
XLOC_001591	TCONS_00001616	NonCoding	12.2	7.06	4.98	4.28	1.52	7.37	3.66	2.14	8.25	7.29	1.13	26.58	22.93	6.19	10.46	17.81	12.14	2.99	3.71	38.56	33.58	12.03	6.11	0	28.02	22.49	6.16	10.07	14.35	6.49	10.59	26.34	24.94	41.96	30.68	21.42	25.74	9.91	13.25	17.96	9.48	14.56	8.26	4.8	7.21	7.23	2.24
XLOC_001592	TCONS_00001617	Coding	2.94	4.67	1.82	1.27	0	0.93	0	4.31	9.86	6.08	4.02	1.06	0.38	0.35	0.3	3.5	4.24	4.61	2.71	0	1.18	0.61	0	0.38	3.19	0.46	8.54	0.85	0.68	0.61	3.34	0.38	1.52	3.6	2.47	1.56	1.98	7.44	3.55	5.87	5.31	4.7	0.87	0.79	0	2.44	0
XLOC_001593	TCONS_00001618	NonCoding	1.84	1.54	0.76	0.15	0	0.26	0	0.41	1.45	0	1.39	0	0	0	0.17	0.65	0.25	0.4	0.57	1.43	1.82	0.5	0	0	0.49	0	0	0	0	0	0	0	0	0	0	0	0	0.18	1.1	0.68	0.07	0.25	0.19	0	0	0	0
XLOC_001594	TCONS_00001619	Coding	0.13	0.28	0.3	0	0	0	0	0	0	0	3.88	0.29	0.45	0	0	0	0.05	0.07	0.35	0	0	0	0	0	1.11	0.33	0.26	0.25	0.4	0.24	0	0	0	0.35	0.06	0.26	0.05	0.12	0	0.24	0.15	0	0	0	0	0.19	0
XLOC_001595	TCONS_00001620	NonCoding	0	0	0	0	0	0	0	0	0	0	0	0	0	0	0	0	0	0	0	0	0	0	0	0	0	0	0	0	0	0	0	0	0	0	0.12	0	0	0	0	0	0	0	0	0	0	0	0
XLOC_001596	TCONS_00001621	Coding	0	0	0	0	0	0	0	0	0	0	0	0.23	0.45	0.03	0.31	0.34	0.68	0	0.61	0	0.83	0	0	0	0	0	0	0	0	0	0	0	0.99	1.55	0.47	0	0.1	0	0	0.24	0.08	0	0	0	0	0.19	0
XLOC_001597	TCONS_00001622	NonCoding	1.17	0.77	3.11	2.02	0	2.09	2.3	3.12	0.76	1.22	8.07	2.42	1.77	1.6	0.55	5.68	1.68	1.41	1.52	0	0	6.74	7.19	7.68	2.97	8.24	2.44	11.09	10.67	9.29	16.5	57.96	12.64	2.42	6.96	3.41	6.06	2.48	1.76	1.53	2.2	2.02	9.1	0.83	3.25	1.33	3.55
XLOC_001598	TCONS_00001623	NonCoding	0.16	0.07	0	0	0	0	0	0	0	0	0	0.14	0	0.08	0	0	0	0.08	0.21	0	0	0	0	0	0.14	0	0	0	0	0	0	0	0	1.19	2.18	0.16	1.56	0	0.93	0.72	0	0.24	0	0.17	0	0.22	0
XLOC_001599	TCONS_00001624	NonCoding	0	0.77	0	0	0	0	0	0	0	0	0	0	0	0	0	0	0	0	0	0	0	30.25	3.84	14.38	35.04	18.85	23.67	35.15	16.91	17	44.37	54.12	1.4	0	0	0	0	0	0	0	0	0	1.44	0	0	0	0
XLOC_001600	TCONS_00001625	NonCoding	0	0.1	0	0	0	0	0	0	0.13	0	1	0.16	0.1	0	0	0	0	0	0	0	0	0	0	0	0	0	0	0	0	0	0	0	0	0	0.16	0	0	0.17	0.12	0	0.2	0.36	0	0	0	0.11	0
XLOC_001601	TCONS_00001626	NonCoding	2.01	1.34	0.62	0.89	0	1.12	0	0.18	1.3	0	0.57	1.12	1.91	0	0.05	0.53	0.54	1.82	0.8	0	0	0.82	1.67	0	1.44	0.34	1.07	0	0.41	0.25	0	0	0.41	1.56	2	1.86	2.44	0.83	2.28	2.11	1.16	1.17	0.21	0.59	0	1.28	0
XLOC_001602	TCONS_00001627	NonCoding	0	0	0	0	0	0	0	0	0	0	0.4	0	0.18	0.07	0	0	0	0	0	0	0	0	0	0	0	0	0	0	0	0	0	0	0	0	0.71	0.67	1.95	0.07	0.28	0	0.25	0.15	0	0	0	0.14	0
XLOC_001603	TCONS_00001628	NonCoding	0.84	0.85	0.25	1.33	0	0	0	0.43	0.87	0.42	5.49	8.13	3.91	0.4	2.34	0.39	2.99	2.27	1.29	0	0	0.6	0	0	1.87	0	0.32	0	0	0	0	0	0	1.93	0.88	0.33	2.16	3.81	1.6	0.89	1.11	1.65	0	0.18	0	1.23	0
XLOC_001604	TCONS_00001629	NonCoding	0.13	0.27	0.1	0	0	0	0	0	0.07	0	0.88	1.65	0.59	0.12	0.04	0.66	0.1	0.07	0.08	0	0	1.8	1.3	0	0.56	0.32	1.37	1.19	0.38	1.38	3.39	0	0	0.25	1.35	0.38	0.32	0	0.5	0	0.36	0.19	0	0	0	0	0
XLOC_001605	TCONS_00001630	Coding	0.07	0	0	0	0	0	0	0	0.07	0	2.24	0.29	0	0	0	0	0.48	0	0.53	0	0	1.35	0	0	0.18	0	0	0	0	0.24	0	0	0	0.04	1.19	0.27	0.1	0	0.13	0.12	0	0	0	0	0	0.25	0
XLOC_001606	TCONS_00001631	NonCoding	0	0.06	0	0	0	0	0	0	0.07	0	0	0	0	0	0.09	0	0.06	0	0	0	0	0	0	0	0	0	0	0	0	0	0	0	0	0	0.55	0.83	0.1	0	0	0	0	0	0	0	0	0.13	0
XLOC_001607	TCONS_00001632	NonCoding	27.4	18.16	15.61	9.38	0	0	0	7.92	20.78	19.01	1.29	22.63	22.58	8.87	14.72	5.07	31.61	6.79	36.74	9.9	8.14	0	0	0	5.17	0	0.87	0	1.96	0	0	0	0	15.24	13.75	7.72	10.25	4.57	3.54	2.44	17.94	11.03	1	2.48	0	7.36	0
XLOC_001608	TCONS_00001633	NonCoding	4.44	4.2	3	1.85	0	0	0.76	0.32	2.74	1.4	3.95	7.96	11.9	3.65	29.71	6.58	6.99	8.02	3.23	0	5.41	3.24	4.05	1.05	13.42	2.8	14.21	5.33	3.34	2.69	5.12	3.36	1.66	6.22	3.82	11.66	8.48	8.5	8.7	8.29	3.63	6.72	1.14	0.8	0.21	3.35	1.16
XLOC_001609	TCONS_00001634	NonCoding	0	0	0	0	0	0	0	0	0	0	0	0	0	0.03	0	0	0	0.12	0	0	0	0	0	0	0	0	0	0	0	0	0	0	0	0.81	0	0	0.06	0.23	0	0.3	0	0	0	0	0	0.11	0
XLOC_001610	TCONS_00001635	Coding	9.28	5.4	6.06	2.14	2.05	1.27	5.1	6.32	18.39	29.5	5.27	1.86	1.52	2.57	1.04	88.77	21.92	2.31	8.01	6.5	1.47	15.8	1.39	11.91	21.36	3.9	29.95	13.98	6.15	19.67	9.98	7.74	0	0.07	1.34	7.56	1.05	40.94	2.33	5.08	1.97	3.84	1.67	10.55	2.47	1.71	0
XLOC_001611	TCONS_00001636	NonCoding	0	0	0	0	0	0	0	0	0	0	0	0	0	0	0	0.91	0	0	0	0	0	0	0	0	0	0	0	0	0	0	0	0	0	0	0	0	0	0	0	0	0	0	0	0	0	0	0
XLOC_001612	TCONS_00001637	NonCoding	0	0	0	0	0	0	0	0	0	0	0	0	0	0	0	0	0	0	0.2	0	0	0	0	0	0	0	0	0	0	0	0	0	0	0	0	0	0	0	0.29	0.27	0	0	0	0	0	0.56	0
XLOC_001613	TCONS_00001638	NonCoding	0.8	1.39	0.3	0.74	0	0	1.07	0.43	1.39	0.5	0.18	0.68	0.5	0.54	0.84	4.41	1.66	4.74	1.71	0	0	0	0	0	0.92	0.98	0.89	0	0.39	0	0.77	1.33	3.51	2.89	0.52	0.74	1.33	2.39	1.67	2.49	0.96	0.79	0.4	0.35	0	3	1.22
XLOC_001614	TCONS_00001639	NonCoding	1.98	1.11	0	0.52	0	2.08	0	0	4.79	1.64	0	1.68	1.64	1.1	0.87	10.48	2.28	0.34	9.21	2.88	0	0	0	0	0.56	0	0	0.95	0	0	0	0	0	1.26	0.86	1.07	0.24	0.29	1.24	0	1.79	0.64	0.78	0	0	0	0
XLOC_001615	TCONS_00001640	NonCoding	1.55	1.09	3.51	0.84	1.37	0	0	0.52	0	0	1.84	0	0	0	0.24	8.16	9.89	1.04	4.23	0	1.12	0	0	0	0.07	0.15	4.73	0.56	0	0	1.6	3.66	2.42	0.09	0	0.41	0	6.11	3.26	2.73	1.35	0.83	0.09	1.92	0	0	2.84
XLOC_001616	TCONS_00001641	NonCoding	6.54	0	0	0	5.06	45.86	36.59	2.38	0	0	0	1.28	0	0	0.09	15.73	6.9	6.43	2.11	3.92	22.37	9.03	0	0	0	0	5.09	0	2.09	5.06	1.99	0.05	15.49	0	0	0	17.24	4.5	0.05	6.55	0	0	3.39	7.6	25.57	2.92	50.57
XLOC_001617	TCONS_00001642	NonCoding	0	0	0	0	0	0	1.65	0	0	0.04	0.67	0.15	0.07	0	0.06	0	0.23	0	0.07	0	0.7	0	0	0.78	0.3	0	0	0	0	0	0	0	0	0.35	1.45	0.54	0.46	0.17	0.69	0	0.25	0	0.19	0	0	0.43	0
XLOC_001618	TCONS_00001643	NonCoding	0.06	0.05	0.1	0	0	0	0	0.08	0.2	0	0.18	0.06	0.11	0	0	0	0.15	0.14	0.17	0	0	0	0	1.3	0	0.32	0	0	0	0	0	0	0	0	1.07	0.59	0.37	0	0	0	0.22	0.13	0	0	0	0.18	0
XLOC_001619	TCONS_00001644	NonCoding	1.12	1.61	3.2	1.26	0.14	1.38	4.58	1.46	2.64	1.12	1.39	2.35	3.99	2.55	4.02	6.53	1.89	0.53	1.09	1.28	0.47	2.03	2.98	3.05	3.84	1.69	3.36	2.94	1.01	3.85	2.65	0.76	3.51	2.63	3.29	7.39	2.38	2.5	2.28	1.81	2.01	2.18	1.72	9.77	0	17.85	6.29
XLOC_001620	TCONS_00001645	NonCoding	0	0.68	0	0.14	0	0	0	0	0.3	0	0.16	1.68	3.28	0	0	0	0.09	0	0.07	0	0	0.23	0	0	0	0	0	0	0	0	0	0	0	0.07	0.15	0.45	0.29	0.05	1.45	0.41	0	0.58	0	0	0	0	0
XLOC_001621	TCONS_00001646	NonCoding	0	0	0	0	0	0	0	0	0	0	0	0.87	1.01	0	0.12	0	0	0.19	0	0	0	0	0	0	0	0	0	0	0	0	0	0	0.27	0.04	0	0	0.09	0	0.23	0.11	0	0.06	0	0	0	0.11	0
XLOC_001622	TCONS_00001647	NonCoding	0.18	0	0	0	0	0	0	0	0	0	0	0.26	0.05	0	0	0	0	0	0	0	0	0	0	0	0	0	0	0	0	0	0	0	0	0	4.67	0	0.09	0	0.24	0	0.41	0	0	0	0	0	0
XLOC_001623	TCONS_00001648	Coding	1.59	1.08	0.82	0.24	0.46	4.98	2.72	0.4	1.72	1.07	2.01	0.31	0.1	0.47	0.61	4.55	2.48	0.26	1.02	4.83	6.56	7.07	1.49	1.65	0.48	1.22	0	1.13	1.82	1.1	0.36	0.82	1.63	2.7	2.88	1.04	0.79	0.23	0.59	0.22	0.2	0.24	0.74	0.26	0.42	0.28	1.36
XLOC_001624	TCONS_00001649	NonCoding	0.25	0.41	0	0	8.38	6.08	12.08	0	0	0	0.33	0.07	0.42	0.15	0.36	21.2	0.29	0.38	0.29	35.03	14.67	17.46	4.18	7.74	0.21	25.69	0.22	28.11	28.7	19.52	26.24	25.43	45.09	1.14	0.65	0.4	2.47	0	0	0	0.14	0	14.39	0.13	5.09	0.31	14.05
XLOC_001625	TCONS_00001650	NonCoding	0	0	0	0	0	0	0	0	0	0	0.6	0	0	0	0	0	0	30.18	0	0	0	0	0	0	0	0	0	0	0	0	0	0	0	0	0	0	0	0	28.28	0	0	0	0	0	0	0	0
XLOC_001626	TCONS_00001651	NonCoding	0	0.4	0	0	0	0	0	0.12	0.4	0	0.26	0	0	0	0	0	0.07	0	0.12	0	0	0	0	0	0.08	0	0	0	0	0	0	0	0	0.24	2.5	0.37	0.27	0	0.37	0.17	0	0	0	0	0	0	0
XLOC_001627	TCONS_00001652	NonCoding	0	0	0	0	0	0	0	0	0	0	11.29	0	0	0	0	0	0	0	0	0	0	0	0	0	0	0	0	0	0	0	0	0	0	0	0	0	0	0	0	0	0	0	0	0	0	0	0
XLOC_001628	TCONS_00001653	NonCoding	0	0	0	0	0	0	0	0	0	0	0.78	0.12	2.09	0	0	0	0.06	0	0	0	0	36.85	27.28	68	0.06	0	0.27	0.26	0	0	0	0	0.21	0	0	0	0	0.07	0	0	23.91	43.89	138.04	0	0	0	0
XLOC_001629	TCONS_00001654	NonCoding	0.39	1.37	0.81	0.25	0	0	0	0.3	0.57	0.77	4.25	0	0	0	0	0.2	1.63	0.24	2.69	0	0	0.3	0	0	0.94	0.38	0.15	0	0	0	0	0	0.22	0.05	0.07	0.61	0.28	0.86	0.3	0	0.17	0.08	0	0	0	0.07	0
XLOC_001630	TCONS_00001655	NonCoding	14.78	39.94	10.52	7.39	8.83	19.58	24.5	4.67	21.61	12.33	1.08	46.09	9.99	38.67	40.23	18.44	12.25	3.13	8.92	0.21	6.06	4.29	5.5	4	9.93	13.21	9.86	5.03	0.34	3.45	4.96	1.52	10.86	26.21	12.13	11.48	10	8.84	26.95	12.9	10.87	9.18	3.1	1.68	2.32	19.05	7.97
XLOC_001631	TCONS_00001656	NonCoding	3.91	4.76	1.91	0.91	0.41	3	0	0.49	1.16	0.55	0.21	3.23	1.91	0.39	1.29	6.14	3.99	1.31	1.56	0.54	4.61	2.95	1.29	0	3.35	2.21	1.88	1.81	1.68	0.79	1.66	1.93	0.63	1.92	6.54	3.24	0.85	1.91	2.98	8.34	2.91	0.68	1.99	0.4	0.97	2.95	1.58
XLOC_001632	TCONS_00001657	NonCoding	0.06	0	0	0	0	0	0	0	0	0	0	0	0	0.03	0.12	0	0	0.12	0	0	0	2.9	0	1.45	18.03	3.95	28.23	3.17	6.54	7.19	4.97	0	0	0.09	1.34	0.23	0.32	0.11	0.12	1.15	0	0.06	0	0	0	0	0
XLOC_001633	TCONS_00001658	NonCoding	0	1.03	0.46	0.01	0	39.25	0	0	1.44	0	1.82	0.84	2.05	0	4.38	0	1.2	1.24	0	0	3.84	79.85	0	21.52	7.81	9.24	1.7	0	0	19.9	0	5.2	68.64	4.49	28.94	193.14	750.33	1.78	2.16	3.53	0.89	0.39	62.85	0	6.58	1.63	0.43
XLOC_001634	TCONS_00001659	NonCoding	0	0	0	0	0	0	0	0	0.68	0.29	1.62	0	0	0	0	0.15	0.28	0	0	0	0	0	0	0	0	0	0	0	0	0	0	0	0	0.57	2.74	5.38	1.36	0	1.83	1.17	0	0	0	0.32	0	0	0
XLOC_001635	TCONS_00001660	NonCoding	0	0	0	0	0	0	0	0	0	0	0	0.11	0	0	0	0	0.05	0	0	0	0	0	0	0	0	0	0	0	0	0	0	0	0	0	0	0.64	0.28	0	0	0	0	0	0	0	0	0	0
XLOC_001636	TCONS_00001661	NonCoding	0.5	1.04	0	0.18	0	0	0	0	0.18	0.14	0.77	0.67	0.66	0	0.04	1.74	1.1	0.94	1.01	0	0	0.45	0	0.95	1.17	0.56	0.87	0.63	0	0.41	0.66	0.76	0	0.65	0.93	1.14	0.97	0.42	1.41	2.21	1.32	0.28	0.34	0.36	0.39	0.05	0
XLOC_001637	TCONS_00001662	NonCoding	0.44	0.37	0.27	0.21	0	0	0	0	0	0	0.97	0.08	0	0	0	0	0	0	0	0.37	0	0	0	0	0	0	0	0	0	0	0	0.58	0	0	0	0	0	0.08	0	0	0.79	0.18	0	0	0	0	0
XLOC_001638	TCONS_00001663	Coding	0.31	0	0	0	0	0	0	58.12	0	0	0.28	0	0	0	0	3.83	4.23	0	0	0	0	0	0	0	1.32	0	0.59	0	0	0.7	0	50.81	4.05	17.59	0	2.38	0	4.74	0	0	0	0	0	0	0	0	0
XLOC_001639	TCONS_00001664	NonCoding	0	0	0	0	0	0	0	0	0	0	2.86	0	0	0	0	0	0	0	0	0	0	0	0	0	0	0	0	0	0	0	0	0	0	0	0	0	0	0.36	0	0	0.15	0	0	0	0	0	0
XLOC_001640	TCONS_00001665	NonCoding	5.64	4.42	4.72	2.85	2.07	1.68	8.33	1.6	0.06	4.42	1.13	33.21	44.89	30.51	0.24	89.16	9.25	2.71	7.29	2.7	3.25	7.51	12.63	4.96	0.92	4.05	1.92	0.66	0.47	0.99	1.34	0	0.28	0.08	8.47	2.98	5.07	3.33	3.37	0.74	14.24	23.72	10.94	15.55	3.21	4.08	2.68
XLOC_001641	TCONS_00001666	NonCoding	0	0	0.18	0	0	0	0	0	0.25	0	0	0	0	0	0	0.62	0.09	0.19	0	0	0	0	0	0	0.36	0	0.58	0.22	0	0	0	0	0.71	0.42	2.26	0.32	0.09	0.39	0.58	0.43	0.27	0	0	0.13	0	0	0
XLOC_001642	TCONS_00001667	NonCoding	0.08	0.14	0.12	1.04	0	0	0	0.42	0.25	0.2	0	0	0	0	0.05	0	0	0	0	0	0	1.27	0	0	0	0	0	0	0	0	0	0	0	0	0	0	0	0	0	0.29	4.07	0.4	0	0	0	0	0
XLOC_001643	TCONS_00001668	NonCoding	2.2	2.71	1.03	0.49	0	0	0	0	0.72	0.34	0.94	0.35	0.17	0	0	0	4.83	1.66	6.91	0	0	0.27	0	0	0.3	0	0.13	0	0	0	0	0	0	0.7	1.08	0.36	0.3	1.52	1.06	0.74	0.77	0.41	0	0.37	0	0.25	0
XLOC_001644	TCONS_00001669	NonCoding	0.72	0.61	0.79	0.15	0	2.32	0	0.85	0.75	0.44	4.82	2.15	1.69	0.74	0.95	1.57	0.69	0.37	0.87	0	0	2.42	5.23	0	1.57	2.78	0.9	2.72	1.92	0.73	1.65	1.86	12.21	2.5	2.95	1.76	1.41	0.53	1.43	1.54	1.81	0.99	4.86	0.66	0	2.95	0
XLOC_001645	TCONS_00001670	NonCoding	0	0	0.43	6.86	0	0	0	0	0	0	0	0	0	0	0	0	0	0	0	0.87	53.46	0	0	0	0	0	0	0	0	0	0	0	0	0	0	0	0	0	0	0	0	0	0	0	0	0	0
XLOC_001646	TCONS_00001671	NonCoding	0.14	0.18	0	0.05	0	0	0	0	0	0	1.94	0.1	0.39	0	0	0.21	0.1	0.36	0	0.33	0	0.15	0	0.5	0.08	0	0.03	0	0	0	0	0.3	0	0.99	2.19	2.37	0.4	0.26	0.67	0.16	0	0.21	0	0.26	0	0	0
XLOC_001647	TCONS_00001672	NonCoding	0	0.62	0	0.13	0	0	0	0	0.24	0	1.75	0.71	0.24	0	0	0.04	0.3	27.35	0.08	0	0	0	0	0	0.34	0	0.29	0	0.03	1.04	0.73	0.36	0.31	0.41	2.53	1.06	1.23	0.27	3.24	1.97	0.15	0.37	0	0.07	0	0.13	0
XLOC_001648	TCONS_00001673	NonCoding	0	0	0	0	0	0	0	0	0	0	1.11	0	0	0	0	0	0.04	0	0	0	0	0	0	0	0	0	0	0	0	0	0	0	0.2	0.09	0	0	1.16	0.05	0.25	0	0	0	0	0	0	0	0
XLOC_001649	TCONS_00001674	NonCoding	0.11	0.1	0	0	0	0	0	0	0.12	0	0	0.1	0.47	0	0	0	0.09	0.06	0.22	0.64	0	0	0	0	0.25	0	0	0	0	0	0	0	0.17	0.69	10.04	0.3	0.41	0.05	0.22	0	0	0.28	0	0	0	0.73	0
XLOC_001650	TCONS_00001675	NonCoding	2.78	2.59	1.04	0.16	0	0	0	0.52	0.62	0.25	1.91	18.15	22.63	4.64	1.26	2.94	8.44	6.45	12.92	0	1.57	4.19	0.39	0	2.83	1.42	1.33	1.06	0	0	0	0	0	0.06	0.43	0.32	1.78	0.73	2.1	0.89	2.99	3.55	1.74	0.32	0	0.18	0
XLOC_001651	TCONS_00001676	Coding	0.66	3.11	1.8	0.9	0	0	0	2.62	4	2.15	1.09	0	0	0	0	2.71	10.51	3.24	14.11	0	0	0	0	0	4.7	0.77	3.58	0	0.92	0	0	0	0	0	0	0.11	0	5.65	2.17	2.14	0	0	0	0	2.11	0.19	0
XLOC_001652	TCONS_00001677	NonCoding	0.3	0	0	0	0	0	0	0	0.31	0	3.68	0.7	0.5	0	0	0.19	0.58	0.16	0.29	0	0	0.29	0	0	0.13	0	0	0	0	0	0	0	0	0.1	0.13	1.27	0.59	0.07	0.29	0.13	0.42	0.22	0	0.08	0	0.14	0
XLOC_001653	TCONS_00001678	NonCoding	0.12	3.6	0.18	0.33	6.53	8.48	0	0.64	0.72	1.77	2.34	0.5	0.59	0.06	0.59	4.96	1.97	0.19	0.62	1.78	5.66	2.26	0.72	0	0.86	0.91	0.4	0	0	0.08	0	0	0	0.08	0.51	2.45	0.08	0.35	0.87	1.01	0.81	0.89	1.31	0.5	0	0	0
XLOC_001654	TCONS_00001679	NonCoding	0.2	0.17	0	0	0	0	0	0	0.14	0	0	0	0	0	0	0	0.05	0	0.25	0	0	0	0	0	0	0	0	0	0	0	0	0	0	0.04	0.06	0.56	0.28	0	0.51	0.12	0	0	0	0	0	0	0
XLOC_001655	TCONS_00001680	NonCoding	2.5	9.48	1.3	1.01	0.53	0	0	1.41	1.38	1.55	9.58	6.31	1.28	1.78	3.73	2.92	2.7	6.9	1.74	1.63	2.19	3.9	4.93	9.23	3.17	2.46	3.63	2.77	2.97	5.61	4.01	4.04	4.31	4.29	4.35	6.38	2.57	2.86	8.26	23.38	3.26	1.79	2.13	1.04	0	13.32	19.08
XLOC_001656	TCONS_00001681	Coding	19.4	13.64	8.99	2.17	13.07	9.9	0.53	1.97	4.62	2.3	0.36	4.96	17.02	2.83	2.82	1.35	7.88	2.29	7.23	5.19	15.99	8.65	6.12	5.98	28.54	7.18	9.4	9.99	14.45	17.21	7.3	5.74	5.82	8.3	3.57	4.62	4.07	5.18	3.44	4.02	2.73	6.43	8.4	7.39	13.68	6.4	9.99
XLOC_001657	TCONS_00001682	NonCoding	0.67	0.7	0.33	0	0	0	0	0.14	0.17	0	0	1.05	0.79	0	0.04	1.01	3.09	0.7	2.3	3.16	0.69	0.45	2.73	0	1.11	3.07	0.11	1.46	0	0	0	0	0	0	0	0.29	0	0	5.17	3.1	0.19	0.89	1.02	0	0	0.05	0
XLOC_001658	TCONS_00001683	NonCoding	0	0	0	0	0	0	0	0	0	0	0.15	0	0	0	0	0.58	0	0	0	0	0	0	0	0	0	0	0	0	0.33	0	0	0	0	0	0	0	0	0	0	0	0	0	0	0	0	0	0
XLOC_001659	TCONS_00001684	NonCoding	0	0	0	0	0	0	0	0.2	0	0	0	0.13	0.38	0.73	0.1	1.07	1.89	0.95	0.39	0	0	0	0	0	0	0	0	0	0	0	0	0	0	0	0	0.1	0.66	0	0	0.27	0.17	0.15	0	0	0	0	0
XLOC_001660	TCONS_00001685	Coding	0.12	0.15	0.18	0	0	0	0	0.15	0.25	0	1.31	0	0.15	0	0.16	0	0	0	0.08	0	0	0	0	0	0	0	0	0	0	0	0	0	0.18	0.11	0.89	1.21	0.04	0.17	0.35	0.75	0	0	0	0	0	0.11	0
XLOC_001661	TCONS_00001686	NonCoding	3.36	3.16	3.24	0.64	14.57	11.2	20.64	2.96	3.1	3.41	1.72	3.07	2.85	0.66	1.07	9.56	6.54	0.96	5.59	36.19	31.66	8.68	11.37	12.17	10.01	14.52	2.09	4.25	8.52	4.11	4.02	4.23	3.38	2.27	6.27	5.03	3.03	1.37	2.31	4.49	1.47	2.1	9.41	1.22	8.61	0.58	4.25
XLOC_001662	TCONS_00001687	NonCoding	2.62	2.92	0.93	0.61	0	0.37	2.7	0.18	0.8	1.3	1.54	10.21	9.96	2.11	2.68	1.71	2.53	1.17	1.36	2.37	1.07	1.02	0.25	0	6.37	0.92	2.72	0.69	0.74	0.88	0	0.41	0.58	9.67	7.76	6.85	7.16	1.99	4.63	2.55	3.26	3.7	0.96	0.47	0	3.16	0
XLOC_001663	TCONS_00001688	NonCoding	6.17	10.35	5.78	3.05	0	0	0	3.54	12.08	4.15	3	0	0	0	0.36	0.93	19.37	6.18	14.67	0	0	0	0	0	8.28	1.8	5.03	2.68	0	0	0	0	0	1.42	4.37	1.44	0.8	21.06	8.17	11.28	8.29	4.79	0	3.45	0	4.02	0
XLOC_001664	TCONS_00001689	Coding	4.48	9.04	6.38	2.74	0.14	2.07	0.91	2.26	5.5	6.28	2.92	19.77	19.69	4.57	7.15	10.86	14.84	16.31	22.56	0.64	2.09	10.8	0.23	2.09	10.53	10.65	6.69	9.83	12.41	8.29	13.2	6.82	7.49	21.35	15.22	28.2	20.15	8.14	13.11	7.64	5.51	7.2	4.46	0.72	1.16	4.71	1.05
XLOC_001665	TCONS_00001690	NonCoding	181.11	162.97	137.93	393.51	5.9	0	15.8	41.47	91.29	0	22.32	11.07	18.64	0	0	6.01	28.66	0	4.91	0	67.6	21.79	0	0	51.62	15.52	5.69	5.79	0	5.6	0	5.24	0	2.91	0	5.53	0	7.75	0	0	76.32	75.2	30.88	3.93	0	7.32	2.9
XLOC_001666	TCONS_00001691	NonCoding	6.37	5.9	3.41	1.17	22.94	16.16	29.15	0.63	2.38	6.91	1.78	7.22	6.39	1.18	2.93	87.88	12.27	4.76	12.97	97.79	47.86	48.64	13.09	13.87	3.77	29.94	2.17	23.43	32.32	22.14	27.51	60.19	81.14	11.49	15.09	7.02	18.59	1.93	1.25	3.46	3.43	2.09	46.95	1.55	11.54	6.59	34.33
XLOC_001667	TCONS_00001692	NonCoding	0.73	0.51	0.37	0.25	0	0	0	0	0.45	0	0.67	0.53	0.32	0.09	0.16	0.4	1.49	0.39	2.21	0	0	0	0	0	0.32	0.3	0	0	1.09	0	0	0	0.36	0.4	0.43	0.24	0.79	0.75	0.35	0.99	0.14	0.73	0	0	0	0.45	0.23
XLOC_001668	TCONS_00001693	NonCoding	0	0	0	0	0	0	0	0	0	0	0	0	0	0	0	0	0.11	0	0.89	0	0	0	0	0	0	0	0	0	0	0	0	0	0	0	0	0	0.19	0	0	0	0	0	0	0	0	0	0
XLOC_001669	TCONS_00001694	NonCoding	5.24	4.78	5.01	1.3	1.7	5.72	0	0.36	1.87	0.83	0	18.82	12.76	4.09	5.22	26.38	11.81	0.41	3.67	6.97	11.35	4.93	4.09	4.73	16.56	7.54	2.15	3.12	0.67	0.4	0.33	0	0.5	0.93	8.28	5.37	0.56	2.84	0.11	0.7	8.48	28.77	5.98	2.2	0.38	3.14	1.67
XLOC_001670	TCONS_00001695	NonCoding	0	0.05	0	0	0	0	0	0	0.13	0	2.46	0	0	0	0	0	0	0	0.25	0	0	0	0	0	0	0	0	0	0	0	0	0	0	0.04	2.12	0.17	0	0.06	0	0	0.14	0.06	0	0	0	0	0
XLOC_001671	TCONS_00001696	NonCoding	0.3	0.25	0	0	0	4.58	0	1.34	0.45	0	0.82	0	0	0	0	0	0.46	0	0	0	2.97	0.94	0	0	0.32	1.74	0	0	0	0.86	0	0	1.13	0	0	0	0.22	0.26	0.39	0.52	0.66	0	0	0	0	0	0
XLOC_001672	TCONS_00001697	NonCoding	0.69	0.58	1.04	1.22	0.35	0	0.84	0.63	0.87	0.35	1.52	2.66	1.5	0.97	1.62	7.59	3.36	1.53	3.31	0.78	1.13	1.1	0	0.93	1.92	2.39	0.93	0	0.82	0	0.4	6.47	5.28	5.2	3.27	3.13	1.09	1.92	1.2	1.24	1.16	0.34	0.21	0.74	1.64	0.83	0.51
XLOC_001673	TCONS_00001698	NonCoding	0.06	0	0	0	0	0	0	0	0	0.16	0.7	0.05	0	0	0	0	0.1	0.13	0	0	0	0	0	0	0	0	0	0	0	0	0	0	0	0	1.11	0.66	0.18	0	0.37	0.11	0.14	0	0	0	0	0	0
XLOC_001674	TCONS_00001699	NonCoding	0.9	1.21	0.45	1.73	3.19	3.93	1.46	1.95	4.71	5.54	3.13	1.18	0.25	0.46	0.64	0.31	0.89	0.19	1.24	1.81	1.99	2.4	1.22	0.2	0.62	0.6	0.93	0.22	0.36	0.22	0.35	1.21	1.6	0.58	1.05	0.55	0.09	0.22	0	0.11	0.67	0.3	0.73	0.26	1.03	0.44	0.22
XLOC_001675	TCONS_00001700	NonCoding	0.13	0	0	0.67	0	0	0	0	0	0	0	0.39	1.02	0	0	0	0.05	0	0	0	0	0	0	0	0	0	0.25	0	0	0	0	0	0	0.08	0	0	0	0	0.62	0.23	0	0	0	0	0	0.12	0
XLOC_001676	TCONS_00001701	NonCoding	133.58	80.4	52.31	17.79	0	0	0	303.09	266.46	551.35	50.37	27.29	36.15	43.58	106.27	6.07	146.84	25.27	76.26	0	11.19	7.22	21.91	0	87.94	0	167.24	0	15.44	0	7.12	0	0	34.85	69.43	137.62	0	551.42	17.42	69	31.89	29.37	0	86.55	0	226.13	16.78
XLOC_001677	TCONS_00001702	NonCoding	0	0	0	0	0	0	0	0	0	0	0	0	0	0	0	0	0	0.12	0	0	0	0	0	0	0	0	0	0	0	0	0	0	0	0	3.28	1.08	0.77	0	0	0	0	0	0	0	0	0	0
XLOC_001678	TCONS_00001703	NonCoding	2.33	3.34	1.61	0.73	0.32	0	0	1.94	2.27	5.49	13.29	5.15	2.61	0.07	0.41	5.58	3.63	1.57	1.8	1.35	2.15	2.21	0	0	7.54	1.94	4.12	1.8	1.88	2.74	2.11	1.75	2.43	4.19	4.53	5.97	2.43	1.83	5.01	3.58	1.43	1.67	0.81	1.75	1.08	1.71	0.24
XLOC_001679	TCONS_00001704	NonCoding	2.34	1.96	1	0.64	0.3	0.78	3	3.93	2.97	6.02	2.78	0.18	0.25	0.1	0.11	3.3	2.24	0.68	2.93	4.21	1.65	2.75	1.9	2.38	7.69	3.95	2.89	3.34	2.49	1	4.84	3.15	3.61	1.06	0.38	0.6	0.29	2.2	0.64	2.05	1.08	0.7	2.61	0.38	1.68	1.23	1.7
XLOC_001680	TCONS_00001705	Coding	9.69	12.26	8.93	6.56	1.13	2.06	2.5	6.08	26.19	14.99	8.26	24.98	23.95	10.34	18.43	28.65	14.1	12.53	14.95	3.37	2.78	18.34	0	4.16	15.48	12.82	14.49	12.06	9.34	18.1	13.12	10.55	39.41	40.91	15.76	11.37	8.51	53.44	27.03	71.31	13.45	23.24	18.94	5.11	1.15	6.27	2.29
XLOC_001681	TCONS_00001706	NonCoding	0.23	0	0	0	0	0	0	0	0	0	0.64	0	0	0	0	0	0	0	0	0	0	0	0	0	0	0	0	0	0	0	0	0	0	0	0	0	0	0.07	0.3	0	0	0	0.23	0	0	0	0
XLOC_001682	TCONS_00001707	NonCoding	104.87	56.97	108.39	8.2	77.97	77.53	80.86	137.9	62.82	78.28	66.49	17.39	38.26	7.59	13.56	8.81	32.09	30.17	26.82	23	25.22	20.91	117.8	30.93	37.55	9.62	39.31	12.03	14.84	17.91	17.89	15.93	10.87	26.95	44.73	31.79	17.34	38.21	23.53	36.36	20.45	39.03	31.34	158.07	180.68	181.46	81.24
XLOC_001683	TCONS_00001708	NonCoding	0	0.27	0	0	0	0	0	0	0	0	0	0.05	0	0	0	0	0	0	0	0	0	0	0	0	0	0	0	0	0	0	0	0	0	0	1.97	0.46	0.46	0	0	0	0.07	0	0	0	0	0	0
XLOC_001684	TCONS_00001709	NonCoding	1.95	0.33	0.58	2.45	13.71	16.33	371.12	0	0	0	0	0	0	0	0	0	0	0	0	0	0	2.28	2.32	0	0	0	0	0	0	0	0	0	0	0	0	0	0	0	0	0	0	0.38	2.61	0	0	0	0
XLOC_001685	TCONS_00001710	NonCoding	0	0.63	0.6	0.18	0	0	0	1.12	1.5	0.43	1.73	0.49	0.05	0.17	0.27	0.59	1.83	1.14	0.52	0	0.71	0.46	0	0	0.59	0.29	0.22	0	0.34	0	0.34	0	0	0.18	0.95	1.76	0.33	0.11	1.33	2.98	0.45	0	0	0	0	0.16	0
XLOC_001686	TCONS_00001711	NonCoding	0	0	0	0	0	0	0	0.19	0.14	0	5.49	0.14	0.1	0	0.08	0	0	0	0	0	0	0	0	0	0.07	0	0.13	0	0	0	0	0	0	0.09	0.85	0.09	0.01	0.39	0	0	0.38	0.05	0	0	0	0	0
XLOC_001687	TCONS_00001712	NonCoding	3.05	2.97	2.5	0.79	0.24	1.16	0.38	2.04	4.72	2.94	8.35	2.1	0.98	1.8	1.11	15.78	5.98	3.3	3.04	0	0	3.39	0	1.59	4.41	2.35	5.09	2.81	5.62	2.71	8.85	1.27	2.79	2.58	1.03	2.89	3.39	7.05	2.65	3.33	3.07	1.17	1.15	0.63	0	0.91	1.75
XLOC_001688	TCONS_00001713	NonCoding	0.47	0.15	0.35	0.41	0	0	0	0	0.83	0	7.67	0.93	0.69	0	0	28.35	0.46	0.84	1.72	0	3.26	2.25	4.54	0	0.37	0.31	0	17.86	4.37	2.14	15.47	0	0	0.95	0.03	2.47	0.07	0	11.52	15.17	0.99	0.21	3.92	0.24	0.88	0.25	4.9
XLOC_001689	TCONS_00001714	NonCoding	15.21	3.47	2.43	1.29	18.02	8.8	3.83	2.1	3.69	0	0.81	10.69	8.61	1.21	3.14	3.46	1.95	1.23	0.76	4.57	28.94	16.69	4.92	3.19	17.6	14.09	11.24	17.02	22.47	13.56	10.27	7.25	3.99	5.29	5.02	2.79	1.38	4.17	3.11	6.28	11.61	7.43	4.52	2.66	1.38	0.41	0.5
XLOC_001690	TCONS_00001715	NonCoding	0.08	0.13	0	0	0	0	0	0	0	0	0.21	0.39	0.13	0.04	0.05	0	0.18	0.16	0.69	0	0	0	0	0	0	0	0	0	0	0	0	0	0.22	0.05	0.07	0.85	0.28	0.14	0.59	0.14	0	0	0	0.57	0	0.35	0
XLOC_001691	TCONS_00001716	NonCoding	0.06	0	0	0.1	0	0	0	0	0	0.31	6.77	0	0	0.06	0	0	0.05	0	0.08	0	0	0	0	0	0	0	0	0	0	0	0	0	0	0	0.7	0.24	0	0.23	0.12	0	0.14	0	0	0	0	0.23	0
XLOC_001692	TCONS_00001717	NonCoding	0.12	0.05	0	0	0	0	0	0	0	0.44	0	1.41	0.69	0	0.04	0	0	0.06	0	0	0	0	0	0	0.1	0	0	0	0	0	0	0	0	0	2.06	0	0	0	0	0	0.07	0.23	0	0	0	0.11	0
XLOC_001693	TCONS_00001718	NonCoding	1.73	1.89	1.12	0.22	0	0	0	0.8	1.57	1.8	1.33	2.37	1.29	0.19	0.34	2.38	2.12	0.53	4.81	0.57	2.21	1.08	0	0.6	0.54	0.24	0.75	0.22	0	0	0	0	0.98	3.95	2.37	1.05	0.65	0.91	0.81	0.21	1.93	0.73	0.18	2.02	0	3.12	0.43
XLOC_001694	TCONS_00001719	NonCoding	1.45	1.87	1.17	0.31	0	0	0	0.14	0.64	0.55	0.76	1.28	1.35	0.08	0	2.88	1.43	1.05	2.22	0	0	0.22	0	0	1.49	0.28	1.07	0.21	0	0.6	0.33	0.75	0	0.89	3.89	2.04	1.32	2.26	2.26	3.79	1	1.11	0.17	0.06	0	0.31	0
XLOC_001695	TCONS_00001720	NonCoding	0.06	0.1	0	0	0	0	0.24	0	0	0	0	0	0	0	0	3.95	0	0	0.15	0	0	0	0	0	1.12	1.18	1.02	0	0	3.4	0.69	0.4	0.18	0	3.3	0.04	0.04	0.98	0.23	0	0	0.06	0	0.06	0	0	0
XLOC_001696	TCONS_00001721	NonCoding	0.11	0	0	0	0	0	0	0	0	0.28	1.39	0	0.05	0	0	0.15	0.26	0.12	0.07	0	0	0	0	0	0	0	0	0	0	0	0	0	0	0	1.23	3.4	1.34	0.16	0.22	0	0	0	0	0	0	0	0
XLOC_001697	TCONS_00001722	NonCoding	0.89	0.98	1.16	2	0	2.73	0	0.22	1.79	0	1.06	9.65	5.59	0.56	2.15	1.43	5.8	2.85	2.43	0	0.23	1.11	0	2.63	2.06	4.43	1.17	0.62	0.33	1.2	0.65	0.37	0.49	1.78	2.32	1.41	2.3	5.23	3.1	0.99	3.16	3.8	0.17	0.53	0	1.07	0
XLOC_001698	TCONS_00001723	NonCoding	9.69	10.23	7.22	8.47	0.42	3.63	4.29	1.87	6.13	1.52	3.04	17.17	12.11	7.05	11.29	25.05	7.96	8.03	2.86	0.42	4.14	3.56	0.9	0.94	18.79	7.76	6.51	4.14	4.31	3.6	2.94	8.24	14	58.92	30.81	25.98	24.36	7.07	14.56	13.7	10.46	9.15	2.04	3.6	0	4.55	1.03
XLOC_001699	TCONS_00001724,TCONS_00001725	Coding	6.86	6.07	4.42	3.83	0	0	1.98	1.67	10.02	2.76	6.07	17.49	6.94	7.73	10.58	48.59	18.94	6.55	18.01	2.45	1.35	9.11	0	0	13.92	22.71	5.61	4.24	3.88	5.27	11.46	30.69	40.48	32.35	14.54	9.78	9.42	10.24	6	12.41	5.32	4.19	4.47	6.65	10.58	3.57	7.87
XLOC_001700	TCONS_00001726	NonCoding	0	0	0	0	0	0	0	0	0	0	0	0	0	0	0	0	0	0.5	0	0	0	0	0	0	0	0	0	0	0	0	0	0	0	0	0	0	0	0	2.04	0	0	0	0	0	0	0	0
XLOC_001701	TCONS_00001727	Coding	0.28	0.61	0.25	0.18	0	0	0	0	0.29	0.56	5.51	0.76	0.65	0	0.19	0.14	0.65	0.18	1.58	0	0.69	0	0	0	0.1	0.28	0	0	0	0	0.33	0	0	0	0	0.8	0.64	0.46	0.32	0.2	0.56	0.22	0	0	0	0.05	0
XLOC_001702	TCONS_00001728	NonCoding	0	0	0	0	0	0	0	0	0	0	0	0	0	0.03	0	0	0	0	0	0	0	0	0	0	0	0	0	0	0	0	0	0	0	0	0	0	0	0	0.22	0.1	0	0	0	0	0	0	0
XLOC_001703	TCONS_00001729	NonCoding	7.52	7.54	8.41	0.18	0.57	3.45	0	16.25	34.59	11.61	8.47	0.67	3.23	0.03	0.15	3.19	19.73	13.04	26.79	3.82	0	2.48	1.14	1.14	5.2	0.56	6.81	3.35	0.34	0.61	0.99	0.38	0.17	0.11	0.2	1.29	0.93	1.82	13.78	14.39	0.13	2.91	1.89	0.36	0	1.14	0.21
XLOC_001704	TCONS_00001730	NonCoding	0	0	0	0	0	0	0	0	0.07	0.17	0	1.12	0.46	0.07	0	0	0	0.14	0	0	0	0	0	0	0	0	0	0	0	0	0	0	0	0.04	0.72	0.9	0	0.19	0.53	0	0.23	0.14	0	0.15	0	0.06	0
XLOC_001705	TCONS_00001731	NonCoding	0	0	0	0	0	0	0	0	0.06	0.14	0	0.43	0.09	0	0.04	0.15	0	0	0.07	0	0	0	0	0	0	0	0	0	0	0	0	0.38	0	0.83	3.21	0.15	0.04	0.1	0	0	0.19	0	0	0	0	0	0
XLOC_001706	TCONS_00001732	Coding	0	0.44	0	0	0	0	0	0.3	0.06	0.29	0.63	0.3	0.63	1.69	0.81	0	1.08	0	0.3	0	0	1.85	2.11	0.78	12.02	3.45	4.55	1.07	3.1	1.04	1.69	0	0.17	3.1	0.15	0.19	0.29	1.01	0.22	2.37	0.06	0	0	0.12	0	0.27	0
XLOC_001707	TCONS_00001733	NonCoding	0	0	0	0	0	0	0	0	0	0	0	0	0	0	0	0	0	0	0	0	0	0	0	0	0	0	0	0	0	0	0	0	0	0	0	0	0	0	0	0	0	0	0	0	0	0	0
XLOC_001708	TCONS_00001734	Coding	1.57	1.45	2	0.06	0	0	0	0.41	1.31	0.39	0.65	0.07	0.07	0	0	1.78	0.61	0.25	0.1	0	0	0.92	0	0	0.14	0.38	0.15	0.86	0.46	0	0	0	0	0.5	0.14	0	0	0	0.3	0	1.14	0.23	0	0.08	0	0	0
XLOC_001709	TCONS_00001735	NonCoding	0.68	0.57	1	1.06	0	0	0	0	1.4	1.69	0	0.57	0	0	0	6.26	4.59	0	0.85	0	0	0	0	0	2.22	6.06	0	0	0	2.91	0	0	0	0.43	1.18	0.44	1.94	2.87	1.23	0	0	0.64	0	0	0	0.61	0
XLOC_001710	TCONS_00001736	NonCoding	0.12	0	0	0	0	0	0	0	0.06	0	0.32	0.2	0	0	0	0	0.23	0	0.08	0	0	0	0	0	0	0	0	0	0	0	0	0	0.17	0.38	2	1.34	1.77	0	0	0.42	0.33	0.12	0	0	0	0	0
XLOC_001711	TCONS_00001737	NonCoding	0	0	0	0	0	0	0	0	0	0	0.79	0.11	0	0	0	0	0.15	0.33	0.16	0	0	0	0	0	0	0	0	0	0	0	0	0	0	0	0.11	0	0	0	1.01	0	0.35	0	0	0	0	0	0
XLOC_001712	TCONS_00001738	NonCoding	3.31	4.94	2.7	0.12	0.69	0	0	0.19	1.88	0.37	0	0.51	0.25	0.14	0.5	2.47	11.69	0.63	13.72	3.61	2.26	0.55	0	0.93	5.68	0	0.57	0	0	0	0	0.92	0.41	0.58	0.66	1.67	0.97	3.43	0.58	0.8	0	1.04	0.42	0.48	0	0.14	0
XLOC_001713	TCONS_00001739	NonCoding	15.76	10.79	12.72	13.69	29.23	27.59	26.98	3.29	9.56	3.02	0.3	47.46	67.88	12.07	32.97	13.4	21.71	5.85	14.3	13.57	24.27	25.69	3.82	7.86	67.05	54.38	14.66	15.44	23.11	28.09	22.09	16.78	16.07	17.33	12.9	12.77	38.01	15.25	17.48	23.13	38.71	26.68	22.64	13.94	20.48	34.26	24.51
XLOC_001714	TCONS_00001740	NonCoding	16.15	10.67	11.55	1.81	2.83	3.5	5.36	4.4	22.08	13.75	1.09	10.1	9.99	2.88	6.3	8.32	39.5	14.66	28.71	32.58	11.73	5.8	6.97	9.14	34.03	8.22	29.8	4.9	5.9	3.08	9.67	8.88	14.26	47.32	27.75	76.84	45.78	29.41	39.92	100.33	7.8	7.74	3.62	3.33	0.45	4.54	3.68
XLOC_001715	TCONS_00001741	NonCoding	1.15	1.6	0.49	0.12	0	0	0	0	0.27	0.41	0.89	0.38	0.77	0.05	0.07	5.21	3.13	0.83	0.5	0	0	1.35	0	1.88	1.24	0.72	1.07	0.79	0	0.4	0.81	0	0.33	0	0.91	1.64	1.61	0.82	3.43	0.75	0.3	0.44	0.51	0.24	0	0.15	0.41
XLOC_001716	TCONS_00001742	NonCoding	4.3	2.94	1.69	1.57	3.2	1.22	0.48	0.31	2.17	2.67	4.41	2.49	4.26	0	0.3	6.02	5.64	7.68	10.28	0.22	2.32	7.03	2.02	0.23	4.45	4.59	10.14	1.52	0.71	8.41	1.8	0	0.99	0.61	4.35	3.22	5.65	4.9	2.24	14.99	4.23	3.98	8.28	0.06	1.02	0.83	1.82
XLOC_001717	TCONS_00001743	NonCoding	0.14	0.71	0.08	0	0	0	0	0	0.42	0.62	4.44	0.31	0.31	0.04	0	0	0.12	0	0.56	0	0	0.44	0	0	0.05	0.34	0.4	0	0	0	0	0	0	2.04	0.6	0.38	0.22	0.32	2.25	0.75	2.08	0.76	0	0.17	0	0	0
XLOC_001718	TCONS_00001744	NonCoding	0	0	0	0	0	0	0	0	0.13	0	0.17	0.22	0	0	0	0	0	0.07	0	0	0	0	0	0	0	0	0	0	0	0	0	0	0	0	0.33	0.33	1	0	0	0	0.07	0.06	0	0	0	0	0
XLOC_001719	TCONS_00001745	NonCoding	0.06	0	0	0	0	0	0	0	0	0	0.15	6.39	1.5	0	0.04	1.45	0.31	0	0	0	0.23	0.45	0	0	0.05	0	0	0	0	0	0	0	0	0	0	0	0	0	0	0	1.07	0.28	0	0	0	0	0
XLOC_001720	TCONS_00001746	NonCoding	0	0	0	0	0	0	0	0	0	0	3.65	0	0.06	0	0	0	0	0	0.1	0	0	0	0	0	0	0	0	0	0	0	0	0	0	0	0	0	0	0	0	0	0	0	0	0	0	0.07	0
XLOC_001721	TCONS_00001747	Coding	0	0	0.11	0	0	0	0	0	0	0	0	0	0	0	0	6.48	0.06	0.07	0	0	0	0	0	0	0	0	0	0	0	0	0	0	0	0	0	0.05	0.1	0	0.82	0.63	0	0	0	0	0	0	0
XLOC_001722	TCONS_00001748	NonCoding	144.48	148.92	56.23	22.54	18.86	86.05	48.72	1.79	23.4	8.23	8.31	154.16	57.85	1.62	5.08	137.67	101.24	53.46	91.47	52.13	123.71	139.34	21.34	40.01	61.8	95.92	43.49	29.82	11.54	25.86	31.15	9.31	24.73	20.16	57.7	58	88.87	26.13	104.62	60.79	78.3	33.22	71.38	8.92	9.84	18.35	20.98
XLOC_001723	TCONS_00001749	NonCoding	0	0.05	0	0	0	0	0	0	0.12	0.28	0.3	0	0	0	0	0	0.09	0.69	0.21	1.77	0	0.44	0	0	0.19	1.67	0.21	0.21	0	0.5	2.34	14.51	145.17	18.16	2.12	2.51	28.1	0	0	0.1	0.06	0	0	0	0	0.61	1.45
XLOC_001724	TCONS_00001750	NonCoding	0	0	0	0	0	0	0	0	0	0	0	0	0	0	0	0	1.43	0.38	1.42	0	0	0	0	0	0	0	0	0	0	0	0	0	0	0	0.65	0.24	1.07	0	2.79	1.29	0	0	0	0	0	0	0
XLOC_001725	TCONS_00001751	NonCoding	0	0	0	0	0	0	0	0	0.25	1.18	0	0	0	0.23	0.31	0	1.65	0.74	0.91	0	0	0	0	0	0	0	0	0	0	0	0	0	0.59	0	0.62	0.77	0.85	0.43	2.25	0.83	0	0	0	0	0	0	0
XLOC_001726	TCONS_00001752	NonCoding	1.54	1.3	0.46	0.24	3.67	3.96	0	1.98	2.24	6.12	1.67	0	0	0	0.2	7.48	2.6	0.63	3.52	0.91	0	2.9	0	0	5.46	3.62	0.57	0	0	0	0	0	1.43	0	0	0	0.44	2.47	4.05	1.61	0.67	1.2	8.13	0.65	6.63	0.28	0
XLOC_001727	TCONS_00001753	Coding	0	0	0	0	0	2.33	0	0	0	0	1.25	0	0.1	0	0	0.29	0.36	0.12	1.32	0	0	0	0	0	0	0	0	0	0	0	0	0	0	0	0	0.15	0.08	0.16	0	0	0	0.06	0	0	0	0.11	0
XLOC_001728	TCONS_00001754	NonCoding	13.51	6.04	17.04	0	0	0	15.17	2.23	5.48	8.83	18.94	14.91	35.19	3.77	3.44	34.87	7.25	60.37	50.48	1.76	7.73	42.97	0	0	24.99	6.98	33.98	20.84	22.28	23.52	30.15	15.73	22.13	13	0	2.28	9.51	152.75	31.61	27.51	9.18	30.64	15.68	2.7	0	0.79	3.47
XLOC_001729	TCONS_00001755	NonCoding	7.16	5.36	3.44	1.79	2.41	5.96	4.56	3.63	5.26	7.11	4.45	1.58	0.98	0.19	0.41	5.06	9.01	3.41	14.8	9.74	5.81	2.92	0.46	2.28	7.6	2.8	5.07	1.04	1.67	0.81	0.99	2.65	1.83	1.22	0.88	1.21	0.96	4.14	2.7	3.51	1.81	3.01	2.57	0.54	0.58	1.81	3.34
XLOC_001730	TCONS_00001756	NonCoding	5.23	3.38	4.17	2.52	7.37	0	37.93	8.2	16.62	9.96	3.25	38.68	49.54	48.94	232.94	133.03	298.7	76.53	41.07	27.52	21.73	3.5	1.19	0	43.64	53.84	2.21	9.77	5.22	1.05	0	0	3.46	3.84	17.47	1073.2	14.9	6.34	176.28	123.33	7.79	13.18	10.69	3.34	13.99	26.22	27.14
XLOC_001731	TCONS_00001757	NonCoding	0	0	0.18	0	0	0	0	0	0	0	0	0	0	0	0	0	0	0	0	0	0	0	0	0	0	0	0	0	0	0	0	0	0	0	1.49	0.4	0.57	0	0	0	0	0	0	0	0	0	0
XLOC_001732	TCONS_00001758	NonCoding	0	0	0	0	0	0	0	0	0	0	0.16	0	0	0	0	0	0	0	0	7.54	6.32	0.24	0	0	0	0	0	0	0	0	0	0	0	0	0	0	0	0	0	0	0	0	0	0	0	0	0
XLOC_001733	TCONS_00001759	NonCoding	0.17	0.05	1.17	56	1156.14	54.97	5.92	21.98	2.57	6.54	2.76	0.1	0	0	0	0.14	0	0	0	0.21	7.42	0	0	5.69	0	0	0	0	0	0	0	0	0	0	0	0	0	0	0	0.1	14.37	1.22	1.71	0	0.38	0	0.21
XLOC_001734	TCONS_00001760	NonCoding	0	0.57	2.01	0.53	0	0	0	0.86	5.6	1.69	0	0.57	0.56	0.96	0	0	7.64	3.39	6.77	0	0	0	0	0	4.44	2.02	8.46	1.51	0	1.46	0	5.46	2.4	6.91	5.32	6.54	0.48	29.83	7.38	11.3	0	0	0	3.48	0	0	0
XLOC_001735	TCONS_00001761	Coding	0	0	0	0	0	0	0	0	0	0	0	0	0	0	0	1.7	0	0	0	0	0	0	0	0	0	0	0	0	0	0	0	0	0	0	0	0	0	0	0.12	0	0	0	0	0	0	0	0
XLOC_001736	TCONS_00001762	NonCoding	1.06	0.42	0.25	0.63	0	0	0	0	0.7	0	0.46	3.72	23.37	1.08	0	0	0.17	0.23	0.72	0	0.23	0.67	0	0	0.1	0	0.22	0.42	0	0.2	0.33	0	0	0	0	0.11	0.72	0.26	0.22	0	0	0.33	0	0	0	0.1	0
XLOC_001737	TCONS_00001763	NonCoding	0	0	0	0	0	0	0	0	0.12	0	0.77	0.1	0.05	0	0.04	0	0	0	0	0	0	0	0	0	0	0	0	0	0	0.2	0	0	0	0.51	0.89	0.89	0.69	0	0.87	0	0	0	0	0	0	0.16	0
XLOC_001738	TCONS_00001764	NonCoding	1.19	0.23	1.24	1.54	2.91	3.62	0	0.71	5.08	3.66	0.25	0.31	1	0	0	0.46	0.5	0	0	0	0	0.35	0	0	0.08	0	0	0	0	0.32	0	0	0	0	0	0	0	0.08	0	0.16	1.53	1.91	0.27	0.49	0	0.34	0
XLOC_001739	TCONS_00001765	NonCoding	0.95	0.96	0.6	0.04	0.76	1.52	3.38	0	0.58	0.3	1.73	0	0	0.02	0	0.91	0.36	0.28	0.72	0.7	4.43	1.24	0	0	0.2	0	0	0	0	0	0	0	0	0	0	0.04	0.04	0.06	0.58	0.23	0.06	0	0	0	0	0.11	0
XLOC_001740	TCONS_00001766	NonCoding	0.39	0.22	0.49	0.05	0	0	0	0	0.14	0	0	0.06	0.16	0.13	0	0	0.1	0	0	0	0	0.26	0	0	0	0	0	0	0	0	0	0	0	0.08	0.34	1.03	0.42	0	0.25	0	0.51	0.46	0	0	0	0	0
XLOC_001741	TCONS_00001767	Coding	22.36	31.25	13.34	15.02	43.66	22.1	32.29	0.57	14.93	10.55	2.26	223.83	100.39	27.19	59.83	88.14	41.36	13.46	20.99	6.66	35.85	24.96	27.59	29.12	22.98	27.25	8.26	10.68	16.79	22.65	10.37	15.99	99.76	66.24	127.03	66.18	26.86	6.56	53.03	17.44	58.27	29.23	28.82	11.32	11.91	56.18	83.59
XLOC_001742	TCONS_00001768	NonCoding	0.9	0.82	1.01	0.26	1.04	0	1.83	9.49	4.82	8.67	4.76	0.36	0.88	0.19	0.36	1.74	1.71	0.74	1.17	110.58	1.7	1.01	0	0	1.38	0	0.3	0	0	0.54	0.85	1.31	1.26	1.91	1.01	1.97	1.76	1.23	0.38	1.89	0.72	1.22	1.95	0.48	0	1.49	0
XLOC_001743	TCONS_00001769	Coding	1.26	0.88	0.25	0.22	0	0	0.22	0	0.23	0.27	0.3	1.27	0.14	0	0.22	0.99	1.59	0.29	1.63	0	0.46	0.66	0	0	1.28	0.55	0.11	0	0	0.6	0	0.74	0.65	0.77	2.68	0.72	0.79	0.46	0.85	1.28	0.25	0.38	0.17	0.35	0	0.15	0
XLOC_001744	TCONS_00001770	NonCoding	0.45	0	0	0	0	0	0	0	0.68	0	10.5	1.61	0.94	0.98	0.43	0	0.35	0	0	0	0	0	0	0	12.23	0	1.49	0	0	0	0	0	5.36	36.8	5.94	1.11	0.37	0.39	0	0	0.82	2.01	0	0.34	0	1.19	0
XLOC_001745	TCONS_00001771	Coding	1.77	0.46	0	0	0	0.45	0	0.14	4.15	2.48	2.88	0	0	0	0	0	0.13	0	0.14	0	0	0.89	0	0	0	0	0	0	0	0.2	0	0	0.33	0.39	0	0	0	0	0	0.2	0.43	0	0	0	0	0	0
XLOC_001746	TCONS_00001772	NonCoding	0.13	0	0	0	0	0	0	0	0.14	0	0.18	0	0.17	0.06	0	0	0.1	0.07	0.17	0	1.36	0	0	0	0.14	0	0	0.24	0	0	0	0	0	0.08	0.4	0.3	0.95	0.06	0.13	0.24	0	0	0	0.07	0	0.55	0
XLOC_001747	TCONS_00001773	NonCoding	0	0	0	0	0	0	0	0	0	0	0	0	0	0	0	0	0.12	16.33	0	0	0	0	0	0	0	0	0	0	0	0	0	0	0	0	0	0	0	0	8.93	0	0	0	0	0	0	0	0
XLOC_001748	TCONS_00001774	NonCoding	0.11	0.14	0.26	0.32	0	0	0	0	0.54	0	2.04	0.24	0.05	0	0.08	2.95	1.16	0.18	0.52	0	0	0.23	0	0	0	0	0	0	0	0	0	0	0	0	0.55	0.19	0.16	0.05	0.33	0.2	0.32	0.11	0	0	0	0	0
XLOC_001749	TCONS_00001775	NonCoding	1.1	1.15	0.66	0.22	1.81	0	2.24	0	0.97	0.55	0.6	1.83	1.37	0.32	0.33	4.68	2.36	0.58	1.56	0	0.23	0.66	0	0	1.43	0.82	0.95	0.41	0.99	0.2	1.29	1.49	0.16	0.84	3.84	9.45	3.19	1.57	1.27	0.89	0.68	0.87	0.5	0.18	0	0.81	0
XLOC_001750	TCONS_00001776	NonCoding	0.93	0.27	0.29	0.34	0	0	0	0	0.07	0	2.62	0.85	0.56	0.16	0.04	2.56	0.05	0	0.84	2.62	2.41	0.72	0	0	0.85	0.28	0.3	0.67	1.04	0.3	1.24	0.35	1.21	0.7	2.19	1.04	0.5	0.28	0.76	0	1.08	1.43	1.06	0	0	0.05	0
XLOC_001751	TCONS_00001777	NonCoding	0.19	0	0.2	0.1	0	0	1.6	0.09	0.04	0.49	0.18	0.35	0.03	0	0.15	0	0.42	0.34	0.09	0.47	0	0.77	0	0	0.08	0	0.12	0.32	0	0	0	0.48	0.57	0.24	0.79	0.11	0.16	0.11	0.12	0.24	0.15	0	0	0	0	0.24	0
XLOC_001752	TCONS_00001778	NonCoding	6.47	8.06	5.65	1.42	7.64	2.32	0	7.47	13.68	1.66	6.08	0	0	0	0	0.97	4.3	0	4.27	0	1.56	0	0	0	0.38	0	0	0	0	0	0	0	0	0	0	0	0	0.2	0	1.17	0.49	0.66	1.73	0	0	0	0
XLOC_001753	TCONS_00001779	NonCoding	75.31	43.27	56.19	4.17	11.1	42.3	11.84	249.38	338.37	268.84	160.24	1.43	12.21	26.67	7.3	41.97	30.94	82.01	72.74	15.08	3.38	26.97	1.9	28.19	30.75	2.86	57.65	9.16	6.06	12.3	8.63	29.19	9.5	3.33	1.9	8.22	11.01	114.8	82.97	90.04	19.67	43.83	31.75	625.56	170.36	194.57	3.23
XLOC_001754	TCONS_00001780	NonCoding	0	0	0	0	0	0	0	0	0	0	0	0	0	0	0	0	0.07	0.44	0	0	0	0	0	0	0	0	0	0	0	0	0	0	0	0	0.59	0.5	0.36	0.08	0.16	0	0	0	0	0	0	0	0
XLOC_001755	TCONS_00001781	NonCoding	1.72	0	2.15	0	0	0	0	2.4	0	1.57	3.39	0	0	0	0	1.95	3.98	0	4.09	0	0	0	0	6.58	0	0	6.38	0	0	1.91	0	0	0	0	0	2.03	0.9	0	5.63	7.42	0	0	0	0.56	0	0	0
XLOC_001756	TCONS_00001782	NonCoding	0.74	0.29	0.25	0.18	0	2.32	0	0	0.18	0.14	1.24	1.69	0.09	0.14	0.3	0.58	0.31	0.12	0.44	0.64	0	0.23	0.46	0	0.59	0	0.33	0	0.34	0	0	0.38	1.18	0.8	1.58	0.78	0.33	0.21	0.66	0	0.95	0.23	0.87	0.12	0	0.21	0
XLOC_001757	TCONS_00001783	NonCoding	0	0.23	0.27	0.07	0	0	0	0	0.47	0	0.25	0.53	0.15	0	0	1.11	0.28	0.19	0	0	0	0.69	0	0	0	0	0	0	0	0	0	0.58	0	0.06	0.08	0.41	0	0	0.86	0.32	0.7	0.09	0.26	0	0	0.08	0
XLOC_001758	TCONS_00001784	NonCoding	2.7	2.94	1.81	0.43	3.46	2.03	10.11	1.74	2.95	1.68	2.58	0.57	0.45	1.49	1.08	10.32	4.19	1.27	4.5	7.63	15.24	5.58	1.01	4.21	3.33	1.24	3.34	1.34	1.48	0.07	0	0.06	3.55	0.35	1.06	1.06	0.1	1.23	0.77	0.72	0.9	1.33	2.07	1.86	4.69	1.36	1.6
XLOC_001759	TCONS_00001785	NonCoding	0.39	0.42	0.33	0.04	0	0	0	0	0.17	0.28	0.46	1.24	0.7	0	0	0	0.04	0	0.07	0	0	0	0	0	0.05	0	0	0	0	0	0	0	0	0.25	1.21	0.22	0.76	0.15	0.75	0.1	0.81	0.11	0	0	0	0.1	0
XLOC_001760	TCONS_00001786	Coding	22.79	16.68	13.48	1.97	2.08	3.36	1.11	2.83	9.4	5.03	2.85	9.51	5.19	3	4.96	31.48	39.69	11.13	42.23	4.34	2.72	5.48	0.67	0.56	14.45	3.55	6.73	2.65	6.54	2.37	2.57	11.08	19.49	12.49	3.76	4.93	4.38	34.08	10.34	12.52	5.13	6.74	2.68	5.47	3.38	7.96	6.12
XLOC_001761	TCONS_00001787	NonCoding	7.43	11.93	5.32	4.16	8.6	6.5	8.7	7.31	20.95	11.03	5.25	11.43	4.01	1.16	10.01	49.06	16.78	13.27	10.15	3.11	13.85	12.08	2.9	1.11	26.91	30.11	13.9	10.01	23.25	20.35	18.69	14.79	73.83	74.19	6.4	24.85	10.94	22.5	21.76	22.14	5.44	3.97	3.69	29.2	21.81	126.03	78.22
XLOC_001762	TCONS_00001788	NonCoding	0.11	0.23	0.17	0.16	0	0	0	0	0.06	0	1.39	0.56	0.28	0	0.4	0.86	2.07	0.61	0.57	0	0	0	0	0	0.44	0.28	0.11	0	0	0	0	0	0.08	0.04	1.04	7.27	0.54	0.14	2.62	0.76	0.19	0.16	0	0.06	0	0.86	0
XLOC_001763	TCONS_00001789	NonCoding	4.96	4.96	3.15	3.42	0	0	0	1.9	2.38	2.18	0	15.27	14.04	1.55	4.37	24.54	10.41	2.33	3.39	2.21	2.9	2.1	0	0	3.08	2.91	1.35	0.22	0	0	0	0	0.52	0.49	1.07	1.61	0.75	0.81	1.35	0.21	4.77	4.89	1.25	0.37	0	1.56	0
XLOC_001764	TCONS_00001790	NonCoding	0	0	0	0	0	0	0	0	0.06	0	0	0.14	0	0	0	0.28	0.09	0.17	0	0	0	0	0	0	0	0.27	0	0	0	0	0	0	0	0.07	15.99	0.64	1.13	0	0.63	0.59	0	0	0	0	0	0	0
XLOC_001765	TCONS_00001791	NonCoding	0	9.4	7.69	26.86	0	0	0	0	8.03	0	0	0	0	0	0	0	1.8	2.33	3.04	0	0	0	0	0	3.74	0	3.86	0	0	0	0	0	0	11.76	11.71	0	41.67	8.92	12.24	7.32	0	0	0	2.47	0	2.23	0
XLOC_001766	TCONS_00001792	Coding	0.17	0.37	0	0.09	0	0	0	0	0	0.69	3.35	0.14	0.05	0	0.22	0	0.22	0	0.29	0	0.69	0.67	0.68	0	0.05	0	0	0	0	0	0	0	0	0	0.05	0.36	0	0.26	0.64	0.9	0.12	0	0	0.12	0	0.1	0
XLOC_001767	TCONS_00001793	NonCoding	0	0.05	0	0	0	0	0	0	0.07	0.32	0	0	0	0	0	0	0	0	0	0	0	0	0	0	0	0	0	0	0	0	0	0	0	0	0	0	0	0	0.13	0	0	0	0	0	0	0	0
XLOC_001768	TCONS_00001794	NonCoding	45.31	33.99	31.27	6.08	64.63	46.86	66.73	14.48	33.6	35.87	6.94	50.39	62.73	7.53	15.42	68.86	72.97	13.42	107.62	416.12	142.33	138.18	133.53	52.3	77.12	92.21	14.73	78.37	86.09	37.1	62.02	35.6	66.43	33.89	45.37	32.03	68.21	10.24	15.28	13.7	14.27	32.78	83.2	10.02	34.87	14.48	30.44
XLOC_001769	TCONS_00001795	Coding	10.45	9.05	9.51	0.13	0.37	1.8	2.38	0.84	3.57	2.03	0	3.89	7.07	0.39	2.06	7.92	24.55	4.08	12.55	1.1	0	3.52	1.19	0	6.99	2.19	3.1	2.18	1.75	2.11	6.02	0	1.74	3.13	2.14	4.15	1.17	5.94	2.81	5.77	1.98	7.72	4.02	1.21	4.01	1.95	0
XLOC_001770	TCONS_00001796	NonCoding	29.73	26.9	16.47	9.38	4.41	20.34	9.71	4.39	16.92	11.51	16.25	21	54.69	18	7.35	4	23.17	33.28	33.06	3.66	12.3	38.54	43.08	22.74	32.76	12.25	34.44	32.7	18.12	24.89	28.83	8.27	8.43	15.07	9.95	13.45	19.33	22.6	19.48	24.59	13.52	37.23	21.31	5.34	2.88	2.82	0
XLOC_001771	TCONS_00001797	NonCoding	0	0.33	0	0	0	0	0	0	0	0	0.52	0.52	0	0	0.11	0.92	1.33	0.06	0.21	0	0	0.24	0	0	0.24	0	0	0	0	0	0	0	0	0	0.07	2.17	0.2	0	0.33	0.4	0.46	0	0	0.12	0	0.16	0
XLOC_001772	TCONS_00001798	NonCoding	0.13	0.48	0.19	0.05	0	0	0	0	0	0	0	0.16	0	0	0	0	0.25	0.07	0.08	0	0	0	0	0	0	0	0	0	0	0.23	0	0	0	0.57	2.27	0.62	0.14	0.18	0.12	0.23	0.21	0.13	0	0	0	0	1.17
XLOC_001773	TCONS_00001799	NonCoding	2.71	3.6	1.71	1.69	2.2	1.11	0	1.62	7.25	2.16	0.3	6.67	4.44	2.22	7.25	14.32	5.47	4.22	7.63	5.14	3.61	2.62	0.66	0.37	3.05	1.63	1.36	0.41	1.3	2.94	0.64	4.04	15.83	24.91	15.02	2.27	4.67	3.66	3.25	4.47	5.1	4.54	1.66	2.14	0	6.06	2.64
XLOC_001774	TCONS_00001800	NonCoding	1.17	0.86	0.65	0.93	0	0	0	0.38	0.76	1.82	0.8	0	0	0	0.1	0.69	4.08	0.76	6.74	0	1.65	0.53	0	2.25	5.38	2.66	2.22	0	1.59	1.44	0	0	1.58	0.09	0	0	0	2.79	1.12	3.36	0.16	0.43	1.22	0.15	0	0	0
XLOC_001775	TCONS_00001801	NonCoding	0.83	0	0.08	0	0	1.13	0	0	0	0	0	0	0.32	0.37	15.36	1.15	0	0	0.21	0	0	0.22	0	1.87	0.81	3.86	0.74	0	0	0	0	0.37	0.33	0.04	0	0	0	0.1	0	0	0	0.11	0	0	0	4.17	4.94
XLOC_001776	TCONS_00001802	Coding	0.54	1.19	0.33	0.35	0	0	0	0.14	0.96	0.95	9.84	2.13	0.63	0	0.04	1.12	5.14	0.34	6.03	0	0	0.44	0	0	1.6	0.54	0.21	1.22	0.98	0.2	0.32	0.74	0.65	0.87	4.7	4.44	2.96	1.21	2.21	0.49	0.91	0.49	0	0.17	0	0.7	0
XLOC_001777	TCONS_00001803	NonCoding	39.34	25.56	22.62	4.31	0	0	0	4.05	12.2	12.11	3.89	21.89	12.38	5.9	13.06	0.59	70.96	17.42	75.12	1.73	0	0	0	0	16.73	0	8.03	0.85	0	0	1.35	0	0.68	28.93	10.99	10.24	10.45	31.73	13.51	13.98	9.7	12.86	0	6.02	0	9.68	0
XLOC_001778	TCONS_00001804	NonCoding	0	0.23	0	0.11	0	0	0	0	0.07	0	0	0	0	0	0	0	0.11	0	0	0	0	0	0	0	0	0	0	0	0	0	0	0	0	0.04	1.25	0.49	0.34	0	0.4	0.24	0	0.14	0	0	0	0.13	0
XLOC_001779	TCONS_00001805	NonCoding	0	0	0	0	0	0	0	0	0	0	0.45	0	0	0	0	0	0	0.06	0	0	0	0	0	0	0	0	0	0	0	0	0	0	0	0	0	0	0	0	0.42	0	0	0	0	0	0	0.35	0
XLOC_001780	TCONS_00001806	NonCoding	2.8	0.87	0	0	2.56	0	0	0.89	0.48	2.5	0.45	0.73	0	0.08	0	0	0	0.17	0	0	3.21	1.26	0	0	0	0	0.62	0	0	0	0	0	0	0	0	0	0	0.3	0	0	0.36	0.58	0	0.17	0	0	0
XLOC_001781	TCONS_00001807	NonCoding	1.53	1.4	0.21	0	0	0	0	0	0.14	0	0	0	0	0	0	0	0.11	0.14	0	0	0	1.02	0	0	0	0	0	0	0	0	0.75	0	0.38	0	0.24	0.36	0.4	0.13	1.33	0.25	0.31	0.14	0	0.74	0	2.68	0
XLOC_001782	TCONS_00001808	NonCoding	0.25	1.55	0	0	0	0	0	0	0.06	0	0	0	0.56	0	0	0.32	0	0.06	0	0	0	0	0	0	0.21	0	0	0	0	0.22	0	0	0	0.08	0.05	0.08	0	0.17	0	0	0.14	0.73	0.37	0	0	0	0.91
XLOC_001783	TCONS_00001809	NonCoding	0	0	0	0	0	0	0	0	0.21	0	0	0.26	0.34	0	0	0.25	0.16	0	0	0	0	0	0	0	0	0	0	0	0	0	0	0	0.29	0.2	0.63	0.94	0.44	0.09	0.2	0.37	0	0	0	0	0	0	0
XLOC_001784	TCONS_00001810	NonCoding	0.83	0.35	0.37	0.07	0	0.64	1.32	0.11	0.35	0.21	1.46	0.5	0.14	0.36	0.22	1.62	2.85	0.9	3.21	0.32	0	0.39	0	0	0.72	0.41	0.32	0.82	1.03	1.19	0	0	0.72	0.59	0.54	0.31	1.14	1.2	0.8	1.04	0.93	0.08	0	0	0	0.61	0
XLOC_001785	TCONS_00001811	NonCoding	0.28	0.18	0.53	0.06	0	0	0	0.18	0.44	0.53	0.19	0	0	0	0.19	0.54	0.77	0.37	1.27	0	0	0	0	0	0.3	0	0	0	0	0	0	0	0	0.36	0.25	0.23	0.4	0.26	0.68	0	0	0.21	0	0.22	0	0.13	0
XLOC_001786	TCONS_00001812	Coding	0	0.23	0	0.66	0	0	0	0.5	0.06	0	29.24	0.37	0.05	0	0.29	0.14	0.47	0.4	1.9	0	0	0	0	0	0.19	0.27	0.11	1.23	0	2.37	0.97	2.59	1.63	0	0	0.14	0	4.4	0.42	0.1	0.49	0.22	0.17	0.12	0	0.35	0
XLOC_001787	TCONS_00001813	NonCoding	0.15	0.21	0	0	0	0	0.77	0.05	0.13	0	0.55	0	0	0	0	0	0.1	0.2	0.08	0	0	0	0	0.64	0	0	0	0	0	0	0	0	0.21	0.33	0.55	0.39	0.87	0	0.89	0.52	0	0.19	0	0	0	0.06	0
XLOC_001788	TCONS_00001814	NonCoding	0.67	0.9	2.69	0	0	0	0	0.35	3.49	1.56	1.75	0	0	0	0.13	1.25	2.21	0.64	7.71	0.65	0	0	0	4.29	1.91	0	1.53	0	0	0	0	0	0	1.7	0	1.79	0.73	1.47	0.63	0.92	0	0.36	0	0.62	0	0.02	0
XLOC_001789	TCONS_00001815	Coding	0	0.19	0	0	0	0	0	0.65	0.47	1.25	3.83	42.31	5.54	37.55	23.56	32.29	7.63	3.28	1.87	18.16	118.8	0.45	3.41	0.76	15.69	98.53	0.75	1.67	1	0.2	0	0.38	0.33	0.11	1.36	4.34	2.04	0.41	2.59	2	1.87	0.22	1.54	6.55	12.46	5.41	8.75
XLOC_001790	TCONS_00001816	NonCoding	0.11	0.14	0	0	0	0	0	0	0.18	0	0	0.34	0.24	0	0	0	0	0	0.07	0	0	0	0	0	0	0.29	0	0	0	0.21	0	0	0	0.26	0.46	1.62	0.74	0.32	0.11	0.1	0	0.37	0	0	0	0	0
XLOC_001791	TCONS_00001817	NonCoding	0.73	0.41	0.73	0.58	0	0	0	0	0.76	0	1.33	0.62	0	0	0.16	1.56	2.44	0.76	1.86	0	0	0.81	0	0	2.07	4.04	0.91	0.75	0	0.73	1.19	0	2.4	0.93	0	0.16	0.17	1.75	2.3	1.28	2.4	0	0.62	1.03	0	0.45	0
XLOC_001792	TCONS_00001818	NonCoding	0	0.1	0	0.05	0	0	0	0	0	0	0	0	0.1	0	0	0	0.05	0.06	0	0	0	0	0	0	0	0	0	0	0	0	0	0	0	0.49	1.32	0.15	0.04	0	0.23	0	0.13	0.06	0	0	0	0	0
XLOC_001793	TCONS_00001819	NonCoding	0	0	0	0.13	0	0	0	0	0	0.27	0	0.19	0	0	0	0.29	0	0	0	0	0	0	0	0	0	0	0	0	0	0	0	0	0	0	0	0	0	0	0	0	0	0	0	0	0	0	0
XLOC_001794	TCONS_00001820	NonCoding	0.1	0.19	0.21	0.23	0	0	2.25	0.08	0.01	0.05	3.23	1.04	0.37	0	2.1	0	0.26	0.65	0.26	0	0.31	0	0	0	0.2	0	0	0.25	0	0	0	0	0.89	0.82	0.96	0.09	0.96	0.22	0.5	0	0.72	0.17	0.34	0.39	0	0.31	0
XLOC_001795	TCONS_00001821	NonCoding	60.15	40.13	51.94	67.16	0.92	0	10.72	22.68	34.45	13.43	8.03	0	0	0	0	0	0	0.79	0.24	0	0	0.36	0	0.92	0.16	0	1.27	0	0	0	0	0	0	0	0	0	0	0.26	0	0	1.37	0.94	0	0.7	0	0.17	0
XLOC_001796	TCONS_00001822	NonCoding	0	0	0	0	0	0	0	0	0	0	0.3	0	0	0	0	0	0	0	0	0	0	0	0	0	0	0	0	0	0	0	0	0	0	0.07	5.09	0.07	0	0	0	0	0	0	0	0	0	0	0
XLOC_001797	TCONS_00001823	NonCoding	1.81	1.14	0.34	0.72	0	3.9	0	0.29	0.94	1.12	1.23	1.92	2.63	0.43	1.05	15.73	4.18	3.74	3.46	5.04	0	6.11	0	0	4.23	0	2.97	7.81	6.83	4.12	2.24	2.57	4.52	1.44	0.59	2.2	1.62	4.07	1.71	1.58	0.99	2.43	1.17	0.95	0.65	2.07	0.71
XLOC_001798	TCONS_00001824	Coding	1.75	3.36	0.87	0.13	1.23	4.97	0	1.3	1.13	1.25	0.23	3.56	2.71	0.52	1.39	5.02	5.38	0.96	5.37	0	1.68	0.65	0	0	4.68	0.81	0.64	2.42	0.97	0.88	0.48	3.84	2.89	7.43	6.4	8.12	6.16	2.53	1.77	2.98	0.84	1.24	1.49	0.62	0	0.85	0
XLOC_001799	TCONS_00001825	NonCoding	4.55	2.55	1.51	1.11	0	0	0	0.49	2.37	0.94	2.42	1.51	0.21	0	0	0.61	15.64	0.4	21.45	0	2.44	0	0	0	0.43	0.59	0.24	0	0	0	0	0.79	0	0.16	0.11	0.33	0.09	0.46	0.97	0.45	0.56	0	0	0.13	0	0	0
XLOC_001800	TCONS_00001826	NonCoding	3.04	2.05	2.78	1.04	2.17	1.98	3.5	0.77	3.53	2.04	2.49	4.17	7.8	3.96	3.19	2.6	2.45	3.87	3.57	0	1.18	2.35	9.13	0	9.71	1.05	18.32	18.31	2.99	8.06	19	0	3.27	3.31	0.88	0.93	2.74	20.52	3.18	5.39	4.15	5.5	2.78	2.83	0.68	1.91	0.24
XLOC_001801	TCONS_00001827	NonCoding	1.85	0	0.43	0.11	0	0	0	0	0.3	0.71	0	4.98	17.34	11.78	80.69	1.34	0.89	9.66	6.4	0	0	0	0	0	0.86	0	1.9	0	0	0	0	0	0.39	3.65	1.99	0.28	3.88	0.78	3	1.52	0.63	0.84	0	0.91	0	15.07	0.49
XLOC_001802	TCONS_00001828	NonCoding	0.64	0.34	0	0.07	1.56	0	0	0	0.12	0.89	3.75	0.5	0.76	0.03	0.18	0.56	0.41	0	0.96	0	0.29	3.2	1.73	0	0.8	0	0.59	0	0	0	0	0	0.19	0.14	0	0	0.81	1.2	0	0	0.44	2.11	3.69	0.73	0	0.22	0
XLOC_001803	TCONS_00001829	NonCoding	5.66	3.66	3.06	1.42	2.47	2.8	0	2.44	6.92	6.75	2.49	9.11	15.79	6.02	3.78	6.51	10.59	5.62	9.26	1.69	3.23	3.59	3.37	0.97	18.14	5.32	31.48	11.91	6.61	9.12	4.07	13.45	4.94	11.42	4.26	5.27	11.25	19.7	4.88	4.07	5.12	7.62	0.58	7.35	0.86	6.94	0.46
XLOC_001804	TCONS_00001830	NonCoding	0	0	0	0	0	0	0	0	0	0	0	0	0	0	0	0	0	0	0	0	0	0	0	0	0	0	0	0	0	0	0	0	0	0	0	0	0	0	0	0	0	0	0	0	0	0	0
XLOC_001805	TCONS_00001831	NonCoding	0	0.1	0	0.34	0	0	0	0.08	0	0	0	0	0	0	0	0	0	0	0	0	0	0	0	0	0	0	0	0	0	0	0	0	0	1.06	0.48	0	0	0.11	0.47	0.22	0.34	0	0	0	0	0	0
XLOC_001806	TCONS_00001832	NonCoding	0.5	0.41	0	0	0	0	0	1.29	5.16	4.17	0.51	0	0	0	0	0	0	0	0	0	0	0	0	0	0.2	0	0	0	0	0	0	0	0	0	0	0.05	0.16	0	0	0	0.17	0	0	0	0	0	0
XLOC_001807	TCONS_00001833	NonCoding	0.05	0	0	0	0	0	0	0	0	0	0	4.45	0.84	0	0.07	0.22	0.08	0	0	0	0	0	0	0	0	0	0	0	0	0	0	0	0	0	0	0	0	0.1	0	0	0.84	0.13	0	0	0	0.1	0
XLOC_001808	TCONS_00001834	NonCoding	4.44	4.07	3.11	0.46	0	0	0	0.67	0.54	0.4	1.92	8.53	1.34	0.33	0.13	1.2	8.2	0.85	3.23	0	0	1.18	1.64	0	2.15	2.97	0	0.43	0	0.21	0.68	0	0	0.65	2.25	1.27	0.46	0.64	0.45	0.31	2.58	2.18	0.88	0.06	0	0	0
XLOC_001809	TCONS_00001835	NonCoding	4.05	0	0	0	0	18.36	0	0	0	0	0	0	0	0	2.18	13.5	2.39	12.24	4.08	8.47	9.29	3	0	0	2.44	7.47	0	0	4.47	0	4.4	20.18	4.44	0	3.29	0	2.65	2.25	0	0	3.1	0	2.29	0	0	3.02	2.79
XLOC_001810	TCONS_00001836	NonCoding	0.98	0.7	1.25	0.67	0.97	0	0	0.18	0.73	0.35	0	0	0	2.28	1.76	37.26	2.27	0.73	2.15	0.48	1.06	0	0	0	0.6	0	0.21	1.45	0.76	0	0.75	1.73	0.76	2.85	0.36	0.64	0	3.43	0.27	0.99	0.46	0.55	0.39	2.07	0	4.35	0
XLOC_001811	TCONS_00001837	NonCoding	2.22	1.68	1.3	0.17	0	0	0.22	0.21	0.45	0.27	0	2.36	1.58	0.65	1.16	2.1	9.21	0.51	8.37	2.46	0	0.87	0	0	1.22	1.08	0.1	0.2	0.32	0.2	0.32	0	1.45	2.84	10.49	2.02	2.21	1	0.52	0	1.57	1.13	0	0.63	0	0.65	0
XLOC_001812	TCONS_00001838	NonCoding	0.06	0.27	0	0.14	2.24	0	0	0	0	0	0.45	1.54	0.13	0.13	0.25	1.79	0.87	1.78	0.44	0	0	2.81	0	0	0.19	18.98	0.21	17.11	19.38	23.86	22.88	37.75	24.36	1.54	0.3	0.08	0.11	0.3	0.52	0.78	0.43	0.05	4.29	0.4	0.18	0.8	0.22
XLOC_001813	TCONS_00001839	NonCoding	2.66	0.75	1.98	1.06	0	2.31	0	0.86	1.38	1.65	1.81	0.19	0	0.11	0	0.97	1.2	1.15	5.66	0.71	2.33	0	0	0	3.96	0.94	3.76	1.4	0	1.35	1.1	0	0	0	0	0.14	0	6.39	1.26	2.33	0.49	0.43	0	0.47	0	0.61	0
XLOC_001814	TCONS_00001840	NonCoding	0	0	0	0	0	0	0	0.17	0.07	0	0.89	0.22	0	0	0	0	0	0	0	0	0	0	0	0	0	0	0	0	0	0	0	0	0	0.08	0.34	0.34	0.94	0.12	0.38	0	0.07	0	0	0	0	0	0
XLOC_001815	TCONS_00001841	NonCoding	0	0.49	1.7	0	0	0	0	0	2.96	0	0	0	0	0	0	0.95	0	0	0	2.77	22.8	0	0	0	17.99	14.66	0	1.37	0	0	0	0	1.09	0.73	0	0	0	0.49	0	0	0	0	0	0	0	0	0
XLOC_001816	TCONS_00001842	NonCoding	0	0.25	0	0.46	0	0	0	2.26	2.44	7.29	2.39	0	0	0	0	0	0	0	0	0	0	0	0	0	0	0	0	0	0	0	0	0	0	0	0	0	0	0	0	1.02	0	0	0	0	0	0	0
XLOC_001817	TCONS_00001843	NonCoding	0.2	0.66	0	0.31	0	0	0	0	0	0	0	1.17	0.98	0	0	1.01	0.3	0	0	1.29	0	0	0	0	0.33	0.85	0	0	0	0	0	0	0	1.75	2.39	3.52	1.12	0	0.37	0	0	0.19	0	0	0	0.18	0
XLOC_001818	TCONS_00001844	NonCoding	1.55	1.85	0.49	0.2	0	0	0	2.75	7.32	10.36	3.35	1.6	0.34	0.27	0.22	1.64	1.21	2.74	2.1	0	0.66	0.64	0	0	0.91	1.19	0.63	0	0	0.86	0	1.07	0.71	0.68	0.21	0.43	0.47	0.45	1.73	2.91	1.64	1.62	0.24	0.43	0	0.3	0
XLOC_001819	TCONS_00001845	NonCoding	2.67	1.94	0.93	1.85	1.13	7.9	0	0.16	1.3	0.53	1.43	3.6	2.48	0.11	0.89	5.96	1.39	0.32	3.21	0	0.66	7.1	0	5.06	3.65	10.26	1.58	0.85	0.99	2.23	3.06	0	4.32	3.94	11.1	5.94	11.01	0.4	3.43	2.14	1.51	1.43	3.57	0.87	3.59	2.82	3.28
XLOC_001820	TCONS_00001846	Coding	2.19	2.36	1.64	0.49	0	0	0	0.79	1.14	3.34	0.67	0.1	0.1	0	0	0.29	1.8	0.76	3.29	0	0	0	0	0	1.57	0	0.47	0	0	0	0	0	0.34	0	0	0	0	1.9	1.87	5.2	0.95	0.12	0.35	0	0	0.11	0
XLOC_001821	TCONS_00001847	NonCoding	3.03	2.96	2.78	0.89	3.43	5.04	7.26	0.88	1.49	7.4	2.21	2.48	2.74	4.59	3.43	9.05	5.84	2.34	5.66	6.97	13	18	9.52	5	6.36	18.13	3.45	10.77	15.07	7.1	10.85	12.87	18.99	3.37	10.37	7.32	7.23	3.49	2.15	3.43	1.73	4.37	13.36	0.59	0.21	1.26	2.52
XLOC_001822	TCONS_00001848	Coding	2.39	1.23	2.28	1.09	0	0	0.67	1.2	2.1	1.08	1.34	0.32	0.18	0.03	0.07	0.7	3.9	1.08	3.99	0	0	0.66	0	0.74	7.81	0.54	4.5	0	0.65	0.2	0.32	0.74	0.32	0.38	0.09	0.21	0	6.18	1.26	3.8	1.58	0.16	0	0.64	0.56	0.5	0
XLOC_001823	TCONS_00001849	NonCoding	0	0.05	0.27	0	0	0	0	0.15	0.31	0	0.33	0.25	0.2	0	0.08	0	0.18	0.06	0	0	0	0.24	0	0	0.31	0	0	0	0	0	0	0	0	0	0.14	0.74	0.17	0	0.47	0	0.26	0	0	0.13	0	0.11	0
XLOC_001824	TCONS_00001850	Coding	0.54	1.89	0.8	0.77	0	0	0	0.14	0.67	0.4	1.62	2.15	2.69	0.47	1.33	1.25	2.14	1.97	1.25	2.03	1.78	0	0	0	0.46	0	0.62	0	0	0.58	0.32	0.36	0.16	2.3	4.26	3.19	1.42	1.89	1.76	1.63	2.16	1.6	0.16	0.46	0	1.34	0
XLOC_001825	TCONS_00001851	NonCoding	12.82	16.32	7.24	2.76	8.75	33.02	15.24	2.09	4.67	3.84	6.03	35.67	33.76	2.83	9.16	18.18	17.27	14	9.64	3.27	12.24	17.9	27.57	28.8	40.16	39.22	32.31	20.13	14.63	19.48	23.72	60.74	67.98	29.75	32.42	17.5	15.17	17.38	39.89	33.83	5.81	8.45	11.01	8.04	30.4	14.2	43.22
XLOC_001826	TCONS_00001852	NonCoding	0.05	0.09	0.08	0	2.49	1.89	0.87	0	0.06	0	0.45	0	0.19	0	0	0	0	0.05	0	0	0.81	0	0	0	0.09	0	0.1	0	0	0	0	0	0	0.04	0	0.07	0.02	0.25	0.22	0	0	0.05	0.35	0	0	0	0
XLOC_001827	TCONS_00001853	NonCoding	0.19	0.05	0.09	0.1	0	0	0	0	0	0	0	0.37	0	0.03	0	0.16	0.29	0.07	0.32	0	0	0	0	0	0.05	0	0	0	0	0	0.36	0	0	0.28	0.87	0.41	0.45	0.06	0.84	0.56	0.07	0	0.19	0	0	0.29	0
XLOC_001828	TCONS_00001854	NonCoding	1.74	0.56	0.8	1.07	0	0	0	0.52	1.26	0.67	4.03	1.71	1.11	0.19	0.45	2.87	2.39	0.7	1.72	2.8	1.02	0	0	0	1.03	0.62	0.77	0	0	0.89	1.45	0.83	1.83	2.31	0.35	0.35	0.58	2.32	0.26	3.09	1.78	1.19	0	0.28	0	0.25	0
XLOC_001829	TCONS_00001855	NonCoding	26.84	14.85	7.88	3.09	6.75	10.92	6.2	4.16	3.97	2.16	0.15	15.06	18.25	0.63	0.58	3.09	25.98	3.53	11.34	15.22	16.92	15.71	15.29	10.14	35.69	24.19	14.43	18.66	31.54	13.54	23.36	4.04	6.62	4.14	2.75	6.82	4.05	1.61	3.15	2.72	2.97	3.56	12.48	0.98	2.8	3.76	9.74
XLOC_001830	TCONS_00001856	NonCoding	0	0	0	0	0	0	0	0	0	0	0	0	0	0	0	0	0	0.08	0	0	0	0	0	0	0	0	0	0	0	0	0	0	0	0	0.13	0	0	0	0	0	0	0	0	0	0	0	0
XLOC_001831	TCONS_00001857	NonCoding	0.68	0.61	1.38	0	0	0	0	0	0	0.46	0	0	0.15	3.26	3.95	22.48	0.84	0.58	0	0	0	0	0	1.65	0.85	0.81	0	0	0	0	0	0	0	3.13	0.47	0.36	0.4	2.19	0	0	1.01	0.73	0	0.68	0	5.24	1.21
XLOC_001832	TCONS_00001858	NonCoding	0.59	1.44	0.24	0.94	0.82	3.52	1.31	0.07	1.56	0.53	0.59	2.97	2.54	1.37	3.14	1.25	3.59	0.51	2.97	0.81	2.67	1.72	0	0.18	4.72	2.41	2.06	0.8	0.96	2.52	1.89	1.45	6.69	18.52	6.63	6.72	5.87	1.68	1.76	3.26	2.75	2.13	1.48	0.51	0	1.23	1.2
XLOC_001833	TCONS_00001859	NonCoding	0	0	0	0	0	0	0	0	0	0	2.09	0	0	0	0	0	0	0	0	0	0	0	0	0	0	0	0	0	0	0	0	0	0	0.18	4.12	0.57	0.63	0.05	0.03	0	0.06	0.11	0	0.06	0	0	0
XLOC_001834	TCONS_00001860	NonCoding	0	0	0	0	0	0.5	0	0	0.18	0	6.17	0.02	0	0.11	0	0.07	0	0	0.08	0.71	0	0	0	0	0.04	0.31	0	0	0	0	0	0	0.24	0	0.11	0.06	0.22	0.24	0.24	0	0	0.06	0	0	0	0.05	0
XLOC_001835	TCONS_00001861	Coding	1.62	1.54	1.05	0.04	0	0	0	0.35	0.23	0.27	1.48	0.23	0.23	0	0.07	2.38	1.23	0.4	0.42	0.82	0	0.22	0	0	0.52	0.27	0	0	0	0	0.32	0	0	0.17	0.66	1.24	0.74	0.9	0.52	0.19	0.67	0.16	0	0.17	0	0.35	0.2
XLOC_001836	TCONS_00001862	Coding	6.29	5.14	3.04	0	0	8.05	1.23	0.88	1.95	4.65	1.39	6.07	6.51	0.41	1.81	5.46	11.72	1.06	13.93	1.71	1.25	8.49	0	0	6.83	1.51	1.93	2.25	2.71	1.09	0.89	1.02	5.39	4.02	4.45	2.99	1.46	4.63	2.92	3.6	1.88	3.18	4.62	0.18	0	1.56	0
XLOC_001837	TCONS_00001863	NonCoding	0	0	0	0	0	0	0	0	0	0	0.51	0	0	0	0	0	0	0	0	0	0	0	0	0	0.05	0	0	0	0	0	0	0	0	0.04	1.13	0	0	0	0	0	0	0	0	0	0	0	0
XLOC_001838	TCONS_00001864	NonCoding	0.07	0.06	0	0	0.71	0	0	0	0.07	0	0	0.06	0	0	0	0	0.33	0.15	0.27	0	1.73	0	0	0	0.06	0	0	0.26	0	0	0	0	0	0	0.68	0.05	0.2	0.07	0.55	0	0	0.14	0	0	0	0	0
XLOC_001839	TCONS_00001865	NonCoding	6.76	6.43	5.96	0.65	1.12	9.97	0	6.92	3.65	0	3.72	5.46	4.29	0.39	0.36	4.57	12.36	3.74	5.15	0	4.59	2.66	0	5.25	6.02	4.42	1.79	1.65	0	0.8	0	0	0	0.53	1.22	4.55	0.59	4.24	1.81	0.48	7.39	43.8	4.06	1.66	3.8	1	0
XLOC_001840	TCONS_00001866	Coding	0	0.33	0	0.04	0	0	0	0	0	0	0.76	0.09	0	0	0	1.87	0.09	0.12	0	0.21	0	0.22	0	0	0.14	0	0	0	0	0	0	0	0.5	12.5	0.99	0.51	0.44	0.1	0.32	0.1	0.12	0.33	0	0	0	0	0
XLOC_001841	TCONS_00001867	Coding	2.75	3.5	1.48	1.13	0.35	1.14	0	0.55	4.71	2.11	0.58	1.38	0.59	0.17	0.28	11.84	9.58	0.67	6.64	9.72	15.84	0.84	2.26	2.59	20.72	7.64	2.17	1.04	0.42	0	0	0	1.86	4.11	0.68	0.23	0.35	2.93	0.14	2.65	5.67	1.54	0.64	0	0	1.82	1.55
XLOC_001842	TCONS_00001868	NonCoding	0.93	1.11	0.5	2.22	2.15	1.07	1.87	0.43	1.04	0.99	0.36	9.48	5.74	6.56	7.6	5.76	2.68	1.25	1.02	15.25	1.11	2.66	1.33	0	8.29	13.95	3.94	3.58	12.72	6.53	17.33	8.88	21.38	18.74	22.12	4.85	10.48	5.01	3.19	3.08	1.55	1.12	2.01	1.2	0.22	2.56	0.24
XLOC_001843	TCONS_00001869	Coding	7.58	5.5	4.37	1.23	0	0	0	2.45	8.43	4.72	0.94	0.88	0.72	0.41	1.03	9.87	21.09	4.48	22.95	0	0	3.68	0	0	11.05	0	2.61	1.71	0.91	0	0	1.03	4.09	6.62	1.2	1.46	1.6	11.11	4.27	8.22	2.85	6.79	1.4	2.19	0	3.32	0
XLOC_001844	TCONS_00001870	NonCoding	1.14	1.4	1.48	1.82	0	0	0	0.2	0.87	1.51	0	1.1	0.13	0.11	0.05	2.3	2.6	1.83	2.35	0	1.54	1.19	0	0	3.15	7.8	0.58	0	1.33	0.8	0.44	3.01	5.52	9.77	6.95	6.4	4.9	4.9	4.1	3.66	5.67	0.53	0.45	0	0	0.14	0
XLOC_001845	TCONS_00001871	NonCoding	0.11	0.05	0.08	0	0	0	0	0	0	0	0	0.39	0.19	0	0	0.5	0.71	0.12	0	0	0	0.23	0	0	0	0	0	0	0	0.2	0	0	0	0	0.2	5.32	0.12	0	2.61	1.01	0	0.11	0	0	0	0.21	0
XLOC_001846	TCONS_00001872	NonCoding	0	0	0	0	0	0	0	0	0	0	0	0	0	0	0	0	0	0	0	0	0	0	0	0	0	0	0	0	0	0	0	0	0	0	0	0	0	0	0	0	0	0	0	0	0	0	0
XLOC_001847	TCONS_00001873	NonCoding	0	0	0	0	0	0	0	0	0	0	2.12	0.33	0	0	0	0	0	6.01	0	0	0	0	0	0	0	0	0	0	0	0	0	0	0	0	0	0	0	0	2.2	0	0	0	0	0	0	0	0
XLOC_001848	TCONS_00001874	NonCoding	0.11	0	0	0	0	0	0	0	0.09	0	1.95	6.42	1.23	0.99	0.16	0.2	0.62	0.9	0	0	0	0.35	0	0	16.07	29.24	0.75	0.43	13.73	0.65	1.06	0	0	0.16	1.4	0.21	0.08	3.96	5.48	7.96	0.71	0.17	0.18	0.61	0	0.35	0.23
XLOC_001849	TCONS_00001875	NonCoding	5.89	3.79	3.81	0.49	1.46	3.31	0.7	0.55	3.35	4.31	2.08	3.5	9.01	5.31	4.91	12.4	9.45	9.2	5.97	1.56	5.95	17.98	2.1	1.75	9.5	5.76	16.69	24.42	14.1	49.09	42.12	46.62	24.45	15.84	21.66	14.3	3.33	102.71	24.67	30.13	1.01	3.8	7.46	1.01	1.38	1.33	1.93
XLOC_001850	TCONS_00001876	NonCoding	4.94	6.22	5.96	0	0	0	0	4.35	7.35	6.89	4.18	2.35	14.58	1.18	1.02	19.94	18.21	4.43	17.61	15.52	21.02	7.75	0	1.64	43.17	0	6.88	1.8	0	0	1.42	11.41	20.79	19.87	79.74	7.2	9.69	2.19	3.48	5.89	7.05	10.5	2.22	2.91	0	28.65	15.31
XLOC_001851	TCONS_00001877	NonCoding	0.23	0.1	0	0	0	0	0	0	0.06	0	0.48	0.3	0	0	0	0	0	0	0	0	0	0	0	0	0	0	0	0	0	0	0	0	0	0.67	0.05	0.11	0.96	0.16	0.23	0.21	0	0	0	0	0	0	0
XLOC_001852	TCONS_00001878	Coding	6.4	5.38	8.4	2.17	0	1.04	0	0.34	3.11	0.87	0.48	0.67	0	0.46	0.82	0.88	3.76	3.49	3.95	1.92	0	0	0	0	1.74	0	2.35	0	0	0	0	0	0	1.74	0.69	0.34	0.57	2.42	1.18	1.88	1.76	0.87	0	0.28	0	0.4	0
XLOC_001853	TCONS_00001879	NonCoding	0	0	0	0	0	0	0	0	0	0	0	0	0.39	0	0	0	0.03	0.97	0.22	0	0	0	0	0	0	0	0	0	0	0	0	0	0	0	0	0	0	0	0.22	0	0	0	0	0	0	0.11	0
XLOC_001854	TCONS_00001880	NonCoding	0	0	0	0	0	0	0	0	0	0	3.04	0	0	0	0	0	0	0	0.21	0.42	2.99	0	0	0	9.97	3.33	0	0	0	0	0	0	0	0	0.1	0	0	0.1	0	0	0	0	0	0	0	0.1	0
XLOC_001855	TCONS_00001881	NonCoding	0	0	0	0	0	0	0	0	0.23	0.27	0.9	0.46	0	0	0.07	0	0.13	0	0	0	0	0.22	0	0	0	0	0	0	0	0	0	0	0	0.66	1.71	1.21	0.59	0.1	1.89	0.39	0.06	0.05	0	0	0	0	0
XLOC_001856	TCONS_00001882	NonCoding	0.59	0.79	0.53	0.09	0	0	0	0.31	0.86	0.88	0	0.81	0.2	0.06	0.16	3.24	4.5	0.86	5.46	6.72	1.83	1.92	0.45	0	0.71	0.55	0.23	0.43	2.05	0	1.31	0.75	2.1	1.21	1.24	0.31	0.93	0.65	0.23	0	0.66	0.58	0	0	0	0.54	2.06
XLOC_001857	TCONS_00001883	NonCoding	0	0	0	0	0	0	0	0	0	0	0.3	0	0	0	0	0	0	0	0	0	0	0	0	0	0	0	0	0.17	0	0	0	0	0	0	0	0	0.08	0.05	0	0	0	0	0	0	0	0	0
XLOC_001858	TCONS_00001884	NonCoding	0	0.1	0	0	0	0	0	0	0.12	0	0	0	0.09	0	0	0	0.04	0	0.15	0	0	0	0	0	0	0	0	0	0	0	0	0	0	0.36	1.14	0.93	0.41	0.1	0.22	0.31	0.06	0	0	0	0	0.1	0
XLOC_001859	TCONS_00001885	NonCoding	1.97	2.01	0.72	0.3	0	0	0	0.21	1.28	1.32	0.44	3.59	2.22	0.1	0.43	2.48	4.2	1.96	2.47	1.21	1.33	0.43	0	0	7.82	0.53	2.87	0.8	0	1.73	2.51	1.08	1.9	5.25	6.45	5.88	2.75	1.72	7.92	6.48	1.96	1.64	0.33	1.13	0	1.96	0.4
XLOC_001860	TCONS_00001886	NonCoding	1.39	0.89	0.8	1.92	0.41	1.85	0	0.48	1.44	0.43	0.78	0.73	2.36	0	0.11	0.72	4.16	1.91	3.01	0.4	0	0.64	0	0	3.79	0.53	0.75	0.6	0.31	0	0	0.36	0.33	0.54	1.33	3.68	4.66	0.36	2.1	3.61	0.43	1.09	0.39	0.68	0	0	0
XLOC_001861	TCONS_00001887	NonCoding	0	0	0	0	0	0	0	0	0	0	0	0.27	0	0	0	0	0	0.79	0.07	0	0	0	0.66	0	0.09	0	0	0	0	0	0	0	0.16	0.58	4.11	1.78	16.03	0	0	0	0.12	0	0	0	0	0	0
XLOC_001862	TCONS_00001888	NonCoding	0.83	1.4	0.5	0.27	2.67	1.36	0.23	0.36	0.58	0	1.07	0.47	0.46	0.29	1.11	5.45	2.43	0	5.65	4.62	2.53	2.45	0	0	1.1	1.11	0	1.45	0.66	0.4	1.96	1.88	2.31	0.6	0.39	0.47	0.12	0.77	0.43	0.2	0.12	0.44	1.02	0.24	0.76	1.02	0.62
XLOC_001863	TCONS_00001889	Coding	0	0.09	0	0	0	0	0	0	0.11	0	0.29	0	0	0	0	0	0.17	0.11	0.21	0	0	0.21	0	0	0	0	0	0	0	0.58	0	0	0	0.2	0.23	0.17	0.11	0.25	0.21	0	0	0	0	0.06	0	0.2	0.2
XLOC_001864	TCONS_00001890	NonCoding	1.74	2.27	1.82	0.21	0	2.76	0	1.02	7.36	1.3	4.77	0.89	1.89	1.13	1.63	1.96	3.33	4.56	5.38	0.64	3.49	0.68	0	0	4.51	2.53	1.67	1.57	0	0.61	0	0	0.5	0.61	0.23	0.28	0.81	3.05	1.34	2.49	1.84	0.95	0.26	0.28	0	2.09	0.63
XLOC_001865	TCONS_00001891	NonCoding	0.16	0	0	0	0	0	0	0	0	0	0.87	0	0	0	0	0	0	0	0.2	0	0	0	0	0	0	0	0	0	0	0	0	0	0	0.3	0.83	0.67	0.79	0	0	0	0	0	0	0	0	0	0
XLOC_001866	TCONS_00001892	NonCoding	0.4	0	0.17	0.14	0.29	0	0	0.15	0.24	0	0.48	0.1	0	0	0	1.04	0	0	0	0	0	0	0	0	0	0	0	0	0	0	0	0	0	0	1.31	0	0	10.99	0.11	0.21	0	0	0.18	0	0	0	0
XLOC_001867	TCONS_00001893	NonCoding	0.05	0	0	0	0	0	0	0	0	0	0	0.03	0	0	0	0	0	0	0	0	0	13.62	5.63	1.42	16.02	15.65	50.5	27.18	10.96	18.66	5.15	6.39	0	0.03	0	0.07	0	0	0.1	0.81	0.12	0	0.16	0	0	0	0
XLOC_001868	TCONS_00001894	NonCoding	1.83	2.26	1.05	0.22	1.37	0.66	0	0.07	0.62	0.4	1.77	3.4	0.81	0.03	0.29	0.42	1.22	0.73	0.9	1.22	1.57	1.95	0.88	0.18	4.84	1.35	1.55	1.01	0.32	1.56	0.95	0	2.4	1	0.89	0.7	0.96	1.69	1.04	0.48	1.14	0.64	0.5	0.34	0	0.45	0.8
XLOC_001869	TCONS_00001895	NonCoding	0	0.05	0	0	0	0	0	0	0.13	0	0.18	0.11	0.11	0.06	0.09	0	0.1	0	0	0	0	0	0	0	0	0	0	0	0	0	0	0	0	0.29	1.06	0.13	0.09	0	0.25	0	0.29	0.38	0	0	0	0	0
XLOC_001870	TCONS_00001896	NonCoding	0.68	0.16	0.88	0.31	0	0	0	0.76	1.43	0.73	3.48	1.25	6.36	0.38	0.33	0	24.54	29.19	18.76	0	0	0	0	0	11.22	0	16.12	0	0	0	0	0	0	11.47	11.62	3.32	0.63	213.63	38.59	96.82	3.92	0.49	0.29	0	0	0.09	0
XLOC_001871	TCONS_00001897	NonCoding	2.22	0.67	0.08	0	0	0.22	0	5.37	19.6	14.93	2.91	0.05	0	0	0	0	0	0	0	0.8	7.94	4.06	0	0	0.23	0	0	0	0	0	0	0	0.16	0.07	0	0	0	0	0	0	0.12	0	0.33	0.11	0	0	0
XLOC_001872	TCONS_00001898	NonCoding	0	0	0	0	0	0	0	0	0.12	0	0	0	0	0	0	0.14	1.09	0	0.72	0	0	0	0	0	0	0	0	0	0	0	0	0	0	0	0	0	0	0	0	0.2	0	0	0	0	0	0	0
XLOC_001873	TCONS_00001899	NonCoding	0	0	0	0	0	0	0	0	0	0	3.46	0	0.84	0.37	0	0.61	0	0	0.16	0	0	0	0	0	0	0	0	0	0	0	0	0	0	0	0.22	0	0	0	0	0	0	2.5	0.36	0	0	0.35	0
XLOC_001874	TCONS_00001900	Coding	4.31	2.82	0.78	0.4	0	0.87	1.73	0.36	1.45	0.73	1.87	0	0.07	0.06	0.03	4.53	0.39	0.42	0	4.21	4.73	1.31	0.22	0	0.57	0.01	0	0	0	0	0	0	0.72	1.54	0.59	0.31	0.14	0	1.64	0.14	0	0.26	0	0.29	0	3.71	1.07
XLOC_001875	TCONS_00001901	NonCoding	0	0	0	0.11	0	0	0	0	0.11	0	1.92	0.18	0.27	0	0.18	0.14	0	0	0	0.4	0	0	0	0	0	0	0	0	0	0	0.07	0	0	0.41	1.66	0.32	0.69	1.04	0.42	0.48	0.12	0.16	0	0	0	0	0
XLOC_001876	TCONS_00001902	NonCoding	0.38	0.23	0.25	0.18	10.17	7.66	2.46	0.78	1.43	3.97	5.42	1.73	0.41	0.03	1.43	2.7	7.25	10.33	7.01	9.77	6.16	0.88	2.91	6.71	2.52	3.85	2.75	3.08	2.3	1.79	2.26	1.86	1.14	0.28	0.19	5.67	2.6	0.2	7.96	9.05	0.61	0.77	2.86	0.23	0.19	0.46	0
XLOC_001877	TCONS_00001903	Coding	0.49	0.14	0	0.44	0.42	0	0	0.71	0.63	0	0.15	0.7	0.64	0.24	0.07	2.54	1.88	0	0.99	7.25	6.36	1.1	0.89	0	0.95	0.27	0.63	0.2	0	0	0	0	0.33	0.77	1.48	0.14	0.2	0.05	0	0.2	1.65	0.82	1.68	0	0.19	0	0
XLOC_001878	TCONS_00001904	NonCoding	0.12	0.05	0	0.29	0	0	0	0	0.19	0	0	0.2	0.1	0	0	0	0.05	0	0	0	0	0	0	0	0	0	0	0	0	0	0	0	0	0	0.1	0	0	0	0.58	0	0	0	0	0	0	0	0
XLOC_001879	TCONS_00001905	NonCoding	1.74	2.34	2.4	0.15	0	0	0	0	0.49	0	0	0.24	0.1	0	0.07	0.3	1.97	1.05	1.78	0	0	0.73	0.37	0	1.7	0.46	2.82	0	0.81	0	0.77	0	0	0.09	0.24	0.6	0.18	2.6	1.74	1.35	0.5	0.76	0.42	0.3	0	0	0
XLOC_001880	TCONS_00001906	NonCoding	0.12	0.3	0.36	0	0.3	0	0	0	0.38	0.15	0	0.36	0.15	0.03	0.24	1.08	1.31	0.25	2.94	1.13	0	0.24	0	0	0.41	0.6	0.46	0.22	0	0.43	0	0	0.35	0.73	1.31	1.88	0.95	0.5	0	0	0.2	0.24	0.37	0.32	0	0.44	0.22
XLOC_001881	TCONS_00001907	NonCoding	0.74	0.42	0.43	0.08	2.35	0	0	0	0.2	0	0	0.66	1.3	0.06	0.23	1.68	1.59	0	1.46	3.51	0	1.49	3.02	0	0.84	0.46	0	0	0	0.33	1.09	0.64	0.83	0.71	1.32	1.01	0.7	1.25	0.58	0.17	0.65	0.61	0	0	0.43	0	0
XLOC_001882	TCONS_00001908	NonCoding	0.87	0.29	0	0	0	1.38	0	1.13	1.82	2.39	5.74	0	0	0	0	0	0	0	0	0	1.4	0	1.38	0	0	0	0	0	0	0	0	0	0	0	0.08	0.23	0	0	0	0	0	0	0	0	0	0	0
XLOC_001883	TCONS_00001909	NonCoding	0.33	1.17	0.48	0.89	0.4	0	2.6	0.62	2.88	2.24	2.89	43.63	42.99	2.68	5.77	3.38	2.64	9.45	5.22	0.95	1.57	4.4	12.07	7.08	8.05	4.81	5.16	6.22	6.36	6.9	2.37	5.38	3.63	13.58	15.21	12.94	18.06	2.24	9.98	8.38	6.99	5.64	4.07	0.56	0	4.4	0.99
XLOC_001884	TCONS_00001910	NonCoding	2.17	0.28	0.5	0.4	0.75	0	0	1.94	4.44	8.05	4.55	1.42	3.14	1.12	0.7	2.68	2.63	0.95	2.84	2.8	0	0.71	0	0	2.85	0	1.42	0	0.87	0	0.87	0	0	1.17	2.12	3.91	6.19	0.61	1.27	1.77	0.18	0.82	0	0	0	1.03	0
XLOC_001885	TCONS_00001911	NonCoding	0.18	0.05	0	0	0	0	0	0	0	0	0	0.15	0.15	0	0	0	0.14	0.13	0.15	0	0	0	0	0	0	0	0	0	0	0	0	0	0	0	1.46	0.67	0.82	0.06	0.12	0	0	0	0.36	0	0	0	0
XLOC_001886	TCONS_00001912	Coding	4.51	7.48	3.46	0.49	0	0	9.26	0.16	0.89	0	0	5.82	2.64	0.41	1.38	9.69	15.17	1.02	16.14	5.59	1.42	4.11	0	0	1.26	6.82	1.16	0.85	2.04	2.05	2.01	3.84	3.72	4.37	6.92	4.06	8.57	2.01	2.11	0.87	2.84	3.98	2.09	0.26	0	0.45	0
XLOC_001887	TCONS_00001913	NonCoding	1.42	0.93	0.47	1.99	0.13	1.09	0	0.27	3.31	2.24	1.3	8.43	5.64	3.38	4.9	5.88	4.29	1.55	3.81	0	4.18	1.28	0.43	0.72	7.31	2.12	3.76	1.98	1.58	2.29	2.81	2.51	6.45	12.66	5.3	6.32	6.17	2.15	3.27	2.08	3.48	4.63	0.65	0.96	0.55	3.7	0.99
XLOC_001888	TCONS_00001914	NonCoding	0.84	0.4	0.45	0.38	3.79	0	0	0	0.07	0.15	0.33	0.41	0	0.03	0.24	0.15	1.29	0.33	1.47	3.84	1.98	0.59	0.97	0	0.47	0.3	0	0.22	0.72	0	0	0.4	1.25	0.97	0	0.08	0.04	0	0.12	0.22	0.57	0	0	0.06	0	0	1.12
XLOC_001889	TCONS_00001915	NonCoding	0.13	0	0	0	0	0	0	0	0.07	0	0	0	0.05	0	0	0	0	0	0.17	0	0	0	0	0	0	0	0	0	0	0	0	0	0	0.04	0	0.93	0.05	0.3	0	0	0	0	0	0	0	0	0
XLOC_001890	TCONS_00001916	NonCoding	0	0.05	0.17	0	0	0	0	0	0.18	0	0.32	0.1	0	0	0	0	0	0	0	0	0	0.23	0	0	0	0	0	0	0	0	0	0	0	0.07	1.5	0.75	0.58	0.05	0.22	0	0.06	0.23	0	0	0	0.32	0
XLOC_001891	TCONS_00001917	NonCoding	0	0	0	0	0	0	0	1.69	3.44	6.62	5.36	0	0	0	0	0	0	0	0	3.2	0	0	0	0	0	0	0	0	0	0	0	0	2.37	0	0	0	0	0	0	0	0	0	0	0	0	0	0
XLOC_001892	TCONS_00001918	NonCoding	0.21	0.32	0.16	1.42	1.5	1.33	0	1.19	2.98	2.68	2.07	6.93	0.31	0.47	2.48	4.32	3.32	1.07	1.53	1.63	0	1.08	0.66	2.01	2.75	10.52	2.9	1.01	3.55	2.14	2.86	21.86	102.68	27.25	0.94	3.84	3.67	0.45	3.85	3.76	1.44	0.11	0.83	0.57	0	0.4	0
XLOC_001893	TCONS_00001919	NonCoding	495.3	152.81	74.76	105.53	28.77	46.3	38.39	112.59	229.61	312.5	160.74	171.85	117.16	106.57	221.77	129.88	662.78	1215.41	991.77	70.71	91.76	38.47	28.15	51.4	467.74	58.92	233.77	114.27	57.02	55.27	81.64	214.57	391.57	703.87	395.74	180.42	408.71	252.26	177.15	321.18	91	67.04	29.68	55.93	20.79	347.08	198.81
[truncated: 31,488 more rows]
[truncated: 20 more columns]

## Sheet: mt
XLOC_000001	TCONS_00000001	511	419.33	7.82	6.13	11.58	8.25	1248.04	992.35	285	139.62	89.1	50.29	49.72	853.4	1463.85	362.52	85.37	73.84	27.87	4.66	1.72	182.53	760.4	1309.02	1767.48	963.76	336.96	2649.61	147.2	692.07	2036.14	3458.18	3028.82	906.62	295.1	145.87	586.5	745.27	495.41	67.36	529.79	174.15	243.86	285.24	624.48	389.8	1595.24	165.58
[truncated: 2 more rows]
[truncated: 21 more columns]

[truncated: 1 more sheets: Sheet1]
