# Supplementary material for: An analysis of 67 RNA-seq datasets from various tissues at different stages of a model insect, Manduca sexta
Source: BMC Genomics. 2017 Oct 17;18:796. doi: 10.1186/s12864-017-4147-y (PMC5645894; doi:10.1186/s12864-017-4147-y)
Supplement: Supplementary file 8 — Expression of genes in MCOT1.0. FPKM values of genes in MCOT1.0 calculated by RSEM. (XLSX 7331 kb) [file 12864_2017_4147_MOESM8_ESM.xlsx]

## Sheet: TableS7
Gene_id	H-L2-D1	H-L3-D1	H-L4-12h	H-L4-Late	H-L5-12h-S	H-L5-D2-S	H-L5-preW-S	H-P-Late	H-A-D1	H-A-D3	H-A-D7	F-L4-Late	F-L5-D1	F-L5-preW	F-L5-W	F-P-D1~3-S	F-P-D15~18	F-A-D1~3	F-A-D7~9	W-E-3h-S	W-E-Late-S	W-L1-D1-S	W-L2-D1-S	W-L3-D1-S	G-L2	G-L3-Late-S	G-L4-0h	G-L4-12h-S	G-L4-Late-S	G-L5-1~3h-S	G-L5-D1-S	G-L5-preW-S	G-L5-W-S	G-L5-W	G-P-D1	G-P-D15~18	G-A-D3~5	MT-L5-preW	MT-A-D1	MT-A-D3	M-L4-Late	M-L5-12h	M-L5-12h-S	M-L5-preW	M-L5-preW-S	M-L5-W	M-L5-W-S	T-P-D3	T-P-D15~18
MCOT.C00001	16.4	17.5	17.93	10.2	2.08	2.29	4.12	5.9	19.02	10.93	17.32	10.23	9.42	21.24	7.86	30.05	34.83	34.86	57.12	1.77	3.33	6.98	5.47	1.75	38.15	10.01	14.11	4.67	6.4	5.41	5.25	21.48	28.8	34.96	6.15	5.93	11.07	35.24	38.94	29.13	15.85	13.26	3.67	23.98	8.06	46.98	13.71	48.23	46.37
MCOT.C00002	3.64	3.87	0.65	1.54	0.96	0	0	0	1.98	2.47	0	1.66	2.3	0.16	0.25	2.35	4.79	3.18	9.79	0	0.89	1.12	0.21	0	2.54	1.67	0	0	0.16	1.09	1.31	1.66	1.99	2.34	0.69	2.9	1.65	3.47	4.32	4.48	3.49	2.96	0.92	0.36	0	0	0.05	4.61	4.31
MCOT.C00003	1.76	2.75	6.13	1.41	0	0	0	2.05	5.42	2.67	6.43	0	0	0	0.27	2.99	7.85	2.37	8.36	0.94	0	0	0	0	1.61	0	1.87	0.64	0	0	0	0	0	0.38	0	0.42	0	1.98	3.2	1.52	0	1.24	0	0	0	1.55	0	1.49	1.21
MCOT.C00004	3.45	5.85	8.04	2.9	0	0	0	3.82	8.67	3.89	0	4.85	1.95	0.12	1.87	7.34	11.12	4.68	13.73	4.39	3.05	1.27	1.04	1.21	5.08	2.74	3.91	0.44	0.8	0	4.01	0	2.68	4.11	0.9	3.35	2.43	4.31	6.45	4.04	4.27	6.4	2.01	0	0	0.72	0	8.01	5.28
MCOT.C00005	0	0.08	0	0	0	0	0	0.6	1.44	0.8	5.07	0	0.08	0.1	1.05	21.63	0.67	0.61	0.36	0.57	1.37	0	0	0.95	0.07	0	0	0	0	0.4	1.26	0	2.1	0.46	0.47	0.08	0.19	0.29	0	0.67	0	0	0	0	0	0.09	0	566.37	603.72
MCOT.C00006	28.32	61.67	8.77	35.63	83.53	125.55	214.87	64.49	70.63	22.38	141.85	16.77	5.22	10.37	18.01	85.15	24.39	28.85	25.36	2.34	51.01	33.27	51.78	318.06	182.79	40.78	158.22	21.35	29.07	36.92	34.11	73.3	82.19	39.87	7.64	21.42	4	48.74	21.18	75.58	10.33	13.3	37.06	35.14	169.54	89.94	318.57	2.12	12.72
MCOT.C00007	38.1	32.8	26.56	4.88	11.27	14.52	15.56	6.92	23.01	14.54	9.65	28.24	18.56	2.16	4.72	65.19	73.82	15.06	64.76	38.7	22.09	42.32	5.25	4.79	76.28	47.96	24.07	21.07	26.95	15.63	36.96	20.67	27.77	18.06	26.72	33.64	23.4	22.73	22.05	20.62	14.49	23.38	30.45	4.48	5.38	5.1	4.85	67.51	31.88
MCOT.C00008	14.94	11.62	6.02	4.47	14.98	23.21	12.11	3.45	5.52	7.07	4.99	20.92	16.2	3.68	9.04	28.7	17.59	6.2	18.22	16.06	39.85	30.32	10.91	7.01	24.9	32.25	9.98	15.17	24.46	13.01	14.15	27.11	44.18	33.83	24.87	20.63	15.15	6.99	11.03	17.38	9.5	11.43	19.5	3.39	7.29	12.65	17.65	17.26	13.48
MCOT.C00009	18.52	13.53	14.59	6.16	12.37	6.45	12.17	1.37	2.57	1.13	2.57	13.99	7.47	18.84	28.57	77.08	19.08	2.87	15.46	12.9	9.34	13.28	2.71	2.49	10.69	7.17	2.42	3.53	2.68	0.97	1.53	44.47	67.57	119.1	48.98	8.75	3.56	8.49	3.64	3.66	24.11	24.26	18.66	3.89	3.38	4.92	6.8	13.26	13.19
MCOT.C00010	14.84	9.83	10.74	2.28	13.53	18.68	68.77	5.12	8.69	11.22	10.28	49.27	64.29	14.85	10.5	61.3	65.54	15.98	42.67	34.69	67.79	59.62	20	37.14	108.15	64.15	20.67	32.13	48.83	14.98	18.16	155.93	58.89	58.91	39.95	369.77	71.33	17.96	6.05	7.8	5.66	49.17	60.02	7.84	16.25	6.61	9.43	3.24	3.41
MCOT.C00011	6.38	9.54	8.68	1.69	4.17	2.85	7.28	3.26	15.61	8.51	6.89	12.76	10.64	5.9	10.81	19.96	32.4	14.68	21.04	6.89	5.39	8.45	3.05	6.88	28.37	12.08	22.15	11.04	12.77	21.02	22.13	17.6	16.43	39.34	25.96	30.72	36.07	23.29	13.2	21.02	7.43	13.36	2.17	9.75	5.11	27.88	8.93	261.38	166.93
MCOT.C00012	3.33	1.8	0.43	0.27	0.61	0	0.41	1091.84	1855.46	2053.03	495.17	7.02	0.03	0.02	0.07	1.02	0.13	0.36	0.31	1.28	1.3	0.21	0	0	0.22	1.73	0.17	0	0	0.25	0	0	0.17	0.35	0.02	0	0.08	0.18	0.19	0.15	0.02	0.02	0	0	0	0.05	0	2.83	0.85
MCOT.C00013	134.08	81.75	78.22	7.68	30.87	30.99	80.73	39.41	49.41	61.27	17.35	35.04	76.74	13.95	32.88	58.66	125.91	36.53	87.58	141.12	67.94	51.51	21.56	29.61	152.47	38.89	52.11	35.87	28.92	21.84	35.85	82.98	24.93	78.33	33.76	57.28	35.46	61.17	31.64	33.73	19.18	77.48	29.36	93.49	71.05	405.12	343.68	57.48	49.2
MCOT.C00014	7.58	8.03	11.65	0.1	0.33	6.69	6.43	7.55	6.14	11.46	2.77	168.14	211.16	8.61	273.6	588.52	24.9	12.38	9.4	5.14	39.85	10.93	11.66	11.32	25.39	61.04	3.45	24.42	1.79	1.59	1.43	1.01	0.6	2.04	5.8	16.16	3.83	1.95	4.72	1.33	26.71	53.49	33.68	5.41	8.09	54.22	80.22	585.18	162.91
MCOT.C00015	8.85	10.54	11.27	13.18	14.72	8.77	7.34	6.38	25.71	11.69	5.59	45.1	42.04	15.66	32.3	70.4	16.32	7.21	19.71	18.98	16.52	29.02	0.84	12.66	25.61	33.93	17.13	15.55	51.8	31.75	35.83	57.57	62.45	87.39	51.25	28.54	27.25	19.85	14.55	16.45	24.25	26.24	21.05	6.28	12.01	16.84	9.83	32.12	17.95
MCOT.C00016	43.99	37.71	40.37	10.2	23.39	25.17	90.39	3.32	13.35	1.96	1.75	0.86	2.18	1.41	0.2	12.45	39.77	1.85	60.92	25.04	64.27	12.22	8.99	7.44	237.47	41.56	12.1	3.79	3.49	10.53	39.4	76.01	17.44	20.04	0.81	0.28	0.09	23.94	2.87	8.65	27.03	29.18	32.93	5.3	6.84	2.82	7.74	2.17	3.54
MCOT.C00017	0.43	0	0	0.41	0	0	0	1.42	0	3.79	10.01	2.31	2.16	0	0.23	1.88	1.24	3.16	0	0	0	0	0	0	0.67	0	0	0	0	0	0	0	0	0.63	1.94	0.73	2.75	1.22	8.72	4.35	0.52	0.73	0.62	0	0	0.22	0	0.26	10.64
MCOT.C00018	28.06	23.52	13.56	16.2	8.6	0.54	11.09	19.61	75.17	55.7	33.21	35.87	17.24	11.15	14.71	52.89	57.79	36.09	66.27	11.56	10.71	15.42	2.88	7.47	49.6	26.93	27.02	3.71	12.41	11.06	14.9	91.27	803.43	602.55	32.65	33.03	22.2	154.48	54.47	63.12	28.79	43.09	9.85	39.38	13.3	73.39	29.16	23.51	46.87
MCOT.C00019	56.82	37.04	21.99	40.21	36.97	27.55	35.9	9.86	26.95	22.18	3.2	85.03	63.6	15.52	51.9	98.38	71.5	36.09	55.99	74.99	97.9	69.59	17.29	12.73	44.09	85.76	14.89	27.48	29.68	35.8	25.43	68.89	100.28	59.87	144.59	50.42	39.17	12.96	52.26	44.87	40.04	30.96	30.21	9.96	8.23	17.23	20.8	55.18	198.32
MCOT.C00020	22.27	26.87	22.88	7.02	1.67	0.53	0.81	8.54	15.15	11.85	12.7	56.08	39.23	2.86	9.85	14.24	68.54	12.46	59.02	5.41	4.73	13.49	3.94	1.84	31.4	18.35	13.81	10.33	14.84	6.32	6.79	3.94	8.64	25.96	20.98	28.2	17.88	20.31	20.14	15.9	22.76	30.8	6.55	4.72	1.03	7.02	1.55	31.44	23.83
MCOT.C00021	3.54	8.59	1.57	1.76	5.76	3.47	0	0.99	5.98	3.8	4.51	20.2	12.45	0.56	1.45	4.23	13.03	5.47	13.36	7.14	0.86	5.05	3.09	2.72	5.78	4.36	5.07	5.74	13.76	24.18	21.7	6.86	49.34	72.48	37.09	37.89	26.17	8.67	7.61	10.45	6.76	11.45	5.73	1.65	0	3.54	2.14	3.41	6.39
MCOT.C00022	8.68	4.15	3.67	0.06	3.13	6.76	7.62	4.27	61.72	54.77	15.05	148.84	103.89	10.52	22.36	54.63	8.31	11.22	15.43	2.05	14.34	9.53	2.31	5.85	1.96	18	1.4	2.19	0.45	0.86	0	0.51	0.43	2.19	2.49	1.65	1.45	3.22	6.15	4.76	36.26	53.79	41.63	6.68	6.41	13.85	14.57	33.87	5.07
MCOT.C00023	0.15	0	0	0	0	0	0	0	0	0	0	0.1	0	0	0	0.11	0	0.11	0	0	0	0	0	0	0.08	0	0	0	0	0	0	0	0	0	0	0	0.04	0	0.51	0	0.06	0	0.14	0	0	0.1	0	2.09	0.34
MCOT.C00024	0	0	0	0.19	0	0	0	0	0.12	0	0.24	0	0	0	0	0.22	0.17	0	0	0	0	0	0	0	0	0	0	0	0	0	0	0	0	0	0	0	0	0	0	0.09	0.12	0	0	0	0	0.11	0	60.92	2.97
MCOT.C00025	788.87	727.43	610.94	16.59	76.79	149	308.22	269.44	354.75	523.22	270.29	569.2	293.28	165.85	104.74	876.26	1340.6	138.45	1214.06	915.82	370.33	547.81	239.27	282.26	889.31	616.54	393.17	315.1	337.74	153.85	276.95	136.22	634.1	210.45	127.75	160.62	114.35	333.95	217.25	174.05	263.12	412.52	385.34	70.1	62.63	104.23	93.07	843.13	963.37
MCOT.C00026	55.1	62.55	19.15	7.29	4.24	4.17	0	7.26	33.48	21.57	55.57	21.32	23.27	5.35	12.23	13.1	75.88	59.94	115.48	24.43	1.25	4.25	15.63	4.63	14.82	6.58	8.06	1.25	4.13	1.47	5.76	2.28	15.61	100.59	101.6	39.64	28.91	29.44	48.47	29.7	16.76	15.68	2.69	9.62	6.24	20.85	8.12	17.21	26.08
MCOT.C00027	0.43	1.27	0.18	0.15	0	0	0	0.21	0.77	0.33	3.92	0.98	0.25	0.16	0.13	3.08	0.64	0.51	1.67	0.72	0	0.06	0	0.17	0.19	0.1	0.11	0	0.11	0.07	0	0	0.91	3.06	5.02	1.97	2.07	0.28	1.77	0.87	0.39	0.31	0.05	0.34	0	0.71	0.94	1.06	0.85
MCOT.C00028	41.3	39.5	27.42	7.84	8.19	17.18	20.68	9.3	35.68	19.87	15.82	44.84	18.61	9.7	26.86	47.88	91.6	30.73	100.64	29.31	34.6	16.7	0.72	2.83	51.35	28.05	24.45	12.67	10.69	11.19	13.43	20.49	43.16	83.32	47.29	41.75	41.26	42.68	34.85	45.72	25.3	23.2	15.54	11.02	4.14	22.64	11.54	70.67	54.62
MCOT.C00029	10.78	15.27	9.38	3.42	0.63	1.97	1.33	5.33	12.85	12.66	13.09	6.59	4.23	2.57	2.53	22.48	28.1	7.53	35.55	4.44	4.82	3.27	0.74	0.89	7.55	7.32	2.93	3.11	3.15	1.98	5.14	4.53	12.07	17.62	7.09	8.65	7.49	11.96	10.57	8.66	4.02	5.73	2.5	1.74	1.39	4.58	1.34	59.3	41.06
MCOT.C00030	22.6	29.25	35.19	7.3	3.61	0	9.98	14.64	26.56	16.6	11.89	30.06	25.35	1.88	4.78	21.34	110.62	23.88	163.65	37.32	17.33	23.61	2.79	0.72	33.42	23.3	24.59	18.15	27.88	14.82	29.94	6.77	16.47	17.73	11.66	16.75	9.63	22.36	33.8	32.85	20.88	27.12	13.4	10.05	4.01	6.21	1.33	185.33	121.35
MCOT.C00031	0	0.11	0	0	0	0	0	0	0.14	0	0	0	0	0	0	0	0.79	90.03	0.72	0	0	0	0	0	0	0	0.61	0	0	0	0	0	0	0	0	0	0	0.24	402.99	2.66	0	0	0	0	0	0	0	0.3	0
MCOT.C00032	3.55	1.09	0.47	0	2.98	1.22	0	0	1.33	2.15	1.36	0	0	0	0	0.32	0	1.98	0	0	0	1.6	0	0.51	0	0	0.25	0	0	0	0	0	0	0	0	0	0	0	5.56	0	0	0	0	0	0	0	0	2.16	2.78
MCOT.C00033	9.48	5.66	9.24	1.5	14.29	13.91	8.73	2.6	8.77	13.82	4.9	10.25	9.54	2.5	6.56	38.89	37.1	4.55	53.73	131.17	19.13	11.83	3.53	6.4	8.66	8.29	1.78	3.96	4.86	3.48	6.67	10.98	32.12	14.11	41.54	9.59	7.88	5.44	4.17	5.19	8.1	10.08	9.63	5.07	6.57	8.44	20.61	341.13	276.32
MCOT.C00034	7.13	7.37	6.82	2.5	17.14	9.25	13.13	10.94	15.96	28.86	12.15	16.52	8.24	1.61	14.24	37.42	25.46	7.76	29.85	201.64	15.84	5.89	29.39	18.46	24.83	34.07	6.77	22.05	35.87	28.94	40.51	98.86	197.99	73.57	78.22	47.74	45.07	8.42	10.61	8.98	9.47	6.42	17.4	6.45	12.75	20.77	88.19	54.12	40.66
MCOT.C00035	1.4	1.9	0.78	0.5	0.37	0	0.35	5.39	11.4	6.1	2.91	0	0	0	0	0	0	0	0	0.15	0	0	0	0	0	0	0	0	0	0	0	0	0	0.07	0	0	0.03	0.04	0	0	0	0.11	0	0	0	0	0	0	0
MCOT.C00036	21.74	34.62	16.15	29.56	18.96	23.05	13.65	15.7	39.48	28.7	18.28	43.37	42.32	6.08	29.08	196.71	78.04	29.83	54.67	12.35	24.39	24.46	3.76	29.92	70.2	54.27	26.66	19.6	55.81	44.52	28.13	58.2	110.02	167.72	154.27	275.67	85.46	37.14	38.58	45.96	51.6	66.15	44.82	6	4.38	41.56	22.34	45.32	36.54
MCOT.C00037	13.66	8.11	5.84	1.64	1.21	0	0.56	2.31	9.63	5.22	3.21	8.42	4.08	0.89	0.21	3.24	11.92	28.56	19.3	1.5	1.93	2.02	0	0.55	2.26	0.93	1.99	0	0	0	0	0.31	0.39	0.97	0.73	0.6	1.02	0.2	10.16	2.08	10.34	5.75	3.72	0.67	0	1.23	1.22	17.37	5.55
MCOT.C00038	0	0	0	0	0.25	0	0	1.91	5.1	3.89	2.02	6.08	9.25	17.52	28.73	90.63	102.79	17.64	42.83	0	0.18	0.26	0	0	0.09	0	0.08	0	0	0.21	0	0	0.79	0.16	1.55	9.05	6.3	1.25	10.26	2.44	0.29	0.35	0	1.82	0.57	4.94	6.49	4.72	5.58
MCOT.C00039	6.71	9.51	3.9	1.53	1.26	7.95	4	1.03	2.36	2.41	18.56	29.13	7.33	1.17	3.41	8.17	7.04	3.08	2.51	3.54	9.02	10.84	4.55	3.15	14.68	22.86	3.39	12.62	20.99	8.47	16.57	14.94	27.36	34.35	20.51	20.61	14.1	4.53	7.1	7.77	6.75	4.71	10.9	1.36	3.09	5.21	5.24	3.75	4.23
MCOT.C00040	6.04	4.28	1.13	6.55	3.55	7.9	1.42	1.48	9.28	1.17	2.32	30.95	76.91	1.08	2.3	4.57	10.24	14.28	16.18	17.3	4.87	3.63	1.78	3.12	14.59	9.41	16.31	3.37	17.95	16.67	7.58	10.13	13.48	14.57	14.25	12.58	13.6	4.67	12.1	10.44	6.33	29.05	13.82	0.84	0	2.58	1.92	2.21	5.23
MCOT.C00041	27.91	26.99	22.68	24.98	26.03	13.63	24.04	45.84	108.54	47.16	36.1	37.67	27.73	6.16	11.43	100.62	85.75	57.47	52.79	11.35	41.48	74.78	18.97	28.54	163.63	217.82	144.93	115.22	228.51	214.49	139.74	45.36	29.95	24.43	30.46	67.9	107.69	151.04	88.92	124.6	41.78	32.76	27.28	22.1	20.87	45.53	29.84	53.72	39.9
MCOT.C00042	2.75	3.51	2.89	1.18	0.3	0	0.12	1.13	5.48	2.01	4.42	2.29	1.75	0.65	1.27	6.3	8.58	3.56	9.74	0.89	0.63	1.09	0.52	0.23	4.94	1.77	2.73	0.63	1.04	0.88	1.84	3.13	2.8	4.07	3.08	1.87	2.08	12.59	3.97	4.7	2.18	3.16	0.43	0.91	0	1.76	0.32	6.7	6.98
MCOT.C00043	29.76	50.42	6.6	9.56	31.24	42	93.97	9.3	22.09	16.56	18.95	18.62	14.61	6.46	4.11	57.74	19.34	14.86	6.62	9.94	79.26	127.3	73.07	176.05	57.45	53.87	32.81	48.56	30.53	63.72	124	260.81	156.73	66.01	39.19	35.6	14.64	28.9	18.25	54.2	10.9	10.94	29.09	10.54	107.05	48.67	255.65	3.47	5.48
MCOT.C00044	18.52	16.53	7.45	5.29	26.6	21.92	18.25	5.22	12.15	15.95	3.33	8.2	4.8	2.11	5.04	34.04	22.45	6.2	27.05	70.69	40.4	26.77	20.26	24.69	25.96	24.32	6.96	8.76	10.76	8.15	13.62	57.89	77.6	55.24	41.8	20.4	34.14	5.7	10.89	13.07	5.16	6.66	17.59	3.76	17.47	21.14	49.89	13.31	11.72
MCOT.C00045	52.44	41.28	21.88	68.85	156.59	169.36	9.86	22.08	17.65	38.85	27.3	641.89	642.2	6.6	8.76	93.24	192.57	89.16	113.7	217.48	79.63	140.2	78.86	236.76	23.45	91.65	34.42	30.92	11.83	14.8	2.58	0.83	0.18	0.51	0.96	48.22	19.56	1.25	51.48	24.84	31.11	122.5	277.11	2.19	1.09	2.15	2.47	16.56	39.29
MCOT.C00046	0	0	0	0	0.14	0	0	3.61	0	1.29	1.06	0	0.03	0	0.02	0.08	0.52	0.36	0.34	1.99	4.16	0.11	0	0.77	0.47	0	0.68	0.28	0.39	0.33	0	0.15	0.18	0.14	0.36	0	0	0	0.09	0	0.07	0	0.05	0.04	0.25	0	0	0.77	0.52
MCOT.C00047	0.85	0.44	0.08	0.1	0	0	0	0.89	5.94	1.06	0.84	0	0	0	0	0	2.2	0.2	1.83	0	6.1	1.31	0	0	0.28	1.49	0.61	0	0	0	0.35	0	0	0.07	0	1.86	0.66	0.15	0	0.15	0	0	0	0	0	0	0	0.67	0.82
MCOT.C00048	3.74	0.36	0	0	0	0	0	1.53	1.76	0.38	0	0	0	0	0	0	0	0	0.26	0	5.3	0.47	0	0	0	0.76	0	0	0	0	0	0	0	0	0	0	0	0.1	0	0	0	0	0	0	0	0.2	0	0	0
MCOT.C00049	5.96	3.46	2.43	1.19	3.94	1.67	5.51	3.96	4.38	2.79	3.72	0.1	0.73	1.1	0.03	2.07	1.03	0.4	0.73	2.05	11.65	7.83	0	2.26	1.76	2.95	1.27	0.75	0.35	1.76	1.38	0.39	0.82	0.84	4.83	0.08	0.04	0.49	0.25	1.47	1.62	1.07	1.59	1.05	3.57	0.62	1.35	2.34	5.4
MCOT.C00050	5.6	7.95	3.89	1.94	1.65	0	1.97	1.07	5.57	2.71	6.02	11.97	4.56	0.74	3.15	18.79	12.55	10.43	25.76	8.17	7.3	8.43	0	3.86	13.11	9.28	7.02	3.13	5.77	1.22	5.75	9.4	9.15	9.26	5.6	12.46	7.39	7.77	10.06	9.86	7.98	4.37	6.68	0.39	0.94	5.36	3.2	4.33	2.95
MCOT.C00051	7.57	9.33	5.63	2.61	1.45	0.26	16.88	2.23	6.57	5.02	6.14	18.31	3.68	0.96	3.21	18.36	13.35	14.3	23.06	1.33	3.52	8.69	1.39	3.96	14.73	9.37	9.75	1.96	4.95	4.4	7.12	11.49	9.99	8.07	7.95	11.63	11.9	10.76	10.88	6.81	8.09	5.46	8.95	0.87	0	4.69	1.49	6.11	3.22
MCOT.C00052	16.16	27.01	16.88	7.9	2.36	6.68	3.7	5.09	22.65	13.24	18.54	28.13	8.76	1.99	7.3	23.28	48.42	47.7	64.27	2.12	4.71	7.16	2.36	4.6	22.86	12.35	15.74	4.34	6	5.15	7.08	10.74	9.29	13.82	9.41	19.52	16.43	25.92	25.53	21.85	18.26	13.6	3.45	2.16	0	10.17	4.29	8.31	6.05
MCOT.C00053	1.91	0.97	1.11	0.49	0	0	0	3.12	12.12	7.57	1.6	0.17	0.79	0	0.36	3.39	1.4	20.57	6.36	0	0	2.51	0	0	0.27	0	1.16	0	0	1.52	2.38	5.39	2.27	1.26	75.16	3.64	11.56	1.81	28.7	10.99	0.21	0	0	0	0	0.18	0	42.99	78.83
MCOT.C00054	57.09	80.9	58.83	35.39	15.72	2.42	10.31	27.64	83.25	66.24	54.62	45.64	25.99	16.17	22.51	107.71	75.41	54.3	63.73	32.85	51.67	43.68	0.49	18.34	74.11	62.18	51.03	25.89	29.19	20.39	31.81	122.97	586.08	668.02	78.19	53.33	30.95	176.68	93.97	107.06	42.74	54.61	44.37	41.15	53.13	67.29	67.64	31.46	46.21
MCOT.C00055	12.67	10.54	6.25	2.75	9.81	0	2.64	3.71	3.71	5.57	4.14	5.58	3.32	1.19	3.07	9.22	36.44	12.69	20.85	130.21	23.41	19.01	0.33	0.52	12.39	6.13	2.84	11.18	4.12	5.22	5.89	6.95	19.81	17.36	7.26	11.75	12.55	8.25	16.49	15.91	5.9	3.92	6	3.82	4.04	7.75	16.45	17.91	17.87
MCOT.C00056	10.37	13.06	5.59	2.72	4.07	3.29	5.21	0.74	8.89	0	0	23.78	21.13	0.56	3.1	27.12	14.93	3.27	38.89	22.67	15.32	13.14	1.68	8.22	15.31	18.08	3.84	1.52	13.31	15.86	5.31	5.32	12.79	13.87	33.48	12.23	7.58	2.44	6.4	2.75	8.73	14.55	18.66	0.64	0.12	0.99	1.36	878.88	473.42
MCOT.C00057	0	0.96	0	0	4.07	0	5.21	2.04	0	1.71	0	0	0	0.56	0	0	2.25	0	0	0	0	0	1.68	0	0.11	0	1.88	0	0	0	5.31	0	0	0	0	0	1.11	0	0	0.25	0	0	0	0.64	0.12	0.99	1.36	0	0
MCOT.C00058	29.74	49.27	21.88	339.11	96.35	63.01	28.28	46.58	121.84	76.49	104.67	19.1	16.13	4.9	7.81	7.72	13.71	27.4	33.11	1.92	12.81	8.26	2.55	10.5	14.57	5.76	4.11	0.14	2.84	1.09	0.57	0	0.81	3.22	1.09	5.14	6.14	11.72	26.18	11.7	160.24	39.74	12.65	7.38	2.51	18.7	5.81	13.6	8.07
MCOT.C00059	0.07	0.06	0.94	5.05	18.8	11.55	7.17	18.27	30.17	10.84	4.77	3.4	0.66	0.02	2.23	0.22	4.87	0.08	0.09	0.65	2.19	0	0	0	0.51	8.68	0.12	0.26	2.61	0	0	0.27	0.9	1.43	1.06	4.49	0	0.97	0.17	0	3.65	10.17	4.89	0.22	0.47	0.74	0.53	0.19	5.18
MCOT.C00060	0.09	0	0	0	0	0	0	0	0	0	0	0	0	0	0	0.2	0	0	0.06	0	0	0	0	0	0	0	0	0	0	0	0	0	0	0	0	0	0	0	0	0	0	0	0	0	0	0	0	13.12	1.71
MCOT.C00061	16.65	16.56	13.66	3.69	15.78	7.99	15.48	15.63	20	31.4	10.53	17.21	12.61	5.27	7.92	46.1	40.97	8.97	43.22	56.41	39.41	25.13	6.69	6.53	16.51	32.89	5.35	19.53	16.9	14.1	16.85	20.97	30.21	19.77	15.14	18.02	13.66	11.41	13.94	15.58	10.66	14.95	17.2	5.89	8.53	10.53	19.44	19.87	23.27
MCOT.C00062	29.32	27.09	24.15	11.59	9.43	10.45	13.76	9.65	35.19	17.61	17.56	29.23	14.98	4.6	4.06	20.95	50.32	38.58	60.29	18.43	20.77	46.66	4.55	15.64	43.98	22.31	22.43	17.46	17.65	29.54	21.43	41.88	56.46	31.58	21.83	35.31	37.94	24.21	56.73	484.78	18.1	23.08	13.53	9.37	8.97	14.76	7.37	20.45	23.21
MCOT.C00063	4.09	2.48	3.56	24.91	24.68	5	4.09	29.26	38.98	42.12	19.53	29.95	3.66	7.14	9.65	116.17	24.72	6.38	20.73	6.79	14.84	14.21	0.89	7.12	69.63	47.21	31.06	17.49	84.17	37.18	26.26	44.94	27.7	17.44	14.89	7.08	7.39	11.04	10.63	10.21	27.76	6.36	6.93	6.2	9.69	23.19	27.13	3.26	6.35
MCOT.C00064	0.57	0.94	0.48	0	0	0	0	0	0	0	0	0	0	0	0	0	0.17	0	0.81	0	0	0	0	0	0.78	0	0	0	0	0	0	0	0	0	0	0	0	1.37	3.33	0	0	0	0	0	0	0	0	0	0
MCOT.C00065	0.74	0.23	0	0	0	0	0	0.8	0.28	0.71	1.13	0	0	0	0	0	0	0	0.32	0	0	0	0	0	0	0	0	0	0	0	0	0	0	0	0	0	0	0	0	0	0.58	0	0	0	0	0	0	0	0
MCOT.C00066	0.59	1.01	0.53	0	0	0	0.48	0.45	2.94	1.33	6.91	0	0	0	0	0	0	0	0	0.61	0	0	0	0	0	0	0	0	0	0	0	0	0	0	0	0	0	0	0	0	0	0	0	0	0	0	0	0	0
MCOT.C00067	5.48	1.31	3.77	0	4.75	0	0	0	0	0	0	96.26	73.59	19.88	0.08	0.34	30.12	0.53	0	0	22.19	148.35	91.57	48.05	1.34	28.43	2.62	18.13	7.54	1.37	0	2.43	0	0.11	0.4	8.42	0	0.75	0.79	0	2.42	14.5	57.89	2.77	6.34	0	0	0	2.12
MCOT.C00068	4.79	1.77	6.35	1.02	6.6	0	0	0.31	2.66	3.15	1.76	327.81	207.24	19.69	36.68	8.97	0.68	29.96	11.19	9.78	25.66	60.11	45.15	80.81	61.34	94.38	17.18	24.97	12.26	6.4	6.99	4.45	7.3	6.42	3.26	1.82	19.27	13.29	6.4	6.98	30.17	37.09	42.72	4.25	12.68	9.68	22.14	0	0.38
MCOT.C00069	30.62	18.69	17.1	90.01	25.58	35.85	81.32	13.17	21.75	11.76	9.64	30.62	70.5	1.87	27.53	38.79	35.8	1463.05	31.85	24.94	20.9	27.17	13.55	8.56	33.83	11.19	38.73	1.9	3.07	5.56	1.37	24.22	35.44	25.21	56.27	26.98	2.92	72.44	4796.55	3017.82	144.28	54.09	69	5.58	6.88	11.75	19.22	361.58	1797.27
MCOT.C00070	1.25	1.62	0.3	0.42	0.2	0	0	0.56	2.39	4.08	2.98	1.43	1.41	6.43	31.49	15.92	7.76	1.74	17.67	4.04	3.68	1.24	0	0.14	1.12	1.34	0.06	0	0	0.34	0	2.94	26.52	60.79	24.32	5.73	26.86	1.76	1.24	2.42	2.39	3.05	1.52	1.66	0.76	6.26	3.04	3.42	1.94
MCOT.C00071	0	0	0	0	0	0	0	0	0	0	0	0.16	0	0	0.09	3.74	0	0	0.23	0	0	0.3	0	0	0	0	0	0	0	0	0	0	0	0	0	0	0	0.04	0	0	0.1	0	0	0	0	0	0	162.37	169.27
MCOT.C00072	4.79	6.09	3.33	2.92	0.96	0.7	2.39	2.42	8.71	8.13	3.81	13.12	9.61	1.03	2.74	7.74	9.08	2.49	9.56	5.43	2.21	1.83	0.19	0.29	2.91	3.96	1.59	1.5	1.89	2.12	1.74	5.41	5.05	13.31	22.67	4.2	5.14	1.8	2.92	2.2	6.19	3.73	1.45	8.6	1.71	22.16	6.94	6.77	3.91
MCOT.C00073	3.92	2.66	7.63	1.56	2.67	1.16	1.71	3.47	15.99	14.51	8.69	34.2	279.36	92.62	84.58	230.86	32.48	15.79	20.43	0	0	19.79	2.94	6.56	6.88	28.69	4.44	1.68	1.16	7.43	1	1.05	1.81	3.53	80.36	9.92	4.53	18.92	8.21	2.69	14.77	34.42	18.2	11.64	4.48	14.01	6.88	3.68	3.3
MCOT.C00074	0	0.09	0	0	0	0	0	7.65	26.59	42.16	7.89	0.87	0.09	0	0	7.08	0	0.23	0	0	0	0.36	0	0	0.16	0.88	0	0	0	0	0	0	0.16	0.15	0	0	0	0.08	0.51	0.37	0.12	0	0	0	0	0	0	239.11	288.36
MCOT.C00075	0	0	0	0	0	0	0	0	0	0	3.57	0	0	0	0	0	0	1.14	0	0	0	0	0	0	0	0	0	0	0	0	0	0	0	0	0	0.33	0	0	0	0	0	0	0	0	0	0	0	8	19.95
MCOT.C00076	0.3	0.21	0.12	0.29	0	0	0	0	0.21	0.22	18.88	0.26	0.17	0	0.16	0.25	0	0	0.2	0	0	0	0	0	0.09	0	0.19	0.14	0	0.33	0	0.59	0	0.03	0.29	0.03	0.13	0.36	0.19	0.41	0.14	0.08	0	0.32	0	0.43	0	0.19	0.29
MCOT.C00077	0	0	0	0	0	0	0	0	0.1	1.33	0.21	0	0	0	0	1.81	0.15	0.25	0.06	0	0	0	0	0	0	0	0	0	0	0	0	0	0	0	0	0.08	0.03	0	0.69	0.17	0	0	0	0	0	0	0	96.2	139.52
MCOT.C00078	12.61	13.48	9.62	30.29	14.23	11.66	11.49	43.63	77.03	57.17	62.96	2.13	1.04	1.13	4.4	1.72	20.55	25.83	8.54	0.83	17.41	32.79	5.85	10.63	102.07	42.29	99.23	16.11	38.75	55.37	36.24	12.3	64.26	10.99	0	1.04	0.68	70.34	80.27	81.78	7.33	2.66	2.52	6.88	9.81	7.05	4.37	0.32	33.75
MCOT.C00079	8.73	7.88	7.51	3.32	1.96	4.83	1.65	9.3	22.21	13.14	7.19	5.94	2.83	0.27	1.62	16.02	34	6.28	34.2	17.07	5.22	5.06	0	2.15	15.85	4.56	9.52	2.32	4.81	3.74	3.2	2.41	5.09	1.75	3.59	5.04	3.83	12.18	9.58	13.78	7.96	8.62	6.91	2.27	1.58	7.35	5.05	32.89	18.38
MCOT.C00080	13.94	8.94	6.42	2.4	33.07	14.75	26.12	23.33	22.46	20.04	12.52	43.78	39.8	101.57	161.01	113.78	837.62	15.81	50.54	118.26	155.4	21.83	1.52	10.98	28.41	59.03	7.91	6.7	9.68	9.66	8.12	13.23	10.15	19.99	5734.99	4557.45	20.3	11.67	15.28	37.48	19.1	31.56	54.57	28.73	104.89	34.87	70.64	28.24	84.3
MCOT.C00081	14.4	12.64	6.55	12.65	4.83	2.06	9.09	11.96	25.02	22.75	6.14	31.88	14.84	3.25	9.3	11.89	66.53	14.05	34.08	21.61	11.47	25.84	6.26	8.02	35.78	37.48	29.78	30.1	44.57	73.32	50.16	74.14	128.65	101.34	95	42.48	67.73	13.13	15.03	16.53	12.95	10.96	8.81	4.76	3.65	8.88	4.13	14.72	19.63
MCOT.C00082	4.85	5.36	2.78	3.49	1.13	3.98	1.1	1.3	5.59	4.05	4.24	6.9	4.56	3.48	5.2	9.52	8.62	10.78	6	2.44	4.83	6.01	1.58	4	9.13	10.75	8.76	3.31	6.39	8.11	8	25.81	42.06	59.91	168.41	24.79	40.71	14.83	25.05	32.45	3.98	4.23	3.96	1.08	0.3	2.89	1.57	46.95	34.64
MCOT.C00083	5.99	14.93	9.77	1.24	21.24	9.86	12.34	7.56	18.97	19.54	5.38	11.56	24.82	9.99	35.66	94.92	5.28	8.11	4.01	0.3	0.73	5.98	6.68	4.36	1.81	1.99	0.57	2	3.34	4.03	3.33	13.95	53.45	34.04	36.19	4.13	20.24	3.98	2.2	2.57	10.12	33.31	40.67	3.24	5.41	21.32	22.47	10.22	12.92
MCOT.C00084	0.9	0.54	0.22	0	0	0	0	0.07	0.91	0.91	0	0	0	0	0.02	0	0.8	0	1.99	0	2.17	1.62	0	0	0	0	0.15	0	0	0	0	0	0.29	0	0	0	0.06	0	0	0	0	0	0	0	0	0	0	0.11	0.1
MCOT.C00085	8.79	4.2	4.64	0.23	5.77	3.98	1.27	0	0	0	0.74	3.91	57.7	0.36	0.08	0.09	4.15	0.27	2.26	1.38	0	112.25	41.88	108.27	10.96	5.16	151.43	135.5	47.92	148.16	101.37	24.55	6.95	6.63	0	0.44	0.08	73.73	18.22	57.05	2.19	8.73	10.56	0	0	0.33	0	0.05	0.15
MCOT.C00086	87.22	66.15	61.94	73.51	22.69	4.56	5.08	25.62	80.06	42.89	34.32	49.53	47.69	2.02	10.08	23.99	32.29	36.52	28	11.74	29.22	17.91	3	4.97	104.48	26.31	34.33	5.28	18.26	13.57	11.24	30.03	67.88	292.21	307.6	66.43	95.54	15.15	23.57	31.55	75.11	50.27	9.56	4.28	0.57	14.11	1.08	28.22	34.98
MCOT.C00087	0	0	0	0	0	0	0	0	0	0	3.82	0	0	0	0	0	0	0	0	0	0	0	0	0	0	0	0	0	0	0	0	0	0	0	0	0	0	0	0	0	0	0	0	0	0	0	0	0	0
MCOT.C00088	11.5	12.23	7.73	0.67	3.44	11.24	6.77	4.48	4.66	5.21	2.75	21.29	10.44	1.33	3.73	14.59	33.08	4.73	34.71	46.49	16.45	10.01	4.39	10.48	32.94	34.28	9.09	14.48	24.28	15.88	18.93	23.71	34.06	48.25	36.75	27.54	27.55	3.03	17.64	5.34	9.71	14.21	13.87	0.74	1.18	1.82	4.76	46.06	41.64
MCOT.C00089	41.69	50.53	31.15	9.44	29.65	34.57	34.6	14.31	69.59	69.71	28.46	144.15	135.53	5.07	47.52	69.82	89.49	132.32	146.03	99.07	84.34	125.78	73.78	50.6	150.3	238.47	97.6	140.91	274.01	182.99	186.33	89.7	247.92	238.92	169.13	231.1	419.2	49.25	91.65	71.4	39.8	56.15	78.43	7.04	5.79	21.29	18.72	57.55	86.38
MCOT.C00090	0.33	0.66	0.16	0.03	0.09	0.42	0	0.14	0.26	0.39	0.62	1.01	0.21	0	0.09	3.24	0.85	1.17	1.28	0.27	1.44	0.85	0.9	1.11	2.26	1.59	0.68	0.69	2.31	1.62	1.96	2.22	10.35	5.61	1.59	1.02	7.37	0.3	1.44	2.12	0.12	0.36	0.18	0	0	0.24	0	194.29	190.93
MCOT.C00091	37.79	32.01	10.22	26.06	6.57	8.83	13.78	5.34	25.43	18.53	17.61	58.55	48.55	3.67	9.32	41.12	47.26	14.97	56.39	16.57	29.81	32.28	4.46	9	37.44	46.87	12.15	9.5	24.96	34.13	9.67	9.73	32.46	53.46	107.4	56.74	119.31	9.98	50.6	22.33	39.42	31.14	20.27	7.23	4.23	20.88	9.68	37.56	36.21
MCOT.C00092	0	0	0	0	0	0	0	0	0	0	0	0	0	0	0	0	0	0	0	0	0	0	0	0	0	0	0	0	0	0	0	0	0	0	0	0	0	0	0	0	0	0	0	0	0	0	0	1.67	2.68
MCOT.C00093	2.23	2.33	2.97	2.58	0.17	0.76	0	0.41	2.58	0.8	0.85	0.94	0	0	0.02	0.1	7.42	0.62	14.8	0.36	0.34	0.33	0	0.16	0.48	0.27	0	0	0	0	0	0	0.15	0	0	0	0	0.06	0.29	0.17	0	0	0.07	0.1	0	0	0	0.08	3.02
MCOT.C00094	2.55	4.64	2.6	0.88	0.6	0	0.67	1.52	5.74	9.26	3.73	8.83	7.66	0.79	2.43	10.9	12.78	9.38	15.47	4.3	3.37	3.01	0.84	4.73	39.1	10.86	12.94	1.95	5.4	4.36	2.94	4.06	2.26	3.82	5.69	3.04	7.77	10.21	9.27	14.42	5.95	4.07	1.31	0.17	0	0.94	0.82	2.85	3.43
MCOT.C00095	14.06	9.89	9.72	2.64	1.74	4.29	15.08	10.8	26.27	17.93	9.95	27.88	38.19	5.43	1.76	2.68	16.56	58.83	57.28	0	7.03	40.1	7.17	20.41	37.44	11.29	71.08	112.41	69.92	59.91	81.66	18.83	1.75	4.99	2.36	3.64	11.32	17.12	26.23	11.58	10.14	15.22	8.55	5.28	5.13	8.47	5.03	80.1	19.91
MCOT.C00096	8.1	7.24	5.57	0.41	6.57	1.79	0	4.02	5.21	13.46	6	9.35	2.23	0.65	1.43	11.59	62.82	1.78	87.04	383.58	38.29	4.18	5.76	3.99	9.09	8.47	0.48	4.86	2.98	2.53	1.98	3.36	8.99	7.12	15.88	11.05	10.34	0.7	0.73	1.05	0.52	1.45	2.9	1.2	0	2.52	2.76	162.31	84.02
MCOT.C00097	0	0.07	0	0	0	0	0	0.13	0	0.47	1.11	0	0	0	0	14.6	0.39	0.18	0.11	0	0	0	0	0	0.06	0	0	0	0	0	0	0	0	0.47	0	0	0.23	0.06	0.4	1.17	0	0.09	0	0	0	0	0	412.62	368.65
MCOT.C00098	7.05	7.57	5.82	10.75	11.46	0.42	0	7.43	23.35	12.63	8.47	1.13	0.46	0.23	2.76	10.61	4.71	4.63	4.88	3.83	2.28	3.32	0.45	2.29	8.88	4.48	1.03	0.19	0.35	0.22	0	0.4	0.83	1.07	7.11	1.16	0.21	0.78	10.89	18.06	14.93	11.4	7.45	0.9	0	2.25	0.78	16.95	21.21
MCOT.C00099	18.43	7.69	2.4	3.07	1.48	0	0.74	19.19	35.08	21.97	15.26	1.23	0	0	0	0.8	5.8	0.55	1.49	1.94	33.02	6.89	0	0	2.71	0.25	2.48	0	1.69	1.43	0.29	0.33	0.14	0.3	1.25	0	0.86	0.03	0.82	0.59	7.24	2.1	4.27	0.94	0	0	0	5.01	2.1
MCOT.C00100	26.95	18.3	9.44	1.25	4.55	6.78	2.33	5.84	16.26	9.19	14.3	0.44	0	1.94	0.18	0.18	35.56	11.96	41.27	0.52	28.52	8.7	0.37	0	47.12	0	15.39	0	0	0	0	0	0	11.49	0	15.12	0.12	29.07	10.4	14.21	10.87	11.65	0	0	0	3.84	2.39	12.02	13.52
MCOT.C00101	173.22	171.83	163.16	9.01	39.47	43.52	64.48	47.21	189.29	65.05	44.47	27.08	68.53	10.23	8.02	73.98	149.61	103.62	207.81	30.05	27.14	61.52	12.84	10.57	36.42	15.11	30.49	38.76	12.29	21.52	55.64	108.52	109.12	145.33	65.81	69.73	27.66	94.12	140.44	92.1	22.83	48.1	30.12	440.78	171.56	272.53	106.91	37.66	39.99
MCOT.C00102	122.49	70.12	82.67	67.38	67.88	45.21	76.25	61.38	113.07	53.14	28.24	201.99	249.11	69.76	91.9	107.59	149.31	115.12	72.86	105.88	361.15	285.58	129.73	102.92	250.06	208	267.7	263.72	228.47	129.38	292.62	45.25	57.27	84.66	62.69	232.37	101	64.53	156.92	107.53	65.21	213.5	180.95	17.59	11.97	23.97	23.38	73.87	57.71
MCOT.C00103	54.74	28.95	31.43	442.45	112.8	62.67	51.08	37.7	23.2	14.03	20.51	1957.57	2.52	1.64	2.5	14.69	23.32	9.99	4.61	14.88	69.05	45.87	15.84	27.84	58.54	567.11	23.18	5.46	1167.66	13.71	5.79	1.23	1.17	4.67	13.17	3.05	0.18	1.09	1.46	2.66	940.97	48.62	108.89	0.76	0	3.93	4.37	1.27	12.66
MCOT.C00104	0.75	1.84	0.8	0	0	0	0	1.22	0.28	0	0	0.48	0.22	0	0.26	0	1.01	0	1.3	0	0	0.9	0	0	0.58	0	1.25	0	0	0	0	0	1.63	0	0.32	0.42	0.17	0.6	0	0.45	0.3	1.39	0.71	0.52	0	0	0	1.21	1.5
MCOT.C00105	8.13	7.22	4.1	8.89	4.87	2.79	1.84	20.03	46.9	50.48	20.28	222.94	135.78	47.26	42.47	90.2	58.55	35.14	62.93	43.16	110.26	16.76	5.7	20.07	122.35	115.5	10.38	8.24	24.23	3.75	2.73	25.91	190.43	198.94	61.56	14.56	11.45	5.38	11.72	49.67	47.92	40.88	31.35	12.32	8.89	9.32	9.13	21.99	18.02
MCOT.C00106	1.22	0.71	0.13	0.11	0.31	0.33	1.64	2.78	3.01	7.19	2.61	22.96	19.45	3.25	7.06	2.72	36.33	4.76	64.32	302.05	27	5.41	5.2	3.07	2.42	11.61	1.42	2.57	0.14	0	0.14	0.63	0.33	0.68	1.6	0.14	1.9	0.13	0.91	2.07	2.36	1.22	2.2	0.93	0.2	1.45	0.62	0.44	0.89
MCOT.C00107	11.6	8.63	4.43	6.02	4.92	12.31	11.48	4.09	14.66	12.46	8.21	10.78	6.04	1.66	2.79	17.55	27.63	4.59	37.37	53.01	24.7	13.31	2.93	4.67	14.24	16.03	4.58	4.95	9.54	6.95	8.36	21.83	24.38	16.73	40.34	7.89	8.47	6.05	11.28	20.58	7.22	4.54	9.02	3.74	4.95	6.31	13.69	44.84	36.35
MCOT.C00108	14.75	11.63	8.82	3.07	7.07	7.18	13.22	2.65	5.43	5.7	9.04	43.22	29.64	2.07	5.04	9.82	33.53	5.7	38.43	79.75	29.64	23.87	15.62	13.31	36.97	39.65	10.31	19.01	23.85	15.64	21.11	13.46	31.13	32.97	31.56	26.73	125.81	3.55	11.11	8.27	11.65	13.01	10.58	3.97	3.97	5	9.62	23.04	13.56
MCOT.C00109	1.3	0.86	0.3	0.28	0.42	0	0.39	0.24	0.25	0.81	0.26	0	0.07	0	0.09	7.21	1.24	0.25	2.19	1.39	1.24	1.61	0.49	0.19	0.09	0	0	0	0	0	0	0	0	0	0	0.09	0	0	2.11	1.22	0.26	0.12	0	0	0	0	0	389.61	1107.01
MCOT.C00110	13.9	16.18	12.96	9.75	146.57	118.92	164.94	26.06	13.53	18.56	11.25	27.72	22.44	6.69	6.54	22.39	18.82	6.3	22.84	361.23	142.21	83.53	561.65	251.88	29.72	185.9	10.99	107.29	184.67	108.27	113.36	104.9	132.15	19.58	58.02	61.16	31.32	2.26	18.37	10.95	8.25	16.55	186.24	12.5	95.72	17.33	126.99	14.2	23.62
MCOT.C00111	50.01	39.23	31.11	9.24	32.8	48.73	27.01	12.01	28.64	19.71	23.87	28.64	17.84	3.03	4.24	61.14	94.87	16.06	97.79	122.16	69.04	60.93	28.42	19.14	100.09	63.36	30.91	44.92	35.11	27.18	35.02	16.34	45.64	22.08	11.68	19.57	15.38	20.93	25.75	38	20.56	30.51	41.34	6.82	9.37	19.55	32.31	39.98	32.58
MCOT.C00112	1873.32	1538.9	1531.05	702.59	3752.07	3329.89	4117.48	1449.29	1088.6	1777.92	1115.86	2021.96	1690.88	418.83	484.71	2387.44	1706.8	1109	1786.71	5371.06	6787.84	4686.79	4527.53	5589.24	2248.3	3452.51	2433.29	2446.36	3899.89	2877.07	1686.92	1720.84	1855.83	910.61	1690.85	1564.6	799.65	321.63	707.29	866.84	1477.95	1633.88	2753.22	520	1319.92	1299.03	2910.12	234.63	324.4
MCOT.C00113	0.19	0.39	0.22	0.21	0	0	0	0	0.12	0	2.17	1.61	1.28	0.13	0.09	0.36	0.27	0.06	0.11	0	0.31	0	0	0	0.88	1.3	0.09	0.1	0.19	0.12	0	0	0.27	0.36	1.42	0.37	0.1	0.29	0.28	0.1	0	0.5	0.24	0	0	0.2	0.11	3.28	1.11
MCOT.C00114	28.02	25.42	27.75	16.32	5.87	5.25	6.04	20.9	62.57	30.8	32.28	25.88	17.12	5.36	13.36	87.09	71.16	25.61	68.94	20.75	20.75	18.1	4.92	5.47	95	32.37	47.54	22.35	35.71	27.98	23.74	31.44	35.14	40.49	30	50.64	19.68	58.73	31.65	36.95	18.92	16.68	8.33	11.27	3.39	17.99	9.95	39.51	34.05
MCOT.C00115	13.19	15.84	9.15	2.27	2.24	2.22	2.07	2.75	7.8	5.46	7.72	22.01	14.57	1.81	6.34	16.38	35.84	8.82	38.38	5.42	10.57	7.08	1.23	0.71	12.42	12.02	2.46	3.02	6.28	3.95	5.69	5.76	17.36	54.66	33.17	38.07	25.81	13.83	9.48	10.23	7.85	13.26	3.01	4.23	0.94	9.28	2.44	39.48	38.54
MCOT.C00116	5.37	3.39	3.26	0.98	7.35	6.3	4.42	1.7	8.65	5.15	2.84	6.2	4.9	1.38	1.9	18.44	4.1	3.6	3.93	0	6.44	6.84	1.5	3.49	1.24	1.05	1.3	1.32	2.46	0.78	0.61	2.78	2.27	1.41	4.52	1.73	2.14	5.88	0	0.16	5.09	35.14	40.21	1.11	0	0.92	0	2.27	2.46
MCOT.C00117	25.91	21.29	9.93	7.31	9.08	9.55	14.6	9.99	15.69	16.6	13.78	7.61	8.92	0.35	2.33	6.77	84.2	14.59	107.7	82.7	20.25	3.93	4.21	3.98	7.6	7.55	4.66	3.55	5.13	3.56	0.47	3.16	8.22	5.81	3.3	3.48	7.15	1.85	3.07	2.35	2.91	3.64	8.17	1.2	2.06	3.14	10.37	2.24	3.59
MCOT.C00118	0	0	0	0	0	0.93	0	0	0	0	0	0	0	0	0	9.7	0	0	0	3.24	0	2.07	5.76	9.33	0	0	0	0	0	0	0	0	0	0	0	0	0	0	0	0	0	0	0	0	0	0	8.44	0	0
MCOT.C00119	6.06	7.95	3.99	3.07	0.79	1.82	0.52	2.91	8.33	5.28	11.33	10.88	11.02	4.72	8.19	11.94	19.8	16.08	26.43	2.06	1.09	4.43	0.65	1.51	7.83	7.05	7.76	4.1	5.66	8.39	7.91	13.49	22.13	43.42	20.96	13.09	18.92	28.49	20.87	17.34	7.71	7.89	2.05	2.64	0.31	5.46	0.56	6.27	8.03
MCOT.C00120	112.42	86.91	61.52	10.8	13.08	18.1	25.4	74.33	102.95	70.5	62.84	29.63	25.63	0.14	1.31	1.21	76.95	68.83	60.13	4.96	49.41	44.86	18.84	20.54	312.79	56.06	203.58	22.81	53.45	57.23	40.45	8.68	32.07	62.72	1.9	23.82	13.4	33.02	81.46	64.67	8.77	15.15	4.53	8.21	0.49	14.71	9.29	24.53	22
MCOT.C00121	1.83	6.28	0.84	1.23	57.39	29.19	123.45	6.39	0	0	1.2	9.56	1.89	0.18	0.14	1.13	1.06	0	0.34	0	0	6.61	12.73	24.31	0.81	3.06	0	0	0	3.42	0	2.03	0	0.38	0.33	0	0	0.42	1.31	0.95	0	1.75	6.74	0.54	29.09	0	2.99	0	0
MCOT.C00122	0.49	2.41	0.7	0.88	2.49	0	0.62	1.93	4.1	1.75	1.34	0.43	0	0	0.03	0.06	2.47	0.1	5.3	0	0.35	0	0	0	0.32	1.12	0.21	0.3	1.16	0	2.24	0	0.75	0.83	0	1.72	0.5	0.94	0.27	0.14	1.13	0	0	0.06	0	0.35	0.22	1.74	1.35
MCOT.C00123	2.39	2.39	1.09	0.5	0	0.95	0.24	1.06	2.68	1.1	1.87	0.05	0	0	0	0.29	0.92	0.2	1.28	1.42	6.51	0.73	0	0	0.98	0.16	0.19	0.05	0	0.06	0.17	0.1	0.18	0.13	0.1	0.04	0	0.22	0.49	0.15	0.83	0.23	0.07	0.07	0	0.08	0	1.54	0.65
MCOT.C00124	4.21	2.62	2.19	0.25	1.79	5.23	0	4.71	14.74	9.04	16.62	2.5	0.46	0.1	0.2	10.38	1.7	1.95	5.65	1.98	1.86	3.08	6.54	1.29	1.03	6.14	0.9	4.16	0	6.26	5.33	12.56	5.83	0.8	1	3.8	0.45	1.98	2.31	1.42	0.27	0.05	0.93	0.53	0	2.63	0	58.83	65.27
MCOT.C00125	31.87	43.37	19.24	16.86	9.35	13.38	8.32	4.7	17.46	12.22	9.71	71.61	44.89	7.96	15.28	46.12	98.93	21	107.73	18.1	23.06	43.18	3.98	12.61	42.09	59.33	34.88	21.32	33.7	32.96	39.22	19.67	62.8	82.81	69.35	46	41.24	25.18	39.11	39.75	32.66	26.33	22.34	11.49	5.75	29.73	11.16	45.77	36.7
MCOT.C00126	12.65	8.36	5.67	7.31	13.35	13.68	4.43	6.43	13.6	18.22	8.35	32.94	17.16	2.43	25.38	5.55	20.17	4.07	19.43	14.33	22.31	13.22	18.01	10.66	58.88	41.77	21.18	14.38	29.67	29.09	25.96	33.12	21.01	27.81	72.33	69.59	55.99	17.12	9.94	9.08	5.84	8.44	5.42	2.22	1.72	5.81	11.48	15.1	23.68
MCOT.C00127	6.8	8.21	4.45	2.04	9.9	5.62	3.54	2.22	5.73	4.98	2.08	10.25	13.58	1.64	1.52	5.45	15.92	5.4	24.83	64.54	9.74	8.36	18.26	4.68	7.81	14.72	1.52	10.88	11.75	10.75	7.24	15.6	13.98	14.84	18.77	12.72	28.48	1.12	9.98	4.59	3.05	5.73	10.95	0.42	2.38	2.32	7.88	9.89	10.28
MCOT.C00128	62.62	64.09	42.27	14.22	68.92	82.01	62.4	7.75	27.64	36.05	4.65	90.33	70.46	9.78	22.87	100.54	104.25	27.18	144.49	321.74	169.95	166.89	145.22	82.35	122.26	194.82	37.76	134.69	155.09	136.37	149.22	164.47	182.63	100.94	171.84	120.21	121.34	14.22	57.14	39.09	27.28	38.48	113.29	7.75	31.84	23.8	80.11	262.13	161.17
MCOT.C00129	128.96	66.88	44.52	33.27	83.93	92.59	209.49	31.71	60.89	60.27	17.82	114.3	164.27	13.89	25.95	83.4	123.84	61.62	159.67	366.18	286.25	253.77	146.91	144.73	204.63	186.1	143.91	279.47	294.66	183.33	362.4	146.99	104.7	117.38	85.46	71.7	76.74	30.52	62.06	52.67	166.4	186.9	237.48	26.73	85.85	51.94	70.99	103.73	102.68
MCOT.C00130	5.83	7.9	4.7	10.67	9.54	1.44	2.92	1.61	8.57	6.2	0.88	26.05	19.08	1.04	1.97	7.99	11.73	4.16	10.16	7.86	6.04	9.53	3.24	4.06	27.22	21.2	19.49	14.47	30.36	25.24	21.13	35.73	31.19	45.02	17.68	17.37	25.26	11.96	11.18	10.09	9.46	6.29	4.28	3.18	1.92	2.25	1.58	74.29	70.06
MCOT.C00131	39.01	32.34	25.23	40.87	41.19	25.47	58.34	13.46	55.08	36.96	13.85	70.26	52.59	12.21	33.88	146.74	64.93	43.51	63	58.32	82.65	95.42	32.72	46.68	150.01	169.88	99.48	112.33	208.44	182.45	154.61	217.85	211	145.79	225.5	103.05	109.47	75.18	117.89	85.65	64.63	47.02	54.46	14.35	11.95	36.9	26.75	141.83	125.16
MCOT.C00132	3.97	0.66	1.71	0	2.91	2.81	0	3.57	20.55	17.95	21.22	20.88	33.57	5.93	0.84	13.56	6.27	11.3	9.11	4.58	17.87	40.92	18.61	29.95	71	36.3	170.7	108.1	88.02	116.16	140	36.39	15.72	7.41	2.33	2.03	6.86	21.85	9.01	26.46	5.27	14.96	11.19	3.8	6.41	1.43	4.22	0	14.4
MCOT.C00133	11.26	11.02	10.72	5.15	4.06	2.75	3.11	9.22	13.55	12.23	9.86	5.1	3.49	0.88	2.13	12.37	19.62	9.27	19.46	11.01	8.54	4.5	0.23	2.29	33.51	7.76	16.19	8.14	7.13	7.08	4.38	8.33	10.39	17.14	8.79	16.12	12.31	19.02	16.21	20.71	4.13	5.09	2.4	3.86	1.82	3.64	1.51	12.1	13.58
MCOT.C00134	4.75	4.28	3.07	1	1.41	0.55	1.28	0.7	3.12	2.97	8.21	12.07	5.86	1.97	4.24	8.85	15.22	4.1	14.85	19.91	4.18	2.5	1.75	1.82	6.53	6.94	0.88	3.2	2.49	2.16	2.48	4.6	8.62	18.38	30.8	17.51	65.83	1.93	4.3	3.55	2.59	3.53	2.08	1.44	0	4.43	1.13	8.17	8.18
MCOT.C00135	25.55	18.94	20.83	4.81	74.54	39.17	37.13	4.84	10.54	8.79	6.28	550.91	357.14	12.36	27.66	41.66	60.84	9.94	28.61	135.63	178.93	104.59	227.72	101.55	48.46	311.78	9.02	69.57	29.69	22.73	36.11	32.58	34.46	15.84	49.18	28.55	8.89	7.55	11.89	5.4	64.13	79.07	224.27	15.04	53.5	17.07	48.13	18.5	14.73
MCOT.C00136	14.33	10.51	12.57	0.56	1.81	3.91	11.78	3.05	6.12	2.09	1.56	0.1	1.02	0.15	0	8.92	4.55	0.74	3.2	9.07	9.42	7.8	0	1.35	2.49	0.95	1.81	0.2	0	0.24	0	0	0.3	0.67	1.87	0.25	0.08	0.27	0.5	0.69	1.44	1.12	1.01	0.42	1	0.69	0.3	11.27	5.25
MCOT.C00137	7.74	9.03	12.37	24.78	14.32	12.31	13.31	11.16	23.49	9.31	5.75	26.4	9.54	5.65	2.25	25.72	19.32	27.45	5.35	1.17	10.74	3.43	0.56	1.74	7.11	20.02	2.05	2.6	6.16	2.21	1.16	3.17	27.18	39.42	499.59	90.73	329.7	17.22	17.53	8.11	85.13	24.75	21.1	1.34	0.28	5.04	3.46	16.67	9.95
MCOT.C00138	68.38	74.58	37.06	34.8	47.56	45.74	56.14	22.77	53.93	53.05	22.28	118.75	85.85	20.2	48.87	94.29	155.68	46.52	153.55	186.61	83.47	49.78	49.32	45.54	117.38	84.42	61.43	38.08	63.54	58.88	47.85	77.14	131.46	221.77	92.38	98.02	109.85	52.76	61.68	68.13	50	64.17	44.77	24.61	58.4	48.78	76.03	110.9	113.87
MCOT.C00139	0.41	0	0.41	4.63	0	1.09	0	0	0	0	0	46.77	0	0	0	0	0.65	0	0.14	0	0	0	0	0	3.14	0	0	0	0	0	0	1.23	0	0	0.25	0	0.19	0.59	0.26	0	23.87	0	0	0	0	0	0	0	0.37
MCOT.C00140	103.65	209.92	123.07	107.63	363.99	324.33	501.76	347.29	504.37	266.37	61.14	5.53	17.11	19.14	34.36	812.37	65.65	17.71	38.49	0.17	2.83	35.77	6.87	47.72	0.83	5.69	6.13	9.31	0.74	14.07	19.34	1.54	24.34	229.8	142.21	17.39	1.77	16.79	4.54	8.32	62.18	114.88	26.85	123.14	61.12	192.34	49.94	3.79	11.73
MCOT.C00141	76.56	45.68	36.95	5.89	26.61	30.07	51.42	3.49	9.18	5.24	1.87	46.26	47.85	2.89	3.39	34.12	95.86	15.02	77.53	36.65	47.02	65.66	14.31	20.87	46.24	66.49	30.49	49.17	52.86	29.66	70.61	30.08	28.21	35.71	13.7	32.91	17.49	14	23.78	10.24	16.32	21.51	21.82	2.7	19.16	3.85	14.93	34.23	27.46
MCOT.C00142	0	0	0.13	0	0	0	1.64	0	0	0	0	0	0	0	0	0	0	0	0	0	0	0	0	3.07	0	0	0	0	0.14	0	0.14	0.63	0.33	0	0	0.14	0	0.13	0	0	0	0	0	0	0.2	0	0	0	0
MCOT.C00143	6.05	7.42	5.67	2.5	0	0	2	1.96	3.83	3.67	6.1	13.2	8.27	2.79	6.32	9.96	9.76	2.75	9.98	5.12	5.16	2.73	0	0	4.94	8.48	1.58	1.64	1.3	1.92	1.73	5.37	7.62	16.71	33.64	6.51	6.98	2.93	5.69	3.33	4.72	4.64	1.8	1.77	0	4.91	0.24	31.29	24.5
MCOT.C00144	123.73	104.33	123.41	34.28	23.92	25.89	17.31	20.18	103.38	30.03	36.74	2.1	1.12	0	0.06	4.47	32.63	0.62	63.1	13.73	18.09	27.36	2.88	5.25	3.32	0.43	2	0	0.51	0.49	0.25	0.58	0.12	0.22	0.68	0.09	0.02	1.07	0	1.31	135.4	61.8	28	0.46	0.38	1.53	0.43	0.97	0.2
MCOT.C00145	433.13	372.96	170.57	105.9	1067.72	977.71	916.58	237.47	88.38	222.68	146.4	830.6	593.35	202.33	115.69	509.77	398.06	135.1	253.19	1844.84	1795.48	1355.06	3422.35	3201	475.37	2054.16	323.72	1466.81	1961.65	1614.34	1438.71	1216.24	1052.75	332.29	594.48	488.47	217.67	84.91	191.96	151.01	196.11	255.79	2444.56	163.89	1073.84	269.32	1405.08	107.36	165.43
MCOT.C00146	1.79	1.73	1.74	0.43	0.63	3.43	1.46	0.95	1.5	0.85	9	3.49	2.15	0.33	0.99	3.06	4.13	2.19	2.94	4.68	8.98	2.1	1.47	2.86	4.1	3.65	0.7	0.77	0.57	1.09	0.28	1.93	2.17	2.68	10.46	4.89	2.86	1.07	7.51	3.71	0.84	1.58	2.5	0.43	1.4	1.79	1.27	5.63	8.46
MCOT.C00147	92.89	82.6	71.51	22.95	91.54	47.42	79.82	24.36	49.51	43.29	12.57	175.99	147.69	11.3	29.3	55.32	136.19	43.41	98.43	286.59	194.64	166.95	220.63	94.45	160.49	260.44	58.25	145.43	238.69	106.02	191.01	94.6	187.29	113.32	142.28	86.68	61.02	37.32	109.88	38.73	71.49	89.9	112	10.11	24.31	26.86	51.79	95.24	144.88
MCOT.C00148	13.29	14.6	9.48	5.73	10.05	10.47	12.01	5.26	14.39	9.22	6.16	16.97	17.37	4.04	8.47	29.67	28.67	11.66	26.93	9.74	11.52	15.24	2.8	7.54	34.43	26.98	17.06	15.19	17.65	20.65	21.92	30.98	35.83	45.36	20.35	25.08	27.84	13.55	22.41	19.41	9.58	12.35	12.63	5.71	6.08	8.67	6.93	113.58	61.28
MCOT.C00149	36.67	33.63	24.6	15.14	11.66	3.66	12.14	7.58	23.74	11.02	16.84	35.67	25.76	5.59	13.28	42.15	53.49	25.32	52.48	23.63	26.77	35.17	4.79	12.65	76.54	63.14	28.74	30.89	43.04	35.06	42.93	55.24	40.75	47.94	27.1	31.59	28.68	44.19	33.57	38	22.45	21.54	18	5.45	2.99	19.85	12.39	42.09	31.27
MCOT.C00150	21.73	25.07	15.13	16.54	13.01	19.94	13.07	11.97	33.24	35.19	19.46	25.11	17.67	5.32	9.89	20.17	49.38	13.16	57.46	8.86	15.93	14.18	4.58	4.71	39.92	31.53	14.55	11.8	12.07	13.46	12.44	11.95	18.51	36.44	15.78	31.14	25.08	44.62	42.72	36.31	9.22	11.78	8.11	5.19	5.86	8.16	9.84	45.03	39.11
MCOT.C00151	36.53	38.99	28.09	16.78	67.96	28.5	67.08	14.18	24.18	30.03	4.21	83.69	59.41	10.35	15.51	49.23	70.8	14.72	62.12	220.74	105.48	84.6	80.02	47.02	106.77	131.69	40.81	99.46	133.29	71.31	108.55	81.38	64.78	55.98	83.56	57.32	60.67	24.6	26.48	72.45	35.18	39.06	58.04	23.39	37.72	45.5	57.15	42.2	33.88
MCOT.C00152	1700.2	1596.04	1105.81	1706.8	3160.31	2445.55	1902.98	2213	2680.73	2524.17	437.53	4508.06	3497.76	1217.09	1620.34	2881.86	1952.31	1250.05	1542.31	1434.88	2737.05	2352.87	1200.19	1549.03	2682.58	3037.89	2111.41	2089.59	3233.26	2068.41	1798.46	1397.17	1671.1	2090.82	5092.53	5316.2	1424.17	1907.18	3537.57	2340.57	3250.78	2694.24	2084.96	1420.29	1975.29	2912.19	2329.23	879.88	1421.1
MCOT.C00153	0	0	0	0	0	0	0	0	0	0	0	0	0	0	0	0	0	0	0.61	0	0	0	0	0	0	0	0	0	0	0	0	0	0	0.67	0	0	0	0	0	0	0	0	0	0	0	0	0	0.57	0
MCOT.C00154	112.73	82.19	80.49	26.2	93.22	99.44	634.88	104.39	145.2	147.28	77.64	78.78	101.13	35.84	62.72	203.77	166.04	75.88	156.54	266.8	165.52	159.71	55.26	61.16	186.91	99.41	82.66	113.77	102.64	86.18	113.96	265.72	177.18	173.23	97.64	116.71	81.82	72.79	54.34	61.41	94.86	145.95	92.01	390.91	627.22	1838.57	2551.7	152.33	126.12
MCOT.C00155	18.33	15.29	10.06	7.77	20.51	29.09	24.35	7.98	18.32	18.06	5.59	16.31	17.28	3.94	6.17	26.77	54.18	9.31	82.04	126.88	49.88	36.66	15.98	14.64	22.18	32.48	10.11	15.65	23.74	15.59	15.99	39.26	45.54	26.44	28.87	17.53	17.29	8.17	14.98	12.08	10.78	11.58	21.01	6.38	12.8	24.17	65.3	28.1	20.27
MCOT.C00156	13.91	11.47	8.45	3.25	3.3	3.93	5.54	1.65	10.92	5.21	8.54	9.12	5.32	1.56	3.37	22.72	41.67	8.04	57.17	4.05	5.07	7.76	2.06	3.62	10.03	8.69	8.26	4.43	4.64	4.92	5.76	7.35	18.54	23.98	26.41	15.69	9.3	16.2	15.46	12.25	8.79	8.83	4.12	2.44	0.99	8.83	3.35	42.48	35.2
MCOT.C00157	5.51	3.69	2.65	2.31	5.46	6.37	5.09	0.58	3.07	2.86	2.22	12.9	7.86	2.17	2.4	6.33	6.69	1.7	7.71	10.49	12.51	11.3	2.68	3.38	11.06	16.79	4.64	12.71	16.91	11.55	10.66	10.62	13.44	12.8	17.4	10.02	5.25	3.52	5.3	4.8	3.66	2.9	4.35	1.64	3.49	3.54	2.46	63.03	27.44
MCOT.C00158	0	0	0	0	2.75	11.58	0	0	0	0	0	0	0	0	0	0	0	0	0	0	9.06	0	6.93	0	0	0	0.78	0	0	0	0	0	0	0	0	0	0	0	0	0	0	0	0	0	5.05	0	3.07	0	0
MCOT.C00159	60.72	53.71	38.98	11.29	17.24	16.05	22.87	29.13	75.88	69.08	43.32	192.64	180.38	42.55	110.76	347.13	95.91	112.13	96.02	24.65	50.49	122.8	20.21	19.07	89.12	106.98	43.28	49.27	55.92	38.76	62.03	135.9	197.11	140.13	121.69	42.48	40.1	105.62	104.9	122	38.96	77.66	83.81	15.83	12.29	151.32	98.21	139.08	115.23
MCOT.C00160	0.21	0.77	0	0	0	0	0	2.4	2.02	2.47	3.4	0.1	0	0	0	0	0.52	0	0	0	1.98	0	0	0	0.33	0	0.71	0	0	0	0	17.89	0	0.3	4.33	0.53	0.74	0.93	0	0	0	0	0	0.21	0	0	0	35.05	28.23
MCOT.C00161	18.33	17.33	9.81	7.3	115.47	97.96	142.8	29.73	30.74	42.77	34.46	48	59.14	13.37	22.68	53.19	19.2	7.95	17.94	226.74	115.24	60.36	231.26	106.52	40.53	106.53	15.64	64.66	75.38	66.38	83.74	99.54	141.88	118.12	115.25	42.91	97.87	14.38	22.2	17.72	14.81	22.95	74.26	8.82	37	18.02	72.34	19.77	26.02
MCOT.C00162	9.21	10.65	5.94	2.03	2.15	1.15	0.08	2.75	5.01	5.87	7.33	7.69	4.52	1.27	4.51	42.81	20.13	4.01	24.56	6.74	2.08	3.89	0	0.44	5	6.03	3.82	1.84	1.85	3.33	3.99	4.17	7.77	12.14	36.45	9.99	5.02	10.95	12.39	6.53	5.61	5.46	4.37	1.59	1.23	1.93	0.33	28.11	21
MCOT.C00163	11184.3	11638	49063	5756.4	7883.6	7173.69	1136.4	193.39	95.56	16.53	3.49	93.6	605.99	30.6	20.09	77.64	20.69	0.84	1.49	4.16	14.14	3737.02	5602.34	4599.47	5.15	42.18	8.56	34.68	6.52	17.38	40.3	54.4	11.16	28.68	0.48	0.64	0.27	28.08	0.48	0.69	30294.8	105336	50941.2	437.05	481.05	200.69	78.91	2.08	3
MCOT.C00164	18586.8	10999.4	51646.5	2226.14	8468.49	6566.78	487.8	663	72.91	4.77	7.58	310.42	470.18	17.49	0.34	99.96	35.1	0.94	1.29	8.85	64.07	3528.17	7482.19	6667.37	62.78	67.14	26.6	55.8	0	3.37	14.18	4.68	0.58	0.13	0	0.14	0	23.57	0.84	4.7	61952.7	97354.5	45135.1	164	52.04	61.03	7.72	2.91	15.85
MCOT.C00165	8728.92	4943.49	31680.5	25310.4	8098.12	3218.44	220.24	2212.45	194.64	45.51	65.68	464.7	970.33	23.93	2.25	37.24	29.27	0.16	0	14.88	1417.33	4708.83	5238.46	2580.07	43.16	317.45	93.26	229.51	33.62	117.14	294.15	21.67	1.37	0.1	1.78	0	0	103	0.7	2.8	238794	142878	17917.5	300.73	203.22	135.29	5.87	0.68	2.42
MCOT.C00166	69.05	61.76	90.86	147.17	23.38	16.68	2.88	13.96	54.38	27.2	8.84	19.61	33.2	61.94	10.47	38.49	123.04	65.99	91.33	7.61	23.12	15.12	15.42	4.84	48.83	42.96	39.01	23.73	22.95	50.26	43.96	25.56	40.18	54.17	144.66	142.68	49.13	89.35	97.92	66.45	122.25	120.93	49.42	4.72	4.17	5.65	0.16	51.89	154.99
MCOT.C00167	0	0	0	0	0	0	0	0	0	0	0	0	0	0	0	0.46	0.32	0.36	0	0	0	0	0	0	0.03	0	0.06	0	0	0	0	0	0	0	1.05	0	0.17	0	2.33	1.88	0.08	0	0	0	0	0	0	19.88	3.01
MCOT.C00168	2.11	0.56	0.22	0.07	0	0.57	0	0.39	4.33	4.69	3.9	0.71	0.31	0	0.15	0	0	0	0.46	0	0.51	4.82	0	0	0.97	1.62	1.11	0.26	0	2.8	0.41	0	2.72	1.4	0.62	0.3	0.29	0.22	0	0	0.33	0.34	0	0.82	0	0	0	0.37	0.1
MCOT.C00169	3.33	0.16	0.27	0.12	0	0	0	2.79	0.14	0.12	1.57	0.49	0.19	0	0.11	0.18	0.21	0.1	0.34	0	0	66.86	37.75	202.28	85.17	43.92	832.37	353.67	233.5	561.03	3015.62	6104.05	9.34	1.89	0	0.22	0.24	83.79	1.07	10.35	0.71	0.48	0.98	0.89	0.58	0	0.16	0	0.26
MCOT.C00170	66.92	54.79	48.22	8.01	8.08	40.66	18.53	35.77	53.56	49.79	27.25	103.51	80.44	14.72	24.99	49.82	139.05	27.15	143.87	68.73	36.48	38.57	22.94	12.73	231.5	33.47	50.77	16.6	28.72	9.98	19.51	17.69	26.18	84.13	24.96	60.74	56.2	34.16	37.06	31.22	34.18	60.11	20.18	13.07	23.78	21.64	31.43	84.58	75.71
MCOT.C00171	106.84	80.45	76.19	8.11	88.51	104.28	53.45	12.53	24.53	37.2	8.11	62.2	43.43	11.14	17.1	48.47	156.5	11.5	204.27	1918.75	441.35	274.52	285.53	106.78	87.96	257.71	22.62	169.14	120.98	55.5	161.37	76.93	129.48	94.42	68.12	64	47.23	15.23	19.07	15.36	21.57	42.99	123.6	22.24	35.68	36.52	75.98	47.93	50.38
MCOT.C00172	0.05	0	0	0	0	0	0	0	0	0	0.25	0.74	0	0	0	0.12	0.07	0	0.07	0	0	0	0	0	0	0	0	0	0	0	0	0	0	0	0	0	0	0	0	0	0.05	0	0	0	0	0	0	6.13	1.32
MCOT.C00173	0.08	0	0	0	0	0	0	0.13	0	0.46	0	0.14	0	0	0	7.18	0	0	0.1	0	0	0	0	0	0.18	0	0.07	0	0	0.17	0	0.3	0	0.06	0	0	0.03	0.09	0.2	0.07	0	0	0	0	0	0.04	0	266.1	61
MCOT.C00174	0	0	0.25	0	0	0	0	0	0.22	0.29	0	0.15	0	0	0	28.95	0.16	0.44	0	0	0	0	0	0	0	0	0	0	0	0	0	0	0	0.05	0	0	0	0.08	0.25	0.36	0	0	0	0.09	0	0	0	1002.49	340.18
MCOT.C00175	5.87	5.92	3.02	1.26	1.85	1.29	2.54	8.34	200.63	53.96	33.94	0.35	2.49	0.06	0.68	25.07	1.35	0.98	3.62	1.57	5.48	8.11	2.61	0.56	2.87	2.19	0.63	1.15	1.06	0.74	1.03	1.08	0.76	0.62	0.81	0.22	0.1	0.38	0.58	1.17	3.18	4.27	4.52	0	0	0.43	0.78	517.83	420.12
MCOT.C00176	50.71	40.37	38.68	11.23	65.86	69.4	92.31	43.59	42.81	68.53	18.87	82.62	106.32	19.98	20.79	59.99	155.71	153.76	214.89	828.86	195.23	260.71	384.24	254.59	110.9	213.2	94.57	262.34	217.12	223.88	236.34	323.38	268.76	143.07	224.53	448.78	451.38	25.73	116.66	62.5	18.6	30.6	77.6	12.61	57.07	14.08	35.37	159.01	130.24
MCOT.C00177	43.67	34.62	36.53	9.69	35.96	41.35	74.23	32.97	30.2	74.4	34.27	88.76	111.9	22.42	34.19	102.73	62.34	32.87	56.07	169.8	140.84	138.45	78.75	60.36	95.91	145.53	41.16	129.76	94.25	69.13	77.63	87.12	126.75	70.55	69.19	39.1	29.73	31.92	51.08	50.66	31.87	71.52	107.71	15.29	20	26.15	31.75	94.08	74.32
MCOT.C00178	5.41	6.95	6.07	9.82	1.33	0.97	5.19	2.43	12.25	10.11	19.64	8.05	3.12	0.9	5.5	12.16	9.61	13.52	13.89	3.19	5.09	3.11	1.39	3.06	18.03	13.53	15.65	1.57	8.79	8.25	2.15	4.45	8.71	9.98	4.07	2.13	27.38	19.29	28.22	17.05	5.37	5.19	1.87	0.71	0	5.25	0.3	16.84	10.11
MCOT.C00179	21.79	24.74	13.38	4.18	28.34	35.18	35	0.86	5.79	7.12	3.14	81.13	63.22	2.86	5.7	30.62	48.88	6.82	54.76	110	68.03	105.74	64.09	36.45	38.2	127.64	9.07	66.72	106.49	62.1	78.24	20.62	34.19	21.57	54.12	39.72	51.05	5.81	19.27	19.65	19.73	22.05	83.37	2.22	10.64	3.84	11.45	18.93	20.89
MCOT.C00180	66.87	73.4	48.43	11.62	63.37	84.92	46.2	27.93	54.62	85.93	23.13	216.05	134.38	5.91	14.98	59.27	87.75	31.51	117.47	347.9	188.19	148.06	181.59	129.21	92.95	216.49	31.35	92.48	166.98	76.53	96.24	46.5	65.77	61.15	218.19	163.38	234.12	12.1	47.76	23.86	67.71	57	96.31	9.95	29.84	17.87	37.47	97.03	83.87
MCOT.C00181	93.59	93.97	54.27	35.41	70.24	133.16	93.27	21.23	83.29	67.08	290.44	149.43	119.73	31.46	115.27	380.79	400.54	113.97	154.85	78.36	165.67	110.95	32.66	57.84	201.16	116.35	80.45	48.27	55.08	64.81	77.44	192.48	307.89	453.88	482.11	256.26	186.6	109.58	228.48	149.38	104.39	72.76	103.74	41.29	65.1	98.97	127.65	220.75	163.05
MCOT.C00182	0.73	0.67	1.17	1.26	7.94	11.01	3.84	1.38	0.95	2.46	1.12	1.05	0.22	0.08	0.5	1.57	276.78	3.25	614.86	1552.82	93.38	6.12	1.61	2.5	1.78	0.71	0	0	0	0	0	0.94	1.98	0.35	2.01	0.1	0	0.19	0	1.1	4.03	2.7	4.16	0.25	0	0.37	4.16	22.89	11.58
MCOT.C00183	33.81	39.44	22.01	34.78	34.17	34.18	44.68	37.43	116.46	97	33.16	160.17	261.46	193.56	171.47	237.94	54.8	153.52	98.93	55.32	131.29	104.87	16.11	46.75	104.24	68.05	78.93	30.27	55.52	59.76	34.88	107.35	175.71	204.11	396.38	31.12	142.88	829.71	239.24	535.52	72.11	63.76	51.85	73.31	44.42	119.79	85.12	265.53	86.69
MCOT.C00184	39.39	43.34	19.29	19.54	90.95	120.65	100.93	20.15	50.25	53.03	11.86	45.65	39.43	29.32	46.79	51.34	46.69	34.43	60.36	156.46	74.36	112	69.8	109.75	80.09	148.15	28.89	83.64	148.13	152.6	152.91	236.14	472.48	264.7	145.07	88	199.06	37.04	63.24	49.27	23.71	20.95	54.68	50.57	159.17	174.81	489.69	46.33	57.64
MCOT.C00185	6.23	4.31	0.3	0.08	0	3.75	3.88	2	4.83	7.59	8.93	0.24	0	0.03	0.11	0.24	1.63	6.96	0.32	1.38	9.23	38.66	18.75	47.68	176.58	52.48	155.51	53.16	75.59	80.89	97.26	169.71	335.92	401.82	321.53	23.57	13.83	0.79	0	3.28	0	0	0	0.69	0	0	0	0.13	0.41
MCOT.C00186	8.15	10.79	6.45	7.82	11.13	6.76	18.97	5.52	15.06	10.26	6.28	17.88	19.65	5.55	15.45	90.36	21.89	5.99	18.87	10.65	32.71	11.08	2.59	4.22	93.95	354.64	7.61	6.19	7.36	8.12	5.6	13.2	23.27	29.83	45.29	23.73	9.6	9.34	12.6	7.83	11.15	12.97	12.68	4.4	12.54	33.25	62.56	31.23	33.87
MCOT.C00187	48.22	37.73	29.77	26.56	33.77	41.16	64.41	21.01	87.84	80.3	36.7	69.26	122.99	28.16	11.3	61.55	15.95	28.8	19.5	1.4	12.47	47.46	13	46.52	87.84	33.66	131.77	21	82.97	91.86	30.48	9.8	7.47	16.39	1.93	11.43	43.45	6.9	6.07	7.53	49.94	53.5	26.4	18.53	15.55	12.62	8.72	16.16	13.45
MCOT.C00188	0	0	0	0	0	0	0	0	0	0	0	0	0	0	0	0	0	0	0	0	0	0	0	0	0	0	0	0	0	0	0	0	0	0	0	0	0	0	0	0	0	0	0	0	0	0	0	0	0
MCOT.C00189	16.78	10.46	6.31	2.25	11.6	23.5	12.81	1.3	5.32	2.43	5.98	22.89	14.81	2.08	6.15	23.8	25.5	3.74	34.59	42.64	31.15	31.25	9.99	7.05	23.96	28.61	7.14	16.21	14.64	16.59	22.34	29.47	30.33	21.03	24.14	18.26	14.6	3.22	6.61	6.17	6.31	12.56	27.16	2.26	8.45	3.52	7.02	67.11	38.17
MCOT.C00190	12.77	28.59	9.54	13.89	0	4.2	1.54	5.75	40.73	6.44	9.38	17.31	0.43	1.54	2.71	28.13	32.11	45.66	9.74	0.54	7.41	2.44	0	3.01	59.05	17.27	16.72	0	2.32	0.74	2	10.1	153.17	265.86	23.03	13.89	19.45	30.63	21.73	51.12	20.12	8.53	0	3.58	0	23.19	3.88	14.92	13.31
MCOT.C00191	36.46	30.71	32.36	7	66.63	72.26	124.35	22.12	31.31	53.68	22.66	45.34	33.14	10.85	27.86	71.32	60.45	21.25	60.66	236.99	110.46	66.94	92.95	38.73	68.35	76.4	32.62	67.61	69.12	56.23	68.42	156.8	199.54	103.79	59.39	42.37	32.26	18.8	32.77	56.26	17.34	34.63	70.54	15.94	82.28	37.45	119.9	34.52	34.99
MCOT.C00192	12.96	6.25	1.89	6.74	17.07	25.51	3.76	21.46	50.65	54.62	44.52	43.71	15.84	28.77	16.71	34.31	24.13	2.12	8.31	8.98	16.07	12.86	2.45	16.21	66.84	35.65	46.67	7.93	12.77	24.85	13.39	217.67	5.45	14.24	15.84	24.49	0.36	6.63	2.05	2.87	50.84	28.67	21.41	7.13	9.47	12.02	8.61	1.18	5.48
MCOT.C00193	6.73	5.52	3.9	4.58	0	2.29	3.42	1.59	8.2	5.64	9.58	16.06	44.44	2.97	3.1	3.15	10.96	34.5	24.4	6.29	2.07	9.51	3.68	0.95	9.63	15.41	12.41	10.34	29.04	22.07	22.32	2.15	1.13	6.88	12.57	24.45	24.69	23.88	10.96	26.53	10.3	17.56	5.95	2.45	0	3.34	0	13.36	13.69
MCOT.C00194	348.35	113.71	114.14	0.75	44.24	42.84	6.62	66.25	145.48	154.9	175.1	1.15	0.83	0	0	1.85	0.46	1.4	0.6	1.78	26.52	132.24	57.96	68.63	0.84	0	0	0	0	0	0	0	0	0	0.07	0	0.08	0.05	0.14	0	67.89	309.72	257.38	1.07	0	4.62	3.48	0	0.3
MCOT.C00195	0.11	0	0	0	0	0	0	0.64	0	0.32	0.51	2.15	2.01	0	0.03	0	0.73	0	0.51	7.13	215.32	3.61	1.48	16.46	1.64	5.85	0	0.41	0.76	0	0	0	0	0.77	0.14	0	0	0	0.14	0.1	64.08	15.2	17.82	0	0	0.06	0	0	0
MCOT.C00196	8.55	9.36	12.2	6.03	15.03	9.99	9.73	11.28	26.92	9.04	4.77	11.5	7.35	1.25	8.75	467.74	45.31	17.28	37.27	39.16	22.83	9.66	7.26	2.97	16.35	18.18	9.53	4.83	7.5	12.05	2.96	16.05	94.53	31.58	12.26	1.3	2.45	16.25	7.58	8.5	19.49	18.4	12.11	3.41	1.46	15.32	9.55	14.11	6.37
MCOT.C00197	0	0	0	0	0	0	0	0	0	0	0.95	0	0	0	0.16	0	0.42	230.75	0.41	0	0	0	0	0	0.32	0	0.35	0	0	0	0.71	0.8	2.03	8.93	3.17	0	4.5	0.17	289.05	1.13	0	0	0	0	0	0	0	0.76	830.72
MCOT.C00198	0	0	0	0	0	0	0	0.4	0	0	0	0	0.11	0	0	0	0.2	194.67	0	0	0	0	0	0	0.19	0	0	0	0	0	0	0.94	0	0	0	0.1	0.26	0	190.54	0.22	0	0	0	0	0	0	0	0.45	341.33
MCOT.C00199	0	0.16	0	0	0.26	0	0	0	0	0	0	0.18	0	0	0	0	0	0.27	0.4	0	0	1.32	0	2.18	2.79	2.76	4.63	1.79	2.47	1.37	3.03	4.7	1.51	3.12	0.78	1.07	11.59	0	0	0	0	0	0	0	0	0	0	0	0
MCOT.C00200	0.74	0.35	3.22	6825.43	3.93	1.56	0	1.69	1.03	0	0	64.7	0	0	0	0	349.5	0	0	397.6	5596.79	1.24	0	0.43	763.53	488.72	0.21	0	26.27	0	0	0	0	0	0	0	0	0.16	0	7.74	2373.05	1.11	0	0.15	0	0.15	0	0	6.82
MCOT.C00201	0.24	0	0.16	0	0	0	0	0	0	0	0.24	8	0.88	0.9	0.07	0.11	1.3	0.29	0	0	0.28	0.7	0.45	0	8.77	3.61	9.53	0	1.71	1.51	0.78	0	0.81	1.27	0.81	1.32	11.74	2.18	0.13	0.65	0	0	0	0.05	0.17	0.03	0	0	0.06
MCOT.C00202	5.42	8	4.87	1.5	0.36	1.49	0	2.91	8.02	4.97	10.31	7.27	5.88	1.56	2.23	9.88	20.92	8.29	11.36	1.88	1.7	3.56	0.32	0.99	7.32	3.23	6.44	1.7	4.13	2.94	1.65	0.56	1.96	4.69	4.55	4.32	2.6	8.79	6.52	6.09	7.35	7.35	3.37	2.4	0.08	12.19	7.89	5.19	5.37
MCOT.C00203	2.92	1.55	1.3	2.91	0.06	1.77	0	2.23	8.43	4.34	6.8	0.87	0.56	0.12	2.37	2.14	3.58	3.42	1.4	0.89	2.45	1.11	0	1.06	0.94	0.26	1.06	0.33	0.15	0.1	0.49	0.34	7.53	32.09	277.15	9.39	1.67	1.75	15.15	9.23	0.55	0.27	0.29	0.32	0	0.41	0.08	2	6.39
MCOT.C00204	6.17	11.38	2.78	2.26	7.12	3.17	3.72	9.75	33.59	19.11	12.33	1.12	0.8	0.23	0.43	1.24	0.42	4.67	1.18	2.29	11.79	3.01	0	0	1.79	0.2	0	0.13	0	0.45	0	0	0	0.72	0.59	0.09	0	1.52	4.96	2.66	21.83	12.49	4.58	0.59	0	0.58	1.05	0.62	4.44
MCOT.C00205	11.02	6.43	10.18	0.28	4.95	2.5	11.18	0.74	1.02	0.44	0	5.53	10.38	0.37	0	1.64	10.58	2.53	12.84	71.84	36.02	25.64	42.11	15.09	7.03	39.77	1.01	19.16	26.98	6.59	16.56	3.51	5.43	1.86	4.82	7.35	10.47	0.97	5.68	3.03	0.9	6.9	19.89	0.79	1.53	0.15	1.15	3.5	4.66
MCOT.C00206	31.51	26.33	30.06	3.23	16.09	17.09	8.32	8.11	8.18	14.26	2.99	75.71	77.45	3.94	5.16	14.57	68.37	9.78	60.37	76.12	40.48	46.28	42.85	18.1	63.68	48.71	23.42	52.19	49.07	23.7	41.26	3.2	9.26	16.99	21.27	38.84	39.59	9.7	15.86	16.8	24.29	48.32	31.95	2.27	1	2.79	1.58	21.33	13.53
MCOT.C00207	0	0	0	0	0	0	0	0.03	0.02	0	0.78	0	0.01	0	0.68	1.31	0.02	0	0.02	0	0	0	0	0	0.02	0	0	0	0	0	0	0	0	0	0	0.02	0	0.01	0	0	0	0.01	0	0	0	0	0	99.43	0.09
MCOT.C00208	0	0	0	0	0	0	0	0	0	0	0.66	0.83	0	0	0	0	0.06	0	0.09	0	0	0	0	0	0	0	0	0	0	0	0	0	0	0	0	0	0.05	0	0	0	0	0	0	0	0	0	0	3.5	0.32
MCOT.C00209	0.15	0.81	0.24	0.04	0	0	0	0.06	0.13	0	0.52	0.04	0.14	0	0	0.66	0	0.04	0	0	0	0.14	0	0	0.15	0.22	0.38	0	0	0	0	0	0	0.03	0.48	0	0.03	0	0	0.07	0.45	0	0	0.16	0	0.08	0	68.08	0.83
MCOT.C00210	19.32	19.47	10.67	2.5	41.83	43.28	2.06	4	1.56	3.4	0.24	1.08	0.53	0	0	0.92	0.22	0	0	0	1.58	18.24	18.12	16.28	1.82	6.84	2.31	1.58	2.2	1.86	0.72	1.64	2.6	1.77	3.8	1.96	0.12	0.12	0.4	0.2	12.51	8.55	19.48	15.72	36.38	23.18	46.44	0	0
MCOT.C00211	7.07	16.38	1.88	0.62	0.79	1.94	1.38	0.77	3.67	2.96	0.72	0	0	0.03	0	0	21.99	0	26.81	49.42	1.75	4.86	0.69	4.58	1.4	3.83	0.13	0.87	2.15	1.02	0	0.61	6.9	8.95	3.79	0.82	0.22	0.06	1.37	0.71	0	0	0	0	0	5.14	5.67	0.19	0.06
MCOT.C00212	1.72	1.39	0.98	0.26	0	0	0	2.48	11.51	3.26	2.13	0	0.28	0	0	9.87	0.74	0.21	0.16	0	0.69	1.47	0	0	0.9	1.08	0.2	0	0	0	1.54	0	0	0.83	3.72	0.46	0	0.07	3.37	1.33	1.56	0.07	0	0	0	0.56	0	1.38	1.88
MCOT.C00213	2.33	1.27	4.95	0.43	0	0.34	2.64	16.33	61.22	89.77	72.57	113.86	107.2	797.9	724.66	97.42	3.19	3.96	1.96	0.52	1.24	3.31	3.32	9.61	2.81	13.88	2.09	13.51	0.57	0.54	1.71	5.16	1.63	4.59	3.25	4.72	1.26	45.23	3.87	3.87	15.54	17.99	23.24	117.97	152.7	163.13	122.63	0.66	1.79
MCOT.C00214	3.19	1.27	1.31	4.23	3.75	0	0	0	2.29	3.55	3.1	3.34	0	1.99	5.42	3.75	16.36	4.29	15.26	4.66	3.22	1.5	0	0	2.38	2.02	0.49	0.52	0	1.06	0	3.15	6.11	6.2	8.54	6.84	6.14	6.24	10.33	5.94	13.07	2.82	0	0.31	0	4.6	6.6	4.97	7.06
MCOT.C00215	7.05	11.62	3.93	3.87	2.14	0.27	0	2.85	11.7	8.46	14.71	6.18	5.05	1.76	8.53	14.86	10.98	11.66	5.65	0.24	3.36	9.19	0	3.42	53.16	16.68	20.65	6.39	14.56	11.77	10.02	11.01	48.8	115.68	74.32	45.13	36.58	9.45	13.53	11.99	9.79	5.89	1.91	8.64	3.41	19.97	1.56	5.92	6.65
MCOT.C00216	49.84	46.16	24.55	1211.23	633.28	55.68	326.43	1155	884.38	150.92	73.67	4.47	0.21	1.6	6.38	4.02	8.31	17.88	5.15	6.54	21.63	9.23	91.46	142.35	0.54	2.72	0.78	0	1.59	0	0	0	0	0.67	2.07	0.97	0	0	9.3	0	401.1	94.37	103.04	20.74	161.28	157.54	390.77	1.41	5.24
MCOT.C00217	77.91	71.58	69.75	10.86	37.75	41.9	52.56	12.52	47.26	28.62	16.15	69.54	84.97	3.87	11.02	155.88	169.55	20.95	156.82	101.35	72.83	87.18	31.33	15.21	180.22	111.93	46.58	80.9	74.5	66.14	87.33	40.16	73.3	84.64	93.86	103.25	48.48	43.78	32.38	39.84	32.78	59.08	64.45	9.8	10.91	9.38	11.66	150.57	81.45
MCOT.C00219	125.27	101.92	90.91	11.95	58.19	41.88	68.2	24.53	36.87	29.46	8.34	197.72	214.91	8.32	20.31	118.68	131.47	30.9	141.56	450.89	263.56	374.09	342.67	198.44	237.14	315.4	63.09	241.57	244.79	159.42	239.22	237.62	181.56	147.78	119.79	104.06	83.96	35.51	53.1	35.28	62.34	118	243.42	6.12	10.98	15.96	23.13	212.31	169.08
MCOT.C00220	30.42	48.4	45.59	8.1	6.21	12.99	2.09	18.25	64.76	52.56	43.85	2.68	1.21	0.12	0.04	6.21	8.98	78.48	21.16	0.8	3.48	7.91	0	0	6.24	2.98	9.99	0.63	1.17	8.52	0.58	2.63	5.55	14.91	2.86	2.95	41.44	12.41	6.52	32.6	4.31	10.68	5.35	1.09	0	3.83	2.59	0.91	3.59
MCOT.C00221	7.57	7.36	7.54	9.5	0.52	0	0.73	2.85	15.68	8.58	6.9	29.57	27.29	3.68	4.39	6.93	22.81	21.25	14.36	2.21	2.63	1.8	0	0	18.65	4.13	8.41	1.86	5.99	5.26	2.56	10.3	12.9	50.03	13.91	12.78	19.65	26.52	17.94	19.47	14.13	11.23	1.31	3.03	0.28	7.08	2.06	9.38	11.09
MCOT.C00222	0.27	0.74	0.11	0	2.02	2.82	0	0.67	0	0.23	2.51	0	0.06	0.07	5.57	0	1250.29	9.91	2159.19	397.79	72.38	0.74	0	1.41	0	0	0	0	0	0	0	0	5.57	10.97	0	0.34	0.11	0	0.8	0.15	0.16	0.08	0	0	0	2.17	2.6	1.33	2.77
MCOT.C00223	158.3	1161.38	16.4	4.92	1.58	16.4	0	53.11	113.6	117.59	48.99	4.83	0	3.25	27.52	15.37	407.24	54.08	939.09	588.78	67.7	120.69	0	132.33	56.94	8.55	13.25	2.34	10.04	1.82	5.72	3.24	82.61	56.78	6.92	2.63	4.97	0.33	4.71	12.92	0.74	1.63	0.6	0.43	2.11	13.68	16.73	5.85	6.75
MCOT.C00224	60.49	55.44	42.52	11.47	58.38	64.64	71.62	17.31	18.25	21.75	4.31	107.66	119.92	3.56	9.07	8.8	52.58	14.29	76.66	286.72	256.35	151.36	726.6	262.79	164.21	210.4	78.7	159.8	375.9	240.11	179.98	36.35	18.4	39.96	122.97	62.8	61.17	4.74	21.89	9.66	24.07	47.29	78.79	8.43	46.39	5.43	35.8	108.35	65.99
MCOT.C00225	13.54	15.51	10.98	1.43	19.32	19.09	15.84	3.58	16.33	17.96	21.01	126.24	88.44	8.25	41.32	49.08	37.89	69.05	50.62	21.87	16.76	16.02	10.22	14.02	12.14	34.13	8.71	9.75	2.92	4.24	9.16	12.24	9.14	9.01	22.85	21.18	17.68	11.23	24.64	15.59	35.12	61.47	41.49	4.72	4.3	18.65	19.25	11.24	10.61
MCOT.C00226	7.78	9.9	9.04	0.71	5.02	3.88	6.05	2.72	5.1	4.54	0.76	3.75	6.4	0.34	1.21	9.92	27.88	2.56	25.98	35.99	12.56	8.38	5.03	4.38	14.83	13.9	2.88	11.14	7.51	7.24	12.12	10.49	13.73	5.85	5.19	5.64	4.37	4.39	4.03	5.6	1.11	4.96	8.2	1.27	1.05	1.66	1.05	99.48	51.87
MCOT.C00227	3.04	6.05	5.38	1.29	0	4.19	0	0.46	5.27	4.34	116.02	27.85	27.51	0.7	2.5	5.34	6.04	42.34	36.88	0	0	3.52	0	5.68	6.65	4.78	2.54	1.26	6.68	6.08	2.32	5.24	1.75	15.33	26.52	10.31	16.16	10.33	26.69	13.5	12.6	10.15	8.12	1.6	0	5.73	1.29	7.12	9.5
MCOT.C00228	0	0	0	0	0	0	0	0	0	0	4.19	0	0	0	0	0	0	0	0.6	0	0	0	0	0	0	0	0	0	0	0	0	0	0	0	4.07	6.11	0	0.36	0	0	0	0	0	0	0	0	0	0	0
MCOT.C00229	0.07	0	0	0	0	0	0	0	0.07	0	8.19	0	0.24	0	0	0.71	0.27	0	0.69	0	0	0	0	0	0	0	0	0	0	0	0	0	0	0.1	0.34	0	0.05	0.32	0	0.24	0.47	0.22	0	0	0	0.13	0	0	0
MCOT.C00230	0	0	0	0	0	0	0	0	0	0	0	0	0	0	0	8.38	0.21	0	0	0	0	0	0	0	0	0	0	0	0	0	0	0	0	0	0	0	0	0	0	0	0	0	0	0	0	0	0	239.07	2.14
MCOT.C00231	7.43	6.7	4.94	2.6	1.1	0.18	0.61	1.5	4.15	3.75	1.81	34.76	49.59	2.8	4.3	7.98	16.78	2.56	12.31	7.78	5.28	11.03	1.16	2.25	15.84	16.46	4.89	7.48	11.23	9.32	9.41	4.73	4.92	11.96	20.38	19.5	8.34	6.75	9.47	4.54	9.47	13.2	6.87	1.82	0	1.48	0.5	112.9	98.87
MCOT.C00232	0	0	0	0	0	0	0	0	0	0	0	0	0	0	0	0	0	0.24	0	0	0	0	0	0	0	0	0	0	0	0.04	0	0	0	0	0	0.12	0	0	0	0.14	0	0	0	0	0	0	0	0	0
MCOT.C00233	7.5	8.5	16.77	2.36	55.63	36.63	29.78	12.65	2.18	4.74	3.99	0.34	0.51	0.3	0.19	9.48	0.08	0	0.13	2.07	39.47	2.02	0	3.51	0.44	2.09	0.6	0.19	0	0.88	1.05	0	0	0.15	0	0.06	0	0.29	0.38	0.25	10.84	9.5	17.5	15.86	35.89	18.81	35.95	0.44	0.23
MCOT.C00234	16.18	7.13	10.61	6.89	45.78	53.82	42.04	19.49	12.88	27.53	6.36	47.39	45.72	14.57	10.92	42.71	52.08	23.16	51.23	139.18	101.79	62.34	64.16	52.99	13.47	82.51	9.4	61.8	58.26	59.37	62.84	55.03	66.74	12.93	30.6	30.22	15.41	8.22	20.04	11.68	9.84	18.93	99.39	11.29	105.74	9.2	44.03	12.39	17.17
MCOT.C00235	11.63	11.37	7.19	3.58	6.73	5.33	2.27	2.18	11.53	8.39	0.99	15.53	12.67	2.17	8.05	63.04	41.89	13.67	39.76	26.11	16.83	31.22	3.81	3.41	29.7	46.05	33.76	44.76	76.81	71.86	99.3	48.99	43.87	55.57	89.38	68.99	81.68	33.1	13.06	9.88	13.55	19.5	11.57	2.19	0.44	13.51	6.07	27.99	18.59
MCOT.C00236	2.37	1.51	2.07	0.41	0.13	6.39	0	1.1	1.62	1.5	0	0.2	0.44	0.23	0.54	3.13	13.62	1.1	18.54	11.13	4.61	1.86	0	0.18	3.01	1.21	1.06	0.77	0.35	0.22	2.12	5.42	17.91	20.39	8	2.81	4.98	1.92	1.12	1.54	0.31	2.43	1.62	0.21	0	0.74	0	44.23	19.44
MCOT.C00237	91.26	68.32	54.73	31.51	85.5	148.97	109.1	20.7	63.03	65.78	25.08	179.77	128.9	50.19	76.62	161.36	103.6	67.27	111.16	309.26	283.4	348.29	160.24	115.93	183.88	296.94	84.53	263.9	290.76	226.02	239.27	192.34	236.49	161.01	189.91	193.08	272.8	65.71	111.34	189.31	68.8	81.55	157.25	27.08	71.04	73.2	125.09	201.63	161.9
MCOT.C00238	78.34	42.57	39.69	27.42	368.59	451.07	525.28	92.71	69.6	163.26	136.72	146.83	143.18	91.27	83.22	191.4	77.75	56.8	48.8	457.18	621.93	234.46	1142.24	649	84.9	336.36	60.48	274.01	246.99	229.24	303.55	217.97	246.56	90.83	142.74	137.1	83.34	45.56	64.35	65.71	47.25	79.09	491.42	50.49	251.16	77.97	412.44	33.05	53.1
MCOT.C00239	0.08	0	0	0	0	0	0	0	0.29	0.49	0	0	0	0	0	0	0	0.09	0	0	0	0.15	0.19	0	0	0.5	0	0	0	0	0	0	0	0	0	0	0.27	0	0	0	0.05	0.14	0.12	0	0	0	0	4.66	1.41
MCOT.C00240	0	0	0	0	0	0	0	0	0	1.69	0	0	0	0	0	0	0	0	0	0	0	0	0	0	0	1.7	0	0	0	0	0	0	0	0	0	0	0	0	0	0	0	0	1.67	0	0	0	0	1.32	6.16
MCOT.C00241	309.2	260.74	121.03	29.59	633.68	771.8	799.11	1269.77	1452.27	2286.63	906.3	19.45	9.8	13.04	81.48	88.47	19.47	118.95	88.39	45.75	546.17	896.42	275.42	1395.69	53	32.9	7.49	2.8	30.9	16.35	7.71	52.29	20.83	15.68	11.92	12.22	13.6	2.09	62.72	43.53	1074.88	762.09	968.08	70.68	135.25	76.16	140.2	2.73	3.09
MCOT.C00242	21.85	20.69	17.77	1.63	7.89	2.63	1.12	13.15	57.68	22.19	10.75	0.72	0.14	0	0.17	2.98	2.59	1.78	0.97	0.83	10.67	3.25	0	2.01	2.18	3.41	0.8	0	0.73	0.69	0.36	0	0	0.56	0	1.47	0.45	0.17	1.6	2.71	5.01	2.68	1.67	11.57	0.71	40.28	21.62	0.39	0.56
MCOT.C00243	12.01	8.06	6.98	5.88	10.23	13.82	27.09	4.58	17.24	30.29	3.85	30.92	25.64	8.42	12.57	12.67	19.54	9.17	22.22	69.05	35.66	18.12	25.16	28.93	48.37	56	31.2	27.75	44.21	22.61	27.2	75.79	282.42	216.8	211.37	59.88	80.41	18.16	32.95	30.34	9.84	9.34	7.78	7.4	23.39	19.6	28.23	13.12	17.3
MCOT.C00244	7.89	6.3	6.19	0.9	3.38	5.19	10.52	2.83	4.39	8.06	2.59	10.37	16.51	1.06	2.27	10.96	25.77	3.54	21.37	37.11	14.03	6.88	5.94	5.51	26.02	22.03	3.84	13.24	11.3	6.04	15.12	12.41	17.68	20.24	34.35	29.93	13.18	8.12	15.1	8.6	3.24	5.85	7.19	1.44	2.19	2.04	3.96	18.86	15.8
MCOT.C00245	11.49	8.36	10.54	0.52	3.12	0.8	4.36	5.36	8.31	15.52	18.89	0.67	1.49	0	0.21	1.59	14.37	0.13	12.88	1.21	7.2	4.05	2.74	1.46	4.46	1.58	1.37	0	0	0.34	0	0	0.12	0.3	0.89	0.78	0.08	0.09	2.04	0.22	1.46	4.58	1.77	4.7	2.6	20.61	8.64	5.5	2.74
MCOT.C00246	2.72	2.51	1.58	0.93	1.2	0	0	1.27	3.46	3.3	2.61	6.96	5.37	0.3	3.6	8.51	6.51	3.63	3.94	0.75	1.44	1.4	0.26	0.41	7.08	3.14	2	0.56	1.43	0.91	0.82	1.85	3.6	13.27	19.8	7.19	5.71	2.17	6.73	6.14	4	2.6	0.26	0.47	0	3.46	0	3.82	2.81
MCOT.C00247	20.69	40.56	28.28	6.47	15.13	7.89	4.54	10.57	20.68	15.82	19.92	4.81	3.04	0.94	2.41	15.18	37.04	13.74	46.8	17.31	59.56	25.83	7.58	8.12	53.09	31.18	48.68	7.99	12.88	15.65	23.11	10.79	31.46	14.01	5.61	12.1	9.43	29.87	19.04	24.13	22.71	25.38	21.15	12.69	13.22	13.87	16.94	13.57	10.55
MCOT.C00248	2.45	6.63	2.95	0.39	0	0	0	0	3.22	2.97	2.82	0.99	0.74	0	0.11	0.89	3.33	0	3.21	0	0	0	0	0	0.79	0	1.71	0	0	0.89	0	0	0	0	0.52	0.34	0.43	0.98	0.51	0.37	4.86	0.46	0	0	0	0.42	0	3.99	3.08
MCOT.C00249	12.42	14.2	1.1	6.14	5.4	13.09	3.02	4.33	5.11	2.74	3.95	0.17	0	0	0.09	0	0	17.14	46.94	0	2.87	14.22	12.12	22.11	0	0	0	0	0	0	0	0	0	0	0	0.36	1.98	0	4.08	0.78	6.21	1.91	1.47	0	0	0.35	0	0	0
MCOT.C00250	0	0.26	0	0.4	0	0	0	0	4.5	4.56	5.26	0	0.13	0	0	0	0	0	1.31	0	0	0.52	0	0	0	0	0	0	0	0	0	0	0	0	0	0	0.1	0	0	0	1.02	0	0.41	0	0	0	0	0	0
MCOT.C00251	0.5	0	1.07	53.64	3.37	3.45	0	11.7	0.19	0	0	0	0	0	0	0	2.72	0	0	0	0	0	0	0	0.91	0	0	0	0	0	0	0	0	0	0	0	0	0	0	0	29.5	0.37	0	0	0	0	0	0	0
MCOT.C00252	9.48	0.16	0	0.14	0.11	0	0.24	0.35	0.1	0	1.19	3.36	3.31	0.03	0.55	0.09	10.72	19.53	0.17	1.22	11.11	278.96	106.58	173.74	241.66	94.72	664.85	568.29	658	709.73	1201.09	113.29	32.37	267.35	0.73	4.14	0.27	26.33	7.38	18.32	0	0.36	0.3	0	0.27	0.4	0.32	0.4	1.55
MCOT.C00253	0.42	0.25	0.25	0	0	0	0	0	0.09	0	0.88	1.37	4.19	0.16	0	0	0.03	0	0	0	0	2.9	1.69	1.84	0.95	0	0.7	1.43	0	0.33	0	0	0	0	0	0	0	0.15	5.57	17.23	0	0	0	0.08	0	0.08	0	0	0.17
MCOT.C00254	1248.03	974.5	657.65	409.18	7236.72	7329.85	6027.14	1685.6	631.41	1456.28	1432.37	1423.22	982.01	342.6	195.29	1982	842.26	708.89	894.42	5147.97	8733.7	5505.77	15925.5	14629.6	995.55	6041.89	1118.12	4181.66	5742.08	4840.29	3748.25	2169.54	2190.22	395.49	950.91	1250.6	616.3	125.96	383	520	650.48	868.45	9679.97	390.78	2831.79	612.99	4388.82	71.26	132.52
MCOT.C00255	64.68	58.81	49.72	9.06	4.21	5.56	5.77	7.17	28.31	14.56	12.55	43.36	31.46	4.66	14.73	61.1	68.05	27.83	71.36	12.45	16.02	34.01	6.73	4.03	79.24	36.1	17.92	16.03	18.68	14.29	21.24	23.12	37.67	60.83	36.34	42.06	28.34	41.7	28.35	32.12	26.05	44.1	22.69	9.93	1.58	19.6	7.48	18.07	20.52
MCOT.C00256	3.16	1.58	0.68	0	0	3.88	2.7	2.76	3.55	5.45	7.46	0	0	0	0	0	0.14	0	0.22	0.53	3.18	4.62	0	0	1.06	0	0.29	0.32	0	0	0	0	0.28	0	0	0	0	0	0	0	0.1	0	0	0	0	0	0	0.1	0.06
MCOT.C00257	32.83	19.66	15.46	2.34	29.81	21.08	24.01	16.75	28.24	33	23.73	16.93	13.38	4.19	7.24	29.09	46.21	11.04	42.06	81.71	46.7	41.48	12.44	9.85	36.41	40.98	9.01	23.99	34.04	11.43	22.85	35.45	40.5	23.56	8.89	17.22	16.78	13.87	12.92	15.99	12.75	21.5	18.96	4.37	8.51	14.57	26.91	20.48	16.03
MCOT.C00258	38.03	27.69	28.59	11.8	90.7	70.07	43.73	8.67	27.18	36.35	13.81	36.76	42.01	8.77	13.08	43.55	45.57	23.74	77.41	178.13	100.79	65.24	101.53	53.07	26.38	92.15	8.88	47.89	70.56	52.65	43.99	87.56	82.55	40.25	65.82	58.37	110.25	8.71	25.77	17.48	22.48	30	62.49	9.27	40.98	8.08	40.5	94.11	55.03
MCOT.C00259	8.88	3.51	14.05	661.01	162.08	9.78	3.33	367.6	0.53	0	0	264.54	8.46	1.15	1.11	35.09	489.67	1.85	0	259.89	2485.86	39.74	32.99	46.86	122.25	592.51	90.4	106.35	1268.54	238.97	85.92	10.09	17.79	0.6	2.87	4.67	0	3.41	1.19	3.02	252.09	8.31	53.18	1.72	3.59	0.97	4.51	21.64	28.25
MCOT.C00260	0	0	0	0	0	0	0	0	0	0	0	0	0	0	0	0.12	0	0	0	0	0	0	0	0	0	0	0	0	0	0	0	0	0	0	0	0	0	0.14	0	0	0	0	0	0	0	0	0	12.25	7.45
MCOT.C00261	3.09	0.29	2.48	2.48	4.29	4.47	0	12.35	12890.9	6553.72	3455.6	2.23	0.56	0	0	0	0.5	0	0.2	11442.5	7345.31	126.61	278.83	160.61	0	0	0	0	1.06	0	0	0	0	0.22	0	0	0.11	0	0	0	2.38	11.02	18.57	0	0.52	0.79	0	0	0
MCOT.C00262	0	0	0	0	1.29	1.41	0	0	2.31	3.48	0.79	0	0	0	0	0	0	0	0	5529.08	3232.29	14.82	1.51	0	0	0	0	0	0	0	0	0	0	0	0	0	0	0	0	0	0	0	0	0	0.58	0	0.65	0	0.13
MCOT.C00263	1.34	0.8	0.61	0	0	0	0	1.09	0.86	1.67	1.76	0	0	0	0	0	0	0.21	0	0	0	0	0	0	0	0	0	0	0	0	0	0	0	0.14	0	0	0	0	0	0.35	0	0	0	0	0	0	0	0.7	0
MCOT.C00264	0.07	0.19	0	0.06	0	0	0	0	0.08	0	0.16	0.13	0	0	0	5.18	0.11	0.08	0	0	1.51	0.12	0	0	0.31	0.59	0.11	0.25	0	0.29	0	0.26	0.11	0.29	0	0.37	0.14	0	0.34	0	0	0	0	0	0	0.03	0	298.68	185.96
MCOT.C00265	1.2	0.28	0.21	0	0	0	0	0.62	1.1	0.58	0.5	0.07	0	0	0	0	0.18	0	0.43	0.85	0	0.59	0	0	0.08	0.32	0	0	0	0	0	0	0.18	0.08	0	0	0	0.09	0	0.1	0.06	0	0	0	0	0	0	0.53	0.08
MCOT.C00266	0.34	0.27	0.3	0	0	0	0	0	0	0.79	0	0.3	0	0	0	0	0	0	0	0	0	0	0	0	0	0	0	0	0	0	0	0	0	0	0	0	0	0	0	0	0	0	0	0	0	0	0	0.14	0
MCOT.C00267	1.78	1.49	1.1	1.5	2.32	0	0	0	1.29	0.67	4.99	2.65	1.04	0.08	0	8.87	4.44	1.1	1.58	0	1.71	3.32	0	0	3.54	2.69	2.76	0	3.15	5.01	4.72	1.78	2.25	0.83	2.38	3.61	1.77	1.26	1.72	3.59	1.36	0.51	1.31	0.95	0	0	0.88	0.28	1.49
MCOT.C00268	3.33	0.22	0.57	0.79	0	0	0	0	0.54	0	1.64	0.69	1.18	0.12	0.62	0.77	124.09	118.78	107.08	24.95	82.47	120.77	22.12	81.55	444.36	199.1	415.38	92.32	227.21	137.56	198.92	328.27	777.99	338.22	118.17	88.79	278.5	33.83	31.03	64.16	0.28	0.66	1.02	0	0	0.12	0	4.79	6.01
MCOT.C00269	0.3	0	0	0.09	0	4.08	0	0	0.22	0	0	0	0.09	0	0.05	0.21	1.29	0	1.42	7.41	39.61	0	0	0	11.05	18.46	0.33	0	0	0	0	0	3.22	14.9	2.01	0.08	0.21	0.08	0	1.8	0	0	0	0	0	0.2	0	8.14	1.04
MCOT.C00270	571.21	490.58	421.84	168.44	372.95	501.73	510.92	951.52	910.66	1470.58	1613.4	153.51	229.86	128.17	110.8	425.57	945.97	832.73	838.54	689.43	359.75	549.61	322.07	353.47	201.45	196.87	309.08	387.12	364.9	357.23	480.23	278.93	326.27	204.5	230.03	706.07	725.93	874.22	345.93	340.78	114.64	255.39	393.67	253.31	301.96	209.92	194.43	125.48	132
MCOT.C00271	264.1	256.96	270.69	75.12	451.63	248.83	121.59	79.15	58.86	91.53	50.07	104.41	94.74	66.24	28.18	99.46	172.38	73.82	121.66	281.78	306.59	185.22	105.45	196.89	191.52	141.12	148.58	158.75	204.65	142.27	237.2	217.06	150.61	93.83	124.71	227.08	95.37	2554.6	79.27	97.66	859.61	752.28	468.23	172.73	331.44	100.78	153.77	151.82	320.45
MCOT.C00272	0.59	0.26	0.06	0.07	0	0.65	0.56	0.26	0.71	0.23	0.36	0.08	0.07	0.05	0	2.99	0.71	2.43	0.31	0.12	0.73	0	0	0	1.07	0.23	0.4	0	0.27	0	0.81	0.31	0.39	0.17	0.25	0.26	0.3	0.32	4.85	5.75	0.33	0.13	0.56	0	0.4	0.12	0.45	249.92	1514.74
MCOT.C00273	1.66	1.23	2.13	0.31	0	0	0	0	1.12	0.96	1.53	0	0.6	0	0	2.88	0.54	0.74	3.04	0	0	1.2	0	5.73	5.66	0	9.98	2.48	0	2.9	4.56	0	1.09	1.2	1.69	1.95	1.16	1.59	6.65	5.44	0	0	0.95	0	0	0.68	0	0	0.5
MCOT.C00274	501.38	525.23	443.51	105.28	31.34	27.39	12.92	421.88	1161.97	622.81	276.3	63	66.17	28.15	59.94	89.4	467.4	306.83	531.41	27.77	60.84	17.95	19.9	41.15	386.85	22.15	255.56	15.89	35.76	13.42	29.99	16.5	13.54	174.96	132.3	187.78	121.29	126.77	126.68	130.19	92.46	173.54	28.11	105.84	5.58	107.94	24.83	146.74	121.65
MCOT.C00275	2.7	2.7	4.59	2.6	0	0	0	2.43	4.65	1.44	5.32	1.59	1.64	0.06	0.8	6.78	5.02	3.75	4.89	1.55	1.43	1.99	0	0	1.84	1.61	0.74	1.03	2.27	1.68	1.88	2.13	6.65	7.69	2.18	3.74	2.24	7.18	7.31	6.32	3.01	2.95	0.63	0.69	0	2.37	1.68	1.01	1.95
MCOT.C00276	3.74	2.71	2.08	20.26	9.36	3.8	6.23	11.93	7.55	4.83	6.95	55.2	0.46	0.65	3.18	3.75	76.54	5.95	0.36	1.23	7.49	19.08	9.9	9.21	57.39	32.96	149.88	68.58	100.76	107.86	96.03	8.82	40.62	48.4	13.59	258.77	21.09	3.04	22.1	25.01	40.78	4.23	3.47	1.02	0.4	1.63	1.05	12.36	11.7
MCOT.C00277	0.28	0.54	0.74	0.14	0.68	0.8	1.5	0.89	1.88	0.79	4.12	1.12	0.08	0	0.03	0	0.86	2.34	0.1	5.71	10.11	82	13.77	45.12	123.13	81.22	682.45	202.06	164.64	136.13	63.32	58.6	679.5	1080.63	80.75	16.91	1.23	13.22	0.39	11.47	9.86	11.56	5.21	0.45	0.8	1.59	1.47	1.14	2.05
MCOT.C00278	0.62	0.8	1.17	22.62	22.99	6.38	0.39	27.96	71.6	25.08	27.83	0.65	0.51	0.08	0.06	0.12	0.93	4.2	0.66	0.48	35.85	0.2	0	0.38	0.8	14.16	0.37	0	0	0.49	0	0.43	0.18	0	11.15	1.43	0.24	0.12	1.4	0.51	31.59	0.44	0.64	0	0	0.32	0	0.89	160.7
MCOT.C00279	0.22	0	0	0.1	0	0	0	0.42	1.13	1.43	0.34	0.1	0	0.04	0.06	0	2.7	5.72	0.47	0	2.66	3.07	1.24	3.59	11.24	1.94	31.78	2.76	3.04	3.54	5.22	6.87	2.3	2.28	3.07	2.91	0	30.96	15.98	25.6	0.04	0.25	0.22	0	0	0	0	0.1	0.5
MCOT.C00280	7001.01	5160.77	5219.19	554.97	1975.1	1811.82	796.44	3844.75	2708.3	2853.5	1926.64	303.84	403.73	75.21	35.47	179.45	2119.82	1548.21	1653.53	715.38	1496.19	3098.29	3089.7	2213.3	662.87	1660.36	771.49	2726.43	2923.72	3351.84	3070.43	656.81	380.84	152.25	110.82	608.59	277.86	420.75	384.04	405.82	160.71	347.86	897.25	1119.01	1747.86	804.44	1316.86	127.84	225.46
MCOT.C00281	18.29	13.86	13.63	10.43	24.22	31.1	16.92	6.93	31.65	23.13	36.13	17.35	16.59	0.87	1.47	42.37	75.32	54.54	70.56	17.52	29.6	19.15	21.38	20.44	49.86	29.79	46.84	20.75	12.88	8.6	4.62	3.03	11.43	2.44	1.75	8.46	7.64	54.35	61.62	61	7.98	15.13	24.19	8.38	18.34	5.18	9.78	11.11	13.16
MCOT.C00282	15.37	11.11	9.97	2.37	6.87	12.62	3.84	2.67	5.52	2.53	5.02	4.21	2.86	0.98	0.79	16.28	22.56	10.72	27.09	7.16	17.06	10.63	6.27	7.88	9.81	16.58	3.28	5.69	11.98	8.08	11.2	12.67	13.9	2.68	2.23	4.94	1.91	7.42	4.1	5.96	3.88	4.62	9.05	1.93	3.67	1.68	9.57	13.56	10.35
MCOT.C00283	2.18	2.18	1.43	0.5	1.12	3.3	2.82	0.51	0.4	1.03	3.48	0	0	0	0	1.83	2.97	1.59	4.36	2.22	1.98	0.16	0	0.61	5	0.26	4.98	0	0.3	0	0	0	0.58	0	0	0.07	0	4.38	1.56	5.1	0.11	0.1	0.64	0.05	1.5	0	1.19	0.11	0.27
MCOT.C00284	0.61	1.13	0	0.19	0	3.35	0	0	0.23	0	0	0.2	0	0	0	2.19	0.33	0.68	1.59	1.27	0	0.73	4.49	2.09	4.55	0	2.37	0.76	0	0.88	1.39	3.14	0	0.15	0	0.17	0	1.95	1.02	7.38	0.24	0	1.16	0	0	0	0	0.49	0.3
MCOT.C00285	0.27	1.76	0	0	0	0	0	0	0	1.58	0	0	0	0	0.28	0	1.55	0.3	3.55	0	0	0	0	0	2.52	0	2.27	0	0	0	0	0	0	0	0	0.46	0	0.87	0.68	2.96	0	0.6	0	0	0	0	0	0	0
MCOT.C00286	0.09	0.32	0.28	0.08	0	0	0	0	0	0	6.83	0	0	0	0	2.05	1.4	0.29	2.47	0	0	0	0	0	0.4	0	0.86	0	0	0	0	0	0.28	0.06	0	0	0	0.42	0.22	0.16	0	0	0	0	0	0	0.33	123.55	1.72
MCOT.C00287	34.67	35.58	21.38	4.64	15.99	28.35	7.75	6.76	18.64	10.9	2.38	24.83	63.69	2.33	4.1	10.64	30.04	16.34	29.27	63.56	31.82	35.98	44.09	40.1	47.16	35.58	14.49	20.27	31.1	41.2	15.07	19.05	29.18	29.42	43.1	14.77	21.39	14.61	18.16	16.26	9.83	36.5	34.08	2.15	2.18	6.5	9.38	16.09	14.91
MCOT.C00288	4.52	2.46	4.03	0.11	0.24	1.2	0	0.39	1.2	1.19	0.45	3.85	1.01	0.1	0.28	4.13	15.82	0.3	15.56	29.99	6.21	3.14	1.18	0.08	3.23	5.08	0.65	2.61	1.16	0.21	0.33	1.87	0.39	0.46	0.46	0.47	0.05	0.25	0.3	0.88	1.78	3.02	3.73	0.13	0	0.1	0	74.89	30.83
MCOT.C00289	6.48	5.56	7.72	1.63	9.82	10.66	18.88	9.9	14.04	5.2	5.58	1.61	0.18	0.05	0.05	12.37	2.73	0.58	0.83	2.34	25.99	9.5	2.46	1.04	5.11	6.8	3.28	0	0.69	1.1	1.04	0.78	0.17	0.5	3.36	0.97	0.04	3.61	0.63	0.21	26.81	14.81	14.47	18.5	19.09	38.05	47.07	3.31	0.48
MCOT.C00290	0	0.9	0	0.69	0	0	0	12.87	6.28	7.91	0.08	0	0	0	0	0	0.28	0.79	0.24	0.24	0	0	0	0	0.3	0	0.15	0	0	0	0	0	0	0.69	0	1.79	0.25	0	0	0.54	9.73	8.07	0	8.81	0	14.51	0	3.19	0.14
MCOT.C00291	0.02	0	0.04	0	0	0	0	0	0	0	0.45	0.05	0	0	0	7.96	0.1	0.11	0	0	0	0	0	0	0	0	0	0	0	0	0	0	0	0	0	0	0	0.08	0.19	0	0	0	0	0	0	0	0	381.01	13.85
MCOT.C00292	0	0	0.05	0	0	0	0	0	0	0	0.78	0.05	0	0	0	20.96	0.16	0	0.15	0	0	0	0	0	0	0	0	0	0	0	0	0	0	0	0	0	0	0.07	0	0	0	0	0	0	0	0.12	0	751.33	24.12
MCOT.C00293	0.16	0	0	0	0	0	0	0	0	0	0.75	0	0.25	0	0	11.98	0.09	0.36	0	0	0.2	0	0	0	0.13	0	0.09	0	0	0	0	0	0	0.04	0.14	0.23	0.34	0	0.82	0.69	0	0	0	0	0	0	0	586.51	782.87
MCOT.C00294	4.24	2.22	1.03	1.48	1.39	2.28	2.92	0.3	0.62	1.87	0.42	3.55	2.25	0.73	0.43	7.77	13.96	1.34	28.91	18.44	3.43	4.32	4.48	8.56	7.86	5.39	4	0.34	1.9	0.8	1.89	2.14	6.92	4.4	6	4.56	4.26	1.7	3.23	9.73	1.97	1.54	2.9	0.96	0.62	2.27	2.46	3.48	5.34
MCOT.C00295	4.33	9.5	2.42	4.93	0.76	2.49	6.02	0.33	4.3	3.51	4.63	10.28	10.92	2.3	3.08	10.88	20.73	3.48	36.44	27.06	7.87	5.45	0	2.77	10.14	12.94	3.03	4.12	5.52	3.51	4.82	7.79	18.73	23.31	26.06	10.97	18.46	1.61	6.3	5.5	4.9	5.61	2.88	1.15	0	3.09	1.92	20.11	17.2
MCOT.C00296	5.02	2.94	3.53	0.42	2.62	1.43	2.17	0.57	2.32	2.23	0.15	4.82	2.92	0.22	0.65	14.4	10.84	1.87	15.29	14.07	11.17	7.01	4.28	2.44	5.07	4.51	3.55	1.41	0.61	1.72	2.51	3.42	2.67	2.29	3.39	3.59	5.35	1.33	4.13	5.51	1.87	1.59	3.29	0	0	0.19	0.48	689.21	60.88
MCOT.C00297	207.96	291.16	316.96	54.52	250.31	463.93	177.09	78.42	237.87	165.05	121.8	24.5	24.91	3.4	5.8	41.02	79.26	64.27	26.2	7.59	62.48	97.29	12.85	27.07	43.44	63.64	36.21	19.9	17.72	46.02	37.56	17.84	13.78	20.11	172.38	174.86	67.52	189.14	230.97	157.8	80.98	64.1	80.53	152.21	193.44	246.59	196.11	118.59	31.25
MCOT.C00298	14.57	16.99	7.74	4.72	19.95	22.36	19.22	1.93	7.12	4.37	4.61	49.43	30.89	2.97	2.46	7.58	45.5	8.5	68.46	303.7	81.3	36.45	97.37	39.61	31.56	66.75	14.3	38.15	62.45	45.41	61.04	34.17	18.43	8.93	15.16	19.18	49.62	4.81	20.66	18.32	20.65	13.45	23.82	0.38	6.28	9.24	25.33	20.09	20.26
MCOT.C00299	5.16	4.61	3.12	3.18	8.79	10.15	1.21	4.21	4.27	1.99	15.29	13.62	8.9	0.51	1.57	5.61	8.93	196.32	9.3	5.96	15.32	5.57	14.4	1.38	11.32	11.02	6.97	4.26	8.24	8	7.87	6.25	5.83	7.94	50.86	34.7	4.77	2.48	100.02	14.95	7.95	3.7	6.39	3.33	2.69	1.93	1.09	11.36	497.4
MCOT.C00300	14.04	13.19	10.07	2.34	2.48	2.32	0.89	1.42	7.35	4.09	3.63	5.89	4.2	0.3	1.56	13.08	34.52	14.4	24.69	7.3	2.83	7	0	0.29	16.5	15.94	7.86	1.89	4.25	5.39	7.31	2.61	8.82	6.52	4.42	6.57	5.92	10.59	12.21	16.2	5.01	8.22	5.07	1.29	0.76	2.11	1.07	7.99	5.71
MCOT.C00301	0.25	0	0	0	0	0	0	0	1.66	0	0	0	0	0	0.13	0	0	0	0	0	0	0	0	0	0.19	0	0	0	0	0	0	0	0.8	0.36	0	0	0.17	0	0	0	0	0.82	0	0	0	0	0	1.58	17.9
MCOT.C00302	7.31	10.59	7.48	9.25	16.79	21.48	28.79	2.21	3.41	6.93	2.5	6.48	3.28	4.25	3.69	33.04	4.1	0.67	2.98	5.59	68.96	17.98	3.35	1.3	7.73	4.43	0.36	1.61	2.6	0	1.11	0.42	0.53	2.08	20.88	3.82	0.11	21.47	0	1.18	7.78	81.39	57.48	0.73	0.18	1.28	1.03	18.43	1.39
MCOT.C00303	16.27	12.86	12.38	12.15	12.78	8.31	5.9	11.84	20.76	26.33	13.71	25.6	20.53	8.58	27.85	37.99	42.6	26.95	36.8	21.88	14.04	12.25	7.97	4.04	25.96	15.44	15	12.18	9.78	11.51	13.2	6.49	16.98	24.08	15.95	21.86	25.21	25.35	21.45	28.42	21.91	26.42	10.67	6.54	6.5	20.55	7.35	12.53	12.54
MCOT.C00304	38.3	38.67	25.12	8.89	54.84	98.54	102.35	67.61	58.05	176.71	225.39	59.56	20.85	5.93	19.51	100.28	196.73	57.05	409.72	1114.38	165.77	36.93	25.77	83.02	121.92	151.74	33.09	18.44	48.84	19.5	21.81	86.59	243.29	126.14	107.36	91.58	81.59	21.98	63.05	74.7	33.73	12.85	33.34	41.66	161.65	85.87	222.23	149.76	152.95
MCOT.C00305	0.09	0	0	0.08	0	0	0	0.67	0.89	1.62	2.57	0.08	0	0	0.02	0.09	0.07	0	0	0	0	0	0	0	0.13	0	0	0	0	0	0	0	0	0	0	0	0	0	0.11	0	0	0.1	0	0	0	0.07	0	5.49	1.45
MCOT.C00306	29.42	10.69	10	2.1	7.78	5.15	0	6.19	8.84	15.27	7.49	0.52	0.1	0.04	22.12	9.49	139.91	45.29	197.19	87.21	30.85	14.66	0.48	8.2	93.25	17.1	52.62	4.44	23.05	14.64	12.98	8.81	82.79	109.26	52.62	42.97	50.83	1.56	5.98	22.01	10.94	6.34	1.86	0.06	0	7.05	4.34	12.29	3.96
MCOT.C00307	37.62	41.32	26.15	3.48	21.09	16.44	18.29	7.53	11.95	14.58	5.94	110.05	102.25	1.56	8.56	22.88	76.36	9.52	69.54	170.42	83.28	85.12	84.42	40.46	96.05	125.39	20.53	74.17	105.22	57.19	74.68	21.12	22.51	26.03	43.35	98.94	104.49	8.68	22.37	15.25	29.91	54.16	46.6	1.15	3.35	3.06	2.95	27.83	22.05
MCOT.C00308	35.71	29.08	33.11	4.32	23.53	28.17	27.17	29.73	42.81	76.67	26.03	15.49	31.91	3.85	15.76	124.25	69.66	17.15	52.8	67.62	31.07	38.22	11.91	24.09	64.3	31.48	13.5	30.1	39.42	24.65	43.62	100.76	114.91	83.55	75.58	39.23	35.58	16.81	11.92	21.08	9.06	24.92	28.24	5.51	5.74	17.38	18.82	108.86	89.67
MCOT.C00309	44.36	40.51	32.01	5.18	4.3	12.1	7.94	7.27	23.76	11.35	10.67	54.79	37.98	6.17	11.54	75.61	95.09	25.72	85.31	22.5	17.03	39.63	7.28	10.08	59.26	53.49	29.89	28.64	37.26	36.42	29.23	24.56	33.28	37.37	16.97	36.36	25.65	35.61	24.64	47.46	24.43	37.43	26.69	9.2	5.34	10.63	8.14	57.36	52.9
MCOT.C00310	17.87	19.55	13.73	3.59	1.81	1.96	1.75	5.07	13.49	8.46	10.06	5.37	4.02	1.05	2.7	19.26	53.04	12.77	58.4	4.39	4.42	7.72	1.11	1.86	22.36	6.07	12.08	3.1	4.29	4.02	6.35	2.67	6.06	8.93	2.64	12.41	9.73	22.19	13.39	14.36	6	6.68	6.21	2.79	0.73	3.58	1.45	25.78	29.14
MCOT.C00311	26.19	28.21	21.05	4.9	2.13	1.17	2.65	6	17.48	13.57	6.68	32.35	23.32	2.8	6.23	31.14	62.03	15.93	57.35	7.5	7.18	14.36	7.7	2.59	32.64	25.47	13.48	16.25	17.76	18.86	14.17	14.88	15.43	32.38	13.43	22.56	18.37	24.19	21.06	18.59	16.19	25.46	10.63	6.98	2.54	6.74	3.59	45.68	38.15
MCOT.C00312	19.17	22.18	22.35	3.72	9.96	5.44	16.56	3.58	16.28	9.16	6.92	45.65	41.3	2.57	4.58	23.2	25.04	7.56	24.32	60.6	18.21	27.17	5.05	23.31	31.79	33	17.77	15.43	30.99	24.61	15.46	10.88	16.6	17.81	18.56	8.18	10.74	17.86	19.16	11.63	15.63	20.95	23.14	3.13	3.85	9.05	2.87	138.56	66.81
MCOT.C00313	2.95	3.36	0.64	0.83	13.05	0.33	0	18.15	553.29	324.03	222.05	10.34	138.57	97.56	57.88	2.33	5.78	28.77	0.63	231.71	140.85	140.7	58.99	195	118.59	92.42	410.71	410.66	429.37	471.98	673.64	1037.28	1460.4	928.61	1466.13	739.38	787.91	309.04	20.78	17.35	5.96	26.84	48.3	21.96	27.5	13.72	10.78	0	0.06
MCOT.C00314	51.99	32.91	33.27	8.75	79.47	59.84	1199.46	5.89	22.69	6.39	2.92	84.51	54.74	19.5	1.51	3.79	2.75	2.07	1.99	3.73	44.09	68.68	14	46.64	35.8	27.42	117.58	53.86	130.71	102.13	71.9	96.32	44.89	20.33	0.52	2.09	0.83	636.84	27.42	31.24	37.03	64.22	91.08	16.65	23.89	2.67	1.99	1.18	6.06
MCOT.C00315	13.32	9.5	3.27	1.44	10.09	13.22	80.43	0.59	1.23	0.21	1.01	27.09	31.67	14.01	1.36	0.79	0.47	1.06	1.43	0	5.96	43.33	2.57	7.76	12.42	6.81	43.67	8.68	52.93	27.91	11.46	37.75	20.44	12.17	0.74	0.61	0.56	68.4	3.65	5.7	16.16	16.88	17.69	5.3	4.41	1.12	0.83	0.27	0.77
MCOT.C00316	0.04	0	0.12	0.82	0.66	0	0	0.12	0	0.22	0.17	15.83	3.17	0	0.02	0.08	0.27	0	0.1	0	15.71	242.58	98.74	26.69	45.67	6.61	19.71	20.36	0.78	0.17	0.26	0	0	0	0	0.13	0	4.35	0.39	3.88	0.58	0	0.11	0	0	0.08	0	0.7	0.53
MCOT.C00317	1.19	0.37	0	0	0	0	0	0.65	0.22	0.58	5.49	0	0	0	0	0	0	0	0	0	0	0	0	0	0	0	0	0	0	0	0	0	0	0	0	0	0	0.16	4.98	0	0	0	0	0	0	0	0	0	0
MCOT.C00318	7.91	8.1	7.06	5.36	8.35	5.7	4.86	2.48	3.42	0.8	0.78	5.72	3.87	1.24	1.51	35.81	21.36	6.57	9.85	6.04	15.42	17.94	5.5	1.43	15.62	17.76	5.38	8.23	10.43	8.43	13.24	11.76	14.89	5.19	10.88	14.53	4.25	4.13	5.19	4.86	4.26	1.85	17.38	2.58	3.26	5.09	6.85	4.36	5.12
MCOT.C00319	17.45	12.72	10.47	28.48	12.89	11.72	11.92	8.85	23.72	11.12	3.9	34.89	19.86	13.9	25.95	50.08	70.62	3.86	16.23	3.31	15.76	26.59	1.69	9.77	6.28	8.26	3.55	1.74	0.29	4.24	1.74	0.66	1.8	6.96	4.7	14.15	0.33	2.41	4.04	4.63	65.28	21.2	8.96	7.64	6.7	9.47	7.75	1.6	5.37
MCOT.C00320	0	0	0	0	0	0	0	0	0	0	0	0.09	0	0	0	0	0	0	0	0	70.27	0	0	0	5.86	0	0	0	0	0	0	0	0	0.71	0	0	0	0	0.94	0	0	0	0	0	0	0	0	0.95	0
MCOT.C00321	31.42	16.5	20.01	8.32	92.45	90.66	92.13	782.87	1175.79	766.38	723.82	0.09	0	0.1	0.1	109.17	6.19	25.47	5.03	2.93	26.89	51.46	107.43	47.77	2.47	31.8	15.21	3.5	8.37	25.35	19.91	34.14	1.23	1.97	440.93	11.17	8.15	6.98	37.15	32.28	0.78	0.63	2.15	0	0.32	0.87	2.86	0.57	0.64
MCOT.C00322	0.42	0.62	0	0.95	0.64	0.35	0.3	0.28	5.78	3.18	0.78	0.33	0	0.03	0	1.46	0	0	0.22	2783.47	555.38	2.43	0	0	0	0	0	0	0	0	0.58	0.65	0	0	0.11	0.14	0	0.54	0	0	0	0.09	0.48	0	0	0	0.32	2.36	0.38
MCOT.C00323	9.65	10.34	7.9	4.91	0	0	1.33	1.85	14.8	6.6	6.1	10.86	7.96	1.57	5.16	17	16.42	8.04	18.69	3.55	0	2.05	0.42	0	12.62	3.32	8.07	0.71	3.25	0.41	2.59	3.66	5.87	14.94	9.66	3.34	1.99	16.75	5.93	10.86	8.2	10.66	1.62	4.43	0	6.3	0	34.38	13.61
MCOT.C00324	408.81	432.55	423.89	84.4	487.1	480.38	548.7	718.75	1363.14	1073.13	486.69	100.11	124.41	66.96	113.02	1610.48	673.51	721.54	600.29	1134.05	1155.11	1290.14	910.95	1260.73	1788.07	1023.13	3349.94	1862.81	1949.04	2066.96	2379.11	1102.3	1330.08	968.3	375.53	1030.42	703.77	1859.16	768.08	985.33	134.32	299.19	708.16	216.56	407.65	227.57	526.04	267.28	265.64
MCOT.C00325	0	0	0.79	0.14	0	0	0	0	0	0	2.46	0	0	0	0.07	0	0	0	1.93	0	0	0	0	0	0.24	0	0.42	0.5	0	1.18	0	0	0	0	0	0.28	0	0	0	0	0	0	0	0.55	0	0	0	0.39	0.55
MCOT.C00326	0.33	0.74	0	0	0.37	0	0	0.66	6.42	4.07	6.44	0.14	0.07	0.14	5.85	1.35	0.3	8.64	5.44	2.65	0	0	0	0	0.23	0.22	0.06	0	0	0.16	0.25	0	0.12	0.93	0.05	0.34	0.1	0	4.25	0.8	0.17	0.04	0.21	0.04	0	0.83	0	0.98	3.44
MCOT.C00327	0.72	0.42	0.87	0.07	0.55	0	0	0.41	10.86	11.92	23.27	11.15	22.87	14.05	5.85	17.83	2.19	11.72	2.65	0.11	1.61	11.26	9.78	6.65	47.8	34.07	297.49	80.88	76.35	147.06	86.03	14.41	214.78	572.58	17.98	8.48	1.04	181.5	21.17	23.24	8.22	19.56	4.25	10.06	3.39	3.47	1.33	9.81	4.58
MCOT.C00328	0	0.18	0	1.91	0	0.32	0	0	0	0.22	0	0.7	0.07	0.11	0.1	1.07	0.22	0	0.05	0	4.55	58.2	27.71	63.77	110.23	52.04	321.87	96.84	52.19	47.14	40.55	266.28	53.92	143.41	0.2	2.12	0.11	11.91	0.58	6.27	0.09	0	0.55	0	0	0.31	0.15	0.05	0.03
MCOT.C00329	40.19	27.4	33.55	22.5	51.37	41	73.29	30.13	27.25	55.96	11.82	57.91	30.92	12.56	52.59	117.02	46.95	40.7	97.46	118.93	83.73	23.48	17.48	30.23	39.58	53.41	16.08	26.85	65.68	44.04	12.03	44.21	90.1	64.42	75	29.09	15.4	9.07	18.71	41.6	24.61	25.42	44.48	10.87	26.34	20.62	29.14	17.35	14.55
MCOT.C00330	11.49	24.71	8.9	52.35	3.49	4.61	2.34	7.27	62.15	39.65	21.07	54.83	0.25	0.19	0.67	80.86	9.94	0.38	0.32	1.75	6.8	6.62	4.55	3.94	6.86	17.18	3.49	0	3.49	1.35	0.21	0	0.25	2.38	0.75	61.08	0.14	0.4	3.07	1.34	54.82	2.7	3.28	0	0	0.36	0.14	70.37	39.96
MCOT.C00331	3.48	2.72	3.59	7.06	3.14	3.09	1.4	2.84	7.55	2.2	2.94	0.19	0.22	0.5	1.08	18.87	33.6	20.74	3.57	2	6.39	1.8	0	0	95.38	8.63	1.4	0.93	1.71	0.35	1.71	3.86	4.88	3.84	3.65	9.41	5.23	21.66	18.25	32.28	3.54	0.62	0.72	0.26	0	8.15	1.9	4.62	5.93
MCOT.C00332	41.47	30	50.28	10.34	169.44	132.96	130.26	79.57	50.6	84.54	55.09	30.35	19.4	4.26	6.19	106.23	62.93	28.27	54.89	251.15	195.87	136.45	242.92	127.74	70.67	133.16	51.56	109.11	122.01	85.25	99.7	55.41	68.22	9.18	13.24	23.96	27.45	36.09	51.62	38.41	28.71	48.69	199.24	53.7	143.61	31.47	86.86	32.29	25.95
MCOT.C00333	0	0	0	0	0	0	0	0	0	0	0.99	0.21	0	0	0	0	2.1	0	1.69	27.63	2.41	0	0	0	0	0	0.36	0	0	0	0	0	0	0	0	0	0	0	0	0	0	0	0	0	0	0	0	1.84	0.49
MCOT.C00334	7.91	0.26	0	0.35	0.12	0	0	0	0.1	0.14	0	0.09	0.29	0	0	0.2	0.08	0	0.97	0	0	107.81	48.13	129.62	418.05	68.52	1230.93	24.96	179.4	367.9	113.05	98.55	1.06	0	0	0	0	0.51	0.7	13.61	0.33	0.43	0.13	0.05	0	0	0	0	0
MCOT.C00335	1.94	2.6	1.27	0.68	0	0	0	0.83	0.85	0.62	72.31	0.84	0.08	0	0	1.12	2.23	0.88	6.09	0.41	0	0	0	0	0.53	0	0.41	0	0	0.29	0	0	0	0.25	0.19	0.59	0.62	6.1	3.93	4.51	1.51	0.75	0	0.07	0	1.43	0	1.14	1.54
MCOT.C00336	0.84	1.22	1.05	0.6	0	0	0	0.27	0.97	0.87	25.96	0.13	0.17	0	0.07	0.77	1.67	1.49	1.43	0	0	0.49	0	0	1.1	0	3.33	0	0	0	0.93	0	0.45	0.1	0	0.13	1.15	5.3	3.13	0.35	0.83	0.86	0	0.66	0	0	0	0.6	1.11
MCOT.C00337	0.48	0.32	0.28	0	0	0	0	0.97	7.13	0.5	1.79	0	0	0	0	0	0.54	0.19	2.96	0	0	0	0	0	0	0	0	0	0	0	0	0	0	0	0	0	0	0	0.44	0	0	0	0	0	0	0.36	0	0	0
MCOT.C00338	1.9	0.44	1.53	0.45	0	0	23.61	0	0	0	0	2.3	7.32	2.47	0.25	0	0.39	0.53	0.62	0	0	8.65	0	0	3.69	0	14.32	1.79	6.58	6.27	6.56	0	3.13	2.76	0.61	0	0	20.96	1.19	1.73	2.26	9.56	1.37	0	0	0	0	0	0
MCOT.C00339	0.23	0.32	1.29	832.09	3.46	0.47	0	221.91	0.77	0.67	0.53	3490.81	3.83	2.22	3.75	0.5	4476.33	0.64	1.95	468.58	2066.45	2.07	0	5.52	209.98	797.79	4.97	1.71	759.83	2.5	0	0.89	0	0	0.29	1.54	0	0.55	0	4.38	2010.86	1.4	2.29	0.95	0	1.17	0.44	3.07	57.57
MCOT.C00340	0	0	0	0	0	0	0	0	0	0	0	0	0	0	0	0	0	0	0	1457.01	1.67	3.23	0	0	0	0	0	0	0	0	0	0	0	0	0	0	0	0	0	0	0	0	0	0	0	0	0	0	0
MCOT.C00341	0.94	0.81	0.56	0.2	0.79	0	0	0.11	0.16	0.41	0.8	1.08	0.47	0.04	0	0.6	1.16	0.19	1.59	1.09	0.39	0.25	0.46	0	0.16	0.81	0	0.13	0	0	0.48	0	0.45	0.43	5.02	1.32	0.29	0.42	1.31	0.63	0.5	0.62	0.3	0.07	0	0.3	0.4	2.58	2.13
MCOT.C00342	3.61	1.84	0.52	14.47	0.36	3.95	4.84	5.75	8.43	6.82	1.81	24.28	0	0.17	1.05	3.49	9.47	0.57	0	0	5.47	2.71	0	1.17	5.71	9.87	9.5	2.13	9.91	3.61	3.73	0	1.31	5.38	1.33	43.71	0.58	0.2	1.39	2.06	17.21	0.47	0.35	0.04	0	0.33	0	2.11	2.17
MCOT.C00343	0.83	0.66	0.66	0.22	0	0	0	0.1	0.2	0	19.6	1.82	0.53	0.02	0.18	1.53	1.64	0.26	1.24	0.37	0.88	0	0	0	0.23	1.38	0.2	0	0	0.26	0.4	0.46	0.39	1.03	4.38	1.84	0.37	0.99	1.19	1.18	1.75	0.46	0.17	0.18	0	0.48	0	3.03	5.3
MCOT.C00344	8.79	7.86	3.51	3.7	7.05	12.05	8.77	0.84	8.96	8.84	4.62	13.25	8.17	1.15	3.51	16.9	20.78	4.35	32.92	57.1	26.13	15.24	4.84	13.38	15.11	25.4	3.66	9.06	19.39	12.32	12.27	9.65	35.03	22.01	86.81	23.99	17.32	2.29	14.86	8.86	5.38	4.61	8.52	2.5	3.89	4.83	8.11	31.03	35.13
MCOT.C00345	16.5	10.35	14.17	1.86	14.78	9.11	7.76	10.11	14.51	16.06	8.67	29.09	39.33	12.86	26.4	52.94	40.09	24.04	37.63	24.75	19.58	35.1	23.63	20.3	57.42	42.14	44.23	40.04	44.24	42.39	46.45	48.38	57.53	65.23	96.2	92.98	9.85	47.55	52.34	62.19	8.77	18.38	22.56	8.71	16.35	11.77	15.31	32.87	19.32
MCOT.C00346	23.62	24.19	15.29	5.44	15.37	3.16	12.58	1.03	9.17	8.38	1.8	41.83	30.49	3.27	9.04	23.39	31.61	6.95	35.02	66.57	32.09	42.16	25.23	22.53	38.04	55.3	9.19	29.77	38.33	28.54	36.18	51.16	54.93	40.61	63.87	31.02	29.18	6.57	18.54	10.78	13.81	14.14	17.18	3.72	3.54	9.33	18.66	17.3	14.4
MCOT.C00347	10.66	8.08	4.54	1.91	13.02	6.5	7.54	1.26	3	7.98	1.68	26.53	19.99	1.04	1.68	5.24	11.61	1.4	13.94	38.37	42.68	20.98	38.2	15.83	61.84	53.33	40.44	26.78	44.05	15.84	17.69	8.75	11.47	9.1	17.89	21.79	12.56	24.32	46.48	325.76	6.91	8.38	19.28	1.38	2.04	2.4	5.39	24.13	22.27
MCOT.C00348	1.97	0.37	2.53	2.23	3	0	8.38	10304.7	2803.21	3360.3	1003.37	0.17	0.08	0	0	27.75	6.5	4.29	1.85	0	5.91	0	0	0	0	0	0	0	0	0	0	0	0	0	0	0	0.28	0	2.88	0.81	0	0.44	0	0	0	0	0	440.14	1139.11
MCOT.C00349	6.26	3.87	2.79	6.68	0.52	0.34	2.69	0.68	6.81	2.05	7.01	0.08	0	0	0	0.09	0.31	0	0	350.05	3135.33	1.49	0.18	0	24.52	60.52	0.07	0	0.28	1.67	0	0	0	0	0	0	0	0.3	0.1	0.45	0.84	0.42	1.09	0	0	0.08	0.16	0	0.03
MCOT.C00350	0.82	0.25	0	0.65	0	0	0	0.64	0	0	0	0.09	0.05	0	0	0	0.04	0	0	9.35	184.77	0.71	0	0	9.39	14.91	0.08	0	0	0	0	0	0	0	0	0	0.03	0.12	0	0.63	0.99	2.57	1.96	0	0	0	0	0	0.16
MCOT.C00351	0.19	0.1	0.09	1.12	0.56	0.11	0.1	8.53	2.55	0	0.25	5.41	2.13	0	0	0.06	0.32	0	0	24.28	317.47	0.9	0	0.29	10.38	16.96	0.6	0.1	1.71	0.12	0	0	0.18	0.26	0.14	0	0	0.13	0.28	0.6	2.99	7.62	5.06	0	0.09	0	0	0	0
MCOT.C00352	0	0.12	0	0	0	0.39	0	3.17	5.88	4.76	1.4	0.04	0.03	0	0	0	0	0	0	0.36	2.2	0	0	0	0	0	0	0	0	0	0	0	0	0	0	0.1	0	0	0	0	0	0.09	0.11	0	0	0.04	0	0.05	0
MCOT.C00353	0.22	0	0	0	2.18	3.27	1.52	0.47	0	0	0.33	0	0	0	0	2.02	0	0	0	719.06	8876.26	4.68	2.23	1.73	10.22	78.71	0	0	0.49	0	0	0	0.24	0	0	0	0	0	0	0	0.17	0.08	2.27	0	2.18	0	1.1	0	0
MCOT.C00354	1.08	0.63	0.74	0	0.85	0	0	0	0	0	0	0	0	0	0	0.73	0	0	0	1283.1	20758.2	3.66	0	3.02	9.6	124.39	0	0	0.46	0	0	0	0	0	0	0	0	0	0	0.17	1.12	0.08	1.35	0	0.23	0	0.26	0	0
MCOT.C00355	0	0.16	0	0.22	0	0	0	0	0	0	0	0.26	0.21	0	0	0	0	0	0	0.73	57.01	0	0	0	0.48	2.91	0	0	0	0	0	0	0	0	0	0	0	0	0	0	5.21	0	0	0	0	0	0	0	0
MCOT.C00356	21.1	16.35	15.78	0.11	1.09	1.82	2.04	1.04	0.65	1.75	0.4	9.87	1.94	0.3	0.34	7.46	40.56	1.3	47.03	66.95	16.55	8.37	2.76	0.38	6.89	11.45	0.81	6.17	0.97	0.67	1.51	0.42	0.25	0.46	0.64	0.28	0.1	0.57	1.74	3.37	2.47	7.49	7.46	0.12	0.46	0.16	0.23	206.26	306
MCOT.C00357	0	0	0	0	0	0	0	0	0	0	0	0.12	0	0	0	5.85	0	0.4	0	0	0	0	0	0	0	0	0	0	0	0	0	0	0	0	0.08	0.1	0	0	0.3	0	0	0	0	0	0	0	0	258.4	278.22
MCOT.C00358	34.28	27.67	16.79	12.28	43.5	229.09	56.17	6.86	10.38	25.79	21.53	3.37	0.11	0.04	0	0.13	0.48	0.4	0.93	1.48	0.66	5.12	2.1	9.35	0.41	0.35	0.2	0.44	0	0	0.81	0	0.39	0.17	0	0.05	0.12	0.14	2.97	13.78	1.9	5.47	12.17	0.31	1.99	0.12	0.9	4.55	4.46
MCOT.C00359	107.41	60.59	46.96	36.43	215.39	682.46	155.53	1	3.62	3.56	2.12	8.13	0.42	0	0	0	0.12	0.17	0	0	6.85	42.63	153.31	107.69	0.24	0	0.26	0	0	0	0	0	0	0.11	0	0	0	0	0	0	7.64	10.77	61.87	0	0.52	0	0	0	0
MCOT.C00360	1.85	0.32	0	0.16	11.46	6.96	26.08	0.28	18.35	45.92	18.58	0	0	0	0	0	0.68	0	0.22	0	0	1.82	2.24	0	0	0	0	0	0	0	0	0	0.55	0	0	0	0	0	0	0.3	0.2	0.18	0	0	0	0	0	0.2	0.88
MCOT.C00361	15.87	11.56	12.98	1.09	0	0	5.2	2.93	16.66	8.48	10.85	8.11	7.79	0.38	2.46	18.41	17.16	7.78	21.28	1.33	5.56	9.64	0	0	5.7	6.72	3.37	0	0	0.93	4.38	20.73	73.36	51.41	4.68	0.54	0.45	27.26	9.35	9.28	7.04	17.06	8.29	7.39	1.44	18.84	1.63	12.87	11.01
MCOT.C00362	15.97	13.85	8.59	4.21	11.49	18.64	13.39	7.06	14.83	28.94	3.84	26.78	18.98	4.59	9.89	37.24	28.91	7.99	35.53	85.61	45.76	27.27	17.6	17.03	32.2	37.91	12.35	15.96	22.42	14.23	14.83	36.27	38.56	39.87	45.64	41.71	54.73	7.44	14.18	22.64	9.6	12.33	19.11	1.66	6.56	5.03	8.94	618.32	671.18
MCOT.C00363	3.25	2.44	1.46	0.64	0.69	0.35	0.24	0.85	0.86	0.17	3.73	1.91	2.01	0.33	0.53	5.78	5.12	2.1	5.79	2.89	0.77	2.19	0.08	0.53	1.57	2.25	0.57	0.62	0.94	0.48	0.46	1.7	2.5	2.75	43.47	10.64	17.3	0.74	2.26	2.05	1.02	1.91	0.82	0.32	0.12	0.76	0.72	12.67	18.66
MCOT.C00364	69.33	65.93	56.57	18.88	348.27	166.9	127.54	18.14	26.61	27.96	36.73	268.38	249.29	27.53	61.52	81.82	101.79	45.39	105.58	408.34	474.15	311.43	1098.11	477.53	201.64	647.54	133.48	415.28	678.17	430.64	429.28	268.09	224.36	161.23	390.78	218.83	584.97	58.41	69.64	41.98	49.57	72.52	265.85	16.84	120.98	31.78	121.01	57.98	60.25
MCOT.C00365	19.13	23.52	13.18	7.53	15.83	10.59	11.05	4.6	9.7	7.08	9.31	36.34	25.96	4.88	11.65	54.74	48.49	10.71	45.25	12.89	26.51	29.71	8.46	5.37	34.17	35.12	13.57	17.92	21.81	24.35	20.6	22.23	30.67	49.43	84.95	47.61	35.09	16.24	25.71	38.79	17.02	16.47	14.67	5.26	4.22	22.59	17.28	60.61	43.87
MCOT.C00366	0	0	0.22	0	0	0	0	0	0	0	0	0.1	0	0	0	0	0.09	1.75	0.14	0.33	0	1.95	0	0	4.38	0.61	2.8	0.39	0	0	0	1.04	0	0.45	0	0.44	0.73	0	0	0.57	3.37	0.35	0	0	0	0	0	0.13	0.08
MCOT.C00367	5.72	6.2	2.27	43.11	0.69	0.45	3.07	1.87	6.5	4.43	2.51	12.34	5.03	2.82	1.25	4	13.8	1.95	17.74	9.53	1.82	4.32	0.48	4.31	2.83	3.18	1.82	1.01	1.12	0.95	0	4.22	9.96	19.72	6.26	4.25	8.89	4.93	2.87	1.69	5.82	4.43	2.18	0.23	0.37	4.63	2.28	5.18	5.91
MCOT.C00368	19.88	25.22	15.24	12.29	9.68	10.17	10.75	15.26	39.74	68.72	26.83	6.05	10.23	0.97	2.14	4.69	24.7	4.04	26.1	19.53	20.9	12.14	0.78	4.08	3.54	7.26	2.76	0.9	0.76	2.73	0.64	1.39	1.62	1.63	1.82	0.38	0.26	0.48	9.4	5.14	13.96	8.33	7.05	17.76	18.97	40.64	33.6	5.53	25.07
MCOT.C00369	20.96	13.8	13.02	8.58	7.25	6.79	12.47	7.8	16.76	11.35	1.89	0.4	0.09	0.04	0.32	14.11	4.23	0.63	5.44	12.68	13.38	12.42	2.95	2.3	2.91	3	2.23	0.57	0.7	0.45	1.41	0.4	1.17	1.3	1.38	0	0	0.29	2.32	1.4	4.57	6.3	2.64	7.69	3.81	25.32	15.86	3.82	7.12
MCOT.C00370	29.37	39.39	45.56	19.77	77.89	122.05	134.57	8.43	20.54	15.79	5.31	32.89	35.32	9.92	6.13	48.12	53.51	30.51	105.32	377.89	127.74	62.57	249.74	94.35	18.11	104.22	8.64	78.88	100.64	76.26	92.72	106.29	129.36	33.73	74.06	67.75	208.8	11	19.69	8.59	45.4	33.02	78.65	21.82	202.47	31.75	128.73	28.8	31.3
MCOT.C00371	40.33	37.22	36.52	23.34	29.91	26.28	35.42	14.32	41.12	37.24	8.57	56.03	38.65	8.18	20.47	32.41	73.76	28.72	88.96	140.93	78.27	49.37	53.57	21.12	80.99	67.48	29.13	48.37	55.88	34.25	49.97	64.12	53.78	109.05	102.12	87.39	67.31	26.79	45.54	36.38	33.57	30.77	30.09	27.86	14.9	36.46	25.59	114.6	109.48
MCOT.C00372	7.61	8.34	5.12	1.33	0.95	1.22	2.72	2.74	7.62	7.24	4.16	10.09	6.45	2.69	4.31	14.01	22.74	4.93	24.86	3.44	4.2	5.75	0.45	0.45	10.14	6.85	3.86	2.75	3.52	3.25	3.59	4.32	9.06	17.49	14.68	12.18	8.38	9.53	12.06	15.05	4.24	5	2.85	3.19	1.38	5.35	4	20.11	103.29
MCOT.C00373	206.6	132.04	123.09	15.72	275.58	491.44	919.88	65.3	60.8	81.54	99.43	46.09	72.4	26.56	40.2	99.87	142.93	58.43	159.52	842.71	434.36	229.53	740.91	319.6	33.49	385.24	10.08	259.5	255.12	158.69	309.27	539.99	252.87	88.64	57.77	71.83	63.81	36.16	48.63	36.13	29.8	68.2	337.19	99.74	701.86	545.37	2495.59	45.03	45.56
MCOT.C00374	12.56	6.83	11.03	20.04	3.94	3.35	7.04	93.95	123.83	112.96	46.04	19.89	1.36	0.15	0.26	3.65	27.03	2.51	4.9	6.45	65.12	3.61	0	1.72	56.8	17.53	5.22	0.7	4.72	2.72	0	0	0.61	0.59	0.96	5.19	0.31	1	5.48	5.69	52.02	4.46	2.32	1.17	1.26	1.22	1.91	9.45	31.34
MCOT.C00375	9.57	5.55	0.42	2.56	0.66	2.35	3.34	3.96	17.8	13.45	7.33	2.07	1.62	0.15	0.1	1.76	1.18	2.09	0	7.61	15.44	4.32	0	5.59	4.37	0	2.37	0	0.71	1.66	2.01	0	1.86	2.11	4.13	1.91	1.46	0.9	3.25	2.8	0.12	1.6	0.3	0	0	1.38	0	0.83	2.95
MCOT.C00376	83.51	64.85	67.19	29.97	65.26	59.83	66.49	67.05	128.76	118.59	51.23	66.75	44.2	22.36	48.72	79.48	109.4	40.1	109.7	471.26	178.81	66.7	119.22	31.37	144.93	149.98	125.6	93.99	77.53	85.37	109.89	75.76	115.21	176.12	128.51	121.93	105.68	42.65	56.29	59.32	50.09	58.85	72.19	81.88	71.56	106.11	70.66	377.28	348.78
MCOT.C00377	29.02	20.96	17.28	6.43	25.14	29.39	26.98	30.99	59.22	82.57	23.26	569.23	819.26	48.78	177.29	121.18	96.15	65.28	105.42	330.52	90.12	309.3	231.84	496.46	487.45	447.29	655.66	499.37	596.51	714.51	635.82	998.42	554.7	564.14	449.76	147.35	434.92	159.54	117.45	144.62	76.65	155.31	214	6.2	14.75	32.74	42.21	282.05	247.52
MCOT.C00378	7.99	5.63	3.78	1.7	1.67	1.22	0.91	6.79	18.93	14.76	17.46	13.74	4.56	1.83	2.6	8.67	39.97	7.2	36.64	9.66	4.52	6.51	0	0.63	28.27	15.27	9.35	6.58	10.35	6.74	7.05	9.4	27.28	48.51	10.1	26.1	16.74	10.41	12	13.34	3.85	2.71	0.95	1.91	0	9.09	2.67	24.42	23.09
MCOT.C00379	143.13	119.06	83.75	26.44	405.01	219.7	144.56	28.7	15.15	35.93	17.71	66.24	94.71	3.8	3.43	13.12	129.79	32.55	87.66	518.72	398.09	147.2	1593.99	401.15	92.69	298.04	41.33	219.79	402.87	263.08	249.03	25.61	19.8	12.13	36.82	64.09	77.95	2.86	22.73	20.02	21.53	38.91	212.06	5.43	17.64	0.56	32.57	121.59	94.14
MCOT.C00380	3.49	1.9	1.37	0.74	0.06	0	0.69	1.04	1.54	1.56	1.12	0.97	1.52	11.13	1.75	0.95	7	13.37	0.7	1.07	1.27	1.94	0.54	1.34	9.31	3.99	10.2	2.09	2.68	2.87	3.84	2.64	3.27	7.62	2.62	4.51	2.22	143.8	35	66.46	0.17	0.08	0.14	1.78	0.25	1.08	0.46	0.12	0.11
MCOT.C00381	0	0	0.18	1.05	0	0	0	0.72	0	0	0.51	0	0	0	0	51.81	0.27	0	0	0	3.3	0.4	0	0	0.09	0	0	0.41	0	0	0	0	0	0	0	0.19	0	0	0	0	0	0	0	0	0	0	0	415.96	3.95
MCOT.C00382	71.34	87.57	41.33	114.31	152.72	150.01	283.78	28.49	80.86	61.56	7.02	40.21	40.18	18.28	52.74	101.33	67.23	111.93	72.02	135.31	97.93	92.49	58.54	108.04	73.47	162.7	30.59	66.41	168.88	118.36	126.64	315.37	530.51	355.46	197.03	87.46	754.88	14.79	48.01	35.19	52.12	34.96	120.88	60.98	352.18	301.52	1257.26	106.41	102.99
MCOT.C00383	37.12	37.28	19.51	50.75	17.88	17.51	9.41	11.13	43.12	27.84	11.45	71.52	46.76	7.61	9.48	34.28	55.38	24.19	71.92	57.61	38.07	68.5	11	26.63	36.94	124.42	42.81	70.39	189.7	100	107.86	31.39	45.14	66.56	77.24	52.18	57.63	23.09	42.03	34.23	26.14	19.52	16.87	9.2	14.59	19.64	19.67	96.14	50.64
MCOT.C00384	0.86	0.4	0.46	3.2	0	0	0	0.7	1.61	0.21	3.94	0	0	0	0	0.46	0.06	0.12	0	0	0.66	0.64	0	0	0.08	0	0.24	0.13	0	0	0	0	0	0.15	0	0.03	0	0.03	0.09	0	0.04	0.16	0.1	0	0	0	0.14	0.48	0.24
MCOT.C00385	3.86	1.31	0.21	0	5.51	0	1.81	4.2	10.56	10.84	0.59	0.25	0.47	0.27	0.13	1.39	0.63	0.14	0.17	1.21	15.33	5.57	0	1.77	0	3.01	0	0	0	0	0	0	0.84	0.28	0.33	0.22	0.18	0	0	0	0.15	0	0	0	0	0	0	45.15	57.42
MCOT.C00386	0.09	0	0	0.11	0	0	0	0	0.06	0.42	0.49	0.06	0	0.01	0	0.99	0	0	0	0.27	0	0	0	0	0.23	1.01	0.1	0	0.2	0	0.2	0	0.38	0.06	0	0.12	0.24	0.11	0.07	0.21	0.03	0.06	0.08	0	0	0.06	0	39.18	69.66
MCOT.C00387	0	0.18	0.04	0.09	0	0	0	0	0	0.14	2.71	0	0	0	0	0.85	0.25	0.07	0.22	0	0	0	0	0	0.16	0	0.17	0	0	0	0	0	0	0.32	0.08	0	0	0.02	0.23	0.16	0	0	0.14	0	0	0.05	0	97.43	9.03
MCOT.C00388	15.45	12.52	11.87	5.96	1.91	2.65	5.54	3.42	9.51	4.74	4.83	12.7	5.3	2.01	6.33	18.21	39.46	7.08	46.72	19.55	9.54	10.17	1.8	2.21	20.9	16.03	5.57	2.87	7.6	6.35	9.17	4.96	20.48	25.21	26.13	14.01	21.87	10.5	9.09	9.36	7.06	10.42	6.33	1.12	0	9.48	5.33	20.19	15.97
MCOT.C00389	9.76	12.96	7.65	3.13	0.73	1.02	0.9	0.96	4.66	2.09	4.53	11.74	9.31	1.55	3.62	12.96	23.45	5.1	23.29	2.01	2.48	6.24	0.36	0.54	9.6	8.7	2.86	3.62	3.44	3.75	5.63	4.98	8.67	20.93	20.46	15.91	11.16	7.25	10.65	7.43	5.36	7.44	3.02	1.69	0.32	3.32	1.4	17.6	17.28
MCOT.C00390	0	0	0	0	0	3.16	0	0	0	0	0	0	0	0	0	0	0	0	0	0	0	0	0	0	0	0	0	0	0	0	0	0	0	0	0	0	0	0	0	0	0	0	0	0	3.54	0	0	0	0
MCOT.C00391	0	0	0	0	0	0	0	0	0	0	0	0.4	0	0	0	0	0	0	0.13	3.6	40.5	0	0	0	1	139.93	0	0	0	0	0.33	0	0	0	0	0	0	0	0	0	5.84	0	0.27	0	0	0	0	0	0
MCOT.C00392	0	0.93	0.32	30.37	6.09	13.72	0.71	5.58	27.73	11.99	3.24	6.79	0	0	0	0	3.61	60.59	1.18	88.72	1738.53	0	0	0	767.57	815.82	1.68	0.37	3.45	0.88	0.69	0	2.63	0.15	0.26	0.59	0	0.81	11.6	24.55	28.31	0.22	0.29	0	0	0	0	0.98	0.83
MCOT.C00393	0.61	0.35	0.31	0.85	0	0	0	0	0	0	0	0.41	0.09	0	0	25.72	0.08	0	0.13	0	0	0	0	0	0.19	0	0	0	0	0	0	0	0	0.31	0	0	0.1	0	0	1.31	0.06	0	0	0	0	0	0	1269.02	131.36
MCOT.C00394	6.87	2.45	6.27	90.34	157	73.38	2.23	11.73	11.89	7.68	12.17	106.43	3.83	0.11	0.05	0.23	10.07	4.02	0	27.11	22.83	16.41	39.28	44.76	15.82	42.65	2.47	7.88	2.9	4.15	0	0	1.38	0.99	0.27	0	0.15	0.85	67.57	451.08	8.28	2.24	2.72	0.33	0.36	0.43	0	0.13	0.4
MCOT.C00395	4.82	6.33	2.25	2.93	2.1	0	2.24	9.19	11.51	8.9	7.39	3.01	2.78	0.63	0.95	5.81	17.38	15.59	20.96	0.15	16.21	2.01	0.55	0.96	16.12	6.22	9.6	1.41	5.42	3.71	2.34	9.6	18.32	89.67	7.54	16.64	13.37	31.42	5.82	30.14	2.34	1.75	0.8	0.99	1.73	0.27	0.12	62.59	8.12
MCOT.C00396	0.21	0.75	0.11	0.07	0	0	0	0.12	0.04	0.49	0.63	0.46	0	0	0	3.8	1.87	1.66	0.67	0	0	0.37	0	0.48	1.58	0.2	0.77	0.13	0	0	0.46	0	0	0.02	0.09	1.86	1.18	0.67	0.09	1.23	0.34	0	0.1	0	0	0.13	0	115.47	92.7
MCOT.C00397	21.64	8.71	2.16	3.93	8.82	27.23	0	7.9	1.66	1.17	0	0.52	0	0	0	0	0	0	0.18	0	1.5	20.88	10.71	6.94	0	0	0.22	0	0	0	0	0	0	0	0	0	0	0	0	0	0	0.3	1.54	0	0	0	0	0	0.1
MCOT.C00398	351.52	336.99	426.39	176.22	5833.46	8191.97	37864.7	1155.06	771.26	722.32	267.03	67.13	4.78	0	0	6.87	0.86	0	0	4.25	143.52	241.7	1305.55	1322.88	1.05	14.14	0	0	0	0	16.56	0	0.49	0.66	0.77	0.25	0	0	0	0	1176.97	130.17	1478.48	1.88	5.09	1.08	4.61	0	0.23
MCOT.C00399	2.82	0.29	0.25	0	0	0	9.94	4.35	62.07	71.95	29.59	0	0	0	0	0	1.02	0	2.87	5.4	2.92	1.13	0	3.78	0	0	0	0	0	0	0	0	0	0	0	0	0	0	0	0	0.37	0	0.45	0	0	0	0	0.38	0
MCOT.C00400	0.66	0.61	0	0.31	2.9	2.04	0.58	33.75	184.86	149.28	174.59	0.16	0	0	0	0.36	0	0.37	0	0	0	0.59	0	0	0	0	0	0	0	0	0	0	1.07	0.12	0.21	0	0	0	0	0	0.19	0	0	0	0	0	0	0	0
MCOT.C00401	36.04	30.61	30.17	8.91	0.61	2.66	3.7	3.22	28.44	16.42	19.59	70.8	61.2	5.52	17.94	22.97	42.22	18.71	41.57	12.06	8.38	8.84	5.69	1.38	18.36	10.62	5.85	6.89	0.55	3.85	3.85	92.38	182.89	520.34	33.31	11.93	7.71	38.61	27.29	24.16	19.58	38.28	5.84	13.76	1.08	62.49	11.64	33.16	27.56
MCOT.C00402	0	0.42	0.24	0.14	0	0	0	0	1.52	0	0	0.58	0.14	0.05	0	7.79	0.12	0.5	0.2	0	0	1.08	0	0	3.6	0.88	1	2.8	0	1.31	0	0	1.47	0.33	0	0.25	0	0	0.75	0.82	0.18	0	0	0	0	0	0	453.67	470.34
MCOT.C00403	23.23	27.77	19.95	4.14	11.54	6.05	10.96	46.27	233.78	367.79	216.45	0.88	1.49	0.63	0.86	3.57	23.69	16.96	13.15	1.72	4.09	2.64	0	10.72	116.17	7.5	29.65	0.68	3.77	0.8	0	8.51	2.39	5.3	0.47	22.87	3.2	11.13	15.13	35.64	9.34	11.63	0.52	5.71	2.47	74.79	51.69	1.34	1.24
MCOT.C00404	2.48	2.43	0.8	0.22	0	0	0.4	0.07	0.64	0.68	1.43	1.77	1.74	0.1	0.63	2.71	4.48	1.07	4.61	1.57	1.82	1.06	0	0	1.12	1.06	0	0.58	0	0.3	1.21	1.08	1.41	2.68	19.27	3.88	7.72	0.62	1.01	0.21	0.49	1.72	0.76	0.37	0	0.28	0.09	10.73	14.52
MCOT.C00405	0	0.14	0	0	0	0	0	0	0.52	0.45	0	1.48	0.28	0.21	0	0	0.62	0.34	0.2	0	4	0	0	0	3.45	7.17	0	0	0	0	0	0	0.5	0.67	4.3	0.39	0.32	0.12	0	0.28	0	0.34	0	0.16	0	0	0	2.43	2.42
MCOT.C00406	0.77	0.5	0.11	1.5	0	0.88	0	0.35	0.55	0	1.54	3.23	0.46	0.1	0.15	0.46	3.14	0	0.09	174.52	1535.81	0.77	0	0.23	592.42	738.8	0.56	0	0	0	1.83	1.65	2.31	0.35	4.33	0.78	0.87	0.34	1.55	7.46	0.48	0.24	0.19	0.36	0	0	0	16.5	7.15
MCOT.C00407	27.85	28.82	21.99	9.09	21.07	35.53	34.55	6.59	18.14	15.71	13.3	19.73	14.68	3.31	9.96	84.63	52.44	18.8	60.43	16.78	27.27	54.7	24.91	18.55	44.07	42.49	26.89	17.16	25.14	37.12	32.03	38.65	69.61	41.85	51.78	33.27	21.71	20.93	28.29	22.33	17.37	16.28	31.12	6.52	6.94	18.48	23.63	28.96	32.24
MCOT.C00408	16.85	17.99	7.96	8.43	11.78	8	8.18	2.24	10.12	5.68	6.69	26.97	18.1	2.03	7.12	41.04	39.73	12.67	29.86	14.34	24.72	23.33	2.17	6.03	17.57	21.69	6.58	19.34	20.05	25	30.65	19.28	52.05	42.32	41.92	29.01	26.9	9.11	14.56	7.53	8.59	8.18	19	2.93	6.56	8.23	11.56	28.48	25.78
MCOT.C00409	9.95	9.8	7.42	1.12	21.37	22.86	23.92	0.8	3.31	4.48	1.29	13.99	5.52	0.27	1.24	8.03	15.24	3.05	14.2	136.69	19.56	12.9	119.58	19.29	10.27	33.17	0.47	18.8	13.46	5.19	12.47	16.27	16.71	5.07	11.8	19.46	89.4	0.67	2.64	1.28	4.66	4.3	27.46	0.44	3.78	1.87	6.95	61.17	51.13
MCOT.C00410	109.72	72.45	80.16	10.47	96.22	163.75	331.64	98.69	79.06	118.98	106.65	28.27	54.23	22.04	38.07	88.2	109.37	44.4	96.41	287.22	159.54	133.68	102.8	75.22	123.58	147.56	40.16	116.71	117.28	74.49	124.71	220.98	116.17	67.7	48.04	66.45	34.52	46.95	28.49	49.92	19.78	63.74	77.42	106.98	249.86	446.89	936.34	51.61	50.62
MCOT.C00411	2.92	3.7	3.97	2.93	4.48	10.74	16.3	2.07	5.43	12.35	3.51	9.73	6.26	2.11	2.6	6.17	6.72	8.65	11.12	43.63	10.63	8.24	14.58	15.93	9.94	22.25	5.62	15.36	23.07	17.97	18.24	18.66	34.8	13.18	46.88	18.69	91.21	1.83	10.34	7.51	3.92	4.46	10.89	4.29	8.55	8.78	14.99	11.22	17.34
MCOT.C00412	35.74	29.11	13.95	8.48	181.87	91.7	111.8	20.06	9.53	11.86	5.66	21.91	22.9	4.18	0.86	7.46	41.08	7.64	25.98	102.19	192.85	140.21	905.32	326.79	15.32	295.6	6.31	225.22	370.32	314.5	208.97	71.62	52.37	9.32	26.84	44.94	43.15	0.8	13.82	5.75	9.48	10.94	161.4	4.47	96.6	2.2	29.39	11.83	7.75
MCOT.C00413	14.02	16.52	5.85	2.35	11.46	9.23	13.79	3.1	11.77	12.75	4.91	9.9	6.82	0.95	5.34	9.11	11.16	5.52	17.77	2.38	7.93	22.56	0.99	10.7	25.3	17.86	40.21	15.05	18.36	43.18	37.05	73.42	4.99	4.97	17.11	30.84	11.81	9.6	14.75	16.15	6.05	6.79	8.75	10.41	11.58	41.74	23.55	1.96	7.88
MCOT.C00414	3.24	1.24	0.66	0.84	3.14	4.37	2.53	0.36	3.91	0	0.2	8.13	5.92	4.47	3.98	21.29	0	1.3	0.92	4.19	0.13	11.85	0	0	1.62	12.38	0.42	6.86	9.28	8.29	1.05	3.04	16.73	15.47	22.23	6.98	4.73	0	0	0	1.96	1.06	6.92	0.67	0	1.75	0.13	5.98	1.63
MCOT.C00415	5.94	6.04	1.96	0.6	5.14	10.34	6.36	1.14	1.97	2.54	1.07	11.58	9.07	0.26	0.94	3.15	6.41	1.89	7.39	16.21	11.28	12.83	25.51	17.24	12.3	22.48	3.12	8.25	12	5.59	9.57	6.32	15.8	5.61	13.68	10.12	11.44	0.89	4.97	2.86	1.87	2.66	10.17	1.21	2.16	1.55	3.11	7.46	5.75
MCOT.C00416	26.73	34.64	14.03	11.99	1.73	2.99	1.19	4.08	12.1	10.43	14.1	56	18.72	0.53	3.62	15.26	20.72	10.21	21.81	1.48	5.62	10.6	1.88	3.94	23.95	20.63	17.96	5.68	11.88	7.87	11.13	8.76	17.54	50.18	14.21	24.5	13.47	14.26	14.03	15.07	31.06	20.01	6.12	1.72	0.28	12.5	3.56	7.77	10.6
MCOT.C00417	1.42	0.63	0.2	0.52	1.71	3.81	0	1	1.59	1.25	1.42	0.06	4.85	0	0.93	7.06	0.2	1.03	0.97	0	3.67	7.11	1.36	3.39	6.35	1.8	2.47	4.13	2.11	5.63	5.48	3.81	7.24	3.7	1.65	0.52	0.17	0.74	3.4	0.34	0.58	0.76	2.11	0	0	0	0	0.53	3.76
MCOT.C00418	0	0.22	0	0	0.61	0.25	0	0.1	0.07	0.17	1.66	0.12	0	0	0.09	2.99	0.34	41.27	0.39	0.75	0.67	0.43	2.13	0	0.61	0.35	0.3	0.45	0.83	0.26	0.41	1.4	1.57	0.96	0.69	0.1	0.08	0	78.85	1.1	0.07	0	0	0	0	0	0	0.07	111.05
MCOT.C00419	145.03	101.43	111.36	15.17	105.92	119.52	58.39	56.48	81.85	116.02	88.48	170.94	492.44	21.4	35.55	131.52	121.01	94.47	101.1	96.37	108.71	656.94	260.88	326.12	329.28	164.31	840.3	784.72	539.57	957.01	882.27	196.09	381.21	314.38	82.46	291.37	61.84	1331.85	184.62	160.37	91.86	220.49	258.31	80.27	60.6	72.6	90.43	44.69	98.64
MCOT.C00420	53.54	48.5	60.51	56.4	9.45	4.47	0	33.84	73.55	40.41	19.94	41.84	14.77	2.62	11.29	95.29	142.15	23.64	132.84	13.8	16.43	7.51	0.37	2.29	150.59	12.17	67.36	3.72	9.14	4.36	2.28	40.62	7.34	13.68	37.09	7.13	4.9	108.13	24.84	39.89	74.05	41.41	8.1	5.8	3.09	32	13.02	158.78	539.83
MCOT.C00421	4.94	2.15	2.31	0	0	0	0	0	0.56	1.2	0	0	0.62	0	0	1.32	10.38	0	16.96	0	0	1.78	0	0	1.5	0	0	0	0	0	0	0	0	0.58	0	0	0	0.98	0	0	2.76	0	2.35	4.27	7.75	0	0	1.49	0.7
MCOT.C00422	5.03	5.38	3.61	1.21	0.48	4.15	5.35	1.52	2.64	3.43	1.18	4.26	3.3	0.5	0.87	6.51	13.84	3.57	18.76	6.53	4.65	3.23	1.32	0	6.4	6.03	4.85	2.73	4.28	3.78	3.34	1.68	3.28	4.64	5.94	3.75	3.41	4.06	4.55	4.69	1.91	3.22	1.94	4.24	3.15	1.5	1.34	4.59	8.3
MCOT.C00423	5.77	8.69	3.89	1.82	0.94	4.24	1.97	2.02	2.53	2.26	3.48	6.29	6.18	0.92	1.2	8.32	17.81	2.36	22.05	2.82	6.48	6.06	1.65	0.86	5.57	8.36	2.8	5.68	7.05	5.96	7.24	4.82	5.49	9.48	9.13	6.71	6.53	4.01	6.34	5.44	2.7	3.88	3.56	5.87	4.04	2.08	1.06	8.97	11.04
MCOT.C00424	10032.1	11262.7	13446	1028.33	5662.22	4274.13	8429.4	5956.53	6118.75	3551.94	1780.06	397.56	266.27	24.4	21.07	24.69	461.65	268.11	132.88	44.03	773.55	2354.02	1126.96	2032.15	350.36	287.51	1210.93	92.41	115.86	340.23	196.06	139.72	51.33	190.85	31.36	235.59	161.99	77.06	388.89	395.03	5236.69	5109.72	2091.05	25184.4	25759.9	28475.5	17846.5	8.86	99.56
MCOT.C00425	0.13	0.06	0	0	0	0	0	0.11	0	0	0	0	0	0	0	0	41.83	46.82	1.4	1.05	4.25	1.45	0	0.23	22.39	2.75	4.71	1.75	4.15	4.68	2.3	5.72	23.68	29.36	120.8	283.97	233.89	0.16	0	0	0	0	0	0	0	0	0	0	0.4
MCOT.C00426	14.96	15.27	11.3	8.21	12.8	16.46	18.84	10.08	27.72	28.89	9.54	25.94	23.57	9.91	19.6	65.7	40.99	12.1	45.97	54.51	26.62	27.07	7.43	9.81	36.33	48.65	20.19	26.94	43.71	35.09	33.44	81.08	127.76	108.47	72.83	43.67	27.19	20.43	18.77	16.61	17.24	31.62	42.79	11.67	12.01	27.17	43.5	42.91	27.74
MCOT.C00427	45.44	43	47.98	35.23	31.06	17.85	24.09	35.89	132.4	98.37	57.76	61.87	73.18	10.03	27.71	67.84	84.55	41.04	97.93	68.59	44.81	56.41	14.17	21.57	109.84	95.3	112.66	57.18	103.1	96.51	74.79	73.71	118.87	97.38	38.01	48.09	36.12	80.4	40.46	69.44	59.88	72.57	49.81	24.82	13.1	40.56	27.04	250.06	445.72
MCOT.C00428	22.52	20.94	15.33	5.47	32.58	23.83	28.04	2.59	15.86	30.67	9.94	60.22	47.12	4.45	6.47	31.88	35.25	10.09	47.05	123.51	57.73	49.89	76.78	41.05	35.23	82.3	11.96	41.55	47.62	48.99	49.38	35.06	52.77	31.58	91.78	71.38	123.69	8.54	23.57	30.44	23.65	20.21	34.25	8.84	27.67	16.81	21.83	72.18	226.8
MCOT.C00429	103.73	76.17	46.05	22.9	164.89	202.59	455.97	80.73	68.6	123.3	87.82	49.51	68.63	33.37	56.92	150.25	99.17	38.21	75.82	377.88	256.97	119.51	143.24	94.74	175.51	167.7	67.38	119.47	111.32	80.57	134.77	302.25	180.96	135.6	80.82	78.08	52.77	44.19	44.31	54.65	34.6	57.84	136.99	126.31	380.89	599.69	1322.45	72.93	81.09
MCOT.C00430	1.08	0.91	0.94	0.37	1.23	0	0	0.32	0.77	0	0.9	0.57	0.35	0	0	21.15	0.96	0.98	0.26	0	0	0	0	0	0.91	0	2.29	0	2.01	0	0.67	0	0	0.14	2.12	2.21	0.27	0.16	0	0.18	0.46	0.65	0.56	0	0	0	0	1654.36	72.07
MCOT.C00431	27.09	15.11	15.41	32.44	47.86	38.95	12.54	65.17	92.22	137.97	50.6	11.65	62.69	0.41	1.44	105.18	67.03	20.11	14.92	0	10.14	37.51	12.97	37.93	38.51	27.44	162.15	49.05	98.67	96.1	27.26	1.3	3.83	6.1	189.85	242.84	41.72	1.48	42.58	23.68	14.99	23.15	19.3	1.66	1.41	1.5	1.76	25.52	32.12
MCOT.C00432	11.35	22.19	39.47	11.54	790.11	42.33	12.32	0.07	0.24	0	0.39	2.81	6.26	0.15	0.07	59.75	5.4	0.14	0.11	1.85	0	4.57	13.61	10.01	1.83	1.23	2.4	4.56	5.5	7.17	2.89	0.65	0.14	0.12	1.35	1.1	0.62	7.84	0	0.15	64.83	69.12	47.16	0	0.85	0	0.16	1.44	1.84
MCOT.C00433	7.14	7.5	11.79	2.55	41.53	8.91	2.34	0	0.79	0.48	0.57	15.26	77.88	2.35	0.8	3.5	1.25	10.53	0.49	0.13	6.95	72.63	32.48	69.54	87.11	62.1	190.44	89.07	208.17	263.53	75.56	16.06	36.6	31.99	1.48	3.83	103.15	47.9	17.8	98.39	8.04	21.58	22.08	6.52	8.11	2.38	5.38	4.45	0.47
MCOT.C00434	0	0.07	0	4.86	1.67	1.77	1.65	0.64	0.22	0.23	0	0	0	0	0	0	0	0	0.2	4.39	25.55	0	0	0	0.94	2.51	0	0	0	0	0	0	0	0	0	0	0	0	1.37	0.64	0.46	0.44	0	0	0	0	0	0.43	0.24
MCOT.C00435	0	0	0	0	0	0	0.68	0	0	0	0	0	0	0	0	0	0	0	0	293.92	270.77	0	0	0	0	0	0	0	0	0	0	0	0	0	0	0	0	0	0	0	0	0.22	0	0	0	0	0	0	0
MCOT.C00436	0	0	0	0	0	0	0	0	0	0	0	0	0	0	0	0	0	0	0	0	0	0	0	0	0	0	0	0	0	0	0	0	0	0	0	0	0	0	0	0	0	0	0	0	0	0	0	0	0
MCOT.C00437	0	0	0	0.09	0	0	0	0.19	0	0	0	0.25	0.05	0	0	0	0.1	0	0	2.64	12.39	0	0	0	0.66	92.74	0	0	0	0.25	0	0	0.19	0	0	0	0	0	0	0	4.86	0.26	0.33	0	0	0	0	0	0
MCOT.C00438	0	0.06	0	0.07	0	0	0	0	0	0	0.45	1.13	0	0	0	0	0	0	0	1.46	51.15	0	0	0	0.72	79.71	0	0	0	0	0	0	0	0	0.06	0	0	0	0	0	4.19	0	0	0	0	0	0	0	0
MCOT.C00439	2.31	1.84	1.56	3.24	0	2.5	0	1.71	12.37	4.69	4.09	2.06	0	0.14	0.2	6.31	0	1.56	0	2.24	6.32	4.61	0	0	4.89	11.21	3.87	1.31	3.97	5.96	3.71	4.84	39.58	24.68	1.39	3.16	0.86	6.32	1.48	2.23	2.38	0.75	0.61	0.82	0	0.77	0	0	0
MCOT.C00440	1.81	0.06	0.11	0.29	0	0	0.06	0	0.04	0	0.62	0.82	0.05	0.01	0	0.07	0.41	0.21	0.04	0	1.51	43.54	34.54	17.37	91.75	113.51	277.83	176.93	131.98	169.57	101.49	71.5	60.6	124.37	3.1	9.35	1.2	3.68	2.93	21.32	0.02	0.08	0.15	0	0	0.07	0	0	0
MCOT.C00441	24.53	28.8	10.17	6.65	8.18	0	0	45.14	42.86	93.86	46.68	3.67	1.73	1.1	0.65	40.01	76.88	6.74	27.94	62.73	24.15	20.02	0	0	35.89	30.34	7.23	13.68	26.72	13.62	17.77	9.86	53.09	7.33	0.81	2.62	1.8	14.21	10.22	17.61	8.73	8.65	11.86	20.44	10.93	17.8	4.69	15.77	10.87
MCOT.C00442	15.34	16.06	12.66	2.31	3.92	5.14	4.7	12.17	19.76	22.69	14.36	18.83	14.75	2.92	10.65	34.97	48.83	10.75	41.91	12.65	7.82	11.86	0.52	3.08	30.93	19.79	10.58	11.31	11.75	12.97	11.32	12.5	27.77	21.23	12.72	25.72	15.7	24.2	16.45	17.8	9.71	14.98	5.9	6.46	3.28	10.9	4.08	16.4	12.4
MCOT.C00443	0.03	0	0.13	0	0	0	0	0	0	0	0	0.05	0	0.03	0	2.09	0	0.03	0	0	0	0	0	0	0.22	0	0	0	0	0	0	0	0	0.06	0.03	0.07	0.04	0	0	0.24	0	0	0	0	0	0	0	61.07	0.63
MCOT.C00444	9.81	10.7	7.35	2.88	16.77	12.17	4.99	2.31	4.05	7.92	3.51	57.83	53.18	0.23	0.96	3.3	21.31	5	30.37	113.57	64.97	35.43	91.64	28.53	58.01	86.08	16.77	35.77	90.58	23.3	41.82	7.6	8.19	8.53	9.46	18.02	32.62	1.92	6.01	4.57	13.46	11.67	33.7	1.02	0	0.56	1.66	7.71	5.01
MCOT.C00445	30.51	25.06	8.76	9.93	7.25	8	3.12	27.59	82.28	50.62	47.25	2.49	2.8	0.28	0.77	10.72	55.71	104.21	86.41	2.02	14.42	3.66	5.35	1.78	13.37	2.16	7.74	1.2	1.97	1.25	0.55	4.45	23.44	8.91	4.39	2.48	4.01	8.18	43.06	37.88	7.54	8.07	6.55	1.61	3.87	2.95	1.13	20.56	17.39
MCOT.C00446	7.18	6.44	5.47	0.93	1.14	0.53	1.93	1.9	5.39	2.91	7.87	0	0.06	0	0.03	0.28	2.24	0.25	4.05	3.83	12.48	4.77	1	0	0.25	0.19	0	0	0	0	0	0	0	0.05	0.24	0	0.02	0.03	0.24	0.88	27.47	17.36	2.97	0.16	0.33	1.64	0.12	0.55	0.12
MCOT.C00447	23.45	17.33	21.1	2.17	7.35	3.08	2.15	10.4	32.72	33.88	21.54	30.27	36.5	32.27	148.82	324.6	77.91	54.55	81.29	30.09	13.88	22.5	6.89	6.06	40.59	24.96	10.88	14.65	6.05	12.7	16.7	122.27	170.02	133.94	75.53	17.86	28.59	56.07	41.97	57.04	7.89	21.92	19.39	16.71	10.5	83.23	49.61	41.24	38.8
MCOT.C00448	9.04	6.98	1.8	2.62	2.84	4.86	2.08	4.98	15.1	8.86	9.6	25.22	8.71	2	3.17	5.2	14.2	26.48	30.43	5.18	2.58	4.64	0.94	2.94	11.82	7.5	6.34	1.2	1.84	2.33	1.46	3.72	4.72	9.29	3.68	4.98	18.25	3.34	8.31	12.08	9.84	6.62	2.6	3.56	3.78	14.97	2.64	11.48	29.69
MCOT.C00449	10.55	9.52	22.52	422.91	88.83	49.99	17.95	5.98	1.91	0.61	2.22	1.51	0.74	0.01	1.11	8.1	2.63	0.11	2.29	15.81	306.72	4.74	11.43	5.85	36.15	35.31	0.37	0	1.4	0	0.47	0.53	0.05	0.01	0.65	0.86	0.99	0.11	2.3	1.63	290.01	55.95	55.76	5.75	5.5	1.65	2.33	190.07	216.18
MCOT.C00450	4.9	6.79	2.86	2.71	2	9.41	6.8	0.65	2.17	2.3	0.91	15.76	10.49	2.72	4.58	6.53	10.05	3.27	11.72	4.49	9.03	6.43	5.91	6.99	17.02	11.58	7.53	5.72	4.42	5.18	7.8	12.65	28.79	40.89	38.94	23.15	23.53	1.39	15.65	6.41	3.18	3.2	4.11	2.11	2.67	4.92	4.91	73.38	88.15
MCOT.C00451	6.16	5.62	3.89	0.97	0.47	0	0	2.59	9.66	6.78	4.73	3.24	1.77	0.16	2.57	9.91	22.43	4.59	29.18	3.5	1.16	0.67	0	0	3.31	0.55	3.9	0	0	1.82	1.92	0	4.08	6.18	7	2.9	2.22	8.77	7.02	5.61	2.66	4.89	0.8	1.84	0.62	3.76	0.7	8.97	4.85
MCOT.C00452	4.71	4.32	2.68	2.13	3.55	4.93	3.66	2.13	5.91	3.15	2.2	11.91	26.65	1.97	4	12.1	8.52	4.17	8.74	3.8	8.8	8.77	0.67	1.64	17.21	16.61	10.74	17.21	20.54	15.79	16.92	27.2	24.08	34.28	12.91	16.27	13.06	9.21	8.71	8.58	3.43	7.31	8.75	2.55	2.56	4.18	2.81	32.34	15.71
MCOT.C00453	8.39	4.67	5.6	1.75	2.84	0	0.87	1.9	6.86	12.22	1.88	2.81	1.29	1.56	2.73	0	17.5	0	21.46	8.13	3.73	5.91	1.1	0	1.97	2.17	1.24	0	0.42	0.81	0	0	0.61	1.17	0	0.16	0	6.64	0	0.23	1.1	0.62	0	0.58	0	0.32	0.24	0.91	0.64
MCOT.C00454	9.18	7.62	2.54	5.23	3.19	0	1.67	0.9	1.42	1.84	3.28	0.69	0.64	0.52	0.58	0	7.67	0	7.45	4.21	2.36	0.86	0	0	0.74	0.46	3.97	0	0.54	1.38	0	0	0	0.11	0	0	0	2.41	0	0.29	1.13	0.26	0	0	0	0	0	0.19	0.06
MCOT.C00455	0	31.92	0	0.52	4.17	1.24	14.55	0	3.71	21.38	40.18	107.49	764.97	2.28	0.29	2.38	0	1.46	0	0	0	147.93	4046.2	543.54	401.13	300.97	360.61	3986.26	247.36	579.49	132.88	2.13	4.5	0	1.52	0	2.01	19.28	0	13.12	0	0	7.43	1.14	34.35	0.28	0	0	0.21
MCOT.C00456	19.42	16.72	15.79	19.67	10.69	8.51	3.89	19.42	40.22	23.87	18.42	18.03	28.03	4.06	8.53	22.23	83.81	42.4	82.58	6.81	4.66	9.32	12.84	2.66	93.12	20.98	21.96	5.32	12.82	13.05	11.88	13.9	75.09	144.83	62.73	63.38	11.92	37.83	57.7	42.99	29.93	20.78	5.85	4.19	3.47	10.72	6.34	10.7	23.71
MCOT.C00457	2.65	3.3	2.73	0.75	3.95	0.62	2.15	0.73	1.46	2.71	3.97	3.02	1.28	0.39	1.29	9.59	1.57	1.74	1.57	0.23	2.41	2.44	0.32	1.3	1.68	3.92	1.86	1.67	3.51	2.75	0.12	3.73	4.63	2.4	18.37	6.25	7.96	7.01	2.57	5.14	1.74	1.93	2.56	5.41	12.06	11.15	24.46	1.12	0.71
MCOT.C00458	5.05	4.87	3.65	2.64	2.54	2.37	0.4	3.22	6.87	5.67	7.82	3.61	2.97	0.6	0.85	4.81	31.15	2.8	31.76	19.79	6.57	3.23	1.22	0.16	8.56	5.23	6.52	1.45	3.78	3.5	3.45	1.24	1.87	2.68	1.7	2.54	3.39	4.93	5.12	5.35	3.16	2.82	2.95	0.79	0.23	1.39	2.1	8.93	5.34
MCOT.C00459	18.68	22.83	14.1	5.96	51.4	81.41	66.08	20.89	20.83	32.97	15.72	28.63	30.42	8.49	6.56	40.05	40.03	18.4	34.36	205.67	97.83	76.06	99.98	66.65	18.66	98.25	4.99	52.47	50.94	43.88	41.47	23.78	44.31	15.75	37.67	60.06	61.44	4.3	14.33	9.48	9.32	15.51	70.78	4.97	38.23	13.82	46.19	7.49	9.96
MCOT.C00460	19.88	24.13	16.38	13.49	5.1	12.07	3.07	24.05	97.37	109.1	79.18	14.45	14.21	6.56	14.68	34.52	79.55	29.05	85.98	26.15	21.86	11.25	2.2	3.43	48.25	20.12	18.66	8.5	10.54	12.73	16.6	31.11	106.9	305.13	33.35	34.8	33.87	47.96	31.32	29.67	17.84	14.8	7.63	4.84	1.56	10.24	3.21	136.45	95.17
MCOT.C00461	0	0.64	2.05	4.07	0	0	0	0	2.17	1.39	7.22	0.17	0	0	0	0	1.75	1.73	1.75	0	1.59	0.77	0	0	0	0	0	0	0	0	0	0	0.7	0	0.27	0	0	1.77	0.74	3.52	2.96	0.77	0	0	0	0.22	0	0	0.39
MCOT.C00462	67.37	65.46	38.94	4.24	0.98	0	0	4.1	8.68	7.8	26.23	8.12	3.37	0.14	0.1	0.73	9.1	0.32	12.21	1.06	5.58	24.08	8.37	7.87	23.66	7.07	38.09	2.16	2.65	4.22	1.32	1.5	0	0.07	0	0.24	0.14	2.51	0.36	0.79	18.84	9.77	3.98	0.35	0	2.48	0.37	0.35	0.4
MCOT.C00463	62.06	67.37	30.1	29.26	37.4	40.03	0	25.49	60.19	50.24	335.78	118.5	67.19	8.7	35.39	52.83	82.96	67.9	68.96	14.98	25.24	39.37	0	37.64	53.23	27.67	38.05	41.04	43.98	43.34	50.06	120.76	160.28	174.71	279	141.32	81.79	49.78	94.17	87.61	86.59	44.09	35.68	31.57	8.69	53.86	36.2	52.7	85.86
MCOT.C00464	3465.56	1255.86	2335.2	30.81	470.49	173.88	0	60.37	99.16	23.78	0.65	8.45	5.14	0	0	4.37	4.1	0	0	0.4	10.35	482.43	472.66	469.39	3.62	0	2.74	0	0.87	0	0	0	0	0	0	0	0	0	0.32	0.46	581.11	1694.21	256.46	1.97	0	0.78	0	0	0.1
MCOT.C00465	3.43	0.84	7.57	37.25	9.49	1.25	1.06	8.75	0.35	0	0	0.19	0	0	0	0	0.16	0	0.26	0	76.87	0.73	2.22	0	0	1.18	0	0	0	0	0	0	0	0	0	0.09	0	0	0.67	0	604.18	8.32	3.51	0.52	0	0.52	0	0	0
MCOT.C00466	0	0	0	0	0	0	0	0	0.5	0	0	0	0	0	0	0	0	0	0	0	0	0	0	0	0.35	0	0	0	0	1.95	0	0	0	0	0	0	0	0	0	0	0	0	0	0	0	0	0	0	0
MCOT.C00467	31871.1	8865.88	50123.9	1489.41	21878.8	6129.83	0	0	11.86	0	0	0	0.13	0	0	72.57	18.53	0	2.08	2.21	5.93	1057.34	1331.6	634.5	0.42	0	0	0	0	0	0	0	0	0	3.97	0	0	0.35	0	0	216.26	1406.63	672.2	4.55	0	1.68	0	0	0
MCOT.C00468	0.2	0.35	0.29	0.14	0	0	0	2.84	11.07	7.04	4.58	0	0	0	0	0	0	0.63	0	0	0	0	0	0	0.46	1.43	0.24	0	0	0	0	0	0	0	0	0.1	0	0	0	0	0	0	0	0	0	0	0	0	0
MCOT.C00469	0	0.29	0.75	0.19	0.61	1.04	0	0	0	0	0	0	0	0	0	0.3	1.27	0	0	0	0	0.44	0	0	0	0	0	0	0	0.85	0	0	0	0	0	0	0.11	0	0	0	0.45	0	0.36	0	0	0	0	8.55	0.89
MCOT.C00470	167.77	154.09	179.31	35.57	100.55	84.52	183.69	276.35	393.56	676.17	209.79	174.34	170.14	25.28	90.35	307.77	255.75	74.03	230.03	356.98	180.55	187.87	99.83	66.02	183.34	227.03	50.47	203.02	200.8	154.14	126.57	270.88	290.65	243.96	103.27	168.97	84.38	119.37	140.13	97.41	92.39	158.44	118.31	117.74	136.39	145.85	183.09	203.24	198.56
MCOT.C00471	10.45	5.94	12.39	4.12	16.18	15.06	2.57	5.13	4.96	13.09	14.91	0.48	0.6	0.06	3.18	3.22	24.06	1.48	31.82	72.06	6.52	5.79	2.58	0	3.62	5.12	1.38	1.09	4	2.54	1.13	3.39	4.76	3.23	0.93	0.14	0.12	0.66	0	0	1.77	4.39	4.59	0.34	0	1.69	3.34	36.31	51.03
MCOT.C00472	16.65	17.74	13.25	5.99	0	1.45	0.35	2.63	13.49	10.12	13.42	12.54	13.46	1.15	2.14	6.59	26.2	7.57	33.55	24.17	5.04	4.11	0	0	8.06	3.03	6.85	0	0.34	0.66	1.43	0	0.98	14.16	11.95	9.83	7.01	15.62	8.79	14.08	12.05	16.54	4.92	3.36	0	4.93	0	10.75	11.34
MCOT.C00473	43.45	35.9	44.6	25.95	13.78	16.03	29.7	39.81	154.72	95.58	77.22	59.35	30.03	10.3	21.81	349.14	260.46	567.61	319.52	27.48	56.79	32.57	6.5	14.67	196.39	28.52	143.43	62.44	35.1	74.31	94.17	101.28	151.5	170.35	35.29	38.68	148.02	130.51	230.98	129.13	27.87	28.11	13.45	37.81	15.05	89.27	53.91	40.24	46.59
MCOT.C00474	14.66	12.06	11.4	2.84	2.06	0	0	1.49	6.63	2.03	7.97	14.11	15.74	3.47	5.47	19.82	37.64	5.5	49.59	6.07	4.63	6.9	1.61	0.63	13.52	8.51	4.52	5.09	5	4.76	6.02	7.52	7.43	15.67	11.97	9.76	8.93	10.09	7.38	6.69	7.79	13.31	6.25	2.31	0.31	9.4	0.69	22.14	10.93
MCOT.C00475	13.27	11.88	12.7	1.08	23.63	14.51	10.26	31.02	52.01	36.81	55.76	1.45	0.75	1.34	0.69	11.13	16.96	3.29	15.5	27.29	38.69	12.61	2.99	6.11	15.73	6.78	20.72	0.88	2.32	5.06	3.31	0.76	12.05	3.9	0.72	2.54	1	4.84	6.64	6.15	2.97	3.92	9.83	13.35	11.37	26.77	61.51	6.92	3.97
MCOT.C00476	43.99	44.03	32.44	26.5	178.82	152.57	319.37	41.33	90.5	108.11	54.74	34.39	46.93	56.25	126.39	190.9	91.41	134.39	135.85	175.41	154.78	81.99	99.78	148.91	95.66	156.3	64.76	119.23	141.07	117.22	162.93	623.46	1036.4	349.72	88.85	51.81	55.7	81.33	77.79	104.87	23.1	37.7	90.19	42.7	320.2	502.16	2248.66	85.26	78.12
MCOT.C00477	3.49	5.21	3.59	1.16	1.01	0.87	0.47	2.55	8.98	8.49	10.75	1.47	1.27	0.24	0.82	9.88	10.25	8.85	10.2	0.46	1.21	2.23	0.3	1.02	10.79	4.7	8.6	2.65	1.93	3.27	7.33	5.8	13.93	14.23	2.59	7.15	4.6	12.1	9.74	11.99	2.18	2.5	0.93	0.92	0	1.78	0.23	2.4	3.22
MCOT.C00478	3.5	5.94	3.09	1.76	0.4	0.51	0.69	2.65	10.86	8.63	11.63	5.09	4.26	0.63	2.47	9.7	10.26	8.62	10.17	0.34	1.08	2.87	1.28	0.8	6.99	6.64	3.35	3.07	5.31	4.79	10.64	8.96	21.63	47.76	9.68	21.93	17.1	11.49	10.83	9.02	3.57	3.79	1.57	1.31	0.1	3.36	0.66	4.91	5.48
MCOT.C00479	8.56	18.35	7.04	1.49	0	6.98	8.33	1.84	14.31	11.12	12.44	8.47	1.12	1.05	1.4	5.85	34.66	18.24	68.01	17.26	3.77	1.63	1	8.91	12.66	8.56	12.23	1.26	4.64	0.49	4.63	4.36	15.45	13.61	2.59	7.46	17.98	22.26	6.21	18.86	4.01	2.89	1.61	8.66	7.21	24.23	15.89	53.94	33.15
MCOT.C00480	4.61	5.39	2.65	6.24	1.52	3.73	2.82	3.19	7.95	5.24	2.31	3.67	6.94	1.73	11.09	12.47	21.97	6.56	22.81	6.89	4.29	5.06	3.77	1.72	5.95	5.27	6.87	2.61	4.81	5.24	4.12	6.6	6.87	11.58	13.37	8.41	9.87	11.04	12.19	12.51	10.24	9	5.02	2.92	0.84	8.27	3.25	6.78	5.51
MCOT.C00482	14.6	10.44	8.88	0.24	0.63	1.37	0	0.2	0.37	0.12	1.15	4.13	3.09	0.14	0.26	6.96	55.37	0.42	69.48	88.14	9.6	4.2	0.92	2.48	2.74	6.08	0.83	5.42	0.29	0.72	1.71	2.18	0.14	0.3	2	0.49	0.17	0.53	0.31	0.3	2.37	8.95	6.07	0.09	0.19	1.21	0.22	118.29	92.3
MCOT.C00483	0.3	0	0.32	0	0	0	0	0	0	0	0	0	0	0.14	0	0	0.08	0	0	1.57	3.37	0.73	2.67	0	12.25	3.53	0.84	3	2.07	1.32	0	45.19	33.2	39.33	0.64	1.69	0.14	0.32	0	1.47	0	0	0.29	0	0	0	0	0.25	0
MCOT.C00484	0	0	0	0	0	0	0	0	0	0	0	0	0	0	0	0	0	0.17	0.2	0	0	0	0	0	0	0	0	0	0	0	0	0	0	0	0	0	0	0	179.22	0	0	0	0	0	0	0	0	0	0
MCOT.C00485	0	1.66	0	0	33.28	12.58	1.19	0	0	0	3.1	0	0	0	0	0	0	0	0	0	0	0	3.13	8.82	10.88	0	4.25	16.76	0	0	0	0	0	0.24	0	0	0	0.27	0	0.61	0	0	6.49	0	0	0.35	0	0	0.25
MCOT.C00486	0.71	0	1.71	0	0	0	0	0	0	0	2.03	32.41	92.27	0.24	0	0	0	0.5	0	0	0	24.1	295.78	11.02	112.16	23.08	91.91	95.1	4.89	5.56	0	0	0	0	0	0	0	0	0	0	0	0	0	0	0	0	0	0	0
MCOT.C00487	41.37	50.46	30.78	11.75	19.21	14.77	16.61	27.68	49.17	37.2	47.51	6.69	4.37	1.25	4.05	81.94	107.7	38.48	113.54	12.82	25.35	17.5	1.31	14.01	62.23	28.61	59.34	12.07	23.11	33.29	29.45	22.69	65.42	36.43	17.3	30.3	14.95	134.86	64.88	65.06	17.75	17.24	11.01	5.47	2.32	13.66	6.77	30.06	30.06
MCOT.C00488	24.83	23.01	20.69	3.85	3.03	3.48	5.24	7.18	22.31	17.43	13.56	25.89	17.76	2.81	10.78	41.21	48	17.66	49.78	7.57	7.81	11.91	3.49	1.85	31.42	20.66	9.42	10.03	12.19	8.13	9.58	16.11	26.43	47.17	20.44	27.15	19.47	22.63	22.91	19.17	12.9	16.96	5.85	6.27	1.81	13.07	6.63	56.68	39.68
MCOT.C00489	644.2	552.58	618.6	55.23	467.93	442.33	180.04	1326.86	1438.38	1276.93	812.16	192.27	266.63	42.36	44.73	53.3	246.77	251.99	174.91	161.94	240.66	546.99	232.63	329.04	799.17	201.06	1024.22	306.97	386.72	408.65	419.7	107.03	103.58	153.3	29.89	199.98	170.67	379.87	328.59	304.78	147.04	300.4	152.58	878.33	700.13	615.42	366.75	41.93	69.38
MCOT.C00490	1175.17	770.37	4644.23	387.09	3509.81	1767.99	14.42	1253.96	614.93	86.53	11.12	5.05	1.06	0	0	2.71	60.75	0	0	0.78	13.69	133.64	172.61	70.28	0.26	0.49	0.28	0	0	0	0	0	0	0	0	0	0	0	0	0	270.65	679.86	74.22	0.96	0.28	0.51	0.32	0.2	0.25
MCOT.C00491	0.88	0	0.69	18.64	0	2.98	0	1.05	0	0	2.9	0.08	0	0	0	0.17	0.07	0	0	1.5	0	0.58	0.35	3.03	0	1.4	0	0	0	0	0	0	0	0	0	0.07	0	0.12	0	0.15	540.82	0	0	0.42	0.27	0	0	0	0
MCOT.C00492	7793.83	906.36	7296.02	472.34	513.41	536.17	31.23	1.5	28.38	4.77	0	1.06	0	0	0	505.67	4.87	1.08	0	3.15	0	8.16	0	0	0.19	0	0.99	0	1.35	0	0	0	0	0.27	19.41	0	0	0	0	0	211.67	1098.04	9.05	1.18	0	3.96	0.75	0.88	0.13
MCOT.C00493	14.82	10.19	61.21	110.33	857.96	279.72	7.24	56.05	31.37	139.45	152.72	0	0	0	0	1.27	0.12	0	0	0.46	11.48	2.12	26.63	27.8	0	0	0	0	0	0	0	0	0	0	0	0	0	0	2.58	0	1.57	1.31	7.56	0	0	0	0	1.25	0
MCOT.C00494	0	0	0	0	0	0	0	0	0	0	2.14	0	0	0	0	0	0	0	0	0	0	0	49.98	0	6.26	0	1.6	0	0	0	0	0	0	0	0	0	0	0.54	1.17	0.85	0.55	0	2.66	0	0	0	0	0	0
MCOT.C00495	0	0.17	0.39	0	0	0	0	0.18	0.18	0	0.5	0.1	0	0	0	0	0.39	0.46	0.81	0	0.4	0.25	0	0	0.14	0.32	0	0.2	0	0.24	0.37	0	0	0	1.43	0.05	0.06	2.42	2.21	0.39	0.21	0.18	0.15	0.32	0	0.37	0	0.91	0.53
MCOT.C00496	0.36	0.36	0	22.66	0	0	0	5.58	0.79	0.68	1.74	0	0	0	0	0	0	0	0	0	55.64	0	0	0	0.12	0	0	0	0	0	0	0	0	0	0	0	0	0.03	0	0	596.92	4.32	1.57	0.19	0	0.64	0	0	0.12
MCOT.C00497	0	0	1.2	8.35	2.31	0	0	1.32	0.51	0	0	0	0	0	0	0	0	0	0	0	36.29	0	0	0	0	0	0	0	0	0	0	0	0	0	0	0	0	0	0	0	148.14	0	0	0	0	0	0	0	0
MCOT.C00498	1.32	1.39	0.75	0.71	0.34	0.82	0	0	0	0.26	10.57	10.35	10.53	0.55	2.53	2.79	0.84	1.16	0.78	0	0	1.42	0.59	0	1.88	3.59	0	1.8	10.99	5.69	7.25	0.34	2.12	9.16	12.37	3.87	19.51	0.91	0.97	0.08	3.98	4.88	2	0.77	0	2.65	0.68	0.63	4.87
MCOT.C00499	5.77	34.05	6.36	92.16	858.03	505.56	665.43	14.12	10.95	13.62	13.28	39.63	45.01	1107.48	420.25	3398.15	70.18	71.71	37.71	174.36	382.87	20.91	211.37	220.55	132.52	351.39	9.04	134.95	164.02	154.69	409.02	10755.4	16461.2	3598.99	1799.34	343.95	295.74	155.57	83.14	110.31	44.95	24.52	712.65	138.71	3496.2	675.38	14976.2	31.65	20.09
MCOT.C00500	0	0	0	0	0	0	0	0	0.16	0	0.08	0	0.13	0	0	0.26	0.24	0.02	0.02	0	0	0.06	0.27	0	0	0.12	0	0	0.24	0	0.28	0.27	0.28	0.32	0	7.37	1.95	0	0	0.26	0	0	0	0	0	0.02	0.07	26.48	21.95
MCOT.C00501	24.89	25.8	14.56	16.12	53.49	44.27	52.67	8.14	15.53	20.67	4.4	23.6	21.71	9.14	15.28	64.84	46.22	14.3	80.86	125.23	67.75	62.61	58.41	71.75	16.05	66.06	5.86	24.52	43.69	37.93	42.49	123.23	217.13	103.87	100.66	39.02	120.96	6.67	9.45	11.41	13.8	16.04	58.12	9.6	46.29	20.83	69.58	16.89	21.62
MCOT.C00502	5.01	5.08	3.37	1.34	4.34	4.49	2.49	0.78	4.92	9.85	1.46	8.99	7.24	0.8	1.34	9.06	10.56	2.49	12.59	12.57	8.48	6.8	3.32	4.61	8.84	10.51	2.62	2.89	7.31	5.02	5.6	8.2	10.84	10.39	40.27	12.46	12.31	2.58	7.17	5.26	3.21	2.76	5.7	0.42	1.31	2.39	2.99	40.79	16.69
MCOT.C00503	1.62	1.2	0.73	1.48	0.71	1.07	3.56	4.33	2.89	2.13	2.38	0.12	0.04	0.1	0.06	60.08	7.86	2.05	7.86	8.48	28.05	2.95	1.05	0.07	10.7	4.28	1.04	1.85	0.74	0.66	1.33	0.5	0.49	0.81	35.67	26.02	19.16	0.26	1.78	0.63	0.46	0.46	0.37	0.29	0.15	0.44	0.25	24.96	18.81
MCOT.C00504	0	0.02	0	0.02	0	0	0	0	0.07	0.07	0.76	0	0	0	0	0	0	0.08	0	0	0	0	0	0	0.03	0	0.02	0	0	0	0.09	0	0	0.02	0	0	0	0.08	0	0	0.03	0	0.04	0	0	0	0	17.9	42.74
MCOT.C00505	0	0	0.02	0	0	0.45	0	0	0	0	0	0.08	0.07	0	0	0.44	0.02	0.05	0	0	0	0.04	0	0.26	0	0	0	0.07	0	0.04	0	0	0	0	0.09	0.02	0.07	0	0.31	0.32	0	0	0	0	0	0.04	0.04	63.61	191.11
MCOT.C00506	9.52	9.21	5.02	4.94	8.3	9.35	15.49	2.54	4.19	6.17	0.94	14.6	13.63	1.77	3.5	21.12	28.31	4.16	37.22	68.97	16.33	17.86	19.47	13.99	17.84	31.4	4.41	11.89	16.73	19.34	15.55	24.75	31.63	20.11	33.3	15.09	13.99	3.46	7.49	4.51	9.49	7.65	17.7	1.45	2.62	5.72	10.01	22.99	10.92
MCOT.C00507	72.78	69.39	52.2	8.35	37.09	38.55	37.01	10.09	19.81	23.31	3.84	275.67	177.37	5.97	20.82	34	114.75	57.75	117.74	299.86	134.09	195.98	142.23	110.56	125.82	209.33	45.33	131.9	205.27	122.21	103.8	24.45	33.66	27.91	34.74	91.7	260.57	9.51	35.34	23.65	86.67	92.82	124.66	1.95	4.44	6.66	10.32	26.08	21.36
MCOT.C00508	0.84	0.52	1.61	0.6	0.61	0.5	0	0.33	0.45	0.47	1.29	128.72	35	53.78	93.12	46.01	14.4	19.62	42.56	3.76	1.64	1.01	0	0	0.09	0.23	0.33	0	0.27	0.17	0.27	0	0.13	0.75	2.92	1.01	13.98	2.31	11.96	5.77	10.09	2.28	1.26	10.3	3.64	40.01	5.8	2.39	0.45
MCOT.C00509	0.77	0.4	0.54	0.33	0	0	0	0	0.1	0	1.2	0.79	0.61	0.18	0	0	7	2.28	6.05	0.14	5	39.08	3.83	9.99	18.59	75.7	206.09	16.79	214.03	241.09	308.66	0	0.42	0.66	107.58	19.13	0.3	3.12	17.93	12.47	0.77	0.34	0	0.09	0.16	0.09	0.16	0.35	0.84
MCOT.C00510	0.8	0.92	1.54	0.43	0	0	0	1.68	1.3	1.72	2.34	0.89	0.78	0.23	0.24	1.63	0.32	2.24	3.03	0.06	0.37	0.77	0	0	0.88	0.34	0.37	0	0.9	0.86	0.11	0	0.48	0.88	1.3	0	0.49	0.85	2.69	1.15	1.05	1.46	0.47	0.1	0	0.08	0	0.84	3.4
MCOT.C00511	33.78	25.67	28.55	25.29	27.64	15.41	26.27	10.85	42.67	21.43	9.23	76.78	56.47	13.91	33.01	57.97	54.21	25.89	44.35	16.64	21.52	44	6.04	11.27	76.5	71.28	65.67	37.98	85.24	97.57	83.78	51.43	95.7	133.65	117.3	96.8	73.45	31.57	59.68	54.73	39.3	37.26	22.64	17.19	5.82	29.95	16.48	96.68	55.7
MCOT.C00512	14.64	14.46	11.32	6.07	25.35	17.49	28.88	10.66	13.6	12.05	6.5	21.86	12.69	3.2	7.29	17.18	30.54	5.72	37.95	195.56	50.58	29.93	41.35	32.79	29.01	55.7	15.04	31.89	58.73	34.61	40.46	21.86	26.51	17.56	17.79	17.47	9.46	5.65	7.96	5.3	7.54	7.67	30.28	2.11	13.67	12.57	13.12	40.22	39.26
MCOT.C00513	96.91	47.02	21.95	238.4	26.95	3.84	10.64	14.76	48.26	35.03	24.56	48.52	57.27	11.14	35.41	37.2	114.82	222.31	13.04	16.71	36.34	493.18	108.93	147.15	1253.07	525.76	2285.59	789.03	1467.38	1389.86	1282.31	993.3	505.57	434.25	80.78	303.88	149.43	1076.62	343.49	533.32	19.55	19.65	7.98	4.34	7.05	14.49	15.95	29.11	56.04
MCOT.C00514	23.42	36.3	21.23	30.18	40.06	35.68	35.14	16.89	43.96	27.44	37.27	53.78	33.14	5.96	12.51	103.28	56.73	35.91	45.11	8.89	51.35	31.6	1.41	6.27	35.05	76.57	19.13	19.74	30.48	32.62	32.75	28.8	105.18	126.23	71.86	45.04	37.13	44.45	128.39	83.39	50.37	30.05	31.55	12.51	3.81	41.84	19.45	12.34	29.88
MCOT.C00515	2.76	1.38	0.75	0.05	0.05	0.66	0.13	5.43	4.34	4.59	2.61	0.04	0.04	0	0	1.04	0.6	0.42	0.11	0.08	1.36	1.18	0.08	0	0.15	0.12	0.44	0	0.14	0.09	0.14	0	0	0.06	0.02	0.03	0.04	0.03	0.3	0.97	0.09	0.13	0.12	0.04	0.13	0.06	0.23	8.69	1.53
MCOT.C00516	5.93	5.92	3.91	2.6	0.73	3.5	4.42	4.55	16.78	6.14	6.92	5.64	4.4	1.11	2.12	10.16	33.23	7.15	36.06	5.82	8.64	4.34	1.21	1.41	16.61	10.02	6.53	2.34	7.46	4.52	4.3	5.5	68.57	77.83	11.35	14.36	10.61	7.77	7.55	7.88	3.67	5.07	2.74	1.62	0	3.14	1.7	42.67	29.2
MCOT.C00517	7.75	6.97	3.85	0.84	12.37	14.28	11.19	4.64	12.37	17.99	8.22	19.31	5.86	0.83	2.29	10.49	15.04	5.3	18.02	23.01	18.27	7.04	9.86	17.08	13.37	6.19	4.01	5.82	3.83	1.7	2.67	5.18	8.38	9.01	53.75	27.01	48.81	2.64	20.56	18.49	7.09	4.35	5.42	3.25	4.13	8.92	6.8	19.66	21.8
MCOT.C00518	15.98	33.74	5.68	3.34	0.85	1.87	4.87	2.82	44.29	33.04	10.93	23.52	0.23	0.31	0.01	1.47	10.52	0.85	0.37	6.8	7.47	1.83	0.25	0.49	195.06	34.82	1.24	0.21	0	0	0	0.44	1.58	0.55	1.01	0.07	0.26	0.52	1.56	4.95	4.03	0.47	0.4	0.12	0.48	1.19	0.11	1.8	1.15
MCOT.C00519	6.78	4.86	2.38	1.56	7.33	6.36	7.62	3.91	5.26	13.92	5.51	8.47	5.73	1.89	4.35	9.98	10.59	1.21	19.98	15.86	11.24	3.7	4.03	9.8	13.79	12.66	2.57	3.19	7.43	1.24	3.12	9.27	23.08	11.35	29.03	10.38	8.27	1.55	6.43	5.92	2.3	2.86	5.38	2.85	3.46	4.15	4.78	9.31	18.37
MCOT.C00520	16.34	20.71	9.06	14.79	24.02	24.92	18.1	18.34	85.72	90.45	22.98	23.99	15.89	11.24	17.08	70.5	33.05	12.43	41.37	36	28.27	36.63	4.18	11.27	27.56	28.54	12.31	18.84	27.25	23.53	34.99	52.66	316.85	218.65	49.79	32.44	52.75	12.51	22.48	25.9	13.7	14.42	19.95	7.17	14.87	9.76	15.55	27.84	32.54
MCOT.C00521	4.78	3.59	2.15	1.76	0.72	0	0	1.64	4.9	4.86	2.64	4.24	4.33	0.88	1.29	4.24	4.05	2.62	4.94	12.7	5.34	4.14	1.69	1.15	7.97	10.06	3.28	4.63	7.55	3.54	7.85	12.95	13.58	9.25	5.31	4.33	4.32	2.53	2.88	3.14	2.21	2.88	1.37	0.35	0.16	2.3	1.09	5.19	4.79
MCOT.C00522	303.51	262.29	311.91	76.23	499.78	363.78	307.06	121.56	139.72	189.83	70.02	255.38	296.55	46.72	88.2	274.04	248.14	76.31	253.13	1053.42	731.31	763.86	923.45	565.87	319.03	571.67	126.13	498.9	622.8	314.48	563.36	628.46	369.6	183.06	269.86	204.96	108.89	53.99	71.29	175.64	105.98	205.18	689.67	68.52	217.89	55.69	156.88	201.68	268.33
MCOT.C00523	210.72	146.67	88.09	427.45	286.52	165.13	256.1	342.95	330.78	581.6	131.91	224.38	159.93	42.71	75.25	145.85	255.47	143.81	142.12	346.96	437.16	1016.27	1060.38	1236.35	859.2	980.92	1681.5	1769.38	2094.69	2047.64	2339.5	760.26	376.19	309.72	550.43	929.69	341.68	651.39	629.15	445	124.37	98.76	102.7	49.87	81.9	102.07	141.2	83.76	102.71
MCOT.C00524	20.66	19.22	13.68	5.57	24.67	22.83	26.05	2.07	12.07	14.16	3.67	45.32	33.88	4.1	9.27	39.71	38.7	19.06	50.86	137.05	50.21	52.73	64.82	24.33	31.87	85.96	6.19	38.57	58.49	43.27	51.93	55.11	98.66	40.4	178.08	100.7	488.56	5.74	19.73	11.09	17.86	19.65	43.13	2.73	8.36	9.46	19.46	32.85	29.53
MCOT.C00525	15.08	12.59	6.76	0.85	3.04	2.07	7.28	2.32	4.06	4.36	2.06	7.05	5.7	1.04	4.54	16.89	55.68	3.05	67.4	15.72	15.3	11.57	10.1	5.77	15.46	16.98	1.71	12.55	6.74	6.59	5.39	15.08	11.2	6.82	9.92	9.28	3.08	1.6	4.94	3.2	1.9	3.88	4.66	0.06	0.68	1.46	1.47	58.18	66.03
MCOT.C00526	31.78	33.14	49.82	168.09	95.24	36.81	26.79	13.46	21.48	11.12	15.09	10.88	11.79	9.48	1.23	25.93	16.08	1.72	9.89	7.1	113.32	19.1	10.85	11.98	6.99	18.09	0.83	1.86	1.61	2.81	0.4	0	0.09	0.87	1.75	1.35	0.2	1.14	3.57	1.11	398.01	177.24	90.05	5.79	13.8	1.62	2.67	5.2	8.18
MCOT.C00527	0.01	0	0	0	0	0	0	0	0	0.07	0	0	0	0	0	0	0.04	0	0.02	0	0	0	0	0	0	0	0	0	0	0.06	0	0	0.17	0	0	0	0	0	0.54	0	0	0	0	0	0	0	0	21.73	0
MCOT.C00528	0.25	0.65	0.3	0.36	0	0	0	0	0.14	0.36	0	7.77	4.18	1.11	0.45	12.58	8.38	11.49	1.56	2.3	2.97	3.54	0.54	1.27	4.46	2.74	1.45	0	0.84	1.07	0.42	0	1.04	0.09	0.24	0	0	1	38.23	32.4	11.3	10.55	2.84	0.9	0.41	0.31	0	0	17.55
MCOT.C00529	71.07	61.74	22.87	10.31	90.41	128	90.08	171.51	480.97	377.73	953.78	47.51	77.1	32.59	22.68	30.76	89.04	22.75	110.11	170.62	192.24	111.63	174.55	24.25	49.02	65.55	66.47	12.42	59.37	62.61	73.07	24.91	94.95	120.38	42.84	36.32	10.72	20.58	42.63	16.95	29.78	58.54	88.97	20.88	70.28	68.77	228.3	116.98	552.37
MCOT.C00530	0	0.07	0	0	0	0	0	0.25	0.6	0.44	0	0	0.14	0.11	0	0	1.68	0.26	0.2	153.5	0	0	0.67	0	0	0	0.25	0	0	0.33	0.52	1.18	1	0.94	0.1	22.33	2.3	0.31	13	1.94	0.27	0	0	0	0	0	0	5.21	8.5
MCOT.C00531	0	0.04	0	0	0	0	0	0	0	0	0	0	0	0	0	0	0.24	0	0	0	0	0	0	0	0.03	0	0.2	0	0	0	0	0.31	0	0.19	0	0.6	0	0	0	0	0	0	0	0	0	0	0	4.11	1
MCOT.C00532	20.26	14.99	13.8	5.55	148.72	62.68	42.26	2.4	4.46	7.57	0.52	21.72	32.77	2	2.18	7.59	13	19.73	24.42	156.85	132.8	67.43	354.03	113.4	29.06	166.16	9.08	98.76	190.41	145.62	153.5	102.59	61.03	22.54	27.59	26.31	158.35	2.08	7.09	5.15	6.72	17.8	126.98	3.77	43.49	1.62	19.86	7.04	5.63
MCOT.C00533	33.03	53.32	41.49	46.12	199.27	246.47	346.52	29.44	27.87	28.42	47.03	34.37	34.21	37.41	59.38	331.19	119.65	88.4	86.38	32	38.11	31.44	109.78	96.67	2.36	36.92	6.17	12.17	7.47	19.93	10.44	13.49	44.1	24.7	38.83	47.41	28.47	2.44	32.69	22.16	5.42	11.39	36.75	12.88	194.41	55.01	492.39	17.22	30.44
MCOT.C00534	1.87	1.39	0.68	0.8	1.12	0.79	0.45	0.66	2.89	1.72	1.07	0.2	0.27	0.09	0.18	22.4	3.63	0.09	3.69	2.78	11.75	3.44	0	0.44	7.5	1.73	0.67	1.34	0	0.37	1.3	2.3	3.94	7.34	8.98	2.19	1.05	0.1	0.27	1.04	0.5	0.31	0.18	0.15	0	0.26	0.81	5.22	4.9
MCOT.C00535	74.64	82.43	53.77	22.95	17.1	26	29.8	35.07	135.54	48.24	57.21	27.23	30.21	1.91	6.48	59	107.86	34.03	111.08	31.66	55.47	46.16	8.2	9.87	46.52	36.32	14.68	7.32	2.82	17.75	6.76	6.37	16.97	28.55	97.39	38.72	31.45	29.93	50.13	39	46.95	64.78	42.12	39.72	6.47	154.25	51.05	26.44	41.53
MCOT.C00536	8.46	9.39	4.28	2.59	10.57	6.61	6.98	3.36	10.55	6.2	3.86	8.09	9.73	0.74	3.96	13.03	13.79	4.86	13.66	104.64	19.3	18.16	10.11	25.45	20.28	28.52	5.86	19.6	21.45	7.64	23.48	16.53	45.32	24.01	33.57	31.48	27.72	3.97	12.23	11.53	4.25	6.38	17.45	0.95	3.85	3.52	11.05	19.71	16.19
MCOT.C00537	49.52	38.46	21.24	12.98	72.68	91.04	110.3	0.42	0.1	0.37	0.39	3.89	57.2	0.64	42.98	4.16	0.77	0.29	1.23	0.15	1.91	65.01	23.06	43.39	3.46	2.75	7.44	3	0	36.78	2.27	1.32	3.41	23.71	3.57	0.14	0.03	0.84	0	0.09	48.75	56.95	63.26	1.18	2.24	16.88	26.02	0	0.1
MCOT.C00538	0.86	0.42	0.29	0.21	1.37	1.12	0	0.3	1.53	0.4	0	0	0.04	0.03	0.05	0	0.7	0	0.24	0.71	1.01	0.98	0.2	0	0.07	0	0.38	0.17	0	0	0	0	0	0.13	0.35	0.19	0	0.04	0	0.41	0	0	0	0	0	0	0	0.11	0.17
MCOT.C00539	5.26	6.02	3.22	1.51	8.64	17.1	8.78	1.09	3.36	4.53	1.85	20.11	9.75	1.03	1.99	6.16	15.42	2.79	20.33	30.21	15.08	11.41	26.38	25.58	21.56	29.93	5.29	10.45	18.03	11.64	11.58	14.13	16.72	9.84	18.14	9.16	10.08	2.28	6.37	7.38	5.98	5.46	15.54	0.65	4.65	1.23	2.38	32.97	24.25
MCOT.C00540	46.06	42.41	36.05	8.78	50.04	45.33	66.12	15.79	46.87	49.63	13.33	138.37	146.28	105.54	301.18	265.47	166.6	222.87	206.85	266.6	112.19	165.91	110.19	98.25	151.75	296.16	54.36	223.42	400.41	202.61	306.59	250.1	174.23	112.73	271.23	282.78	283.3	126.16	147.07	128.3	26.15	66.86	90.49	22.87	26.45	60.83	94.09	60.37	65.15
MCOT.C00541	0.94	0.23	0	0	1.58	0	0	0.41	0.78	1.64	1.16	0.18	0	0	0	0.41	0	0	0.41	0.59	3.3	1.36	4.45	1.08	0	0.37	0	0	0	0	0	0	0.21	0	0	0	0	0	0	0	0.07	0	0	0	0	0.52	0	1.15	0.43
MCOT.C00542	14.42	6.89	6.92	0.21	0	3.86	0	2.12	3.21	3.81	6.56	1.72	1.02	0.18	0.1	1.24	12.19	4.97	3.36	0.65	0.86	0.68	0	0	4.29	2.26	0.71	0.95	0.26	1.08	0.11	0	1.46	0.86	0.68	2.48	1.39	0.77	4.25	3.89	0.77	0.84	0	0.33	0	0.27	0	1.31	9.63
MCOT.C00543	0	0	0	0.24	0	0	0	0	0	0	1.19	0.53	0.12	6.81	6.22	0	0.05	0.25	0.21	0	0.36	0.23	0	0	0.23	0.19	0	0	0	0	0	0	0.11	0.61	0.04	0.03	0	0.39	0	0	0.38	0.04	0.46	0	0	0.56	0.37	0.08	0.19
MCOT.C00544	2.51	2.01	4.16	56.22	17.47	8.37	7.24	4.88	7.89	0.54	0.57	0.72	0.2	0.02	0.08	0.47	0.43	0	0	0.58	11.84	0.56	0.82	1.82	1.31	6.92	0.68	0	0.22	0.41	0	0	0.1	0.14	0.28	0	0.04	0.15	0.4	0.06	123.42	16.89	9.43	0.16	0	0.04	0	0.3	0.07
MCOT.C00545	37.4	28.57	28.47	30.18	15.9	16.31	11.2	50.4	216.86	101.45	62.67	60.58	57.82	5.71	35.95	91.91	67.98	216.77	125.19	4.72	9.87	17.22	3.52	15.41	38.41	13.63	106.86	9.78	14.37	34.43	22.86	19.7	21.73	73.75	56.03	60.19	159.68	183.17	128.68	180.07	64.29	65.82	15.39	105.83	26.07	69.03	23.44	39.78	57.39
MCOT.C00546	53.33	64.76	42.05	66.33	15.31	14.23	16.49	91.79	255.92	169.43	188.92	71.23	66.16	6.15	12.34	102.79	173.65	120.28	139.45	14.59	46.72	61.68	10.04	20.28	241.95	116.87	173.32	40.17	90.62	97.76	73.21	109.9	196.81	310.71	161.24	140.57	120.78	147.01	574.37	307.18	64.36	64.69	36.21	11.54	3.19	14.07	6.48	142.67	127.94
MCOT.C00547	1.87	0.54	0	6.65	5.07	0	0	0	0	0	3.93	10.86	0	2.36	0.83	5.08	49.6	58.66	1.79	0.92	133.36	284.89	66.98	297.07	803.31	1320.71	428.1	393.54	2254.78	543.1	1224.17	3998.72	13877.8	5173.46	139.68	315.93	329.28	59.1	2.94	30.35	0	0.11	0.28	0	10.9	0.36	5.43	3.23	0.66
MCOT.C00548	116.49	0	0	0.9	0.8	0	0	0	0	0	0	0	0.57	0	0	0	0	0	0.83	4.97	0	783.3	1105.88	1318.75	1110.5	375.24	489.46	397.92	451.44	765.99	1524.95	5139.96	791.98	365.58	0	3.19	0.44	7.86	0.79	13.26	0	0	1.82	0.33	3.21	0	0	0	0
MCOT.C00549	2.7	0.54	1.73	0.9	0.31	0.17	4.24	4.61	3.92	3.74	2.68	2.68	5.33	1.38	4.03	84.74	17.86	16.38	7.71	3.63	14.37	23.96	12.48	22.99	128.39	99.69	82.03	40.21	95.69	45.76	64.77	101.53	55.71	32.95	21.67	64.32	9.37	11.93	16.55	34.79	1.63	1.62	1.78	0.43	1.4	1.19	1.42	18.17	8.41
MCOT.C00550	31.13	19.08	17.68	9.11	46.79	54.57	79.01	99.12	340.1	318.93	73.46	39.51	24.65	7.94	22.13	432.85	57.83	86.84	37.19	76.25	117.98	67.82	10.71	39.37	67.97	112.19	63.89	207.6	151.44	179.72	293.19	94.82	121.31	81.31	26.77	101.4	56.25	58.93	118.13	160.53	91.71	53.46	74.83	34.84	76.29	37.96	46.29	68.95	18.96
MCOT.C00551	2.28	0.7	0	0	0	0	0	5.59	19.26	11.05	7	0	0	0	0	0	1.55	0	0	0	1.42	11.03	0	0	0.59	0	1.27	0	2.62	0	0	0	3.74	0.28	0.49	6.38	3.46	0.61	0	2.08	0	0	0	0	0	0	0	0	0
MCOT.C00552	15225.5	11866.9	13512.1	794.46	56540.1	67426.4	31315.2	9206.96	5324.97	4779.59	3285.08	533.95	349.74	21.17	13.73	195.15	266.89	82.81	55.86	481.03	8500.08	10685.4	15899.3	16978.4	526.89	1727.66	1493.37	532.29	614.14	1160.3	878.19	550.32	144.89	199.28	161.87	298.08	143.95	37.77	356.18	191.98	6934.05	6193.75	13630.1	27247.2	109702	19114	43045	239.83	215.59
MCOT.C00553	30.28	23.3	17.73	3.43	2.99	6	8.74	4.31	14.33	7.67	1.41	73.05	30.24	6.05	8.34	8.76	57.71	6.2	60.4	112.42	32.43	22.2	25.51	8.02	36.92	53.83	6.14	17.37	16	10.83	31.13	15.98	28.83	35.05	28.01	45.43	21.38	10.53	10.74	10.17	15.94	17.57	10.27	4.22	4.12	5.8	5.39	59.58	55.6
MCOT.C00554	429.02	359.77	340.15	59.6	510.16	229.95	108.22	412.17	220.01	492.96	261.91	116.3	213.84	17.99	29.56	145.04	247.73	188.3	191.75	367	358.63	528.37	190.85	206.51	444.8	186.46	442.5	443.88	353.17	332.38	276.94	278.13	188.9	243	223.21	512.95	229.16	554.05	472.41	200.74	122.49	161.48	106.25	247.43	138.76	151.56	142.23	45.73	68.4
MCOT.C00555	4.54	5.21	4.96	2.25	0.39	1.94	1.1	1.7	4.66	1.97	3.83	8.4	7.42	2.51	11.96	21.89	15.23	8.56	20.87	2.44	1.6	6.01	0.86	1.04	11.36	8.22	3.95	3.94	5.63	3.69	7.42	13.01	48.44	73.83	26.25	12.95	8.43	6.27	11.13	8.41	5.32	6.99	3.46	4.27	1.97	8.89	2.68	18.76	9.14
MCOT.C00556	2.82	0.32	2.3	0	0	0.81	0	0	0.08	0	0	6.85	4.71	20.42	2853.14	1585.37	38.82	1.38	0.87	0.12	0	3.06	1.35	0	1.35	0	0	0	0	0	0.54	0	6.3	20.2	31.18	5.38	0.82	0.06	1.54	0.64	1.38	0.9	0	1.8	0.78	232.1	347.76	10.11	5.03
MCOT.C00557	14.52	4.09	25.84	0.19	0.13	0.42	0.91	5.53	65.16	48.65	17.13	2215.22	846.27	34.2	383.61	800.07	172.99	270.63	275.76	4.09	12.46	38.01	32.63	89.21	24.27	124.82	44.76	23.27	26.11	9.95	2.47	0.4	4.44	9.74	780.47	152.85	483.09	6.86	49.96	28.51	314.15	243.44	236.34	6.37	7.82	64.41	98.67	21.18	35.1
MCOT.C00558	0.11	0	0	0	0.53	0	0	0	0	0	2.19	0.05	0	0	0.05	0.91	0.22	0.06	0	0	0	0	0	0	0.12	0	0	0	0	0	0	0	0.34	0.19	0	0.04	0	0	0.26	0	0	0	0	0	0	0	0	77.2	55.75
MCOT.C00559	0.48	1.23	0.44	0.34	0.23	0.52	0.41	0.11	0.39	0.07	1.66	1.61	1.76	0.36	1.4	13.68	1.2	1.65	2.02	0.18	0.69	0.46	0.15	0.96	0.72	0.88	0.37	0.44	0.56	0.61	0.64	1.44	2.35	3.14	0.95	1.71	1.5	0.27	4.9	1.9	0.84	1.18	1.66	0.24	0.4	0.82	0.75	826.07	1430.19
MCOT.C00560	9.31	7.31	9.12	11.32	85.28	76.4	97.94	25.77	24.52	38.54	18.9	21.77	19.86	12.23	21.49	33.51	18	13.94	21.06	242.18	56.5	49.63	78.99	66.91	36.49	54.52	21.9	66.57	67.26	68.22	94.15	197.06	79.52	30.98	38.49	26.76	34.4	6.32	18.21	12.65	11.25	14.44	73.25	12.15	34.08	39.32	67.51	24.26	31.15
MCOT.C00561	4.16	5.42	1.75	2.25	2.64	1.88	1.72	0.49	2.29	2.01	2.47	10.02	6.48	0.67	3.33	9.71	8.79	4.38	9.15	3.08	3.22	8.97	0	2.24	9.87	14.43	4.99	5.77	10.02	7.57	6.88	11.94	40.75	36.04	42.43	27.26	40.6	3.6	10.03	4.78	3.69	4.23	2	1.42	1.54	4.06	0.52	6.03	9.89
MCOT.C00562	8.1	13.6	4.83	4.06	2.46	4.74	2.07	0.63	4.08	2.75	3.03	28.41	16.22	1.99	9.42	12.05	20.25	9.16	22.71	4.62	6.71	12.99	0.87	1.06	18.57	21.78	9.14	5.57	11.17	10.08	11.51	18.55	52.44	113.37	110.43	72.5	127.68	7.44	17.28	13.08	9.29	9.57	2.28	3.85	2.64	8.45	4.56	20.05	28.74
MCOT.C00563	34.42	37.71	29.78	15.27	44.67	28.64	55.61	56.51	72.2	60.47	39.93	22.73	23.94	7.75	20.12	53.89	25.69	15.43	14.03	61.83	62.15	28.74	14.2	23.42	60.77	23.65	33.39	10.77	14.98	21.27	13.63	32.32	61.87	59.62	35.66	31.8	33.03	27.31	24.96	18.02	27.91	48.7	29.94	74.94	67.92	107.95	115.31	21.61	22.01
MCOT.C00564	13.2	10.08	7.48	3.54	13.8	9.42	18.12	8.2	12	19.61	2.7	15.94	9	2.38	5.3	29.17	24.3	4.19	29.84	81.58	23.04	20.34	15.7	11.99	14.18	31.04	4.47	11.41	17.89	10.22	10.04	15.13	20.64	11.16	28.92	20.44	11.67	1.51	8.91	5.17	7.16	9.52	16.21	3.7	4.17	5.38	10.43	39.51	34.57
MCOT.C00565	26.29	19.11	13.83	1.25	1.74	3.81	5.04	3.65	7.05	5.84	3.01	19.25	12.44	2.12	7.6	23.09	90.79	4.52	123.82	17.79	11	12.13	2.59	2.29	23.3	18.76	3.42	10.91	9.25	3.84	8.8	12.86	12.94	19.92	18.91	12.51	6.5	6.27	10.54	6.53	6.32	9.03	5.27	2.1	1.67	3.51	1.89	234.18	207.6
MCOT.C00566	26	22.75	27.42	2.91	4.7	4.81	0.7	3.73	12.67	8.22	5.67	40.31	25.77	0.21	1.12	3.82	49.14	6.16	51.58	11.52	4.34	7.36	2.82	3.44	20.3	13.58	15.49	4.48	7.19	7.64	8.42	0.45	1.53	2.55	1.52	3.17	4.02	8.96	18.31	12.31	15.92	20.36	10.89	1.34	0	1.91	1.07	49.38	31.07
MCOT.C00567	0	0	0	0	0	0	0	0	0	0	0	0	0	0	0	0	0.12	47.52	0.5	0	0	0	0	0	0	0	0.16	0	0	0	0	0	0	0	0	0	0	0.26	155.38	76.84	0	0	0	0	0	0	0	0	1.05
MCOT.C00568	31.57	34.53	20.9	20.39	5.1	10.55	2.48	7.68	24.95	8	14.56	33.78	28.18	7.79	16.02	56.43	109.42	29.03	117.68	12.21	29.26	17.55	1.73	2.21	29.42	43.54	12.21	18.15	26.03	21.05	30.23	28.33	62.14	57.94	47.01	45.47	40.88	27.32	42.52	28.09	25.2	19.92	8.36	10.41	3.58	17.86	2.09	332.62	363.46
MCOT.C00569	1.83	2.23	4.6	0.91	6.08	6.3	7.96	1.91	3.07	11.04	0	3.78	5.7	1.64	4.92	17.8	9.75	8.87	4.59	40.32	25.76	34.17	14.32	30.57	8.13	16.14	7.26	68.15	42.82	24.43	101.04	57.79	26.09	5.8	9.83	10.98	13.4	8.03	12.83	5.54	0.7	3.61	19.59	3.8	1.93	1.69	3.48	2.84	0.56
MCOT.C00570	5.13	2.51	0.36	0.09	0.43	0.39	0	14.69	72.34	78.46	30.05	0.09	0	0	0.05	0.31	4.73	0.11	4.03	6.02	4.74	5.08	0	0	1.99	0.5	2.09	0.64	0.65	0.41	0.88	1.33	3.41	2.27	0.3	1.07	0.66	0.3	0.12	0.17	0.06	0.21	0	0.45	0	0.1	0	4.58	9.11
MCOT.C00571	0	0	0	0	0	0	0	0	0	0	2.32	0	0	0	0	0.12	0	0.74	0	0	0	0	0	0	0	0	0	0	0	0	0	0	0	0	0	0.56	0	0.4	1.27	0.97	0	0	0	0	0	0	0	85.58	330.41
MCOT.C00572	99.79	117.27	56.63	211.26	177.67	95.98	166.43	286.07	311.09	267.4	273.35	70.79	129.22	9.27	12.51	32.61	92.98	146.44	177.58	59.63	144.87	104.42	62.78	237.94	463.55	107.11	493.54	29.46	98.39	46.61	40.13	31.82	290.76	316.42	31.31	113.68	309.04	251.89	79.04	464.95	148.56	141.7	63.98	31.26	68.53	105.49	102.8	34.27	65.06
MCOT.C00573	21.26	12.94	16.89	16.43	4.09	3.35	0	18.51	36.46	17.06	15.85	9.76	0.73	6.23	6.84	10.97	34.31	11.54	33.63	8.25	17.37	2.2	0	0.7	6.91	3.56	5.08	1.51	0	1.77	0	0	5.96	6.3	15.25	6.97	5.53	0.81	26.4	32.09	27.65	7	2.9	2.53	2.05	4.77	0.77	4.94	9.76
MCOT.C00574	0.07	0.62	0	0.14	0	0	0	0	0.17	0	0	0	1.48	0.13	0.19	0.16	0.3	0	0.1	20.68	667.14	7.78	0.33	0.26	1.1	0	1.24	3.6	0	1.62	2.04	0.58	0.97	0.43	0.19	0	0.16	9.46	0.56	0.54	0.18	0.08	0.21	0	0	0	0	0.45	0
MCOT.C00575	2.42	0.44	0.33	1.6	0	0	0	0	0.46	0.86	1.18	5.11	0.53	0.04	0	0	16.75	0.71	0	3.1	8.57	6.98	9.03	25.81	2.38	0	0.28	25.4	91.61	0.36	0.57	0.64	0.27	0.13	2.86	10.8	12.32	0.13	0.87	2.28	1.26	0.18	0	0	0	0.11	1.03	0.64	0.3
MCOT.C00576	22.54	20.2	11.91	6.66	17.8	8.23	12.11	7.09	21.08	24.46	4.17	61.45	35.79	4.44	10.02	35.64	40.77	7.59	42.85	57.18	43.81	45.09	18.81	20.87	28.78	41.28	10.44	21.93	31.06	17.76	17.97	23.13	33.12	49.94	114.36	26.96	19.4	13.12	19.29	45.5	23.65	22.21	22.53	2.54	3.96	11.5	9.32	61.91	49.76
MCOT.C00577	98.22	207.15	121.01	34.49	252.62	252.29	152.21	63.49	174.81	71.43	42.93	42.89	51.63	3.06	80.91	68.67	92.04	21.07	15.03	11.45	20.92	87.42	13.3	39.82	87.12	73.76	129.77	16.4	32.53	295.66	75.37	11.82	391.66	391.26	91.78	315.85	26.81	14.16	40.65	44.35	55.96	95.28	80.16	20.65	16.51	162.91	167.38	4.59	10.61
MCOT.C00578	0.68	0.81	0	0.64	0	0	0	0.48	0.22	0	0	0	0.18	0	0.35	0.21	0.4	0.65	0	0	1.45	2.46	0	0	0.08	0	0.16	0	0	0	0	0	0	0	4.22	0.24	0	0	0	0	0	0	0	0	0	0.2	0	0.36	0.29
MCOT.C00579	6.18	7.33	5.82	3.87	2.57	3.07	0.61	3.67	13.27	15.27	12.02	5.5	5.61	5.1	3.78	8.72	12.97	3.33	10.32	3.88	7.02	6.09	0.16	0.73	25.12	19.59	8.44	6.06	15.85	10.5	7.73	2.41	9.61	20.46	33.11	30.26	15.56	6.23	7.72	16.17	8.8	3.72	2.81	0.86	0.59	1.55	0.57	3	15.96
MCOT.C00580	63.72	47.43	48.91	12.42	119.96	88.45	135.99	24.42	43.72	36.17	36.75	44.17	32.3	8.35	14.09	66.78	83.4	26.25	71.19	224.33	116.2	72.97	112.64	61.66	70.76	160.05	22.05	85.78	115.16	74.62	95.96	123.54	147.01	44.66	54.07	43.53	26.81	13.95	21.03	20.57	24.95	38.7	133.95	15.56	93.36	24.36	60.84	22.49	26.91
MCOT.C00581	21.57	19.84	17.08	5.2	11.87	14.55	16.33	5.47	30.12	11.76	5.95	80.84	34.33	3.11	10.3	23.54	95.85	4.99	65.72	71.42	38.69	34.36	11.41	17.88	116.87	142.5	17.33	15.08	82.57	21.13	23.87	8.64	10.02	14.66	14.56	110.38	4.57	8.52	21.52	62.36	27.31	27.05	26.14	4.83	5.76	3.79	6.52	18.94	11.46
MCOT.C00582	15.1	19.91	14.23	7.28	3.59	4.15	3.1	5.55	9.85	6.21	7.3	30.51	20.61	4.65	14.15	32.63	49.39	10.4	36.71	1.78	9.52	8.77	0.82	2.68	19.93	19.94	13.15	9.37	9.94	16.08	14.55	5.38	10.22	17	10.7	64.2	35.62	24.52	20.4	50.13	18.73	18.34	8.67	18.64	3.93	15.53	4.79	60.04	38.71
MCOT.C00583	3.19	1.89	0.21	0	2.9	0	0	3.55	6.18	4.46	10	0	0	0	0	0	0.73	0.29	0.17	0	3.33	5.54	0	0	13.98	0	3.2	0	0	0	0	0	0.42	0	0.33	0.43	0.81	0	0	0.47	0.15	0	0	0	0	0.13	0	1.71	2.02
MCOT.C00584	936.26	1606.34	1157.02	85.66	786.45	1303.77	2057.65	355.22	1343.79	915.04	890.02	38.56	40.59	18.34	3.11	38.73	75.14	38.97	16.04	12.44	62.05	371.14	71.76	133.69	84.48	59.61	122.19	17.2	12.07	54.91	40.66	53.04	7.59	11.89	0.98	17.45	14.75	25.21	41.33	26.02	419.25	565.45	532.8	5903.11	8231.83	8581.88	4247.35	1.12	8.19
MCOT.C00585	9.56	11.19	6.62	3.61	0.37	0.9	3.72	3.81	6.69	6.58	9.91	4.96	2.34	0.42	1.18	18.14	20.57	6.12	19.9	1.37	3.39	2.11	0.32	0.75	7.64	6.61	2.26	0.95	1	0.95	1.75	7.34	14.06	20.45	10.48	3.77	2.38	9.29	6.4	7.58	5.16	3.3	1.46	2.16	0.74	3.37	0.42	31.01	17.29
MCOT.C00586	7.11	10.34	5.71	3.32	1.27	1.8	0.71	1.53	6.49	5.46	6.8	2.81	1.67	0.48	0.99	16.1	14.89	6.6	17.94	0.94	0.87	2.18	0	0.69	7.68	3.33	2.13	0.62	2.07	0.44	2.07	4.67	8.21	20.33	8.86	2.76	2.3	8.6	6.06	5.62	6.85	3.7	0.96	2.9	0.45	2.27	0.26	32.6	17.03
MCOT.C00587	4.4	5.7	3.97	2.23	0	0	0	0.51	2.78	1.17	4.63	1.46	0.37	0.09	0.52	4.33	8.9	2.71	13.19	0.67	0.59	0.96	0	0	6.51	0.59	2.6	0	0	0.29	0	1.56	2.47	5.26	2.71	1.31	1.12	5.66	5.61	6.99	1.56	3.15	0	0.79	0	0.83	0	13.05	7.19
MCOT.C00588	6.06	5.57	5.29	2.27	41.19	6.8	30.4	35.99	68.87	80.52	53.75	574.42	441.65	24.15	6.76	2.6	143.4	144.52	81.2	8.49	170.39	71.5	31.3	42.9	269.37	227.2	77.74	106.35	68.14	159.9	57.6	412.97	6.83	22.13	14.84	98.46	51.59	510.85	640.34	593.5	24.76	46.05	76.41	53.88	153.13	21.41	38.7	1.25	17.65
MCOT.C00589	0.64	0.05	0	5.55	0	0	0	0	0	0	0	1.25	0	0.08	0.06	0	32.32	12.61	1.38	0.18	19.47	89.28	107.05	236.97	591.17	456.83	168.79	155.03	419.79	224.87	201.93	122.38	34.36	38.73	3.38	119.91	7.17	21.98	24.46	178.25	0.14	0	0.34	0	0	0	0	0.5	0.08
MCOT.C00590	1.98	1.51	0.46	0.43	0.04	0.5	0	3.38	8.61	8.63	6.66	0.71	0.15	0.02	0.03	1.28	0.94	0.02	1	0.52	7.08	1.87	0	0	1.08	2.13	0.05	0.06	0.1	0.07	0	0	0.05	0.13	2.7	0.2	0	0.04	0.15	0.19	0.47	0.14	0.09	0	0	0.03	0	5.79	1.19
MCOT.C00591	1.82	0.84	0.5	0.42	4.82	0	2.49	0	0.48	0.41	0.65	5.35	1.59	0.32	0.93	8.14	0.39	1.05	3.24	0.22	0	0	0	2.99	4.27	9.08	1.22	0.26	1.26	0.45	1.33	10.34	21.81	18.37	10.13	2.24	1.66	0.46	0.4	0.98	0.74	1.14	2.15	0.15	0	0.27	0.54	1.11	0.5
MCOT.C00592	14.19	12.07	7.44	3.03	24.07	22.54	42.03	2.12	4.91	4.16	0.31	48.83	29.94	2.67	2.76	12.1	16.01	13.8	20.17	132.45	86.1	57.12	196.98	51.41	16.56	90.92	5.59	61.78	94.57	55.61	52.77	42.26	41.89	12.84	41.28	46.15	183.57	2.62	8.72	5.84	18.47	11.26	48.2	1.56	11.03	2.66	5.98	17.22	15.98
MCOT.C00593	22.08	21.34	14.96	13.02	18.43	23.72	11.03	4.63	16.37	14.53	6.87	40.29	34.16	6.99	11.39	37.76	38.65	11.51	55.02	175.15	57.49	59.49	26.39	14.37	22.56	56.68	10.22	26.69	35.32	40.64	34.21	56.02	83.81	65.57	96.73	60.41	112.05	7.23	22.25	15.35	16.83	13.89	34.14	9.15	21.86	20.49	36.11	40.57	31.74
MCOT.C00594	26.7	14.75	8.39	4.21	10.16	26.29	37.64	6.65	17.02	16.78	8.32	16.21	19.17	7.44	13.59	26.92	22.35	7.04	24.35	426.46	155.26	34.77	47.5	30.13	26.02	24.06	5.18	45	34.56	7.95	25.86	90.01	58.07	58.76	79.93	37.58	26.34	11.12	19.26	9.36	8.94	10.27	18.27	25.03	76.47	131.89	264.33	102.08	109.09
MCOT.C00595	2.38	2.84	0.82	0.32	0.71	1.64	2.99	3.79	6.44	7.74	0.78	0	0	0	0	1.1	20.55	0.13	34.47	11.16	1.48	0.61	0	0	4.92	0.66	2.46	0.42	0.39	0.25	0.39	0	0.37	0.25	1.3	0.1	0.08	0	0.85	0.62	0.2	0.63	0.32	0	0	0.12	0	13.55	42.65
MCOT.C00596	33.13	32.12	26.57	8.44	16.94	8.83	15.46	6.98	24.11	14.12	15.4	32.51	23.36	3.78	5.9	15.63	52.76	21.47	63.3	30.49	14.75	21.59	5.67	10.7	27.77	27.71	19.82	11.15	23.2	17.95	18.09	9.63	29.95	46.31	55.82	29.72	39.06	25.65	26.61	31.16	21.65	23.24	14.34	9.42	10.73	21.48	19.11	34.99	43.86
MCOT.C00597	25.24	31.52	39.41	15.49	150.45	95.06	162.74	12.05	50.84	92.53	39.29	23.17	30.16	6.91	1.94	36.28	46.43	43.52	61.38	251.09	91.08	141.78	472.52	87.98	34.15	71.05	5.63	81.41	39.2	79.64	33.55	92.44	50.71	22.08	282.71	78.67	352.89	5.46	9.86	9.47	105.27	35.91	189.19	9.77	93.52	10.5	24.76	53.28	81.27
MCOT.C00598	71.43	55.84	52.69	15.76	311.98	231.26	79.8	12.72	34.89	45.23	11.75	138.06	152.54	4.91	7.61	37.39	48.91	20.21	50.13	383.03	412.93	195.82	1172.67	348.67	142.26	503.98	33.28	304.3	638.82	234.56	294.77	86.4	99.1	30.82	100.9	79.32	238.17	4.95	22.66	16.67	41.85	60.62	273.11	12.97	50.53	20.52	101.71	72.13	53
MCOT.C00599	18.27	23.9	22.71	16.86	8.55	5.71	7.43	15.69	52.98	33.08	19.5	19.78	13.41	4.04	10.45	76.37	86.71	64.49	85.59	6.47	11.98	7.88	3.2	3.47	36.66	13.3	16.17	3.76	8.21	7.51	6.78	38.44	36.83	52.93	55.07	90.17	66.6	53.28	47.82	52.4	28.3	24.78	9.54	17.53	7.17	36.2	12.97	33.81	39.52
MCOT.C00600	0.46	0	0	0	0	0	0	9.66	31.25	25.14	0	0	0	0	0	0	0	0	0	0	0	0	0	0	0	0	0	0	0	0	0	0	0	0	0	0	0	0	0	0	0	0	0	0	0	0	0	0	0
MCOT.C00601	3.2	2.93	1.93	0.25	2.09	1.4	2.12	237.19	360.08	501.99	179.61	0	0	0	0	0.08	0.25	0	0	0.71	0	1.9	0.67	0.78	0.15	0.22	0.63	0.14	0	0.16	0	0	0.12	0	0	0	0.26	0.09	0.09	0.27	3.04	1.05	0.75	3.53	4.06	1.97	3.16	0.18	0.17
MCOT.C00602	15.02	14.03	12	3.44	34.7	26.22	15.49	3.8	24.12	7.86	2.32	23.58	17.29	1.02	2.68	9.79	19.56	11.1	21.87	116.13	51.71	20.87	91.16	26.82	28.67	48.5	8.62	25.77	46.15	30.41	39.15	28.71	19.5	9.6	39.8	57.29	154.24	1.81	13.55	4.58	9.26	11.08	20.67	37.2	42.56	16.37	19.89	33.42	12.88
MCOT.C00603	84.94	75.13	62.55	35.31	88.9	106.27	103.4	52.43	129.13	128.57	30.62	143.04	120.77	17.61	35.21	104.59	200.4	29.25	158.41	424.66	274.58	196.15	95.04	90.19	134.75	179.85	63.46	124.45	310.84	178.03	170.99	124.92	92.09	90.07	48.52	82.35	68.15	41.65	50.68	50.49	77.94	78.93	81.72	27.77	37.92	90.46	105.05	238.38	200.54
MCOT.C00604	30.58	40.47	26.68	20.67	1.73	7	11.89	5.26	23.59	10.78	20.07	32.92	19.7	11.47	7.18	36.34	46.44	32.58	39.21	7.84	5.36	19.2	0.4	0.79	17.68	31.85	8.64	4.03	20.17	9.13	12.61	5.79	41.55	61.25	32.47	34.38	22.97	18.17	32.29	27.86	33.56	21.03	12.52	14.35	7.24	12.85	10.33	34.45	28.99
MCOT.C00605	6.13	6.19	5.36	0.11	4.34	0	0.76	0.7	0.36	1.2	1.45	3.93	3.85	0.21	0.27	3.84	22.77	0.72	22.94	14.28	4.36	7.21	1.67	2.59	8.23	8.46	1.14	5.19	2.32	0.94	3.21	1.03	1.4	1.87	2.79	3.23	0.67	0.99	2.99	1.78	1.47	3.54	4.06	0.19	0.17	0.2	0	5.49	8.81
MCOT.C00606	12.94	11.69	8.64	7.13	9.76	15.35	14.99	4.74	14.73	21.61	5.53	51.66	37.92	3.03	10.16	19.34	20.82	7.75	23.45	62.81	34.44	31.15	49.81	30.24	39.96	51.59	15.35	39.53	73.06	34.25	44.78	68.34	52.85	50.23	55.37	31.66	81.5	7.23	21.85	11.85	16.05	18.57	25.69	4.19	7.95	7.42	18.3	53.75	32.85
MCOT.C00607	13732.4	15218.7	18007.5	6290.49	17579.8	14806.5	16057.9	2802.87	3159.85	4650.37	1687.86	6342.24	5287.6	1184.69	1229.2	3832.51	5082.28	8823.14	20064.3	7967.28	15212.2	11109	31342.2	27272.3	5052.19	9862.02	7162.12	6800.52	8183.33	8750.29	5946.6	5899.16	5133.27	1969.46	7521.92	3313.09	2810.36	536.06	2257.17	2134.44	3007.05	3745.81	22883.3	1537.83	13355.7	2426.79	11348.8	674.6	1005.13
MCOT.C00608	1251.21	990.1	1046.76	98.09	1537.06	1265.89	357.1	1872.39	1125.48	1389.76	559.19	427.48	884.52	107.22	88.93	203.91	607.23	336.14	314.32	403.75	443.64	1147.98	668.99	735.4	1390.14	640.44	1973.33	1250.71	994.73	1387.25	1097.43	189.67	194.71	330.31	163.14	1074.15	259.93	742.09	578.62	427.32	247.11	622	329.33	2221.17	1291.26	1046.54	486.31	108.25	309.05
MCOT.C00609	24.37	7.72	4.67	1.45	2.2	12.11	10.9	0.69	4.35	3.19	2.08	8.72	2.65	0.12	3.58	7.62	22.79	3.4	9.22	7.09	11.53	141.73	107.4	49.74	98.03	67.33	371.79	565.14	88.57	536.7	925.33	313.44	17.43	14.33	340.84	105.6	9.58	2.76	1.7	7.77	4.72	6.15	9.17	0.41	0.43	2.56	5.8	11.89	5.31
MCOT.C00610	7.07	4.85	4.36	1.4	3.8	18.15	17.03	8.68	13.5	15.34	5.62	4.93	10.48	6.8	6.58	22.45	12.93	17.75	22.93	32.11	14.66	15.43	8.57	16.55	15.47	18.11	14.78	48.88	28.35	36.01	75.9	24.19	19.28	10.6	15.47	21.53	17.52	11.67	14.08	10.12	2.01	5.2	13.36	4.17	7.15	5.07	9.78	3.52	3.2
MCOT.C00611	29.85	27.08	13.02	2.83	19.9	30.13	28.37	6.13	9.19	11.4	1	33.57	23.66	1.75	3.74	13.31	51.2	7.12	52.85	139.07	56.35	39.1	78.24	42.9	26.82	66.52	8.47	39.36	43.34	26.58	38.39	40.89	27.92	17.59	24.89	21.85	14	4.4	15.16	7.04	10.99	13.36	26.48	3.46	6.24	23.33	51.69	17.73	13
MCOT.C00612	85.89	93.18	59.5	10.84	65.71	68.56	44.9	7.2	20.54	22.31	7.84	332.82	194.8	5.65	10.24	85.63	116.58	24.79	120.29	404.95	175.54	387.86	348.38	138.97	187.39	415.73	31.01	203.09	264.27	145.58	154.16	44.83	80.72	55.48	94.72	127.4	237.29	11.76	43.91	38.79	74.32	69.8	237.3	4.76	5.16	14.17	21.06	52.29	52.22
MCOT.C00613	0.15	0.17	0	0	0	0.15	0	1.83	8.95	11.07	5.5	0	0	0	0	6.14	0.12	0.04	0	0	0	0.13	0	0	0	0	0	0	0	0	0	0	0	0	0	0.19	0	0	0	0	0	0	0	0	0	0	0	377.5	1.63
MCOT.C00614	0.32	0.41	0.51	0.08	0.5	0.66	0.28	1.05	2.21	3.61	3.69	0.08	0	0	0	4.25	0.26	0.04	0.63	0	0	0.14	0.53	0	0.03	0	0	0	0	0	0.27	0	0	0	0.1	0.03	0	0	0	0	0	0	0	0	0	0	0	173.38	0.81
MCOT.C00615	0	0	0	0	0	0	0	0	0	0	0	0.15	0	0	0	4.52	0	0	0.1	0	0	0	0	0	0	0	0	0	0	0.17	0	0	0.26	0.26	0	0.07	0	0.16	0	0	0	0	0	0	0	0	0	131.43	3.51
MCOT.C00616	10.95	7.97	7.39	1.74	1.11	2.1	3.4	4.51	4.72	3.52	1.74	4.03	3.9	3	7.12	74.84	5.25	4.8	3.55	4.31	16.07	8.9	0.55	5.59	3.92	1.95	1.58	2.3	0.42	2.69	0	4.77	9.04	10.86	9.58	0.68	0.71	4.41	9.24	3.91	4.41	3.09	2.64	4.52	1.01	5.56	2.2	3.42	1.85
MCOT.C00617	2.53	0.63	0.86	0.18	0.12	0.2	0	0	0.55	0	0.67	139.27	167.13	118.89	3.64	8.11	0	0.05	0.38	1.67	9.97	13.88	17.23	25.47	61.9	38.71	23.62	15.43	1	13.8	11	1.13	0.32	0.71	0.93	0	0.03	224.19	0.37	5.15	9.31	5.49	4.32	16.77	23.95	0.35	0.19	0.89	0.29
MCOT.C00618	66.82	38.1	36.67	37.03	39.09	12.1	16.18	59.86	129.12	78.03	75.45	27.85	8.02	9.71	10.66	30.94	60.46	24.28	68.11	149.82	67.81	33.37	8.31	14.87	21.46	30.72	34.03	14.41	24.78	52.3	14.49	17.32	58.81	19.77	87.23	20.32	8.92	57.13	49.43	88.76	51.86	18.21	17.41	10.55	7.95	16.3	14.51	7.08	17.14
MCOT.C00619	91.64	78.5	93.13	31.08	608.69	313.35	218.41	33.6	39.31	55.93	54.64	184.13	539.18	10.45	21.75	26.45	68.38	62.22	84.24	160.9	142.89	285.37	1089.38	618.17	123.06	260.94	182.28	365.53	247.09	584.48	394.1	149.84	203.14	153.7	161.01	128.11	148.76	136.52	140.21	140.69	140.92	254.46	728.69	11.64	73.15	20.81	64.92	23.92	21.05
MCOT.C00620	35.85	40.76	30.68	4.06	1.56	0.51	5.53	5.91	34.46	33.69	33.05	61.4	35.56	12.6	18.62	41.46	69.78	92.91	117.84	1.16	6.6	17.01	1.46	5.86	34.06	16.22	46.55	4.53	10.5	15.34	10.86	20.85	29.07	40.91	18.57	23.89	22.85	82.64	57.76	65.77	31.1	30.11	7.65	17.61	3.48	35.91	8.59	4.39	7.48
MCOT.C00621	62.99	64.7	21.75	75.95	84.82	159.71	31.64	2.38	31.92	24.85	10.57	37.62	700.76	26.83	277.07	47.93	24.46	82.75	29.73	22.87	23.34	346.23	170.05	125.14	3.56	39.1	5.93	27.26	14.34	69.24	2.86	21.04	25.26	11.93	35.14	6.48	11.84	22.54	7.84	15.2	19.81	45.59	197.89	11.28	23.94	67.76	123.52	2.03	5.97
MCOT.C00622	44.75	36.55	24.9	151.29	120.16	71.57	77.17	39.08	78.79	41.67	9.94	4.63	6.99	0.55	3	9.48	6.07	1.48	5.1	55.48	58.29	24.36	1.54	24.67	15.38	12.61	5.82	3.11	6.69	7.28	2.38	1.08	1.36	1.31	17.77	1.52	0.2	0.67	2.62	0.51	116.62	28.41	33.24	2.75	3.52	6.63	7.43	7.72	13.94
MCOT.C00623	38.01	9.38	15.22	18.13	0	0	0	0	31.26	7.48	0	4.14	0	0	0	0	0	0.48	0	3.11	3.89	16.64	0.56	4.13	3	0	0	2.76	6.06	0	0	0	0	0.29	0.01	0.24	10.54	0	1.26	2.19	27.91	0.79	0.3	0.24	0	24.71	10.31	0.5	1.61
MCOT.C00624	10.22	9.98	8.46	5.43	5.84	3.59	9.79	6.33	15.61	13.03	7.07	17.92	16.65	3.24	8.29	23.74	39.09	7.9	40.4	14.85	7.13	10.34	5.8	6.87	23.41	14.27	10.04	12.4	18.69	10.64	16.02	36.7	20.23	34.64	28.16	25.7	13.35	13.27	14.22	12.5	8.39	14.55	8.77	3.42	3.51	8.88	6.08	80.37	37.85
MCOT.C00625	1.16	0.38	0.22	0.17	0.38	0.5	0.54	0.95	2.03	2.27	1.41	0.13	0	0	0.06	0.03	0.02	0	0	0.33	9.61	1.05	0	0	0.66	2.59	0.08	0	0.21	0	0.1	0	0	0.04	0.08	0.05	0	0	0.08	0.06	2.49	0.03	0.04	0	0	0.02	0	0	0.35
MCOT.C00626	175.02	173.66	128.43	63.08	287.9	274.6	333.58	63.69	87.63	65.57	33.92	214.13	259.64	58.72	75.35	135.55	159.69	75.13	160.44	634.73	609.78	456.94	519.63	293.71	233.33	306.31	97.17	265.45	362.65	223.62	227.07	152.04	243.38	219.88	142.39	147.02	116.81	35.5	104.33	86.59	67.13	137.44	259.01	24.67	177.05	48.68	219.95	162.97	154.29
MCOT.C00627	19.35	20.41	14.37	5.37	4.99	6.15	5.61	1.02	5.86	4.11	2.75	26.32	19.99	3.34	4.17	12.02	50.39	4.98	56.87	34.82	17.4	17.38	7.16	2.94	18.57	27.86	6.61	12.35	13.42	11.85	13.47	8.82	11.72	22.26	41.23	20.9	14.7	9.75	15.79	9.68	8.85	13.04	10.22	5	3.53	8	6.76	71.68	52.86
MCOT.C00628	10.75	7.43	4.8	0.96	2.74	8.71	14.6	3.66	7.58	8.7	2.19	15.22	11.2	2.63	5.26	9.12	10.47	9.27	15.03	21.47	11.9	12.52	7.52	9.36	12.55	16.69	12.73	13.94	25.67	13.04	15.36	33.69	26.87	26.49	33.07	10.27	17.92	12.09	20.97	11.02	5.41	5.31	6.61	5.38	19.24	13.38	15.3	3.32	9.99
MCOT.C00629	55.7	77.93	54.52	6.69	57.63	31.91	56.34	2.06	12.28	15.12	3.47	23.18	35.31	9.81	16.34	51.11	74.95	13.92	129.93	529.59	107.09	107.59	165.31	51.99	38.57	131.35	6.33	80.58	56.99	31.62	103.79	130.03	128.25	58.62	74.35	26.4	22.46	8.96	16.01	12.35	8.33	19.78	70.8	9.1	29.75	10.83	24.95	74.58	52.28
MCOT.C00630	46.58	35.29	31.17	15.49	36.27	17.74	19.66	17	80.68	48.35	18.78	354.76	390.26	23.01	49.85	63.42	93.47	172.75	102.33	58.08	123.14	245.32	148.63	190.67	275.89	490.27	233.6	318.16	573.38	447.96	476.37	271.06	169.07	152.33	306.59	232.57	368.79	50.02	171.14	215.06	78.13	90.85	92.77	42.2	62.22	49.51	52.41	94.36	95.95
MCOT.C00631	34.6	31.01	11.13	4.65	0	106.36	0	0	17.79	0	16.54	40.64	30.16	0	11.26	1.94	0	10.12	0	69.38	71.02	8.68	38.76	74.57	20.09	83	5.52	30.88	59.97	4.04	65.82	0	67.09	28.28	0	4.37	130.41	0	7.38	5.63	18.19	5.82	40.07	0	0	5.26	49.28	30.28	26.87
MCOT.C00632	1.01	0.69	0.36	7	0.09	0.62	0	0.37	8.43	2.07	1.73	0.9	0.07	0	0	0.32	6.14	0.29	0.29	51.87	617.27	0.95	0.99	0	124.52	61.74	0.25	0	0.51	0.49	0	0	0.24	0.03	5.41	0.06	0.13	0.09	0.75	2.59	15	0.04	0.11	0.04	0	0.04	0	21.07	280.55
MCOT.C00633	0.49	0	0	0.8	0	0	0	0.23	0	0	0.65	0	0.19	0	0	0	0	0	0.18	0	6.28	1.01	0	0	2.13	2.05	0	0	0	0	0	0	0.23	0.15	0.45	0	0	0	0	0	0.25	0.47	0	0	0.71	0	0.8	4.29	1.01
MCOT.C00634	21.75	20.05	28.61	25.19	28.21	13.91	6.8	12.86	16.22	3.74	2.28	19.4	14.25	1.87	5.66	15.21	34.34	5.81	30.9	27.09	64.33	32.7	12.48	13.29	86.86	64.83	82.22	29.34	59.12	61.51	28.47	4.98	5.18	2.15	1.64	9.23	4.93	12.61	7.45	8.84	23.7	14.31	15.3	6.7	9.84	1.73	4.15	3.56	5.19
MCOT.C00635	7.79	10.81	8.08	15.88	42.57	29.37	13.77	5.86	14.41	28.6	9.46	23.5	17.38	4.37	13.15	19.78	15.58	14.18	18.61	105.43	41.67	15.11	21.91	31	21.66	46.95	8.03	28.02	61.01	25.83	41.53	37.71	112.85	43.91	79.38	48.25	208.43	4.13	9.81	7.88	13.23	13.32	28.84	5.73	8.19	12.33	26.89	34.62	15.63
MCOT.C00636	1.72	1.09	0.26	0	0.41	0.66	1.51	3.29	9.54	10.22	1.48	0	0	0	0	0	0.26	0.18	0	0	6.19	0.97	0	0	0.12	0.31	0	0	0	0	0	0.42	0	0	0	0.09	0.04	0.09	0	0	0.06	0	0	0	0	0	0	0.26	1.66
MCOT.C00637	3.43	0.49	0.67	0.03	0	0	0	7.28	11.69	23.56	4.7	0	0	0	0	0	0	0	0.19	1.23	5.84	1.73	0	0	0	0	0	0	0	0	0	0	0	0	0	0.11	0	0	0	0	0	0	0	0	0	0	0	0	0.2
MCOT.C00638	127.19	70.19	79.95	33.72	132.52	95.33	15.62	105.52	850	121.64	60.76	246.59	362.62	74.68	161.53	372.31	213.93	235.7	156.52	135.88	260.45	319.11	119.81	147.49	321.56	296.11	257	424.03	339.41	348.57	521.59	810.88	609.16	461.83	150.46	447.75	236.07	449.06	259.62	239.2	115.14	171.92	227.2	709.76	1188.44	254.19	325.7	43.58	66.66
MCOT.C00639	23.52	26.05	18.44	4.76	30.18	37.24	21.33	3.25	13.1	21.14	3.8	86.29	58.62	1.71	2.14	17.2	45.19	8.89	68.74	216.25	83.01	94.29	207.9	59.21	51.64	124.39	14.35	61.96	94.14	48.8	51.1	19.52	38.47	19.56	39.42	48.43	162.98	3.22	20.42	9.72	24.24	26.17	100.66	1.71	7.67	6.06	15.34	34.53	22.13
MCOT.C00640	1.52	0.91	0.65	0.14	0	0.61	0	0.08	0.68	0.2	0	1.05	0.74	0	0.1	0.06	0.15	0	0	2.84	3.08	0.25	1.18	1.05	0.87	1.69	0	0.3	0.75	0	1.32	0	1.09	0.72	0	0	0.13	0.02	0	0.12	0.51	0.88	1.33	0	0	0	0	1.64	0.52
MCOT.C00641	1.13	0.6	0.12	0.05	0	0.31	0	0.12	1.15	0.44	0.12	0.12	0	0	0	0.7	0	0.14	0.07	0.55	1.21	3.61	0.66	1.72	0.1	0.29	0.67	0.09	0	2.18	0	0	0.16	0.4	2.46	0.04	0.04	0.04	7.15	1.78	0	0.17	0	0	0	0	0	0.52	1.17
MCOT.C00642	35.16	30.7	29.56	22.88	24.5	17.95	23.1	32.48	57.8	74.88	29.48	49.14	50.64	16.97	36.45	45.33	61.53	20.45	56.28	33.33	39.23	29.6	11.06	15.94	83.72	42.67	48.35	38.2	41.37	36.28	45.19	96.51	93.48	123.46	75.98	53.23	38.6	39.42	41.04	64.49	35.08	41.91	21.93	26.67	15.19	83.72	70.66	78.99	92.45
MCOT.C00643	49.04	58.07	55.92	10.8	99.64	81.99	45.18	10.88	5	7.94	3.93	65.75	102.5	2.01	3.28	11.1	91.58	16.61	96.08	460.09	319.79	130.3	1018.43	139.55	175.58	302.08	55.98	190.67	266.57	116.35	178.05	38.42	27.39	14.47	47.32	81.73	195.24	3.83	12.42	7.16	21.91	49.73	185.99	3.91	27.09	4.03	22.18	23.54	27.54
MCOT.C00644	0.56	0.15	0	0	0.2	0	3.11	0.52	1.54	2.34	2.22	0	0	0	0	0	67.82	0	111.5	335.95	24.53	4.35	0.36	2.21	0	0	0.27	0	0	0	0	0	0	0.12	0	0	0	0.13	0	0	0	0	0.23	0	0	0.16	0	0	0.06
MCOT.C00645	0	0	0.14	0	0	0	0	0	0	0.49	1.57	0	0	0	0	13.42	0	0.47	0	0	0	0	0	0	0	0	0	0	0	0	0	0	0	0	0	0.14	0.18	0	0.21	0.15	0	0	0	0	0	0	0	465.14	643.44
MCOT.C00646	75.37	47.91	67.5	12.55	103.79	46.97	43.43	20.63	19.24	29.16	7.19	48.53	53.47	4.42	4.63	18.49	58.79	14.95	77.76	220.76	205.59	112.66	139.68	85.68	17.47	177.27	15.16	121.6	228.01	123.11	113.46	32.8	38.12	22.77	31.78	42.6	29.42	11.96	26.27	27.62	20.83	38.79	72.07	12.21	39.31	7.77	22.39	41.06	26.14
MCOT.C00647	0.3	0.18	0.32	0.16	0	0.82	0	0.16	0	0	0.46	0.25	0.21	0.06	0.12	14.06	0.43	0.3	1.64	0	0	0	0	0	0.18	0.19	0.11	0	0	0	0	1.28	0.97	2.68	8.26	0.3	0.37	0.11	1.9	0.66	0.08	0.11	0.09	0	0	0.81	0	1010.51	1014.18
MCOT.C00648	11.36	8.18	7.83	12.41	1.71	3.57	11.95	5.24	8.27	5.2	2.27	17.75	40.67	40.24	6.8	14.02	23.94	9.8	20.83	9.46	11.03	19.38	0.27	3.82	23.71	20.57	21.67	9.66	15.25	12.11	13.94	7.65	9.27	11.09	23.25	121.66	36.77	108.37	11.92	17.21	12.39	27.34	9.53	9.95	3.95	30.19	5.65	87.63	77.52
MCOT.C00649	0	0	0	0	0	0	0	0	0	0	0	0	0	0	0	0	0	0	0	0	0	0	0	0	0	0	0	0	0	0	0	0	0	0	0	0.11	0	0	0	0	0	0	0	0	0	0	0	0	0
MCOT.C00650	0.46	0	0	0.25	0	0	0	0	0	0	0	0	0	0	0	0.28	0.32	0	0	0	0	64.15	18.92	207.98	150.21	17.32	497.55	700.28	18.08	30.71	1623.48	19961.6	6.88	2	0	0	0.08	264.64	0.66	13.68	0	0	0	4.04	3.99	0	0	11.16	0.15
MCOT.C00651	27.39	32.84	25.88	2.67	27.65	34.48	32.13	5.55	9.81	11.78	6.6	76.41	55.02	1.4	3.94	13.1	33.65	4.35	32.77	116.18	93.54	74.29	181.5	63.65	44.4	93.06	12.05	48.8	61.23	19.62	36.42	8.56	18.31	13.76	20.7	19.79	15.89	2.43	10.78	5.82	26.65	34.34	57.71	0.55	2.9	2.98	6.09	13.43	14.09
MCOT.C00652	6.9	8.28	7.77	6.49	0	0.28	0.47	6.27	16.16	13.61	19.5	7.02	4.63	2.13	4.76	15.18	15.67	6.34	17.63	0.93	1	2.49	0	0.08	8.73	5.08	6.34	3.49	2.52	4.28	5.19	4.83	4.73	12.82	8.21	9.58	8.52	11.85	12.14	11.19	4.25	5.49	1.4	4.93	1.28	8.59	1.02	12.64	9.29
MCOT.C00653	38.23	41.89	19.48	11.19	51.84	61.82	37.91	7.96	30.31	40.18	19.43	85.12	53.43	9.33	13.8	52.41	57.09	18.39	73.9	273.78	97.05	102.61	115.95	129.97	76.7	139.76	28.72	52.57	143.14	86.74	87.69	87.94	152.35	97.41	151.23	80.31	223.98	17.84	34.37	25.46	21.85	23.32	91.66	9.85	36.11	17.29	49.22	74.63	80.1
MCOT.C00654	25.83	26.14	18.02	7.63	2.26	0.31	32.41	1.34	10.11	6.31	0	80.72	77.43	66.99	32.2	15.22	33.24	22.51	6.07	0.7	11.71	20.26	0.33	8.76	28.45	29.76	11.39	13.39	10.79	15.01	8.2	6.38	0.24	0.65	2.01	13.51	12.9	3.96	2.44	4.77	19.29	9.02	6.64	32.39	5.8	7.52	2	11.87	17.31
MCOT.C00655	14.81	17.4	12.9	23.44	1.8	2.76	4.55	12.1	45.25	34.23	14.31	15.4	9.91	3.11	5.68	33.16	42.45	15.16	46.08	12.51	8.69	16.56	0.2	2.34	43.67	29.5	20.79	7.75	24.31	20.17	21.49	24.77	75	89.67	37.58	33.23	26.16	17.64	27.29	26.17	17.68	12.53	6.31	3.79	1.66	8.02	5.86	168.45	238.84
MCOT.C00656	12.23	10.16	11.91	4.34	24.27	5.91	5.2	5.54	17.42	12.26	11.28	51.54	36.65	8.72	28.63	53.4	32.61	47.42	22.01	2.96	6.48	13.7	2.86	4.62	45.15	24.2	17.51	6.09	15.66	12.13	8.99	21.98	22.49	24.19	54.4	74.17	21.27	23.3	25.14	43.81	20.5	26.22	11.6	4.86	2.17	12.15	9.08	7.87	6.39
MCOT.C00657	17.42	7.43	4.41	7.57	0	5.7	0	14.97	25.54	9.33	1.06	5.09	4.15	0.55	0.71	6.96	38.47	33.31	8.4	5.75	29.09	28.2	0	5.54	10.67	25.53	9.96	15.42	18.93	21.04	7.87	5.34	19.52	6.14	0.59	18.09	0.8	107.21	75.3	150.76	1.91	1.02	1.31	0	0	9.16	23.66	25.16	50.42
MCOT.C00658	7.43	10.25	5.76	2.9	2.25	4.39	3	1.77	5.32	2.01	4.54	30.13	30.12	3.41	6.42	12.08	17.69	20.03	19.44	5.95	5.31	11.86	1.66	4.36	17.37	23.97	12.21	13.88	26.78	19.51	25.22	24.38	39.46	72.59	14.65	33.55	36.1	22.7	20.46	16.91	9.67	12.12	7.59	1.05	0.6	4.64	2.41	54.04	28.72
MCOT.C00659	1.65	0.85	0.44	0.09	0	1.14	0	0.3	2.48	0.8	1.27	0.44	0.33	0.03	0	0.2	0.45	0	0.36	2.87	2.05	0.99	2.03	0.95	2.13	0.54	0.46	0	0	0	0	0	0.6	0.07	0.59	0.23	0.58	0	4.6	0	0.22	0.1	0.26	0	0	0	1.4	0.45	1.38
MCOT.C00660	50.33	55.85	46.82	58.56	91.05	73.78	41.95	35.87	48.5	49.3	23.4	115.38	143.03	9.32	23.43	50.36	79.86	40.38	80.66	125.17	144.17	148.49	178.27	91.83	123.25	205.71	76.99	174.07	252.81	189.25	227.44	75.37	123.4	80.17	112	111.98	78.55	46.66	63.75	58.04	68.53	84.8	121.64	17.03	22.56	23.56	29.15	63.15	67.45
MCOT.C00661	7.47	8.1	2.85	1.61	1.54	1.91	0.44	4.82	18.26	16.71	15.02	6.94	1.94	1.75	7.29	18.47	3.03	9.74	4.07	0.46	4.38	7.28	0.09	1.01	8.19	3.69	5.31	2.43	4.91	7.97	5.18	6.51	15.11	17.76	6.91	2.83	16.24	2.03	10.71	12.47	9.53	2.91	1.74	5.63	1.2	13.9	4.25	3.36	13.75
MCOT.C00662	2.3	2.27	0.39	0.18	0.28	3.08	0	1.82	12.38	4.84	1.95	0	0.33	0	0.06	0.15	0.75	1.51	0.14	0	1.23	6.04	0	0.27	6.13	2.32	3.59	2.43	0.24	2.07	3.83	7.35	19.46	21.33	0.92	4.04	1.86	0.3	1.12	1.18	0.8	1.43	0.62	0	0	1.01	0	0.55	1.76
MCOT.C00663	6.09	8.3	5.6	1.57	8.48	9.18	11.2	3.99	7.09	10.42	5.69	6.2	6.24	2.08	4.45	13.96	14.5	4.42	12.97	26.07	11.96	7.13	2.87	5.31	12.25	13.9	6.35	10.36	10.17	9.83	10.15	19.37	25.52	17.65	59.56	35.48	34.97	4.28	6.74	4.28	3.41	4.62	6.8	4.69	4.47	5.8	10.36	26.98	12.85
MCOT.C00664	1942.59	1602.35	1247.82	678.36	1446.75	1419.31	1811.35	2303.15	1301.75	2126.3	1969.29	1648.96	1146.9	419.07	359.89	1862.26	1993.61	1160.43	1660.8	5751.25	6388.06	4005.37	3838.79	6409.54	1957.1	2544.55	2255.77	1954.43	2759.23	2296.59	1483.34	607.56	958.93	489.09	524.66	1435.97	682.22	449.12	788.74	1089.53	1152.35	1470.71	1793.88	586.54	888.5	1030.2	1747.05	169.57	257.16
MCOT.C00665	0.89	0.78	0.28	0.13	0	0	0	1.08	6.72	3.22	1.22	0	0.04	0	0.09	1.53	0.07	0.54	0.12	0	3.13	1.6	0	0	0.34	0	0.37	0.33	0	0	0.61	0	1.44	2.98	0.28	0	0.19	0.07	1.78	0.16	0.58	0.05	0	0.09	0	0.05	0	1.46	0.07
MCOT.C00666	1.37	0.24	0	0	0	0	0	0	0.15	0.76	1.5	0	0.06	0	0	0	1.33	0.29	0.17	0	0	58.14	25.09	158.67	71.49	3.43	217.86	81.91	11.64	22.46	323.24	1419.5	1.7	12.28	0	8.21	6.67	8.77	0	3.56	0	0	0	0.54	0.22	0	0	1.27	0
MCOT.C00667	0.27	0	0.21	0	0	0	0	0	0	0	0	0	0	0	0	0	0	0	0	0	0	2.87	6.15	66.58	14.44	3.49	102.91	129.89	13.64	21.66	496.23	271.4	2.38	0.62	0	0.11	0	0.64	0	0.48	0	0	0	0.07	0	0	0	0.24	0
MCOT.C00668	0	0	0	0	0	0	0	0	0	0	0.4	0	0	0	0	0.94	0	0	0.11	0	0	0	0	0	0	0	0	0	0	0	0	0	0	0	0	0.15	0	0	0.43	0.32	0	0	0	0	0	0	0	52.67	115.03
MCOT.C00669	6.49	4.18	3.17	13.59	6.98	3.6	6768.33	2.45	16.92	7.13	2.19	0.54	2.65	0.27	0.58	0.51	1.29	6.11	2.48	0.24	3.24	13.14	19.6	9.26	5.77	10.18	21.17	16.81	2.17	31.39	49.3	15.32	2.84	3.21	0.3	1.39	2.55	1.9	16.47	4.76	0.18	0	0.68	22.38	93.58	0.41	3.02	14.28	10.07
MCOT.C00670	28.56	33.23	20.13	127.6	22.09	10.94	10.65	9.98	32.92	20.52	2.61	161.7	39.37	2.86	0.85	2.05	9.91	41.79	5.11	2.96	14.79	33.9	7.25	18.22	10.91	13.27	14.23	13.39	28.55	22.26	36.25	191.34	145.38	150.57	25.51	33.28	53.9	10.45	58.02	9.53	68.06	16.31	6.13	0.79	0	0.26	0	55.74	21.8
MCOT.C00671	54.95	51.24	43.87	24.9	58.68	67.27	48.78	32.35	84.88	44.59	20.47	223.35	197.92	40.7	96.42	224.51	145.66	111.33	118.74	68.03	136.63	119.44	30.12	42.36	312.84	238.13	192.48	91.67	286.36	150.55	114.2	57.87	204.51	218.93	104.49	185.86	105.86	143.57	161.07	219.13	74.22	129.25	128.85	16.39	28.98	44.59	52.33	44.27	66.62
MCOT.C00672	0.93	0.29	0.99	0.19	1.3	5.54	3.27	0.84	0.23	0.6	0	0.7	0.19	0.11	0.48	2.23	1.18	0.35	1.89	0.97	5.76	1.49	5.02	0	3.36	6.63	0.52	1.54	1.42	0.9	1.41	2.4	6.4	0.3	1.05	5.36	1.01	0.08	1.03	2.25	0.98	0.34	1.47	0	0	0.21	1.57	0.75	1.16
MCOT.C00673	74.71	89	62.5	22.03	23.85	17.49	13.7	25.61	98.97	50.31	43.65	94.57	77.03	21.65	38.42	163.84	136.92	36.72	131.64	68.26	46.01	97.13	14.11	19.95	102.94	117.44	60.29	80.84	74.53	105.61	145.92	123.17	179.29	208.31	186.07	154.29	68.81	153.3	71.1	68.79	53.04	83.86	57.26	22.81	11.22	62.51	27.1	115.47	69.68
MCOT.C00674	30.55	40.6	22.59	7.3	35.2	53.37	37.04	5.4	26.95	39.25	14.53	73.77	58.77	10.93	20.51	129.18	53.33	20.89	76.03	235.69	67.21	87.22	68.99	58.02	59.94	129.03	16.35	67.28	100.19	76.3	73.57	65.25	114.99	76.06	216.62	94.62	119.59	13.02	38.84	24.1	19.73	19.56	78.05	9.86	30.3	23.82	53.09	34.28	34.8
MCOT.C00675	1.57	0.4	0.11	0	0	0	0	0.12	2.25	2.07	0.66	0	0	0	0	0	0	0	0.19	0	3.98	0.51	0	0	0.11	0	0	0	0	0	0	0	0	0.05	0	0	0	0.06	0	0.13	0	0.08	0	0	2.16	0	0	0	0
MCOT.C00676	1.77	1.45	1.29	1.33	0	0	1.13	2.36	12.16	7.24	0.37	0.08	0.04	0	0	0.09	1.57	1.62	2.68	1.13	5.39	0.44	0	0	39.61	7.04	0	0	0	0.35	0	0	0.13	0.17	0.26	0.3	0.34	0.03	0.6	1.32	0.76	0.36	0.11	0.04	0	0	0	0.05	0.58
MCOT.C00677	13.32	13.86	6.66	5.17	2.33	3.28	0.84	4.53	15.79	8.13	10.14	17.33	22.67	1.42	1.56	7.69	35.19	28.7	46.31	6.74	7.54	21.65	3.9	4.67	59.27	27.09	77.5	11.6	34.68	21.99	19.8	19.94	27.63	24.23	44.18	23.42	28.62	26.32	12.57	26.92	12.24	21.49	9.07	1.41	0.27	3.13	1.34	17.97	25.76
MCOT.C00678	37.06	41.11	30.64	7.4	7.1	16.31	14.55	9.21	16.35	12.06	5.78	61.93	44.07	8.63	11.55	55.2	95.88	21.94	102.11	17.33	23.61	55.53	6.14	4.65	55.25	47.72	27.46	31.37	41.72	35.27	28.22	43.55	46.32	65.69	46.72	55.9	56.33	27.01	31.89	62.14	21.08	29.76	28	8.26	9.83	14.98	5.15	63.03	38.62
MCOT.C00679	0	3.2	0	0	4.53	0	2.17	0	7.13	0	3.27	0	4.49	0	0	3.34	2.59	2.48	0	2.52	0	1.2	0	24.32	1.79	0	0	0	0	9.2	7.02	0	0	0	35.77	4.32	16.91	0.53	0	2.57	0	1.56	9.71	0.54	0	0	0	0	1.14
MCOT.C00680	1.21	1.08	0.47	0.09	0	0	0	0.32	0.31	0	6.85	1.56	0.68	0	0	0.12	1.53	0.4	1.83	1.19	0.66	0	0	0	0	0	0.15	0	0	0	0	0	0.18	1.39	7.51	2.66	2.01	0.54	2.02	1.34	0.39	0.72	0.19	0.45	0	0.63	0	1.98	3.76
MCOT.C00681	1.21	0	0	1.18	0	4.05	0	0	0	0	0.41	0.04	0.08	0.02	0.09	0	30.18	178.96	1.23	0	0	6.6	4.14	99.64	275.67	297.85	488.46	52.54	206.99	130.49	753.49	557.22	18214.5	16289.1	319.74	1181.3	1438	19.02	27.64	216.85	0.05	0	0	0	0	0.5	0.51	0	0.03
MCOT.C00682	4.88	4.18	5.27	0.81	1.55	3.05	0.58	1.54	5.4	5.72	1.89	8.11	5.42	1.57	2.96	11.18	24	4.63	28.28	8.2	3.66	2.07	0.18	2.4	5.79	6.23	1.65	1.38	3.1	2.14	1.4	3.49	6.96	15.57	7.28	4.68	7.39	8.31	6.17	6.5	4.97	3.71	2.58	1.28	0.97	4.08	2.66	23.06	15.82
MCOT.C00683	4.91	5.11	3.64	2.69	3.24	2.42	1.06	1.18	5.34	5.1	3.96	11.65	6.4	2.73	3.18	6.21	26.09	3.37	28.37	9.39	6.26	6	0.5	1.27	7.79	8.06	3.38	3.59	3.76	3.95	3.62	4.83	9.68	14.04	8.37	7.08	5.23	5.75	5.62	4.82	5.5	3.86	3.24	1.93	2.61	9.11	5.76	7.4	5.87
MCOT.C00684	19.17	2.66	10.31	0.1	0.13	2.64	0	25.64	117.5	115.62	77.4	356.17	366.97	265.29	489.86	619.38	577.32	1008.93	515.93	9.5	76.21	67.03	20.75	106.45	56.03	19.12	69.38	18.85	8.59	5.88	5.48	5.78	25.45	16.44	2.59	43.12	154.76	59.78	145.54	137.16	77.15	216.33	244.57	93.34	171.46	259.12	290.8	14.1	36.6
MCOT.C00685	19.03	18.02	17.14	3.09	8.03	9.99	12.82	17.72	20.2	29.89	14.95	14.34	10.13	2.05	3.82	36.46	47.81	9.14	39.75	28.66	22.15	21.27	6.17	12.44	35.92	26.29	15.62	14.95	17.19	12.16	15.39	5.95	13.67	8.78	3.49	12.08	5.64	19.18	15.64	15.36	14.21	19.16	17.42	5.42	8.63	5.34	9.55	31.02	26.93
MCOT.C00686	41.25	33.09	21.67	2.64	14.74	16.15	6.61	35.38	46.25	40.76	39.58	9.69	1.58	0.09	0.18	2.52	4.22	3.7	0.75	7.3	27.4	20.23	9.04	12.44	27.99	15.1	13.41	0.94	1.26	1.8	4.07	0.71	0.74	0.3	0.91	0.91	0.18	9.54	5.13	5.19	16.84	14.47	8.47	2.43	1.23	2.58	1.31	1.17	2.36
MCOT.C00687	57.62	38.05	32.96	29.21	20.74	10.31	34.65	23	60.7	49.47	17.57	73.17	68.47	16.69	31.52	71.72	98.55	49.74	92.95	41.34	39.02	88.42	32.48	24.26	137.22	146.09	86.2	98.71	150.33	90.28	129.07	88.12	151.15	159.51	138.55	142.18	94.13	83.95	69.41	83.58	34.84	48.69	26.89	9.02	8.41	18.39	11.2	110.78	83.57
MCOT.C00688	9.48	3.94	2.58	1.67	8.1	11.29	13.3	2.1	3.8	3.74	0.37	9.07	5.96	0.75	2.55	11.47	7.99	1.8	10.51	15.83	23.04	13.05	5.33	4.7	8.23	13.62	1.75	4.49	13.79	9.46	8.8	6.84	16.28	11.75	17.95	6.54	3.43	1.09	3.83	1.46	3.63	4.66	14.25	2.01	3.79	3.46	10.42	10.68	18.22
MCOT.C00689	1.73	2.82	1.42	2.14	0	0.19	0	0.73	2.46	1.54	4.22	3.25	1.29	0.68	1.47	7.77	3.23	2.69	5.09	0.09	0.06	0.65	0	0.16	2.63	1.63	1.18	0.58	0.64	0.36	0.74	2.61	7.11	9.7	3.2	2.39	2.05	2.12	3.38	4.12	1.78	1.15	0.74	0.76	0.16	2.83	0.24	5.06	3.2
MCOT.C00690	0	0	0.35	0	0.12	0	0	0	0	0.32	0	0	0.11	0.11	0.03	0.35	0	0	0	0.3	0	0	0	0	0	0.21	0	0	0	0.13	0	0.56	0	0	0	0.2	0	0	0	0	0	0	0	0	0	0.33	0	0	0.08
MCOT.C00691	0.19	1.16	0.57	0.18	0	0	0.22	0.3	0.55	0.66	4.9	0	0	0	0	0	1.29	2.87	1.92	0	0.46	0.11	0	0	0.17	0	0.52	0	0	0	0	0	0	0.09	0	0	0	1.87	2.53	1.53	0.14	0.2	0	0	0	0.07	0	0.15	1.87
MCOT.C00692	0	0.61	0	0.1	0	0	0	0	0	0	0.5	0	0	0.05	0.02	0	0.51	0.38	0	0	1.22	0	0	0	0	0	0	0	0	0	0	0	0	0	0.4	0.09	0.42	0	0	0.47	0	0	0	0	0	0	0	0.1	1.04
MCOT.C00693	2.6	3.32	2.55	0.57	2.54	2.7	1.51	2.16	4.04	5.15	5.2	2.94	2.19	0.23	0.56	5.25	8.75	1.61	9.78	8.19	4.13	3.91	1.34	3.12	7.82	4.42	4.97	1.88	2.77	1.32	1.55	0.98	3.72	1.61	0.99	1.65	1.16	3.42	3.43	4.68	2.24	3.09	3.03	1.01	0	0.96	1.73	3.52	4.79
MCOT.C00694	3.75	2.9	1	0.39	2.63	0	12.51	1.02	4.22	3.03	15.37	0.4	0.57	0.14	0.11	0.45	9.17	0.93	11.73	1.96	0	0	0	0	10.03	0	3.49	0	0	0	0	0	0	0.45	0.27	0.35	0	3.34	5.75	3.04	2.97	2.56	2.39	0.43	0	1.07	0	1.27	1.41
MCOT.C00695	0.08	0.04	0	0	0.11	0	0	0	0.05	0	0	0.08	0	0.03	0	0	12.43	0.19	27.31	0	0	0	0	0	0.19	0	0.49	0	0.29	0.18	0	0	0	0	0.05	0	0	0	0	0	0.1	0.09	0.12	0.04	0	0	0	0.2	0.22
MCOT.C00696	30.17	28.1	29.58	3.99	17.35	19.31	12.73	19.87	17.17	14.61	5.69	38.45	30.17	0.55	1.24	10.5	53.74	5.72	44.53	76.68	33.17	31.84	27.31	16.39	59.18	28.88	22.71	15.45	24.82	7.69	16.91	4.1	6.63	5.68	1.46	10.88	5.75	12.5	15.04	8.52	25.24	40.13	28.01	1.83	2.38	2.35	2.02	10.22	8.77
MCOT.C00697	1.29	0.58	0.83	0.34	1.83	0	8.92	1.35	1.51	2.26	1.19	2	1.5	0.3	1.02	2.46	2.95	1.04	5.41	26.85	7.7	2.99	3.2	2.14	3.57	4.84	0.95	1.35	6.04	4.06	2.83	4.01	4.39	3.07	21.8	15.16	15.81	0.25	0.78	1.32	1.91	0.92	2.96	0.59	3.14	1.33	2.37	23.28	29.97
MCOT.C00698	0	0.57	0.18	0.16	2.14	2.32	0.6	0	4.19	2.13	0	0.65	0	0	0	0	0.56	3.84	0	0.18	7.76	11.19	9.72	9.89	26.28	24.05	26.48	17.02	33.27	47.66	19.68	2.62	0	0	0.08	0	0.28	0.63	3.11	1.64	0.94	0.69	0.16	0	0	0	0	0.48	0.76
MCOT.C00699	0	0	0	0	0	0	0	0	0	0	0.19	0.04	0	0	0	0	0	0	0	0	0	0	0	0	0.12	0	0.13	0	0	0	0	0.32	0	0	0	0	0	0	0.93	0	0	0	0.12	0	0	0	0	0.65	1
MCOT.C00700	0.06	0.05	0	0.03	0	0	0	0	0.09	0	0	0.05	0	0	0	0.06	0	0.03	0.14	0	0	0.6	0	0.95	1.08	1.61	1.02	0.51	0.57	1.2	0.19	0	0	0.04	0	0	0.02	0.11	1.31	0.2	0.13	0	0	0	0	0	0	1.44	1.4
MCOT.C00701	20	18.1	15.95	9.77	22.93	19.22	30.1	10.34	17.79	24.86	3.28	30.09	34.23	10.27	17.52	43.97	35.15	14.48	33.02	78.63	79.43	56.27	29.1	17.6	39.52	48.02	25.24	53.11	54.65	33.62	41.89	33.75	33.27	34.5	26.17	29.91	20.04	15.61	24.5	29.49	9.86	20.06	27.22	6.94	11.58	11.09	17.42	32.52	28.71
MCOT.C00702	0	0	0	0	0	0	0	0	0	0	0	0.11	0	0	0	0	0.09	0.25	0	0	0	1.22	0	0	0.7	1.98	0.19	0.84	0	0	1.54	7.85	0	0.24	1.29	0.09	14.35	0.36	0	0	0	0	0	0	0	0.35	0	0.27	242.37
MCOT.C00703	2.71	1.37	0.2	0	0	0	0	1.01	1.8	1.43	1.14	0.12	0	0	0	0	2.91	6.2	0.16	3.47	13.32	8.01	12.54	4.24	23.13	5.05	11.54	4.14	5.93	4.3	3.38	15.28	12.49	12.85	0.31	6.83	6.22	1.97	0	0.9	0	0	0.35	0	0	0	0	2.4	1.86
MCOT.C00704	39.52	12.14	4.33	0.27	5.83	0.4	3.73	22.34	22.99	18.49	9.32	0.19	0	0	0	0	0	0	0.13	0.9	87.22	30.27	8.95	7.96	0.9	0	0	1.08	0	0	0	0	0	0	0	0	0	0	0.48	0	0.34	0.32	0.28	0	0	0	0	0.35	0.15
MCOT.C00705	0	0	0	0	0	0	0	0	0	0	0	0	0	0	0	0	0	0	0	0	0	0	0	0	0	0	0	0	0	0	0	0	0	0	0	0	0	0	0.36	0	0	0	0	0	0	0	0	0.71	96.45
MCOT.C00706	4.87	4.16	2.59	3.15	7.92	7.56	8.53	1.28	4.14	3.52	3.34	6.41	3	1.16	2.15	16.04	23.15	5.07	26.76	45.33	23.54	10.39	1.07	16.07	10.04	18.21	4.35	3.44	3.23	4.07	6.97	14.17	15.24	13.48	14.14	10.97	6.66	6.43	3.27	7.48	3.51	4.21	3.71	1.64	4.08	4.27	10.21	12.78	8.63
MCOT.C00707	0	0	0	0.32	0	0	3.57	0.55	0	0.98	0	0.33	0	0.12	0	1.46	0	0	1.32	3.18	6.3	0	7.48	0	0.78	0	0.56	2.52	0	0	0	5.24	1.11	0.73	0.86	1.13	0.24	0	0.85	0	0.4	0.38	0	0.7	0	0	9.03	0	0
MCOT.C00708	0	0	0.84	0	3.11	4.17	0	0.14	0.79	2.68	0	0	0.56	0	0	5.2	0.98	0	0	25.01	6.45	2.24	1.36	0	1.18	4.78	2.65	0	0	0	2.32	13.58	4.22	0.3	1.09	2.15	1.41	0.37	0	9.84	0	0.41	4.17	0.42	0	2.15	0	0.97	0.94
MCOT.C00709	3.12	1.73	0.5	0.59	6.31	0	0	1.53	2.11	0	5.74	2.41	2.26	1.29	0.49	4.74	10.41	2.44	8.16	11.74	17.48	4.52	0	0	9.19	7.32	1.04	8.17	4.3	2.73	4.29	19.39	56.23	15.13	8.36	5.76	3.06	3.74	1.56	7.95	0.74	2.43	2.69	1.62	9.49	3.2	3.58	3.04	6.11
MCOT.C00710	0	0	0.95	0	0	4.6	0	0.24	0	1.3	0.11	0	0	0	0	0	0	0	0	0	0	0	0	2.73	0	0	3.64	1.11	0	0	0	3.64	0	0	0	0	0	0	0	0	0	0	0	0.67	0.33	1.22	0	0	0
MCOT.C00711	1.78	0.41	0	0	0	3.7	0	1.45	2.51	1.29	4.1	3.01	0	0.46	0.69	0.97	2.9	1.49	3.5	33.62	0	6.47	17.83	20.04	5.53	0	1.49	1.67	0	3.91	0	6.94	20.49	3.55	5.69	4.86	1.87	1.78	4.47	9.74	1.06	0.99	5.13	1.39	15.1	0.91	11.96	3.26	2.68
MCOT.C00712	1.37	0.47	1.94	0	0	0	5.33	0	0.28	0	0	0	0	0	0	2.96	2.31	0.04	1.35	5.52	9.39	0	0	0	1.47	1.25	1.04	0.29	0	0	0	0	1.28	0	0.05	1.36	0	0	0	0	0	0	1.1	0.66	2.55	1.46	0	0.92	0.85
MCOT.C00713	0.61	0.57	0.49	0	0	10.19	0	0	0.35	2.68	0	1.19	0	0.11	0.64	1.33	0.25	0.34	1.21	0.96	3.44	0	0	0	0.48	0	0	0	0	0	0	0	2.01	1.11	3.14	0.77	0	0.25	0	0.56	0	0	0	0	0	0.94	0	0.75	0.69
MCOT.C00714	3.42	2.77	1.37	0.4	0	0	0	0.7	1.44	1.24	9.84	2.06	1.55	0.89	0.67	5.58	3.48	1.91	6.14	29.55	0	4.65	0	0	7.62	7.53	2.14	3.2	8.84	0	0	3.33	7.02	4.02	8.72	5.02	4.19	1.03	2.14	2.33	0	2.38	4.91	0.89	0	1.31	0	1.04	4.5
MCOT.C00715	0.92	0.34	0	0	11.18	0	4.55	0	0.21	0.54	1.7	1.07	0.5	0.13	0.48	2	2.1	0	2.17	9.82	6.19	0	1.63	0	1.72	1.08	0.31	0.69	2.54	1.61	2.53	1.43	4.83	2.14	3.06	1.86	0.9	0.44	0	2.35	0.22	1.44	3.17	0	0.62	0.57	0	0.9	1.25
MCOT.C00716	1.14	1.59	0.46	0.27	0	9.48	0	0.93	1.29	0	1.32	0.28	0.26	0	0	1.24	0.93	0.64	4.49	0.9	0	1.04	0	0	1.11	0	0.48	0	0	0	0	4.44	1.88	0.83	6.57	1.44	1	2.06	0	3.13	1.02	0	0	0	9.67	0.88	0	0.35	3.66
MCOT.C00717	3.18	3.11	1.98	0.18	5.44	10	0	2.17	2.93	3.44	2.75	4.51	0.28	0.61	0.2	7.66	8.93	0.92	23.58	12.46	1.5	2.19	17.72	0	13.35	5.66	5.52	4.52	5.02	2.35	0	13.04	30.8	9.54	16.61	4.95	4.9	8.55	12.05	58.23	1.95	1.97	8.57	2.51	2.72	1.95	3.84	7.94	5.22
MCOT.C00718	1.82	0.71	3.07	0.29	0	21.33	0	0	1.31	1.76	0	3.39	1.92	0.67	1.22	1.98	4.47	0.34	7.67	10.45	14.57	3.55	0	0	2.93	0.42	1.01	3.4	1.77	4.26	4.16	2.35	7.68	3.18	13.31	5.7	2.21	0.24	3.34	3.31	2.52	1.98	0	0.31	0	0.81	0	3.53	4.26
MCOT.C00719	0.4	0.61	0.76	0.19	0	0	0	0.66	0.78	2.35	6.53	0.2	1.7	0	0.21	3.17	1.7	0.49	4.96	11.42	0	0.73	0	0	1.79	5.01	1.02	0.76	2.78	0.88	0	0	1.99	0.55	11.59	1.7	1.13	0.17	1.52	1.11	0	0.24	0.62	0.21	0.68	0.21	0	5.34	5.63
MCOT.C00720	123.11	78.13	62.39	23.03	223.16	172.46	34.8	110.99	58.6	120.4	92.1	66.84	66.8	18.96	38.24	20.02	57.06	57.16	86.37	5.86	4.68	49.4	19.42	49.44	27.77	35.81	21.12	19.91	25.07	19.76	11.05	13.04	16.97	37.16	114.62	26.46	8.85	144.55	14.73	16.64	75.17	653.77	435.91	21.42	11.48	24.83	18.83	9.13	12.38
MCOT.C00721	2.2	1.78	0.44	2.85	0	3.42	0	11203.5	52.86	15.17	18.98	77.63	55.68	19.95	129.02	1157.77	2304.06	546.23	105.26	0	25.65	5.97	26.81	53.11	145.74	328.65	2.76	2.05	1.89	1.2	1.89	14.94	509.51	1208.41	10459.9	2896.99	100.67	1.76	35.13	68.55	6.85	2.45	0.79	1.43	5.57	4.79	19.96	12.39	9.93
MCOT.C00722	22.72	29.62	20.61	20.56	42.48	19.38	36.29	15.32	44.75	43.6	7.11	31.44	12.4	3.22	4.04	10.82	20.72	12.01	21.56	28.18	37.69	18.94	22.93	18.48	25.29	23.09	21.05	5.52	19.49	13.18	9.72	10.04	20.16	34.47	95.43	98.14	135.27	8.75	36.07	36.33	30.13	15.7	13.24	17.53	13.93	30.57	25.42	143.19	134.48
MCOT.C00723	83.76	91.15	74.48	86.13	138.84	107.03	258.88	157.14	182.65	153.54	160.82	113.75	41.13	24.43	44.93	290.63	208.12	149.85	267.18	239.71	152.12	83.87	32.07	96.84	525.45	258.79	397.03	83	196.91	154.58	127.13	660.28	653.39	178.31	79.67	87.12	57.82	226.29	174.24	540.4	109.7	65.34	73.76	43.48	99.28	158.36	363.86	262.92	293.45
MCOT.C00724	1.95	1.93	1.46	1.23	1.97	0	0	0.43	1.47	1.51	0.6	3.14	0.59	0.09	0.14	17.76	3.18	3.64	1.36	1.22	0	2.35	1.15	4.04	5.35	2.29	3.26	0.97	2.68	4.54	0.89	4.04	5.96	2.92	4.32	2.19	1.64	2.5	7.51	2.13	1.86	1.6	1.12	0	0	0.53	0	727.52	812.73
MCOT.C00725	7.11	9.55	6.14	2.8	14.22	51.8	14.57	4	8.92	18.55	37.08	7.1	100.49	63.33	90.99	53.2	16.66	16.35	27.16	243.02	19.86	28.84	37.17	136.59	72.68	301.8	15.46	11.17	8.61	35.64	15.61	27.71	31.48	2.44	2.04	0.82	0.94	88.67	3.84	4.86	8.12	15.76	37.02	17.4	36.67	15.18	62.62	1.2	1.33
MCOT.C00726	105.32	164.85	86.1	134.42	187.64	232.18	137.84	86.88	143.06	111.99	128.1	97.38	49.06	8.51	34.4	580.11	140.7	83.06	150.86	227.24	157.02	96.88	46.13	98.26	188.84	112.23	91.46	22.45	49.42	49.28	25.69	82.62	94.94	62.18	100.35	48.61	34.65	75.73	85.59	141.8	128.85	90.04	112.7	133.69	200.21	351.49	432.47	118.25	72.85
MCOT.C00727	31.36	24.76	18.43	4.64	82.33	78.49	45.78	15.81	14.47	27.72	14.31	60.14	55.19	4.72	10.29	25.95	39.32	11.79	27.12	157.46	116.21	103.53	109.27	67.13	67.59	101.37	36.36	68.4	98.19	57.95	62.82	14.55	19.35	12.77	9.04	35.54	75.64	7.98	17.75	12.64	28.75	46.58	91.15	4.73	16.8	4.15	10.74	39.38	27.1
MCOT.C00728	115.52	122	135.57	30.14	26.8	21.46	47.65	47.35	60.55	52.49	40.02	46.78	37.73	10.01	12.88	99.46	361.11	49.05	318.92	122.48	85.27	105.85	46.41	24.94	329.95	81.13	147.99	60.77	72.73	56.47	63.89	45	42.21	21.95	7.82	20.41	12.08	159.93	59.09	71.34	65.36	100.71	71.38	20.39	21.88	20.62	21.64	67.82	52.02
MCOT.C00729	19.55	16.42	17	18.32	18.37	11.57	16.48	16.35	49.01	42.73	20.11	18.52	18.6	12.48	19.61	69.1	60.51	41.78	77.66	17.86	19.12	24.52	5.72	9.08	32.83	20.9	30.67	10.04	20.06	28.27	25.32	39.77	61.13	48.99	34.65	36.27	23.97	91.79	68.44	69.1	21.81	27.31	24.66	23.36	15.1	37.65	30.14	23.81	37.92
MCOT.C00730	30.96	22.74	21.88	7.86	4.38	5.03	10.56	10.45	29.34	23.04	27.85	20	15.52	4.46	7.71	31.22	56.36	19.92	62.62	13.11	15.51	12.2	2.21	5.53	40.51	22.82	17.64	8.46	16.01	14.26	11.64	12.5	22.39	24.99	9.44	17.88	12.55	24.86	25.71	26.84	19.38	20.18	9.29	5.66	3.63	16.67	13.85	67.11	32.43
MCOT.C00731	4.95	3.99	3.37	1.18	0.72	0	0	2.62	6	4.29	12.89	3.72	4.85	0.47	2.07	5.96	14.44	6.33	12.53	1.49	0	8.27	4.65	1.31	5.12	3.57	4.67	0.48	2.64	3.74	3.96	0.74	0.94	3.58	9.78	5.05	4.2	9.02	10.4	7.16	3.95	5.01	3.24	1.8	2.1	5.04	0.82	79.27	28.17
MCOT.C00732	6.3	6.04	3.72	12.17	4.84	5.2	4.87	6.99	10.35	3.66	1.67	1.02	0.77	1.11	0.16	3.17	1.18	0.3	0.29	1.23	9.67	3.29	0.56	0.76	5.78	5.34	0.68	0.29	0.54	0.21	0.54	0.12	0.46	0.75	1.93	0.12	0.01	0.32	2.29	5.77	13.58	3.51	1.4	0.67	0.48	0.81	0.06	3.4	7.85
MCOT.C00733	0	0	0	0	0	0	0	0	0	0	4.7	0	0	0	0	0	0.15	31.46	0	0	0	0	0	0	0.07	0	0	0	0	0	0	0	0	0.38	0	0	0	1.08	186.44	3.74	0.36	0	0	0	0	0.09	0	0.15	4.15
MCOT.C00734	0	0.25	0	0	0	0	1.06	0.12	0	0.56	0.48	0	0	0	0	0	0.08	0.5	0.16	0	0	0	0	1.27	0	0	0	0	0	0	0	0	0	0	0	0.88	0.57	0	0.3	0	0	0	0	0	0	0	0	0	1.73
MCOT.C00735	0	0	0	0	0	0.44	0	0	0	0	0.16	0.03	0.06	0	0	1.07	0.16	0	0.09	0	0	0	0	0	0.05	0	0	0	0	0	0	0	0.21	0.34	0	0.19	0.05	0	0.18	0	0	0.07	0	0	0	0	0	55.59	38.64
MCOT.C00736	1.76	0.06	0.02	0.3	0	0.16	0	0.04	0.03	0.07	0.62	0.44	0.04	0	0.06	0.24	0.81	0.56	0.86	0	0.1	24.97	3.24	14.74	108.95	59.42	168.75	57.3	101.25	128.83	121.97	85.79	132.49	250.24	0.8	4.47	0.59	4.45	0.52	4.32	0.09	0.2	0.14	0	0	0.02	0	1.24	1.72
MCOT.C00737	7.69	4.72	10.52	14.81	5.91	3.84	4.7	1.92	3.83	5.65	2.42	22.75	33.21	2.94	0.88	4.55	11.41	6.15	13.28	2.28	0.75	7.59	0.89	3.06	9.04	3.55	43.36	6.63	6.94	9.34	7.75	1.88	0.79	2.81	1.24	4.01	1.73	54.79	4.36	6.93	10.81	21.12	4.4	2.19	0.41	0.62	0.15	5.58	3.47
MCOT.C00738	9.44	8.14	8.7	5.51	0.47	0	0	3.28	12.89	5.43	7.1	4.1	5.67	1.84	3.33	6.97	11.77	16.56	7.83	8.77	3.13	2.87	1.86	0.48	10.37	6.28	7.11	2.96	3.53	2.44	2.56	2.89	4.88	5.38	2.45	5.49	4.36	16.66	13.48	14.82	7.88	8.65	2.67	7.39	1.1	8.19	1.43	1.88	3.87
MCOT.C00739	57.83	32.21	33.62	27.17	70.61	92.5	38.78	58.78	113.69	117.41	86.23	54.03	61.45	7.49	56.79	256.7	175.8	389.46	297.3	323.28	191.94	179.31	93.61	108.52	325.11	263.91	150.59	491.61	199.64	211.86	692.56	1191.42	431.82	280.2	23.34	63.81	57.62	243.9	149.12	138.9	49.43	54.37	56.64	29.73	64.52	281.28	545.78	49.96	38.72
MCOT.C00740	2.22	0	0	0	0	0	0	0	0.11	0	0	0.19	0	0	0	0	0.25	0.45	0.13	0	1.51	55.1	20.12	24.35	65.54	28.37	267.96	63.31	111.03	147.64	101.06	15.66	0.33	0	0	0	0	7.04	0.51	4.6	0	0.23	0.29	0	0	0	0	0	0.15
MCOT.C00741	9.06	10.09	9.59	10.55	8.26	2.79	2.38	3.93	21.04	8.68	0	13.66	10.2	2.4	1.85	5.42	12.01	7.65	21.81	14.47	5.03	14.61	0.43	6.3	32.97	16.91	54.46	16.53	41.02	31.1	26.4	5.23	18.27	19.33	1.6	0.57	0.68	21.69	13.29	11.76	23.23	25.26	9.65	4.01	1.95	2.67	0.37	17.63	9.15
MCOT.C00742	8.57	5.16	7.74	0.9	0.52	1.37	18.55	6.22	4.73	2.06	4.98	1.32	1.39	0.33	0.39	7.25	18.81	1.53	26.66	23.97	4.18	1.95	3.31	4.94	5.68	2.8	0.76	2.17	3.29	0.36	2.28	7.42	2.31	1.08	1.21	4.4	1.67	5	2.39	2.8	1.63	5.84	1.31	0.49	0	0.49	0.79	14.51	3.85
MCOT.C00743	18.81	13.27	17.06	46.33	22.57	7.64	8.56	8.02	21.88	7.77	3.44	37.26	28.46	6.19	4.78	19.79	44.89	19.08	34.58	22.03	43.49	35.96	6.02	12.39	88.75	68.11	37.44	44.03	62.45	62.44	56.11	115.69	30.52	45.51	114.07	131.24	121.67	19.46	34.35	20.83	28.05	27.08	16.5	4.94	1.64	1.99	1.01	41.8	23.48
MCOT.C00744	0.17	0	0	1.57	0	0	0	4.21	10.77	7.26	0.77	0.56	0	0	0.09	0	6.58	1.02	0.54	0	33.17	0.6	0	0	0.26	2.92	0	0	1.14	0	0	0	0	0	0	0.21	0	0.07	4.17	16.68	0	0	0	0.26	0	0	0	1.52	0.69
MCOT.C00745	2.82	0.29	0	0	0	0	0	2.56	1.59	4.1	2.89	0.45	0	0	0	0	0	0.7	0	0	3.5	2.83	0	2.7	2.92	0.92	2.88	0.58	1.08	0	0	1.21	3.07	3.06	1.2	0	0	0.25	0.79	0	0	0	0	0	0	0	0	1.53	0.12
MCOT.C00746	8.9	9.6	6.23	2.02	11.95	16.58	20.02	3.6	7.98	4.67	3.08	15.8	11.63	1.81	2.85	33.13	26.7	5.01	31.93	16.72	27.9	33.56	13.61	13.58	23.24	37.93	14.65	19.7	31.68	21	18.32	30.56	54.62	15.89	17.06	12.8	6.52	5.04	7.05	7.8	9.53	9.25	27.74	4.25	6.76	7.46	13.26	6.61	8.36
MCOT.C00747	21.34	16.11	12.81	3.64	61.77	46.22	30.06	4.87	9.51	9.04	6.44	34.41	21.21	3.7	5.97	37.83	71.28	12.85	75.82	111.99	96.23	57.91	38.21	26.04	48.48	69.56	25.19	27.56	46.19	36.58	57.48	289.74	724.31	349.73	67.77	35.1	24.75	14.78	16.3	42.03	15.45	16.33	33.07	5.6	18.6	8.39	16.12	23.08	22.6
MCOT.C00748	3.86	3.17	0.95	0.51	1.62	4.6	8.89	0.24	2.23	1.3	0.11	5.35	5.06	0.99	2.01	6.21	7.18	2.55	8.62	5.57	2.03	6.79	2.41	2.73	11.37	7.24	3.64	1.11	7.48	2.59	5.42	3.64	18.27	8.82	10.18	7.52	4.96	5.43	12.05	49.98	2.53	2.54	3.54	0.67	0.33	1.22	6.42	3.93	3.13
MCOT.C00749	4.15	1.6	0.69	0.41	4.36	2.85	3.65	0.7	1.65	2.76	0	2	1.49	0.3	1.03	4.86	8.79	0.77	9.71	28.09	3.86	7.48	2.29	0.59	5.16	6.56	0.29	0.97	2.37	1.51	0.59	14.72	5.08	3.94	7.94	3.77	9.32	0.62	2.82	0.63	0.92	2.22	3.95	2.25	4.37	0.35	1.32	4.53	5.4
MCOT.C00750	509.48	429.64	286.27	106.88	507.29	834.65	791.23	255.6	364.1	397.42	316.03	698.51	421.63	114.59	152.76	1018.82	1515.27	247.28	1804.07	2749.9	1251.06	593.12	352.41	402.33	1009.26	1075.35	378.77	365.47	772.39	423.92	572.81	1050.74	1792.55	1243.39	2117.77	996.2	545.51	334.11	461.58	982.96	311.3	372.24	632.03	184.95	446.08	279.87	575.99	841.81	1021.14
MCOT.C00751	0.78	0.97	1.26	0	0	0	4.61	0	1.47	0.81	2.4	0.5	0.94	0.27	0.27	10.19	11.05	1.46	11.6	16.36	8.77	1.89	0	0	2.83	3.06	0.44	0	0	0	1.79	2.03	4.27	1.13	4.33	1.09	0.55	0.63	2.62	1.9	0.31	0.58	2.25	0.54	0	0.8	0	3.18	9.05
MCOT.C00752	24.16	37.06	52.25	105.59	91.26	78.52	15.13	185.52	86.51	52.18	6.6	14	15.73	8.82	5.95	115.31	67.6	28.82	51.2	155.01	145.46	54.13	33.37	42.08	44.66	51.93	45.18	46.99	17.7	39.14	33.35	13.31	46.18	23.58	186.61	60.99	10.97	53.14	31.6	31.14	68.5	39.3	38.53	1.39	2.25	2.45	0	53.8	156.94
MCOT.C00753	27.52	23.18	22.19	2.03	16.27	14.91	10.14	12.75	10.72	13.79	9.41	35.62	47.42	1.99	8.32	28.56	52.7	10.31	34.5	60.31	34.62	55.67	22.25	16.44	70.08	73.33	32.63	61.7	100.35	44.83	48.93	39.81	45.62	42.22	13.7	39.65	26.54	10.9	19.12	15.02	12	36.46	34.21	2.39	3.56	3.14	6.67	28.96	19.27
MCOT.C00754	74.82	105.54	35.44	36.79	140.78	187.57	76.83	79.63	258.7	687.79	1284.5	87.99	72.21	100.9	280.79	286.69	64.07	370.72	193.65	1248.22	80.75	85.03	107.25	306.92	36.15	42.03	76.01	11.24	8.31	10.92	8.78	31.08	39.8	24.67	27.72	15.61	14.57	108.89	89.17	63.9	166.46	125.18	105.21	67.84	63.71	207.57	344.51	2.09	3.55
MCOT.C00755	3.85	1.23	0.81	0.18	0	0	0	6.59	43.2	30.79	16.84	0	0.23	0	0.07	0	0.1	0.35	0.82	0	1.41	2.73	1.12	0	0.34	0	0.42	0	0	0	0	0	0	0.09	0	0.05	0	0	0	0.23	0.15	0.07	0	0	0	0	0	0.18	0.9
MCOT.C00756	55.88	75.31	38.22	280.17	34.65	27.97	41.62	79.13	144.77	154.91	76.07	22.37	419.44	12.75	3.78	33.52	45.95	1327.66	801.43	2.63	41.51	49.96	17.13	30.21	104.16	22.64	61.93	24.63	12.95	16.34	12.38	55.29	138.75	112.96	53.27	96.37	214.99	335.76	460.98	193.46	49.86	179.14	117.96	51.26	33.48	72.52	37.89	220.66	72.43
MCOT.C00757	12.01	15.43	12.31	6.15	9.06	9.9	8.62	5.83	16.53	7.26	4.84	16.51	9.73	0.74	11.58	22.54	27.61	11.11	28.24	7.72	10.17	11.5	3.46	5.15	21.24	11.06	9.99	2.25	2.7	5.82	4.99	12.14	85.22	44.88	43.18	21.56	27.79	22.32	14.98	26.76	14.23	11.93	6.96	1.41	2.92	15.85	14.65	9.1	7.66
MCOT.C00758	379.06	470.29	169.57	63.83	425.32	584.99	174.22	23.31	136.38	84.18	88.05	501.73	851.21	55.41	337.97	723.26	126.23	278.7	98.67	73.71	239.66	1197.31	265.99	487.77	1241.75	896.21	1522.36	783	971.13	1332.78	1098.08	1578.2	2090.15	1334.2	490.96	291.1	509.94	600.64	399.6	456.6	234.58	429.22	723.32	47.79	96.83	281.66	471.83	84.09	64.52
MCOT.C00759	1937.6	1534.9	1186.91	461.07	1452.25	1893.4	1565.36	3215.77	1573.37	3011.67	7301.19	963.95	669.12	269.99	138.96	1018.45	1733.26	1148.8	1622.67	2207.16	2394.48	1218.42	2136.64	3276.5	2859.33	1579.16	3360.19	860.17	1141.22	941.65	822.74	411.03	514.27	249.43	310.52	746.09	531.9	468.62	1074.32	1501.2	1117	1475.35	2437.93	464.61	727.46	912.67	1364.57	166.53	293.52
MCOT.C00760	12.57	20.19	14.63	10.93	12.98	15.57	14.19	8.72	19.71	20.88	9.41	26.48	13.68	3.79	12.85	66.67	44.8	22.03	41.17	11.34	18.28	21.23	3.16	16.43	42.47	47.39	24.07	13.51	20.04	19.74	24.81	46.35	47.11	77.8	53.43	31.4	31.32	26.99	52.86	21.19	15.38	9.63	18.05	5.43	7.55	8.16	5.82	16.23	18.24
MCOT.C00761	1.04	2.42	2.09	831.06	5.28	0	0	33.65	4.4	3.79	3.6	476.88	3.07	1.35	0.81	1.7	3032.61	1.75	2.73	221.74	706.35	0	6.94	10.81	107.26	656.28	18.75	0.98	1131.49	3.42	0	0	0	0.38	0	1.53	0	0.42	0.65	2.38	765.94	2.62	11.23	0.54	2.64	0	0	0	102.19
MCOT.C00762	0	0	0	0	0	0	0	0	0.08	0	0.32	0	0	0	0	0	0.11	0	0.27	0	0	0	0	0	0	0	0	0	0	0	0	0	0	0.05	0	0.12	0	0.11	0.34	0.13	0	0.08	0	0	0	0	0	2.18	6.26
MCOT.C00763	0	0	0	0.06	0	0	0	0	0.07	0	3.62	0.18	0	0	0	0	0	0	0.24	0	0	0	0	0	0	0	0	0	0	0	0	0	0.2	0.04	0	0	0	0.1	0	0	0.07	0.07	0	0	0	0.12	0	3.47	7.02
MCOT.C00764	1.51	0.84	1.46	0	0	0	0	0	2.73	0	0	0	0	0	0	0	1.48	0	0	0	0	0	0	0	0	0	0	0	0	0	0	0	0	0	0	9.91	0.85	0	0	0	0	0	0	0	0	0	0	0	0
MCOT.C00765	0.72	0.66	0	0	0	0	0	0.23	0.93	0	0	2.97	1.18	0.44	0	0.7	1.09	0	1.97	0	0	3.69	0	0	0.62	0	0	1.9	0	0	0	0	2.99	1.6	4.81	2.39	0.43	0.82	0	2.8	0.3	0	0	0.53	0	0	1.95	0	0.94
MCOT.C00766	0.29	0	0	0	0	0	5.12	0.47	1.31	0	0	1.96	0.79	0.5	0.15	1.26	0.47	0.65	0.76	5.46	0	0	0	0	0.22	3.4	0	0	0	0	0	0	0.95	2.1	1.11	0.97	1.42	0.46	0	1.06	0	0.32	0	0	0	0	0	1.06	0.44
MCOT.C00767	2.03	0.7	0.8	0.49	9.42	0	7.89	0.59	0.49	0.72	0.63	0	0.67	0.19	0.31	5.53	3.86	0.56	6.08	12.76	14.63	1.97	1.1	0	4.16	8.59	2.73	0.93	4.71	7.6	1.71	5.41	5.8	4.55	9.55	3.72	2.45	0	2.89	8.24	2.11	1.11	2.63	0	2.49	1.91	1.15	0.79	1.21
MCOT.C00768	0.15	0.07	0.06	0.07	0	0	0	0	0.13	0.22	0.7	0.7	0.21	0	0.1	0	9.34	0.26	12.75	9.4	1.42	0.55	0	0	0.12	0	0.13	0	0.26	0	0.26	0	3.98	6.18	0.78	4.96	4.46	0.12	0.29	0.14	0.18	0.08	0	0	0	0.16	0.15	2.37	2.81
MCOT.C00769	0.36	1.34	0	0	2.74	0	0	2.35	0.41	0	0	2.09	0.33	0	0	2.35	1.17	0.81	2.83	5.66	0	2.61	0	0	1.12	4.23	0.6	0	4.97	1.58	7.44	2.8	4.73	1.31	3.22	2.42	0.76	0.29	0	1.97	0	0.4	0	0	0	0	0	2.64	1.63
MCOT.C00770	0	0	0	0	0	0	0	1.15	0	0	0	0	2.35	0.19	0.15	0	0.24	0.25	0	0	0	0	0	0	0.81	0	0.34	0	0	0.99	1.98	0	0	0.19	4.08	0	0.22	0.23	0	0.83	0	0	0.3	0	0	0	0	0.38	0.5
MCOT.C00771	1.26	1.16	0.67	0	0	0	0	0	0.47	0	1.93	2.02	1.14	0.14	0	0	1.36	0	0	0	0	0	0	0	1.62	0	0	0	0	0	0	3.26	0	1.21	2.14	2.11	2.05	1.01	0	0	0.99	0.47	0	0.44	0	0	0	6.12	2.84
MCOT.C00772	3.6	3.78	0	0.68	3.03	8.94	0	0	0.81	0	2.21	6.01	3.26	0.91	0.12	5.72	7.03	0.54	10.98	15.04	10.74	3.47	2.13	0	5.58	5.62	1.6	1.79	3.3	3.14	4.94	0	2.36	5.04	12.24	3.62	9.58	1.34	3.01	5.68	1.99	1.34	1.38	0.25	0	1.48	1.83	2.92	4.52
MCOT.C00773	0.88	1.6	1.02	0	0	0	6.73	1.03	2.62	0.73	2.33	2.19	1.83	0.17	1.07	0	1.14	0.42	1.78	0	0	0	0	0	0.11	0.74	1.27	1.42	9.62	2.22	4.36	0.99	3.33	0	7	2.54	1.68	0	1.26	1.98	0	0	3.64	0.65	0	2.6	0	0	0
MCOT.C00774	0.39	0	0	0	0	4.82	0	0.63	1.92	1.13	0	0.37	0	0	0	3.93	3.86	0	4.74	7.14	2.9	2.81	0	0	0.7	0	0	1.45	0	0	0	3.01	2.54	0.68	2.71	2.76	1.09	0.31	0	0	0.16	0	2.23	0	0	0	0	1.96	3.75
MCOT.C00775	0	0	0	0	0	0	0	0	0	0	4.1	0	0	0	0.46	1.94	0	0	0	0	0	0	0	0	0	0	0	0	0	0	0	0	0	0	0	0	0	0.36	0	0.81	0	0	1.28	0	0	0	0	0	0
MCOT.C00776	29.21	31.11	30.49	9.94	6.14	14.82	5.28	17.87	46.63	27.37	19.25	55.44	49.6	7.83	15.45	41.53	78.1	23.9	70.14	23.44	25.12	27.83	5.45	4.24	67.15	35.53	36.2	23.35	31.98	30.93	26.95	22.81	34.46	62.06	33.42	38.48	30.77	37.27	34.98	40.69	29.5	40.72	13.63	18.59	6.31	29.12	13.48	87.59	76.71
MCOT.C00777	7.65	7.61	6.05	1.66	0.96	1.57	1.57	3.83	11.51	7.37	9.21	20.26	9.85	0.5	2.92	27.02	26.67	11.51	31.75	4.09	3.1	6.95	0.84	1.3	11.03	6.04	8.41	6.03	5.72	7.2	8.48	26.38	20.23	39.9	6.55	5.87	3.14	33.17	14.5	16.49	5.28	7.3	2.75	1.68	1.28	4.66	3.02	47.91	29.7
MCOT.C00778	5.21	3.44	3.13	1.9	0.57	0.4	3.78	1.75	2.89	1.14	1.5	17.33	9.25	2.08	5.31	5.49	5.81	1.2	8.6	2.75	3.15	2.82	0.43	0.22	2.17	2.47	0.87	1.21	0.45	0.28	0.67	0	0.21	0.8	1.29	1.09	0.93	1.64	4.24	2.13	5.3	4.07	1.3	0.74	0	1.77	1.24	4.09	6.57
MCOT.C00779	4.2	4.34	3.02	0.73	5.35	9.17	9	1.58	1.58	2.67	0.89	16.43	7.38	0.22	0.48	2.5	8.34	0.97	8.4	55.51	23.17	9.4	36.48	11.45	7.49	19.46	3.47	6.83	12.25	5.47	7.93	3.74	1.26	2.2	3.39	6.04	3.86	0.15	2.54	0.97	4.64	4.2	13.52	0.05	0.33	0.45	0.74	0.88	1.53
MCOT.C00780	1.25	0	0.29	0.08	0.67	0	0	5.08	2.4	30.77	1.64	0.09	0	0	0	0	0.29	4.77	0	0	3.98	1.28	1.57	0	0.28	1.04	0	0	0	0	0	0	0	0	0	0	0	0	0	0	2.43	2.48	3.82	0	0	0	0	0.22	1.07
MCOT.C00781	90.35	49.84	53.9	45.73	37.48	11.85	47.53	20.87	60.12	24.27	30.04	25.48	20.13	0.88	0.81	6.77	52.82	17.42	42.65	12.03	64.34	16.01	3.75	7.63	13.61	24.02	1.09	3.65	7.61	0.85	1.34	2.02	2.13	2.08	12.9	16.48	25.32	2.09	37.12	26.02	311.71	19.5	18.84	3.26	3.74	11.97	12.68	17.5	15.23
MCOT.C00782	2.88	1.6	0.43	0.22	4.91	3.54	4.07	3.98	3.65	14.31	6.74	2.53	1.34	0.73	1.86	9.97	12.39	3.07	13.1	26.45	6.54	2.08	1.55	2.59	3.12	4.05	1.26	1.96	1.83	0.77	0	2.4	5.5	8.32	17.19	12.2	8.64	1.39	3.67	3.74	1.42	1.67	1.39	1.01	0	1.97	5.16	17.85	15.87
MCOT.C00783	0.05	0.14	0.08	0	0	0	0	0	0.11	0	0.14	0	0.17	0.11	0	8.7	0.27	0	0.61	0	0.46	0	0	0	0.28	0	0.12	0	0	0	0	0	0.08	0.15	0	0.12	0.25	0.16	0	0.09	0	0.49	0	0	0	0.06	0	60.55	32.45
MCOT.C00784	0	0	0	0	0	0	0	0	0	0	3.35	0	0	0	0	0.74	0	0	0	0	0	285.05	0	0	19.03	109.65	13.72	539.21	366.14	165.49	881.74	874.37	3.83	0.92	0	0	0	0.98	0	0	0	0	0	2.19	3.06	0	0	0.27	2.42
MCOT.C00785	0.22	0.17	0.4	0.23	0	0	0	0	0.21	0	1.34	0.52	0.09	0	0	0.44	0.15	0.06	0.06	1.4	0	0.42	0	0	0.1	0	0.37	0	0	0	0	0	0.18	0.49	0.43	0.85	1.94	0.75	1.41	0	0.41	0.08	0	0	0	0.1	0	16.87	2.59
MCOT.C00786	11.28	7.8	10.12	3.5	5.1	2.72	8.55	3.19	6.49	6.4	1.69	11.44	8.75	1.62	4.5	18.37	30.65	3.19	40.97	60.71	12.04	11.11	2.27	3.28	22.83	14.18	10.46	18.09	22.21	22.92	10.38	34.45	60.77	22.33	18.67	11.04	6.96	6.8	2.91	4.27	5.98	5.9	15.04	1.75	2.22	3.54	5.59	16.08	13.58
MCOT.C00787	93.31	49.04	64.16	60.18	69.65	48.21	76.72	67.03	76.74	60.87	38.91	31.33	49.32	33.25	16.38	101.5	128.26	66.64	72.53	561.86	690.76	412.17	376.52	147.53	229.84	183.09	246.28	380.8	265.63	146.9	221.75	25.82	42.01	17.67	17.16	71.51	23.01	51.46	47.44	111.42	21.06	76.71	122.29	20.3	35.71	17.2	22.25	15.24	39.97
MCOT.C00788	7.13	7.88	6.08	2.67	9.73	4.5	7.42	7.84	16.62	14.8	13.07	13.4	2.44	1.78	2.24	8.63	51.51	5.85	59.67	90.54	15.17	7.36	0	1.76	7.1	12.33	2.81	1.99	9.99	4.44	3.98	27.04	27.57	28.51	2.7	4.35	2.09	4.72	24.54	19.88	13.22	5.84	5.36	1.89	6.61	7.23	12.2	12.96	13.26
MCOT.C00789	54.31	49.71	44.79	16.88	4.14	5.8	6.84	22.59	42.6	21.59	26.88	17.23	15.23	8.67	8.87	81.71	50.88	12.67	41.42	1.9	5.28	10.25	1.2	1.58	12.85	7.51	6.48	2.46	2.32	4.05	3.58	2.22	6.02	14.57	21.94	13.79	5.12	26.17	17.27	8.97	31.22	48	14.98	8.78	0.97	23.58	2.9	70.44	59.64
MCOT.C00790	5.18	4.37	7.03	2.48	14.71	21.36	92.49	4.81	10.02	14.36	17.88	84.08	29.69	9.44	9.67	68.16	21.09	9.63	24.29	34.27	22.16	11.48	6.11	15.72	35.05	17.57	25.71	11.64	10.31	14.71	10.98	139.38	38.5	18	25.57	18.16	3.79	20.47	4.22	5.15	31.06	23.5	39.74	17.67	66.63	29.79	88.17	39.84	27.65
MCOT.C00791	11.04	12.33	7.97	1.88	3.88	1.62	5.42	3.58	12.45	7.99	6.77	2.97	1.59	0.8	0.91	12.88	30.1	8.46	32.89	4.82	9.86	9.21	0.85	0.5	16.32	6.42	9.6	2.87	7.46	6.18	4.94	2.24	11.82	6.04	4.03	4.45	2.48	23.14	11.16	14.21	5.67	7.92	3.03	1.78	0.97	5.23	3.99	23.1	25.71
MCOT.C00792	24.68	23.31	26.04	7.73	8	2.83	6.62	11.78	23.27	10.94	13.04	2.83	2.07	0.37	3.36	47.23	28.35	8.13	29.99	8.82	4.14	6.48	1.01	1.47	26.4	9	5.63	3.82	5.28	4.97	6.83	13.24	37.8	34.74	5.79	4.21	4.14	11.7	6.01	10.61	13.14	9.17	4.16	2.07	1.25	4.62	3.04	76.42	59
MCOT.C00793	0	0	0	0	0	0	0	0	0	0	0	0	0	0	0	0	0	0.77	0	0	0	0	0	0	0	0	0	0	0	0	0	0	0	0.55	3.16	0.69	0	0	3.02	0	0	0	0.23	0	0	0	0	1.63	8.79
MCOT.C00794	11.17	6.5	6.03	421.69	36.69	19.66	18.39	34.7	31.3	37.4	37.4	49.52	1.7	52.89	4.51	12.7	231.41	137.84	126.36	283.64	345.52	52.52	22.11	61.88	224.34	134.23	193.42	107.35	134.51	92.85	82.54	50.1	50.03	28.37	559.6	161.78	175.05	17.99	398.87	174.71	26.11	11.58	16	5.48	10.85	0.81	3.5	24.62	117.35
MCOT.C00795	4.17	5.03	0.96	0.98	5.54	20.97	19.52	7932.79	2043.05	9897.55	17415.5	0.34	0.45	0.66	1.65	9.78	18.03	21.14	18.71	27.48	8.05	2.12	1	9.69	0.65	0	3.6	0	0.77	28.63	0	3.49	16.97	8.09	2.16	4.67	1.35	27.2	85.24	68.13	0.4	3.77	5.8	9.18	36.47	284.17	934.18	100.56	93.26
MCOT.C00796	4.14	1.8	5.6	0.49	6.85	6.95	6.84	99.9	86.92	137.24	165.64	0.12	1.87	2.82	29.64	19.61	20.34	4.48	31.64	195.14	8.68	11.68	5.73	5.79	0.9	3.78	0.87	0	1.78	5.64	0.89	0	1.27	2.15	3.63	1.63	0.91	1.35	2.59	2.59	4.3	7.79	14.45	14.4	23.12	994.96	1740.34	44.17	34.2
MCOT.C00797	126.23	55.32	272.53	0.42	13.56	20.17	4.73	239.48	349.12	681.8	394.92	2339.74	4589.4	1683.8	15796.5	11691.9	2158.6	5063.91	4083.14	580.19	757.36	457.65	459.53	1459.88	149.04	1328.16	124.21	277.2	58.43	201.66	53.37	13.88	42.45	37.63	200.27	664.93	638.99	1761.49	426.68	386.81	287.97	664.8	1107.42	421.59	606.82	3233.57	4135.74	2051.3	1400.92
MCOT.C00798	0	0.24	1.83	0	0	0	0	0	0	0	0	39.09	920.28	53.47	432.58	307.9	26.25	20.26	14.14	0	0	0	5.06	21.87	6.27	113.68	21.81	32.2	1.74	98.6	0	0	2.91	0	0.16	1.1	0.1	14.64	0.96	1.02	0.21	18.37	109.44	3.16	9.85	3.33	24.23	0.99	4.41
MCOT.C00799	0	0.28	0	0	0	0	0	0	0	0	0	1	0.27	0.26	0.23	17.41	0.85	1.16	0	0	0	0	0	0	0	0	0	0	0	0	0	0	0	0	0	0	0	0.24	1.49	2.17	0	0.17	0	0	0	0.31	0	535.35	886.63
MCOT.C00800	0	0	0	0	0	0	0	0	0.01	0	3.15	0	0	0	0	0	0	0	0	0	0	0	0	0	0	0	0	0	0	0	0	0	0	0	0.23	0	0	0	0	0	0	0	0.19	0	0	0	0	0	0
MCOT.C00801	83.5	46.58	19.23	0.38	24.3	38.81	73.56	357.62	506.27	527.24	198.05	108.57	111.69	174.56	103.21	33.29	10.23	1.45	0.11	124.08	783.98	93.25	123.2	286.79	190.77	177.55	147.7	69.12	2.78	21.89	32.71	0	6.08	1.29	5.17	3.6	0.34	822.14	4.67	23.75	0.1	0.72	1.62	18.45	25.1	7.97	14.51	171.83	100.64
MCOT.C00802	3	0.34	3.55	0.3	1.33	3.04	1.48	0	0.53	0.77	3.4	52.98	208.09	1.42	5.94	27.9	21.84	6.18	1.03	6.58	10.58	57	56.57	25.91	11.97	15.08	31.78	77.11	1.45	58.98	14.78	1.22	2.75	2.44	4.64	6.23	2.29	21.04	11.49	10.07	8.38	37.77	36.14	0.66	0	2.27	2.21	5.27	10.27
MCOT.C00803	0.52	1.03	0.42	0.31	0	0.54	0	0.21	0.29	0.57	0	0	0	0	0	4.1	12.15	0.15	54.85	7.36	0.49	0.24	0	0	0	0	0	0	0	0	0	0	0	0	0	0.05	0	0	0.16	0	0	0	0	0	0	0	0	65.38	33.56
MCOT.C00804	0.63	1.17	0	0.6	0	0	0	0	0	1.84	0	0	0	0	0	0	1.29	0	2.9	0	0	0	0	0	0	0	0	0	0	0	0	0	0	0	0	0	0	0	0	0	0	0	0	0	0	0	0	0	0.24
MCOT.C00805	8.9	7.48	6.41	3.77	1.08	0.13	2.68	3.83	9.09	5.05	5.34	4.85	11.48	1.12	2.01	7.38	12.07	9	13.64	3.91	1.59	5.06	0	0.21	15.68	4.99	9.84	3.07	7.11	6.24	5.01	13.92	35.53	59.59	13.54	10.62	4.66	21.9	13.76	18.33	3.48	8.13	2.96	5.52	0.82	5.59	1.28	20.97	18.1
MCOT.C00806	13.55	10.48	7.11	6.45	5.7	5.96	6.44	6.76	11.38	7.84	7.54	9.06	4.31	3.74	5.2	20.82	18.08	3.66	18.14	15.95	12.36	5.73	2.34	1.82	11.19	5.35	6.22	2.87	1.32	1.89	2.31	2.98	2.67	3.38	4.92	6.26	6.31	27.92	13.64	9.82	36.94	15.59	4.96	2.4	1.62	5.63	1.84	19.2	15.09
MCOT.C00807	75.39	85.41	49.33	35.69	22.38	34.93	31.26	51.37	99.12	137.17	37.88	193.39	132.81	28.33	69.89	91.19	130.5	51.6	127.01	32.02	60.16	107.81	26.91	27.33	131.19	114.45	62.75	64.95	98.41	80.13	65.19	72.31	103.76	239.76	150.75	196.22	161.36	86.1	109.8	75.75	80.96	90.97	42.81	63.67	83.3	123.29	47.31	206.55	254.7
MCOT.C00808	190.96	101.37	70.98	74.35	148.55	171.69	23.41	48.71	43.28	18.95	34.97	0.28	0.24	0	0.05	1.55	2.6	0.7	0.37	3.07	56.91	45.45	68.85	69.19	1.39	16.72	2.84	1.06	0.61	8.64	0	0	0	0	3.99	0	0	0.57	1.34	0.65	25.73	6.97	8.18	15.33	36.12	156.79	286.58	0.69	5.72
MCOT.C00809	8481.73	7382.33	7089.95	403.06	2365.18	10227.8	354.86	2489.82	2867.94	3128.27	3105.55	47.86	61.81	23.98	39.86	504.8	1009.2	250.05	1234.84	1447.82	418.79	2599.37	981.19	1493.73	1128.15	609.02	2505.07	2230.35	1314.23	2403.9	2923.22	2332.65	1031.42	863.27	1132.75	155.65	317.82	380.63	621.51	580.38	389.26	631.15	399.74	24651.7	21514.5	9885.42	8407.1	566.73	430.24
MCOT.C00810	3.9	1.99	3.44	0	12.8	5.65	0	0	0.66	2.27	8.08	0	0	0	0	2.11	0.95	2.83	0.25	0	0	0.7	0	0	0.15	0	0	0	0	0.85	0	0	0	0	0.99	0.33	0.68	0.16	2.44	1.77	0	0.43	1.12	2.03	15.13	0.6	5.21	155.17	1265.73
MCOT.C00811	11.39	7.03	6.88	3.35	9.58	11.65	16.83	4.2	11.86	6.41	5.08	50.46	158.21	16.22	22.09	30.24	10.38	13.42	7.85	12.65	15.06	38.5	15.72	24.47	12.26	15.77	11.26	19.19	19.35	17.1	15.11	9.49	22.03	21.73	60.67	21.39	24.55	8.63	21.5	14.06	15.28	60.67	31.91	6.75	11.15	10.17	8.88	44.37	30.36
MCOT.C00812	30.99	24.24	24.38	37.36	5.54	17.9	4.64	18.3	88.83	43.34	36.75	57.48	14.9	1.82	3.31	18.31	41.66	23.53	36.02	27.23	32.49	15.12	3.66	3.78	19.8	16.57	9.15	5.52	16.23	16.49	34.04	9.44	14.96	25.81	33.15	22.75	26.95	13.61	61.92	66.74	35.73	12.36	5.68	1.41	0	4.44	1.12	25.22	26.29
MCOT.C00813	351.94	256.54	315.15	7.87	181.61	191.04	353.72	5.47	12.83	19.47	21.33	187.79	82.74	102.07	127.08	201.18	105.08	164.73	119.58	11.59	145.12	446.99	388.54	419.82	242.39	459.07	372.89	1195.92	629.44	785.58	1620.14	757.59	241.39	199.91	12.37	65.85	28.91	22.48	22.33	16.62	27.67	19.95	32	25.35	66.74	32.65	100.53	0.78	3.11
MCOT.C00814	4.93	3.19	0.23	0.05	0	0	0.34	1.48	10.71	4.31	2.42	0	0	0	0	0	0.31	0.32	0.38	0	1.42	3.11	0	0	0.19	1.12	0	0	0	0	0	0	0	0.03	0	0	0.23	0	0.72	1.66	0.06	0	0	0.1	0	0.05	0	0.41	1.33
MCOT.C00815	2.5	5.45	2.87	1.12	0	0	0	2.87	7.37	6	6.03	1.15	0.72	0.07	0.21	6.25	24.04	1.77	29	1.24	0	3.85	0	0.59	5.37	1.16	3.64	0	0.94	2.1	1.88	1.87	5.28	1.86	1.26	0.33	1.8	3.01	3.19	2.16	4.13	3.53	3.45	0.21	0	1.22	0	15.79	3.88
MCOT.C00816	0.06	0.06	0	0	0	0	0	0.42	0.29	0.56	0.53	0.06	0	0.04	0.1	4.83	0.56	0.14	0.93	0	0	0	0	0	0	0	0	0	0	0	0	0	0	0.17	0.9	0.97	0	0	0.48	0	0.08	0	0	0.13	0	0.24	0.25	136.6	118.63
MCOT.C00817	5.88	3.91	3.94	0.64	0.31	0	0.6	0.91	2.35	0.42	1.68	1.34	0.64	0.15	0.49	3.15	4.65	2.81	4.54	1.29	2.53	2.72	0	0.42	26.06	5.96	8.17	1.99	5.33	3.28	1.83	11.28	9.62	16.55	7.6	7.49	5.47	6.24	3.39	10.53	1.13	1.14	0.83	0.18	0.08	1.2	0.19	3.94	2.98
MCOT.C00818	0	4.17	1.21	14.32	0	0.31	0	0	0	0	0	0.51	0	0	0	0	0.98	0	0	0	0	1011.79	781.06	1575.76	9952.35	390.52	9494.97	1734.11	825.07	1269.41	2208.09	4749.26	22.6	48.42	0	0.38	0	997.19	8.85	208.29	0.36	0.5	0.64	4.05	0	0	0	3.17	7.17
MCOT.C00819	2.04	0.49	0.53	0.06	0	0	0	0.09	1.17	1.7	1.81	0.25	0	0	0	0.28	0.31	0.07	0.51	0	3.98	2.37	0	0	0.1	0	0	0	0	0	0.9	0	0	0.06	0	0	0	0	0	0.24	0.08	0	0	0	0	0.1	0	1.8	7.57
MCOT.C00820	9.83	8.93	6.78	0.81	19.15	7.45	10.7	6.2	6.79	6.76	7	7.83	8.9	0.54	1.48	7.5	20.78	3.45	16.83	46.46	40.83	16.96	24.77	15.36	20.08	27.2	6.67	18.4	26.06	10.55	12.35	6.62	9.61	3.99	2.36	10.48	2.86	3.27	2.98	3.81	3.16	6.89	14.8	2.27	5.12	0.63	3.44	10.02	9.51
MCOT.C00821	38.08	28.84	21.9	7.97	14.02	13.48	23.99	29.41	48.3	66.81	10.26	65.65	51.63	20.11	50.28	141.52	131.8	33.58	128.55	100.11	75.64	70.77	30.51	16.15	41.24	89.85	15.41	67.47	93.39	41.97	67.69	47.59	130.79	131.68	115.35	81.71	56.81	32.51	48.71	50.89	27.39	32.48	20.3	15.66	12.88	39.28	34.69	277.76	216.27
MCOT.C00822	29.55	33.22	33.6	33.9	1.76	0.23	1.4	11.21	53.05	24.67	10.52	64.91	27.57	28.51	29.71	32.82	46.7	82.75	61.59	13.32	6.44	25.26	2.63	6.78	73.18	28.09	49.74	29.81	20.8	44.54	50.91	102.96	104.47	213.92	63.61	51.33	88.47	92.46	54.03	68.58	26.86	27.06	2.59	10.4	0.29	31.4	3.75	26.88	30.94
MCOT.C00823	0.44	0.18	0	0.12	0	0	0	0	0	0	0.29	1.03	0	0	0	9.55	0.1	0.49	0.16	0	0.47	0	0	0	0	0.37	0	0	0	0	0	0	0	0.09	0	0.11	0.04	0	0.32	0.69	0	0	0.18	0	0	0	0	402.64	335.69
MCOT.C00824	154.15	124.48	121.57	21.29	202.84	123.64	124.02	95.16	109.4	112.65	98.49	73.62	53.21	12.35	17.66	58.53	166.8	97.56	216.65	179.97	332.46	210.03	233.67	230.46	116.25	162.19	96.67	134.94	230.9	194.32	147.38	122.34	77.84	63.94	39.24	96.46	44.53	55.95	49.51	48.69	26.28	51.53	109.74	31.46	94.24	24.16	59.7	100.03	181.42
MCOT.C00825	2159.01	1881.01	1800	179.59	4671.55	6740.24	2286.14	1846.81	1416.2	1406.18	936.71	263.27	338.52	55.48	55.68	230.39	777.21	712.5	532.44	977.47	1724.69	2289.59	2585.84	2697.69	1413.78	1605.08	1710.62	1858.38	2686.91	2714.8	2575.74	899.31	406.01	136.16	134.17	418.17	178.95	211.7	333.76	331.7	150.24	310.26	1054.6	987.63	6529.57	832.94	3903.56	147.33	238.4
MCOT.C00826	26.3	20.36	18.9	22.12	32.79	36.82	49.93	19.59	23.1	29.01	8.01	26.12	22.23	2.99	9.18	30.44	67.88	25.32	69.09	233.3	72.63	36.42	36.19	30.48	64.46	105.85	26.72	55.57	102.73	77.46	73.69	60.34	99.98	50.51	74.08	119.91	288.79	18.72	21.79	25.44	17.58	22.01	44.74	6.77	9.25	8.79	17.95	37.54	36.87
MCOT.C00827	48.42	28.47	25.21	52.34	7.07	4.75	9.99	33.12	45.62	13.94	3.24	6.39	4.5	1.26	1.09	18.16	20.15	27.62	10.88	3.23	7.44	11.63	6.27	3.95	59.4	9.08	60.54	8.86	13.91	10.89	14.8	25.11	20.64	19.26	101.33	31.35	4.41	14.16	24.17	60.18	14.93	8.53	0.52	47.01	14.59	14.68	5.41	7.41	24.65
MCOT.C00828	0.16	0.47	1.6	9.78	0.98	3.9	0	18.28	24.8	32.26	13.2	29.61	48.66	177.23	793.44	1264.62	65.52	46.9	31.93	6.33	16.66	1.71	11.48	1.99	8.89	3.37	1.64	4.11	0.92	0.39	5.09	4.01	23.38	30.64	62.9	32.92	13.09	9.57	16.6	15.81	4.69	11.05	10.95	35.74	68.27	184.42	290.75	42.52	25.39
MCOT.C00829	0	0	0	0	0	0	0	0	0.05	0	0	0.14	2.34	8.29	1.61	4.64	0.32	0.11	0.06	16.42	0.57	0.17	0	0	0	0.28	0	0	0.66	0	0.33	0.37	0.16	0.07	0.43	0.37	0	2.17	0	0	0	0.23	0.14	0.61	0.33	0.05	0	1.12	2.92
MCOT.C00830	6.07	6.48	1.26	4.36	0.64	18.53	0	1.35	7.19	5.29	34.33	45.26	5.13	2.14	5.85	5.68	9.08	5.36	10.65	0	0.98	5.43	0	0	5.54	6.76	4.14	0	0	3.63	4.85	4.13	2.47	14.21	30.2	17.86	12.2	7.75	21.72	11.42	23.78	9.88	2.37	4.35	0	9.53	0	13.88	15.56
MCOT.C00831	0.45	0.14	0.13	0	0	0	0	0.07	0.66	0.87	0.77	0.2	0.04	0	0	0	0.49	0	0.4	0	0	0	0	0	0	0	0	0	0	0	0	0	0	0	0.16	0	0	0.12	0	0.08	0	0.09	0	0	0	0	0	1.03	0
MCOT.C00832	0.3	0.42	0	0	0	0	0	0.74	0.51	0.22	2.45	0.15	0.55	0	0	0	0.12	0	0	0	0	0.27	0	0	0	0	0	0	0	0	0	0	0	0	0	0	0	0.18	0	0	0.36	0.17	0	0	0	0	0	0	0
MCOT.C00833	161.91	194.55	225.8	318.75	456.33	226.01	140.37	675.54	1112.01	1218.76	1299.25	120.36	288.08	15.02	22.53	551.53	400.16	358.58	565.83	707.05	214.27	278.88	185.33	377.82	112.65	52.32	244.85	31.73	53.43	275.93	58.78	37.18	116.46	83.14	177.11	12.46	6.63	126.14	469.4	487.36	487.09	504.11	332.39	79.46	98.78	93.23	109.86	202.65	435.85
MCOT.C00834	0	0	0	0	0	0	0	0.42	0.43	0	0.59	0	0	0	0	0	0	0	0	0.4	299.43	0.93	3.98	1.77	3.39	0	0.21	1.44	0	0	0	0	0	0	0	0	0	0.31	0	0	0	0	0	0	0	0	0	0	0.1
MCOT.C00835	0	0	0	0	0	0	0	0	0	0	0	0	0	0	0	0	0	0	0	0	57.38	0	0	0	21.41	0	0	0	0	0	0	0	0	0	0	0	0.3	0	0	0.77	0	0	0	0	0	0	0	0	0
MCOT.C00836	47.22	41.13	36.39	13.91	7.01	0.44	6.61	7.17	19.32	5.81	7.58	24.78	16.83	3.93	3.44	22.04	71.53	20.21	76.65	13.24	9.62	18.9	1.13	4.27	97.14	30.23	46.18	14.32	14.82	15.62	11.85	17.2	11.08	22.04	3.03	10.8	10.49	66.66	23.84	24.51	16.71	22.26	6.9	15.89	0.87	59.46	9.27	29.24	16.99
MCOT.C00837	10.25	7.22	5.94	1.73	4.47	5.06	5.61	1.14	5.67	2.48	8.01	11.06	34.96	10.83	2.34	16.62	30.29	28.17	38.43	11.12	8.68	65.66	34.89	36.37	116.6	23.28	159.42	223.58	35.08	99.62	61.86	78.79	29.49	20.1	8.42	11.66	4.97	2548.96	31.03	88.76	4.06	5.82	8.07	4.83	5.78	4.55	2.07	33.19	7.25
MCOT.C00838	0.17	0.3	0.06	0.07	0.29	0	0	1.96	6.24	2.69	2.31	0.43	0.23	0.01	0	0.96	1.84	0.2	6.87	3.81	1.02	0	0.68	0.28	1.74	2.44	0.99	0.64	1.67	0.67	1.43	2.36	0	0	0.67	0.42	0.25	0.33	0.64	0.58	0	0.08	0	0.16	0	0	0	23.68	2.09
MCOT.C00839	4.29	3.75	4.48	1.82	0.4	0	0	3.66	9.11	4.46	6.34	1.52	0.46	0.16	0.29	5.36	12.04	3.82	12.44	1.97	4.54	1.56	0	0	3.32	0.92	0.92	0.29	0.54	0.51	0.81	0.3	0.9	1.14	1.2	0.99	0.58	4.25	5.62	7.09	1.77	2.02	0.9	0.41	0	0.85	0.6	2.83	2.58
MCOT.C00840	1.01	0.44	0.07	0	0.1	0.21	1.17	4.73	8.08	3.41	6.3	0	0	0	0	0	2.94	0	4.92	0.39	0.62	0.75	0	0	0	0	0	0	0	0.06	0	0	0.04	0.01	0.03	0	0.02	0	0.75	0.41	0	0.03	0.11	0	0	0.03	0	0.03	0.28
MCOT.C00841	4.58	0.4	1.9	0.78	0	0	0	0	2.87	0	34.94	3.19	1.49	0	0.45	0	4.36	3.71	6.69	0	1.38	0	0	0	1.92	0	2.45	1.54	0	1.98	0	0	0	4.51	13.09	15.06	6.2	2.22	3.89	5.88	1.64	3.54	0	0.56	0	1.07	0	2.95	4.68
MCOT.C00842	0.7	0.42	0.52	0.38	0	0	0	0	0.73	0.29	41.85	1.96	0.88	0.04	0.25	0.22	0.94	0.08	1.75	0.16	0.28	0.09	0	0.95	0.17	0	0.08	0.09	0	0	0.17	0.97	0.16	0.72	5.61	1.8	1.05	1.58	3.01	1.05	1.78	1.2	0	0.55	0	2.58	0.19	2.46	5.28
MCOT.C00843	0.35	0	0	0	0	0	0	0	0	0	1.63	0	0	0	0	0	0	0	0	0	0	0	0	0	0	0	0	0	0	0	0	0	0	0	0	0	0	0	0	0	0	0	0	0	0	0	0	3.07	3.5
MCOT.C00844	0	0	0	0.33	0	0	0	0.13	0.04	0	0	0	0	0	0	4.22	0.06	0.13	0	0.12	0	0.14	0	0	0	0	0	0	0	0	0	0	0	0	0.75	0.07	0.11	0	0.39	0.21	0	0	0	0	0	0.08	0	122.48	86.53
MCOT.C00845	11.62	14.52	7.02	6.12	3.12	2.89	3.77	4.47	14.53	6.84	67.69	13.79	7.49	0.29	2.06	9.84	35.64	7.41	36.43	2.32	10.2	7.5	0.91	1.12	9.65	10.84	9.37	2.75	5.43	2.18	4.63	4.67	3.61	10.5	56.83	24.16	11.96	12.4	25.53	16.46	13.54	8.03	2.47	3.67	0.62	6.1	1.1	19.64	17.35
MCOT.C00846	0.08	0	0	0	0.1	0	0	0	0	0	1.06	0	0	0	0	6.55	0.13	0.39	0	0	0	0	0	0	0	0	0	0	0	0	0	0	0	0.03	0	0.06	0	0	0	0.35	0	0	0	0	0	0.31	0	553.18	418.47
MCOT.C00847	1.26	1.6	1.18	0.34	0	0	0	0	0.53	0	4.05	18.41	35.01	47.22	20.52	4.03	3.42	2.5	3.77	0	0.23	0.22	0	0	0.22	0	0.42	0.46	0.43	0.27	0	0.48	0	0.39	3.46	1.39	0.58	5.64	2.64	0.91	1.63	1.44	0.34	5.83	1.74	6.17	0.47	65.11	46
MCOT.C00848	0.86	0	0.41	0	0	0	0	0	0	0	0	0.24	0	0	0.46	0	0	0	0.82	0	0	22.98	47.31	37.69	3.56	14.89	16.47	44.15	117.13	73.84	329.59	167.66	28.29	0.13	0	0.28	0.64	0.1	0	0.45	0.45	1.27	0.36	0.26	0	0	0	0	1.52
MCOT.C00849	8.31	5.6	4.01	0.39	1.59	3.55	0.94	0.82	3.99	3.99	4.89	4.12	5.17	0.3	0.84	4.65	10.77	2.83	9.82	1.2	2.04	4.39	1.03	3.44	6.26	3.71	3.16	1.24	2.31	2.37	2.56	2.45	4.2	5.99	2.14	3.29	4.01	2.76	3.83	5.08	2.77	4.96	3.79	0.41	0.62	1.51	0.19	4.52	4.26
MCOT.C00850	0	0	0	0.04	0	0	0	0.06	0	0	0.18	0.23	0	0	0	0	0.13	0	0	0.8	0.74	0	2.45	3.74	0	0	0	0	0	0	0	0	0	0	0	0	0	0	0.2	0	0	0	0.11	0.21	0	0	0.23	0	0.02
MCOT.C00851	7.75	6.21	6.38	0.62	2.58	2.93	2.9	5.94	5.65	1.82	1.57	9.48	11.08	0.55	1.21	4.05	16.94	2.67	12.19	5.59	8.24	9.12	0.88	1.86	28.43	14.28	8.83	10.9	13.45	4.7	8.16	3.3	1.86	6.87	2.76	14.09	3.88	6.46	5.92	5.9	3.04	6.78	3.09	3.9	2.68	2.09	0.76	30.38	17.74
MCOT.C00852	2.99	3.3	4.92	6.45	3.41	0	3.76	6.05	19.73	10.36	9.19	4.54	2.71	1.01	2.48	13.72	25.49	13.14	34.67	2.67	2.12	2.06	1.58	1.96	12.71	3.75	14.42	0	1.96	2.49	1.95	9.38	6.75	9.75	5.28	1.79	1.75	29.39	23.05	20.51	11.43	8.82	1.22	6.6	0.72	11.61	3.53	5.82	8.32
MCOT.C00853	37.01	29.22	25.59	22.06	21.62	15.7	35.67	24.34	70.57	33.31	11.31	558.79	203.82	172.28	89.28	67.53	108.34	228.78	110.42	43.72	51.87	117.26	18.45	50.76	74.1	160.15	76.4	149.48	93.75	95.57	48.81	31.57	43.05	38.65	38.51	73.81	114.02	620.21	100.76	123.88	41.98	29.88	24.75	43.75	32.63	54.3	26.42	72.63	86.64
MCOT.C00854	4.33	5.26	4.18	1.86	3.49	5.29	4.22	1.48	3.24	2.69	3.87	2.62	6.17	1.06	1.86	7.77	8.68	3.01	7.39	11.69	5.63	5.38	1.58	1.45	10.5	7	3.55	5.87	4.76	3.99	9.35	3.9	3.71	5.01	6.41	25.46	18.61	7.3	3.53	2.8	2.37	4.75	3.03	1.64	1.7	1.57	1.28	34.69	35.56
MCOT.C00855	0	0	0	0	0	0	0	0	0	0	0	0	0.06	0	0	0	0	0.15	0.2	0	0	0	0	1.38	0	0	0	0	0	1	0	0	0	0	0	0	0	0.24	0	0	0	0.1	1.09	0	0	0.08	0	0.33	0
MCOT.C00856	4.67	4.74	3.8	0.41	0.37	1.62	1.02	0.28	1.03	0.62	1.89	4.51	1.38	0.14	0.39	4.89	18.23	0.75	20.77	4.71	2.93	1.95	0	0	5.19	5.17	1.1	2.48	0.67	0.45	0.9	0.98	0.95	1.04	1.01	1.25	0.68	1.31	0.9	4.09	0.47	2.94	1.66	0.17	0	0.35	0	67.8	29.87
MCOT.C00857	0	0	0.7	0	0	0	0	0.29	0.89	0.86	0	0	0	0	0	0	27.04	0	35.77	19.25	0	0	0	0.64	0	0	0	0	0	0	0	0.05	0	0	0	0	0	0	0	0	0	0	0	0	0	0	1.12	0	0
MCOT.C00858	495.8	356.1	455.02	28.64	69.18	169.79	94.78	70.51	144.1	71.67	156.58	51.33	40.08	4	10.45	140.85	569.95	84.25	488.85	441.45	164.58	169.13	166.6	103.91	391.55	166.02	145.59	158.51	165.1	85.88	153.07	56.4	68.74	16.71	17.23	27.58	29.59	133.08	110.7	125.75	67.97	179.85	142.45	13.02	33.05	60.79	117.45	76.86	72.94
MCOT.C00859	1398.42	1696.41	1055.23	171.57	465.42	487.67	406.93	628.56	791.99	550.83	447.92	75.6	100.21	37.94	63.15	187.8	738.88	897.33	1273.53	281.24	337.2	328.19	126.01	259.84	473.11	367.02	534.76	374.8	461.1	338.01	488.92	553.84	437.82	222.74	72.37	167.31	100.95	203.25	453.99	474.95	98.74	162.47	213.37	502.85	708.33	750.57	1245.9	484.77	530.62
MCOT.C00860	0	0	0	0	0	0	0	0	0	0	0	0	0	0	0	0	0	0	0	0	12.94	0	0	0	0	5.83	0	0	0	0	0	0	0	0	0	0	0	0	0	0.4	0	0	0	0	0.75	0	0	0	0
MCOT.C00861	237.96	206.78	191.35	81.9	30.36	31.18	54.33	31.64	116.51	77.45	61.53	2.87	3.87	3.54	7.65	195.51	46.99	26.99	8.16	19.84	38.57	47.68	25.25	15.68	253.72	68.45	293.31	27.74	67.08	60.33	60.81	18.79	40.81	17.83	2.7	2.05	1.63	135.69	159.91	340.82	15.61	14.7	7.98	27.91	18.72	84.09	89.35	5.75	2.57
MCOT.C00862	3.74	3.12	0.9	0	7.26	0	0	0	2.73	0	8.99	0	0	0	0.45	2.6	0	0	0	0	4.55	0	0	0	1.43	2.57	4.45	3.03	3.95	0	0	6.89	4.11	1.31	0	0	0	1.35	0	2.53	0.47	0	0	0.41	0	3.38	0	0.84	0
MCOT.C00863	9.7	7.38	5.48	4.45	35.36	29.08	0.76	3.27	9.45	4.41	0.75	35.01	35.89	0.11	0.59	1.64	9.71	3.88	11.76	10.33	22.38	24.24	18.68	21.43	52.32	48.44	31.88	27.45	102.22	42.97	34.48	0	1.06	2.08	2.01	8.87	4.4	1.74	8.15	7.01	12.42	13.05	11.46	2.03	1.46	0.17	0.62	40.36	67.2
MCOT.C00864	12.14	12.29	9	3.19	2.01	2.86	4.73	3.36	8.72	5.43	7.06	18.5	21.88	2.73	3.81	18.75	29.72	10.78	28.84	4.13	6.48	14.09	2.04	2.82	12.59	16.93	5.9	14.16	20.59	29.09	18.82	9.91	18.3	22.54	15.04	22.14	21.87	13.42	12.27	10.75	7.53	13.3	12.91	7.25	4.31	6.65	4.08	28.74	17.46
MCOT.C00865	9.42	6.54	4.2	1.05	13.36	14.05	11.29	2.03	6.19	4.75	3.92	11.86	9.24	1.02	2.07	6.79	12.26	1.32	15.4	46.02	29.47	14.17	18.23	6.75	20	22.95	4.59	12.92	21.1	11.69	12.09	10.13	13.25	8.86	5.43	6.15	5.82	1.36	3.77	3.81	4.43	7.74	12.73	2.11	11.46	1.68	2.74	4.55	4.98
MCOT.C00866	55.09	55.37	57.65	6.18	57.2	35.57	51.47	15.01	25.57	31.13	15.15	151.3	125.91	5.64	6.51	40.71	103.31	18.82	123.81	186.44	77.01	98.81	167.2	51.22	72.13	122.22	29.46	99.83	113.35	85.23	108	34.78	30.86	24.02	34.33	46.81	39.47	16.19	23.79	16.04	58.39	73.13	106.83	6.72	12.4	6.5	9.69	46.94	39.75
MCOT.C00867	8.29	7.72	6.43	0.94	2.41	2.31	4.2	2.72	4.88	4.22	3.36	7.36	5.83	0.37	0.93	5.35	21.9	2.94	24.96	7.37	4.6	5.9	2.27	2.96	14.4	12.1	5.38	5.8	7.98	4.69	6.55	1.4	2.21	3.23	1.12	5.81	3.37	4.32	4.8	3.11	4.65	6.96	5.62	0.46	0.97	1.1	0.92	7.02	4.82
MCOT.C00868	34.13	31.23	29.74	19.81	16.99	10.34	58.12	27.49	49.31	25.47	15.25	9.86	10.53	1.55	4.09	46.98	24.25	9.62	11.04	0.13	4.66	11.22	2.14	12.08	6.14	8.26	10.06	6.17	8.86	13.72	4.97	5.63	13.05	11	22.78	79.08	16.19	13.23	20.76	11.48	21.87	25.4	19.28	11.97	8.57	15.4	12.47	10.93	21.11
MCOT.C00869	10.52	10.99	12.06	4.51	5.03	23.28	16.66	7.72	21.15	11.61	7.13	11.61	10.08	1.47	3.76	16.23	14.43	18.38	16.09	23.06	14.11	23.3	20.79	8.29	21.5	18.19	17.1	26.6	20.98	21.55	16.32	11.57	16.09	7.23	1.57	1.56	3.3	17.94	18.44	16.81	21.29	12.2	16.15	75.92	186.1	39.33	24.42	13.18	12.64
MCOT.C00870	123.9	105.69	115.97	24.63	157	87.81	120.53	15.83	28.62	21.68	6.18	78.63	74.25	2.5	8.76	46.31	87.86	22.09	93.06	110.08	241.6	187.36	266.51	114.22	124.45	157.85	80.68	124.54	187.87	119.65	156.76	62.38	40.69	38.19	51.41	57.59	42.28	13.8	16.64	22.28	57.05	95.42	168.99	19.09	52.52	44.73	66.27	46.02	30.9
MCOT.C00871	1763.23	1647.9	1333.97	128.19	5841.55	9318.35	3550.75	1074.62	1168.37	905.04	631.67	262.82	437.41	31.26	27.16	230.16	689.04	592.72	629.59	1358.32	1354.72	2512.73	5250.38	4059.49	438.73	1430.18	704.96	1849.83	1982.05	2032.53	2332.56	719.88	295.4	114.81	118.22	298.73	171.98	157.74	309.05	313.18	192.17	336.15	2818.38	586.34	7527.4	904.19	4422.97	385.64	188.97
MCOT.C00872	36.85	35.08	20.61	4.33	2.75	6.85	1.23	11.34	27.04	34.09	17.7	46.45	16.03	5.97	18.62	39.61	63.27	22.75	66.61	13.99	7.72	10	0.48	8.19	33.15	16.84	10.44	5.61	9.74	4.76	3.29	6.93	24.88	57.71	25.87	23.98	35.63	29.09	23.33	22.76	19.53	16.49	2.43	3.68	2.43	15.45	6.49	36.33	38.89
MCOT.C00873	7.52	4.8	5.07	1.46	7.44	8.17	6.47	5.34	5.79	3.59	2.21	10.66	5.65	0.33	0.59	19.29	17.95	2.73	18.04	24.13	20.02	10.03	2.76	2.51	13.28	15.01	3.67	11.25	17.18	9.42	5.63	1.61	1.79	2.31	2.37	10.34	2.52	0.93	3.61	2.19	3.38	3.72	3.37	1.48	3.51	1.17	1.19	911.64	567.76
MCOT.C00874	17.01	20.79	12.91	4.23	6.37	15.02	27.76	26.2	59.18	63.46	38.63	84.2	17.89	6.89	26.35	214.81	124.16	91.79	79.75	22.98	23.37	6.91	1.86	3.69	81.46	23.05	7.75	3	3.42	3	2.36	11.56	38.51	50.78	38.23	31.92	32.53	11.87	22.86	24.84	13.87	16.75	8.65	3.31	3.35	11.19	13.14	40.54	23.71
MCOT.C00875	3.23	5.56	3.81	4.69	0.23	0.37	1.1	2.49	2.83	4.56	6.19	2.16	2.92	0.31	1.14	2.62	5.95	4.91	8.03	11.07	3.67	3.72	1.39	3.85	3.03	5.24	8.84	6.35	7.69	9.77	4.6	2.78	5.27	3.67	7.61	3.16	2.23	10.59	6.41	7.1	2.56	3.25	1.28	1.26	0.3	2.44	1.2	2.62	4.36
MCOT.C00876	7.61	11.68	7.89	10.59	0.88	0.36	0.62	6.35	31.89	5.28	22.67	3.15	4.38	1.47	2.17	12.02	20.35	26.15	20.89	0.91	1.09	2	0	0.5	20.63	6.79	15.46	0.54	0.4	0.76	0.8	1.58	4.47	6.17	8.53	3.2	2.55	29.08	41.19	51.86	13.99	8.26	0.58	4.09	0	12.85	2.8	14.93	9.91
MCOT.C00877	114.77	76.8	71.64	22.16	117.39	152.79	160.51	49.1	71.19	48.25	69.39	51.4	60.72	14.87	36.66	91.49	148.8	77.04	143.88	54.2	81.41	80.95	516.54	258.3	119.62	46.61	55.66	52.3	14.21	44.6	89.05	145.87	64.7	98.78	86.52	104.57	44.32	88.81	112.98	92.3	30.96	52.74	95.68	18.77	57.28	27.01	87.39	40.49	42.1
MCOT.C00878	23.53	10.95	4.39	2.79	9.59	5.34	5.98	0.24	4.91	3.97	0.34	10.37	88.09	34.78	1.79	35.86	28.86	187.21	50.58	0	1.37	17.19	0.98	7.62	1.46	0.65	2.72	20.78	2.53	6.92	17.94	21.44	0	0.21	0.61	5.7	22.96	121.46	21.77	117.76	7.94	35.89	13.73	12.76	4.97	0.42	0	0.81	6.29
MCOT.C00879	77.24	79.69	69.56	15.28	30.09	32.77	36.33	55.25	351.13	381.8	198.25	141.04	854.94	26.09	1.72	5.4	6.63	2.26	5.14	0	8.61	95.56	21.6	40.44	35.88	9.66	170.89	250.46	21.42	53.63	15.59	0.28	0.84	0.93	1.11	2.79	0.92	206.56	9.45	13.99	7.99	8.15	2.63	34.02	3.46	3.87	1.12	0.95	0.99
MCOT.C00880	0	0.13	0.15	0.29	0.39	0	0	0.19	1.39	3.46	1.38	0.69	0.55	0	0	0.09	0.58	0.52	0.12	0	1.61	7.04	0	2.77	15.79	8.23	13.98	7.16	9.35	10.52	8.69	9.11	16.36	20.3	19.87	6.5	1.45	0.22	0.42	1.47	0.2	0.41	0.35	0	0	0	0	0.77	23.56
MCOT.C00881	36.01	27.95	20.75	8.8	25.26	12.02	23.33	6.25	15.41	15.82	3.72	44.5	31.41	3.32	6.72	43.47	57.56	18.73	43.14	113.37	54.36	63	26.21	15.57	20.28	67.4	7.93	31.93	41.78	28.89	29.51	37.96	44.35	32.04	69.2	47.18	62.99	9.24	12.03	10.7	18.63	18.45	34.52	6.84	13.07	8.34	15	36.34	24.15
MCOT.C00882	5.87	7.4	3.18	1.68	0.71	0	1.99	2.89	6.92	4.15	9.26	2.82	1.81	0.16	0.73	6.69	10.72	5	13.79	1.8	0.64	1.92	0	0.69	2.31	1.95	5.84	0.32	0.61	0.45	0	0.94	1.45	2.05	2.45	0.93	1.51	17.47	6.33	8.42	3.99	4.51	1.28	2.7	0.27	2.64	0	12.21	6.05
MCOT.C00883	22.9	25.07	37.16	13.58	3.04	4.94	8.97	2.99	5.66	5.18	9.42	0.38	0.3	0.01	0.02	2.59	2.39	5.84	7.39	3.28	5.31	1.52	1.24	1.32	2.78	0.51	1.6	0.13	0	0.23	0.36	0	0.18	0.01	0.13	0.03	0.02	2.14	6.7	5.57	6.46	13.65	6.1	0.42	0.41	0.2	0.13	0.16	0.21
MCOT.C00884	2.46	1.32	0.19	0.24	0	0	0	1.82	8.04	7.66	8.27	0.19	0.09	0	0	1.77	5.3	0.38	0.5	0.58	0.46	0.7	0	0	0.02	0	0	0	0	0	0	0	0	0.04	0.32	45.92	1.38	0.12	0	0.04	0.11	0.08	0	0	0	0	0	1.09	0.78
MCOT.C00885	1.19	0.81	0.51	0.04	1.2	1.63	35.34	0.06	0.22	0	0.18	0.23	0	0.53	0	4.02	0.13	0.09	0.31	0.8	0.74	8.56	2.45	3.74	27.11	29.57	16.39	19.15	49.63	24.29	28.95	14.38	0	0.46	0	0.2	0	0.57	0.2	0.5	0	0.35	0.11	0.21	0	0.53	0.23	160.03	139.92
MCOT.C00886	0	0	0	0	0	0	0	0	0	0	0	0	0.09	0	0	0	0.5	182.95	0.46	0	0	0	0	0	0.04	0	0.17	0	0	0	0	0	0	0	0.06	0	0.04	0.37	327.44	0.83	0.06	0	0	0	0	0.1	0	0.87	573.98
MCOT.C00887	28.8	30.68	22.99	18.75	29.04	33.91	39.54	13.28	65.64	34.32	34.82	20.14	16.1	8.79	36.85	56.85	95.79	58.27	153.88	20.49	35.38	32.74	20.06	29.24	157.28	127.12	86.67	47.5	128.48	80.66	63.59	154.99	289.76	225.92	31.62	31.67	25.78	61.98	80.52	196.75	35.66	24.81	21.01	37.37	66.71	86.94	86.21	29.59	30.7
MCOT.C00888	1.58	1.11	0.09	0.05	0	0	0	2.95	5.73	5.74	18.15	0.05	0.1	0.02	0.03	7.12	0.09	0.37	0.5	0.34	4.7	2.38	1.46	1.7	2.67	0.64	1.28	0.2	0.38	0	0	0.42	0.9	0.83	0.28	0.37	0	0.04	0.55	0.2	0.13	0.12	0.31	0.34	0	0.11	0	172.93	1.72
MCOT.C00889	1.97	1.14	0.91	0.5	1.32	2.17	0.46	4.29	4.34	8.4	9.08	0.08	0	0	0.05	2.84	0.39	0.15	0.4	0.96	3.26	1.42	0.58	4.07	1.19	0	0.15	0.65	0.6	0.57	0	0.34	0	0	0.17	0.29	0.03	0.04	0.33	0.24	0.36	0.1	0.25	0.09	0.29	0.85	0.83	89.44	120.42
MCOT.C00890	12.53	14.49	7.5	1.18	2.04	1.09	3.18	2.59	10.84	13.16	14.01	12.04	3.53	0.73	0.93	12.28	15.68	1.76	18.76	3.39	2.9	6.95	0.79	0.33	4.05	10.33	0.83	1.72	1.08	1.1	1.58	2.44	1.24	1.81	10.36	3.51	1.81	1.5	2.43	2.32	6.81	6.15	2.56	10.36	2.16	58.84	16.4	25.29	28.22
MCOT.C00891	17.19	14.6	13.86	5.87	15.76	6.25	16.08	12.27	24.25	21.15	15.53	14.75	36.11	15.56	10.32	44.83	38.88	25.88	52.52	11.42	21.9	23.24	9.18	9.03	36.63	20.49	26.71	15.72	17.44	43.03	16.42	20.34	23.11	22.8	11.53	17.02	14.81	47.05	29.53	31.23	9.35	25.93	26.03	14.29	18.54	13.4	9.24	31.79	24.25
MCOT.C00892	15.36	15.26	10.51	5.54	19.16	24.6	25.38	15.76	15.22	13.44	12.07	16.56	9.08	5.1	9.55	16.55	41.7	6.6	40.56	79.12	41.29	18.16	7.72	5.48	31.87	27.31	6.7	10.55	11.98	7.84	13.01	10.73	24.05	39.22	11.95	31.11	16.71	8.35	13.01	27.6	8.36	10.69	8.78	8.92	12.45	9.16	27.05	26.46	15.56
MCOT.C00893	0	0	0	1.22	0.57	1.18	0	0.54	0	0.24	1.24	0	0	0	0	0	0.19	0.11	0	1	0	0	0	0.49	0.23	0	0.62	0	0	0	0	0	0	0.06	0	0	0	0.77	0	0.54	0.26	0	0	0	0	0.33	0	2.22	2.38
MCOT.C00894	4	4.37	3.92	11.32	0	0	0	1.32	2.93	2.04	2.17	1.72	1.07	0.11	0.16	3.81	17.98	3.01	22.46	1.05	0.67	1.73	0.44	0	5.74	5.26	4.39	1.34	1.24	0.78	1.92	0.15	0.78	1.48	0.89	2.38	0.93	2.42	5.92	4.1	2.2	3.06	0.51	0.25	0	6.8	0.38	163.31	146.61
MCOT.C00895	17.66	8.26	11.04	0.88	1.42	0	0	2.3	6.81	4.36	2.6	6.73	4.89	0.58	0.34	3.21	12.47	3.14	13.42	36.37	15.71	8.8	2.87	1.29	37.38	19.74	9.85	4.86	8.37	4.09	7.06	2.18	3.98	6.27	3.4	3.02	8.36	5.86	2.47	5.06	4.17	7.5	5.88	0.68	1.26	0.77	0.72	14.72	10.83
MCOT.C00896	0.6	0	0.24	7.16	7.14	0	0	0	0	0	0	0	0	0	0	0	0	0	0	422.08	4657.2	0.54	0	0	0.81	47.48	0	0	0	0	0	0	0	0	0	0	0	0.24	0	0	0	0	0.85	0.15	0	0	0	0	0
MCOT.C00897	0.1	0.09	0	0	0	0	0	0	0	0	1.17	0	0.05	0	0.08	5.05	0	0	0	0	0	0	0	0	0.24	0.3	0	0	0	0	0.35	0	0	0	0	0.04	0.04	0.04	0	0	0.18	0	0	0	0	0.1	0	111.55	0.15
MCOT.C00898	34.77	23.96	23.03	3.62	36.96	48.45	50.54	16.99	11.15	20.27	44.22	33.14	19.48	0.56	3.2	18.81	51.21	6.21	80.63	197.26	108.03	49.26	158.72	89.77	25.87	99.89	11.15	22.99	52.04	26.44	26.3	8.61	12.88	7.83	7.09	13.15	6.87	4.29	7.86	6.44	17.64	20.4	93.13	2.1	9.54	2.69	7.32	72.96	61.58
MCOT.C00899	0.12	0.23	0	0	0.47	0.93	0	0	0.08	0	0.28	0	0	0.01	0.04	5.72	0.64	0.07	0.08	0	0.28	0	0	0	0.44	0.22	0.31	1.25	0.51	0.81	2.82	0.87	0	0.14	0.1	0.1	0.22	0.39	0.19	0.34	0.07	0.07	0.21	0	0.5	0	0.29	168.44	160.42
MCOT.C00900	320.38	268.67	274.76	43.49	276.26	155.08	101.99	137.92	303.65	316.77	121.34	48.32	143.58	21.3	15.78	93.93	184.29	43.49	141.69	177.43	315.5	181.31	169.38	217.68	877.1	578.49	320.89	1070.01	583.84	462.57	1312.56	699.86	492.66	730.23	197.25	299.53	177.91	115.19	22.42	23.31	65.17	128.69	121.98	33.5	64.34	17.45	21.93	310.87	238.77
MCOT.C00901	7.94	7.35	6.19	5.24	0.2	0	0.68	2.12	6.52	4.45	6.37	2.57	1.52	1.3	0.96	5.05	10.72	6.62	12.62	0.4	0.24	1.38	0	0	5.82	1.24	3.16	0.48	1.43	3.07	1.53	1.73	2.43	7.41	1.98	2.04	2.28	11.6	10.03	10.5	7.58	6.45	1.01	4.58	0.11	5.47	0.43	9.49	5.59
MCOT.C00902	8.82	7.99	7.05	0.86	0.45	0.48	2.29	0.99	2.08	2.42	2.58	4.74	3.44	0.24	1.28	4.38	17.01	1.93	19.12	1.42	1.55	4.43	0.38	0.51	11.49	7.44	3.25	2.57	1.49	3.38	3.22	1.83	2.08	3.49	1.57	3.33	7.06	5.16	4.01	4	2.29	4.06	2.15	0.72	0.36	0.7	0.79	26.27	6.78
MCOT.C00903	16.53	11.48	12.04	2.02	19.26	14.37	5.78	12.66	4.84	5.91	14.92	12.83	10.54	0.59	1.25	7.47	19.47	3.13	22	22.96	19.18	28.6	32.5	18.72	33	25.27	34.83	22.74	25.86	18.72	17.68	2.02	3.94	3.58	6.03	6.76	3.43	11.84	9.08	4.69	4.66	8.8	16.4	3.18	6.84	2.07	4.87	14.71	10.51
MCOT.C00904	54.98	40.45	57.71	38.35	13.89	8.62	19.67	28.11	73.42	30.28	34.25	24.43	21.32	3.71	7.17	30.8	54.96	66.88	75.41	12.81	19.97	28.74	5.97	6.31	66.05	35.28	58.2	21.97	26.51	25.92	17.54	22.1	13.02	12.99	3.73	5.74	6.32	49.43	42.32	48.61	61.53	53.72	17	10.29	3.99	23.71	9.49	22.82	20.54
MCOT.C00905	7.15	5.76	5.73	0.56	1.77	1.21	1.8	1.88	3.16	2.68	5.98	1.75	1.87	0.29	0.83	7.1	14.8	3.05	17.23	1.83	2.21	1.58	1.02	0.32	10.89	2.45	5.6	1.4	1.72	1.18	1.93	1.05	2.08	1.77	1	2.2	1.78	6.66	3.91	4.43	1.66	3.56	1.32	0.76	0.88	1.9	0.88	5.28	4.09
MCOT.C00906	8.26	5.38	5.41	0.74	6.37	5.27	3.85	2.6	3.61	3.63	7.48	6.03	6.67	0.34	0.56	3.89	20.17	3.41	22.25	13.19	11.92	8.93	3.22	3.32	17.71	11.57	9.76	10.67	16.8	11.24	5.53	1.81	3.15	4.02	0.83	5.36	3.12	6.11	6.53	16.66	2.35	4.91	4.54	1.06	2.52	1.98	1.99	6.61	4.36
MCOT.C00907	6.97	5.33	3.61	2.38	1.32	1.63	0.46	1.39	4.49	1.41	3.33	0	0	0	0	0.14	0.05	0	0.25	0.41	0.68	2.13	0	0	0.31	0	0.44	0	0	0	0	0	0	0	0.08	0	0	0	0	0	0	0	0	0	0	0.07	0	0.16	0
MCOT.C00908	17.47	14.07	13.16	1.79	7.08	5.96	3.74	0.99	4.36	0.88	1.75	13.26	13.4	1.44	3.71	24.15	18.75	3.91	9.93	21.61	11.88	6.3	4.7	2.35	12.84	10.66	6.35	6.51	8.34	5.96	13	5.29	8.44	14.24	31.12	14.72	7.45	12.22	6.47	23.11	4.42	7.37	5.87	3.95	0	4.2	0.58	12.32	9.32
MCOT.C00909	54.32	34.04	35.28	16.88	37.7	12.9	27.77	19.82	33.43	48.65	4.53	33.24	60.74	10.21	46.3	52.97	61.89	19.44	61.38	141.3	77.7	56.34	38.51	56.55	30.04	44.19	10.7	33.68	31.58	24.36	43.88	39.45	34.35	21.98	54.46	19.01	18.28	10.64	16.87	13.45	12.28	31.11	65.81	5.46	11.63	16.65	19.42	36.42	32.38
MCOT.C00910	76.99	60.11	68.21	45.85	23.2	16.03	17.07	58.78	123.31	99.4	95.61	166.71	87.95	12.19	23.51	81.6	149.95	120.32	136.02	57.67	41.7	59.25	18.77	22.27	153.69	90.68	90.93	49.97	63.23	53.16	59.23	28.07	34.97	52.63	31.62	78.8	63.45	147.75	150.85	179.73	95.31	102.44	52.72	27.72	5.25	34.79	13.73	177.89	147.13
MCOT.C00911	11.46	12.92	7.44	4.48	5.97	7.19	12.43	7.57	16.61	21.41	16.5	7.17	5.04	2.23	3.31	20.87	73.78	8.04	94.49	54.85	10.35	9.8	0.64	4.19	16.26	10.89	5.99	4.65	4.5	5.84	2.33	5	15.22	19.82	14.18	16.89	12.66	15	10.25	14.1	5.96	8.1	5.6	4.37	4.03	5.63	6.95	92.94	69.7
MCOT.C00912	4.42	7.82	5	2.18	1.12	0	0	2.27	6.27	5.07	1.17	1.61	0.75	0.11	0.22	1.79	8.52	2.05	8.2	1.39	1.66	1.14	1.27	0	6.67	3.16	2.98	0.36	2.4	1.25	0.65	0.49	2.49	3	0.24	1.35	0.57	6.59	2.06	3.31	4.14	3.13	0.27	0.1	0.21	0.36	0	2.98	1.15
MCOT.C00913	26.14	16.27	12.89	16.31	0.69	1.69	4.32	7.33	17.47	15.04	18.18	0.79	0.74	0.14	0.21	5.31	16.64	1.98	20.12	3.41	7.61	3.93	0	2.34	13.73	8.76	4.1	1.02	0.94	0.59	0.93	0	4.9	2.37	0.52	0.46	1.24	6.65	2.73	1.74	7.11	5.62	4.29	0.28	0	1.4	1.04	5.15	1.33
MCOT.C00914	15.4	22.8	21.06	52.08	26.57	7.92	3.37	34.72	159.97	65.56	22.83	33.62	44.13	23.05	46.19	6.56	111.93	64.97	15.89	1	30.92	17.29	7.77	2.75	179.17	25.21	329.41	42.26	62.47	26.45	62.32	247.31	285.34	917.89	341.84	193.77	2.69	305.74	90.27	108.93	133.3	144.44	21.47	6.49	0	6.06	1.22	266.72	244.7
MCOT.C00915	4.85	3.61	4.58	1.17	0	0	0	1.24	4.28	1.11	0.44	1.19	0.34	0.07	0.44	1.23	1.63	45.26	5.72	0.3	0	0.34	0	0	1.18	1.11	0	0.35	0	0	0.65	0	2.17	1.72	0	0	0.13	0.84	73.41	20.43	4.97	3.07	0.82	0.2	0	0.29	0	0	0.57
MCOT.C00916	20.83	18.83	20.37	6.39	24.25	30.06	48.19	30.58	30.1	58.38	22.14	12.24	6.58	3.45	6.4	66.43	33.53	13.36	24.98	235.61	96.42	39.17	48.54	25.46	26.1	67.77	15.04	34.01	38.09	31.18	43.06	83.08	123.27	35.61	57.41	26.27	40.93	15.79	9.27	17.73	8.2	9.35	31.75	4.87	15.37	9.22	37.62	35.76	46.87
MCOT.C00917	0.46	0.53	0.66	0	0	0	0	0.04	1.03	0	1.37	0	0.92	0	0.17	0	0	0	0.34	0.44	0	0.49	0	0	1.37	0.42	0	0.94	0	0.39	0.37	0	0.53	0	0	0	0	0	1.27	0.13	0.56	1.18	0.38	0	0	0	0	0.87	0
MCOT.C00918	0.19	0.09	0	0	0	0	0	0.31	0.21	0	3.9	1.77	11.92	0.21	0	0.2	0	0	0.18	0	0	27.67	126.68	25.09	18.58	0.55	24.39	97.13	0.65	2.05	0.97	0.36	0.15	0.1	0.36	0.32	0.23	0.45	0.24	0.77	0.11	0	0	0.15	0.63	0.14	0	0.11	0.32
MCOT.C00919	0	0.11	0	0	0	0	0	0	0.27	0	10.35	0.11	0.11	0	0	0	0.1	0	0.46	0	0	0	0	0	0.18	0	0	0	0	0	0	0	0	0	0.6	0.2	0	0.57	0	0	0	0	0	0	0	0	0	0	1.6
MCOT.C00920	4.06	2.06	1.74	1.61	0.38	0.5	0.26	1.42	8.32	11.18	13.77	9.77	5.92	0.24	0.75	9.03	5.29	8.29	3.51	0.58	16.5	3.09	0.26	0.2	5.98	4.46	0.99	1.61	1.04	1.03	0.2	0.35	5.62	3.42	2.55	3.59	2.16	2.39	14.61	33.93	5.04	3.6	2.45	0.88	0.26	1.36	0.18	79.71	30.29
MCOT.C00921	45.04	49.44	38.05	30.1	90.04	74.31	79.72	50.74	84.65	106.43	82.33	60.16	43.24	18.17	24.12	41.03	99.75	60.45	108.25	207.31	112.47	70.85	69.64	76.6	107.05	156.65	62.49	88.44	133.58	92.22	102.67	121.11	199.93	203.26	95.45	89.8	115.33	90.74	67.39	88.5	31.48	40.33	57.8	16.35	68.02	33.4	116.72	111.38	82.97
MCOT.C00922	336.52	339.98	417.41	96.31	1224.17	1377.31	516.18	342.61	673.98	524.44	263.16	527.56	1283.67	237.26	566.84	1275.47	720.95	684.98	499.96	724.22	632.31	625.56	310.9	409.97	709.41	1225.36	399.29	657.23	1061.96	1260.05	1206.76	363.54	1388.73	458.94	548.57	656.24	430.79	359.45	541.2	614.51	250.95	1179.27	2711.2	260.66	492.97	549.45	962.87	67.3	174.82
MCOT.C00923	32.92	30.76	20.42	21.61	50.58	30.71	37.75	18.89	41.14	48.64	27.66	38.9	23.35	10.09	11.48	40.47	60.95	17.64	71.95	131.17	96.6	51.69	44.17	47.13	95.15	94.5	34.2	33.85	63.7	43.94	35.72	54.28	89.11	81.15	70.93	57.79	52.8	26.65	25.47	32.71	22.12	23.31	29.1	15.2	35.78	39.16	52.06	39.11	31.43
MCOT.C00924	56.51	54.69	50.61	26.88	62.99	38.26	87.96	33.8	74.55	71.86	34.78	73.65	62.71	24.13	80.43	368.5	182.24	47.63	217.42	216.84	128.42	73.9	14.01	19.71	77.45	121.84	17.29	46.7	76.96	52.6	63.41	301.06	626.26	127.95	178.1	63.85	37.54	75.67	35.42	47.45	38.04	42.79	62.76	24.96	24.64	58.92	118.51	57.47	57.14
MCOT.C00925	0.27	0	0	0.17	0.45	0	0	6.39	2.3	5.95	10.24	0	0.56	0.06	0.23	0	1.38	0.1	2.44	7.51	11.93	43.99	18.89	26.94	21.87	46.29	32.86	61.01	121.52	104.33	77.97	32.38	13.66	7.28	0.23	0.3	0.19	1.28	1.12	0.81	0	0	0.25	0	0	0	0	1.74	0.87
MCOT.C00926	3.52	0.86	0.3	0.17	1.4	0	0	6.95	5.83	7.26	3.83	2.68	4.27	0.8	0.48	0	20.8	32.99	20.93	46.01	21.71	53.77	57.7	62.42	144.1	111.45	291.85	136.93	233.1	225.1	183.73	505.19	805.01	504.53	6.49	113.05	157.33	92.98	43.38	75.84	0	0.21	0	0.1	0.62	0.38	0.35	0.45	18.33
MCOT.C00927	39.06	17.11	15.37	9.6	39.54	9.03	27.87	222.44	279.09	647.59	360.82	28.15	31.87	20.54	20.25	62.47	97.05	247.78	18.64	20.75	110.04	289.82	69.69	274.78	3313.75	1220.98	1783.6	539.27	1366.19	1033.37	863.59	1250.59	1262.78	1197.86	196.91	478.09	1353.14	790.05	888.91	2904.42	11.1	38.6	36.45	2.59	1.27	5.95	11.79	9.65	200.19
MCOT.C00928	2.61	2.08	0	2.51	1.27	3.85	5.81	3.51	1.29	1.67	6.88	10.44	3.38	1.49	6.38	2.02	156.31	138.51	58	107.24	28.05	98.15	133.27	323.21	704.38	403.1	542.44	355.93	493.44	389.4	571.78	1589.55	1644.89	1563.07	4418.57	512.85	1151.18	331.89	145.11	203.65	2.22	0.83	1.03	0.07	0	0.59	0.82	6.74	21.1
MCOT.C00929	13.3	14.94	12.01	2.3	1.16	1.2	0	1.18	9.64	4.25	10.16	8.31	4.31	0.97	3.14	15.01	23.22	6.86	26.45	2.42	3.27	3.02	0.55	2.36	9.32	6.05	3.53	1.92	1.95	2.13	3.24	1.86	6.96	10.16	8.18	4.47	3.9	19.47	9.32	10.42	7.47	11.05	3	3.12	0.66	14.69	1.14	14.7	8.89
MCOT.C00930	84.94	56.44	67.45	22.63	13.56	4.48	10.03	4.61	11.44	16.41	5.19	1.49	2.3	0.65	0.61	1.84	3.18	36.58	3.32	6.78	25.37	28.5	9.18	15.59	1.54	2.35	7.55	0.81	1.06	4.05	1.94	2.19	5.46	8.44	2.52	2.13	0.48	248.31	49.52	150.59	74.39	63.25	20.55	0.29	0	0.35	0	0.11	0.85
MCOT.C00931	11.24	8.15	1.48	1.38	2.8	2.62	14.3	4.25	2.75	5.35	3.07	0.24	0.06	0.02	0	0.07	0	0	0	9.52	25.28	17.86	3.51	5.46	0.3	0.56	0.11	0	0	0	0	0	0.1	0.05	0	0	0	0.03	0	0	16.82	2.16	3.36	0.1	0	0.03	0	0.08	0.02
MCOT.C00932	0.73	0.67	0	0	0	0	0	0	0.92	0	0	0.34	0	0	0	0	0.29	0	0	0	0	0	0	0	0	0	0	0	0	0	0	0	0	0.7	2.08	1.66	0.47	0	0.51	0	0.42	0	0	0	0	0	0	0	0.27
MCOT.C00933	0.08	0.07	0.36	0	0.19	0.15	0	0.06	0	0	0	0.04	0.79	3.19	2.47	0.08	5.77	38.14	1.58	0	0.98	3.06	1.82	1.82	4.46	0.9	8.14	8.93	1.03	15.51	5.64	64.38	83.68	136.6	199.69	84.61	100.62	144.14	94.22	144.06	0	0	0	0	0	0.08	2.28	1.5	0.2
MCOT.C00934	214.27	284.08	481.92	44.69	405.57	362.69	53.66	35.82	16.64	49.54	313.86	29.26	33.82	75.04	2.92	8.98	159.31	25.9	283.2	203.18	42.81	43.07	84.74	55.45	39.13	28.52	58.72	20.78	23.91	40.31	48.3	4.15	9.52	17.43	14.02	21.7	7.84	13.53	59.83	50.83	21.34	12.89	1	23.01	64.4	15.79	1.33	18.71	26.58
MCOT.C00935	37.91	27.33	31.36	4.7	88.24	70.3	23.55	21.23	20.74	15.34	4.79	2.51	1.57	1.98	0.04	2.25	12.96	4.07	0.49	4.88	24.36	91.65	61.98	145.05	98.99	144.2	103.17	107.47	236.68	177.87	288.78	76.09	12.87	12.39	66.8	93.67	37.26	0.89	1.68	3.11	8.91	7.29	16.8	36.26	79.62	29.33	66.88	0.18	0.62
MCOT.C00936	22.33	28.63	19.63	22.68	21.11	32.82	16.63	27.23	124.25	61.76	22.1	43.94	15.32	5.16	8.18	54.5	28.13	56.16	41.93	13.77	52.39	25.87	13.85	19.58	51.18	54.43	78.94	42.98	51.59	56.03	62.08	54.08	21.4	23.07	19.88	53.69	80.44	76.55	49.99	97.22	32.25	18.69	13.93	30.67	26.41	8.82	10.24	139.55	574.37
MCOT.C00937	60.15	60.69	44.52	10.69	7.22	3.76	9.47	5.03	22.19	9.97	5.2	40.54	37.29	6.74	16.92	32.02	41.88	19.8	26.24	89.29	22.14	19.27	8.25	12.99	61.13	34	12.34	12.62	13.11	8.32	14.56	10.75	19.99	38.96	44.01	23.62	25.07	25.56	22.32	23.73	18.93	31.53	12.54	5.19	3.95	16.91	6.45	29.18	29.66
MCOT.C00938	99.82	83.08	58.64	26.28	194.54	189.44	115.76	35.11	47.32	75.04	33.27	108.05	102.06	20.64	38.2	107.86	121.52	31.46	151.78	379.64	281.38	155.5	303.52	180.82	197.96	255.22	91.39	165.2	274.58	186.44	207.38	404.62	240.97	187.26	404.56	166.81	108.6	32.2	75.77	55.11	41.16	63.01	128.29	43.92	101.95	80.73	152.09	126.83	120.96
MCOT.C00939	74.75	91.36	41.73	21.87	57.14	64.95	107.49	23.94	58.64	53.3	14.15	102.04	86.53	18.11	26.58	58.03	76.43	45.12	153.71	262.08	121.81	125.21	122.39	100.38	44.01	98.21	12.61	64.54	67.13	50.61	56.31	115.99	125.52	123.3	144.55	58.33	79.92	21.67	67.61	30.65	31.89	38.95	118.51	18.85	40.53	56.45	112.64	174.63	170.7
MCOT.C00940	0	0	0	0	0	0	0	0	0	0	0	0	0	0	0	0.87	0	0	0	0	0	0	0	0	0	0	0	0	0	0	0	0	0	0	0	0	0	0	0	0	0	0	0	0	0	0	0	18.24	17.49
MCOT.C00941	0.19	0	0	0	0.13	0	0	0.11	0.21	0.3	0	0	0	0	0	0	0.03	0.08	0.13	0	0.19	0.06	0	0	0.15	0.2	0.23	0	0	0	0	0.13	0.11	0.01	0	0.03	0.05	0.03	0.34	0.16	0	0.02	0.05	0	0	0	0	23.76	22.36
MCOT.C00942	0.21	0	0	0	0	0	0	1.02	0.65	0.15	2.16	0.1	0.09	0	0	0.56	0.13	0.29	0.14	0	0.58	0	0	0	0.49	0	0	0	0	0	0	0	0	0.15	0.13	0.09	1.02	0	0.13	0	0.12	0.06	0	0	0	0	0	51.82	51.84
MCOT.C00943	19.74	14.31	14.71	5.62	4.72	2.76	4	4.37	12.42	10.7	4.01	45.62	32.64	4.33	10.98	27.35	32.38	12.19	35.96	14.64	10.21	16.18	7.4	4.14	22.68	31.29	9.95	16.21	26.17	17.79	23.36	19.68	32.78	46.75	25.28	19.82	26.49	20.57	13.25	16.09	16.53	18.51	7.65	5.78	1.8	14.26	9.95	99.94	62.39
MCOT.C00944	0.32	0.06	0.1	0	0	0	0.21	0.3	0.3	0.18	0	0.36	0.19	0.13	0	3.94	1.05	0.3	1.21	1.13	2.26	0.77	0.27	0	0.41	0.62	0	0.45	0.42	0	0.73	0	0.2	0	0.39	0	0	0.04	0.67	1.7	0.13	0.12	0.17	0	0.2	0.12	0	58.24	40.73
MCOT.C00945	6.37	5.19	6.2	0.36	13.16	39.15	29.96	4.1	5.87	11.78	6.22	5.21	3.67	0.87	1.2	15.9	6.13	1.29	7.32	131.23	41.77	39.79	156.52	45.26	5.39	42.97	1.94	38.21	21.24	11.8	38.4	49.42	24.01	3.49	23.41	6.97	6.09	0.31	3.87	1.76	0.92	3.88	51.46	1.41	16.29	0.4	15.49	45.91	79.68
MCOT.C00946	150.79	180.74	119.93	115.15	50.72	39.33	50.56	55.37	153.38	124.16	65.36	391.02	288.94	36.15	96.54	265.21	436.65	111.04	447.82	256.68	169.5	166.3	31.46	30.9	198.32	188.61	92.23	93.13	141.32	145.57	117.06	101.95	278.21	595.36	1019.44	278.53	258.39	149.59	177.78	134.84	172.56	185.25	94.44	52.18	28.76	157.99	54.95	502.27	334.08
MCOT.C00947	22.12	52.52	9.37	27.76	12.25	22.86	24.66	22.88	26.76	26.17	17.53	85.33	32.49	12.48	51.96	66.06	62.77	50.2	84.85	37.09	52.01	42.27	5	30.84	106.96	69.78	54.11	18.24	34.37	29.38	19.85	41.69	129.89	102.91	67.04	49.52	52.64	23.99	27.49	58.13	53.02	31.94	17.56	18.61	14.21	300.24	216.8	87.39	55.22
MCOT.C00948	83.1	67.69	58.24	24.5	248.93	162.85	144.27	69.59	83.52	146.71	70.2	87.2	79.05	12.46	21.65	41.13	61.42	26.25	81.74	253.26	245.71	129.1	572.77	301.57	171.74	316.53	121.18	199.39	374.55	247.83	174.64	105.79	121.7	54.46	104.98	77.76	60.67	79.16	114.63	582.95	34.04	44.89	229.54	31.53	84.79	31.7	59.68	36.13	43.14
MCOT.C00949	289.71	24.85	528.57	6360.71	2129.08	57.29	35.14	55.45	124.89	0.75	3.28	0.63	0.12	0	0	1.26	0.48	0.07	0.51	2.23	51.64	34.38	154.76	111.29	0.07	1.89	0.11	0	0	0	0	0	0	0	0.41	0	0	0.1	0	0	1130.2	132.95	5.56	1.54	0.66	1.07	0	0	0.07
MCOT.C00950	2.13	2.03	21.11	35.51	179.12	151.04	21.45	60219.4	1669.07	361.64	103.21	1.53	0.11	0	0	0	9.13	0	0	0	0	0	0	0	0	0	0	0	0	0	0	0	0	0	0	0	0	0	0	0	2.6	1.09	0	0	0	0	0	0	0.28
MCOT.C00951	2233.89	1747.52	3931.03	229.68	2800.81	1050.01	25.53	2834.31	7235.62	791.09	33.69	4.09	0	0	0	50.99	8.64	0	0	0	0	91.41	117.38	63.49	0	1.39	0	0	0.82	0	0	0	0	0.04	0.3	0	0	0.55	0.15	0	8.18	4.67	4	0	0.4	0	0	0.2	0
MCOT.C00952	357.15	128.84	789.26	48.01	2772.01	1502.62	5.51	2.26	719.29	11.25	0	0.18	0.5	0	0	164.43	2.71	0	0.93	0	9.33	15.91	19.35	43.9	0	0	0	0	0	0	0	0	0	0	13.87	0.15	0	0	0	0	0.93	0.82	0.26	0	0	0	0	0.22	0
MCOT.C00953	22655.8	15361.3	33793.4	593.92	7322.7	9732.14	1898.39	110.54	78.79	42.19	30.09	12.08	8.6	0.09	0	21.21	70.63	0.43	2.44	2	32.23	712.05	779.03	763.69	0.79	5.23	24.35	0	0.88	1.67	0	0	0	0	0	0	0	0.41	0	0.47	20.51	43.81	10.81	0	0	0	0.35	0	0.37
MCOT.C00954	88.9	111.34	1574.49	21.61	2119.61	947.8	9.76	13.54	7.67	1.48	2.76	0.28	0	0	0	22.38	1.13	0	0	0.17	0	0.12	3.05	5.97	0	0	0.09	0	0	0	0	0	0	0	2.71	0	0	0.23	0	0	0.85	5.94	0.62	0	0	0	0	0.47	0.21
MCOT.C00955	7.71	4.1	8.93	635.05	10.08	5.9	0	0.47	0	0	0.66	550.38	0.52	0.49	0.67	0	44.29	0.32	0.56	2.23	0.53	3.09	0	0	689.1	1132.36	1.19	1.06	369.61	0	0	1.11	0.93	0	0.36	0.84	0	0.23	0.72	10.66	839.67	0.8	0.41	0	0	0.44	0	0.17	0.86
MCOT.C00956	0.88	1.63	2	108.74	0.26	0.11	0	0.25	0.67	0	0.24	221.37	0.28	0.14	0.12	0.06	7.68	0	0.07	0.16	0	0.09	0	0	0	47.82	2.65	0.1	0	0.23	0	0	0	0	0	0	0	2.47	5.07	25.56	170.87	0.17	0.07	0.24	0	0	0	0	0.1
MCOT.C00957	46.71	32.5	46.63	4240.16	317.32	64.69	1.25	1300.42	128.12	24.71	6.53	2819.63	28.3	3.16	2.39	11.55	30261.1	18.61	10.43	1365	7478.59	23.12	26.76	160.98	511.45	3203.11	74.33	1.33	5478.69	34.13	4.87	0	0	0	0.45	1.19	0	1.13	8.88	3.87	2700.94	40.23	68.38	1.11	1.2	4	0	2.16	575.39
MCOT.C00958	3.48	1.41	1.39	874.31	4.39	0	0	7.09	0.24	0	0	1152.6	1.38	1.35	1.02	0.47	24160.3	8.26	8.24	106.9	152.42	0	0	6	77.19	408.65	0	0	694.98	0	0	0	0	0	0	0.18	0	0	0	1.98	600.43	0.73	0.62	0.23	2.2	0.22	0	0.26	358.38
MCOT.C00959	130.74	456.43	443.33	1405.2	2355.53	2229.93	811.97	1000.33	17.6	16.32	14.78	1299.97	243.14	27.59	6.67	10.43	8939.89	9.64	4.98	455.43	4062.36	87.74	282.52	799.22	146.81	562.58	312.73	80.12	1566.41	499.19	99.03	35.78	11.16	2.61	15.36	17.16	0.14	35	1.51	3.29	822.68	116.28	360.92	73.83	764.83	39.25	218.32	11.49	673.83
MCOT.C00960	14599	15919	21123.8	115.77	15468.4	12464.6	78.03	6.87	29.84	11.69	8.42	56.79	65.53	1.45	0.1	22.59	76.27	0	0.24	0	0.68	537.5	1258	1396.26	12.62	1.07	3.06	0	1.26	3.19	2.51	0	0	0.13	5.37	0	0	0.15	0	0.33	1586.18	4068.76	1024.43	5.9	14.81	2.06	2.79	0	0.41
MCOT.C00961	2193.14	3581.82	2670.77	13.8	3274.11	14196	3942.97	17.63	16.07	23.29	20.86	1.34	17.02	0	0.18	39.36	6.24	0.39	0	0	75.56	981.22	566.3	976.5	5.67	2.05	27.37	16.95	0	28.98	4.79	0	1.14	0.25	0	0	0.24	0	0	0	0.41	4.66	103.09	0	11.79	1.07	1.33	0	0.52
MCOT.C00962	0.12	0.97	0	0.22	1.17	0	0	2.85	1.31	0.68	1.07	0	1.58	0	0	0.25	0	0	0	0	0.43	0	0	0	0	0	0.58	0.43	0	0.51	0	0	0	0	0.15	0	0	0.19	0.29	0	0	1.04	1.67	0	0	0	0	0	0
MCOT.C00963	39.41	33.93	32.44	5.74	43.05	57.44	59.65	26.73	40.42	48.75	16.48	86.98	77.72	12.76	27.05	50.1	79.15	13.9	77.34	198.09	68.08	57.12	35.59	21.39	106.62	89.13	33.88	59.32	64.44	49.7	53.57	97.63	98.29	110.58	167.75	86.53	78.73	27.15	36.9	25.67	28.9	48.74	43.23	22.47	46.24	55.53	78.42	93.77	67.32
MCOT.C00964	9.16	10.66	7.22	7.33	4.8	5.82	6.99	7.61	21.62	12.61	10.11	22.04	21.34	2.76	20.68	45.42	16.45	10.13	15.67	7.48	11.47	12.72	6.09	6.55	39.09	19.19	31.88	15.28	22.53	19.96	43.71	9.1	25.41	31.19	47.03	20.64	20.93	11.45	28.89	28.41	5.69	13.66	6.31	10.5	4.23	140.45	69.53	16.59	26.03
MCOT.C00965	409.72	349.28	267.82	146.24	472.42	381.64	556.73	408.58	638.23	483.75	430.58	395.24	246.6	124.25	390.68	529.4	238.18	157.21	143.48	378.33	636.27	212.6	102.87	182.37	233.69	206.72	112.71	46.49	101.71	120.21	39.17	73.36	190.88	143.47	148.17	31.4	78.12	557.97	276.95	264.93	340.53	319.91	272.34	164.15	217.4	389.85	472.45	203.76	263.22
MCOT.C00966	0.09	0.02	0	0	0	0	0.24	0	0	0	0.21	0	0	0	0	0.4	0.22	0.03	0	0.07	0	0	0	0.16	0.16	0	0.08	0	0	0	0	0	0	0.03	0	0.31	0.11	0	0	0	0	0.03	0	0	0	0	0	43.56	14.22
MCOT.C00967	66.24	61.34	47.82	24.7	94.8	107.6	134.15	69.16	95	150.91	61.87	92.33	60.16	27.85	59.47	144.2	116.71	50.63	110.4	204.5	132.8	64.03	33.43	53.1	128.29	144.61	59.43	58.67	124.33	69.44	82.54	144.14	166.1	108.09	92.99	87.47	70.14	41.63	45.9	61.01	37.32	60	85.6	41.01	88.18	102.28	171.26	184.84	171.06
MCOT.C00968	413.56	427.03	618.38	29.83	297.67	205.65	705.41	257.39	867.22	529.19	368.5	89.73	63.61	15.5	32.08	219.61	90.99	51.78	67.43	10.14	28.61	96.13	34.99	84.6	88.04	26.44	70.12	18.95	20.96	28.62	23.78	39.1	13.62	29.98	46.46	56.59	27.33	32.62	56.27	68.32	152.7	200.98	87.74	828.85	893.77	220.03	107.33	108.68	92.25
MCOT.C00969	214.11	152.38	149.56	137.91	271.36	188.92	167.55	226.97	284.47	467.27	573.21	38.99	28.33	246.71	631.17	783.66	163.31	146.12	161.62	432.49	177.89	89.91	62.89	81.57	277.63	136.94	63.06	64.17	67.63	113.05	75.09	542.72	1642.43	792.24	299.64	49.87	105.27	228.81	114.17	303.53	144.35	154.22	163.27	91.83	120.57	355.78	438.44	28.9	78.87
MCOT.C00970	34.84	90.32	35.5	17.71	34.69	20.12	56.78	5.05	14.45	9.38	4.85	63.64	64.36	2.46	8.42	17.95	64.32	26.64	80.35	44.67	34.32	64.39	26.2	41.46	130.19	167.42	61.86	49.07	151.37	164.44	106.37	70.35	60	59.51	53.2	161.97	77.37	11.23	25.26	18.71	16.19	29.38	37.85	3.08	6.43	7.56	16.32	16.46	20.23
MCOT.C00971	0.82	0.88	1.24	2.1	1.26	0	1.32	0.69	1.97	1.23	1.03	5.66	0.34	0	0.01	0.22	0.55	0.06	0.69	0.39	0.37	0.18	0	0	0.64	1.9	0.08	0	0	0.11	0	0	0	0.09	0.03	0.04	0	0.02	0	0.05	2.43	0.95	0.57	0.05	0	0.03	0	1.83	0.83
MCOT.C00972	28.66	27.34	16.79	9.48	33.08	37.63	33.26	5.4	15.68	31.21	9.54	75.14	47.45	4.24	6.59	60.13	43.62	6.22	46.46	91.82	73.83	85.41	90.53	44.1	61.26	106.31	33.78	58.08	85.06	98.26	72.55	30.25	38.28	20.72	60.41	56.39	37.56	12.29	13.64	13.68	23.14	22.19	62.94	2.29	7.07	7.22	12.83	18.46	14.78
MCOT.C00973	12.24	11.72	9.06	1.76	24.2	28	49.33	5.28	11.78	7.14	4.4	41.75	28.71	18.93	36.35	254.71	32.33	42.12	44.65	17.35	53.86	15.11	2.21	20.51	24.82	13.56	13.7	14.24	24.98	32.72	44.54	125.06	180.11	145.22	216.06	41.87	46.15	35.97	30.13	54.06	8.05	9.85	15.75	12.97	30.19	17.73	28.8	18.98	13.71
MCOT.C00974	1.23	0.13	0.22	0.39	0	0	0	0	0.31	2.37	1.25	0	0	0	0	0	0	0	0	0	9.13	1.97	0	0	0	0	0	0	0	0	0	0	0	0	0	0	0	0	0.68	0.25	0	0	0	0	0	0	0	0.33	0.92
MCOT.C00975	41.49	43.84	32.79	8.29	29.21	13.65	14.87	7.52	16.67	15.57	5.98	178.35	130.25	2.34	4.44	21.8	71.84	9.54	73.6	110.25	131.12	114.28	77.81	44.24	132.84	210.3	53.87	87.4	236.55	77.44	88.87	29.37	36.62	36.41	55.39	61.33	24.33	9.08	29.87	15.81	44.88	48.34	43.07	2.7	3.52	2.87	3.99	114.24	98.96
MCOT.C00976	468.19	561.8	280.69	121.57	427.08	482.41	397.85	299.09	299.72	681.15	301.7	1713.02	673.63	139.15	368.02	344.2	795.51	264.9	1205.23	1252.81	1268.33	877.6	465.17	634.95	901.3	815.11	395.33	374.73	514.92	467.94	357.19	282.19	962.55	1026.04	1194.19	447.8	1056.24	210.18	238.89	342.06	574.86	514.31	559.3	95.16	135.14	194.25	220.33	396.36	371.56
MCOT.C00977	6.25	7.35	5.14	1.8	3.95	0	3.26	1.98	7.82	3.62	8.22	1.47	0.45	0.21	0.32	16.25	23.36	5.16	23.99	1.78	3.98	6.37	3.27	0.98	61.4	20.02	24.85	5.05	11.05	10.81	10.73	4.41	14.74	8.94	4.8	5.53	5.51	11.37	7.5	12.05	1.68	2.13	1.63	0.3	0	2.36	0	26.44	16.63
MCOT.C00978	4.78	8.32	3.73	2.52	1.27	0.52	1.88	3.38	6.47	5.75	6.08	4	2.25	0.56	2.64	15.69	20.06	6.6	29.54	2.45	2.92	4.99	3.19	5.08	45.81	28.08	22.42	11.35	30.59	22.03	19.34	13.86	34.86	32.21	14.76	12.1	16.9	8.98	6.46	11.22	4.14	3.01	2.33	1.21	0.63	2.19	0.48	42.67	26.64
MCOT.C00979	4323.01	3790.54	2318.42	1277.24	4029.83	4653.19	4637.5	2860.63	2289.55	2286.15	1905.02	2435.4	1783.15	503.5	381.92	3205.45	3272.62	3131.83	3234.46	5187.13	7757.39	9178.27	5426.18	6791.83	1933.52	7029.14	2067.63	4937.27	7238.27	6508.5	3834.56	2370.64	4576.35	913.87	958.35	1428.07	1120.37	558.38	1361.7	1837.97	1769.34	2165.53	6719.47	587.49	2308.49	1134.96	4142.4	321.55	464.87
MCOT.C00980	1.79	1.41	0.68	0.79	0	0	0	1.86	3.59	3.85	12.98	0.52	0.33	0.23	0	0	0.36	6.32	0.34	0	1.15	0.46	0	0	0.26	0	0	0	0	0	0	0	0	0.22	0.39	1.22	44.52	0.17	1.76	3.15	2.06	1.46	0	0.14	0	0	0	0.5	4.22
MCOT.C00981	1038	1247.93	667.55	1201.5	608.75	377.6	556.07	4234.22	4111.28	4260.91	2399.54	2717.96	2114.65	710.72	656.62	3575.41	2672.07	1761.21	1401.96	923.08	1285.77	686.56	397.94	790.38	1730.58	747.13	740.85	252.38	646.9	365.44	408.66	440.05	1030.82	1662.05	992.31	1694.79	913.98	1320.17	1799.73	2175.32	2028.69	1761.28	672.65	585.68	539.29	1021.4	973.46	802.57	1235.93
MCOT.C00982	7.47	8.32	6.5	4.02	8.85	12.57	11.8	1.21	5.7	6.76	4.9	9.23	7.99	0.56	1.1	15.03	9.87	5.83	13.58	16.17	21.96	18.07	6.74	8.17	21.13	23.84	8.8	12.95	9.05	13.18	14.32	30.64	22.38	16.13	23.17	9	7.79	2.69	8.89	8.36	6.24	6.54	12.13	2.07	4.23	2.8	2.57	9.39	6.68
MCOT.C00983	8.6	7.49	7.93	4.69	0.45	0.84	0	3.83	8.7	3.76	3.39	5.43	7	1.7	2.83	5.59	6.59	4.22	9.5	0.55	1.23	1.92	0	0.52	8.03	1.63	2.54	0.88	0.35	0.99	1.61	1.82	4.88	16.75	5.28	1.57	2.17	8.69	9.54	5.27	8.43	9.96	1.38	1.71	0.6	1.46	0	22.39	11.71
MCOT.C00984	17.34	16.36	9.88	7.24	12.89	27.84	17.79	21.94	37.74	48.65	54.8	29.71	16.83	5.26	13.68	23.01	17.83	7.02	3.88	7.57	49.75	15.36	38.28	20.19	31.39	50.61	12.89	21.65	28.31	17.22	20.28	26.54	28.28	29.88	87.65	77.17	12.71	12.59	33.7	12.71	10.12	11.47	15.46	11.55	31.32	12.03	17.06	20.55	24.69
MCOT.C00985	0.28	1.3	0.45	0	2.6	6.97	1.32	2.6	1.48	1.09	0.43	0	0.08	0	0	2.64	0.38	0.21	0	0	6.29	1.35	0	0	0.22	0	0	0	0	0	0	0	0	0	0.36	0.31	0.07	0.15	0	0	0.22	0.42	0.27	0.29	0	0	0.72	45.62	36.94
MCOT.C00986	1.34	0.71	0.24	68.89	2.06	0.72	0.17	27.7	0.45	0	0.92	42.01	0.2	0.09	0.1	0.16	33.58	0	0	37.95	489.54	0.54	0.11	1.28	43.59	113.91	0.08	0.09	9.54	0.32	0	0	0.16	0.22	0.03	0.96	0	0.18	0	0.59	42.84	0.3	0	0	0.08	0.15	0.19	0.09	2.36
MCOT.C00987	1168.72	725.65	3716.57	10895.3	2913.76	932.63	350.05	1836.57	1108.07	104.67	14.36	8.41	0.63	0.02	0	1.93	4.09	0.14	0.17	2.39	93.32	92.76	268.38	431.71	1.18	5.58	1.06	0	0.44	0	0	0	0	0	0.16	0	0	0.15	0.16	0	1071.58	333.96	78.98	1.19	0	1.57	0.24	0	0
MCOT.C00988	10000.3	6985.61	47745.1	545.3	16753.5	7632.77	71.63	6000.31	23820.4	1893.95	93.34	751.87	10.56	1.57	0.85	187.99	69.11	0.84	1.05	2.01	21.02	388.62	501.16	535.92	2.19	125.93	5.4	0	240.46	1.87	0	0	0	0.04	3.64	0	0	2	0.15	1.08	2030.92	652.35	144.02	2	0.76	1.57	0	0.39	0
MCOT.C00989	34.26	67.5	127.39	4.02	37.97	213.91	0	7.02	14.51	0.74	0	0	0.26	0	0	29.53	0	0	0	0	0	2.83	3.93	16.73	0	0	0	0	0	0	0	0	0	0	0	0	0	0	0	0	1.86	2.42	0	0	0	0	0	0	0
MCOT.C00990	0	0.41	0.42	297.11	0	0	0	0	0	0	0	431.18	0.8	0.39	0.09	0	74.74	3.49	1.17	0.27	0	0	0	0	53.89	138.83	0.29	0	108.81	0	0	3.47	0	0	0	0	0.32	0	1.12	0.48	323.19	0.5	0	0.27	0	0.18	0	0	0.2
MCOT.C00991	8.91	2.8	3.78	435.78	3.39	0	0	0.55	4.16	0.49	0	881.09	1.22	0.64	0.7	0.73	1912.13	0.75	0.66	67.37	97.14	1.22	4.47	0	84.48	338.51	1.69	0	1007.4	0.73	0	0	0	0	0.43	0	0	0.13	0	1.53	1456.12	1.12	0.96	0.87	0	0.34	0	0	105.7
MCOT.C00992	0	0	0	114.56	0.26	0.11	0	0.25	0.67	0	0.24	190.63	0.28	0.14	0.12	0.06	9.22	0	0.07	0.16	0	0.09	0	0	32.55	59.19	2.65	0.1	50.9	0.23	0	0	0	0	0	0	0	2.47	5.07	25.56	158.36	0.17	0.07	0.24	0	0.37	0	0	0.1
MCOT.C00993	296.56	143.26	137.85	10458.5	35.87	58.77	0	105.73	10.24	0.78	0	3126.23	6.78	0.83	1.53	4.07	101424	20.04	31.5	466.69	1230.36	4.84	0	2.77	325.5	436.28	6.26	0	888.07	3.51	0	6.24	0	0	1.02	0.22	0	0.86	0	4.88	2166.62	16.71	2.3	0.28	0	0.27	0	0.33	1057.84
MCOT.C00994	23.92	22.71	31.09	2277.66	428.12	23.84	0	1265.1	2.73	11.44	18.12	4833.76	377.76	10.15	5.5	3.29	12079	6.43	3.17	434.12	4030.16	5.48	55.08	187.14	303.59	440.46	220.12	11.32	2151.86	186.73	4.16	2.35	0	0	1.16	14.73	0	0.73	1.52	14.89	1004.39	97.57	95.6	0.94	0	0.93	1.16	2.21	52.44
MCOT.C00995	0.34	0.81	2.35	291.85	27.02	0	0	21.48	2.54	0	0	138.15	0.46	0.53	0	0	291.98	0	0.96	263.34	1124.08	0	0	9.71	10.93	209.53	3.19	0	409.25	0	0	0	0	0	0	0	0	0	0	0	116.24	1.71	9.99	0	0	0	9	0	50.24
MCOT.C00996	2.23	6.6	4.29	0	7.91	53.67	67.83	0	0	0	0	0.43	2.02	17.87	10.88	0.97	0.73	0	0	0	0	1.62	0	10.79	0	0	0	0	0	0	6.13	0	39.52	1.94	0	0	0	0.36	0	0	0	0.5	1.28	34.28	1666.49	44.29	845.69	0.54	0.67
MCOT.C00997	39.52	305.74	115.96	0.83	4555.14	15798.4	2415.46	0	0.39	0	0	3.43	65.11	0.33	0.41	14.89	1.12	0	0	1.08	16.65	205.72	221.43	498	0	0	0	15.39	7.08	101.19	114.67	0	14.61	0	0	0	0	0.59	0.86	0	0	2.79	273.17	0.97	1275.19	3.03	369.17	0	0
MCOT.C00998	12.99	15.25	25.97	30.73	12391.6	10410.4	1309.12	2772.21	130.08	370.08	587.25	22.63	198.93	15.31	1.57	2986.5	26.08	0	0.99	11.95	1596.12	90.67	3101.51	2679.04	10.53	20.1	68.75	271.99	34.09	720.71	457.16	2.96	1.25	1.06	438.24	3.83	0.8	2.21	0	0	11.41	43.35	1110.42	22.88	854.08	5.51	356	14.37	56.15
MCOT.C00999	12.91	8.11	3.09	1.48	12.67	11	8.75	8.44	3.5	2.21	20.19	13.21	30.9	15.69	11.26	27.8	16.77	3.97	3.17	3.49	17.58	112.94	318.7	256.73	112.12	96.95	124.43	297.52	230.09	448.35	917.34	1872.47	162.19	83.36	142.05	103.56	29	94.71	40.07	222.65	6.15	19.86	59.48	9.66	32.81	7.49	22.43	12.68	8.42
MCOT.C01000	8.59	9.41	4.41	4.08	43.79	38.01	29.49	6.73	6.18	13.17	5.38	14.44	13.05	2.54	3.96	19.46	11.3	4.68	13.74	77.72	51.64	15.37	61.95	53.88	14.92	45.76	4.59	19.45	26.39	27.84	25.86	57.96	55.18	19.89	39.09	16.14	12.13	2.14	8.78	7.88	4.32	7.35	30.64	4.29	20.59	2.96	18.59	26.97	25.19
MCOT.C01001	14.85	23.09	7.47	11.26	14.86	9.65	10.19	3.08	10.24	9.67	4.35	25	17.2	6.23	7.85	22.22	29.33	5.06	29.72	36.27	40.39	26.54	12.32	8.85	45.82	49.76	9.15	13.58	29.58	19.81	17.03	29.88	67.37	80.38	122.95	40.02	31.17	10.02	15.44	11.34	10.86	14.12	11.78	5.24	5.99	10.58	8.09	132.45	109.95
MCOT.C01002	0.11	0.17	0.41	0	0	0	0	0.12	0.08	0	0.33	0.56	3.71	0.04	0	0.08	0.06	0	0.09	0	0	1.31	2.88	0.87	1.69	0.21	7.27	9.18	3.48	6.95	1.49	0	0	0	0	1.58	0.13	0.12	0	0.4	0.04	3.31	1.35	0.08	0	0	0	0.09	0.19
MCOT.C01003	0.07	0	0	0	0.36	0	0	0.23	0.08	0.21	0.33	0.27	0.1	0	0.02	0	21.16	0.79	0.19	0	0.92	12.42	15.68	12.69	25.99	31.1	64.37	53.8	80.33	53.34	25.98	0.82	1.74	2.08	28.77	353.55	11.96	0.26	0.09	0.97	0.13	0	0.1	0	0	0	0	0	0.03
MCOT.C01004	0	0	0	0	0	0	0	0	0	0	1.78	0	0	0	0	0	0	0	0	0	0	0	0	0	0	0	0	0	0	0	0	0	0	0.28	0.99	0.33	0	0	0	0	0.46	0.43	0	0	0	0	0	0.47	0.29
MCOT.C01005	0	0	0	0	0	0	0	1.87	0	0	2.76	0.45	0	0	0.2	0	0.31	0.31	0	0	0	0	0	0	0	0	0	0	0	0	0	0	0	0	0	0	1.89	0	0	0	1.36	0	0	0	0	0	0	0	0.29
MCOT.C01006	11033.8	7953.4	39303.6	765.18	3157.48	816.99	1.36	11264.5	22604.3	2279.38	105.85	205.18	5.15	0.34	0.28	22.36	62.19	1.47	0.38	0	2.93	115.61	135.86	97.38	0.51	0	4.6	0	0	0	0	0	0	0.08	1.7	0	0	2.47	0.27	0	1201.09	376.56	3.74	0.8	0	0.34	0	0	0.91
MCOT.C01007	5.42	8.11	3.33	1	1.79	5.15	0	0.02	1.81	0.21	0.28	8.66	9.1	0.75	2.75	4.53	2.76	1.21	2.48	0	8.5	4.78	5.64	4.27	6.19	4.1	1.03	1.88	0.81	2.87	3.06	7.31	6.67	10.96	15.67	3.62	7.91	2.76	2.43	3.63	3.19	3.53	2.19	1.5	2.95	5.18	1.34	8.88	7.18
MCOT.C01008	5.32	4.87	3.67	0.75	0.32	0.13	1.44	3.09	4.32	3.15	7.4	0.76	0.48	0.15	0.08	4.7	31.16	3.36	56.97	11.03	3.52	2.61	0.7	0.87	15.25	2.39	8.63	1.29	0.86	1.37	4.1	0.24	1.23	0.8	0.28	1.24	1.04	8.59	6.97	5.29	1.39	1.7	0.72	0.86	0.21	2.33	0.24	23.35	18.39
MCOT.C01009	121.65	137.89	137.66	14.23	143.26	129.1	883.06	61.34	115.56	191.77	152.59	28.25	57.32	21.64	50.26	306.77	119.19	123.76	84.64	18.67	27.76	34.04	29.09	67.64	159.09	42.33	21.54	12.96	20.37	17.49	16.11	321.61	238.28	240	339.15	126.55	89.23	299.38	76.54	161.94	68.59	201.04	217.75	284.11	670.82	595.01	916.12	98.39	147.17
MCOT.C01010	18.08	12.96	7.85	4.73	6.87	1.28	1.74	3.54	19.09	14.4	2.57	22.22	20.23	4.73	11.2	38.44	31.43	8.58	28.91	18	11.29	8.49	0.82	2.34	11.05	3.62	6	3.23	1.27	2.7	4.24	3.84	8.9	13.63	11.14	8.89	7.25	12.1	15.53	35.87	10.52	17.27	10.09	5.54	3.13	11.81	3.54	13.59	17.72
MCOT.C01011	4.7	4.19	3.21	3.18	0.29	0	0	2.03	1.99	2.33	0.82	26.4	19.88	1.59	0.9	11.24	17.37	1.44	3.63	3.45	0.43	2.52	0	1.6	9.28	3.4	4.83	1.52	4.39	0.25	1.19	3.6	0.59	2.05	8.33	2.29	0.47	2.53	2.04	0.86	13.62	8.41	2.25	0.65	0	0.43	0	7.27	4.89
MCOT.C01012	1.92	6.01	3.18	0.13	6.37	17.38	10.54	8.87	7.62	22.46	18.29	0.07	0.06	0.17	0.04	1.73	13.25	35.55	4.22	5.45	2.07	0.75	0.61	3.34	1.08	0.41	0.5	0	0	0.3	0.47	0	2.25	0.72	187.79	82.66	117.57	4.3	1.92	4.66	1.13	0.56	5.08	1.05	6.33	12.82	23.63	17.96	87.89
MCOT.C01013	0.59	1.77	1.29	33.05	13.55	3.32	4.77	25.17	9.77	4.06	1.37	0.74	0.08	0.06	0.18	10.53	0.93	0.66	0	1.06	34.05	0.15	0	0	0.85	2.48	0.28	0	0.29	0	0.29	0	0	0.21	2.05	0	0	0	7.75	3.16	3.97	0.8	0.85	0.18	0.57	0.04	0	2.94	34.17
MCOT.C01014	1.93	4.48	1.68	50.95	11.94	40.01	5.38	12.21	15.77	13.74	7.48	7.74	0.43	0.87	0.31	7.43	4.95	0.71	2.03	1.52	25.71	1.97	0.94	2.9	0.73	6.77	0.18	0	0.36	0.18	0.14	1.22	1.04	0.51	0.31	0.57	0.03	0.84	0.66	0.54	70.5	5.38	3.24	4.22	6.21	2.11	4.62	285.04	1.31
MCOT.C01015	42.27	24.16	31.8	1.11	13.06	10.14	11.84	14.54	29.46	21.4	7.12	175.44	295.07	38.6	25.41	54.29	86.94	26.52	54.45	39.8	26.4	71.86	22.92	35.36	89.9	68.03	42.55	63.03	48.05	50.33	29.88	28.16	20.49	20.34	31.09	17.85	9.43	67.77	43.3	37.42	44.04	120.03	46.56	22.31	20.22	25.44	13.87	44.23	50.18
MCOT.C01016	31.07	25.99	22.62	14.31	5.46	18.83	13.26	9.03	36.36	20.6	13.01	138	229.35	17.54	41.79	72.16	83.68	40.41	100.01	31.07	39.24	180.01	156.4	356.86	104.18	175.73	111.87	163.09	225.59	264.96	219.53	233.43	221.23	93.41	40.17	129.2	63.51	57.4	30.74	93.29	34.73	51.41	80.77	7.34	3.32	14.9	21.07	25.5	22.18
MCOT.C01017	11.81	8.18	9.68	6.01	9.85	8.07	9.87	2.08	5.93	5.19	3.52	50.8	47.67	1.41	1.41	4.78	16.68	13.77	20.22	79.17	31.32	45.39	53.35	13.74	41.58	81.46	31.24	54.15	111.97	62.59	65.15	17.11	30.53	23.99	12.9	23.24	55.66	15.51	15.12	19.19	12.81	12.03	15.07	2.74	2.86	1.48	2.27	8.91	6.08
MCOT.C01018	120.87	127.6	88.15	21.77	127.8	138.07	79.35	21.25	40.36	41.56	13.27	323.26	363.61	13	72.18	115.42	203.45	45.78	206.69	531.08	305.75	303.07	570.78	224.33	101.49	371.86	28.48	167.6	244.09	162.81	151.2	79.32	128.04	95	339.76	115.45	250.3	22.91	62.49	41.31	95.62	182.35	285.68	15.17	24	24.07	48.31	323.34	342.96
MCOT.C01019	7.02	5.79	4.61	1.55	9.1	4	4.94	3.38	5.04	10.11	4	11.03	14.55	0.6	1.3	6.22	13.48	2.8	12.46	21.21	13.56	16.28	8.13	11.61	13.59	16.8	5.42	15.69	20.18	18.06	14.41	3.36	3.93	3.17	4.87	9.77	6.82	4.12	6.45	5.6	4.73	7.27	10.61	1.98	3.26	2.43	2.29	10.32	7.78
MCOT.C01020	35.59	41.66	25.94	6.33	23.98	15.6	19.99	2.92	7.58	10.98	5.53	282.47	170.59	3.9	10.39	42.67	60.87	11.75	67.61	140.38	72.79	114.61	103.41	56.9	78.08	172.98	19.1	75.16	161.1	85.1	88.76	27.42	50.67	52.05	102.17	96.58	157.14	5.32	32.46	16.7	66.68	53.64	77.78	2.92	2.17	9.31	9.6	19.11	24.07
MCOT.C01021	15.59	12.47	10.23	1.67	557.13	349.88	383.39	17.35	1.59	5.15	9.79	4.78	9.94	2.21	0.18	21.56	20.2	1.98	11.58	541.92	462.43	210.65	1238.58	502.13	18.69	312.08	5.33	289.15	490.96	363.02	314.3	55.11	46.5	3.59	8.14	24.38	14.15	0.57	10.66	5.81	2.95	4.35	254.52	2.58	374.08	1.09	63.78	3.89	5.87
MCOT.C01022	434.95	365.13	391.87	35.35	779.9	820.26	374.27	813.46	349.58	470.12	372.49	159.78	175.58	22.51	27.59	58.91	190.23	117.4	166.13	419.81	530.09	441.2	483.58	412.2	148.47	216.76	147.54	321.19	410.55	392.71	329.2	93.09	63.4	54.58	60.39	179.58	83.13	58.97	88.87	78.01	77.83	117.47	177.33	268.91	669.96	273.32	384.38	85.39	132.07
MCOT.C01023	108.91	69.84	75.15	22.28	95.54	79.58	200.22	53.44	57.97	78.91	32.52	98.02	91	21.3	38.97	119.47	128.61	47.93	115.17	258.55	150.88	132.13	82.46	61.79	128.83	182.2	52.36	133.89	150.38	92.86	147.36	295.41	144.7	113.51	89.56	100.05	69.2	43.7	60.55	46.19	42.91	76.49	97.36	89.25	215.36	317.44	517.01	89.88	91.91
MCOT.C01024	0.69	0.54	0.51	0.25	0.53	0	0	0	0	0	1.22	1.23	2.25	0.18	0.22	0.46	1.08	0.71	0.9	0.99	17.34	97.97	89.39	46.98	31.7	41.76	52.48	453.39	119.85	275.87	339.44	77.03	2.07	1.3	0	0.62	0.7	1.57	0.13	2.6	0.19	0.18	0.76	0.06	0	0.22	1.01	0.65	1.16
MCOT.C01025	4.83	6.33	2.23	23.2	5.15	0	0	0.36	8.42	10.75	7.21	130.78	7.41	6.3	4.86	3.01	6.82	7.81	3.47	6.47	3.65	2.2	0	1.35	3.93	2.29	2.04	0.49	15.22	0	0.3	5.06	4.97	18.58	6	1.27	2.35	6.73	5.67	5.3	56.9	1.12	0.25	1.32	0	1.61	0.17	0.96	0.53
MCOT.C01026	2.04	0.43	1.78	0	0.22	0.64	1.87	1.35	0.75	1.8	1.02	0	0	0	0	0.1	0.07	0	0.06	0	2.81	0.8	0.59	1.68	0.52	0	0.35	0.66	0	0	0.3	0	0.58	0.64	0	0	0.06	0.14	0	0	1.42	1.98	1.47	10.89	23.15	95.68	129.98	2.48	0.63
MCOT.C01027	0	0.12	0	0	0	5.54	0	0.64	0	0	0	0	0	0.1	0.16	0	0	0	0	0	3.34	0	0	1.03	0	0	0.15	0	0	0	0	0	0.98	0	0	0	0	0	0	0	0.7	0	3.81	0.91	0	29.74	50.21	0.43	0.05
MCOT.C01028	0	0	0	0	0	0	0	0.06	0.04	0	0	0	0	0	0	1.83	0.24	0.16	0.05	0	0	0	0	0	0	0	0	0	0	0	0	0	0	0	0	0.06	0.05	0	0.74	0.4	0	0	0	0	0	0.08	0	217.43	578.92
MCOT.C01029	73.01	83.43	49.57	4.45	21.11	26.2	20.32	5.18	23.79	13.23	13.85	0	0.52	0.03	0.04	5.28	4.9	0.55	2.34	4.32	13.02	13.79	0.72	3.92	20.94	6.18	32.35	4.85	9.49	15.24	16.7	3.78	1.59	3.94	8.2	2.25	0	1.17	2.24	1.33	3.67	10.52	4.65	145.02	123.81	108.17	82.16	1.19	4.35
MCOT.C01030	0.11	0.05	0.17	0	0.42	0	0	0	0	0	1	0	0.04	0	0	7.89	0	0	0	0	0.2	0.2	0	0	0.25	0	0.18	0	0	0.24	0	0	0.18	0.08	0	0.04	0.08	0	0	0.2	0	0	0	0.34	0	0.39	0.62	186.88	231.01
MCOT.C01031	0	0	1.37	0.96	0	1.1	0	0.77	0	0	0.04	0	0	0	0	0	0	0	0.25	0	0	0	7.65	5.99	0	0	1.93	0	0	3.14	0	0	4.37	68.62	2.14	0	0	0	0	0	0	0	0	0	0	0	0	0	3
MCOT.C01032	6.04	0.47	1.87	0	0	0	0	0.59	0	0	0	0.07	0	0.06	0	0	0	0	0	0	0	2.1	0.64	0	0.96	0	0	0	0	0	0	0	0	0	0	0	0	0	0	0	0	0	0	0.04	0	0	0	0.44	0
MCOT.C01033	0	0	0	0	0	0	0	0	0	0	0.38	0.12	0	0.08	0	0	0	0	0	0	1.37	0.44	0	0	0.41	0	0	0	0	0	0	0	0	0	0	0	0	0.07	0	0	0	0	0	0	0	0	0	3.29	0.03
MCOT.C01034	1.19	2.04	1	0.82	0.3	0	0	0.31	0.5	0.57	0.79	4.52	2.6	0.13	0.52	2.2	1.1	0.78	1.18	0.79	0	0.65	0	0.1	0.94	0.69	0.67	0	0.99	0.75	0	1.1	0.69	4.24	15.12	8.78	4.4	1.35	4.19	2.58	2.5	1.68	0.46	0.18	0	1.26	0	2.34	6.85
MCOT.C01035	0.59	0	0	0	0	0	0	0.19	0.8	0.34	0	0	0	0	0	0.26	0	0	0	0	0	1.28	0	0	0.18	0	0.2	0	0	0	0	0	0	0	0	0	0	0	0	0	0	0	0	0	0	0	0	0.14	0
MCOT.C01036	0.43	0.27	0.08	0	0	0	0	0.39	0.76	0.42	0	0	0	0	0	0	0.2	0	0.06	0	0	0.17	0	0	0.07	0	0	0	0	0	0	0	0	0.21	0.06	0.2	0.07	0.04	0	0	0	0	0	0	0	0	0	1.11	0.47
MCOT.C01037	9.29	5.04	2.49	0.2	1.01	2.33	4.86	1.62	4.64	2.09	6.16	0.76	0	0.35	0.76	0	9.33	3.8	25.94	2.96	12.32	0	1.73	8.54	30.18	8.21	32.09	5.33	0	8.73	10.36	20.03	0	0.21	1.04	1.35	1.39	10.68	4.92	5.12	1.73	0.56	0	0	0	0.9	1.73	5.51	10.97
MCOT.C01038	0	0	0	0	0	0	0	0	0	0	1.03	0	0	0	0	3.63	0	0	0	0	0	0	0	0	0	0	0	0	0	0	0	0	0	0	0	0	0.08	0	0	0	0	0	0	0	0	0	0	319.58	2.61
MCOT.C01039	0	0.1	0	0	0	0.46	2.34	0.36	0	0	0	0	0	0	0	0	0.41	14.1	0	0	1.85	0	0	0	0.04	0	0	0	0	0	0	0	0	0	0	0.05	0	0	8.46	0.3	0	0	0	0	0.93	0	0	0.81	83.22
MCOT.C01040	0.08	0.04	0.16	0	0.92	3.26	0	0.86	0	0.12	0.93	0	0	0.01	0.04	3.57	0.1	0.45	0.24	0.7	0.23	0.07	0.54	0	0.08	0	0	0	0	0	0.14	0	0	0.01	0.05	0.07	0.03	0	2.23	0.44	0	0	0.23	0.11	0	0.06	0	126.21	278.35
MCOT.C01041	26.37	22.86	19.49	13.96	6.19	6.94	6.6	9.28	25.23	16.72	19.94	41.57	20.88	5.54	13.97	50.32	89.81	24.7	118.32	28.48	31.03	20.05	7.14	5.34	46.51	38.9	16.42	11.56	27.94	16.05	17.69	37.52	70.91	65.98	46.6	39.48	21.42	30.79	22.36	31.9	25.63	22.13	12.01	7.46	2.83	17.15	7.14	39.48	30.52
MCOT.C01042	6.5	8.06	9.55	34.72	3.61	0	2.72	3.06	4.34	0	1.52	19.13	8.67	7.31	4.52	0.48	6.91	66	1.58	1.03	5.34	2.39	0.49	7.21	12.73	5.8	7.92	1.23	2.27	0.96	2.26	2.56	0.36	1.12	3.23	0.74	0.93	25.85	27.07	80.88	27.74	18.8	4.1	0.34	0	1.92	0	0.54	4.65
MCOT.C01043	11.1	7.51	2.4	15.18	23.91	28.87	44.38	8.96	8	5.07	13.79	8.3	10.61	2.59	0.97	4.59	15.54	19.65	39.8	59.32	59.94	34.24	24.84	48.1	27.76	35.75	28.77	31.17	22.27	30.47	58.1	28.99	15.49	3.7	6.53	16.85	14.77	90.58	17.2	64.52	9.92	4.45	16.42	1.56	12.19	4.47	11.42	8.36	19.63
MCOT.C01044	7.06	8.74	5.92	3.3	3.62	5.93	3.52	9.89	18.42	14.53	9.5	22.9	15.1	6.27	16.56	29.33	27.33	8.45	32.69	25	7.91	9.02	4.7	1.93	19.58	10.59	5.85	9.08	12.86	6.26	13.69	55.63	53.26	61.4	37.64	10.28	7.18	23.82	10.34	11.04	9.2	9.2	5.18	4.22	2.74	8.33	8.57	57.52	27.72
MCOT.C01045	30.66	20.82	25.09	3.82	26.49	6.4	20.63	10.43	13.32	18.97	8.24	62.8	32.04	5.77	9.99	22.78	47.79	8.41	51.16	89.74	93.36	51.71	39.79	21.42	59.46	91.56	13	37.75	89.45	27.78	37.7	34.06	36.89	31.76	71.72	41.99	29.8	9.52	23.58	21.9	17.85	18.24	31.06	12.67	12.5	17.11	12.31	112.68	103.78
MCOT.C01046	7.95	6.2	2.69	5.53	6.36	6.95	0	4.1	5.65	1.22	15.42	10.09	3.79	0.72	1.3	0.91	6.48	5.15	10.4	17.11	0	4.56	0	0	4.87	2.46	2.1	0	5.78	0	5.76	6.52	5.5	6.36	6.94	8.43	9.09	3.69	6.3	4.57	7.95	3.27	0	2.61	0	3.86	1.6	7.65	6.93
MCOT.C01047	3.2	0.33	15.22	0.5	0	0	0	33.48	48.56	62.71	31.12	354.24	453.22	4.35	2.93	2.05	96.19	60.89	104.19	17.05	15.66	15.61	22.01	50.17	6.07	37.41	32.2	36.66	3.66	7.49	0.81	0.46	0.19	0.13	0.83	11.84	27.45	1.42	8.47	11.55	0.14	7.07	4.41	0	0	0.24	1.36	2.24	9.15
MCOT.C01048	10.47	8.97	12.25	4.54	0.38	0.62	0.18	6.1	16.7	11.21	11.77	2.21	1.33	0.08	0.39	5.42	15.36	12.89	13.44	1.1	0.37	0.54	1.99	0	1.87	0.59	1.36	0.37	0	0.22	0	0.39	1.47	2.94	1.6	0.16	0.07	2.91	17.35	36.68	15.41	14.37	1	0.68	0	1.59	0	10.53	6.8
MCOT.C01049	3.96	5.49	3.19	3.17	0.38	0.62	0.35	1.22	3.89	3.28	4.98	2.34	0.74	0.29	0.8	5.5	31.36	4.26	32.59	6.35	1.88	1.62	0.37	0.74	9.22	1.94	5.05	0.5	0.8	1.09	1.14	1.8	4.51	5.34	2.17	2.88	1.81	8.22	9.31	9.17	2.81	2.52	0.62	0.28	0.66	0.96	0.06	4.7	4.08
MCOT.C01050	1.65	2.05	1.86	0.42	0	0.46	0	0.63	1.12	0.64	1.22	1.91	1.86	0.27	0.12	0.86	2.38	1.43	2.38	0.72	0.21	2.27	0	0.45	3.64	2.25	1.66	0.83	0.68	2.41	1.51	1.28	9.7	8.75	3.88	1.62	3.88	2.21	2.4	0.96	0.85	1.22	0.38	0.14	0	0.54	0.42	5.16	4.16
MCOT.C01051	0	0.07	0	0	0	0	1.14	0	0.24	1.04	1.42	0	0	0	0	0.66	0.18	0.36	0.7	0.17	0.2	0	0	0	0.03	0.84	0.09	0	0.37	0	0.25	0	0.24	0.45	0	0.12	0.43	0.17	7.47	0.07	0.04	0.08	0	0	0	0	0	34.4	95.86
MCOT.C01052	7.09	7.01	4.72	1.92	0.82	1.14	2.21	1.85	10.1	6.87	3.82	8	11.83	2.14	5.38	14.95	9.12	7.34	8.52	1.49	2.71	7.34	0.22	1.9	11.53	8.37	8.24	8.9	11.55	8.43	6.02	9.34	12.8	17.1	6.1	8.86	11.24	15.18	12.04	13.42	4.54	9.09	2.95	3.92	1.44	14.82	4.21	10.24	11.4
MCOT.C01053	152.71	173.12	118.61	67.08	228.37	229.98	203.9	390.73	718.89	938.69	657.61	220.7	211.92	16.5	159.29	207.53	153.87	293.14	196.97	26.57	72.79	103.75	37.1	149.02	41.18	48.5	58.97	13.12	19.99	25.54	15.28	20.94	49.69	69.91	68.4	22.71	57.56	75.19	237.68	342.24	169.69	214.37	149.16	45.98	72.03	148.61	158.61	49.58	73.35
MCOT.C01054	34.32	7.14	87.16	0.08	6.89	3.98	4.24	93.4	122.81	145.74	63.29	220.19	1950.93	9675.56	6850.37	3956.18	22.78	49.31	7.57	25.88	12.57	81.79	256.58	131.36	11.09	126.84	2.42	250.99	8.27	4.9	33.01	75.92	30.98	37.88	1316.56	30.15	30.12	196.26	15.31	39.52	18.8	260.71	1049.43	1786.86	10167.8	1521.57	5548.67	11.46	4.42
MCOT.C01055	0	0	0	0	0	0	0	0	0	0.21	0.17	0	0	0	0	14.65	0.12	0.12	0	0	0	0	0	0	0.03	0	0	0	0	0	0	0	0	0.08	0.05	0.15	0	0.03	0.37	0.27	0	0	0.21	0	0	0	0	468.75	254.01
MCOT.C01056	0.04	0	0	0	0	0	0	0.06	0	0	0	0	0	0	0	12.44	0.22	0	0.2	0	0	0	0	0	0.03	0	0.06	0	0	0	0	0	0.25	0.03	0.1	0.16	0	0.03	0	0.07	0	0.08	0	0.08	0.13	0.17	0	346.72	0.32
MCOT.C01057	122.79	91.25	80.6	9.81	19.27	43.63	2.42	52.24	121.07	72.88	23.77	1037.88	592.93	32.66	56.04	52.85	26.45	39.39	16.95	0.89	52.96	120.86	9.88	48.83	45.18	75.9	27.27	33.54	5.95	8.62	2.25	1.91	10.99	14.6	14.08	34.98	92.84	163.62	45.43	20.11	223.51	235.93	75.11	6.69	1.5	22.79	6.17	42.82	146.33
MCOT.C01058	2.6	2.1	0.62	22.78	0.34	0	0.44	7.04	4.71	0.64	2.9	10.1	2.18	1.61	5.31	2.83	87.13	42.56	3.42	0	2.7	7.83	2.35	3.5	100.91	30.15	51.58	20.94	20.1	20.52	31.36	15.93	15.49	52.98	340.74	658.92	74.44	117.38	12.78	25.53	22.04	2.06	0.37	1.13	0.57	4.17	1.02	0.39	3.98
MCOT.C01059	0.54	0	0	0.47	12.97	0.51	0	0	0	0	0	1.76	8.34	1.38	0.19	0.18	5.95	8.26	0.38	0.52	4.48	29.5	28.44	39.41	33.94	58.7	103.97	94.8	152.64	161.16	101.98	45.3	39.58	19.87	48.22	12.26	3.35	133.61	35.91	38.8	0.35	0.23	0	0.69	2.94	0.17	0.32	0	0.94
MCOT.C01060	4.02	3.26	2.32	3.78	40.53	1.88	16.57	2.36	1.91	2.76	1.67	1.44	5.31	22.82	0.24	0.8	8.22	40.9	4.72	0.12	1.69	54.45	41.3	63.86	54.97	63.54	139.22	195	267.19	242.12	142.88	359.05	92.2	50.63	1.32	19.23	99.76	94.8	42.4	72.99	3.42	7.64	5.08	3.4	1.8	5.04	8.29	1.82	4.61
MCOT.C01061	1.69	2.2	1	0.41	0	0.97	2.48	0.77	5.05	2.73	3.5	1.08	0.26	0.04	0	0.13	2.7	0.92	2.04	0.55	3.27	1.75	0.26	0	8.26	3.32	4.76	0.81	9.94	0.94	0.92	3.35	1.04	1.78	1.2	2.16	1.45	2.75	1.91	3.59	0.88	0.31	0	0.06	0	0.18	0.22	0.69	0.56
MCOT.C01062	1.44	0.4	0	0.27	0	0	2.53	0	0.97	0	1.99	0	0	0	0	0	0	0.16	0	0	0	0	0	0	0	0	0	0	0	0	0	0	0	0	0	0	0	0	0	0	0	0	0	0	0	0	0	0.35	0
MCOT.C01063	1.34	0.09	0	0	0	0	0	0.08	0.16	0	0	0	0	0	0	0.1	0	0	0	0	0.52	1	0	0	0	0	0.15	0	0	0	0.32	0	0	0	0.24	0	0.13	0.07	0	0	0.28	0	0	0	0	0	0	0.23	0
MCOT.C01064	40.33	36.42	33.5	9.99	6.6	4.93	15.45	8.55	17.94	11.08	4.79	92.24	136.04	43.71	13.91	50.55	76.43	60.53	54.65	29.61	29.95	94.61	20.09	12.72	70.89	88.89	37.73	56.81	85.33	59.9	68.25	10.43	21.88	51.01	31.71	66.65	42.21	38.57	123.41	41.82	22.28	64.18	23.56	4.33	4.67	10.98	3.96	70.03	76.9
MCOT.C01065	11.14	11.6	11.13	2.28	0	0.91	0	4.76	12.73	6.47	10.99	9.09	3.79	0.46	0.89	8.5	45.25	19.06	42.2	9.02	3.71	9.05	1.22	3.56	14.48	32.23	13.52	5.41	9.31	14.14	6.95	1.81	6.59	3.43	2.62	2.98	4.9	18.84	15.35	22.66	11.56	19.21	2.53	1.02	0.37	7.98	5.17	4.41	7.01
MCOT.C01066	376.28	353.5	442.4	73.35	1303.92	1023.03	719.1	422.47	267.98	335.43	231.17	245.17	299.05	42.66	60.24	245.23	281.4	151.5	301.81	1146.63	1481.19	1385.82	1413.59	952.05	346.18	1302.5	281.63	1164.87	1937.46	1291.12	1375.07	469.72	432.5	118.2	169.24	383.45	131.19	101.3	123.8	189.65	133.51	225.02	725.11	275	1168.77	229.57	834.74	143.1	139
MCOT.C01067	4.06	4.48	2.61	1.82	5.37	7.95	7.34	0.19	3.43	2.67	1.58	10.24	5.62	0.88	2.36	6.39	14.27	2.97	18.65	47.41	13.05	8.76	6.69	3.94	6.19	9.78	1.19	4.52	5.5	3.2	4.55	21.82	15.11	16.48	39.85	14.95	22.17	1.8	3.56	2.21	2.78	3.81	4.13	0.64	2.16	2.26	3.58	13.84	17.46
MCOT.C01068	9.1	5.74	7.98	3.86	8.82	7.22	9.86	6.48	15.67	17.31	6.25	30.51	96.01	18.8	8.82	19.2	19.72	10.28	12.19	11.46	13.02	53.79	28.26	35.48	61.11	68.17	180.25	261.76	284.56	381.58	352.98	142.21	66.5	56.02	112.8	74.61	26.02	89.51	24.39	46.1	8.46	31.74	32.31	12.48	19.07	7.17	9.21	11.3	35.81
MCOT.C01069	42.71	22.28	6.71	1.73	1.16	2.42	2.69	31.28	67.91	54.8	37.13	0.15	0.07	0.04	0.08	7.28	2.43	1.45	0.6	2.15	12.24	15.83	0.79	0.53	4.87	1.34	2.26	0.19	0	0.56	0.52	0.2	0.83	1.27	3.16	0.3	0.25	1.31	3.52	0.65	1.61	0.88	0.29	0.05	0.17	1.18	0.58	17.17	8.19
MCOT.C01070	13.94	15.05	6.31	8.33	15.23	15.73	16.88	3.43	16.91	18.75	3.94	25.62	20.46	7.95	9.27	27.75	26.26	29.73	45.74	59.29	33.82	25.48	39.9	29.14	26.38	43.79	10.92	19.43	34.36	17.53	23.45	50.84	93.36	60.54	104.59	64.54	292.68	7.91	26.07	37.51	11.5	8.57	27.26	4.22	18.87	13.08	24.51	31.5	29.81
MCOT.C01071	1.6	0.74	0.6	0.92	0.54	0	0	2.76	3.32	0.98	0	5.74	0.27	0.18	0	0.18	0	0.04	0	1.71	18.37	3.96	0	0.3	17.08	15.78	0	0.16	0.58	0	0	0	0	0.06	0.06	0	0	0.04	4.76	0.54	3.66	1.08	1.21	0.04	0.86	0.04	0	0.15	0.12
MCOT.C01072	125.09	140.48	111.74	55.85	66.64	179.48	86.29	216.8	212.76	179.14	231.35	130.53	99.95	22.28	21.67	147.07	246.79	109.91	103.41	47.6	127.17	115.77	46.63	45.01	385.99	292.87	264.03	178.79	234.29	295.73	316.16	209.51	179.34	167.51	67.73	345.37	220.37	278.62	123.68	109.31	64.58	96.21	99.04	96.01	94.49	162.02	138.08	106.68	84.78
MCOT.C01073	0	0.22	0.26	0.52	1.58	0.32	0	1.42	0.53	1.37	4.36	0.3	0	0.03	0.08	0.34	0.77	0.53	0.72	2.22	82.77	7.97	11.85	29.84	43.11	47.47	14.63	20.57	36.25	19.93	13.49	4.88	38.89	12.79	0.5	0.2	0.33	0.88	0	1.01	0.28	0.08	1.36	0.08	1.06	0.48	0.6	0.1	0
MCOT.C01074	12.65	0.22	0.14	0.82	1.46	3.52	0	0	0	0	0	0.35	0	0	0	0	0.11	0	0	0	0.52	305.95	319.24	321.92	333.01	310.04	786.88	378.62	240.99	384.1	479.3	333.02	5.27	4.54	0	0.24	0.1	3.63	0.59	10.26	0.28	0.18	2.19	0	0	0	0	0	0
MCOT.C01075	34.52	0.26	0.45	0	0	3.16	0	0	0	0	0.32	1.21	0.38	0.02	0.11	0	0.28	0	0.27	0	1.55	488.24	396.66	597.95	767.08	301.44	2111.38	711.14	1115.68	1061.99	1156.7	1920.94	13.64	13.25	0	0.35	0.05	5.29	2.09	27.13	0.41	1.09	1.79	0.36	0.47	0	0	0.59	0.05
MCOT.C01076	50.37	52.6	36.96	13.57	165.41	139.13	95.09	30.48	50.78	85.42	24.15	68.65	72.82	14.01	16.26	43.65	30.93	29.83	43.01	151.76	140.78	113.25	128.22	154.73	72.15	129.1	67.06	91.78	152.66	127.43	114.75	52.9	63.32	32.61	44.11	71.73	141.26	19.4	53.38	42.69	24.81	34.37	99.53	21.48	103.04	28.25	97.53	150.43	193.97
MCOT.C01077	5.97	9.1	4.67	7.17	0.68	0.37	4.26	2.05	2.36	5.49	0.98	8.95	10.48	5.72	0.02	12.2	8.02	5.13	2.79	0.54	1.41	2.6	0.23	1.04	6.43	3.68	4.14	1.75	0.31	3.28	3.64	5.01	0.05	23.23	40.13	36.99	33.49	11.99	4.62	6.5	6.61	24.73	4.53	23.51	2.44	12.68	1.71	3.2	3.85
MCOT.C01078	3.13	10.7	1.56	0.8	0	0	0	3.35	6.92	8.34	2.12	107.98	34.03	0.38	1.16	4.86	18.54	7.47	4.62	2.74	3.04	2.77	1.08	2.35	5.71	4.11	1.18	2.24	0	0.21	0	0.94	0.67	0.85	2.55	6.47	1.72	0.49	3.79	3.78	17.15	5.9	2.27	1.39	1.03	2.95	4.64	24.5	33.03
MCOT.C01079	5.28	4.61	3.76	1.03	0.83	1.37	1.25	1.99	7.4	3.55	4.69	11.22	5.73	0.12	1.88	6.32	9.05	8.55	10.72	3.26	2.46	6.42	0.67	0.26	9.58	6.69	7.17	1.52	1.54	2.11	2.26	1.58	11.4	12.28	3.96	2.73	3.08	3.36	4.66	9.51	6.33	3.17	0.8	6.79	5.38	7.69	2.91	20.35	11.91
MCOT.C01080	0.22	0.1	0.12	0.04	0	0	0	0	0.08	0	0	0.22	0	0.04	0.02	13.54	0.88	0.25	0.88	0.47	0	0.13	0	0	0.46	0.87	0	0.14	0	0	0	0	0.12	0.22	0.1	0.75	1.85	0.03	0.65	0.2	0.09	0.04	0.21	0	0	0	0	448.68	244.21
MCOT.C01081	8694.35	5272.77	1613.25	1124.68	2664.46	2726.91	2846.11	2314.3	1100.56	1389.34	2893.52	3532.66	2373.1	405.65	490.22	1540.3	6037.77	3542.97	3728.74	3589.84	4405.13	3249.53	6007.66	7102.34	3157.38	2217.24	2319.84	1511.59	1995.13	1568.97	1135.28	651.98	886.36	2088.88	1526.52	2115.37	2062.42	548.17	1583.5	2228.61	851.52	1257.05	2310.91	400.14	1342.95	719.49	2029.5	271.2	385.05
MCOT.C01082	11.7	15.12	8.3	26.41	8.46	9.91	9.01	21.36	46.74	42.99	32.89	61.69	11.28	12.66	19.77	60.47	61.76	21.96	66.22	3.32	7.32	8	1.56	4.13	68.72	35.95	12.23	3.03	5.03	3.94	5.23	197.37	111.92	330.94	28.47	14.82	25.06	92.72	26.76	34.37	19.6	13.76	3.75	5.05	1.89	27.21	11.3	57.32	44.84
MCOT.C01083	3.4	4.4	1.26	1.07	2.36	4.42	2.35	0.53	3.7	2.18	20.41	3.49	2.66	0.25	0.56	4.34	10.38	4.16	5.08	1.25	1.64	3.08	0	0	1.83	4.14	2.97	0	0.43	1.75	1.27	1.03	1.31	3.75	12.8	8.67	4.05	3	7.62	6.67	2.6	3.2	1.28	3.03	1.35	5.44	0.96	34.72	14.64
MCOT.C01084	20.78	13.7	10.13	4.4	6.17	2.47	4.72	31.36	54.84	43.18	23.33	7.3	4.39	0.32	0.83	34.63	11.43	9.13	11.81	10.89	22.57	12.09	1.8	0.75	12.02	11.4	6.22	3.2	1.68	5.75	2.23	4.7	8.59	18.39	21.26	11.99	27.16	6.24	17.51	14.46	4.13	3.15	1.16	0.8	0.37	0.5	0.31	30.68	20.83
MCOT.C01085	10.27	10.34	6.2	6.96	4.77	8.88	14.05	1.51	9.65	4.32	3.89	0.91	0.46	0.04	0.01	1.33	0.98	1.09	0.77	0.32	3.81	13.76	0	0.97	3.46	4.94	1.37	0.48	0.53	0.67	0.18	0.4	0.75	1.02	2.97	0.41	0.2	0.92	1.86	1.4	5.6	2.94	3.95	3.6	3.79	9.9	7.22	0.81	0.1
MCOT.C01086	1.56	0.57	0.18	0	0	0	0.73	2.4	4.93	4.73	1.06	0.04	0	0.03	0	1.14	0.22	0	0.06	0.21	1.11	1.16	0	0	1.14	0.54	0.34	0.43	0.31	0.4	0.94	0.35	3.74	6.69	0.2	0.29	0.02	0.42	0.11	0.08	0.11	0	0	3.62	1.54	1.29	0.26	1.01	0.21
MCOT.C01087	2704.59	3997.44	2822.47	289.44	412.29	619.24	493.05	970.65	1673.41	732.81	386.72	61.17	38.18	7.83	7.68	30.74	336.85	68.35	351.13	30.07	154.69	280.72	40.85	112.83	151.77	74.57	239.72	15.04	16.31	41.6	36.92	21.24	96.88	240.28	30.62	82.29	30.72	50.46	141.53	65.75	933.24	821.62	210.56	9471.96	3431.86	10562.8	2175.25	65.41	43.89
MCOT.C01088	7.13	6.1	6.94	0.57	3.12	3.18	5.52	1.93	3.32	0.96	1.78	0.85	1.55	6.29	2.96	23.34	12.72	1.6	20.6	7.06	3.28	1.29	0.49	0.38	1.9	0.48	0.46	0.1	0.19	0.72	0	0.21	1.08	3.39	3.41	0.14	0.29	0.55	0.97	0.4	1.08	2.27	1.02	4.01	3.8	6.78	3.25	6.52	4.58
MCOT.C01089	36.72	33.13	26.87	5.41	3.93	2.99	9.98	8.72	18.03	9.38	7.17	53.81	68.36	23.14	6.73	26.71	72.05	51.67	48.31	17.04	25.88	43.75	16.48	3.06	71.32	42.26	49.38	32.54	42.75	32.48	39.59	6.46	10.35	22.23	14.98	31	19.64	61.97	119.25	235.08	17.77	47.21	8.59	4.46	0	5.53	2.97	53.72	55.3
MCOT.C01090	29.64	19.01	17.71	14.11	29.9	16.55	20.39	14.05	21.05	17.48	18.55	38.47	18.63	14.64	20.3	52.96	80.11	15.85	94.4	91.14	50.14	23.96	14.59	13.26	77.22	68.37	29.15	23.37	42.69	30.81	27.95	164.95	165.69	92.77	67.41	34.4	83.2	32.08	15.91	23.72	13.38	9.23	17.44	18.95	47.64	58.37	89.55	47.17	44.13
MCOT.C01091	32.39	23.83	21.06	43.95	44.2	53.99	37.17	37.23	78.35	28.94	17.15	89.81	12.34	1.09	3.92	12.18	21.04	63.4	33.47	16.72	36.54	11.75	1.03	25.29	85.8	36.71	60.13	3.81	30.01	14.8	9.55	116.33	426.03	440.15	37.6	49.33	229.38	38.79	36.99	66.2	89.8	24.13	13.57	14.42	15.98	19.41	15.25	260	294.41
MCOT.C01092	21.94	32.83	7.89	10.4	3.46	11.26	11.11	10.71	34.58	25.12	15.34	36.89	24.5	8.57	19.59	44.14	21.01	16.43	31.82	42.09	10.45	13	7.92	7.17	26.95	14.17	12.52	7.45	7.12	9.05	16	22.99	31.42	71.06	168.72	51.51	46.69	15.41	30.79	28.25	19.42	10.83	8.65	16.71	12.05	44.28	35.27	230.08	176.99
MCOT.C01093	14.7	19.96	14.37	11.09	7.41	0	1.35	5.41	9.44	8.54	12.36	4.07	4.39	0.64	0.73	22.72	39.61	12.45	53.16	6.4	1.9	5.54	1.13	1.32	14.98	2.99	14.75	0.95	0	1.11	0.88	20.8	11.28	3.46	13.88	1.28	0.9	32.89	6.69	10.81	17.02	11.62	7.32	10.16	0.43	14.91	6.83	1.87	3.11
MCOT.C01094	0	0	0	0	0	0	0	0	0	0	1.01	0	0	0	0	0	0	0	0	0	0	0	0.55	0	0	0	0	0	0	0	0	0	0	0	0	0	0	0	0	0	0	0	0	0	0	0	0	0	0
MCOT.C01095	23.05	16.83	15.11	4.7	6.9	11.76	5.59	30.3	58.41	45.99	20.42	20.49	18.33	5.09	7.82	38.36	103.96	44.36	82.63	49.11	45.85	30.02	6.29	8.85	85.35	55.67	23.7	10.61	28.55	22.19	35.59	16.95	43.08	59.11	183.15	62.49	102.15	13.59	39.53	38.1	15.99	18.87	10.02	7.06	4.98	26.82	14.4	8.28	11.38
MCOT.C01096	82.13	164.16	283.3	1304.78	4129.9	247.63	669.5	99.64	381.12	70.37	35.14	269.37	7.96	0.57	0.36	2.26	112.31	102.88	14.92	4.76	100.43	67.8	97.2	197.13	85.93	88.09	6.1	0.64	114.41	6.64	0.6	0	0	0.76	1.7	55.39	347.21	0.26	76.51	50.76	268.24	118.38	146.94	4.82	24.69	0	0	167.44	256.06
MCOT.C01097	13.26	18.39	12.13	4.18	7.53	9.09	6.06	6.21	18.12	19.47	5.29	13.85	13.58	2.83	5.74	31.6	54.03	6.82	67.35	35.96	13.17	17.52	2.54	5.02	24.48	21.24	7.24	15.95	11.16	14.69	20.95	22.22	34.13	41.88	30.05	27.69	27.01	11.17	19.56	10.94	7.81	10.11	10.19	5.25	6.44	28.21	21.33	60.72	45.36
MCOT.C01098	13.08	11.37	9.06	14.9	1.38	3.12	16.51	18.88	62.77	40.57	16.77	19.51	18.37	0.93	2.19	21.78	24.69	6.95	31.1	28.22	22.35	10.44	2.33	4.73	16.98	3.61	5.24	0.65	2.41	0	0	1.06	3.14	4.81	10.41	1.71	0.91	3.97	9.97	10.88	11.5	11.63	11.88	1.29	6.5	2.32	2.36	29.41	27.53
MCOT.C01099	5.15	3.85	1.19	0.23	9.98	6.54	9.59	1.94	2.01	3.02	1.6	6.59	3.68	0.26	1.49	5.68	6.98	0.66	8.68	40.25	13.82	8.93	23.21	8.86	5.11	13.6	1.41	7.93	7.82	4.53	3.73	2.3	9.7	4.3	4.49	6.48	5.38	0.59	2.61	1.89	1.41	2.87	7.93	0.46	3.34	1.47	4.15	2.6	2.87
MCOT.C01101	0.06	1.76	0.19	0	0.6	0	0	1.07	1.14	5.36	0.27	2.24	0.75	0.99	733.53	41.01	2.18	29.5	6.53	0	0	0.43	1.05	1.23	0.09	0.35	0.1	0	0	0.26	0	0	13.39	8.95	50.91	3.04	33.2	0.19	19.52	5.63	0.28	0.99	0.51	0.49	0	121.62	129.61	0.65	0.09
MCOT.C01102	19.81	18.37	7.79	2.93	2.29	0.61	1.99	1.64	7.99	3.45	22.6	19.64	67.31	1.88	0.48	6.11	10.21	4.42	4.64	1.61	2.38	3.02	1.63	2.28	3.95	4.45	3.05	2.1	0.84	1.39	1.76	1.52	1.92	3.6	13.46	7.34	3.15	3.08	7.96	6.88	6.42	21.52	2.63	1.79	0.5	2.76	2.34	40.43	13.09
MCOT.C01103	8.14	9.32	4.56	5.43	0	1.59	0	2.26	5.96	1.56	1.41	7.41	8.62	2.07	2.43	14.62	11.26	3.35	6.93	10.08	4.29	5.82	0.68	1.85	4.53	6.73	1.03	0.86	0	1.67	1.58	2.97	6.77	11.29	15.68	3.16	2.48	11.81	5.01	3.36	4.92	6.34	1.76	1.52	0	1.42	0.29	5.34	4.16
MCOT.C01104	0.93	0.74	0.12	0.03	0	0	0	0.48	0.16	0.64	4.52	0.39	0.3	0.09	0.06	0.94	0.63	0.67	0.48	0.68	0	0.13	0	0	0	0	0	0	0.25	0.48	0	0	0	0.81	9.05	2.55	1.63	0.73	4.77	1.05	0.74	0.12	0	0.55	0	0.52	0	24.03	3.78
MCOT.C01105	11.37	14.52	17.19	24.39	51.58	39.52	18.81	126.36	278.38	431.94	105.78	4.67	1.61	1.24	1.78	91.17	46.27	6.9	40.36	14.82	58.53	12.13	2.64	5.31	18.09	20.43	2.54	1.91	6.15	1.61	1.64	1.85	2.86	2.98	41.83	5.23	0.48	6.58	9.34	10.24	17.49	28.77	24.39	1.66	2.69	1.87	3.04	875.36	755.76
MCOT.C01106	0.95	3.09	0	6.74	0	0	0	35.75	3.21	30.44	70.15	3.67	3.88	0.49	0.25	0	0.78	1.6	0	1.5	0	1.73	6.36	0	0	0	0	0	0	0	0	0	1.56	0.34	3.65	2	2	0	8.35	0	1.13	0.53	0	1.98	0	2.93	0	4.06	8.6
MCOT.C01107	2.69	1.48	1.28	0.85	4.77	3.7	2.46	0.33	1.68	0.29	0.46	2.88	7.57	0.24	0.62	1.51	4.95	0.67	6.12	14.02	7.42	5.75	4.41	2.74	5.87	4.66	3.33	5.2	6.84	5.65	5.46	3.86	5.86	7.5	12.46	8.11	5.51	1.12	4.75	2.18	2.01	2.33	6.27	5.8	13.76	2.65	4.18	16.76	22.43
MCOT.C01108	178.49	190.3	160.72	34.51	130.32	151.51	323.26	13.63	28.18	41.39	11.31	223.53	281.04	18.17	12.76	42.07	147.8	69.7	160.22	334.82	300.62	359.83	820.8	395.61	88.17	358.33	22.98	267.9	390.28	263.98	205.6	114.37	258.93	104	119.08	125.48	446.73	16.91	27.08	19.23	67.06	100.76	751.38	8.94	82.1	22.65	91.99	40.71	43.82
MCOT.C01109	123.63	137.68	100.48	50	65.13	50.13	101.51	79.54	139.83	89.68	85.87	171.63	129.96	56.99	97.41	34.39	246.31	89.98	171.24	311.82	138.74	120.22	55.18	58.7	190.38	193.13	116.15	132.54	221.72	126.35	170.36	121.76	304.58	318.86	72.72	141.26	109.05	137.24	105.07	97.33	90.05	138.24	109.3	51.79	125.37	143.23	250.55	310.82	259.98
MCOT.C01110	1.98	1.1	0.82	0.96	0.74	2.03	18.1	0.87	1.4	2.2	2.83	0.98	0.84	10.46	0.9	0.71	9.49	5.96	18.22	1.14	0	0.51	0	0	1.74	0	0.91	0.38	1.38	0	0.79	19.54	30.92	11.87	0.91	2.17	0.7	237.6	4.3	6.48	1.36	2.35	0.65	58.36	19.57	2.08	0.84	2.98	1.43
MCOT.C01111	0	0	0	0	0	0	0	0	0	0.44	1.4	0	0	0	0	0	0.37	45.24	0.3	0	0	0	0	0	0.06	0	0.13	0	0	0	0	0	0	0	0	0	0	0.12	66.13	2.5	0	0	0	0	0	0	0	0.46	0.4
MCOT.C01112	0.26	0.18	0.07	0.08	0	0	0	0.57	0.17	0.06	1.51	0.04	0	0.05	0.02	0.09	0.5	0	0.4	0	0.16	0	0	0.83	0.29	0.26	0.04	0	0	0	0	0.17	0	0	0.15	0.37	0.12	0.21	0.3	0.12	0.05	0	0	4.32	1.62	0.54	0	1.07	0.94
MCOT.C01113	0	0	0	0	0	0	0	0.46	0	0	0	0	0	0	0	5.51	0.23	0.63	0	0	0	0	0	0	0	0	0	0	0	0	0	0	0	0.2	0	0.24	0	0	0	1.03	0	0	0	0	0	0	0	323.42	559.13
MCOT.C01114	0	0.19	0	3.03	2.53	0	0	0.65	3.16	0	2.77	0	0	0	0	0	0	0	0	47.11	543.79	0.73	0	0	2.33	11.74	0	0	0	0.88	0	0	0	0	0	0	0	0.16	0	0	0	0	0	0	0	0.62	0	0	0
MCOT.C01115	1.05	2.46	0.24	0.99	7.45	6.2	7.93	257.72	331.34	151.49	273.78	0.14	0	0	0	7.79	8.98	0	0	10.66	323.42	2.63	3.98	21.58	52.65	156.66	26.31	1.12	218.68	52.7	0	0	0	0	0.96	0.88	0	0	0.38	1.37	6.75	0.17	3.34	0	0	1.84	0.57	0.18	0
MCOT.C01116	17.47	15.45	18.3	10.16	23.53	21.62	42.76	7.31	15.91	18.24	15.37	27.09	30.59	13.84	17.72	27.91	43.31	40.33	44.46	282.38	95.75	85.37	88.25	51.55	148.58	115.16	113.9	189.18	134.69	295.22	186.4	16.33	23.65	15.09	29.44	178	37.1	54.65	37.4	29.03	41.07	11.56	25.7	2.52	4.03	5.69	17.71	60.32	64.44
MCOT.C01117	25.76	22.76	21.48	2.56	6.39	7.18	7.84	9.49	17.14	16.06	9.26	22.66	15.8	1.97	5.35	21.02	62.62	8.72	54.34	14.99	11.52	12.41	5.76	7.04	50	18.72	14.5	17.2	18.26	12.23	12.51	13.03	12.06	21.8	7.24	16.78	14.05	21.25	14.35	13.96	10.52	19.01	6.63	3.41	2.87	3.73	2	37.41	32.4
MCOT.C01118	31.73	30.21	18.46	9.21	60.72	41.89	32.42	2.79	15.97	15.48	3.04	67.38	82.36	5.46	6.69	27.57	27.84	9.47	31.93	166.31	66.54	87.92	169.41	54.42	41.55	93.35	21.45	79.21	112.8	111.95	104.53	55.96	64.47	38.82	69.97	41.96	104.14	8.9	26.9	14.52	18.79	34.64	82.02	4.81	13.61	10.16	19.41	26.64	30.13
MCOT.C01119	2.72	2.71	1.66	0.94	0.36	0.15	0	1.63	3.22	2.49	4.44	1.55	1.16	0.12	0.3	2.09	14.35	1.84	17.29	2.57	1.33	1.16	0.63	0.25	2.85	1.67	2.39	0.67	1.96	1.87	1.47	1.11	1.05	2.54	1.23	2.88	2.6	3.09	1.97	2.15	1.23	2.59	0.61	0.22	0.12	0.37	0	6.06	3.2
MCOT.C01120	67.08	52.5	43.8	9.89	5.16	2.06	1.56	19.13	82.56	44.67	39.76	19.6	14.27	4	7.96	35.56	85.4	44.33	97.91	10.55	11.3	15.7	2.94	5.71	99.54	24.25	55.41	7.5	14.05	11.43	15.15	9.42	18.61	16.09	8.38	10.87	11.82	122.21	58.95	74.28	33.96	46.13	8.7	12.37	2.24	27.05	2.32	91.41	81.37
MCOT.C01121	68.79	59.48	47.01	27.11	160.13	81.09	53.41	38.27	83.2	103.74	25.97	180.66	157.67	10.31	20.38	65.98	137.39	45.22	141.17	155.22	308.33	216.39	229.38	161.29	253.29	471.73	103.19	215.45	481.43	293.51	321.22	176.42	203.16	112.23	284.41	202.42	190.3	77.5	74.95	80.46	66.29	77.1	114.7	17.5	46.45	33.83	41.97	115.5	132.01
MCOT.C01122	17.87	21.4	11.01	3.61	11.53	15.43	17.42	36.57	37.19	41.51	42.86	23.37	8.7	4.44	13.85	71.2	15.51	16.27	10.44	21.6	40.33	18.03	11.56	35.35	24.11	40.39	10.54	13.74	22.43	16.89	27.17	100.15	116.71	120.16	131.57	41.52	65.97	17.45	20.49	26.11	7.82	4.79	11.75	5.83	9.44	22.29	27.06	424.94	397.99
MCOT.C01123	1.77	0.6	0.21	0.26	0	0	0	0.6	2.31	1.09	2.84	0	0	0	0.01	0.14	1.38	0.18	2.78	0.2	0.47	0.36	0	0.26	0.54	0	0.17	0.09	0	0.17	0.35	0.1	0.12	0.16	0.19	0.19	0.11	1.59	0.44	0.3	0.06	0	0	0.1	0	0	0	2.42	2.23
MCOT.C01124	1.48	2.06	0.63	0	0	0.54	0	0.38	2.01	0.16	0.85	0	0.05	0	0.02	0.34	0.6	0.15	0.17	0	1.76	1.33	1.04	0	0.61	0.62	0.31	0	0	0	0.18	0	0.08	0.04	0	0.24	0.48	0.02	0.99	0.28	0.59	0.18	0.16	0.6	0.88	0.4	0.4	0.22	0.97
MCOT.C01125	40.77	31.73	33	36.01	54.98	73.3	32.23	71.67	71.23	105.58	135.13	27.02	30.5	8.66	26.81	63.93	59.15	74.64	74.8	59.7	72.38	63.96	37.05	50.48	79.64	60.34	60.02	42.51	26.68	47.15	41.38	20.53	26.79	15.54	6	29.19	16.84	65.62	38.38	50.63	56.75	93.02	57.1	20.57	27.39	34.52	35.98	81.72	66.08
MCOT.C01126	4.2	3.54	3.83	5.23	81.87	107.33	7.73	2.34	3.44	3.61	1.76	4.42	44.85	0.56	2.73	10.13	6.38	5.23	7.74	72.28	33.07	21.72	3.8	14.13	9.04	15.08	2.39	2.85	4.59	42.89	7.85	23.67	14.67	6.91	30.72	10.5	8.97	0.76	5.75	2.09	5.1	23.64	73.78	0.3	2.25	0.29	3.64	6.87	4.39
MCOT.C01127	1.98	2.03	0.83	1.52	0	0	0	0	4.46	1.86	1.28	0.62	0.23	0.13	0.11	6.86	2.24	3.17	2.69	0	0.77	0.83	0	0.69	2.2	1.53	1.46	0.9	0	1.95	1.43	0.86	0.37	0.18	0.46	0.76	0.91	3.71	3.02	9.7	0.77	1.31	0	0	0	1.26	0.79	3.02	1.61
MCOT.C01128	6.93	8.37	8.05	6.76	0.1	0.64	1.07	4.64	8.79	4.72	7.31	2.18	1.89	0.13	0.75	19.9	17.73	8.69	14.21	1.21	0.55	2.36	0	0	5.22	3.23	3.06	0.56	1.18	0.47	1.74	0	1.38	1.15	7.32	2.02	3.5	7.19	14.28	11.97	4.58	3.74	1.69	3.33	0	5.53	1.98	8.69	6.2
MCOT.C01129	80.44	49.66	76.59	4.41	72.74	36.51	28.97	14.42	61.38	46.34	18.71	50.84	67.28	11.83	17.94	46.38	43.1	36.44	45.56	24.46	57.5	148.88	79.97	131.46	170.23	114.63	136.16	113.6	176.42	128.88	233.71	209.27	337.19	250.48	87.37	41.93	43.91	133.62	75.88	59.75	93.11	197.2	261.58	1.58	5.48	7.91	14.72	17.71	14.53
MCOT.C01130	1498.5	2174.51	1789.64	156.34	1452.66	1949.04	9049.8	3136.95	4296.04	3534.65	5574.77	20.39	14.38	7.98	2.45	94.2	168.23	125.6	100	43.43	595.97	867.48	396.08	795.15	200.27	152.63	337.06	41.93	51.62	134.53	117.28	133.63	88.21	23.2	10.02	17.77	11.98	53.19	145.58	132.95	450.49	518.85	1094.54	7335.3	13868.9	9508.8	16021.7	0.85	14.28
MCOT.C01131	41.58	42.82	42.63	12.43	69.15	41.97	87.08	36.82	67.99	83.86	42.94	49.2	41.91	15.09	46.56	241.7	109.46	55.96	112.75	177.05	62.02	79.82	30.28	38.76	177.42	129.95	161.44	88.07	150.4	123.52	103.79	87.84	184.73	77.38	30.56	42.9	31.68	105.24	90.26	142.71	40	62.84	84.37	26.51	43.15	96.8	111.15	109.29	82.93
MCOT.C01132	364.53	271.09	310.37	125.32	353.53	370.95	605.21	139.21	115.7	146.69	105.62	255.91	305.96	139.38	165.71	463.27	453.84	252.37	324.05	465.92	700.94	632.4	459.67	333.18	328.97	494.86	155.54	479.77	457.56	304.95	491.69	234.8	537.59	430.48	366.56	265.16	145.41	147.33	211.38	224.75	101.44	204.93	529.47	89.84	312.01	142.36	418.73	160.18	211.5
MCOT.C01133	9.85	7.85	8.44	0.69	1.02	4.32	5.31	3.79	4.05	3.12	2.94	3.42	4.07	0.85	1.96	12.75	22.86	4.29	18.46	10.62	5.08	5.87	0.9	1.4	20.97	12.89	6.8	9.3	5.98	6.07	8.94	46.07	32.04	25.26	2.78	11.21	12.29	14.68	5.97	4.71	2.35	7.16	3.07	1.66	1.56	1.96	2.32	8.25	6.58
MCOT.C01134	0	0	0	0	0	0	0	0	0	0	0	0.11	0	0	0	1.65	0	0	0	0	0	0	0	0	0	0	0	0	0	0	0	0	0.36	0	0	0	0	0	0	0	0	0	0	0	0	0	0	106.08	97.3
MCOT.C01135	0	0	0	0.37	0	0	0	0	0	0	0	5.71	7.86	0.14	1.85	0	0.96	0.88	0.52	0	0	0	0	0	0	0	0	0	0	0	0	0	0	0	0.5	0	0.28	0	0	0	1.41	0	0	0	0	0	0	0	0.3
MCOT.C01136	0.67	0.54	0.37	0.11	0	0	0	0.09	0.51	0.8	0.53	10.17	7.23	1	1.46	5.05	2.17	3.03	1.25	0	0	0.31	0	0.2	0.04	0.6	0.26	0.22	0.2	0.33	0	0	0.08	0	0.57	0.34	0.73	0.31	0.87	0.82	0.77	1.62	0.41	0.69	0.29	0.71	0.49	0.28	0.22
MCOT.C01137	0.83	0.89	0.25	0.31	0.61	0	0	0.53	3.3	0.86	10.15	0.1	0.43	0.02	0	0	5.16	0.6	0.69	0	0.11	0.55	0.27	0.42	0.12	0	0.05	0	0.21	0	0.21	0	7.26	8.71	29.76	17.61	1.52	0.2	0.6	0.34	0.5	0.1	0.09	0	0	0.59	0	1.9	0.3
MCOT.C01138	135.69	105.18	121.74	5.93	33.76	40.14	20.65	22.93	52.7	42.21	23.21	233.55	108.25	10.27	31.81	146.66	194.7	27.1	192.95	234.39	107	123.62	64.2	32.22	247.22	188.8	60.44	96.29	88.66	45.98	97.36	59.65	95.24	93.74	151.92	99.14	59.72	64.93	43.84	43.62	66.45	105.97	71.03	18.25	7.59	47.69	28.92	82.62	60.98
MCOT.C01139	1.02	1.89	0	2.88	31.53	10.54	9.88	1.25	0.29	0	0	3.11	3.05	2.02	0	11.6	5.39	1.42	3.99	3.19	1.9	4.61	0	0	2.17	7.46	1.28	2.85	0	5.56	0	0	0	0	8.95	3.43	1.78	1.63	0.64	0	0.91	1.7	5.84	1.06	5.16	0	0	7.14	14.57
MCOT.C01140	17.58	19.09	16.45	4.64	5.01	1.73	4.42	2.39	10.71	2.43	3.85	32.8	54.9	57.23	9.13	21.06	18.07	9.59	5.34	53.35	10.13	28.33	1.85	0.72	20.78	33.04	4.2	24.19	30.17	17.34	51.6	17.83	13.33	28.33	86.94	47.43	28.44	53.87	24.97	19.82	8.57	25.44	17.97	11.1	4.94	2.26	0	32.91	20.96
MCOT.C01141	13.43	9.43	11.81	3.57	14.61	11.54	5.18	11.66	9.33	14.06	3.6	9.68	9.13	0.46	0.69	8.37	13.75	5.97	14.88	16.43	20.64	22.65	13.81	8.47	31.83	31.77	25.61	22.82	49.26	24.74	16.62	2.79	2.75	1.81	4.76	14.62	10.42	3.61	5.58	6.28	5.64	10.55	11.42	1.97	4.25	2.68	2.52	3.41	3.49
MCOT.C01142	47.44	39.33	39.06	4.86	8.67	2.84	10.9	8.64	48.07	30.81	17.72	38.06	28.05	8.79	14.79	62.95	59.64	33.7	71.62	10.76	13.78	32.86	1.52	9.51	81.41	26.98	50.04	11.02	25.08	17.4	9.66	8.26	18.42	33.81	18.27	21.68	20.24	84	47.05	57.36	28.76	36.08	25.69	12.52	0	14.32	1.31	449.63	339.49
MCOT.C01143	0.24	0.22	0.29	0	0	1.22	0.63	2.52	5.14	18.43	12.83	0.11	0.11	0	0.06	4.23	3.24	2.39	2.33	1.3	0	0.64	0	0	0.23	0	0	0	0	0	0.81	0	1.94	1.2	1.74	0.35	1.79	0.38	1.19	1.3	0.14	0.13	0.17	0	0.8	0	0	22.19	13.44
MCOT.C01144	0.33	0	0	0	0	0	0	0	0	0	1.54	15.17	24.33	4.03	0.12	0.12	5.5	7.67	0.22	0	0	28.98	19.97	56.79	14.49	22.16	125.97	40.73	49.75	149.48	28.63	6.04	0	0.4	0.14	1.22	0.04	516.93	60.55	61.27	0	0	0	0.12	0	0	0	1.02	0.92
MCOT.C01145	0	0.21	0	0	0	0	0	0	0	0	21.46	0	0.2	0	0	0	0	0	0	0	0	0	0	0	0	0	0	0	0	1.94	0	0	0	0	0	0	0.16	0	0	0	0	0	0	0	0	0	0	0	0.17
MCOT.C01146	0	0	0	0.11	0.6	0	0	0	0	0	0	0	0	0	0	0.26	0	0	0	1793.71	1.32	1.71	0.52	0.41	0	0	0	0	0	0	0	0	0	0	0	0	0	0	0	0	0	0	0	0	0	0	0	0	0
MCOT.C01147	0	0	0	0	0.31	0	0	0	0	0	0	0	0	0	0	0.27	0	0	0	4279.54	0	4.01	0	0.42	0	0	0	0	0	0	0	0	2.82	1.34	0	0	0	0	0	0	0	0	0.35	0	0	0	0.47	0	0.09
MCOT.C01148	0.13	0.27	0.1	0	0.82	0	0	0	0.15	0.19	7.64	1.73	0.91	0	0.03	0	0.5	0.4	0.51	0	0	0.12	0.14	0	0.3	0.19	0.05	0	0	0.28	0	0	0.64	0.59	3.24	2.02	0.73	1.62	1.96	0.83	1	0.62	0.19	0.2	0	0.37	0	0.56	0.61
MCOT.C01149	0.2	0.35	0.11	0.05	0	0	0	0.05	0	1.06	0.13	1.29	0.42	0.03	0.16	0.69	0.35	0.23	0.35	0.09	0	0	0.12	0	0.14	2.32	0.13	1.03	0.36	0.56	0.8	0.59	0.14	0.25	1.39	0.75	0.09	0.14	0.5	0.59	0.21	0.33	0.11	0.24	0	0.12	0	0.6	1.24
MCOT.C01150	147.01	101.86	97.6	108.24	87.43	108.18	91.42	44.19	111.9	101.28	39.37	406.34	512.77	23.29	58.99	70.73	204.44	130.46	229.74	29.23	69.94	201.91	63.02	81.33	280.85	230.29	453.33	229.4	456.25	327.11	264.23	97.46	84.02	171.36	323.86	231.31	375.05	159.73	116.65	109.49	181.67	221.63	87.3	32.34	21.74	53.71	26.7	134.84	108.5
MCOT.C01151	381.7	376.83	342.15	248.2	971.28	933.16	1030.57	271.13	397.25	428.5	145.04	517.73	616.48	87.92	158.41	318	316.28	210.85	445.88	1413.67	1098.06	1063.33	2913.02	1273.53	364.95	1006.07	189.89	837.85	1082.09	819.25	926.86	569.72	690.27	398.21	663.94	427.47	458.99	75.9	192.09	154.69	349.43	425.49	1668.98	171.92	521.64	253.58	643.64	275.3	352.13
MCOT.C01152	88.21	90.74	55.73	28.09	19.31	20.93	50.5	24.93	46.43	60.73	44.23	96.52	37.61	21.97	11.46	84.47	101.37	65.14	45.76	10.92	46.66	19.51	11.12	12.74	198.65	45.27	112.83	15.01	31.72	21.81	15.3	103.23	98.03	164.77	15.29	21.84	31.3	216.75	31.81	68.24	108.16	46.74	16.8	70.33	39.45	40.26	17.47	49.79	36.7
MCOT.C01153	2.52	6.68	0	4.76	0	0	0	0	0.41	0	1.66	1.39	0.98	0	0	0	0	0.81	0	0	0	0	0	0	1.12	0	1.21	0	0	0	0	0	0	0.26	0	0	0	0	1.81	0	3	1.21	0	0	0	0.37	0	0	0
MCOT.C01154	18.49	6.99	34.08	0	90.03	322.33	311.56	172.14	163.44	208.61	361.47	14.77	0	0	12.95	0	11.69	51	28.85	107.2	150.2	83.89	109.2	193.26	54.28	122.85	127.5	188.09	277.17	385.18	398.15	837.11	363.81	24.71	73.31	0	3.43	134.73	29.05	80.51	40.43	29.22	28.08	17.37	171.56	0	497.42	64.62	68.68
MCOT.C01155	22.31	20.81	14.72	9.64	16.47	14.17	14.2	5.02	9.86	12.3	7.72	48.54	40.84	3.88	6.17	22.86	36.45	8.08	43.83	99.21	52.22	38.64	35.32	19.27	43.4	50.87	18.14	38.06	33.53	27.28	42.66	38.04	29.05	27.11	63.18	36.38	28.1	8.64	17.63	13.26	15.95	15.87	21.67	4.09	5.83	3.72	2.3	70.08	79.64
MCOT.C01156	16.67	16.12	8.86	8.56	25	9.65	16.56	10.78	21.16	42.53	10.3	20.61	18.27	4.65	7.92	18.97	31.9	12.91	40.71	37.36	35.03	26.75	14.67	15.84	31.79	42.94	14.33	32.42	45.53	27.15	43.8	33.55	32.18	30.71	174.32	55.15	49.22	15.16	30.66	23.45	8.49	10.99	15.2	11.7	23.6	18.99	24.01	77.86	63.34
MCOT.C01157	81.74	71.41	63.89	36.38	71.3	128.77	84.5	9.31	37.63	30.57	6.7	112.65	104.85	13.49	29.85	77.67	116.97	40.24	188.58	379.04	151.38	115.47	75.09	86.11	84.18	91.02	34.76	44.95	77.64	67.57	51.67	67.92	143.03	146.55	244.62	74.83	111.85	15.93	59.08	34.91	42.31	48.86	80.67	20.96	43.75	36.9	68.18	190.26	134.14
MCOT.C01158	21.66	23.3	16.06	14.92	24.62	33.86	19.88	1.6	11.39	10.38	8.49	57.42	28.16	5.1	11.42	20.96	25.58	18.47	40.55	90.13	50.67	33.55	58.45	48.45	44.05	51.36	18.43	23.83	48.99	27.87	26.85	34.01	89.29	58	51.74	64.19	354.76	6.13	17.81	14.94	21.3	11.73	25.24	4.08	11.5	13.23	26.47	11.82	21.46
MCOT.C01159	8.01	5.19	8.3	1.6	2.72	9.01	3.81	6.68	3.37	14.08	15.02	4.84	5.49	0.43	3.32	3.94	6.17	5.07	3.97	4.98	9.17	6.24	7.98	4.21	13.44	7.41	4.19	3.42	1.72	0.45	0	1.56	7.32	15.33	17.13	24.18	9.67	7.73	15.99	27.96	2.18	3.14	5.01	1.28	0.95	2.26	2.52	6.29	9.24
MCOT.C01160	36.01	21.01	3.64	0.56	5.08	7.63	5.32	65.99	258.53	235.71	84.77	0.2	0.08	0	0	0.45	1.23	0.38	0.6	0.13	20.17	32.74	0.93	2.17	1.17	0.49	0.28	0.16	0	0.18	0	0	0.82	1.16	2.52	4.76	1.77	0.07	1.26	0.31	0.65	0.66	0.36	0.66	0.99	1.55	0.16	0	0.6
MCOT.C01161	12.83	11.2	6.5	3.65	23.36	21.54	54.22	8.12	13.12	22.65	11.31	15.15	12.11	6.15	11.07	19.38	29.85	9.54	64.46	138.71	36.55	11.96	16.82	16.05	26.85	39.46	12.52	15.32	18.95	14.71	17.22	33.73	58.73	44.26	69.8	31.01	24.68	9.04	20.16	13.86	22.16	6.91	16.85	5.55	19.02	16.29	36.5	142.87	180.05
MCOT.C01162	1.02	1.41	0.65	0.77	0	1.68	0	0	0	0.59	2.81	0.2	0.09	0	0	11.43	8.94	0	6.64	172.18	8.7	0.37	0	0	4.18	2.38	0	0	0	0	0	0	0.33	0	4.93	0	0	0	0	0	0.6	0.23	0.87	0	0	0	0	2.6	0.31
MCOT.C01163	8.18	2.4	1.56	0.34	0	4.47	1.02	0.82	9.53	1.18	2.4	2.24	0.1	0.91	0	0.77	0.83	0.92	0.5	0.72	22.54	16.91	2.39	12.33	9.89	11.95	13.52	2.92	3.45	9	6.59	0.45	0.38	0.17	0	0.39	0.23	13.01	4.95	6.46	0.5	0	1.16	0.12	0	0.12	0	1.9	1.8
MCOT.C01164	1.13	1.32	0	0.4	2.43	0.69	0	0	1.32	0.85	1.74	4.41	4.29	0.06	0.17	1.9	0.65	0.19	0.33	0.92	0	0	0	0.58	0.36	0.98	0.28	0	0	0	0	0	0.27	0.33	1.45	3.45	3.14	0.17	0.95	0.38	2.19	3.13	0.48	0.17	0	0.09	0	1.38	1.39
MCOT.C01165	1.33	3.44	1.51	0.49	2.49	5.49	1.39	2.38	17.71	16.54	5.7	10.73	6.99	2.74	8.88	14.93	12.01	20.61	9.2	1.47	7.02	14.85	2.84	23.12	42.99	22.05	56.08	21.89	44.13	40.36	37.56	65.38	135.95	165.5	10.42	70.39	124.89	10.76	12.83	14.98	3.83	3.09	2.45	0.18	0	1.8	1.13	4.1	14.89
MCOT.C01166	12.3	13.46	10.55	2.95	7.44	6.06	4.05	3.64	6.98	11.88	4.28	34.75	30.08	2.12	3.78	10.36	36.59	6.94	31.54	21.24	16.24	17.82	7.06	4.41	28.64	26.8	5.75	12.87	16.44	8.17	11.06	4.6	6.55	19.11	25.19	57.15	61.33	5.61	8.99	5.99	9.4	18.34	10.73	1.58	1.06	1.16	2.12	20.82	13.95
MCOT.C01167	15.92	14.64	9.91	11.3	2.96	3.58	4.6	8.53	12.26	12.5	9.11	7.44	9.1	0.82	4.2	24.62	64.16	33.39	65.52	8.14	5.25	16.52	4.64	9.08	48.12	19.5	100.51	14.78	28.09	23.58	17.44	18.27	75.94	72.66	8.92	44.33	15.07	64.04	71.8	84.34	5.86	9.96	4.77	1.44	0.98	3.45	1.59	43.43	26.54
MCOT.C01168	30.96	27.85	18.3	6.58	20.2	41.61	26.22	17.93	40.51	37.38	16.53	27.43	22.76	7.36	12.78	88.51	89.85	28.46	114.81	88.6	47.54	43.01	8.04	18.27	47.57	62.56	40.53	23.94	42.08	48.45	34.97	31.94	70.65	60.29	41.04	42.62	39.07	37.65	27.65	32.71	18.36	18.8	25.12	7.25	12.15	31.22	44.67	44.51	42.83
MCOT.C01169	12.63	14.13	13	5.25	2.91	3.64	5.67	5.57	17.45	9.94	8.74	7.45	1.02	0.21	0.48	21.19	20.73	4.64	23.74	1.4	3.9	4.84	0.15	2.4	6.09	3.66	3.63	0.81	0.96	1.06	1.85	0.74	0.68	0.82	2.5	1.23	0.64	2.49	6.21	10.72	11.49	3.84	1.9	13.59	5.55	3.23	1.96	10.59	8.4
MCOT.C01170	11.24	11.2	6.78	16.08	4.9	1.58	2.19	5.88	17.14	10.68	16.41	7.49	3.55	1.63	3.44	13.74	27.62	7.16	32.4	7.03	4.86	8.46	0	2.23	27.97	10.04	6.27	5.51	9.22	5.91	6.08	7.22	6.43	5.42	13.05	9.23	3.44	23.58	24.05	26.8	10.2	5.48	3.54	0.43	0.55	4.74	2.25	4.95	8.54
MCOT.C01171	12.42	15.13	7.09	5.03	3.79	3.45	1.88	7.67	24.72	13.22	11.06	11.25	6.24	0.34	1.88	6.24	7.82	4.16	8.42	0.98	13.34	4.41	0	2.91	5.86	2.93	1.78	0.82	0.22	0.68	0.64	4.37	12.7	13.39	8.62	15.08	18.78	3.54	7.86	4.74	8.77	6.09	1.7	0.91	1.48	2.96	1.72	3.91	16.89
MCOT.C01172	4.67	6.66	4.33	1.7	18.15	18.59	32.95	7.33	5.26	12.01	0.83	4.51	2.6	0.37	0.47	17.91	32.65	5.22	62.05	270.72	53.61	12.99	9.55	21.68	7.95	15.78	0.9	7.38	12.35	10.2	9.86	6.97	2.35	1.3	33.03	26.69	24.55	2.45	8.56	2.29	2.99	3.41	22.14	2.62	24.86	1.29	5.49	92.69	196.25
MCOT.C01173	6	3.9	3.05	0	0.38	1.82	0	0.07	0.35	0	1.44	1.35	2.55	0.35	0.21	4.06	16.76	4.88	15.08	59.69	13.98	13.55	16.6	17.24	25.96	23.79	25.67	11.84	15.03	34.11	30	16.96	7.45	8.04	199.26	37.21	19.87	11.26	16.41	92.8	7.04	8.92	17.01	0.65	0.51	0.12	0.57	16.01	3.23
MCOT.C01174	14.78	14.26	7.68	12.43	45.28	40.11	36.14	6.57	17.17	14.31	6.71	25.49	16.7	9.81	12.4	79.52	29.1	15.97	44.36	87.83	53.97	32.79	23.92	29.59	18.56	43.79	8	22.75	37.6	21.77	31.34	65.52	108.52	44.3	75.25	22.94	87.29	3.83	9.56	6.95	14.33	10.6	46.82	8.15	38.55	30.79	81.19	31.04	31.45
MCOT.C01175	0.7	1.37	0.44	0	0	0	0	0	0.74	0	0	15.83	1.21	0	0	1.23	0.29	0	0.74	0	2.22	2.18	1.86	0	0.74	5.23	1.83	1.11	0	0	0	0	0.39	0	0	0	0	0	0	0.76	2.01	2.78	0.01	0	0	0	0	14.25	4.96
MCOT.C01176	4.96	28.5	6.83	0.14	0	4.4	0	1.23	3.37	6.55	17.68	1.47	267.21	0.45	108.49	119.22	16.16	121.19	13.4	1.02	0	11.33	0	283.03	88.12	11.56	0.25	2.84	4.18	24.94	2.06	1.18	10.13	0.55	837.49	10.3	8.97	2.82	13.46	21.43	0	9.11	21.33	0	0	22.16	153.07	0	0.86
MCOT.C01177	7.54	13.67	7.77	1.04	0.35	6.74	0.6	3.8	7.44	9.39	54.01	6.3	28.11	1.24	34.57	284.25	19.56	19.92	15.68	4.67	2.4	16.37	8.65	545.72	28.5	25.2	1.44	6.43	0.94	19.16	11.77	7.44	22.54	8.79	85.03	6.67	16.51	5.04	9.04	9.2	4.04	5.13	18.25	0.75	1.16	19.49	96.64	54.83	33.62
MCOT.C01178	65.01	77.2	46.6	9.02	31.3	32.03	25.51	1.9	7.91	7.15	5.49	421.93	261.19	2.68	5.64	46.93	86.85	10.56	78.77	184.51	111.13	203.61	122.36	74.9	129.04	281.59	31.92	122.1	181.21	77.98	93.91	39.24	42.87	49.23	49.9	81.87	64.48	7.06	26.83	12.58	115.74	81.34	111.99	2.35	3.76	4.7	3.77	218.77	185.57
MCOT.C01179	67.74	102.76	56.93	15.01	85.29	244.8	242.02	86.71	166.49	131.24	192.12	28.41	23.93	3.87	11.06	55.95	34.16	25.48	26.43	8.09	44.93	43.56	1.91	11.87	31.69	15.12	19.77	2.41	5.92	18.79	11.8	6.67	13.38	17.59	9.88	17.32	11.75	12.22	29.11	33.29	24.26	23.98	27.74	100.42	166.99	222.17	147.09	9.18	12.79
MCOT.C01180	38.56	15	11.17	4.73	21.17	13.17	8.1	13.19	14.51	23.12	17.36	6.17	14	0.37	12.39	5.69	1.22	1.27	1.47	5.44	103.14	20.03	7.32	10.69	8.65	18.88	3.72	1.72	0.85	4.08	0.28	0	0.41	0.83	0.13	1.02	0	0.46	6.26	1.13	3.1	2.3	2.68	3.8	3	8.78	108.69	1.27	1.33
MCOT.C01181	18.6	18.81	9.43	26.96	3.5	3.98	1.63	8.11	11.17	9.06	10.77	41.35	14.67	2.32	12.42	48.22	43.3	20.04	41.18	27.52	74.12	16.03	1.96	2.02	16.06	21.09	5.24	6.5	6.13	7.26	8.03	11.53	30.45	52.8	101.99	25.23	24.36	7.68	493.15	163.76	25.05	9.63	4.52	2.45	1.22	7.52	1.62	31.28	71.87
MCOT.C01182	3.08	1.99	4.58	29.05	17.15	21.41	1.33	6.96	7.57	9.89	12.43	60.45	2.74	0.58	0.29	5.91	62.36	3.77	68.42	116.57	73.67	5.1	0	3.57	21.01	16.99	11.56	1.76	23.28	11.5	8.39	0	0	0.4	33.06	2.55	0	0.68	7.62	0.34	40.77	3.42	1.89	2.79	7.62	1.14	1.44	6.14	3.72
MCOT.C01183	25.44	24.61	22.81	6.26	33.64	37.88	29.72	27.36	26.32	84.35	20.08	68.86	47.14	2.03	7.39	20.43	51.09	8.48	51.97	229.93	69.46	46.2	104.18	51.86	56.58	99.51	32.34	53.12	86.61	38.98	58.74	28.47	36.03	18.78	45.91	53.29	45.54	6.22	20.84	15.39	27.99	32.32	57.92	2.83	5.96	6.47	16.96	36.88	26.03
MCOT.C01184	6.24	5.87	4.45	2.99	4.12	2.25	4.18	1.21	2.68	5.9	3.65	4.54	4.08	0.7	0.87	4.28	4.03	2.16	5.77	4.64	8.11	6.43	0	2.56	7.41	10.13	2.73	3.51	6.12	4.32	6.78	4.6	3.72	5.59	6.89	5.15	6.8	2.7	4.72	2.71	2.71	5.47	3.82	0.72	0.33	1.17	1.51	64.2	31.56
MCOT.C01185	0.4	0	0	0.38	0	0	0	17.08	6.17	17.37	20.65	0.19	0	0	0.05	0	10.47	1.22	21.24	75.09	9.65	2.16	2.2	0	1.62	4.66	4.33	4.09	2.05	5.21	2.05	2.31	2.28	1.59	0.13	0.08	0.14	0.08	1	0.36	0.59	0.56	0.29	0.21	0.67	0.2	2.66	2.31	4.95
MCOT.C01186	3855.43	3466.4	2662.72	1121.59	1521.14	1815.33	1647.17	3630.75	3273.5	3050.31	1327.12	6964.3	6139.01	1307.14	1290.56	1935.38	4561.99	1908.8	3347.47	3941.65	4896.02	6180.68	3105.19	4240.83	7307.93	4251.8	7150.76	3535.74	4371.57	4078.49	2525.54	1184	2176.95	2850.68	1761.43	3393.23	2512.92	1984.54	2547.43	2198.43	3925.23	5325.17	3903.38	1232.38	1268	2673.34	2084.4	779.6	1058.35
MCOT.C01187	73.99	61.43	47.65	18.58	36.28	29.36	25.4	14.41	22.98	17.13	6.91	263.81	132.59	4.62	12.73	48.92	156.65	24.29	152.14	83.4	123.38	161.87	56.38	45.59	259.87	430.89	68.62	121.2	258.94	127.86	143.15	27.93	92.03	95.37	67.01	112.64	54.16	29.9	78.4	42.22	109.73	94.35	69.54	5.32	2.89	9.16	6.13	167.32	141.14
MCOT.C01188	0.39	0.37	0.63	2.61	5	0	0	0	0.44	1.15	0	0.38	0	0	0	0	0.64	0.44	1.03	0	0	1.43	0	0	0.92	0	3.96	0	0	0	0	3.07	0	0	0	0	0	0	0.99	0	2.81	0.88	5.67	0	0	0	0	0	0.3
MCOT.C01189	87.68	90	46.76	7.13	36.2	55.75	19.98	1.89	10.06	10.62	4.89	586.3	285.89	7.5	11.33	49.59	117.61	18.14	151.32	190.34	124.3	256.84	116.43	105.04	113.06	296	39.05	118.54	200.69	107.24	129.06	59.61	69.08	70.89	62.51	62.92	122.39	14.97	39.26	20.47	118.95	89.76	122.96	3.93	3.16	8.28	9.79	37.76	41.59
MCOT.C01190	0.62	0.8	0.4	0	0.62	2.81	0	0.81	2.93	1.08	2.85	5.91	5.04	0.88	0.13	0.8	1.56	1.45	3	3.1	3.46	2.23	4.11	4.69	7.93	10.5	3.11	2.77	5.95	4.59	9.75	1.92	2.43	2.56	3	1.92	1.78	2.68	1.55	0.11	0.15	0.35	0.53	0.26	0.42	0.44	0.71	1.96	3.87
MCOT.C01191	14.99	14.65	7.69	3.47	15.48	19.98	13.92	2.96	7.91	7.17	4.29	40.04	27.2	1.91	2.56	21.23	25.17	8.79	24.77	19.92	35.67	34.41	30.65	22.89	38.69	57.1	26.99	35.71	69.27	67.52	72.92	100.85	37.98	26.62	68.31	34.56	19.14	10.21	17.85	11.53	13.59	13.7	27.28	1.16	5.17	3.86	5.85	20.31	16.19
MCOT.C01192	190.41	183.83	152.92	24.72	26.88	31.58	44.52	32.49	40.11	28.45	12.4	217.54	116.07	29.63	53.05	133.5	431.81	50.8	238.82	180.76	79.04	148.1	25.04	25.87	331.81	123.19	70.44	79.48	102.01	63.13	53.09	42.22	60.15	172.88	67.46	125.86	87.96	71.84	75.96	63.7	81.48	134.39	53.61	18.46	10.62	27.42	17.13	92.94	106.29
MCOT.C01193	7.77	9.93	5.87	5.63	3.05	5	4.85	1.94	8.1	7.18	7.99	11.8	8.43	2.34	5.61	12.53	24.45	9.7	26.76	7.35	8.75	9.43	0.95	0.9	11.08	13.46	3.77	3.98	5.7	6.11	8.94	7.72	25.13	38.03	48.56	23.16	51.58	7.36	16.15	14.07	9.09	9.73	4.41	3.21	0.8	5.89	3.53	40.13	41.69
MCOT.C01194	32.53	0.63	0.54	4.46	0	3.72	0	0.92	0.25	3.27	3.11	0.98	0	0.04	0.18	0.24	146.53	81.9	2.21	0	9.22	197.96	702.23	1085.18	279.38	253.48	686.8	635.91	557.31	872.4	1878.99	4051.64	978.22	502.31	1094.75	1108.54	629.91	12.17	0.85	10.05	0	0.25	2.26	0	0	0.23	0	0.41	0.17
MCOT.C01195	9.95	6.98	2.79	6.18	10.44	13.03	19.72	2.96	7.99	7.34	3.27	20.59	11.39	14.4	10.81	10.41	18.9	10.23	31.07	44.27	26.73	8.54	8.9	12.76	14.69	13.83	3.43	3.09	6.5	5.33	4.59	12.22	30.28	27.12	29.07	8.58	19.19	0.76	14.94	6.97	17.81	9.86	8.12	8.29	17.54	10.92	29.63	24.74	29.01
MCOT.C01196	6.36	5.98	5.91	2.27	4.2	0	0	4.65	4.38	5.08	0	11.42	5.95	1.61	1.37	13.73	37.14	7.78	34.03	26.03	6.42	2.4	0	8.02	14.83	5.84	9.18	1.24	4.57	0	2.28	0	4.35	17.45	11.4	18.8	15.19	5.73	8.82	11.82	5.27	4.57	2.11	0.51	0	5.41	1.27	3.89	11.59
MCOT.C01197	9.19	8.51	7.07	2.59	4.47	2.11	4.44	3.16	7.8	4.76	2.97	15.03	11.52	1.19	4.06	20.85	33.14	6.1	31.27	21.82	9.69	8.91	1.19	3.88	17.82	9.42	5.97	4.5	5.34	3.63	5.51	8.52	26.83	32.64	11.42	22.16	21.03	8.13	6.74	8.66	7.63	9.98	5.22	1.82	2.26	3.77	5.32	12.25	10.93
MCOT.C01198	107.89	101.07	54.24	41.63	72.83	95.36	68.67	50.7	70.08	57.88	89.76	208.45	121.9	10.62	29.11	112.19	161.89	50.85	149.39	363.24	223.17	113.49	122.52	134.8	110.43	152.9	73.78	58.7	71.93	44.03	51.96	47.07	82.29	82.72	177.22	152.5	149.1	16.81	45.95	38.33	91.87	92.49	124.84	11.86	27.37	18.08	38.21	287.23	205.92
MCOT.C01199	0	0	0	0	0	0	0.06	0	0	0	0	0	0	0	0.91	4.89	0	6.91	0	0	6.72	11.77	5.53	9.83	0	0	0	1.52	3.35	7.48	0	9.27	32.71	6.79	1.82	0	0	0	0	2.87	0	0	0	0	2.58	0.48	0.43	0	0
MCOT.C01200	7.28	7.65	5.65	4.35	2.02	3.03	5.52	2.25	10.19	5.99	2.37	6.69	5.59	2.74	7.13	11.36	22.11	8.52	21.48	21.5	5.22	6.02	2.21	3.8	9.74	8.39	5.79	4.48	6.33	3.93	4.8	12.11	27.24	33.49	13.56	9.05	9.3	9.81	10.96	21.9	5.91	7.1	3.28	6.93	2.49	27.99	18	14.95	10.58
MCOT.C01201	3.77	4.99	3.05	3.9	2.03	6.34	2.91	3.93	6.87	7.09	3.76	10.12	5.27	4.82	10.48	29.91	26.63	13.52	22.03	4.26	6.11	2.67	0.71	4.06	12.46	7.97	5.59	2.32	4.2	3.51	4.48	27.18	21.49	34	24.9	16.09	12.39	7.82	10.26	8.94	4.96	3.61	2.98	4.2	2.42	7.26	6.83	18.81	10.56
MCOT.C01202	35.69	25.86	20.56	2.5	12.56	11.2	14.43	5.56	15.27	12.38	2.18	48.61	35.98	4.16	16.63	83.57	95.17	16.26	99.26	221.36	41.44	46.32	20.36	14.76	38.19	64.89	10.66	32.32	42.64	24.47	47.71	40.78	56.35	43.44	57.84	39.33	34.78	19.61	17.33	17.02	16.08	23.23	28.51	4.27	6.06	10.61	11.9	23.59	16.83
MCOT.C01203	2.08	0.19	0.52	0	0	0	0	0.26	1.38	0.3	0.24	11.79	4.04	0	0	0	0.39	0.12	0	0	0	2.38	0	3.61	0.56	1.4	1.53	0	0	0	0	0	0	0	0	0	0	0	0	0	6.94	3.5	2.4	0	0	0	0	1.89	0.33
MCOT.C01204	16.76	10.52	7.96	24.17	27.85	6.82	6.88	42.65	165.21	91	44.59	12.33	4.98	7.11	27.01	21.62	43.48	15.32	14.43	35.23	200.54	13.74	1.46	5.14	112.35	34.04	101.45	12.74	33.82	40.33	13.38	0.66	20.39	50.11	1.38	6.01	1.1	149.74	48.23	52.04	7.89	3.24	1.18	0.79	0	5.97	5.44	19.22	55.07
MCOT.C01205	61.48	98.58	54.8	14.87	67.33	245.14	248.7	108.77	244.85	187.61	250.86	40.76	35.52	5.37	16.62	49.93	22.82	21.41	21.5	4.5	29.73	44.13	6.06	9.32	24.29	31.13	21.88	6.75	11.18	40.85	9.47	16.48	18.56	22.89	13.11	19.16	18.93	18.31	44.56	44.8	32.89	31.79	24.6	132.48	207.15	257.95	163.47	10.75	23.78
MCOT.C01206	2.02	1.74	3.23	0.07	0	0	0	0	0.17	0	4.64	20.25	28.74	0.42	74.38	12.28	2.66	2.24	0.18	0	0	0.8	3.54	11.49	0.95	12.93	4.24	2.16	0	0.65	0	0	0.51	0.37	0	1.1	0.59	0.5	0	0.57	3.06	4.95	13.44	0.93	12.01	23.85	60.81	4.76	0.56
MCOT.C01207	53.71	52.91	118.46	39.98	130.6	125.77	50.82	14.82	10.69	16.34	6.31	446.87	278.88	84.21	367.06	530.96	350.12	308.87	93.37	0	3.36	26.46	41.99	95.15	35.28	394.8	19.9	14.2	13.33	11.18	1.9	1.07	2.82	3.16	12.65	162.12	52.93	5.56	72.3	31.2	308.09	77.67	92.55	16.99	34.19	119.81	233.6	7.6	43.91
MCOT.C01208	1.72	1	2.81	0	0	0	2.23	3.87	4.65	10.01	5.85	11.14	71.4	10.81	30.73	7.33	28.51	6.36	11.79	0	0	2	3.11	6.78	4.15	12.51	3.59	4.26	0	1.7	0	0	0	0.19	1.83	4.23	1.54	0.72	1.26	1.18	1.52	11.45	14.28	0.51	9.77	14.76	17.74	45.19	31.18
MCOT.C01209	42.77	37.41	38.33	23.95	3.39	3.45	10.75	18.32	42.64	26	16.66	26.11	10.12	27.94	20.8	128.99	28.94	17.35	11.63	4.18	7.1	13.64	1.26	1.92	32.2	32.21	5.16	5.03	13.38	5.04	5.34	36.85	137.67	180.36	41.2	22.21	6.98	47.92	25.39	22.57	17.31	13.12	4.73	32.23	4.1	24.91	8.72	14.57	12.38
MCOT.C01210	0.69	0	0	0	0	0	0	0	0	0	0	0.73	0	0.24	0	0	0.77	0	1.5	0	0	0	0	0	0	1.73	1.22	0	0	0	0	0	1.16	0.98	0	0	0.84	0	0	0.76	0	0	0	0	0	0	0	0	3.06
MCOT.C01211	0.17	0	0	0.08	0	0	0	0	0	0	0	0.32	0	0	0	0	0.87	0	2.27	2.84	0	0	0	0	0	0	0	0	0	0	0	0	0	0	0.21	0	0	0	0	0	0	0	0	0	0	0	0	2.72	0.5
MCOT.C01212	1.18	1.92	2.5	3.06	0	0	0	4.41	0.82	2.45	109.02	0.57	0	0	0	0.23	4.91	4.97	4.8	0	0	0	0	0	1.15	0	1.6	0	0	0	0	0	0	0.74	0	0.45	1.02	9.5	4.89	3.98	0.79	0.1	0	0.63	0	2.59	0	1.01	2.52
MCOT.C01213	4.53	5.56	2.79	1.25	0	0	0	0.86	4.8	2.26	18.84	8.92	6.74	1.1	1.51	4.52	19.57	6.32	19.74	0	0	0	0	0	2.02	5.67	3.78	0	1.82	2.31	5.02	0	4.33	3.15	9.71	4.63	4.34	2.4	12.11	4.66	9.1	3.54	0.76	0.41	0	3.49	0	6.69	4.59
MCOT.C01214	0	0	0	0	0	0	4.95	0	0.52	0	0	0	0	0.48	0	0	0	0	0.61	0	0	0	0	0	0	0	0	0	0	0	0	0	0	0.67	7.13	0	0	0	0	0	0	0	0	0	0	0	0	0	0
MCOT.C01215	0.46	0	0	0	0	0	0	2.42	7.58	7.43	12.33	1.05	0.32	0	0	0.18	0.04	0	0.77	0	0	0	0	0	0	0	0	0	0	0	0	0	0	0	1.22	0.62	0.3	0.13	2.09	0.24	0	0.97	0	0.05	0	0	0	0.11	0.41
MCOT.C01216	78.22	24.97	46.53	2.01	8.06	2.2	1.88	25.57	1.81	3.1	1.12	0.61	0.7	0	0	0.31	0.16	0.11	0	2.42	6.68	22.57	5.14	6.84	0.41	0.57	0	0	0	0	0.33	0	0	0	0.19	0	0	0.04	0	0.18	42.9	51.21	9.84	0.55	0	0.35	0	0.24	0.18
MCOT.C01217	13	0.82	15.41	0	0	0	0	7	3.49	7.73	4.76	120.72	130.91	83.38	69.94	40	117.85	87.37	33.43	6.48	94.18	33.1	54.3	33.09	6.65	25.94	17.79	15.99	2.03	1.29	1.01	4.58	0.48	0.53	0.57	43.78	8.7	12.54	25.93	25.57	44.4	85.53	84.21	30.28	74.76	25.6	40.61	7.75	18.47
MCOT.C01218	56.38	35.96	25.41	190.54	9.33	18.48	0	1.13	7.05	8.16	6.56	837.86	1458.33	77.89	67.21	64.55	305.77	315.9	93.37	0.13	6.51	43.75	14.75	46.76	10.25	29.01	73.93	15.75	5.58	9.22	0.84	0	0	0.77	0.83	24.05	42.07	28	63.78	68.07	11.36	59.11	13.62	3.89	0.27	3.34	1.24	1.94	34.73
MCOT.C01219	7.33	8.82	5.23	2.89	0.4	0	0	0.81	5.09	2.05	1.19	4.65	3.21	0.66	1.1	9.87	20.48	4.34	22.02	3.18	0.46	2.44	0	0	6.99	2.45	4.44	0.94	2.04	0.87	1.54	1.91	3.97	9.67	6.32	3.96	3.5	10.28	6.51	7.69	4.78	5.25	1.37	2.23	0	3.48	0.15	6.12	5.14
MCOT.C01220	26.31	26.54	26.48	7.35	12.1	9.03	22	26.36	30.51	27.08	22.84	29.62	23.59	9.28	17.65	78.59	71.7	28.96	56.91	26.61	32.1	34.55	15.3	12.13	97.64	44.35	70.71	47.65	46.56	31.71	42.16	16.24	24.49	22.48	7.92	35.2	16.05	49.27	32.59	40.81	12.78	29.09	15.64	7.25	9.43	10.68	9.91	22.7	23.28
MCOT.C01221	17.48	10.62	7.1	4.8	7.69	7.31	17.44	4.48	14.19	16.59	9.38	7.73	9.45	0.14	0.09	2.97	3.68	10.68	0.12	0	7.74	8.46	1.37	2.74	2.75	5.95	19.24	0.66	8.5	11.57	0.91	1.37	0	0.13	0.85	49.73	0.19	0.74	32.07	7.74	8.72	5.23	3.67	1.43	1.64	0.18	0.17	0.16	20.33
MCOT.C01222	3	2.85	2.19	0.17	0.33	0.18	0	1.48	2.92	2.6	4.33	0.04	0	0	0	0.09	8.68	0	8.4	1.63	3.98	0.46	0	0	0.44	0	0.07	0	0	0	0	0	0	0	0	0.04	0	0.07	0.11	0	0	0.19	0	0.05	0	0.04	0	3.02	0.69
MCOT.C01223	0	0	0	0	0	0	0	0	0	0	0.96	0	0	0	0	0.66	0	2.33	0	0	0	0	0	0	0	0	0	0	0	0	0	0	0	0	0	0	0	0.17	3.66	0	0	0	0	0	0	0	0	2.7	12.58
MCOT.C01224	0.33	0.46	0	0	0	0	0	1.34	5.72	7.63	0.76	0.95	0	0.28	0.26	0.71	5.61	0.73	0	0	2.45	0.59	0	0	0.13	0	0	0	0	0	0	0	0.54	0.48	0	0.14	0.11	0	0	0	0.39	0	0.47	0.17	0	0.34	0	0	0.25
MCOT.C01225	0.17	0	0	0	0	0	0	4.67	10.77	7.9	2.3	0.17	0	0	0	0	0	0	0	0	0	0.62	0	0	0	0	0	0	0	0	0	0	0	0	0	0	0	0.14	0	0	0	0	0	0	0	0	0	0.42	0
MCOT.C01226	4.19	2.74	1.19	0	3.73	1.02	0	9.86	30.51	18.27	13.62	0	0	0	0	0	0.2	0.28	0	0	3.21	3.56	0	1.27	0.1	0	0	0	0	0	0	0	0	0	0	0	0.17	0	0	0	0	0	0	0	0	0	0	0	0.09
MCOT.C01227	12.92	4.61	0.54	0	0	4.14	0	14.31	44.56	31.68	11.39	0	0	0	0	0	1.22	0	0.76	0	14.74	10.85	0	1.72	0.28	0	0	0	0	0	0	0	0	0	0	0	0	0	0	0	0	0	0	0	0	0.17	0	0.41	0
MCOT.C01228	1.6	1.43	0.73	1.51	2.02	0	3.22	0.37	0.84	0.33	3.42	0	0	0	0	0.25	0.37	0.38	0	1.07	1.06	0	0	0.39	9.44	1.34	5.06	0.43	0.39	0.75	0	0.44	0.37	0.5	1.09	0.14	0.08	0.09	0.86	0.83	0	0	0	0.12	0.19	0.53	2.61	0	0
MCOT.C01229	1.31	1.48	1.08	0.18	0.22	0	0.12	0.14	0.52	0.1	0.98	0.36	0.18	0.02	0.23	0.81	1.37	0.36	1.83	0.61	0	0.51	0.31	0	0.92	0.52	0	0.66	0.12	0	0.24	0.55	0.35	0.36	0.36	0.6	0.19	0.98	0.85	0.45	0.67	0.63	0.36	0.02	0	0.6	0	2.84	2.79
MCOT.C01230	1.03	0.29	0.16	0	0	0	0	1.45	7.54	16.5	5.2	0.23	0.06	0	0	0.22	77.19	0.34	93.54	3.1	11.45	4.07	0.45	0	5.68	2	0.4	0.25	0	0	0	0	0.33	0.52	0	0	0	0.41	0.69	4.92	0.16	0.15	0.29	0	0	0	0	0.08	1.19
MCOT.C01231	0	0	0	0	0	0	0	0	0	0	0.14	0	0	0	0	0.55	0	0	0	0	0	0	0	0	0	0	0	0	0	0	0	0	0	0	0	0	0	0.02	0	0	0	0.03	0	0	0	0	0	55.69	0.16
MCOT.C01232	10.4	8.54	9.23	8.13	8.37	4.72	10.69	10.27	22.16	17.24	5.43	65.9	111.08	5.87	12.72	29.2	91.96	91.91	43.65	35.62	10.37	13.66	4.26	6.76	22.65	18.58	14.28	9.85	5.15	6.69	8.31	5.25	8.05	17.18	10.49	22.58	16.25	14.05	74.72	86.58	19.31	44.76	28.4	7.81	8.06	9.89	10.48	23.18	31.19
MCOT.C01233	1.07	0.63	0.4	0.21	0	0.46	0	1.7	2.39	2.05	6	0.04	0	0	0.06	0.24	0.64	0.14	0.98	0	0.17	0.69	0	0	0.09	0.13	0.1	0.08	0.43	0	0	0	0	0	0.06	0.07	0.19	0.07	0.11	0.2	0.3	0.19	0.18	0.09	0	0.09	0.24	0.54	1.07
MCOT.C01234	4.17	4.91	2.87	1.92	2.35	2.73	2.59	2.04	6.68	3.85	2.03	7.45	7.39	2.18	2.78	5.94	17.3	4.63	18.76	11.46	6.39	7.34	0.98	2.02	15.5	8.45	7.71	5.94	9.58	10.79	7.55	11.38	9.52	23.19	10.27	15.87	19.28	6.62	4.73	4.73	3.93	5.59	3.43	3.32	4.13	9.12	8.41	17.52	11.58
MCOT.C01235	31.17	21.6	8.57	18.03	4.09	5.56	7.55	7.32	20.89	15.04	49.44	34.09	22.91	2.46	8.64	166.51	42.55	55.74	59.06	1	9.45	17.1	2.17	1.86	10.23	11.78	7.99	2.91	10.11	15.84	12.38	45.73	34.38	43.85	194.54	86.6	53.3	16.1	34.17	35.15	27.6	20.87	19.08	7.81	2.98	12.36	6.71	23.87	43
MCOT.C01236	60.58	54.56	49.76	50.51	7.15	1.09	0.93	12.76	47.17	13.16	18.12	32.14	8.38	2.06	2.78	13.85	57.9	32.31	20.44	3.07	3.28	15.41	0.78	3.34	40.7	20.75	15.28	4.97	9.73	12.39	0	0.68	7.54	8.13	7.94	1.41	0.25	156.7	59.83	116	37.69	14.03	3.33	3.06	0.89	2.47	0.67	16.79	29.41
MCOT.C01237	11.61	13.69	44.71	5.16	0	0	0	11.54	260.17	50.13	39.97	2.24	0	0	0	0.7	3.93	78.32	7.81	0	0	2.33	0	0	1.5	0	0.54	0	0	0	0	0	0	0	0	0	0.93	1.86	22.57	13.9	0.39	0	0.92	0.34	0	0	0	0	6.66
MCOT.C01238	9.2	11.81	8.76	6.01	0.52	0.28	5.47	4.99	24.63	6.48	14.28	10.8	4.68	1.5	5.72	44	33.8	17.58	31.32	2.79	1.79	3.74	1.53	0.94	8.55	9.07	3.79	1.53	3.55	6.37	3.05	22.71	17.38	17.84	20.89	7.32	10.8	23.83	13.34	13.07	11.66	12.09	4.44	1.68	0.12	6.58	1.32	17.66	13.39
MCOT.C01239	3.36	4.29	2.16	1.02	1.24	0.2	0.66	1.01	4.59	3.9	6.26	0.8	0.74	0.1	0.39	4.22	8.59	2.69	9.76	0.33	0.44	0.85	1.26	0.19	4.45	0.85	1.71	0.6	0.97	0.55	0.93	1.09	1.48	2.32	1.25	1.37	1.08	6.41	4.13	3	1.65	2.69	1.08	1.74	0.79	3.12	1.26	6.47	3.45
MCOT.C01240	1.77	2.38	2.58	2.5	0	0.66	0	0.26	0.72	0.47	0	0.54	0.36	0	0	0	0.07	0	0.11	0	3.29	0.87	1.07	0	0	0	0	0	0	0	0.55	0	0	0	0	0	0	0.97	0	0.29	6.78	2.06	3.22	0	0	0	0	0	0
MCOT.C01241	13.69	11.6	10.34	11.52	1.48	0.32	0.62	3.96	21.26	13.97	16.26	7.75	5.28	5.32	4.4	12	17.59	20.18	22.75	1.52	3.52	4.24	1.02	2.12	12.36	7.02	7.44	2.95	3.16	4.01	4.37	7.52	10.6	16.72	2.78	3.49	8.09	36.93	17.31	26.69	13.94	12.47	2.05	4.4	0.26	8.26	0.58	5.92	8.56
MCOT.C01242	1.63	1.81	1.5	0.92	0	0	0	0.53	3.83	1.9	4.08	0.94	0.55	0.37	0.1	1.41	31.19	1.51	40.93	8.16	1.04	0.67	0	0	0.14	0.82	0.62	0.17	0.96	0	0	0	1.52	3.31	4.88	2.07	2.48	1.23	2.1	1.19	1.16	0.36	0.4	0.68	0	0.86	0.36	4.38	2.7
MCOT.C01243	13.18	13.35	12.16	12.85	0.44	0	1.09	3.88	18.5	8.45	11.57	8.88	8.1	1.07	3.18	22.01	27.5	9.8	36.83	4.27	2.46	3.02	0	0.91	8.72	6.44	5.3	4.43	6.65	4.22	3.92	9.55	4.17	13.79	25.03	6.92	8.21	10.02	6.63	8.19	7.43	9.88	2.52	6.6	0	6.87	0.34	16.44	14.74
MCOT.C01244	0	0.14	0	0.05	0	0	0	0.16	0	0.29	0	0	0	0	0	0	0.16	109.95	0.13	0	0	0	0	0	0.08	0	0	0	0	0	0	0	0	0.04	0.13	0	0	0.04	42.91	0.82	0	0	0	0	0	0	0	2.16	356.36
MCOT.C01245	0	0	0	0	0	0	0	0	0	0	0	0	0	0	0	3.02	1.02	0.63	1	0	0	0	0	0	0	0	0	0	0	0	0	0	0	0.07	0.12	0	0	0	5.19	0	0	0	0	0	0	0	0	171.64	10.24
MCOT.C01246	0	0	0	0.27	0	0	0	0	0	0	0.23	0	0	0	0	0.95	0	0	0.38	0	0	0	0	0	0	0	0	0	0	0	0	0	0	0	0.55	0	0	0.04	0	0.53	0	0	0	0	0	0	0	32.41	130.89
MCOT.C01247	9.88	10.62	7.69	2.66	2.32	0	1.83	9.39	26.76	26.21	30.35	8.85	6.27	3.13	5.74	7.61	37.93	12.8	32.76	5.15	1.57	6.75	0.87	1.09	21.29	10.66	12.95	6.39	5.91	3.51	5.86	5.15	14.61	27.59	3.11	10.38	7.02	23.38	11.93	10.88	5.73	8.75	2.68	2.88	0	5.13	0.9	62.33	15.16
MCOT.C01248	41.76	49.5	41.56	4.55	13.39	27.48	11.4	23.11	47.74	37.62	18.52	37.14	43.41	10.76	11.45	118.68	51.38	22.96	31.41	14.71	14.88	39.07	0	12.36	30.47	25.88	28.87	20.08	16.84	25.91	18.78	38.48	78.39	91.93	39.76	20.81	12.97	42.68	19.22	17.96	21.88	48.04	28.44	21.18	14.32	16.5	8.68	257.38	439.44
MCOT.C01249	3.74	3.87	2.49	1.06	0.15	0	0	2.84	8.76	3.97	6.16	1.49	1.51	0.08	1.04	4.58	7.38	6.03	6.13	1.84	1.07	0.17	0	0.56	3.82	3.28	2.31	0.31	0.28	0.36	1.03	0.95	5.29	9.28	4.04	4.89	2.93	7.74	8.58	3.31	2.01	2.97	0.67	0.65	0.16	1.68	0.89	6.1	4.06
MCOT.C01250	0.95	0	0	0	0	0	0	0	0.71	0	0	0	0.57	0	0	0	4.54	0	2.37	0.99	0	0.46	0	0	0	0	0	0	0	0	0	0	0	0	2.41	0	0.67	0	0	0	0.33	0.52	0	0	0	0.32	0	0	1.19
MCOT.C01251	0	0	0	0	0	0	0	0.16	0	0	0	0	0	0	0	0	0	0	0	0	0	0	0	0	0	0	0	0	0	0	0	0	0	0	0	0	0	0	1.01	0	0	0	0	0	0	0	0	0.12	42.7
MCOT.C01252	0	0	0	0.42	0	0	0	0	0	0	0	0	0	0	0	0	0	0	0	0	0	0	0	0	0	0	0	0	0	0	0	0	0	0	1.14	0	1.56	0	0	0	0.53	0	0	0	0	0	0	0	0.34
MCOT.C01253	0.85	0.34	0.19	7.08	11.3	9.01	0.85	0.2	0.14	0.35	0	0.58	0.44	0	0.13	0.52	0.49	0	2.06	1.89	155.19	0	0	0	0.28	20.54	0	0	0	1.06	0	0	0	0	0	0.51	0	0	0.61	0.22	2.73	2.03	0.69	0	0	0	0	0.89	0.64
MCOT.C01254	0.43	0.75	0.08	0	0	0	0.34	0.23	0.16	0	0.22	0.14	0	0.03	0.1	0	0.27	0.43	0.5	0	1.61	0.52	0	0.82	2.29	0.84	0.48	0.36	0	0.63	0	0.37	0	0.45	0.43	0.16	0.03	0.08	5.13	0.17	0	0.05	0.41	0	0	0.05	0	2.39	8.14
MCOT.C01255	1.55	2.15	3.11	0.73	0	0	0	3.16	2.18	5.63	3.57	0	0	0.27	0.6	0	4.42	4.33	2.53	0	0	0	0	0	2.4	0	0	0	0	0	0	0	0	0.56	0	0.98	2.17	3.72	6.8	6.35	1.38	1.3	0	0.4	0	3.57	0	0.94	2.04
MCOT.C01256	6.09	4.38	3.69	3.42	0.78	0	0	5.45	7.64	6.61	6.46	2	0.74	1.04	0.44	0.67	18.59	2.96	27.09	1.49	0.84	3.04	0	1.16	5.07	0.82	3.98	0.21	0.19	1.1	0.26	0.22	0.09	0.04	0.82	0.02	0	34.17	15.26	31.46	9.43	1.78	0.48	0.12	0	0.6	0.32	5.99	5.37
MCOT.C01257	6.23	5.21	4.3	3.06	0.14	1.08	1.13	3.63	14.63	11.51	12.5	3.45	3.14	0.96	0.82	3.12	20.18	7.81	14.5	1.13	2.4	4.73	1.38	1.34	19.55	8.2	16.19	7.59	11.59	9.57	11.94	6.33	5.44	16.98	13.28	33.66	12.94	44.77	20.16	15.24	3.15	2.15	0.89	1.87	0.1	0.7	0.13	10.23	9.91
MCOT.C01258	11.31	4.52	4.28	1.39	2.92	0	2.79	0.78	1.09	0.32	1.46	38.54	21.55	0.51	0.08	6.42	6.4	0.94	0.21	1.74	12.29	15.52	4.35	1.8	7.27	3.52	1.86	3.08	12.85	16.67	0.11	8.6	0.05	5.35	14.41	2.45	0.79	0.22	4.46	2.29	10.45	7.33	6.81	1.14	1.18	0.54	0.24	9.51	13.48
MCOT.C01259	1612.02	1196.27	991.18	476.18	795.37	1049.44	1195.64	3232.14	1396.43	2841.43	6157.28	1265.77	906.45	348.9	316.35	1847.97	1719.34	1147.73	1383.42	1759.47	1719.03	1322.99	1159.81	2606.14	1581.48	1666.7	1746.49	617.4	1445.94	740.42	812.74	478.72	953.98	462.91	519.04	903.76	540.36	478.49	847.19	1213.23	894.93	1195.73	1226.49	592.56	625.15	898.11	1312.73	162.65	225.34
MCOT.C01260	92.98	125.16	86.39	38.32	113.91	194.78	55.32	7.74	38.62	20.54	38.15	129.41	85.51	10.25	68.18	113.01	176.29	96.07	192.6	48.83	206.72	67.78	164.67	120.41	141.02	118.52	98.48	39.81	124.4	68.6	83.68	55.69	247.18	220.98	264.55	111.42	88.4	53.35	46.15	43.21	62.91	41.63	64.84	18.41	67.31	61.58	147.92	38.11	64.47
MCOT.C01261	55.21	37.38	37.53	5.99	29.3	31.85	23.82	13.6	21.71	28.29	26.67	24.75	21.18	13.4	14.22	59.32	73.19	15.98	65.25	77.87	44.93	67.67	18.57	12.76	34.69	65.82	10.21	43.63	37.49	32.51	30.6	27.82	100.52	49.06	12.58	30.78	15.18	30.51	10.63	18.47	16.36	34.61	38.59	10.63	18.81	14.2	22.51	14.99	16.82
MCOT.C01262	0	0.09	0	0	0	0	0	0	0	0	1.89	0.1	0	0	0	9.1	3.43	0.34	5.37	4.17	0	0	0	0	0	0	0	0	0	0	0	0	0	0	0.13	0.09	0.14	0.08	0	0.19	0.61	0.11	0.29	0	0	0	0	170.46	207.79
MCOT.C01263	8.55	18.39	11.51	1.69	7.59	23.82	7.93	12.02	10.23	9.27	19.21	0.24	0.47	0	0.43	4.13	4.15	0.66	0.9	0.64	6.88	7.47	3.82	3.43	3.55	2.34	3.99	0.71	2.55	6.02	0.9	0	1.13	0.2	0.72	0.58	0.12	0.29	1.61	1.28	6.71	4.12	4.45	14.61	16.69	30.12	38.15	0.76	3.55
MCOT.C01264	15.54	10.62	9.48	3.42	5.5	0	0	0.32	2.85	1.15	0.46	25.91	24.58	7.45	7.58	8.37	16.74	7.27	18.18	9.15	4.06	8.42	6.36	4.78	9.97	7.54	2.49	5.92	3.07	2.38	4.08	12.3	18.8	33.18	21.48	5.87	6.3	13.56	13.07	11.4	6.54	13.07	2.84	2.69	0.5	2.39	1.14	13.5	17.76
MCOT.C01265	29.87	49.08	23.04	17.21	16.24	15.31	15.57	17.66	54.07	35.65	18.29	50.31	54.81	9.42	77.02	177.75	70.11	78.97	94.11	11.65	40.62	31.91	7.86	9.47	79.86	98.88	24.73	56.85	75.33	72.63	90.35	66.94	370.86	458.53	129.28	238.98	83.03	95.79	99.11	90.39	52.49	52.98	43.43	5.43	4.73	27.79	14.08	38.57	61.54
MCOT.C01266	10.67	8.07	14.26	7.17	6.63	4.35	4.23	7.94	29.57	16.88	10.13	3.81	1.53	0.65	0.35	7.4	4.2	3.07	1.77	0.86	5.6	4.75	1.16	0.91	0.73	1.98	1.38	0.28	2.06	0.82	0.51	1.16	0.12	0.3	0.43	0.28	0.18	3.16	1.32	2.47	22.39	16.61	10.13	1.96	0.25	2.57	1	0.55	3.44
MCOT.C01267	0.55	0.51	0.12	0	0	0	0	1.07	1.11	0.74	0	0.14	0	0	0	0.63	1.73	1.18	0.19	0.11	4.76	1.32	0	0	9.24	5.13	1.65	0.14	1.5	0.64	0.75	0.28	0.12	0.16	0.89	2.06	0.2	0.12	0.37	1.4	0.17	0.16	0	0	0	0.19	0	1.11	3.85
MCOT.C01268	1.04	1.68	0.52	0.87	9.2	11.21	4.95	0.78	9.12	3.94	4.68	3.03	4.68	0.65	4.74	28.76	3.09	13.45	5.27	0	5.87	2.34	3.56	1.13	5.24	3.68	1.04	0.56	2.32	0.57	0.88	1.31	6.31	3.6	56.01	9.01	98.81	1.37	0.43	0.7	8.66	9.41	13.09	1.35	6.1	1.78	5.1	0.36	1.28
MCOT.C01269	0.39	0.64	0.13	0.49	0	0	0	0	0.33	0.48	7.82	0.32	0.29	0.09	0.09	0.21	0.63	0.22	0.39	0	0	0	0	0	0.07	0	0	0	0	0	0	0	0.31	0.12	2.36	4.81	0.53	0.36	2.83	0.71	0.74	0.26	0	0	0	0.33	0	18.85	14.05
MCOT.C01270	345.84	447.01	249.68	29.85	51.43	179.13	208.79	373.09	755.95	860.82	485	473.83	270.57	128.34	349.31	491.59	509.8	363.45	610.73	226.76	135.62	71.85	18.99	69.36	133.38	49.74	83.12	10.16	7.37	5.4	2.83	7.04	25.09	66.8	82.54	40.34	41.67	290.01	299.85	432.24	78.86	98.29	22.68	74.14	63.73	154.5	131.65	81.68	149.86
MCOT.C01271	1	1.18	0	1.31	0	0	0	0	0	0	0	0	0	0	0	0	0	2.16	0.15	0	1.19	0	0	0	0.34	0	1.49	0	0	0	0.49	0	0	0	0	0	0	1.19	0.87	4.28	0	0	0	0	0	0	0	0	0
MCOT.C01272	55.51	52.53	32.91	8.71	20.94	16.25	17.79	24.6	68.81	32.07	21.04	17.49	14.78	3.53	20.35	180.45	116.92	32.76	168.13	72.76	40.15	29.98	7.52	10.37	75.32	45.16	16.82	13.76	16.67	18.64	24.28	19.56	74.43	60.36	102.42	47.36	36.3	51.33	24.49	36.92	10.85	33.17	30.57	4.15	2.62	14.45	13.52	73.02	63
MCOT.C01273	7.3	9.16	6.04	8.63	9.19	5.51	5.11	3.46	67.73	47.18	53.14	5.49	2.06	0.83	9.68	17.14	5.15	36.87	8.93	4.54	3.65	1.42	0	0.4	2.52	1.38	7.19	3.07	2.96	4.62	8.05	23.99	19.14	18.81	5.86	4.15	64.17	29.84	47.13	130.79	6.2	5.3	2.92	5.84	3.57	40.19	37.39	5.89	9.34
MCOT.C01274	98.62	62.97	84.19	47.21	33.24	27.95	95.89	44.46	110.19	60.75	36.75	22.92	19.31	7.95	17.53	76.56	83.3	31.5	50.25	57.77	68.79	87.66	31.45	19.1	272.25	73.02	160.21	53.67	73.82	55.96	55.23	100.08	82.45	102.8	76.05	45.2	14.16	210.91	56.54	70.93	89.4	95.95	30.52	21.29	11.98	39.65	12.24	27.6	24.43
MCOT.C01275	22.75	39.38	23.52	8	18.31	17.15	8.36	7.86	18.71	12	9.4	19.04	18.8	3.01	9.73	57.54	71.13	28.21	72.17	31.79	33.62	37.72	8.95	13.54	72.4	48.23	32.54	17.48	25.42	20.02	27.7	16.74	65.04	26.33	17.25	21.8	28.07	39.58	30.24	33.85	13.8	22.16	19.65	2.44	4.38	17.26	17.57	33.87	28.83
MCOT.C01276	2.48	3.22	2.1	0.91	2.08	1.65	0.56	0.74	2.5	4.26	2.95	7.06	5.23	1.17	1.93	4.9	7.71	1.88	8.86	8.16	3.18	4.71	1.26	1.08	6.89	5.76	3.25	2.78	4.94	2.48	2.74	6.6	14.53	19.1	8.81	6.34	11.12	1.52	4.78	2.77	2.47	2.88	2.85	0.52	0	1.55	1.93	5.71	4.67
MCOT.C01277	25.37	22.45	21.63	24.88	12.55	10.09	4.9	27.79	41.68	49.61	21.89	118.11	86.85	25.17	24.4	50.58	32.85	35.09	16.53	11.35	20.57	31.31	4.44	4.71	84.7	69.27	62.87	26.8	45.91	38.71	28.6	8.13	40.64	61.48	22.75	38.31	13.11	57.45	39.13	78.04	63.42	53.85	19.72	8.29	2.62	41.41	17.67	26.97	22.03
MCOT.C01278	0	0.08	0	0	0	0	0	0	0	0	0	0	0	0	0	5.39	0.22	0.5	0.23	0	0	0	0	0	0	0	0	0	0	0	0	0	0	0	0	0	0.06	0	1.34	1.13	0	0	0	0.09	0	0	0	266.51	502.02
MCOT.C01279	0	0	0	0	0	0	0	0	0	0	0	0.09	0	0	0.1	7.47	0.47	0.75	0	0	0	0	0	0	0.3	0	0	0.36	0	0	0	0	0	0	0	0	0.07	0	0.48	0.35	0	0	0	0	0	0	0	307.78	334.4
MCOT.C01280	23.17	18.79	18.85	5.04	14.54	3.97	15.04	6.1	26.2	15.83	4.43	18.43	11.89	4.47	11.93	36.05	62.45	14.2	67.31	11.02	21.08	14.65	12.28	2.94	37.68	20.61	21.96	11.55	20.53	13.04	18.28	73.62	118.65	99.82	35.03	9.5	19.45	15.99	9.91	22.37	18.26	14.65	15.59	5	6.48	25.72	26.88	20.18	13.83
MCOT.C01281	13.26	14.54	10.33	6.75	5.06	3.69	1.48	4.42	12.48	5.28	3.94	12.21	9.72	4.39	6.31	29.43	39.89	10.39	30.12	3.77	15.81	11.37	1.63	0	13.72	10.02	4.1	3.52	3.6	4.48	6.11	6.91	11.15	27.43	21.77	39.26	9.81	16.11	10.28	13.78	21.05	18.65	9.42	2.57	0.71	6.81	2.63	59.81	48.28
MCOT.C01282	12.68	12.21	7.36	4.04	1.96	0	3.04	3.67	8.65	3.69	9.5	8.02	6.75	2.5	3.26	27.59	37.3	7.26	35.37	4.28	3.54	6.51	0	0.45	11.61	5.37	2.55	3.38	2.97	3.09	4.73	6.41	9.46	15.59	11.43	25.16	6.42	15.99	9.23	12.26	8.09	7.14	4.2	2.47	0	3.79	1.25	52.57	39.95
MCOT.C01283	11.72	50.23	8.66	3.87	72.24	28.43	18.02	3.54	31.87	29.41	6.85	12.18	28.24	4.65	19.78	242.04	3.6	3.49	7.01	0	0	3.6	5.73	19.66	5.13	8.44	4.83	1.98	1.9	8.06	5.53	5.26	25.33	38.96	86.35	2.96	0.48	39.28	1.92	5.19	23.33	82.73	53.17	6.68	7.08	18.94	15.39	2.93	1.14
MCOT.C01284	0.31	0.04	0.12	0.15	0	0	0	0	0	0	0.72	0.15	0	0	0	0	0.03	0	0	0.36	0	104.31	14.52	36.62	64.64	39.06	267.67	208.48	228.87	617.29	1136.06	53.18	11.23	4.83	0	0.07	0.11	4.46	0.58	6.26	0.18	0.26	0	0.04	0	0.08	0	0.14	0.06
MCOT.C01285	0.24	0	0.45	0.55	0	0	0	0.4	0.16	0	1.12	0.05	0.14	0	0.05	395.41	3.98	6.54	0.65	0	0	0.17	0	0	0.75	0	0.49	0.18	0.34	0.49	1.66	0.38	0.32	0.07	0.19	1.34	0.44	0.62	32.1	24.38	0.06	0.48	0	0	0	0.9	0	11635.5	5999.66
MCOT.C01286	0.34	0	0.11	1.26	0.34	0.09	0	0	0	0	0	5.02	3.75	0.11	0.8	1.87	3.35	0.01	0	0.06	0.58	1.13	0	0.32	1.01	3.04	0	2.9	1.9	1.35	0.97	0.25	0.93	10.46	2.58	12.04	6.93	0	1.52	0	2.05	0.16	0.3	0	1.12	1.26	1.57	7.37	4.09
MCOT.C01287	6.17	6.17	4.91	1.04	1.04	3.31	2.91	1.34	4.41	1.99	5.55	2.66	1.35	0.23	0.82	5.36	14.84	3.74	16.71	2.66	3.17	3.72	1.04	1.25	7.87	4.09	2.86	1.85	2.29	2.31	2.16	1.88	5.8	3.8	1.86	6.65	3.49	4.86	4.49	4.43	2.09	3.66	2.71	0.48	0.57	1.15	0.9	11.2	8.89
MCOT.C01288	0	0.08	0	0.09	0	0	0	0	0.1	0.53	3.97	0.74	0.29	0.03	0	0.69	0.04	0.36	0.06	0	0	0.33	0	0	0.11	0.53	0	0.68	0.31	0.2	0.31	0.35	0	0.16	0.23	0.04	0.45	0.84	3.42	0.66	0	0.1	0.13	0	0	0	0	27.86	91.02
MCOT.C01289	0.12	0	0.19	0	0	0	0	0	0.54	0	0	0.35	0	0	0	0	0	0	0	0	0	0	0	0	0	0	0	0	0	0	0	0	0	0	0	0	0	0	0	0.22	0	0	0	0	0	0	0	0.88	0
MCOT.C01290	0.85	0.79	0.26	0	0.05	0	0	2.04	3.48	1.93	1.02	0.02	0	0.01	0	0.04	0.03	0.02	0	0.19	4.8	1.02	0	0	0.14	2.51	0.03	0	2.95	3.74	0	0	0.07	0.04	0	0.1	0.06	0.02	0	0	0	0	0.06	0	0	0	0	3.65	0.33
MCOT.C01291	0.48	0.06	0	0	0	0	0	0.78	1.08	0	2.85	0	0	0	0.04	0	0	0	0	0	0	0.25	0	0	0.21	0	0	0	0	0	0	0.53	0	0.35	0	0	0	0.16	0.69	0	0	0	0	0	0	0	0	0.25	0.62
MCOT.C01292	0.47	0.27	0	0	0	0	0	0.12	1.22	0.31	0.17	0	0	0	0	0	0	0	0	0	1.07	1.56	0	0.62	0.25	0	0.06	0	0	0	0	0	0.24	0.29	0.14	0.06	0	0.09	0	0.2	0	0	0	0.15	0	0.15	0	0.18	0.46
MCOT.C01293	661.03	421.19	761.61	83.88	42.29	33.54	26.42	121.68	116.68	86.96	76.19	222.51	74.19	1.65	6.05	49.18	604.85	127.14	698.63	137.49	64.12	303.59	180.43	112.47	562.19	273.47	997.63	482.63	526.83	383.84	510.73	111.94	28.08	17.41	8.84	111.14	54.2	218.85	114.86	87.16	54.46	154.88	67.36	4.87	2.25	8.43	1.82	450.42	359.03
MCOT.C01294	0.52	0.12	0.31	0.06	0	0	4.76	0.11	0.29	0.56	1.19	0.06	0	0	0.2	0.56	138.59	0.65	156.2	160.9	17.27	1.16	2.28	0	0.35	0	0	0	0	0	0	0	0	0	0	0	0.14	0	0	0	0	0.14	0.18	0.13	0	0	0	57.34	1.8
MCOT.C01295	11.72	8.03	8.74	3.32	5.3	8.09	11.58	1.24	5.01	4.6	5.4	10.17	8.01	0.81	1.7	12.69	10.18	7.39	10.42	5.33	5.67	7.07	1.92	1.62	13.16	7	9.87	6.08	7.47	3.48	6.21	3.64	2.49	6.23	4.19	7.37	3.93	7.96	20.12	19.69	5.4	6.55	3.01	1.71	0.49	2.98	2.21	1021.02	5576.4
MCOT.C01296	26.94	22.29	19.82	3.53	50.34	35.57	33.83	12.62	13.47	28.64	14.36	93.7	75.73	2.29	5.57	39.69	53.34	10.17	50.88	202.15	181.69	128.83	232.37	133.58	33.86	178.03	13.55	82.8	140.49	85.42	111.08	18.37	63.2	23.75	47.12	49.71	34.52	3.7	14.7	11.59	24.73	29.21	152.81	3.11	10.51	4.73	16.18	29.2	29.12
MCOT.C01297	9.59	6.13	14.16	20.09	45.48	48.76	81.08	39.47	52.79	42.38	19.44	370.86	281.46	10.91	2.14	3.11	71.51	92.65	8.03	15	66.46	59.57	72.14	4.62	13.02	28.05	38.33	258.94	145.56	92.45	175.41	138.21	5.64	5.63	6.49	169.8	257.99	542.19	389.66	97.34	95.24	76.82	76.86	0.4	1.62	0.69	1.46	22.81	5.06
MCOT.C01298	3.8	4.01	4.35	0.99	17.18	32.29	100.71	4.92	15.34	45.09	15.7	17.83	222.05	87.32	20.64	172.15	2.71	4.93	1.6	0.82	12.52	7.72	8.5	16.38	3.56	6.64	0.73	2.77	3.3	3.81	2.09	2.71	1	0.6	4.02	3.96	103	3.22	2.41	1.59	3.01	52.73	105.2	26.5	48.56	9.72	11.49	5.86	11.06
MCOT.C01299	0.04	0	0.42	0	0	0	0	0.28	8.5	5.1	1.82	14.26	45.99	16.83	8.03	168.7	5.08	49.49	27.89	0	0	0.79	0.19	0	0.14	1.03	0.14	2.45	0.3	1.15	0	0	0.14	0.41	18.82	12.67	40.28	0.35	12	7.59	2.19	5.63	4.27	3.79	6.94	5.17	8.86	2.09	0.27
MCOT.C01300	0.48	0.44	0.07	0.04	0	0	0	0.21	1.02	0.44	0.3	2.33	0.25	0	0.15	0.05	0	0	0.11	0	0.32	0.47	0	0	0.1	0.13	0	0	0.15	0	0	0	0	0	0.17	0	0	0.16	0	0	0.05	0.05	0	0	0	0	0	0.9	0.07
MCOT.C01301	0.06	0	0	0	0	0	0	0	0	0	0.45	0	0	0.04	0.03	0.98	0	0	0	0	0	0	0	0	0.13	0.19	0.05	0	0	0	0	0.25	0.11	0.05	0	0	0	0.05	0.08	0	0	0	0	0.03	0.11	0	0	44.38	0.39
MCOT.C01302	1.35	2.61	0.81	0	0	0.59	0	0.19	1.41	0.75	0.4	0.07	0.08	0	0.03	15.84	0.14	0.22	0.11	0.49	2.19	1.45	0	0	0.55	0.25	0	0.11	0.1	0	0.1	0	0.05	0.21	0.94	0.07	0.03	0.05	0.97	0.39	1.96	0.34	0.21	2.14	0.97	4.59	3.45	0.74	0.06
MCOT.C01303	0.09	0.6	0.52	0.39	0	0	0	0	0.05	0	0.21	0.04	0.08	0.06	0	0.1	0	0	0.12	0.43	5.65	0	0	0	15.42	4.84	0.15	0.17	0	0.2	0	0	0	0	0	0	0	0.04	0	0.42	0.11	0.15	0	0	0	0	0	0	0.03
MCOT.C01304	12.12	10.67	6.04	10.72	10.45	5.88	14.7	113.27	441.29	1328.28	368.69	83.53	16.73	19.12	5.44	33.94	42.19	15.6	55.56	9.69	25.79	8.79	1.26	5.44	18.22	11.83	11.85	0.83	9.33	15.86	2.17	1.96	5.06	6.21	7.51	2.18	1.73	22.18	40	38.69	45.94	17.58	8.6	29.8	14.6	27.45	15.08	3.05	8.3
MCOT.C01305	24.12	19.52	18.18	15.2	10.54	9.86	8.72	10.5	34.36	25.61	25.68	25.87	20.81	4.08	10.14	51.55	52	25.6	58.7	16.08	14	27.25	1.46	4.83	52.87	55.02	51.72	19.06	49	35.36	33.72	56.17	58.01	61.68	18.91	22.09	22.62	97.1	61.53	58.16	33.09	25.12	17.12	5.04	1.76	18.73	8.61	13.6	17.74
MCOT.C01306	28.05	22.43	16.39	25.86	20.18	9.51	15.27	14.15	42.26	12.8	10.37	21.14	9.67	0.6	0.28	14.34	45.37	8.26	45.94	20.44	41.98	11.94	3.1	3.21	23.88	17.36	3.68	2.1	4.81	7.42	1.6	8.78	53.97	70.94	30.92	1.73	0.05	4.7	24.02	9.88	57.39	50.14	23.42	1.31	1.24	2.29	1.65	2.2	5.29
MCOT.C01307	18.64	12.7	14.22	18.07	3.34	0.41	2.76	8.93	25.72	16.22	19.92	2.3	0.84	0.64	0.51	6.96	27.69	8.7	39.42	18.44	4.75	3.36	0	3.54	8.64	4.59	3.32	0	0	0.64	0.34	0.38	0.48	0.39	1.19	0.25	0.07	6.33	11.03	8.85	11.51	4.1	0.84	1.28	0	2.11	0.37	3.06	7.67
MCOT.C01308	0.28	1.28	0	0.44	0	2.28	0	0	0.61	0	1.53	0.48	0	0.2	1.66	2.65	0.84	2.62	2.26	1.68	0	0	0	0	2.21	1.79	1.23	0.63	1.43	0	0	1.99	3.98	5.95	0.29	0.67	3.5	0.97	0.77	0.58	0.33	0.43	0.48	0	0	1.56	0	0.32	2.04
MCOT.C01309	94.79	80.28	84.57	66.1	45.8	27.7	92.86	28.29	112.74	52.4	31.93	85.84	82.78	11.49	18.9	29.27	113.71	79.32	83.74	43.59	70.55	137.33	35.96	65.46	308.36	140.34	555.48	151.28	190.13	209.56	201.18	55.68	32.27	26.82	137.11	76.49	178.19	87.37	73.43	92.66	107.54	138.2	59.31	7.71	7.23	23.19	7.92	41.09	38.85
MCOT.C01310	211.59	178.1	146.72	125.33	345.4	269.72	272.34	539.37	575.56	459.57	425.36	192.18	102.31	82.44	203.38	490.44	267.33	150.67	167.22	629.3	468.15	173.67	115.38	164.24	587.42	339.56	225.13	135.36	164.68	175.47	270.19	475.15	743.53	491.19	315.53	224.83	146.96	273.06	171.78	229.8	136.91	193.88	238.55	41.15	80.84	208.13	347.96	248.4	274.79
MCOT.C01311	79.99	40.19	54.38	8.95	320.84	170.21	83.74	29.65	24.1	18.91	14.19	53.45	71.27	2.04	3.35	32.1	37.27	12.18	35.1	164.86	332.3	221.11	503.78	242.54	48.48	320.11	23.34	207.11	423.73	286.85	210.09	30.96	38.3	12.29	16.26	44.16	18.44	5.92	21.42	11.39	21.09	32.54	170.07	15.37	82.19	10.42	33.59	510.2	769.91
MCOT.C01312	13.54	15.52	9.6	107.95	6.26	5.93	10.04	24.5	73.45	50.64	28.92	22.4	13.12	1.49	2.11	10.15	27.35	15.23	25.27	21.46	17.67	9.56	3.82	5.76	30.81	13.12	12.35	10.15	12.12	7.7	6.55	8.41	6.43	10.65	5.83	10.53	6.16	12.15	19.07	24.99	10.48	10	4.05	2.99	2.11	3.95	2.32	80.78	68.1
MCOT.C01313	28.57	32.31	24.25	7.92	11.44	4.98	23.06	9.1	49.29	24.39	10.85	16.96	11.08	3.32	15.05	218.14	56.14	15.61	51.49	49.76	26.1	11.41	3.81	3.36	51.71	26.87	12.97	6.64	5.91	9.02	15.73	35.15	52.74	84.73	65.73	11.09	10.35	35.11	17.44	18.95	13.99	35.89	20.54	5.02	2.13	19.91	13.14	128.11	49.22
MCOT.C01314	23.15	23.59	18.21	7.78	3.73	2.42	4.71	7.52	24.51	13.32	8.87	12.6	9.95	3.91	6.27	33.11	50.07	16.31	56.39	7.27	6.82	12.54	3.11	2.91	30.11	17.29	15.51	9.89	12.89	14.53	12.7	14	20.01	20.88	10.59	9.56	8.91	24.7	21.15	22.17	15.15	17.92	7.32	8.38	5.3	11.17	3.67	32.8	26.7
MCOT.C01315	6.01	7.62	3.83	1.82	5.85	0.28	1.5	0.96	5.61	0	4.56	4.37	10.27	2.55	1.49	11.66	19.24	13.33	11.1	8.11	13.17	7.76	3.4	2.47	15.55	27.26	7.71	10.6	34.43	10.63	29.19	27.19	68.16	46.39	38.16	37.08	22.24	11.82	155.84	89.51	4.32	6.01	6.72	0.78	2.07	8.69	2.08	13.83	28.28
MCOT.C01316	1.42	0.97	0.13	0.28	0	0	1.62	0.14	0.05	1.38	0	1.13	0.87	0.19	0.28	2.07	0.54	0.09	1.15	1.57	3.56	0.6	0	0.29	0.91	0.73	0.8	0.31	3.29	0.36	0.57	0.65	3.27	1.72	5.01	0.84	0.29	0.77	0.52	0.87	0.57	0.37	1.37	0.04	0.56	0.98	0	2.8	3.24
MCOT.C01317	12.19	26.33	11.91	10.81	12.42	9.27	6.84	21.06	82.94	81.53	35.29	60.07	66.59	4.28	24.59	102.28	43.81	48.36	35.09	7.29	13.14	37.29	6.37	15.54	122.08	109.43	77.4	38.12	110.66	92.58	84.15	330.96	325.55	488.78	46.89	142.27	108.5	34.62	45.97	125.78	68.64	59.28	34.48	13.2	9.69	25.22	12.37	18.5	23.65
MCOT.C01318	49.79	39.52	35.48	42.3	9.13	2.75	1.39	26.15	61.13	34.93	38	78.78	218.3	70.43	39.06	107.93	34.05	37.72	83.98	10.42	14.52	25.33	5.05	7.45	20.46	26.94	22.65	18.19	9.12	11.29	20.82	5.22	20.12	37.47	18.23	4.59	19.76	52.55	27.04	22.72	276.75	177.61	32.23	26.54	3.45	23.5	2.64	174.64	219.46
MCOT.C01319	99.37	76.42	62.72	42.38	8.46	1.84	7.55	34.23	36.85	43.86	68.77	98.22	258.28	62.21	46.7	15.14	86.74	63.5	99.45	13.91	11.29	16.79	7.87	14.06	37.66	13.48	29.07	12.81	19.15	18.86	10.24	9.39	14.53	46.85	18.62	12.81	29.4	45.29	37.58	22.97	84.02	150.26	11.54	21.79	0.54	19.67	0.93	67.27	95.2
MCOT.C01320	13.37	14.03	13.66	6.55	1.51	0	1.33	5.76	11.93	7.01	16.55	9.65	6.08	1.47	1.78	9.88	42.75	11.65	35.56	0.63	3.37	3.48	0.88	1.12	20.67	5.64	6.98	2.72	5.08	3.66	4.29	3.7	6.87	12.65	8.46	11.28	6.87	23.97	13.4	17.9	12.21	11.79	2.23	2.23	0.27	5.87	1.11	21.64	13.14
MCOT.C01321	774.25	598.6	609.63	28.64	354.9	709	49.27	535.91	876.77	402.61	193.42	60.64	185.53	18.68	32.83	51.2	197.03	91.6	129.4	153.76	53.77	374.03	198.33	354.43	147.87	63.22	789.16	383.39	204.78	314.19	389.36	48.77	19.53	14.74	23.63	66.11	18.86	263.83	213.46	262.99	56.67	241	125.75	600.2	321.7	315.48	286.96	61.06	75.62
MCOT.C01322	11.77	7.84	3.2	1.56	8.35	3.53	4.02	1.35	5.45	3.04	8.55	6.23	3.44	0.36	0.69	6.99	7.06	2.77	10	7.12	10.01	4.46	4.58	16.36	4.79	7.78	2.76	3.19	4.57	2.9	2.6	3.68	14.91	6.95	5.46	1.73	3.6	2.32	4.14	3.01	3.95	3.91	5.32	1.09	0.32	2.24	4.73	17.59	16.4
MCOT.C01323	12.4	16.6	7.8	3.18	28.61	39.52	28.73	10.72	16.34	12.81	8.9	9.58	6.51	3.44	4.07	15.33	10.93	5.87	19.25	20.82	15.19	13.95	3.8	16.14	17.3	40.17	9.96	11.92	33.9	30.4	19.85	49.03	74.01	35.19	16.85	10.85	18.71	3.51	15.02	12.75	7.13	6.53	22.1	8.49	26.96	23.83	72.41	2.13	5.04
MCOT.C01324	24.87	20.82	22.26	4	4.07	5.43	0.21	4.39	22.27	7.99	2.48	11.36	18.4	2.13	5.56	15.13	34	12.16	41.36	16.07	18.25	18.77	4.76	5.14	30	14.33	9.19	11.81	9.85	7.03	9.41	2.78	10.35	12.64	5.8	6.22	8.42	10.1	23.08	13.4	10.65	18.6	5.98	5.22	0.6	18.14	10.48	38.13	21.07
MCOT.C01325	9.61	6.89	5.29	4.14	3.92	3.95	7.61	3.53	10.71	4.6	1.38	21.31	15.85	12.44	4.02	27.36	62.62	22.11	9.33	4.73	2.85	13.84	5.87	10.2	27.96	10.51	30.38	4.92	6.5	16.81	3.44	6.99	11.59	30.21	70.18	250.9	8.01	170.88	91.19	89.24	10.45	9.48	3.5	6.49	2.46	9.62	5.25	24.02	18.41
MCOT.C01326	2.59	0.26	0	0.13	0	0	0	0	0	0	0	1.18	0	0	0	0	0.22	0.26	0.71	0	0	53.63	7.78	30.81	262.89	64.5	584.86	82.58	100.13	121.82	132.07	13.7	74.2	96.95	1.06	1.38	0.91	6.35	0.68	7.96	0	0.31	0	0	0	0	0	0	0
MCOT.C01327	28.32	33.78	24.7	2.99	7.68	18.45	7.58	3.32	16.69	8.38	8.23	51.84	42.02	3.01	8.65	20.55	55.53	8.81	55.25	13.33	15.87	28.57	3.77	11.18	73.36	40.35	17.66	25.12	23.69	17.17	21.68	16.03	21.88	28.27	32.41	23.56	28.92	13.24	24.44	17.98	20.02	32.62	25.32	5.28	3.01	6.54	6.5	65.73	36.78
MCOT.C01328	6.35	3.85	2.94	2.38	5.24	4.35	6.53	1.13	3.34	5.48	0.51	9.31	6.77	1.09	2.38	5.09	10.91	2.01	13.71	33.96	7.84	7.2	3.43	4.39	7.63	10.69	2.32	4.85	9.7	4.23	4.93	14.37	7.69	18.99	7.36	4.19	5.98	1.6	2.36	2.02	4.08	3.15	4.83	0.49	1.49	1.85	2.22	11.7	7.08
MCOT.C01329	96.38	79.25	101.6	32.01	213.68	198.46	143.05	30.32	31.37	16.98	44.35	76.76	62.14	3.19	15.86	45.84	69.55	21.34	69.48	111.68	86.45	116.18	306.33	182.02	40.1	115.61	43.25	133.96	158.28	168.98	181.07	34.34	39.73	25.58	16.74	11.57	17.27	14.49	17.35	16.44	38.28	52.39	265.32	13.2	48.51	13.8	53.31	186.9	134.26
MCOT.C01330	8.71	6.1	7.6	0.83	4.45	6.96	7.49	2.69	3.61	5.13	3.14	20.29	16.57	2.29	5.36	7.12	14.29	3.99	17.01	17.44	12.25	13.18	13.49	5.8	22.14	10.32	11.48	11.22	15.42	9.1	15.66	2.49	5.37	7.27	6.15	9.2	12.24	8.81	17.92	37.08	4.39	9.23	4.48	1.25	2.3	1.11	2.45	6.66	8.74
MCOT.C01331	865.57	734.3	721.27	390.43	1766.86	1724.33	1947.02	2008.47	1168.79	2292.31	2247.65	1467.9	814.62	278.72	425.37	1940.23	973.96	560.35	874.15	2952.49	3130.37	2769.99	1776.28	4116.39	1501.8	2103.11	2041.37	1238.83	2282.52	1700.17	1194.06	680.41	1002.41	463.59	388.94	764.55	415.27	478.09	678.22	847.83	968.37	1250.08	2774.58	619.73	1076.04	1148.82	2218.65	249.44	281.48
MCOT.C01332	21.03	14.47	13.51	4.93	2.04	0	5.54	9.7	27.11	19.89	6.01	26.97	25.75	6.93	7.98	23.36	29.01	13.84	37.04	6.33	9.05	9.1	0.8	2.17	23.29	13.94	14.75	6.88	14.21	6.47	14.79	9.76	15.14	40	22.18	28.26	13.72	20.23	20.43	17.39	12.3	16.87	5.28	9.18	5.76	11.21	3.6	78.01	52.66
MCOT.C01333	3.09	12.58	1.98	0.29	26.1	34.47	23.39	6.55	12.51	11.66	4.98	5.81	2.51	14.46	67.6	76.9	4.02	22.08	18.98	18.85	15.54	4.46	6.15	27.65	1.92	28.91	0.77	2.3	8.49	6.06	9.52	47.87	226.67	72.2	56.74	5.31	10.49	7.17	1.55	16.59	4.22	5.34	27.41	3.05	26.55	17.56	105.48	2.63	5.35
MCOT.C01334	4.46	16.88	3.14	13.88	43	53	33.33	6.9	17.08	7.5	10.09	13.06	12.18	5.74	20.61	123.39	8.8	12.59	22.51	0	4.66	9.88	24.22	11.58	8.13	7.78	1.18	0.29	4.83	1.71	1.07	3.03	9.97	8.84	159.68	5.06	2.08	4.01	1.37	4.28	18.86	26.7	94.9	3.91	25.04	8.82	18.2	2.48	5.95
MCOT.C01335	10.41	11.83	11.2	2.46	0.78	1.63	1.61	3.18	11.75	6.46	10.46	2.83	1.98	0.33	0.53	10.15	26.41	12.4	30.38	3.06	3.11	2.67	1.12	1.08	14.71	4.05	5.56	1.17	1.95	2.06	2.59	5	5.51	5.09	3.27	3.88	2.4	10.8	21.04	8.55	5.35	6.89	2.28	1.56	0.42	2.47	0.66	31.35	27.14
MCOT.C01336	4.26	2.96	4.1	0.4	0	0	0	3.13	6.71	4.95	1.96	5.75	4.81	0.37	0.44	9.69	26.35	2.85	31.17	10.67	9.53	2.31	0	0	30.21	7.48	2.85	0	5.86	0.93	2.92	0	0.7	2.47	4.35	2.5	1.49	6.31	4.8	7.37	5.81	5.46	1.83	1.77	0	1.53	0	25.17	10.9
MCOT.C01337	5.12	4.48	5.36	0.73	0	0.69	0	1.27	7.7	4.69	12.55	3.11	6.9	0.35	3.87	3.61	13.1	18.47	15.93	0.7	0	0.2	0.98	0	2.8	1.3	1.77	0	0.19	0.97	1.14	1.72	0	1.37	8.95	3.5	10.64	17.95	15.2	13.58	4.95	11.66	1.11	1.33	0	7.47	0.11	33.78	17.35
MCOT.C01338	23.28	21.86	26.79	3.79	0.2	0	0	9.8	23.6	6.33	24.16	1.59	1.57	0.28	0.19	6.45	24.33	4.26	20.9	1.64	2.25	3.93	0	1.11	29.15	4.47	14.96	1.35	3.59	1.6	3.59	2.5	0.92	1.96	3.09	1.73	1.52	6.23	8.81	7.71	14.39	18.14	3	57.27	2.17	22.88	1.54	10.62	7.83
MCOT.C01339	24.19	18.65	12.79	11.61	5.65	13.3	14.78	7.76	44.53	17.47	8.37	25.08	18.22	7.98	24.34	60.86	30.75	21.57	34.01	29.32	20.84	9.6	4.95	10.11	20.06	16.36	20.1	5.74	10.57	7.93	10.54	45.52	38.86	42.93	38.73	10.44	19.2	9.07	15.42	25.21	15.61	16.84	9.21	8.14	14.62	33.68	28.28	32.22	24.43
MCOT.C01340	9.28	7.66	4.89	1.71	2.17	2.76	3.34	1.03	4.34	2.81	1.54	9.31	10.99	1.94	4.71	7.76	12.85	2.81	15.15	5.61	1.9	9.84	6.38	5.69	6.75	12.34	2.38	6.75	7.24	5.21	7.22	9.53	8.85	9.18	13.77	9.41	9.56	3.07	7.86	3.27	4.35	5.36	6.09	2.2	3.85	6.35	6.91	8.46	9.27
MCOT.C01341	7.61	8.73	6.17	0.82	0.4	2.62	3.21	0.39	0.62	0.81	0.36	1.26	2.51	0.21	0.6	2.23	17.3	1.37	21.81	5.08	3.39	3.57	5.08	1.91	5.56	3.47	1.79	3.39	0.54	0.52	2.44	0.61	0.78	0.75	0.1	1.33	0.97	1.46	0.99	1.01	0.8	2.96	2.27	0.29	0	0.08	0.75	1.88	1.73
MCOT.C01342	155.53	72.15	87.85	10.69	45.9	56.31	49.81	30.38	36.88	35.77	8.16	159.02	337.62	29.69	84.08	166.68	94.29	15.94	67.37	96.64	68.89	102.65	93.23	62.2	96.49	85.55	23.03	47.92	46.8	19.52	30.31	51.43	50.01	54.32	173.69	87.71	35.7	63.5	47	31.41	91.49	225.42	154.09	16.67	19.86	27.7	33.67	217.97	180.45
MCOT.C01343	5.4	3.3	2.47	0.59	2.1	12.74	17.37	9.47	7.87	14.85	6.99	2.96	3.35	0.43	1.21	15.09	17.05	1.38	17.29	78.76	20.5	7.79	3.03	6.26	7.64	7.75	1.93	3.46	4.23	1.34	2.17	7.17	12.88	6.61	2.75	2.58	0.87	3.36	5.82	2.3	1.3	2.53	8.82	1.09	5.2	0.63	1.01	11.73	7.61
MCOT.C01344	10.48	8.07	8.09	0.87	14.15	2.25	0	1.68	6.39	5	2.11	13.93	93.44	2.77	4.79	5.29	14.98	2.94	2.59	0	4.42	17.08	13.68	13.01	31.1	14.67	9.76	9.99	21.46	26.86	36.09	7.1	2.55	7.8	10.84	13.05	5.75	4.36	10.2	7.31	3.25	38.93	29.77	2.5	2.9	1.02	1.75	0	3.44
MCOT.C01345	1.3	0	0	0	0	17.87	5.86	0	0	0	0	0	0.46	0	0	3.29	10.82	0.97	16.55	29.74	9.66	1.63	0	0	8.6	10.11	1	6.45	18.6	13.23	0	0	11.3	2.68	1.15	0.84	0.74	0.77	0	0	0.78	2.82	11.89	0	0	0.47	0	26.35	15.36
MCOT.C01346	1.18	1.49	1.69	7.19	3.54	0	0	0.13	0.77	0.12	0.67	0.26	0.19	0	0	0.13	0.15	2.19	1.22	0.9	9.14	2.9	0.91	1.77	1.14	1.93	0.03	0.08	0	0.18	0	0	0.07	0	0.05	0	1.61	0.03	0.93	0.68	76.9	42.35	22.43	0.04	0	0.06	0	0.13	0.23
MCOT.C01347	26.5	23.69	17.14	7.55	13.15	11.03	26.2	10.4	20.35	23.75	14.88	19.22	14.04	2.55	5.7	36.62	57.18	15.4	74.35	79.9	32.53	31.19	10.19	16.98	37.41	36.09	13.31	21.42	32.72	21.83	21.81	25.56	36.05	17.38	11.93	16.55	14.72	15.69	16.73	17.45	11.71	15.85	20.44	7.78	11.6	10	15.42	12.65	13.98
MCOT.C01348	95.95	71.63	75.61	44.63	119.49	257.7	358.99	308.56	147.04	279.1	186.44	301.07	153.98	85.87	40.84	189.97	506.5	123.01	184.96	521.7	264.53	72.92	310.95	202.31	88.46	119.3	36.01	60.1	127.7	61.71	52.11	228.07	53.88	83.3	302.76	1054.01	320.56	69.81	81.3	63.12	39.39	44.75	82.51	118.01	397.62	71.36	161.72	80.61	295.14
MCOT.C01349	7.95	5.14	4.87	1.88	4.75	0.86	0	2.05	12.01	8.51	0	6.16	4.17	1.12	1.47	2.72	15.34	3.39	11.49	10.47	5.07	5.29	0	3.6	7.22	3.06	1.4	1.95	2.87	1.83	0	0	3.08	10.15	10.68	10.1	5.94	4.94	4.2	3.62	1.49	3.85	2.1	1.2	1.06	2.04	0	16.84	11.98
MCOT.C01350	14.96	24.34	6.64	13.48	45.57	0	30.21	14.46	27.38	52.25	13.42	34.88	20.89	12.85	19.68	97.01	25.23	33.02	54.32	88.52	45.97	44.36	35	48.03	61.75	37.25	22.94	33.71	85.06	65.38	34.66	140.39	21.12	102.94	93.38	30.05	39.66	17.62	30.34	36.17	19.71	17.42	30.47	11.47	28.96	35.93	49.59	22.31	23.91
MCOT.C01351	0.24	0.22	0.44	0.1	0	0	3.02	31.93	0	0	1.42	21.58	176.71	3.36	0.97	2.23	0.17	0	0.18	0	0	0	47.62	30.92	22.2	10.03	90.18	510.76	23.54	36.03	30.99	103.57	16.47	10.93	0.04	0.35	0	1919.38	0.95	29.57	0.04	0.04	0.2	20.85	5.32	0.22	0	2.05	1.58
MCOT.C01352	0	0	0	0	0	0	0	0.54	0	0.48	0	0	0	0	0	11.38	0.13	0.73	0	0	0	0	0	0	0	0	0	0	0	0	0	0	0	0	0	0	0.11	0	0.41	1.2	0	0	0	0	0	0	0	841.22	1013.72
MCOT.C01353	6.03	4.75	2.95	0.03	0.27	0.96	0.19	0.06	0.24	0.57	2.06	4.47	2.73	0.07	0.28	3.83	14.65	0.44	18.87	32.39	6.98	3.03	1.03	0.06	2.73	6.68	0.18	2.06	0.37	0.31	0.37	0	0.64	0.32	0.94	0.86	0.38	0.21	0.36	0.36	1.51	4.13	3.68	0.04	0	0.07	0.2	85.72	26.82
MCOT.C01354	19.98	13.17	11.29	11.26	3.81	4.25	4.4	11.19	37.77	22.31	22.34	10.34	8.41	2.1	6.23	15.25	32.27	27.07	27.87	7.37	9.13	64.44	64.03	60.05	98.83	65.42	312.67	325.99	131.71	230.92	152.37	110.89	29.99	39.35	21.74	29.28	21.85	78.75	115.79	108.71	15.44	12.48	3.57	11.85	3.87	24.86	4.84	32.39	40.81
MCOT.C01355	9.67	9.82	6.63	1.55	12.8	8.15	9.39	6.11	8.51	7.12	1.52	26.76	23.13	2	3.4	12.72	24.9	35.79	29.11	14.62	10.88	41.66	7.27	17.98	32.66	50.18	34.22	36.89	43.62	44.74	43.01	50.63	217.88	164.71	86.92	112.24	375.25	22.8	25.11	72.71	5.9	9.58	14.73	6.92	12.92	138.51	140.26	85.17	45.84
MCOT.C01356	26.75	22.09	22.63	23.2	3.02	1.9	2.47	12.27	29.45	19.48	14.24	28.56	29.74	11.57	87.61	294.2	59.89	70.09	55	10.91	3.72	14.95	3.8	4.19	28.36	21.28	10.74	12.95	2.96	14.75	4.68	5.95	35.88	115.54	60.9	49.89	40.92	74.42	541.47	231.22	17.5	28.42	5.31	8.85	4.72	38.78	8.1	46	75.23
MCOT.C01357	8.79	11.58	4.42	5.11	0.16	1.53	3.03	3.39	9.44	9.48	0.86	2.3	1.88	0.25	0.55	5.64	28.02	10.16	29.99	12.65	10.76	4.05	0.69	1.35	20.53	10.33	26.77	10.82	26.42	32.29	10.14	8.82	7.14	18.19	5.93	12.91	8.5	6.29	6.04	13.84	2.39	5.64	1.57	2.78	0.58	40.19	11.57	7.36	8.11
MCOT.C01358	0.44	0.4	0.12	0	0	0	3.84	0.24	0.32	1.48	1.34	0.08	0.13	0	0.04	6.13	1.01	0.41	0	0.68	1.08	0.79	0	2.25	0.51	1.7	0.12	0.54	0	0.63	0	0	0.48	0	0	0.12	0.1	0.12	0.36	0.26	0.08	0	0.42	0.53	0	0.07	0	111.27	42.42
MCOT.C01359	3.51	5.15	1.97	1.47	0.25	2.53	5.99	84.69	192.04	233.27	125.15	25.21	47.23	1.39	0.85	6.48	0.48	11.06	0.13	2.18	3.57	3.95	0	3.97	3.46	8.42	4.81	1.23	1.25	6.99	0.9	8.59	6.6	57.79	56.59	2.09	0.76	82.89	25.96	256.58	1.91	11.19	1.99	0.36	0.34	12.9	6.86	0.38	0.24
MCOT.C01360	2.75	1.84	1.04	1.54	0.55	1.34	1.02	0.12	0.94	0.63	1.67	1.78	2.72	0.18	0.11	1.09	2.42	0.16	1.84	9.61	4.44	3.78	2.24	0	3.28	4.44	0.97	2.96	2.48	2.21	1.48	0.56	1.18	2.04	3.6	1.34	0.84	0.14	0.45	0.46	3.44	2.26	1.96	0	0	0.19	0	8.16	2.15
MCOT.C01361	2.61	1.16	0.09	0.05	0	0	0	1.39	2.11	1.32	2.35	0	0	0	0	0	0.74	0.13	0.3	0.53	4.01	0.82	0	0	0.09	0	0.19	0	0	0	0	0	0	0	0	0	0.08	0	0	0	0	0.38	0	0	0	0	0	1.31	0.77
MCOT.C01362	1.82	4.22	5.11	0.43	0	0	0	3.72	4.1	1.32	14.67	2.2	5.35	0.79	0.71	5.94	9.27	3.05	7.74	0	0	0	0	0	3.18	0	0	0	0	2	0	0	0	2.31	2.9	3.82	1.59	4.01	3.42	4.15	3.24	2.54	0	1.89	0	0.93	0	14.43	9.6
MCOT.C01363	3.94	6.5	4.98	1.94	1	0.52	1.22	1.91	5.9	3.47	3.8	3.49	3.22	1.01	2.84	9.73	15.49	3.99	16.9	2.58	2.88	3.92	0.43	0.58	8.24	4.19	5.44	2.91	3.78	4.41	3.57	10.69	29.47	24.72	6.09	5.41	4.18	7.33	7.87	8.72	2.43	1.81	1.95	1.41	1.03	3.19	2.93	3.11	4.45
MCOT.C01364	27.97	47.52	28.39	7.69	0.17	12.04	3.61	4.59	13.51	16.28	7.74	5.08	4.41	0.6	4.54	22.17	41.83	15.68	59.91	7.46	2.59	13.48	0	2.78	26.37	1.2	29.57	2.25	0.64	6.92	2.81	0.65	4.61	9.46	1.86	8.54	6.29	24.41	32.68	30.53	11.58	10.12	6.84	3.1	0	8.82	0.26	5.21	6.78
MCOT.C01365	27.7	40.5	29.94	9.03	0.52	1.67	1.98	3.29	13.8	8.29	23.49	3.1	2.27	0.3	1.27	17.06	37.02	14.33	64.21	1.09	3.04	6.22	0.45	2.09	17.25	5.54	18.26	3.65	3.66	4.27	5.26	3.82	10.02	8	2.17	4.84	4.17	23.75	31.45	41.02	6.77	9.54	3.33	2.21	0.4	7.61	1.42	5.08	5.2
MCOT.C01366	6.43	7.8	2.93	2.02	15.02	17.72	23.21	3.5	3.84	5.77	1.46	9.42	4.96	1.84	2.6	7.39	3.62	2.75	11.12	20.62	40.22	14.62	18.27	31.98	12.88	22.76	6.11	8.88	13.63	13.51	5.98	18.45	14.53	7.08	4.97	2.67	7.57	1.53	8.17	7.09	3.77	2.66	14.32	0.91	4.82	12.05	36.65	2.42	3.11
MCOT.C01367	86.76	11.4	6.03	1.64	1.31	0	2.13	2.43	1.61	0.88	7.56	1.83	1.89	0.25	0.11	0.19	3.22	0.88	1.02	0	0	383.33	349.75	373.72	1629.25	250.74	2055.32	1079.9	444.14	662.93	1285.91	793.32	18.41	53.63	0.09	1.83	0.23	32.73	1.89	37.03	3.48	7.38	2.9	0.59	0	0.7	0.33	0.26	0.84
MCOT.C01368	4.53	2.16	1.24	4.83	0.18	0	0	0.99	2.93	2.46	1.05	1.72	2.6	3.35	0.61	12.04	25.27	4.72	6.03	0	2.52	2.13	0	0	5.63	2.61	7.05	2.69	0.69	6.89	1.39	10.19	17.61	2.91	6.7	40.34	0.57	23.98	15.98	5.34	2.5	2.06	2.09	1.81	2.79	1.02	1.54	4.37	3.79
MCOT.C01369	3.36	4.82	1.98	0.02	0	0.65	0	1.61	9.57	6.97	7.73	0.02	0.05	0	0	0.15	0.19	0.08	0.15	0	0.34	0.73	0	0.27	0.28	0	0.23	0	0	0.1	0	0	0.07	0.87	0.61	0.28	0.07	0.46	0.68	0.33	1.14	1.07	0	0.42	0	8.81	0.56	0.26	0.03
MCOT.C01370	36.56	0.43	0	0.06	0	1.9	0.23	0	0.15	0	0.91	0.44	0	0	0	0	0.11	0	0	0	27.94	1059.92	643.06	938.87	988.87	292.94	2175.31	2044.5	710.3	1100.4	1526.73	1653.72	115.29	73.57	0.17	0.77	0.05	41.65	1.82	33.69	0.16	1.04	1.32	0.48	0.89	0	0.26	0.16	0.25
MCOT.C01371	0.28	0	0	0	0	0	0	0.23	0.16	0	0	0.07	0.13	0	0	0	0	0.16	0	0	0.77	36.05	51.83	43.44	115.03	10.14	306.93	298.29	89.01	131.21	279.19	167.02	2.04	0.35	0	0	0	11.61	0.7	4.17	0.08	1.55	1.39	0	0	0	0	0	0.05
MCOT.C01372	12.09	11.19	7.12	1.34	7.72	13.94	12.15	3.59	11.17	7.76	2.9	6.74	21.73	2.44	5.85	19.45	25.39	7.81	19.91	6.99	9.34	16.99	9.37	10.94	36.34	17.43	14.04	20.61	13.18	22.56	38.13	25.81	19.48	15.15	25.19	30.37	18.37	18.54	8.86	19.08	3.03	11.33	18.96	5.42	8.06	7.16	9.57	97.06	56.4
MCOT.C01373	0.99	0.51	0.69	3.06	0	0	0	0.76	0.85	0	0.95	0.43	0.01	0.03	0	0.44	1.2	0.84	0.6	0.65	0	0.61	0	0	0.49	0	0	0	0.19	0.12	0.95	0.21	0.92	1.49	2.01	2.25	1.98	0.63	1.42	2.33	0	0	0	0	0	0.88	0	0	0.19
MCOT.C01374	1.72	1.84	1.13	10.4	0	0	0	1.29	3.77	3.42	4.82	0.37	0.11	0.01	0.03	0.68	2.06	1.76	0.56	0	0	0.24	0	0	1.11	0.76	1.01	0.78	0.29	1.09	0	0.32	1.53	1.83	2.11	4.18	3.98	3.89	3.2	3.51	1.52	0.47	0.3	0.16	0	3.24	0.8	0.64	0.56
MCOT.C01375	0	0	0	1.11	1.28	0	0	0	0	0	0	3.58	1.38	0	0	0	0	0.09	0	0	0	0	0	0	0	0	0	0	1.53	0.62	0	0	0	7.36	0.2	0.48	0.08	0	0	0	1.31	0.33	0.6	0	0	0.33	0	6.91	0.16
MCOT.C01376	0.1	0.21	0.24	0	0	0	0	0.58	0.2	0.15	1.98	0.05	0.07	0	0.08	2.96	1.61	0.91	1.88	0.16	0.09	0.09	0	0	0.53	0.15	0.47	0.19	0.69	0.66	0.35	0	0	0.22	0.06	0.47	0.04	0.1	1.71	0.28	0.21	0.25	0.14	0	0	0.13	0	189.21	178.59
MCOT.C01377	6.93	15.57	6.39	0.34	2.01	6.57	3.27	4.22	14.18	10.89	8.71	2.24	2.37	1.32	3.84	15.78	38.21	6.86	52.32	23.42	3.58	1.79	3.22	0.57	11.09	5.23	2.44	3.46	1.82	3.18	8.17	26.69	28.15	16.86	7.87	8.43	17.17	7.17	7.4	8.64	3.19	5.88	3.03	6.9	6.7	35.56	28.44	6.39	6.25
MCOT.C01378	39.73	35.54	34.95	15.14	43.81	51.74	23.53	13.91	29.86	14.48	22.9	11.32	6.49	1.78	3.72	72.56	47	21.21	49.71	39.31	43.25	32.57	13.01	21	69.17	28.32	27.7	17.48	24.27	23.57	14.77	31.71	61.61	23.57	8.04	10.17	9.62	29.43	34.16	31.36	27.46	22.69	48.87	8.57	26.61	12.63	38.11	28.07	23.41
MCOT.C01379	5.36	7.47	4.13	1.66	0.04	0.54	0	2.27	6.42	3.55	6.32	3.32	2.11	0.82	3.07	38.01	14.01	6.69	22.44	0.87	1.86	1.74	0.25	0.38	3.32	1.95	3.23	0.83	2.03	2.42	3.42	4.87	5.75	13.77	9.25	4.7	7.3	8.16	5.04	7.43	4.95	4.53	1.27	0.54	0	1.14	0.22	8.39	4.81
MCOT.C01380	50.28	0.14	0.16	0	0.13	1.05	0	0	0	0	0.47	0.74	0.28	0	0	0.33	0.17	0.17	0	0.32	5.12	1069.83	587.34	610.35	361.08	295.86	1600.12	744.23	1033.65	1821.99	3451.14	1116.05	5.66	0.04	0	0	0.07	0.94	1.41	14.02	0.48	0.51	2.77	0.11	0	0.05	0	0	0.15
MCOT.C01381	0	0	0	0	0	0	0	0	0	0	0	0	0	0	0	0	0	0	0	0	0	0.2	0	0	0	0	0	0	0.19	0	0	0	0	0	0	0	0	0	0	0	0	0	0	0	0	0	0.11	0	0
MCOT.C01382	7.85	7.7	7.9	0.34	2.52	4.57	5.77	2.97	4.01	4.67	2.3	37.5	17.08	0.49	1.67	9.87	18.95	2.47	38.54	28.54	13.94	15.83	4.73	7.85	17.32	23.55	4.71	9.83	13.46	10.1	7.32	2.48	12.11	10.38	5.87	9.4	6.6	2.46	4.65	5.59	8.47	8.95	12.65	0.45	0	0.8	0.14	7.61	5.48
MCOT.C01383	153.85	97.41	107.95	10.53	129.39	125.91	141.05	50.86	61.67	73.59	25.94	103.41	92.34	9.72	33.3	135.72	213.82	26.48	168.22	677.77	351.41	242.17	137.71	77.84	201.78	264.47	59.97	186.94	180.31	78.48	148.61	69.12	95.26	54.23	68.78	120.42	55.46	34.74	30.4	47.04	59.11	105.88	151.03	16.25	31.1	25.02	42.35	78.76	81.7
MCOT.C01384	4.86	4.5	4.52	0	6.06	2.81	1.76	5.86	19.73	13.2	6.48	0.57	0.95	0.14	0.54	23.77	18.46	0.41	40.98	12.21	10.82	5.24	0	1.56	1.66	0.27	0.99	1.02	0	2.18	0.93	0.35	4.3	4.9	4.93	0.15	0	1.71	1.59	0.33	0.97	4.66	1.95	0.66	1.53	1.68	3.29	29.63	14.26
MCOT.C01385	0	0.09	0	0	0	0	0	0.82	4.67	4.31	6.39	0.19	0	0	0	0.14	0.08	0.11	0.06	0	0	0	0	0	0.59	0.57	0	0.18	0	0	0	0	0	0.07	0	0	0	0.04	1.98	0.53	0	0	0	0	0	0	0	0.12	6.1
MCOT.C01386	0	0.73	0	0	0	0	0	0	0.44	0	1.82	1.14	0.71	0	0.62	0	0.32	0.44	0.52	0	0	0	0	0	0.33	0	0.66	0	0	0	0	0	0	1.71	2.52	1.99	0.83	3.94	0.99	0	1.41	0	0	1.23	0	0	0	1.44	0.6
MCOT.C01387	0.84	0	0	0	0	0	0	0	0	0	0	0	0	0	0	0	25.23	58.47	1.09	0	3.13	21.26	3.72	204.19	37.66	24.6	85.35	29.8	57.76	20.18	23.05	446.41	971.85	78.79	28.31	58.66	39.29	23.79	7.35	16.01	0	0	0	0	2.84	0	0	0	0.95
MCOT.C01388	0.36	0.64	0	0	0	0	0	0.17	1.92	3.57	3.37	0	0	0	0	0	0.09	0	0	0	0	0	0	0	0	0	0	0	0	0	0	0	0	0	0	0	0	0	0	0	0.13	0	0	0.11	0	0	0	0	0
MCOT.C01389	10.78	6.1	5.42	2.03	1.47	4.57	4.92	2.57	2.95	1.69	0.27	10.79	12.39	1.25	2.54	5.04	13.1	4.49	9.98	6.38	3.04	4.21	2.06	0	12.11	4.09	2.73	1.3	1.2	2.03	2.39	1.35	3.04	5.4	4.61	2.01	2.16	3.03	4.53	4.67	4.29	7.86	2.83	1.45	0.2	2.09	1.56	48.82	21.73
MCOT.C01390	1590.36	2308.59	1682.63	131.58	966.77	2428.28	697.61	753.62	642.43	629.99	703.4	49.85	41.54	2.82	2.78	52.6	62.12	23.54	20.67	32.14	314.79	714.14	134.89	338.1	106.83	207.06	180.97	26.83	34.47	84.69	70.21	46.98	20.82	29.35	21.13	32.84	13.3	14.78	141.79	76.19	976.26	965.18	541.17	7560.75	3783.34	7571.11	3749.59	1.94	15.28
MCOT.C01391	6.28	9.92	7.92	4.37	1.99	6.43	3.56	9.07	14.2	8.47	12.72	3.17	0.71	0.03	0.1	3.48	2.56	2.49	2.43	1.58	8.57	3.84	0.25	0.82	12.65	10.81	2.19	0.92	2.85	2.7	2.92	12.74	53.74	158.17	5.13	17.62	3.28	3.65	6.9	3.03	17.55	4.28	2.15	23.04	7.84	34.11	9.15	1.51	19.18
MCOT.C01392	0.69	0	0	0	3.23	0	0	0	0	0	0	0	0	0	0	0	0	0	0	0	0	0	1.16	0	0	0	0	0	0	0	0	0	0	0	0	0	0	4.46	0.27	0	0	0	0	0	0	0	0	0	0
MCOT.C01393	33.42	30.32	33.67	11.5	12.37	4.19	5.66	12.16	48.09	29.51	5.85	43.66	41.88	9.36	28.27	160.91	36.6	27.99	33.42	26.46	10.4	36.04	8.98	13.1	44.63	55.9	25.88	19.55	45.88	29.14	42.87	164.46	489.54	633.01	131.75	32.73	54.48	58.2	34.37	36.84	32.66	36.42	34.37	7.83	2.28	22.9	10.33	37.97	42.63
MCOT.C01394	255.59	122.15	152.51	165.99	417.45	185.42	175.99	101.29	156.87	186.38	74.8	707.38	689.7	271.98	267.41	411.42	267.9	291.13	201.77	359.84	1261.76	417.99	474.84	392.81	474.96	539.44	173.51	180.88	186.56	103.06	124.78	42.74	85.73	77.42	279.17	26.73	12.91	85.78	274.84	199.68	249.23	402.88	695.67	60.42	180.35	85.69	221.99	13.33	89.07
MCOT.C01395	4.47	6.17	2.26	0.8	0.24	1.91	3.97	0.43	2.82	1.87	3.85	3.46	1.18	0.75	1.1	15.46	5.48	4.18	7.65	2.86	3.22	1.85	0.27	0.83	3.86	2.46	0.58	0.4	1.1	0.49	1.32	1.63	3.6	6.36	7.36	4.7	3.68	2.19	4.52	4.27	2.54	1.8	1.31	2	0.73	5.32	2.72	17.39	10.58
MCOT.C01396	1.42	1.46	1.39	2.32	0.75	1.21	1.38	4.87	12.03	18.44	6.1	0.95	1.56	0.88	0.51	15.26	4.77	6.69	1.65	0.92	5.83	2.13	0	0.69	12.89	6.61	0.74	1.65	2.36	0.64	0.34	6.86	11.66	37.03	324.54	19.52	1.37	0.35	12.09	16.93	0.58	0.71	0.14	0.05	1.16	0.3	0.37	492.28	772.01
MCOT.C01397	54.84	47.15	112.32	5.05	9.36	31.32	13.45	27.84	44.38	23.45	18.91	1070.17	770.08	113.15	29.19	211.85	702.72	33.63	63.09	8.52	33.1	110.9	67.38	26.93	132.06	263.79	121.19	80.27	26.31	20.35	20.66	9.63	11.31	40.25	92.12	327.27	5.22	95.77	18.08	12.46	178.03	229.39	81.87	75.38	28.58	45.69	5.44	41.27	40.62
MCOT.C01398	0.04	0.04	0	0	0	0.17	0	0	0	0	0	0.28	3.6	0.24	0.34	1.34	0.79	0.05	1.19	0	0	0	0	0	0.03	0	0.07	0	0	0	0	0	0.14	0.12	0.53	0.07	0.06	0.53	0.73	0.45	0.05	0.23	0	0.09	0	0	0	17.83	5.3
MCOT.C01399	0	0	0	0	0	0	0	0	0	0	0.88	0.18	0	0	0	9.12	0.31	0.64	0	0	0	0	0	0	0	0	0	0	0	0	0	0	0	0	0	1.44	0	0	0.96	0.35	0	0	0	0	0	0	0	365.03	477.44
MCOT.C01400	21.8	17.46	13.18	5.57	10.72	3.82	0	2.11	8.34	0	0	37.19	30.98	2.17	3.83	19.47	23.38	9.49	19.1	27.74	6.19	18.68	3.27	0	16.77	19.86	5.24	9.95	13.95	8.86	7.59	14.31	14.49	45.69	41.63	16.91	17.72	11.22	21.4	7.06	13.98	18.15	5.29	3.45	1.87	5.48	6.34	40.43	30.12
MCOT.C01401	0.69	0.4	0	0	0	0	0	0	0	0	0	0	0.23	0	0	0.21	0.32	0.4	0	0.81	2.17	0	0	0	0.22	0	0.59	0	0	0	0	0	0.71	0.03	0.58	0	0	0	0	0	0	0	0	0	0	0	0	3.09	2.71
MCOT.C01402	0.28	0	0.33	0	0	0	0	0	0.53	1.54	1.42	1.38	0.65	0.28	0.37	21.31	2.09	8.01	3.76	2.6	1.53	0.37	0	0	0.8	0.6	0	1.53	0.7	0.45	0.7	3.18	1.68	1.31	1.57	0	1.42	0	3.6	1.53	0.12	0.23	0.29	0	0	0	0	962.07	1153.98
MCOT.C01403	0	0	0	0.27	0	0	0	0	0.16	0	1.31	0	0	0	0	21.32	0.35	1.28	0	0	0	0	0	0	0	0	0	0	0	0	0	0	0	0.1	0.36	0.36	0.4	0.11	1.43	1.04	0	0	0	0	0	0.15	0	700.7	934.27
MCOT.C01404	7.53	9.26	7.6	2.76	1.33	1.31	0.18	2.28	9.38	5.98	5.6	16.65	18.39	1.76	8.73	16.42	25.72	5.02	26.86	4.47	2.84	5.73	2.47	0.87	14.43	8.97	7.49	5.72	9.08	3.69	7.61	5.86	10.41	22.48	7.73	8.4	9.43	10.63	7.97	6.67	7.25	9.21	2.88	2.04	1.43	5.97	1.21	35.89	35.39
MCOT.C01405	0	0.49	0	0	0	0	0	0.09	0	0	1.35	0	0	0	0	0	0	0	0	0	1.95	0	0	0	0	0.29	0	0	0	0	0	0.67	0.16	0.59	0.04	0.08	0	0.29	3.67	1.77	0.09	0	0	0	0	0	0	0.21	0.96
MCOT.C01406	24.63	27.79	18.57	9.82	3.59	2.92	4.37	8.85	19.48	14.26	12.12	44.4	31.98	10.53	16.48	45.53	54.1	20.6	47.9	5.33	8.46	12.74	3.48	2.31	25.93	22.88	10.47	11.36	15.65	12.34	12.32	23.14	30.28	108.05	31.62	48.44	36.25	37.07	21.53	19.07	21.91	25.76	7.85	9.01	1.18	19.44	4.26	28.2	24.68
MCOT.C01407	1.33	1.35	0.53	0.13	0	3.01	0	0.11	1.49	0	1.83	0.13	0.24	0	0	0	0.65	0	1.13	0.41	0.99	1.43	0	2.51	0.51	0.39	0	0	0	0	0	0	0	0	0	0	0	0	0	0.12	0.24	0.15	0	0.21	0	0	0	0.08	0.1
MCOT.C01408	77.66	196.77	98.43	16.86	54.58	120.28	20.57	22.08	41.29	16.28	17.78	14.54	7.31	0.14	0.14	1.28	3.73	1.37	0.42	2.05	15.64	42.54	4.81	11.42	2	14.34	3.01	0.93	2.24	2.53	1.53	0.92	0.43	1.44	1.46	3.55	1.36	0.7	4.34	1.49	72.74	56.64	29.3	177.05	114.2	225.02	69.6	0.84	0.81
MCOT.C01409	21.95	26.36	6.26	85.14	9.2	9.18	41.55	138.93	77.32	77.13	28.34	89.69	21.35	0.91	2.58	61.7	71.16	11.7	54.75	38.28	73.27	17.83	0.73	9.45	50.52	42.68	12.35	3.58	28.07	6.58	0.75	0.21	0.9	1.07	26.09	2.65	0.42	7.61	25.83	10.41	58.69	15.41	5.34	3.23	2.13	4.11	2.72	23.72	20.77
MCOT.C01410	16.1	19.52	12.42	8.77	9.38	19.39	10.2	15.65	29.36	27.79	15.24	17.21	8.85	3.4	8.01	37.95	23.32	17.73	21.67	1.94	4.76	10.77	3.43	2.93	8.91	10.25	9.8	3.68	6.39	7.77	6.1	5.7	13.83	21.13	10.78	12.4	9.69	18.3	11.95	16.76	20.07	11.43	8.85	8.06	3.26	24.32	13.74	112.91	58.11
MCOT.C01411	38.69	44.02	21.9	11.82	4.21	5.63	3.66	7.38	21.65	11.86	7.85	3.44	8.68	0.47	17.53	5.3	59.53	2.84	75.37	7.47	9.45	5.62	0.58	1.26	13.44	4.3	7.17	2.19	0.5	3	1.61	3.63	8.81	29.28	82.79	2.55	0.26	3.2	4.34	5.94	32.46	8.69	2.68	1.62	0.64	5.83	3.91	16.9	11.4
MCOT.C01412	24.93	16.22	14.61	7.12	0.65	1.43	4.7	2.21	12.8	7.26	9.88	33.9	15.48	1.69	5.8	25.98	32.24	8.01	21.85	6.28	2.36	12.96	1.87	0.89	18.79	15.71	13.1	7.13	7.71	9.99	12.43	8.61	9.6	20.11	15.77	15.02	11.4	21.08	27.7	14.84	16.96	16.03	3.51	3.12	0	8.41	0.16	60.91	24.58
MCOT.C01413	3.95	4.7	2.57	0.53	0	0	0.31	0.69	2.97	0.72	1.78	6.54	4.1	0.65	1.72	5.47	8.83	3.24	8.57	1.1	0.85	1.27	0.62	0	1.84	1.33	0.29	0.46	0.48	0.38	0.96	0.82	2.47	9.25	8.66	2.2	2.08	3.12	5.42	3.17	2.25	2.96	0.55	0.99	0	6.29	0.87	7.22	7.28
MCOT.C01414	16.75	15.47	14.61	5.83	3.36	4.1	8.81	7.78	18.52	12.73	11.49	12.49	11.11	3.28	7.99	46.39	51.53	12.52	48.47	48.93	16.32	13.56	0	12.93	42.63	20.72	13.25	14	17.18	16.37	12.85	31.5	65.42	44.5	15.49	12.48	11.5	25.52	16.92	23.62	13.64	15.39	15.22	4.95	5.27	8.21	13	82.25	42.58
MCOT.C01415	10.46	7.27	3.95	2.56	1.27	2.14	2.19	27.56	52.87	36.53	27.64	2.04	0.4	0.19	0.22	5.93	23.06	5.84	20.02	10.22	15.8	4.37	0	1.02	14.13	5.6	6.13	0.77	2.49	3.61	1.06	0.8	1.52	2.63	8.13	3.8	2.91	1.94	37.72	27.21	5.15	3.8	1.76	1.12	0	0.74	0.79	35.1	70.35
MCOT.C01416	0	0	0.06	0	0	1.04	0	0.12	0	1.04	1.82	0.05	0	0	0	0	0	0	0	0	0	0	0	0	0	0	0	0	0.18	0	0	0	0	0.27	0.84	0	0	0	0.04	0	0	0	0	0	0	0	0.1	0	0
MCOT.C01417	3.12	2.59	0.33	27.07	0.33	2.13	0	7.17	2.35	2.07	0.3	7.35	0.47	0.02	0.54	0.42	3.83	0.43	0.85	10.3	457.98	1.32	0.67	0.67	2.12	12.37	0.54	0	0.44	0	0	0	0.42	0	0.33	3.77	0.05	0	1.13	3.65	3.84	0.22	0	0.13	0	0	0	1.07	6.66
MCOT.C01418	0	0.22	0	0	0	0	0	0	0	0	1.1	0	0	0	0	0.26	0.58	53.07	0	0	0	0	0	0	0	0	0	0	0	0	0	0	0	0	0	0	0	0.1	292.1	1.08	0	0	0	0	0	0	0	1.16	0.63
MCOT.C01419	0	0	0	0	0	0	0	0	0	0	0	0	0.7	0.53	0	1.67	0.16	0	0.25	0	0	0	0	0	0	0	0	0.72	0	0	0	0	0	0.7	0	0	0.14	0	0	0	0	0	0	0	0	0.4	0	56.97	38.82
MCOT.C01420	1.66	1.34	1.33	0.05	0	0	0	0.48	5.49	2.19	6.65	0	0	0.03	0.04	0.79	1.18	2.35	1.8	0.16	0	0.37	0	0	0.5	0.22	0.35	0	0	0	0	0	0.12	0.33	0.52	0.06	0	1.72	5.93	0.61	0.22	0.12	0	0	0	0.11	0	8.39	19.6
MCOT.C01421	3.09	3.49	1.17	0.26	0.28	0.69	0	2.8	15.04	9.96	4.73	0	0	0	0	0.24	0.09	0	0	0.18	0	1.24	0	0	0	0	0	0	0	0	0	0	0	0.04	0.44	0	0	0.13	0	0.62	0.41	0	0.16	0	0	0	0	0.75	0.17
MCOT.C01422	0	0	0	0	0	6.03	0	0.11	0.82	0	0	0.06	0.15	0	0	7.57	0.19	0.27	0	0	0	0	0	0	0	0	0.41	0	0	0.15	0	0	0	0	0	0.03	0	0	0.17	0.44	0	0	0	0.07	0	0.03	0	291.94	283.53
MCOT.C01423	7.37	7.8	6.19	4.31	0.61	0.85	0.51	4.99	16.87	9.46	12.27	9.18	8.31	2.91	3.98	45.47	12.55	9.54	8.06	2.64	0.54	2.23	0.18	0	11.87	5.24	0.81	0.77	0.42	0.72	0.28	1.26	6.56	20.54	41.39	28.37	30.19	5.49	4.43	5.03	6.61	14.35	2.61	2.85	0.21	3.32	0.08	12.19	13.03
MCOT.C01424	5.81	5.38	3.42	0.57	0.53	0.65	1.52	1.14	3.16	1.81	1.51	3.28	2.96	0.66	0.75	8.37	9.43	2.77	11.48	2.22	2.56	3.35	0	1.64	6.08	4.3	2.72	1.5	1.33	1.38	1.24	3.95	4.69	9.92	9.35	5.99	3.18	4.19	7.2	5.18	1.9	2.84	1.56	1.1	0.95	3	1.28	51.43	21.96
MCOT.C01425	41.58	42.03	25.86	20.06	40.37	67.91	54.58	7.77	23.1	13.56	107.23	82.95	98.76	21.29	16.79	171.9	67.08	27.36	49.98	30.96	71.94	59.48	22.88	43.95	93.58	73.59	40.62	31.77	43.2	47.2	53.95	124.44	140.59	129.85	251.63	159.17	101.03	36.56	116.71	60.35	34.1	41.21	95.01	14.96	24.66	22.47	33.06	102.28	83.69
MCOT.C01426	0.19	0	0	0	0	0	0	0	0	0.28	1.11	0.19	0.44	24.81	0.1	0	12.65	28.01	0.44	3.33	0	0	0	0	3.94	0	5.09	0.18	0.33	0.21	5.63	74.14	0.16	1.54	0.68	8.53	0.14	750.66	1213.64	433.47	0.4	0.11	0	0.1	0	0	0.37	0.29	0.15
MCOT.C01427	0.45	0	0	0	0	0	0	0	0.5	0	0	0.86	2.02	0	0.23	0.97	0.73	0.5	1.75	0	0	0	0	0	0	0	0	0	0	0	0	0	0	2.26	15.92	4.86	0.62	0.71	0	0.81	1.06	1.99	0	0.46	0	1.83	0	2.17	1.68
MCOT.C01428	0	0.13	0	0	0	0	0	0	0	0	0	0	0	0	0	4.11	0	0	0	0	0	0	0	0	0	0	0	0	0	0	0	0	0	0	0	0	0	0	0	0	0	0	0	0	0	0	0	241.38	1.77
MCOT.C01429	11.54	11.52	9.33	2.36	1.6	3.58	5.13	2.89	7.85	9	4.88	15.89	11.59	3.13	20.4	20.9	34.61	5.89	41.53	6.47	6.21	13.72	1.4	2.18	21.57	19.84	13.6	8.92	11.41	12.33	8.48	9.91	17.06	25.12	12.43	16.74	15.95	10.87	17.48	9.9	4.66	5.52	4.23	1.72	0.5	9.55	2.98	154.45	103.85
MCOT.C01430	244.58	181.09	216.15	20.11	109.19	134.4	27.85	130	218.12	96.44	54.34	18.93	36.91	5.25	7.33	205.86	92.56	44.5	86.05	64.78	62.92	108.94	33.84	44.93	178.07	52.31	317.18	106.33	123.05	131.58	125.41	48.7	32.94	24.08	9.57	34.85	18.82	150.98	81.26	83.21	24.66	62.24	31.44	138.36	94.36	41.7	19.66	36.87	30.57
MCOT.C01431	81.93	71.98	30.15	153.1	9.46	10.36	15.66	40.35	60.82	29.99	41.94	135.38	71.45	8.59	20.56	83.78	267.17	129.22	209.04	16.84	65.82	41.01	23.97	9.61	51.51	72.03	39.21	18.33	58.37	14.19	14.49	18.18	44.07	110.26	114.43	857.88	120.49	48.88	119.39	71	107.49	53.45	17.52	12.09	0.51	34.12	1.78	40.87	75.61
MCOT.C01432	0.41	0.7	0.22	0	1.73	0	0	25.56	44.9	58.28	18.66	0.26	0	0	0	0.3	0.74	0.23	0.36	0	0.77	0	0	0	0	0.4	0	0	0	0	0	0.53	0.22	0	0	0.92	0.14	0.11	0.34	0.5	0	0	0	0	0	0	0	0.75	3.47
MCOT.C01433	23.3	19.19	8.79	16.56	13.24	12.94	9.7	8.25	17.28	12.22	6.88	56.25	28.3	7.39	10.59	19.55	73.61	14.34	99.8	25.12	64.25	45.58	11.62	28.41	50	74.57	25.08	16.8	51.5	40.89	33.39	40.67	33.9	40.34	15.17	20.49	21.2	17.14	99.32	50.95	22.62	17.49	12.88	1.87	1.64	4.08	8.58	9.74	36.53
MCOT.C01434	5.37	0.2	0	0	0	0	0	0.14	0.1	0.5	0.2	0.04	0.08	0.03	0	0	0.25	0	0.23	0	4.52	7.66	1.92	1.34	2.18	2.79	2.9	1.13	0.59	7.55	0	0	0	0	0	0.51	0.06	1.35	0.65	0.95	0	0	0	0.05	0	0.04	0	0.21	0.52
MCOT.C01435	10.3	11.49	6.18	10.75	6.28	7.74	4.42	5.28	12.87	6.89	3.99	15.82	6.97	3.54	5.55	26.5	22.36	12.28	15.04	6.05	10.12	10.7	0.18	3.68	44.31	25.64	32.49	8.44	16.67	22.44	19.45	35.55	27.84	55.85	23.2	36.04	25.61	25.35	23.35	19.93	14.95	23.01	12.25	3.49	2.5	5.28	3.85	35.76	24.91
MCOT.C01436	44.02	49.17	61.96	12.19	5.86	12.25	13.57	22.55	74.83	41.76	43.95	26.45	17.33	6.32	26.11	159.5	148.53	47.34	158.44	12.42	14.37	13.97	3.24	3.18	35.44	16.79	10.43	3.97	4.08	5.03	6.48	23.38	48.53	109.6	210.01	75.62	46.57	87.09	73.07	76.95	30.93	29.11	9.5	19.57	6.12	18.93	2.89	59.32	50.35
MCOT.C01437	16.15	18.67	13.27	3.01	50.74	52.07	41.66	4.98	8.08	11.65	3.75	20.56	6.52	3.64	4.76	17.29	24.24	3.94	28.29	250.24	54.05	25.19	54.49	28.22	27.12	50.64	4.96	15.46	20	15.69	10.86	68.02	92.06	34.22	58.71	21.28	29.6	4.18	10.53	7.97	5.77	8.45	22.49	7.4	39.59	12.09	47.55	40.91	50.71
MCOT.C01438	88.52	60.81	54.71	18.37	180.22	143.44	524.14	64.96	57.68	115.04	93.57	56.82	84.68	34.15	51.76	139.15	77.72	38.74	68.04	529.26	277.16	169.22	192.73	90.71	146.3	200.54	59.23	177.89	157.28	99.59	157.37	487.7	244.09	187.08	81.84	79.89	48.08	43.23	26.79	34.45	25.63	67.51	176.35	98.86	315.92	482.22	1222.49	44.15	43.15
MCOT.C01439	0	0	0	0	0	0	0	0	0	0	0	0	0	0	0	0	0	0	0	0	0	0	0	0	0	0	0	0	0	0	0	0	0	0	0	0	0	0	0.27	0	0	0	0	0	0	0	0	23.27	5.18
MCOT.C01440	0.1	0.09	0	0	0	0	1.04	0	0	0	0.23	0	0	0	0	0	0.48	2.58	0	0	0	0	0	0	0.65	0	0.41	0.18	0	0	0	0.38	0.16	0.5	0	0.04	0	0.9	857.49	106.8	0	0	0	0	0	0	0	0.06	0.22
MCOT.C01441	1283.81	586.44	1235.94	246.55	11270.7	3537.66	909.49	2236.32	2408.96	605	276.87	210.51	609.37	6.9	17.95	145.92	151.3	215.61	161.64	741.68	1081.54	5868.7	14391.2	5657.53	434.09	1377.5	1512.64	5701.59	5012.16	7093.01	6715.83	161.91	160.85	30.37	331.54	272.77	79.37	26.4	258.7	128.71	310.07	552.87	4512.57	1317.23	6828.64	536.63	1844.94	97.1	159.82
MCOT.C01442	5.95	4.43	3.04	1.97	4.07	1.06	3.35	1.03	4.53	1.49	1.69	7.04	9.24	0.78	1.41	4.28	6.15	1.98	4.18	8.21	7.77	9.24	0.65	0.76	11.88	11.27	4.04	6.18	8.45	9.49	9.01	7.37	3.7	7.88	4.12	5	3.39	2.61	6.9	9.86	4.92	6.14	3.49	1.87	1.92	2.17	2.05	2.89	5.11
MCOT.C01443	0.86	2.55	1.46	0	0	0	0	0	1.02	0	0	1.07	2.06	0.16	0	0	0	0.61	0.88	0	0	1.65	0	0	2.38	0	1.37	0	0	3.99	0	2.86	0	0	0.56	0	1.28	0.36	1.14	1.87	1.08	0.51	0	0	0	2.33	0	33.95	16.71
MCOT.C01444	5.63	5.02	2.42	2.66	8.66	4.82	11.6	4.71	10.9	18.56	6.01	13.25	7.89	1.07	3.03	10.1	8.39	1.84	6.02	89.75	25.57	9.17	6.07	1.65	13.96	17.66	2.07	6.14	8.48	8.98	4.7	11.7	13.91	12.73	47.33	19.65	23.63	2.64	10.85	5.63	6.44	4.29	6.09	2.36	2.31	5.49	8.38	86.51	56.07
MCOT.C01445	3.9	7.03	7.56	2.55	5.01	0.91	1.66	8.72	22.24	4.32	15.29	3.24	0.12	0	1.11	0	7.11	3.53	12.61	3.68	4.76	0	5.08	3.02	3.38	0	0.28	0	1.46	0.16	0.33	0	3.13	10.2	0	1.3	0.05	2.49	9.76	10.06	7.49	2.05	0.68	1.44	0	7.88	1.55	2.68	4.21
MCOT.C01446	20.12	11.8	9.58	2.65	19.13	18.72	23.29	8.34	18.87	12.76	5.3	19.5	31.42	28.11	14.92	50.25	43.53	49.75	48.05	45.65	34.67	118.88	43.41	68.43	83.73	97.12	262.68	304.22	282.58	271.02	317.81	127.8	60.14	21.52	14.56	40.28	32.02	95.6	24.18	34.54	6.88	15.89	22.73	14.86	24.71	11.58	24.82	3.6	7.78
MCOT.C01447	25.22	20.36	10.02	32.42	142.41	65.51	133.27	50.62	127.72	131.47	38.9	134.24	35.91	2.92	107.05	165.79	64.37	47.72	70.96	432.18	581.85	89.41	115.69	232.25	55.37	156.33	44.87	66.01	127.12	73.17	59.44	71.71	186.43	83.1	112.23	5.73	11.51	47.71	71.94	99.47	76.11	36.77	120.54	5.9	39.39	34.39	156.26	6.91	26.75
MCOT.C01448	4.13	2.75	0.12	0.32	0.38	2.02	1.59	0.06	0	0	0.7	0.08	0	0	0	0.48	0.18	0.42	0.2	2	6.57	5.96	4.31	6.33	3.93	7.46	2.7	0.98	10.04	2.78	1.02	6.97	19.24	20.47	1.34	9.61	14.91	0.04	0	0	2.05	0.75	1.61	0	0	0	0.58	1.05	0
MCOT.C01449	79.35	65	24.61	21.17	225.29	238.55	244.63	26.92	21.56	33.91	25.4	28.96	33.9	10.25	5.13	70.62	86.99	25.93	89.74	452.67	242.6	142.33	328.25	305.94	36.16	171.23	10.72	135.11	167.23	162.1	136.28	111.3	83.83	36.74	54.75	57.05	111.32	7.8	26.19	19.96	13.23	17.19	214.26	7.16	128.89	17.71	169.71	24.43	41.71
MCOT.C01450	99.57	92.99	87.66	34.75	404.97	361.19	369.85	24.3	69.75	82.68	40.35	125.56	151.05	12.8	19.97	102.94	113.49	38.53	124.67	1118.92	601.27	336.32	1491.66	735.7	134.14	632.34	70.86	374.69	516.05	241.09	407.03	343.63	279.47	67.59	93.18	79.21	88.24	39.45	90.93	215.68	52.91	61.67	466.02	20.28	176.81	49.05	245.02	40.89	53.92
MCOT.C01451	12.37	8.68	5.26	0.53	1.73	2.83	4.82	0.66	0.89	1.33	0.23	6.47	1.61	0.31	0.79	3.51	15.33	1.08	22.68	61.24	11.15	7.51	3.93	2.44	6.93	11.42	0.64	4.16	1.74	0.66	1.56	1.77	3.23	2.56	3.6	3.6	1.83	0.65	2.36	1.02	1.72	3.2	3.7	0.18	0.26	0.21	0.29	8.54	8.01
MCOT.C01452	2.48	2.03	0.1	0	0	0.8	0	1.8	6	3.19	0.84	0.1	0	0	0	0	0.16	0.1	0.17	0	6.73	4.62	3.43	0.31	0.3	0	0	0	0	0	0	0	0	0	0	0	0.05	0	0.23	0	0	0	0	0.33	0	0	0	0	0.15
MCOT.C01453	0	0	0	0	0	0	0	0.28	0	0	4.77	0	0.19	0	0	0	7.59	40.49	1.8	0	0	0	0	0	0.13	0	0.24	0	0	0.94	0.49	0.67	27.33	30.92	3.19	13.5	498.15	2.76	2.15	6.64	0	0	0	0	0	0	0	0	0
MCOT.C01454	4.76	0.86	7.25	0.1	0	0	0	0	0	0.95	1.93	22.53	453.67	388.85	12.75	15.94	3085.31	9980.86	424.26	2.17	0	186.4	67.37	216.8	526.93	90.8	826.25	546.75	125.57	715.06	527.45	623.42	325.62	638.12	2.4	1881.53	66.43	88404.4	26791.9	47398.3	6.04	0	0	2.76	4.79	1.04	1.09	0	2.61
MCOT.C01455	6.99	6.44	4.22	10.83	7.88	6.14	7.54	0.33	1.56	1.23	0.43	11.24	3.2	2.75	8.43	0.51	0.13	30.3	0	2.72	3.23	6.58	0.45	1.59	1.72	0.6	0.81	0.76	0.35	0.61	0.35	0	2.01	2.23	0.12	0.04	0.07	3.62	75.84	26.18	7.34	1.47	0.8	1.08	0	1.58	0.39	0	8.07
MCOT.C01456	220.67	7.73	535.13	2.81	0	0.37	0	5.16	0.07	0.17	0	366.18	2690.91	71669.1	9768.14	33.81	4.03	2.03	4.68	0.19	1	1.07	2.24	12.5	195.41	66.48	2.49	237.56	1.02	1.69	29.55	52.33	2.33	239.58	6.62	3.98	0.44	5816.05	3.66	91.18	38.57	190.03	67.28	12642	4134.93	2237.8	211.25	1.74	32.67
MCOT.C01457	174.54	11.42	494.65	2.08	2.97	2.62	2.34	5.72	6.43	9.93	3.06	427.34	3167.1	52687.8	13307.2	23.07	4.43	1.79	4.66	0.19	4.27	5.12	8.55	49.68	188.17	132.96	3.49	588.29	1.87	2.11	38.46	65.02	6.61	247.83	11	3.91	0.53	3970.31	3.41	64.42	45.55	324.4	175.22	10492.3	2938.61	3227.39	463.09	1.11	18.08
MCOT.C01458	0	0	3.37	0	0.43	0.78	0.89	0	0	1.06	0	140.86	117.1	37.78	140323	2773.48	26.36	6.8	14.14	0.62	0.21	0	0.75	0.16	0.69	0.08	1.01	0.05	0.1	0.12	0.77	0	108.98	155.49	60.91	3.14	0.61	1774.43	2.12	28.72	25.64	42.4	0	24.32	0	16864	4961.98	7.06	0.11
MCOT.C01459	1.89	0.78	0.06	0.04	0.3	0	0.85	1.18	2.76	0.47	0.19	0	0	1.68	0.48	0.26	0	0.09	0.32	0	1.35	2.47	0	1.25	0.06	0	0.13	0	0	0	0	0	0	0	1.18	0.07	0	0.13	0.2	0	0.05	0.31	0	0	0	0	0	0.1	0.39
MCOT.C01460	121.95	80.2	59.95	30.85	82.8	86.63	135.2	33.8	80.97	62.74	18.02	148.05	228.92	93.14	117.59	179.28	154.66	126.98	130.91	249.25	220.59	257.61	117.32	121.73	295.89	340.46	246.05	293.33	383.23	297.37	396.97	359.98	659.02	527.68	376.21	217.81	235.8	103.3	127.54	184.64	41.07	108.12	120.7	25.73	39.16	64.05	125.24	100.67	98.21
MCOT.C01461	20.52	20.56	17.11	12.88	19.33	8.75	9.25	4.17	18	21.43	4.95	33.95	26.56	7.57	13.73	35.07	39.62	12.32	35.62	38.58	18.49	27.41	5.81	4.02	20.73	23.05	11.47	12.52	19.54	17.82	20.99	20.35	36.97	52.66	49.4	19	21.44	10.64	11.9	12.9	13.27	16.54	16.5	12.23	12.3	18.71	15.03	14.25	11.93
MCOT.C01462	0.05	0	0	0.12	0	0	0	0	0	0	0	0	0	0	0	0	0	0.14	0	0	0.76	0	0	0	0	0	0	0	0	0	0	0	0	0	0.03	0	0	0	0.51	0	0	0	0	0	0	0	0	5.35	654.83
MCOT.C01463	0	0	0	0	0	0	0	0	0	0	0	0	0	0	0	0	0	0.48	0	0	0	0	0	0	0	0	0	0	0	0	0	0	0	0.08	0	0	0	0	0	0	0	0	0	0	0	0	0	0.92	31.93
MCOT.C01464	0	0	0	0.19	0	0	0	0	0	0	0	0	0	0	0	0	0	0.45	0.26	0	0	0	0	0	0	0	0	0	0	0	0	0	0	0	0	0	0	0	0	0	0	0	0	0	0	0	0	0.12	20.45
MCOT.C01465	0	0	0	0	0	0	0	0	1.21	0	0	0	0	0	0	0	0	0	0	0	4.1	0	0	0	0.17	0	0	0	0	0	0	0	0	0	0	0	0	0	0	0	0	0	0	0	0	0	0	0.27	0
MCOT.C01466	320.28	350.71	217.34	155.27	612.36	713.68	922.93	234.61	201.23	358.27	326.19	137.42	205.73	73.68	99.56	57.3	99.75	102.01	95.6	332.54	331.26	237.48	1107.15	640.12	418.97	280.63	213.32	388.67	357.87	356.27	456.12	842.75	260.89	276.3	424.05	263.92	227.72	72.58	182.23	127.88	136.09	366.15	813.27	341.69	748.66	1299.72	2275.35	370.12	254.74
MCOT.C01467	20.55	18.9	15.37	16.39	18.98	6.55	10	22.54	40.14	49.34	23.73	3.38	1.73	2.99	3.12	30.29	74.85	7.31	85.35	97.88	13.03	10.25	2.34	8.41	35.56	18.53	34.12	9.85	28.1	14.68	19.89	18.92	144.11	120.01	7.08	30.49	22.26	8.25	9.61	9.27	7.84	7.15	5.48	1.58	2.45	2.51	0.76	12.32	21.24
MCOT.C01468	27.09	24.44	17.53	6.11	14.81	10.01	20.18	7.3	20.92	16.79	4.27	35.7	24.74	3.66	7.36	48.11	56.9	10.75	62.84	59.98	45.69	36.98	11.43	11.65	44.41	52.36	16.37	22.26	26.55	22.38	25.56	29.01	44.97	38.85	43.74	27.65	18.26	12.19	17.91	25.17	17.36	20.14	19.26	5.54	7.08	18.68	16.84	47.03	39.33
MCOT.C01469	0.05	0.12	0	0	0	0	2.3	1.28	1.23	2.91	2.41	0	0	0	0.1	0.1	2.74	1.95	0	0	0	0	0	0.66	0	0.28	0.24	0	0	0.62	0	0	0	0.07	0.18	8.49	0.47	0.15	13.12	5.73	0	0	0	0	0	0.04	0	1.4	2.95
MCOT.C01470	0	0	0	0	0	0	0	0	0.16	0	0	0.14	0	0	0	0	1.12	73.75	0.47	0	0	0	0	0	0.39	0	0.12	0	0	0	0	0	0	0	0	0.24	0.1	0.52	270.51	5.94	0	0	0	0	0	0	0	0.8	0.87
MCOT.C01471	0.28	0.5	0.13	0.03	0.45	1	0.38	0.09	0.06	0	0.25	0.31	0.56	0	0	1.39	0.27	0.23	0.47	0	1.2	0.19	0	0.28	0.24	1.35	0.39	0.67	0.53	0.7	0.7	0.62	0.53	0.24	0.82	0.37	0.86	0.09	0.13	0.09	0.26	0.17	0.77	0.22	0.36	0.03	0	77.79	88.01
MCOT.C01472	859.46	602.29	502.71	259.92	1573.54	1410.4	1867.18	2129.27	972.91	2214.75	1925.72	1588.33	1068.29	385.41	313.77	1126.74	823.11	463.18	674.18	2002.68	3021.79	2586.06	3021.84	2958.87	1329.93	2423.42	1695.11	1993.19	2587.89	2249.04	1465.62	923.95	1366.3	609.49	1601.05	2668.01	914.69	297.18	550.41	558.62	688.03	1060.06	2070.34	574.89	650.25	915.71	1291.25	138.32	193.47
MCOT.C01473	103.11	91.87	71.29	136.33	106.66	73.57	191.18	233.07	249.83	383.48	193.7	99.49	84.69	31.6	58.66	136.8	179.05	95.18	94.46	144.74	130.21	509.86	231.46	324	566.72	423.41	1105.53	983.73	924.66	1166.22	1024.01	299.77	154.75	118.79	105.64	312.48	109.42	578.47	385.25	387.78	54.94	58.7	49.27	68.62	73.47	124.1	151.38	168.47	112.48
MCOT.C01474	0	0.04	0	0	0	0	0	0	0	0	0.1	0.02	0	0	0	1.32	0.05	0	0	0	0	0	0	0	0.03	0	0	0	0	0	0.14	0	0	0	0.05	0.04	0.03	0.02	0	0.15	0.05	0	0	0	0	0	0	81.24	60.76
MCOT.C01475	1.55	0.77	2.44	0.49	2.43	7.16	4.25	4.39	4.62	4.62	3.02	5.75	0.22	0.07	0.02	14.61	4.14	2.66	0.68	0	6.84	2.62	0	0	10.41	11.52	0.35	1.67	3.78	0	0.47	0.8	2.84	0.37	1.32	0.93	0.07	0.61	1.12	0.88	3.69	0.5	0.49	0.79	4.54	0.14	9	5.09	3.04
MCOT.C01476	28.16	22.92	11.72	9.43	18.24	17.04	36.73	11.03	29.65	26.93	6.7	20.1	11.33	10.34	90.42	344.18	46.26	15.98	13.22	10.74	16.86	101	34.46	56.23	218.75	174.48	138.5	188.71	184.59	193.39	298.09	298.32	200.67	258.62	243.2	241.95	146.89	43.54	43.52	50.57	9.41	11.18	9.83	23.07	40.47	79.5	94.53	9.92	30.23
MCOT.C01477	30.54	23.34	24.34	12.21	17.8	23.87	26.95	13.07	20.74	21.25	16.84	27.5	25.4	5.48	6.42	19.02	43.19	19.61	33.54	29.19	32	25.31	25.77	18.87	77.46	46.49	33.62	29.27	35.59	22.18	28.4	34.42	31.78	29.12	16.52	29.32	23.85	32.6	26.39	30.24	15.73	20.06	12.29	4.68	7.65	12.21	19.96	23.02	24.79
MCOT.C01478	27.58	23.71	22.37	9.7	96.86	92.85	55.33	19.06	34.47	31.92	12.62	25.87	26.4	6.73	9.36	39.07	40.33	14.59	43.62	185.99	122.5	75.14	130.95	91.52	87.07	129.59	42.98	83.61	154.63	120.55	109.35	104.37	102.83	49.5	89.22	87.95	114.73	12.81	37.66	24.2	10.77	13.14	67.11	12.66	75.91	19.53	48.91	1138.81	988.8
MCOT.C01479	0	0.07	0.11	0.07	0	0	0	0	0	1.16	0	0	0	0	0	2.59	0.24	0.14	0	0	0	0	0	0	0.11	0	0	0	0	0	0	0	0.24	0.05	0	0	0	0.11	0.53	0.27	0	0	0	0	0	0	0	190.86	366.74
MCOT.C01480	19.46	23.12	11.4	14.82	5.24	6.85	3.46	14.17	64.19	106.82	24.41	8.74	8.18	1.46	1.4	13.84	24.74	10.79	10.15	5.3	20.06	6.78	0.38	1.23	12.01	9.93	7.21	2.5	1.08	6.17	3.42	2.66	4.07	15.46	10.21	6.92	13.13	15.55	20.27	38.2	13.28	12.65	4.82	3.3	2.67	9.7	3.34	9.77	20.63
MCOT.C01481	0	0	0	0	0	0	0	0	0	0	2.05	0	0	0	0	0	0.04	0.04	0	0	0	0	0	0	0	0	0	0	0	0	0	0	0	0.12	0.23	0	0.82	0	0	0	0	0	0	0	0	0	0	0.08	0
MCOT.C01482	0.24	0	0	0.04	0	0	0.84	0	0	0	0	0	0	0	0	0	0.27	0	0	0	0	3.26	2.52	0.65	3.65	4.72	18.02	4.78	14.34	12	6.17	15.44	0.93	1.17	0.06	0	0.07	0.68	0	0	0.06	0.11	0.14	0	0	0	0	0.35	0
MCOT.C01483	64.95	54.27	37.88	109	26.94	33.01	73.49	112.47	202.38	143.18	94.48	24.61	9.4	15.85	42.43	4.44	136.53	61.33	212.95	57.82	14.25	15.5	1.66	23.55	71.9	21.62	65.11	24.41	41.43	23.72	47.85	84.27	36.84	80.89	309.41	12.04	2.44	46.58	152.87	244.74	163.74	73.67	20.71	6.77	3.44	17.86	4.65	16.54	20.79
MCOT.C01484	10.44	11.33	8.24	4.91	14.23	26.05	12.8	2.86	8.24	6.22	3.66	18.48	16.1	2.15	2.46	10.92	29.01	8.26	32.1	88.99	46.34	30.09	21.62	27.4	26.44	37.26	14.74	15.57	31.55	21	26.13	66.42	143.87	117.81	311.62	30.78	66.77	4.83	22.31	14.5	12.08	9.35	23.51	5.25	24.21	10.3	23.98	25	18.23
MCOT.C01485	22.36	8.03	3.1	0.31	0.1	4.24	0.72	2.28	45.15	31.06	10.41	0.32	0	0	0.17	4.74	32.56	34.15	40.38	46.11	18.05	17.79	4	1.7	5.07	2.88	4.19	0	0	2.51	0	0	0	0.12	0	0.14	0.06	0.26	172.27	17.18	0.69	0.18	0.24	0.26	0.28	0.04	0	364.04	1207.74
MCOT.C01486	37.45	24.63	18.37	15.64	60.78	57.7	63.59	83.11	76.84	92.91	89.07	24.37	16.74	9.38	13.54	51.97	33.76	33.96	50.58	166.21	79.83	44.64	27.54	33.37	48.06	38.49	36.94	30.18	39.69	31.42	35.94	62	31.1	24.73	44.17	28.74	27.24	17.07	17.84	39.54	23.91	17.6	37.92	9.44	33.87	29.12	49.19	103.47	86.5
MCOT.C01487	2.76	3.43	0.86	0.34	0	0	0	0.73	1.65	0.73	2.04	0.1	0.36	0	0	0	0.12	0.62	0.71	0	0	2.4	0	0	0.37	0	0	0	0	0	0	0	0	0.09	0	0.11	0.23	0.04	0.25	0	0.7	0.05	0	0	0	0.1	0	0.16	0.47
MCOT.C01488	1233.85	948.8	786	345.53	3899.48	3367.24	3789.49	2213.08	1027.01	2208.49	2705.94	758.59	492.29	135.56	178.9	1319.31	1143.88	616.14	1082.91	3124.74	4943.08	2636.13	3845.44	5062.81	1665.39	2138.93	1925.89	1670.08	2258.49	1853.81	1273.25	832.21	864.9	196.25	304.85	562.16	241.39	341.21	571.76	739.36	749.95	969.72	3155.62	422.97	1493.25	683.46	2544.99	95.86	143.19
MCOT.C01489	112.19	83.52	103.33	37.66	261.79	291.01	336.33	111.08	179.05	379.41	88.57	56.91	89.13	50.23	94.55	268.52	94	47.06	102.51	415.01	293.24	157.4	500.52	263.51	109.84	277.97	37.26	210.92	255.27	151.32	278.59	643.76	599.37	360.07	430.88	162.26	219.28	61.72	78.54	83.6	40.49	101.72	333.38	40.92	169.53	195.34	489.97	89.9	84.38
MCOT.C01490	0	0.1	0	0	0	3.54	0	0	0	0	15.8	0	0	0	0	0.12	4.46	1.26	0.21	0	0	0	0	0	0.17	0	1.25	0	0	0	0	0	0.18	0	0	0.09	0	0.43	0.13	14.16	0.19	0	0	0.11	0	0.77	0.2	0.26	0.2
MCOT.C01491	0	0	0	0	0	0	0	0	0	0	0	0	0	0	0	0	0	0	0	0	0	0	0	0	0.28	0	0.63	0	0	0	0	0	0	0	0	0	0	0.76	0.31	7.79	0	0	0	0	0	0	0	0	0
MCOT.C01492	0	0	0	0	0	0	0	0	0	0	0.28	0	0	0.07	0	0	0.48	0.44	0	0	0	0	0	0	0.04	0	0.22	0	0	0	0	0	0	0	0	0	0.02	0.16	0.49	4.3	0	0	0	0	0	0	0	0	0.15
MCOT.C01493	0	0.05	0	0	0	1.5	0	0	0.41	0	5.85	0	0	0	0	0	2.85	0.26	0.24	0	0	0	0	0	0	0	1.25	0	0	0	0	0	0	0	0	0	0.56	0	0.14	11.88	0	0	0	0	0	0.12	0	0	0
MCOT.C01494	0.35	2.13	0	0	0.3	1.46	0	1.08	0	0	27.33	0.91	0	0	0	0	8.85	3.44	0.38	0	0	0	0	0	0.52	0	0.59	0	0	0	0	5.85	9.23	5.02	0.75	1.48	13.11	1	0.59	4.07	0	0	0	0	0	0	0	0	0
MCOT.C01495	5.36	4.76	5.73	3.94	1.32	1.48	3.19	0.48	0.59	1.79	2.64	32.13	503.7	269.75	16.51	8.9	1159.27	3761.18	116.55	10.42	4.48	227.87	63.59	98.32	187.77	118.79	231.9	725.5	141.79	1034.09	719.21	806.85	398.62	421.48	2.85	1494.87	61.04	27514.3	12545.9	15698.8	10.84	1.93	0.7	4.89	6.15	1.87	0.72	0.16	13.9
MCOT.C01496	78.26	62.81	18.24	3.83	18.8	20.75	18.67	57.35	360.72	333.71	98.51	1.11	0.45	0.27	0.02	3.58	0.25	0.45	0.08	1.56	51	36.83	16.14	17.72	3.85	4.2	1.57	0.23	0	0	0.21	0.48	0	0	2.23	0.1	0	0	0.16	0.74	6.27	2.09	1.79	3.28	3.36	0.61	1.9	4.26	0.02
MCOT.C01497	3797.52	4207.56	4388.21	377.58	10803.7	14365.2	9676.56	3734.86	3786.58	11904.7	13495.4	28.52	28.28	17.38	1.51	27.54	18.22	16.1	3.01	183.22	2240.54	3732.17	1434.74	2212.39	85.45	160.52	202.85	82.33	83.17	182.55	129.17	71.27	21.55	27.51	81.94	34.72	23.19	18.28	11.91	22.61	762	928.54	2111.61	4305.03	8818.67	1534.95	1645.37	39.79	3.81
MCOT.C01498	0.34	0.29	0.79	0.26	0.05	2.04	0.56	0.13	0.38	0.57	0.64	15.32	12.01	6763.13	14.91	5.63	3.89	0.18	0.57	0	0.07	0.43	0.09	0	0.23	0	0.03	0	0	0	0.27	30.68	0	0.07	2.22	0.1	0.03	142.5	0.45	2.12	0.96	1.36	0.28	1290.89	1048.17	10.58	7.59	2.33	3.92
MCOT.C01499	4.79	3.38	8.32	5.38	0.43	0.28	0.89	0.46	0.1	0	5.6	329.05	259.45	133282	64291.4	2736.85	93.24	9.96	34.35	0.62	0	1.22	0	0.72	0.52	0.08	1.08	0.05	0.1	0.12	0.77	26.82	0.74	339.98	123.01	6.9	0.12	3299.37	3.76	58.29	40.13	42.43	1.48	13235.9	4030.13	17946.5	2115.06	26.95	9.26
MCOT.C01500	8.93	18.46	6.04	5.6	6.53	3.2	3.97	9.9	28.41	27.26	16.06	11.59	7.85	1.74	3.32	42.32	28.25	10.32	37.68	8.95	10.68	5.25	0.89	2.86	11.14	6.3	6.88	0.97	3.04	2.41	1.93	1.93	4.8	8	4.64	1.7	1.62	9.57	12.58	7.78	16.48	29.69	20.4	1.54	0.97	3.74	1.58	6.29	5.36
MCOT.C01501	57.73	48.23	60.74	93.59	34.86	21.63	35.44	48.88	159.17	58.08	67.43	249	184.5	17.24	99.42	192.01	168.29	88.06	81.31	29.07	38.55	54.81	24.92	18.03	113.26	81.56	174.32	40.01	101.56	82.9	50.76	66.4	120.61	136.09	101.7	142.6	70.86	384.99	93.65	146.58	163.99	121.22	68.25	26.22	9.73	67.81	28.75	45.81	49.4
MCOT.C01502	0	0	0	0.03	0	0	0	0	0.12	0	15.04	0.39	0.07	0	0.15	0.16	0.21	0.12	0.48	0	0	0	0	0	0.03	0	0	0.14	0	0.16	0	0	0	0.05	0	0	0	1	0.18	1.07	0.17	0	0	0	0	0.15	0	0.13	0.58
MCOT.C01503	0	0	0	0	0	0	0	0	0	0	1.08	0	0	0	0	0	1.02	0.39	0	0	0	0	0	0	0	0	0.28	0	0	0	0	0	0	0	0	0	0.07	0.07	0	1.5	0	0	0	0	0	0	0	0.09	0.16
MCOT.C01504	0	0.18	0	0	0	0	0	0	0	0	23.22	0.38	0	0	0	0	6.25	0.44	0	0	0	0	0	0	0	0	1.24	0	0	0	0	0	0	0	0	0	0.42	0	0.98	6.41	0	0	0	0	0	0	0	0.24	0
MCOT.C01505	2.81	1.97	1.4	0.08	0	0	5.03	2.12	1.2	2.08	4.59	0.26	0.29	1.22	0.06	5.07	22.7	0.96	63.27	0.58	0	0.43	0	2.61	0.4	0	0	0	0	0	0	0	0	0	1.08	0.6	0.31	0.92	0.41	0.54	0.31	5.32	0.54	1.52	0.65	0.33	0	3.64	4.38
MCOT.C01506	1.58	3.83	0.7	0	0	0	2.73	2.85	0	5.52	4.02	0	2.15	1.28	0	6.64	29.12	0	47	0	0	0	0	0	1.35	0	0	0	0	0	0	0	0	0	4.12	0.37	0	0.35	1.09	0.79	0	5.35	1.25	4.77	0	0	0	2.39	1.31
MCOT.C01507	2.07	1.3	0.36	0.22	0.19	0	0	2.27	3.05	2.29	3.91	0	0.02	0	0.1	0.18	5.24	0.09	5.95	0.83	0.3	1.4	0	0	0.06	0.23	0	0	0	0	0	0	0.07	0	0	0	0.03	0.07	0.1	0	0.15	0.05	0	0	0	0.2	0	4.6	1.07
MCOT.C01508	0	0.32	0	0	0	0	0	0	0	0	0	0	0	0	0	0	0	1.15	0.45	0	0	0	0	0	0	0	0	0	0	0	0	0	0	0	0	0	0	0	0	0	0	0	0	0	0	0	0	0	0.77
MCOT.C01509	28.45	23.05	13.25	87.15	29.66	17.27	11.57	23.65	58.81	15.81	22.4	12.69	6.61	0.95	0.77	15.94	51.8	4.39	57.05	154.31	35.81	19.57	16.81	16.78	21.33	18.3	6.6	6.54	9.49	4.42	7.53	3.64	3.95	3.47	6.84	9.89	10.2	1.85	11.99	7.24	39.87	13.55	8.9	13.71	7.17	14.82	4.14	3.83	6
MCOT.C01510	6.29	12.69	4.41	1.83	2.39	0.97	0.39	0.72	6.25	4.11	18	20.26	4.54	1.69	2.04	6.36	4.16	10.73	11.73	1.51	0.83	4.38	0	2.81	33.34	10.43	23.41	1.8	8.5	5.31	3.31	5.18	11.99	14.78	1.16	3.89	8.46	4.49	7.02	14.6	6.9	4.19	1.83	1.94	0.25	3.77	1.13	2.25	2.38
MCOT.C01511	0.11	0	0.18	0	0	1.84	0.52	0	0.08	0	0.34	0	0	0.05	0	0.16	0	0.17	0	0	0	0	0	0	0.06	0	0	0	0	0.16	0	0	0	0	0	0	0	0.06	23.74	0.2	0.04	0	0	0	0	0.19	0	2.08	1.23
MCOT.C01512	14.46	15.67	8.69	4.38	20.11	28.07	43.36	31.34	39.89	39.74	62.49	21.85	25.15	6.48	3.77	2.45	57	31.37	34.38	175.7	103.45	387.16	270.46	547.62	1121.54	622.12	1128.72	688.03	829.2	852.98	1125.91	1324.54	1164.31	779.04	54.55	29.8	86.81	239.19	107.3	217.92	10.68	12.79	23.93	2.96	11.42	1.8	4.58	2.4	5.18
MCOT.C01513	4.64	13.44	1.28	6.73	6.54	7.62	1.76	5.05	15.1	12.47	6.66	40.47	3.3	0.26	2.02	9.92	39.7	59.05	27.79	31.34	13.18	59.75	17.86	26.08	63.92	47.81	106.08	69.13	163.25	167.15	87.73	149.81	436.53	368.92	466.54	110.57	89.38	12.78	85.3	78.6	14.28	5.45	6.42	1.19	0	1.38	1.52	0.79	2.4
MCOT.C01514	23.68	19.99	21.15	6.49	33.71	31.17	33.96	24.48	44.71	63.84	16.27	35.92	189.69	24.1	27.83	21.9	32.83	58.92	81.8	86.91	25.96	67.57	67.16	62.79	50.22	50.26	45.82	131.72	51.79	71.2	122.94	85.8	45.56	59.67	79.1	39.03	62.96	28.37	82.6	53.75	9.53	47.93	45.36	11.22	17.38	10.38	14.93	9.32	11.87
MCOT.C01515	17.72	18.18	15.89	0.27	3.25	9.96	4.98	0.48	2.29	2.42	0.57	26.72	16.53	0.52	1.28	6.84	33.14	2.46	32.86	76.05	19.19	29.86	19.3	3	21.49	35	3.13	24.17	13.41	5.26	17.36	5.15	7.74	6.51	4.09	10.89	16.59	1.43	1.88	2.2	5.63	13.55	19.98	0.43	0	0.9	0.79	24.2	13.25
MCOT.C01516	13.85	7.27	10.85	1.13	27.22	26.58	42.24	13.88	7.73	18.69	16.07	11.57	13.61	2.64	6.74	25.25	26.38	6.46	32.08	151.08	49.14	27.16	72.83	36.78	9.47	35.07	3.28	26.83	32.94	18.07	40.32	37.16	31.35	15.63	28.66	32.75	27.19	4.36	4.92	3.38	4.01	12.28	54.6	2.61	10.29	2.35	6.24	37.62	23.24
MCOT.C01517	4.37	1.31	0.61	0	0	10.12	6.99	1.43	0.74	1.2	0.18	2.27	1.19	0.41	0.19	1.65	3.82	2.92	4.43	0	0	23.94	0	26.27	8.36	8.06	1.4	3.54	0.01	0.17	0.5	0	3.22	1.49	4.84	3.33	1.13	2.64	4.85	13.07	0.35	0.74	6.73	0.08	0.93	0.81	0	6.88	7.94
MCOT.C01518	0.45	0	0	0	0	0	0	0	0	0.22	1.38	0	0	0	0	4.16	0.37	0.08	0	0	0.28	0.27	0	0	1.71	1.75	1.51	0.28	1.55	0.65	0.51	0	33.71	10.97	0.1	0.88	0.21	0.11	0.19	0.55	0	0	0	0	0	0.08	0	133.45	207.78
MCOT.C01519	86.93	125.14	55.83	33.88	27.39	37.99	28.6	5.89	25.04	24.22	12.56	91.32	123.29	18.98	48.33	62.71	94.06	34.37	101.48	63.93	52.16	138.91	40.98	36.83	185.15	262.49	164.88	255.62	364.28	323.96	487.05	140.75	321.59	246.61	307.52	96.38	326.94	66.53	49.4	38.01	47.77	62.24	36.97	26.75	17.9	128.02	76.81	89.84	43.4
MCOT.C01520	3.01	4.79	3.84	0	0	0	0	0.71	1.3	2.68	5.04	2.71	2.86	0.16	1.1	6.99	9.98	1.3	11.19	10.97	0.59	1.59	0	0	1.85	2.67	0.47	1.31	0	0.61	0	0	0.5	0.38	0.31	0.19	0.04	0.31	1.76	0.32	1.69	1.61	0.84	0	0	0.6	0.27	7.49	4.97
MCOT.C01521	3.19	0.42	2.56	1.99	74.84	14.59	26.48	10.79	97.25	37.27	16.28	191.54	107.86	5.01	7.23	21.94	8.27	27.14	13.34	0.89	1.49	21.8	38.05	50.59	1.41	12.66	12.29	10.62	7.04	5.96	5.07	390.92	132.9	103.39	4.73	5.26	125.65	81.61	102.75	40.39	18.55	53.72	117.2	2.02	12.09	4.03	11.73	0.42	2.36
MCOT.C01522	3.83	5.73	3.18	2.76	3.34	2.1	1.58	1.98	5.26	1.85	3.11	15.61	8.3	1.97	3.69	14.66	18.16	9.29	24.94	3.18	4.03	7.95	0.24	1.65	1.3	5.38	1.78	0.73	0.96	1.47	1.13	0.44	0.91	1.09	3.05	5.8	2.18	2.38	9.65	3.84	11.91	12.68	7.52	13.77	8.82	45	28.23	1.17	3.24
MCOT.C01523	356.71	220.84	246.35	70.74	230.35	257.62	235.08	90.19	225.61	141.29	91.47	57.76	123.93	11.4	26.82	118.18	221.99	127.72	198.3	320.55	235.59	170.81	135.31	144.11	313.78	113.43	316.64	201.77	162	146.38	248.79	164.14	63.38	104.07	191.3	176.34	196.85	177.3	113.31	181.24	72.26	200.3	103.55	94.61	173.92	102.29	127.58	242.12	345.06
MCOT.C01524	21.95	19.55	15.52	3.78	5.37	12.35	16.34	28.68	33.66	17.18	29.93	7.82	0.89	0.1	0.05	9.84	4.19	3.11	5.88	4.94	41.43	33.02	2.56	4.2	4.37	10.5	4.15	1.72	2.97	3.86	5.25	3.07	1.72	2.15	3.49	1.22	0.33	0.7	0.35	1.35	20.58	13.05	13.11	58.97	52.78	62.84	68.86	1.73	2.2
MCOT.C01525	0.38	1.88	0.49	0.12	0	0	2.78	0.9	0.36	3.68	1.84	0.26	0.78	2.07	0.07	7.07	74.23	0.4	88.59	4.01	1.11	0	0	0	0.5	0	0	0	0	0.94	0	0.37	0	0	3.91	1.46	0.31	0.37	0.24	0.33	0.62	3.09	0	3.63	3.63	0.05	0	6.29	5.06
MCOT.C01526	528.58	494.38	495.67	42.29	136.09	117.58	226.43	52.2	91.23	223.44	122.7	117.35	140.59	16.97	28.3	97.05	380.23	136.81	721.19	509.04	218.47	112.51	334.31	119.58	207.69	173.55	69.71	85.16	103.98	68.88	97.33	75.53	145.21	101.23	207.46	118.7	258.59	41.14	51.31	45.64	69.8	126.75	136.1	23.37	62.18	44.42	97.96	399.35	443.87
MCOT.C01527	1.92	0.63	1.52	2.79	2	0.49	0	0.45	2.54	1.68	0.55	0	0	0	0	0.4	0.1	2.94	0	0.37	0.66	0.63	0	0	0	0.5	0	0	0	0	0	0	0	0	0	0	0	0.05	4.12	1.64	2.35	7.65	4.05	0	0	0	0	3.22	0.13
MCOT.C01528	10.65	15.18	9.98	2.72	0.55	2.46	2.76	36.75	143.98	86.43	80.19	13.02	4.69	1.04	1.55	5.83	17.56	31.62	16.56	1.03	1.34	10.25	3.06	0.37	8.65	8.89	18.01	4.68	4.23	6.4	5.04	3.56	7.36	8.96	76.97	6.97	6.13	86.34	42.01	42.75	20.3	27.74	12.89	4.41	0.84	9.02	1.44	4.09	4.73
MCOT.C01529	0.62	0.7	0	0.39	0	0	0	3.58	4.78	5.97	5.99	1.58	0	0.05	0	1.63	3.01	0.38	5.91	0	0.51	0	0	0	0.48	0.8	0	0	0	0	0	0	0.22	0.89	0	0	0	1.04	6.18	2.37	3.09	0.15	0	1.14	0	0.42	0	1	0.67
MCOT.C01530	12.64	10.03	6.76	3.97	3.23	0	0	6.28	17.63	9.67	7.3	2.72	2.86	0.29	2.11	19.66	34.92	8.81	50.45	15.93	19.07	10.5	1.49	0	13.27	8.61	3.34	3.18	1.86	0.39	1.77	0	2.28	1.93	2.92	1.85	0.92	4.4	5.01	6.6	4.6	3.55	1.99	0.35	0	6.39	2.62	10.87	6.55
MCOT.C01531	8.75	4.03	8.92	418.49	14.92	1.53	1.11	1725.13	41.01	19.22	19.31	50.63	0.41	0.21	0.29	2	204.97	6.39	4.58	4.13	66.38	4.67	0	2.18	48.66	77.52	1.76	0.2	15.05	0.69	0	0	0	0	0	10.06	0	5.72	9.84	2.4	189.28	1.65	1.06	1.64	0.71	0	0	1.5	11.76
MCOT.C01532	43.92	39.65	47.16	7.19	4.75	3.7	8.28	28.77	47.27	34.8	26.21	9	7.6	1.34	2.59	41.15	114.55	23.2	110.93	36.28	14.56	14.02	8.04	4.89	136.72	13.37	43.48	8.99	7.95	6	5.23	13.53	16.47	12.46	2.84	8.24	4.37	63.84	35.15	51.33	14.34	25.85	6.84	6.44	1.75	6.84	3.95	34.1	21.72
MCOT.C01533	56.36	50.77	56.18	11.69	8.06	8.45	39.62	32.13	50.48	29.34	12.95	39.69	34.46	3.53	11.22	135.84	167.7	29.71	173.8	122.36	45.23	57.23	22.62	14.96	104.17	38.88	28.41	37.18	39.5	13.38	27.14	62.39	69.35	55.61	12.72	27.88	20.32	47.68	40.37	38.64	26.86	47.31	25.97	10.5	6.46	11.4	9.26	69.34	46.29
MCOT.C01534	26.07	20.14	16.29	9.34	6.32	9.32	13.01	20.67	58.12	58.47	29.73	73.38	64.09	40.54	38.94	69.13	86.28	106.26	71.39	10.97	8.16	49.3	4.43	26.31	123.23	58.97	229.86	44.84	87.3	83.58	72.49	79.08	186.25	255.45	32.96	73.95	130.02	253.73	127.75	187.22	33.94	56.76	16.31	18.19	9.08	34.05	12.18	99.65	95.73
MCOT.C01535	15.7	9.96	10.55	7.99	11.78	0	0	3.51	7.46	8.33	4.49	3.99	2.79	0.25	0.72	11.04	11.82	0.8	11.25	81.4	33.26	13.53	14.9	0	17.52	8.37	5.07	10.94	16.34	6.04	17.58	3.18	4.68	2.64	8.29	16.24	8.82	1.4	5.56	7.39	4.62	27.33	32.77	0.53	0	0	0.85	5.52	7.51
MCOT.C01536	1.57	1.06	0.61	1.48	0	1.22	0.72	0.45	2.95	0.87	2.68	0.12	0.13	0.04	0.09	0.8	9.5	11.74	5.16	1.36	8.21	6.26	20.92	18.82	44.49	55.5	16.81	28.41	71.41	38.87	31.35	34.43	204.85	170.88	10.97	73.45	42.58	29.53	49.45	46.21	0.61	0.08	0	0.1	0	6.06	1.67	1.75	3.28
MCOT.C01537	13.05	9.06	7.29	1.87	5.79	3.09	11.29	5.59	14.08	10.26	4.43	10.99	10.41	1.65	5.17	22.78	26.84	3.29	27.77	82.07	38.41	24.5	9.93	9.38	17.34	30	4.74	14.74	24.58	9.09	20.13	26.91	39.64	31.95	30.99	18.49	15.51	6.47	5.23	5.94	4.26	6.8	11.47	3.67	9.55	4.55	5.3	19.17	15.02
MCOT.C01538	20.5	20.58	8.42	7.5	17.8	30.22	18.64	3.24	22.72	11.08	8.93	49.04	25.95	3.41	9.79	40.22	33.58	12.98	45.2	35.94	37.25	45.56	8	19.99	43.62	55.86	16.92	20.05	28.65	34.71	36.83	50.64	105.81	86.97	68.98	31.42	65.78	10.14	25.59	20.32	15.61	11.38	19.4	4.21	8.85	14.67	23.14	156.41	141.16
MCOT.C01540	12.41	13.29	9.87	9.99	0	0	0	6.14	8.08	3.97	5.51	9.89	8.81	3.36	4.62	10.36	15.96	15.47	12.29	19.79	3.63	3.71	3.78	0	7.34	6	2.86	1.91	2.35	4.48	0	2.56	5.03	23.79	41.16	11.25	7.6	12.45	11.77	17.43	14.4	6.86	2.45	6.75	1.73	15.06	3.91	27.5	12.35
MCOT.C01541	30.49	29.17	31.17	48.72	8.19	9.41	16.37	15.23	33.06	20.91	17.25	10.04	2.61	1.34	3.09	29.14	52.05	24.33	21.8	8.33	14.08	6.67	1.89	6.5	43.82	9.33	36.19	2.35	6.32	4.86	5.31	12.77	14.38	16.49	2.5	10.51	4.51	95.92	18.24	26.7	18.34	16.89	2.91	1.58	0.49	5.52	2.03	3.73	6.74
MCOT.C01542	1.8	3.44	1.47	0	0	0	4.36	2.04	0	5.03	4.39	0.62	2.5	2.64	0	5.25	20.25	0.28	53.36	1.68	1.01	0	0	0	1	0.1	0.17	0	0	0	0	1.34	0	0.02	4.85	0.03	0.07	0.33	0.56	0.06	0	10.26	0.33	3.25	1.6	0	0	7.51	4.93
MCOT.C01543	2.81	7.38	5.83	4.76	0	0	0	6.74	3.83	2.41	296.56	2.03	0.42	0.09	0.49	25.39	16.96	7.07	38.59	0	0	0	0	0	0.91	2.75	0.39	0	0	1.02	0	0	0	1.35	2.1	2.12	1.61	26.12	12.63	23.04	7.09	3.39	0	1.71	0	9.55	0	5.22	9.78
MCOT.C01544	0.41	0.87	0	0	0.52	0	1.81	0	0	0	0	0.06	0.23	0.34	0	3.2	15.52	0	28.69	0	0.46	0	0	0	0.22	0	0	0	0	0	0	0	0	0	1.3	0	0	0.16	0	0.52	0	2.45	0	1.09	1.91	0	0	3.83	0.54
MCOT.C01545	0.06	0.38	0.88	0.24	0	0	0	0.19	0.97	0.71	1.58	0	0.06	0	0.13	1.06	13.71	0.21	25.87	0	0	0.19	0	0	0.08	0	0	0	0	0	0	0	0	0	0.07	0.05	0.04	0.29	0	0	0	0	0	0	0	0	0	3.12	1.79
MCOT.C01546	0	0.06	0	0.06	0	0	0	0	0	0	0.62	0	0	0	0	5.41	0.19	0	0	0	0	0	0	0	0	0	0	0	0	0	0	0	0	0	0	0	0	0	0.17	0	0	0	0	0	0	0	0	265.43	0.64
MCOT.C01547	1.02	0.4	0.14	0	0	0.35	0	0	1.15	1.24	6.68	0.16	0	0	0.84	0	1.95	2	0.33	1.07	5.4	29.87	15.85	31.41	30.04	26.43	34.22	17.17	27.52	33.84	25.7	37.66	47.66	33.48	6.75	28.06	7.83	0.34	0	1.24	0.1	0.1	0	0	0	0.35	0	0.21	3.28
MCOT.C01548	0.2	0.17	0.15	5.64	1.74	0.59	0.3	0	0.56	0.08	0	0.74	0	0.02	0.02	0.14	0.51	0.03	0	1.66	5.85	0.58	0.19	0	3.65	3.03	0.06	0.11	0	0.23	0.2	0	0	0	0	0	0.02	0.07	0	1.12	16.8	0.79	0.89	0	0	0.13	0	0.31	1.18
MCOT.C01549	0	0	0	0	0	0	0	0	0	0	0	0	0	0	0	16.92	0.3	0	0	0	0	0	0	0	0	0	0	0	0	0	0	0	0	0	0	0	0	0	0	0	0	0	0	0	0	0	0	807.16	4.04
MCOT.C01550	9.37	7.15	3.59	1.73	0.39	0.53	0	3.6	9.3	9.87	1.79	8.01	7.9	0.45	2.52	3.85	8.44	2.47	10.55	2.71	3.42	2.03	0	0.44	2.86	1.98	1.17	0.86	0.53	1.23	0.53	0.8	2.53	8.44	8.71	4.83	3.29	4.86	3.43	6.95	3.74	6.07	0.59	1.72	0	6.86	0	5.6	7.85
MCOT.C01551	3.45	1.04	0.74	1.19	0	0	0	2.6	8.43	4.82	9.16	0.13	0	0	0.07	0.57	2.32	0.15	3.47	0.41	0.49	1.2	0	0	0.15	0	0	0	0	0	0	0	0	0.05	0	0	0	0.16	0	0.24	0	0.07	0	0.07	0	0	0	0.4	0.3
MCOT.C01552	0	0	0	0	0	0	0	0	0	0	0	0	0	0	0	8.58	0	0.22	0	0	0	0	0	0	0	0	0	0	0	0	0	0	0	0	0	0	0	0	0.5	0.54	0	0	0	0	0	0	0	139.75	234.45
MCOT.C01553	0	0	0	0	0	0	0	0	0.11	0	0.47	0.15	0	0	0	11.71	0.16	0.34	0	0	1.7	0	0	0	0.12	0.3	0	0	0	0.22	0	0	0	0.07	0	0.08	0	0	2.16	1.48	0	0.11	0.14	0	0	0	0.58	434.44	787.97
MCOT.C01554	0	0	0	0	0	0	0	0	0	0	0	0	0	0	0	20.37	0.74	1.02	0	0	0	0	0	0	0	0	0	0	0	0	0	0	0	0	0	0	0	0	0.76	1.1	0	0	0	0	0	0	0	202.09	496.22
MCOT.C01555	0.21	0.08	0.07	0.6	0	0	0	0.14	0	0	0.77	13.93	7.16	52.01	14.78	13.86	2.92	11.04	0.5	0	0	15.5	5.44	19.06	164.6	168.35	77.66	179.86	220.89	195.65	174.25	72.07	76.77	51.21	1.18	45.61	86.06	107.55	6.25	19.83	0.65	1.59	1.28	9.59	12.31	2.59	3.99	5.14	4.63
MCOT.C01556	44.48	36.3	36.72	7.32	29.93	19.75	18.19	18.19	25.94	26.3	4.56	73.78	98.42	4.35	11.13	27.23	63.08	14.2	41.91	37.81	64.26	72.81	23.09	17.21	129.23	85.16	59.78	65.87	110.54	81.83	55.7	19.79	34.12	53.62	53.26	69.6	46.06	28.41	30.97	24.8	22.25	47.8	20.91	21.57	10.83	26.05	17.71	68.93	62.19
MCOT.C01557	5.63	7.27	7.53	3.15	0.47	0.96	4.29	3.18	3.05	4.13	4.7	15.25	12.32	2.73	2.94	11.09	10.9	5.72	10.97	5.08	4.53	7.3	0	0	5.7	10.68	4.29	3.63	5.79	4.69	2.54	4.31	18.94	30.94	27.12	5.61	18.7	5.78	5.76	4.95	6.05	9.76	3.9	3.23	0.31	5.94	0.53	20.73	15.25
MCOT.C01558	4.1	2.69	3.02	1.61	0	0	0	0.56	3.08	0	2.36	3.95	2.94	0.59	0.71	2.59	9.32	3.25	6.03	1.07	0	1.85	0	0	5.57	0	2.86	1.28	0	0	0	1.32	1.68	7.55	6.76	2.29	7.06	3.69	4.71	2.18	2.64	2.29	0.49	1.78	0	2.45	0	7.5	4.76
MCOT.C01559	11.67	13.27	8.71	7.05	7.2	6.14	5.94	6.21	13.65	9.72	8.46	7.51	3.78	0.34	0.47	8.8	7.66	2.55	16.45	2	8.07	7.51	0.55	2.39	9.14	6.65	3.06	1.67	3.92	4.21	3.71	2.11	2.51	2.57	7.37	1.2	0.8	1.27	1.12	1.58	8.88	6.38	4.89	8.9	4.48	6.22	2.26	5.65	4.3
MCOT.C01560	2.37	1.06	0.39	0.08	0	0	0.72	0	0.32	0	0	0	0	0	0	0.12	0	0	0.07	0	0.42	1.42	0	0.97	0.04	0	0.09	0	0	0	0	0	0.55	0.8	0.47	0.75	0.17	0.2	0.7	0.41	0	0.18	0	0.09	0	0	0.93	52.02	151.36
MCOT.C01561	8.81	7.05	6.16	8.49	7.05	3.45	4.52	5.52	12.24	2.47	2.82	9.81	11.37	3.08	5.47	15.07	0	2.62	0	0	3.33	0.89	3.24	4.05	6.18	11.93	1.34	13.29	10.51	16.88	4.61	27.71	0.26	11.89	11.06	9.88	13.65	12.01	5.86	5.79	13.95	12.4	7.57	4.7	0.96	2.69	0.73	14.68	16.88
MCOT.C01562	26.15	31.34	28.97	16.2	1.22	9.59	5.39	3.92	14.49	16.24	31.48	4.47	2.83	2.92	2.94	36.03	67.6	38.78	60.12	4.31	2.25	36.84	0	9.06	57.55	46.36	99.49	20.73	86.65	48.16	67.75	20.18	51.4	13.86	4.26	6.07	5.45	101.76	72.16	61.8	4.01	8.27	12.17	4.01	0.56	20.74	3.64	33.12	9.83
MCOT.C01563	0.65	1.1	1.16	4.68	0	0	0	0.96	0.35	0	0	0.83	0.57	0	0	0.22	2.47	0	3.35	0	22.3	0.67	0	0	9.41	8.56	0.06	0	0	0	0	0	0	0	0.26	0.06	0	0	0.19	0	9.17	0.18	0	0	0	0	0	2.84	0.17
MCOT.C01564	1.73	0.87	0.82	13.3	0.21	0.59	0.3	0.6	0.13	0.08	0.79	0.16	0	0	0.02	0.41	0.99	0.03	1.87	1.39	2.74	0	0.19	0	6.1	16.92	0.19	0	1.18	0.89	0.2	0	0.09	0.06	0	0	0.02	0.07	0	1.12	21.13	2.62	1.56	0.18	0	0.13	0	1.75	0.19
MCOT.C01565	0	0	0	0	0	0	0	0	0	0	0	0	0	0	0	2.41	0	0.5	0	0	0	0	0	0	0	0	0	0	0	0	0	0	0	0	0	0	0	0	0	0	0	0	0	0	0	0	0	154.51	19.56
MCOT.C01566	0.98	1.23	0.46	0.33	0.44	2.38	0	2.73	46.57	10.55	6.37	0.56	0.73	0	0	0.12	0.19	0.9	0.6	14.59	82.8	0.42	0.25	0	75.06	57.26	0.19	0	0.4	0	0	0	0	0	0	0.15	0.16	0.28	0.14	1.89	0.07	0.58	0.33	0.12	0	0	0	0.14	0
MCOT.C01567	0.72	0.41	0.06	0.19	0	0.99	0	0.72	2.62	1.86	2.03	0	0	0	0	0.09	1.53	0	3.04	0.13	0	0	0	0	0.16	0	0	0	0	0	0	0	0	0	0.1	0	0	0.06	0.1	0.15	2.09	0.31	0.11	0.04	0	0	0	0.2	0
MCOT.C01568	0	0	0	0	0	0	0	1.03	0	0.46	0	0	0	0	0	0	0	0.18	0	0	0	0	0	0	0.12	0	0	0	0	0	0	0	0	0	0	0	0	0.13	0	0.29	0	0	0	0	0	0	0	20.79	97.86
MCOT.C01569	1454.12	1007.93	193.88	29.33	181.09	210.49	388.06	2727.86	367.18	748.57	593.92	3.75	4	0	0	151.96	8.06	7.9	0.92	79.66	1277.97	606.02	261.33	163.79	14.11	19.65	5.61	4.62	4.86	9.26	2.42	0	0	0	6.09	1.04	0	0.14	0.44	1.29	6.29	2.56	10.12	4.59	17.29	0.72	0	0.65	13.44
MCOT.C01570	0	0	0	0	0	0	0	0	0	0	0.43	0	0	0	0	2.33	0	0	0.06	0	0	1.86	0	0	0.29	0	0	0	0	0	0	0	1.99	1.49	0.06	0.98	0.03	0.15	0	0	0	0	0	0	0	0.05	0	69.13	64.4
MCOT.C01571	2.56	1.31	3.58	2	0	0.91	0	7.2	28.49	27.22	16.09	1.21	1.72	0	0.99	19.32	24.91	15.86	8.69	1.37	0.41	0.79	0	0	0.93	0.64	0	0.41	0	0	0	0	0.72	3.4	123.57	61.08	6.26	1.09	6.72	19.26	3.23	7.41	0	1.47	0	1.34	0.84	8.57	13.62
MCOT.C01572	0	0	0	0	0	0	0	0	0	0	0	1.91	0.81	8.93	1.63	19.53	0.24	0.82	0	0	1.54	8.03	1.1	2.72	0.4	0	0	0	0	4.43	0	0	0	0	0	1.47	0.39	0.92	7.84	79.43	0	0	1.71	2.5	2.4	0.66	0	14.71	16.58
MCOT.C01573	4.93	3.36	3.07	1.87	0	0.99	0	2.01	4.54	3.98	7.4	11.05	13.67	2.41	3.27	21.5	12.08	7.44	6.35	3.1	4.07	3.33	0.6	0	8.51	4.2	2.06	2.42	3.28	3.73	1.4	5.03	7.03	16.68	23.52	14.9	19.62	13	8.23	8.04	3.45	7.82	2.44	1.96	0	9.18	2.35	6.55	7.75
MCOT.C01574	12.88	14.83	10.29	5.83	0.72	0.51	2.31	4.35	10.26	9.66	7.04	22.47	15.15	5.71	9.3	18.78	57.07	10.94	50.78	10.33	4.83	9.93	0.55	0.67	15.01	11.73	6.83	4.5	9.38	4.26	5.96	7.7	18.38	36.98	17.58	28.8	23.73	16.29	11.58	11.98	12.35	12.74	4.82	5.66	1.14	10.42	3.38	17.68	15.86
MCOT.C01575	20.73	30.02	16.57	9.14	7.61	1.64	12.03	7.13	28.7	18.93	8.78	14.94	11.79	5.08	13.78	59.12	44.33	27.08	69.5	26.58	7.99	12.04	2.11	8.75	19.84	12.54	32	14.51	21.26	15.93	18.49	82.43	184.76	150.24	48.47	28.73	15.81	19.08	14.74	25.76	16.13	16.39	6.59	2.97	3.75	17.34	16.36	26.73	23.75
MCOT.C01576	0	0	0.02	0.13	0	0	0	0	0.05	0	5.18	3.56	0	0.13	0.15	0.25	0.29	0	0	0	0	4.47	1.28	8.01	7.63	0.72	9.35	16.27	5.27	1.61	7.75	204.07	0.46	1.51	0.18	0.32	0	442.69	1.72	14.62	0.63	0	0	0.13	0	0.12	0	0.77	0.11
MCOT.C01577	15.5	19.03	5.21	5.44	49.08	71.86	3.81	2.35	7.71	7.33	4.15	55.8	62.71	3.74	7.58	21.84	23.05	33.44	21.1	37.48	32.55	33.51	3.59	15.82	11.88	26.35	17.02	8.4	13.61	21.22	3.7	43.27	428.38	326.32	82.24	6.73	7.83	10.46	5.87	14.44	9.1	46.13	38.16	13.78	27.33	26.42	29.56	18.02	29.18
MCOT.C01578	5.47	6.09	3.71	3.53	1.57	1.74	1.24	1.69	6	3.37	3.43	5.22	5.07	1.19	1.26	5.32	6.55	1.69	1.89	1.37	5.52	4.64	0.22	0.61	6.31	4.24	3.67	1.07	4.24	5.39	1.86	2.21	8.03	10.57	4.19	16.04	10.92	1.62	2.86	2.15	5.87	4.93	3.19	0.78	0.08	1.22	0.57	2.36	2.45
MCOT.C01579	17.1	17.3	12.53	2.17	0.5	10.64	1.11	8.32	35.22	20.66	18.77	0.72	0.15	0.08	0.13	5.69	5.48	8.35	5.18	0.45	3.9	5.63	3.26	2.09	31.92	9.57	13.22	0.81	4.07	3.61	3.36	6.07	56.25	74.4	24.8	3.94	8.01	35.71	13.37	33.48	3.86	1.97	0.45	9.73	0.57	64.92	21.72	1.2	3.61
MCOT.C01580	0	0	0	0	0	0	0	0	0	0	0.31	0	0	0	0	0	1.24	5.99	0.18	0	0	0	0	0	0.42	0	0.35	0	0	0	0	0	0	0	0	0.06	0	0.33	0.54	1152.59	0	0	0	0	0	0	0	0	0
MCOT.C01581	0	0	0	0	0	0	0	0	0	0	0	0	0	0	0	0	2.86	45.56	0.09	0	0	0	0	0	4.4	0	2.16	0	0	0	0	0	0	0	0.18	0	0	3.45	3.78	7630.35	0	0	0	0	0	0	0	0	0
MCOT.C01582	1.98	2.55	0.99	23.46	0.13	0	0	3.64	14.5	8.63	7.41	48.16	1.94	1.11	15.4	32.39	52.66	29.66	13.19	2.46	2.76	23.83	2.71	5.87	66.83	17.57	92.89	62.59	38.64	85.71	68.22	205.85	92.12	164.72	780.66	343.51	236.86	28.75	88.89	109.16	25.85	2.21	1.25	1.16	0.74	6.85	0.33	31.18	58.73
MCOT.C01583	448.62	406.64	472.86	124.06	78.93	95.59	75.25	152.06	322.42	89.42	75.21	93.94	90.33	102.71	62.96	88.78	238.68	89.7	142.4	16.11	55.82	151.93	55.54	90.08	317.6	195.7	776.42	204.23	314.36	293.03	271.21	39.63	23.93	46.01	48.87	203.55	37.72	1255.75	262.19	246.22	165.2	181.92	43.84	256.23	64.62	192.22	41.48	60.52	116.85
MCOT.C01584	0.37	0.36	5.63	0	3.24	1.45	38.22	18025.3	5554.22	13450.4	6465.56	0.12	0.91	51.13	36.42	2561.48	19.06	5.07	13.24	2.41	2.27	3	0	3.12	1.96	0	1.23	0.48	1.64	1.94	4.17	154.6	380.35	397.61	6171.55	67.76	5.81	95.3	5.16	11.16	1.98	2.84	0	9.46	14.97	697.61	1149.52	112.03	2.63
MCOT.C01585	4.29	4.78	2.33	1.67	0.07	0.33	0.28	1.37	3.79	4.3	8.44	2.41	1.9	0.29	1.07	11.03	6.38	4.19	11.1	0.91	0.39	1.1	0.29	0	3.04	1.93	2.24	0.34	0.36	0.46	1.18	2.15	2.98	6.21	6.82	2.99	2.46	6.03	4.41	4.49	2.57	3.53	0.91	0.66	0	0.99	0.05	3.79	3.21
MCOT.C01586	7.47	5.73	4.61	0.33	1.07	0.33	3.51	0.59	2.76	1.22	2.86	23.92	19.66	3.38	5.7	27.13	10.23	4.7	18.15	5.16	1.93	3.51	0.41	0.62	2.35	3.73	1.91	0.89	1.2	2.29	0.19	0.1	1.87	5.16	5.77	2.97	5.97	1.02	9.14	4.46	5.27	6.72	3.41	3.46	0.4	4.29	1.93	14.68	3.69
MCOT.C01587	4.7	3.53	1.04	0	0	0	0	0.45	1.15	0	0	7.95	6.46	1.22	3.37	25.09	7.26	6.06	8.69	9.48	0	6.75	0	0	1.65	8.15	1.38	0	7.3	1.72	1.5	0	0	3.77	4.99	5.12	4.72	0.83	11.82	2.59	3.45	3.37	2.6	2.91	0	2.03	0	7.23	1.12
MCOT.C01588	0.44	2.42	1.4	0.82	0	0	0	0	3.44	2.53	2.01	0.84	0.39	0	0	0	1.78	0.49	8.55	0	0	0	0	0	2.37	0	0	0	0	0	0	0	0	0	2.78	0.37	1.22	0.35	2.19	3.18	1.04	0	0	0	0	0	0	1.06	0
MCOT.C01589	6.26	7.69	6.54	10.1	1.03	0	1.37	10.95	35.66	15.24	31.35	9.67	4.32	2.84	2.6	5.75	12.13	20.41	13.21	1.53	3.75	2.85	1.63	0.14	15.03	4.9	9.3	1.47	1.78	1.9	1.5	2.21	3.25	3.97	1.03	0.82	2.87	28.48	28.64	32.24	18.73	11.57	2.65	1.15	0	1.68	0	7.7	10.8
MCOT.C01590	0	0.05	0	0	0	0	0	4.17	6.46	3.79	0.5	0	0	0	0	0	0	0	0	0	0	0	0	0	0	0	0	0	0	0	0	0	0	0	0	0	0	0	0	0	0	0	0	0	0	0	0	0	0
MCOT.C01591	12.42	8.96	2.95	5.72	8.2	5.19	5.12	12.69	7.52	9.7	2	3.14	7.27	5.44	2.46	48.66	14.25	6.55	1.64	1.66	4.85	4.72	1.53	0.34	4.23	1.98	3.16	6.35	3.64	11.64	5.68	5.71	3.97	8.35	1.79	2.75	8.08	23.17	6.82	6.04	4.24	7.71	4.81	3.5	2.11	1.89	6.28	960.19	972.69
MCOT.C01592	2.85	0.51	0.36	0.75	2.66	0	0.74	23200.3	7949.84	13600.3	5755.98	0.7	0.46	1.07	1.08	1.19	1668.58	2.52	985.91	5095.33	335.74	11.82	0	3.39	1.06	0	0.95	0.08	0	0	0	1.63	3.97	1.04	0.76	0.34	0.2	0.28	0	0	1.19	1.49	2.11	1.98	8.97	686.76	2249.24	5.98	4.94
MCOT.C01593	25.6	24.62	21.75	11.29	5.19	8.2	9.42	92.53	169.09	143.43	130.51	29.26	19.15	11.99	103.56	326.77	84.68	57.99	63.2	7.21	10.7	56.08	15.44	22.96	108.31	48.16	239.73	136.45	137.14	193.77	115.54	63.55	273.63	177.92	53.28	87.91	68.83	73.22	31.47	75.06	23.98	36.03	10.29	7.2	4.84	48.25	31.31	24.2	37.3
MCOT.C01594	5.52	11.75	3.8	1.87	0.56	4.71	0.89	1.34	2.58	2.8	10.7	25.5	7.85	0.04	1.24	5.42	9.24	6.51	16.42	4.46	14.7	6.29	1.26	4.36	9.7	5.37	2.65	2.36	2.83	2.9	4.12	1.23	7.24	6.75	12.5	7.86	13.08	1.9	22.01	12.57	7.23	4.94	3.03	1.71	0.32	4.95	2.54	10.24	37.32
MCOT.C01595	27.34	17.4	20.9	14.1	121.99	96.2	99.66	35.39	36.89	38.17	15.74	28.42	18.55	15.8	49.43	138.43	37.32	23.39	31.84	193.06	106.59	63.62	81.25	62.13	34.79	109.29	17.67	65.69	91.65	79.63	90.69	480.6	575.78	186.18	83.68	40.95	30.6	21.03	27.31	29.95	16.61	19.89	86.18	16.77	61.54	43.34	113.65	41.79	28.63
MCOT.C01596	19.36	13.36	10.49	3.3	11.79	3.97	10.35	2.6	11.6	9.4	13.48	14.24	18.8	4	5.11	14.15	49.39	44.48	77.28	62.45	24.33	20.22	10.86	12.9	19.66	28.24	5.58	14.11	18.62	14.76	21.54	19.94	20.84	24.79	27.27	21.21	17.19	9.76	198.24	10.13	6.65	14.98	13.98	4.01	0.94	4.89	7.72	48.82	26.31
MCOT.C01597	0.72	0	0.58	3.06	0	0	0	0	0.41	0	1.66	0	0	0	0	0	0	0	0	75.86	597.22	0	0	0	0.84	0	0	0	0	0	0	0	0	0.52	0	0	0.25	0.29	0	3.28	0	0	0	0	0	0	0	0	0
MCOT.C01598	29.46	26.42	16.7	16.31	1.17	3.46	1.31	5.61	20.5	9.99	17.55	35.41	26.83	7.1	15.6	29.96	39.29	18.7	32.45	22.67	12.46	11.74	0	0	15.43	13.04	11.34	11.78	13.4	14.59	12.73	17.99	37.65	102.15	110.67	47.19	30.99	17.93	20.5	24.21	21.52	21.45	5.32	9.76	1.25	23.34	2.84	24.02	21.49
MCOT.C01599	19.7	14.19	7.3	2.27	4.29	4.07	0.62	8.72	2.67	1.19	4.22	0.49	0.68	0.12	0.13	2.18	3.22	103.01	5.09	13.56	4.28	8.69	2.58	11.02	22.13	25.23	25.29	5.13	15.89	12.3	33.16	12.08	77.11	26.14	10.79	16.01	21.85	1.93	235.4	1.8	3.18	6.96	4.63	0.18	0	0.87	0	90.83	48.46
MCOT.C01600	0	0	0.05	0.03	0	0	0	0	0.04	0.1	0.47	0.02	0	0	0	0.55	0	0	0.04	0	0	0	0	0	0	0	0	0	0	0	0	0	0	0	0.02	0	0	0	0.47	0	0	0	0	0	0	0	0	57.7	188.66
MCOT.C01601	0.68	0.96	2.46	139.75	107.03	27.98	3.14	39.14	61.34	4.77	3.61	10.49	0.42	0.01	0	0	0.46	0.32	0.09	3.68	101.27	30.49	10.72	10.92	1.3	63.98	40.91	1.33	8.56	303.97	0.24	1.38	0.12	0.15	0	0.06	0	1.83	19.95	3.05	342.56	29.04	31.31	0	0	0.15	0	0.09	0.16
MCOT.C01602	4.21	3.52	2.5	1.28	2.49	2.15	217.43	2.04	13.93	35.67	36.65	0	0.14	0	0.38	32.5	0.38	9.82	10.07	0.16	0.97	2.44	0	0	0.4	0	0	0.39	0	0	0	0	0.17	0.08	1.79	0.31	1.97	0	0.52	0.85	9.76	2.9	2.38	0	0	0.96	1.59	0.32	0.12
MCOT.C01603	14.27	13.82	10.29	2.9	4.41	3.1	4.06	4.17	9.91	10.62	7.45	20.97	12.59	1.62	3.62	38.15	34.32	8.17	33.86	11.2	8.97	15.42	1.84	2.44	13.33	19.07	4.36	9.57	12.29	9.69	9.09	7.37	13.62	14.03	18.18	19.79	8.21	9.55	12.78	9.95	8.82	13.09	11.8	3.42	2.42	4.48	2.48	29.12	25.86
MCOT.C01604	12.99	14.8	6.66	6.22	25.02	15.45	16.04	9.55	12.78	14.03	2.82	15.87	9.54	3.95	6.54	33.68	21.05	5.09	30.15	81.85	46.58	18.9	10.82	16.85	11.18	27.43	3.07	9.12	11.2	15.71	7.45	23.17	45.53	27.87	61.71	15.47	17.87	3.38	15	9.41	5.33	5.23	13.61	5.45	16.49	11.15	17.11	26.04	31.14
MCOT.C01605	5.35	8.56	5.05	0.6	0.36	0	1.56	2.48	5.89	4.58	5.2	2.68	3.3	0.54	2.6	44.65	16.01	6.62	16.52	1.79	0.74	3.46	0.19	0.79	4.56	1.92	2.42	1.44	0.59	1.68	1.96	1.66	2.38	3.44	10.3	3.32	6.24	14.12	6.92	5	5.18	11.33	3.48	1.83	0	3.86	0.22	9.82	6.72
MCOT.C01606	5.34	1.82	1.01	0	0	1.95	0	0.26	3.62	1.14	0.72	0	0	0	0	0.17	1.86	0.26	3.9	0	0.58	4.54	0	0	0	0	0.13	0	0	0	0	0	0	0.11	0	0	0	0.06	8.86	2.29	0	0	0	0.08	0	0	0	0	0.83
MCOT.C01607	25.4	23.43	13.09	9.95	1.13	1.03	3.14	6.62	11.03	9.74	6.28	2.84	0.92	0.08	0.15	3.39	4.64	0.57	7.07	0.94	4.26	2.88	0.16	0	7.04	3.61	2.12	0.33	0.44	1.4	0.88	0.1	0	0.38	1.58	0.71	0.26	0.58	0.35	0.84	1.77	0.99	0.33	0.5	0	0.74	0.3	6.29	5.48
MCOT.C01608	199.11	574.93	277.32	16.84	32.32	140.55	33.99	65.2	113.45	53.92	136.68	4.8	3.22	0.27	0.51	3.11	17.46	7.88	7.56	1.52	11.42	43.03	7.33	10.54	8.14	11.92	15.84	1.55	0.98	2.97	8.09	5.27	1.4	5.11	2.41	14.49	3.33	3.44	22.9	10.16	91.04	63.72	20.55	543	107.03	592.84	50.3	19.01	25.89
MCOT.C01609	2.47	2.04	0	0	0	0	0	0.22	0.81	1.56	0.26	0	0	0	0	0.54	9.62	3.35	0	0	0	0.44	0	0.62	0.36	0	0.36	0	0	0	0.19	0.1	0	0	0.07	0.82	2.78	0.25	0.9	1.74	0	0	0	0	0	0	0	0.09	0.89
MCOT.C01610	7.13	4.49	3.87	7.43	0.8	0	4.1	3.11	23.14	5.02	15.05	10.31	5.62	2.91	1.7	4.6	7.33	11.97	8.26	1.8	0.31	2.52	0.85	0	13.28	7.04	12.79	0.48	4.88	4.81	3.76	2.87	3.22	4.34	1.1	0.62	3.08	22.34	22.13	20.09	16.57	6.97	2.19	2.27	0	1.86	0	3.66	8.48
MCOT.C01611	0	0	0	0	0	0	0	1.96	0.57	0	0	0	0	0	0	0	0	0	0	0	6.38	1.84	0	2.7	0	6.51	0	0	0	2.14	0	0.62	0	0	0	0	0	0	0	0	0	0	0	0	0	0	0	0	0
MCOT.C01612	0	0	0	0	0	0	0	0	0	0	0	0.09	0	0	0	19.43	0.31	0.98	0	0	0	0	0	0	0	0	0.08	0	0	0	0	0	0	0.14	0	0.12	0.13	0.06	1.22	1.4	0	0.1	0	0.05	0	0	0	715.89	860.98
MCOT.C01613	0.49	0.3	0.2	0	1.25	0.52	0.85	2263.36	492.22	711.24	518.6	0	0	0	0.47	2.14	38.15	0.62	52.03	956.65	120.21	2.09	0.56	8.04	0	0	0.34	0	0	0	0	0	1.08	0.29	0.43	0.27	0.08	0.46	0	0	0.93	0.93	0	0.52	1.13	36.71	267.22	2.35	0
MCOT.C01614	17.66	4.94	5.53	1.06	5.65	1.67	1.62	0	7.67	8.22	1.86	0	0.41	0.28	3.63	0.19	0.55	0.15	0.08	0.14	0	7.1	1.78	1.78	1.04	0.52	0	0	0	0	0	1.04	7.74	30.42	0	0.45	0.04	0.46	10.84	14.19	8.89	42.08	10.49	0.88	0.45	0.64	0	0	0
[truncated: 16,377 more rows]
[truncated: 18 more columns]
