# Supplementary material for: An analysis of 67 RNA-seq datasets from various tissues at different stages of a model insect, Manduca sexta
Source: BMC Genomics. 2017 Oct 17;18:796. doi: 10.1186/s12864-017-4147-y (PMC5645894; doi:10.1186/s12864-017-4147-y)
Supplement: Supplementary file 9 — S7, S8 and S9. Z-score of high-expressed genes in OGS2.0 (Table S7), Cufflinks4.0 (Table S8), and MCOT1.0 (Table S9). Z-scores of genes with at least one FPKM value over 100 were calculated. The genes are in the same order as in Fig. 7, Additional file 2: Figure S1A and S1B, respectively. (XLSX 5418 kb) [file 12864_2017_4147_MOESM9_ESM.xlsx]

## Sheet: TableS7
gene	name	cluster group	H-L2-D1	H-L3-D1	H-L4-12h	H-L4-Late	H-L5-12h-S	H-L5-D2-S	H-L5-preW-S	H-P-Late	H-A-D1	H-A-D3	H-A-D7	F-L4-Late	F-L5-D1	F-L5-preW	F-L5-W	F-P-D1~3-S	F-P-D15~18	F-A-D1~3	F-A-D7~9	W-E-3h-S	W-E-Late-S	W-L1-D1-S	W-L2-D1-S	W-L3-D1-S	G-L2	G-L3-Late-S	G-L4-0h	G-L4-12h-S	G-L4-Late-S	G-L5-1~3h-S	G-L5-D1-S	G-L5-preW-S	G-L5-W-S	G-L5-W	G-P-D1	G-P-D15~18	G-A-D3~5	MT-L5-preW	MT-A-D1	MT-A-D3	M-L4-Late	M-L5-12h	M-L5-12h-S	M-L5-preW	M-L5-preW-S	M-L5-W	M-L5-W-S
Msex2.03695	selenoprotein K-like	1	-1.18522	-1.69772	-1.30315	-1.91739	0.338463	-0.602098	1.50379	-0.794469	1.55457	2.18319	-1.45876	2.17263	0.385418	0.196505	0.221621	0.401252	-0.760982	-0.701287	-0.933879	0.859157	0.939782	-1.03052	0.958163	0.65896	1.00548	0.260386	-0.610288	-0.554961	-0.339294	-0.829049	-0.378606	-0.323097	-0.391527	-0.858532	-0.655423	-1.54029	-1.73649	0.892826	0.866437	0.962713	-0.406269	0.058733	0.741405	-1.62802	-0.971188	-1.30079	0.458217
Msex2.00758	AP-1 complex subunit sigma-2	1	-0.374415	-0.884406	-0.978542	-1.10027	-1.25612	-1.50888	-0.801304	-1.25061	-0.305795	-0.479241	-1.32026	0.009717	-0.134419	-1.28026	-0.879923	0.364538	0.613845	-0.507171	0.675912	-0.633721	-0.77096	0.547639	-0.978198	-1.16992	1.87417	1.57072	0.563156	0.819358	1.60624	0.27454	1.22763	0.270057	2.06934	2.01037	0.929356	1.36797	0.674533	0.637637	-0.06442	0.427986	-0.911992	-0.582687	-1.10164	-1.52233	-1.54439	-1.24854	-1.45646
Msex2.01243	protein preli-like	1	-0.835164	-0.990696	-0.928768	-1.14302	-0.938377	-0.981442	-1.03269	-0.936598	-0.066401	-0.350416	-0.850112	-0.551504	-0.664683	-1.15441	-0.987137	0.119739	0.291287	-0.772524	0.326878	-0.520185	0.177041	-0.182071	-0.8825	-0.411632	2.34773	2.51145	0.30588	0.031474	1.83344	0.997766	1.17074	0.953989	2.10251	0.194836	0.103723	-0.20129	-0.775015	0.633672	-0.579621	-0.012659	-0.581401	-0.673937	-0.781422	-1.18858	-1.15975	-0.971477	-0.965782
Msex2.00206	Golgi phosphoprotein 3 homolog rotini	1	-0.91498	-1.07783	-1.21287	-0.941988	-0.899738	-1.19415	-0.411461	-1.44176	-0.594899	-0.920595	-1.40887	-0.315998	-0.664424	-1.39443	-0.911504	1.8267	-0.377501	-0.753736	-0.353434	-0.340599	0.074677	0.348765	-1.0666	-0.795451	1.5363	1.4526	0.486477	0.660556	2.15293	1.50769	1.17584	2.36739	2.52355	1.10926	1.84809	0.41	0.643443	0.032428	0.646117	0.168268	-0.412263	-0.761758	-0.603991	-1.38133	-1.43936	-1.00082	-1.15778
Msex2.09463	ubiquitin-conjugating enzyme E2 J1-like	1	-1.05841	-1.21789	-1.30709	-1.01895	-1.15501	-1.31777	-0.666697	-1.24009	-0.21867	0.046858	-1.2927	0.240455	-0.317729	-1.04197	-0.364176	0.258951	-0.15907	-0.885367	-0.137696	0.043159	-0.237989	-0.36952	-1.0617	-0.569282	-0.00411	0.757947	0.334993	0.195241	1.43081	0.732874	0.955654	2.65281	3.29567	2.0453	1.62358	0.316085	-0.152083	-0.66793	-0.750548	-0.928937	-0.08344	-0.839742	-0.79124	-1.14432	-1.04279	-0.764934	-0.812614
Msex2.06830	uncharacterized LOC106131145	1	-1.05656	-1.03517	-1.18072	-0.035616	-0.389214	-0.905139	0.054566	-1.24993	-0.991127	-1.08802	-1.15345	-0.259603	-0.707997	-0.746167	-0.613201	0.741628	-0.540636	-0.81286	-0.457584	0.391386	0.413198	-0.295257	-0.75959	-0.617815	-0.44542	1.28566	-1.10438	0.279812	1.44589	0.436687	1.46476	3.08888	3.99448	0.343149	2.39091	0.599434	1.2823	-0.534344	-0.658502	-0.478557	-0.576289	-1.00749	-0.075044	-1.27719	-0.806568	-1.0725	-0.827541
Msex2.05239	EF-hand calcium-binding domain-containing protein 14	1	-0.484341	-1.07378	-0.794175	-0.618949	-0.535823	-0.196233	0.874016	-1.12054	-0.700186	-0.637369	-0.968929	0.15847	-1.00293	-1.32647	-1.0053	0.398402	0.327556	-0.856992	-0.267552	1.11584	0.083845	1.02232	-1.3685	-0.544797	1.17346	1.95607	0.835287	0.109822	3.00176	1.09175	0.682732	0.542928	3.48446	-0.106023	-1.26979	-1.11818	-0.113579	-0.152781	0.489558	0.209479	0.228844	-0.662874	0.24443	-1.40109	-0.882497	-1.14368	-0.623672
Msex2.02157	putative gamma-glutamylcyclotransferase CG2811	1	-0.612057	-0.731689	-0.831382	-0.965783	-0.562211	-0.320732	-0.185962	-0.829167	-0.787074	-0.554088	-0.68775	-0.290824	-0.320363	-0.90006	-0.825844	-0.504241	0.314719	-0.749412	0.728261	1.97738	0.48309	0.241611	1.00925	0.566168	-0.193715	0.805431	-0.23987	2.41271	1.75104	1.95633	1.93603	2.88902	1.37331	-0.285655	-0.237285	-0.277901	-0.079253	-0.716181	-0.491318	0.016009	-0.972799	-0.773413	-0.115069	-0.975383	-0.805905	-0.852798	-0.628304
Msex2.05058	transport and Golgi organization protein 2	1	-0.627726	-0.63919	-0.822603	-0.929517	-0.467707	-0.241247	-0.012448	-0.842021	-0.826112	-0.813245	-0.791956	-0.670772	-0.628662	-0.934663	-0.917585	-0.443611	-0.418344	-0.636382	-0.389569	0.498724	0.003694	0.069667	1.1147	0.54411	0.742262	1.18723	-0.420684	1.09458	0.853386	0.825313	0.893157	3.13272	1.74472	0.955387	1.52738	0.527032	0.091658	0.21331	1.36456	0.096103	-0.835002	-0.806227	-0.472152	-0.817456	0.080429	-0.534616	0.75162
Msex2.02966	WW domain-containing oxidoreductase-like	1	-0.733344	-0.839476	-0.885223	-1.0522	-0.804251	-0.590158	-0.440566	-0.976716	-0.521538	-0.382011	-1.01331	-0.335807	-0.319796	-0.875616	-1.01148	-0.445599	0.080487	-0.836731	0.284974	1.37466	0.080029	0.146819	-0.300582	-0.220983	1.97759	1.39021	1.94328	1.01097	3.50599	1.47576	2.4497	1.40302	0.258898	0.463385	0.015069	0.788185	1.58784	-0.081914	-0.398022	-0.536634	-0.876531	-0.747983	-0.821635	-0.909468	-0.824837	-0.922277	-0.948353
Msex2.09424	legumaturain	1	-0.62355	-0.637624	-0.832841	-0.988107	-0.626274	-0.785626	-0.683931	-1.03305	-0.778362	-0.743858	-1.13248	0.613583	0.727989	-0.965407	-0.415167	0.397028	0.178203	-0.624458	0.335738	0.179111	-0.313472	0.664884	-0.818313	-0.75884	1.70771	1.0249	0.881893	2.09451	2.04956	2.05774	1.72723	1.20423	0.587251	0.719817	0.34845	0.54049	1.96966	-0.574519	-0.584507	-0.301669	-0.661685	-0.182268	-0.500972	-0.996733	-1.14337	-0.965861	-1.06846
Msex2.08261	mitochondrial import inner membrane translocase subunit Tim8 A-like	1	-0.496841	-0.878772	-0.957758	-1.2852	-0.317374	-0.811784	0.623582	-1.39156	-0.642065	-0.608446	-1.4108	0.542221	0.57659	-1.39418	-1.17584	-0.471596	-0.566954	-0.595698	-0.133782	1.23672	0.056059	0.845541	1.32758	0.275269	0.239026	0.413994	0.063683	1.24297	2.00846	1.18011	1.36457	0.976393	0.431991	0.477233	0.506228	-0.703554	1.32508	-1.06299	-0.686807	-0.623443	-0.656812	-0.576577	-0.064044	-1.35456	-1.23133	-1.12735	-0.686182
Msex2.08262	peroxisomal biogenesis factor 3	1	-0.923674	-1.02266	-1.19114	-1.21749	-0.45545	-0.602782	-0.158127	-1.25218	-0.555283	-0.431882	-1.2025	0.803218	1.09631	-1.23901	-0.878834	-0.583807	-0.861913	-1.06992	-0.556371	0.783034	0.293055	0.17751	0.931696	0.391438	0.855069	0.554119	0.505291	0.884801	1.30504	0.721877	0.945716	0.376572	0.206638	0.844554	0.748346	-0.349695	1.99251	-0.767639	-0.001972	2.51935	-0.569303	-0.428739	-0.136009	-1.28155	-0.919806	-0.872307	-0.475997
Msex2.02642	LETM1 and EF-hand domain-containing protein 1, mitochondrial	1	-0.493681	-0.616223	-0.867344	-1.23745	-0.995213	-0.894339	-0.817617	-1.35929	-0.658135	-0.982782	-1.32412	1.08657	1.88469	-1.25592	-1.165	0.105885	0.131458	-0.562233	0.609903	-0.959694	-0.790267	1.19029	-0.981716	-0.634693	1.39772	2.48319	0.197169	0.667089	3.38076	2.12445	0.900451	-0.447861	0.690177	0.752336	0.789986	-0.293707	0.037332	-0.683354	-0.123925	-0.375047	-0.539856	-0.099062	0.056158	-1.32767	-1.24491	-0.364391	-0.529556
Msex2.01897	clustered mitochondria protein homolog	1	-0.362344	-0.320491	-0.367409	-0.688373	-0.754219	-0.806202	-0.845656	-0.701436	-0.451649	-0.692639	-0.720896	1.27553	1.05694	-0.895774	-0.830728	-0.567878	0.478721	-0.188533	0.232666	-0.789141	-0.280504	0.255592	-0.72996	-0.619862	2.60897	1.93559	1.59676	1.03854	2.82171	2.37252	1.00842	-0.745955	-0.719563	-0.694505	-0.82353	-0.253312	-0.64652	0.417141	-0.140282	-0.210126	-0.096562	0.084713	-0.294632	-0.483905	-0.852588	-0.591338	-0.868849
Msex2.01744	AFG3-like protein 2	1	0.087383	-0.311988	-0.281147	-1.36687	-0.497037	-0.895885	-0.799702	-1.00409	-0.624585	-0.560288	-1.44058	1.18513	2.09156	-1.41967	-1.13582	-0.33917	0.835942	-1.03964	0.084769	0.084769	1.07745	1.46009	-0.750042	-0.996773	3.83697	1.54739	0.897625	1.11561	2.36547	1.2029	0.405207	-0.911567	-0.267033	0.374365	0.000609	0.861033	0.286546	-0.343875	-0.414445	-0.571266	-0.76311	0.213362	-0.820088	-0.776701	-1.19332	-0.695154	-0.98475
Msex2.09813	heat shock 70 kDa protein cognate 5	1	0.205231	-0.043623	-0.055875	-1.11886	-0.68027	-0.691808	-0.975992	-0.701206	-0.4878	-0.442835	-0.732967	0.570542	1.64827	-1.18868	-1.11267	-0.591053	2.05926	-0.727614	0.785017	-0.705726	-0.069198	1.2292	-0.286529	-0.528602	3.41357	1.18673	2.28052	1.85383	2.57731	1.78305	0.5138	-0.766631	-0.738795	-0.800533	-0.833959	0.129338	-0.737606	-0.274752	-0.606993	-0.475191	-0.229311	1.38562	-0.052901	-1.06557	-1.18166	-1.01751	-1.14883
Msex2.12124	ER membrane protein complex subunit 2-like	1	-0.520948	-0.859644	-0.968292	-1.29832	-1.31719	-1.09887	-1.09683	-0.965742	-0.241932	-0.04504	-0.967782	0.018721	1.15315	-1.52122	-1.26159	-0.980534	0.2554	-0.748956	-0.140425	0.387002	1.12407	0.810371	-0.83567	-0.969312	3.27	1.03787	1.53928	1.07408	2.20239	1.10979	0.595116	-0.451067	0.223775	-0.205716	-1.48348	-0.5944	-1.07898	-0.217958	-0.134304	0.993492	-0.875457	0.143691	0.148792	-1.02797	-1.30138	-0.891779	-1.29781
Msex2.02343	protein FAM195A	1	-0.246228	-0.395846	-0.547535	-0.819002	-0.316685	0.188533	-0.858789	-0.688449	-0.557897	-0.790404	-0.942094	0.374622	3.27952	-0.964889	-0.885314	-0.57033	0.526312	-0.720776	1.25077	0.94781	1.59477	1.86209	-0.148417	-0.394188	1.20394	1.07712	-0.034857	0.730637	2.13563	2.17252	0.282613	-0.799937	-0.318757	-0.438534	-0.479565	-0.501117	-0.729065	-0.850086	-0.686377	-0.68762	-0.721191	0.695408	1.02863	-0.890288	-0.599756	-0.754347	-0.863763
Msex2.03334	mitochondrial-processing peptidase subunit alpha-like	1	-0.26947	-0.43397	-0.719512	-1.1832	-0.016613	-0.234271	-0.572611	-0.872519	-0.392666	0.020022	-0.819721	-0.106765	2.06838	-1.25288	-1.07545	-0.328733	0.499517	-0.669228	0.84037	1.25521	0.592901	0.865153	-0.298922	-0.348488	1.32453	1.20888	-0.084137	0.405414	0.997688	0.792241	0.204278	-0.511552	-0.305028	-0.589492	0.136035	-0.204101	-0.06977	-0.842349	-0.672101	-0.687905	-0.937888	0.23768	0.580689	-1.00254	-0.69006	-0.823312	-0.760098
Msex2.09395	dnaJ homolog subfamily C member 11-like	1	-0.16983	-0.269936	-0.272211	-0.789239	-0.643629	-0.742029	-0.674344	-0.60097	-0.384831	-0.484938	-0.636235	1.04339	2.36867	-0.785257	-0.733497	-0.389381	0.957506	-0.356392	1.24474	-0.255148	-0.177793	0.51954	-0.734635	-0.685719	0.326153	0.630454	-0.242066	0.476312	0.794264	0.564474	0.333547	-0.586182	-0.393363	-0.011138	-0.389381	-0.062329	-0.193719	-0.26823	-0.169261	-0.090199	-0.347291	0.409196	0.122527	-0.761368	-0.834742	-0.789239	-0.818247
Msex2.06812	heat shock protein 75 kDa, mitochondrial-like	1	-0.004647	-0.603569	-0.679388	-1.09796	-0.672658	-0.827436	-1.07059	-0.81308	-0.446548	0.110202	-1.02932	0.547618	1.21159	-1.1832	-1.12981	-0.526405	0.282925	-1.05803	-0.311959	0.94017	1.20935	1.59607	-0.450586	-0.759244	1.53819	1.80513	-0.195315	0.893512	2.29638	-0.055342	0.398672	-0.707652	0.306703	0.778214	0.467761	0.752642	0.050983	-0.773152	-0.523713	-0.470326	-0.839998	-0.408863	-0.561847	-1.10963	-1.1684	-1.14058	-1.06925
Msex2.10720	eukaryotic translation initiation factor 3 subunit J	1	-0.103187	-0.545016	-0.505646	-1.20477	-0.520632	-1.05669	-0.870259	-1.43909	-0.336611	-0.763199	-1.28466	1.41711	1.54475	-1.20769	-0.921821	1.61599	0.179131	-0.898834	-0.209485	-0.288732	0.173162	3.3132	-0.586925	-0.904041	0.095058	0.583621	-0.128587	0.762816	1.21747	0.582478	0.910516	0.07931	0.77831	0.672266	0.59721	0.099249	-0.309052	-0.701351	-0.447608	-0.344866	-0.175958	0.572572	1.34676	-1.16172	-1.18306	-0.993829	-0.788218
Msex2.00423	upstream stimulatory factor 1	1	-0.425663	-0.480461	-1.02062	-0.131666	-1.05236	-1.06759	-1.27547	-1.28199	-0.220387	-0.692695	-1.23285	0.648991	-0.139929	-1.31809	-1.25764	-0.276055	0.196688	-0.76576	0.847308	0.541134	-0.290842	0.76946	-1.2746	-0.78968	-0.314762	2.09766	-0.096004	0.769025	4.03822	1.27221	1.57491	-0.666601	-0.152542	0.46372	0.34847	-0.072954	0.378914	-0.757931	-0.273011	-0.383912	-0.776197	-0.980169	-1.07019	-1.31244	-1.13369	-1.02627	-0.986257
Msex2.12005	uncharacterized LOC106130942	1	0.065708	-0.138868	-0.907711	-1.81148	-0.378101	-0.817199	-1.07359	-1.22602	-0.058451	1.04653	-1.41949	1.24135	0.862141	-1.60051	-1.3818	-1.1964	-0.522448	-0.897616	-0.261345	-0.657038	-0.743511	0.327484	-1.09849	-0.42117	1.66699	1.42742	0.502114	0.128292	2.67439	0.338251	0.02062	-0.982408	-0.289608	-0.231398	0.867525	0.073447	2.14108	-1.10556	-0.174534	-0.721304	-1.0783	-0.544655	-0.986445	-0.983754	-1.25394	-0.431264	-1.06451
Msex2.06458	monocarboxylate transporter 1-like	1	-0.301307	-0.376127	-0.331516	-0.649416	-0.513474	-0.462189	-0.775171	-0.712996	-0.113025	-0.50118	-0.676815	4.21007	2.23101	-0.724588	-0.713347	-0.564409	-0.242996	-0.495559	-0.580918	-0.71124	-0.411957	0.283911	-0.399662	-0.464296	1.29381	1.20073	1.35107	0.588814	4.00668	1.94331	0.649935	-0.421793	-0.410903	-0.204356	-0.563003	-0.315006	-0.436897	-0.577757	0.815032	0.190473	0.054531	-0.018182	-0.202599	-0.767092	-0.764984	-0.763228	-0.800463
Msex2.01518	receptor expression-enhancing protein 5	1	0.687487	-0.215929	-0.155625	-1.27296	-0.245999	1.01646	0.277943	-1.15889	0.093272	-0.422825	-1.18422	-1.16085	-0.219524	-1.78383	-1.47169	-0.702773	-0.184224	-0.954775	-0.367097	0.966127	0.079544	-0.101695	-0.876494	-0.801645	2.07268	-0.912938	1.55413	1.12056	0.151778	-0.373798	0.73537	0.252775	-1.27313	-0.57955	0.462123	0.653658	0.94815	-0.104473	-0.095484	0.162074	-1.02227	0.549392	-1.00429	-0.694602	-0.536243	-0.737256	-0.585761
Msex2.07115	acyl-CoA synthetase family member 4 homolog	1	-0.682294	-0.68437	-0.734207	-0.775737	-0.034421	-0.206771	-0.028191	-0.439341	-0.268236	0.699836	-0.523648	-0.536107	-0.691015	-0.662775	-0.60837	-0.241657	-0.579299	-0.731715	-0.503298	0.346413	-0.268236	-0.360849	-0.303952	-0.399888	-0.209263	-0.029437	-0.56684	-0.366248	-0.242072	-0.34133	-0.271559	0.627158	0.73929	0.552818	1.11971	0.30862	0.669103	-0.742928	-0.653223	-0.644917	-0.734207	-0.728808	-0.547736	-0.649485	0.020399	1.34314	3.30836
Msex2.08199	choline-phosphate cytidylyltransferase A-like	1	-0.496707	-0.761088	-0.91321	-1.53828	0.236159	-0.110183	-0.547734	-0.91608	-0.585047	-0.71644	-0.914486	-0.970615	-0.358617	-1.36671	-1.37277	0.881323	0.37393	-0.312056	0.962328	1.36225	-0.079567	0.261034	-0.756304	-0.770655	0.669883	0.123901	-0.334699	-0.160571	-0.104442	0.254337	0.18577	-1.16196	2.30974	0.16823	-1.28953	-0.832206	0.479172	-0.88387	-0.279845	-0.048951	-1.20757	0.16536	0.515847	0.107636	1.7982	1.16006	2.11265
Msex2.13678	NSFL1 cofactor p47	1	0.618286	0.092176	-0.17868	-1.26034	-0.724809	-0.247866	0.365094	-0.398309	-0.313519	0.443701	0.084227	-0.939728	-0.245805	-1.14994	-0.70214	0.798759	1.11966	-0.408025	1.42143	1.95225	-0.312931	0.137221	-0.615878	-0.312636	0.420737	-0.004979	-0.553463	0.125445	-0.341194	-0.341194	-0.261409	0.8703	1.01692	0.008859	-0.978296	-0.741885	-0.182507	-0.524022	-0.783397	-0.439232	-1.2309	-0.610873	-0.27083	-0.791346	-0.277013	0.448412	2.78367
Msex2.01764		1	-0.561977	-0.554036	-0.690789	-0.690789	-0.269648	-0.023786	0.195901	-0.743138	-0.661086	-0.57227	-0.517863	-0.273177	-0.329643	-0.661674	-0.595797	-0.116426	-0.436693	1.82194	-0.25112	3.03949	0.513522	-0.009964	0.200312	-0.367875	-0.297881	0.414118	-0.513745	-0.192008	0.049149	-0.207006	0.029739	0.1362	1.17994	-0.287588	-0.039079	-0.211418	1.46962	-0.537861	2.21279	2.05516	-0.643441	-0.676085	-0.034962	-0.7102	-0.375816	-0.641088	-0.365817
Msex2.12575	FAD synthase	1	-0.421998	-0.467532	-0.484416	-0.420719	-0.402045	-0.558344	-0.623319	-0.570878	-0.481602	-0.558344	-0.57932	0.552628	1.96341	-0.665016	-0.685224	-0.5366	-0.255724	1.75467	-0.378511	-0.587506	-0.230399	0.334169	-0.304327	-0.530973	-0.084077	0.005968	-0.28642	-0.037264	-0.200469	0.104198	-0.218376	-0.555018	-0.413045	-0.424557	-0.497718	-0.331443	-0.417906	-0.416371	1.08087	2.26321	0.638068	1.85443	0.798715	-0.545554	-0.648388	-0.640458	-0.694178
Msex2.14698		1	-0.244853	-0.243661	-0.244853	-0.244853	-0.244853	-0.244853	-0.244853	-0.244853	-0.244059	-0.244853	-0.244853	-0.243661	-0.244853	-0.244853	-0.244853	-0.244853	-0.222599	0.582122	-0.236111	-0.244853	-0.244853	-0.244853	-0.244853	-0.244853	-0.242866	-0.2377	-0.244853	-0.244853	-0.244853	-0.244853	-0.244853	-0.244853	-0.218625	-0.23015	-0.244853	-0.234521	-0.244853	-0.242469	1.48619	4.42332	-0.244853	-0.244853	-0.244853	-0.244853	-0.244853	-0.242469	-0.244853
Msex2.03460	inositol-3-phosphate synthase	1	-0.257905	-0.275811	-0.324137	-0.464406	-0.453845	-0.459929	-0.461421	-0.373495	0.153261	-0.094104	-0.23621	-0.406324	-0.390368	-0.455452	-0.457978	-0.416081	0.037441	-0.233226	-0.030972	-0.367067	-0.415277	-0.367526	-0.431577	-0.449943	-0.358687	-0.440645	-0.4139	-0.427215	-0.452009	-0.447532	-0.441563	-0.456141	-0.457633	-0.443515	-0.453845	-0.441104	-0.441219	-0.160451	0.15062	-0.331942	-0.414244	-0.305312	-0.422623	-0.460618	-0.465324	-0.450746	-0.467046
Msex2.03759	intraflagellar transport protein 74 homolog	1	-0.340233	-0.33919	-0.352756	-0.328754	-0.324232	-0.352756	-0.352756	-0.328754	-0.261968	-0.310666	-0.327711	-0.351016	-0.349973	-0.352756	-0.351364	-0.295013	-0.346147	-0.351712	-0.324232	-0.332928	-0.304753	-0.288752	-0.352756	-0.352756	-0.324232	-0.303014	-0.346147	-0.349277	-0.312058	-0.335016	-0.341277	-0.335711	-0.337798	-0.343016	-0.345103	-0.350669	-0.344407	-0.352756	-0.292926	-0.341972	-0.341972	-0.352756	-0.344755	-0.352756	-0.352756	-0.352756	-0.352756
Msex2.06608	cilia- and flagella-associated protein 36	1	-0.378687	-0.373985	-0.379471	-0.38535	-0.331659	-0.386917	-0.336361	-0.310887	-0.240344	-0.253277	-0.297955	-0.380647	-0.386917	-0.386134	-0.384958	-0.190572	-0.382998	-0.339889	-0.352822	-0.369282	-0.314807	-0.342632	-0.386917	-0.370849	-0.363403	-0.378295	-0.372025	-0.380647	-0.386917	-0.386917	-0.386917	-0.386917	-0.328131	-0.369674	-0.362227	-0.381823	-0.38339	-0.374768	-0.382998	-0.270913	-0.384958	-0.386917	-0.372809	-0.38535	-0.386917	-0.386917	-0.386917
Msex2.15071		1	-0.412092	-0.401868	-0.429889	-0.427617	-0.371196	-0.37574	-0.268579	-0.243209	-0.246238	-0.050091	-0.045926	-0.416257	-0.423073	-0.434812	-0.434812	-0.284104	-0.407548	-0.410956	-0.416636	-0.428753	-0.408305	-0.383692	-0.434812	-0.380663	-0.424966	-0.417015	-0.386343	-0.428374	-0.340903	-0.378012	-0.413985	-0.434812	-0.413228	-0.409441	-0.431404	-0.422316	-0.434812	-0.434812	-0.26252	-0.35037	-0.432918	-0.427617	-0.416257	-0.434812	-0.417772	-0.40982	-0.37309
Msex2.05183	meiosis-specific nuclear structural protein 1-like	1	-0.47446	-0.46757	-0.842042	-0.957572	-0.860149	-0.57605	-0.692381	-0.846208	0.321274	0.103513	-0.347713	-0.301885	-0.479908	-1.0441	-0.668186	1.03176	0.083483	-0.1628	0.538554	-0.394662	-0.747182	0.003205	-1.0715	-0.958694	-0.760001	-0.472537	-0.648637	-0.910944	-0.851496	-0.613385	-0.788843	-0.742054	1.10227	0.496893	-0.407641	-0.521409	0.131714	-0.138124	-0.349475	-0.002564	-0.796855	-0.735805	-0.729236	-1.02327	-1.0957	-0.560827	-0.694304
Msex2.11921	8-oxo-dGDP phosphatase NUDT18	1	-0.238993	-0.31563	-0.601466	-0.454923	-0.062934	-0.508259	-0.171158	-0.662569	-0.013742	-0.236921	-0.709172	-0.117305	-0.676032	-0.93287	-0.893516	-0.250385	0.179405	-0.764579	0.567769	0.549645	1.17362	-0.348253	-0.718493	-0.403141	0.083091	-0.136982	-0.787363	-0.939084	-0.794612	-0.712279	-0.875392	-0.914746	-0.496349	-0.447156	-0.022027	-0.623732	-0.447156	-0.953583	-0.184104	-0.032383	-0.261259	-0.547095	-0.511883	-0.948922	-1.01054	-0.887302	-0.945298
Msex2.13973	microtubule-associated protein Jupiter	1	-0.526374	-0.347762	-0.45378	-0.576283	-0.429582	-0.425801	-0.382849	-0.469206	-0.283486	-0.375136	-0.4807	-0.685477	-0.67247	-0.675797	-0.606077	0.450624	-0.381186	-0.700449	-0.383757	0.100508	3.86543	-0.553295	-0.685174	-0.636627	-0.08128	-0.412492	-0.70423	-0.684418	-0.715422	-0.711943	-0.69682	-0.655834	-0.455746	-0.287267	0.840365	-0.680788	-0.725101	0.908119	-0.268664	-0.32916	-0.658405	-0.533482	-0.595339	-0.720413	-0.720866	-0.659312	-0.65417
Msex2.00519	serine/threonine-protein phosphatase PP1-beta catalytic subunit	1	-0.427983	-0.833583	-0.713876	-1.22046	-0.943259	-1.10142	-0.814189	-0.635966	0.698535	0.56144	-0.742298	-0.825558	-0.949278	-1.24754	-0.640647	-0.371139	0.047836	-0.894774	-0.078559	-0.02974	0.123405	-0.927209	-1.393	-1.47392	1.05766	-0.494524	0.937615	-0.444033	-0.525956	-0.519603	-0.071537	-0.506228	0.250803	1.65786	0.222715	0.392245	0.487542	-0.804827	-0.67442	-0.498871	-0.848296	-0.760689	-1.2131	-0.132728	-0.5828	0.169215	-0.486834
Msex2.03396	vesicle-associated membrane protein-associated protein B/C	1	0.285435	-0.17544	-0.247114	-0.940861	-1.01876	-1.15724	-1.02552	-0.915437	0.082044	-0.546791	-1.00388	0.140465	0.33439	-0.957089	-0.468085	0.42148	0.198345	-0.598991	-0.097546	-0.115396	-0.828888	-0.519744	-1.164	-1.23215	0.49099	-0.62739	-0.5522	-0.572485	-0.552741	-0.860533	-0.579788	-0.732872	-0.223042	2.00425	1.24154	0.73414	0.145874	-0.00748	-0.049944	-0.252253	-0.505139	-0.025602	-0.947893	0.087995	-1.10585	-0.361521	-1.10936
Msex2.06566	large proline-rich protein BAG6	1	-0.417314	-0.327416	-0.65045	-0.881787	-0.980075	-0.897969	-0.999853	-0.881188	-0.19197	-0.258495	-0.150617	0.022586	-0.193768	-0.8704	-0.537778	0.289284	0.165824	-0.270481	0.042963	-0.922541	-0.831444	-0.597709	-0.927335	-0.927935	0.430124	-0.483839	-0.13084	-0.61449	-0.611494	-0.577333	-0.677419	-0.545569	0.06334	1.28715	-0.111661	0.465483	0.105292	-0.106267	-0.020565	-0.172193	-0.571939	-0.45627	-0.930332	-0.816461	-1.0436	-0.509609	-0.896171
Msex2.12797	AMP-activated protein kinase	1	-0.485192	-0.467513	-0.721093	-0.690707	-0.737666	-0.782416	-0.634356	-0.787388	0.221957	0.170026	-0.694022	-0.440443	-0.68905	-1.07632	-0.937105	-0.420002	0.020862	-0.795122	0.395982	-0.314482	-0.740429	-0.578558	-1.04428	-1.05809	0.258972	-0.436576	0.00926	-0.731037	-0.369175	-0.726065	-0.354259	-0.595684	0.17776	0.463935	-0.169737	-0.257578	-0.071952	0.279413	-0.090183	0.019757	-0.553145	-0.730484	-0.896223	-0.876886	-0.93379	-0.606733	-0.731589
Msex2.08083	vacuolar protein sorting-associated protein VTA1 homolog	1	-0.390074	-0.544856	-0.903654	-1.23413	-0.861502	-0.75764	-0.328363	-1.2466	-0.516193	-0.439982	-1.10902	0.233439	0.011214	-1.02741	-0.486518	0.856615	0.171391	-0.903317	0.256033	-0.033973	-0.206965	-0.107824	-1.34473	-1.07665	-0.003624	-0.49832	-0.666254	-0.680417	-0.376585	-0.619044	-0.505739	-0.164813	0.890674	1.40257	1.49025	0.059773	0.279301	-0.53474	-0.509448	-0.637253	-0.737407	-0.601171	-0.6558	-0.897247	-0.744825	0.185892	0.351802
Msex2.00524	glycogen synthase kinase-3 beta-like	1	-0.481004	-0.514784	-0.493307	-0.607783	-0.750201	-0.846327	-0.793781	-0.688062	0.438768	0.164359	-0.403644	-0.28458	-0.072726	-0.890325	-0.673049	-0.28458	0.048631	-0.473497	0.319496	-0.277699	-0.604655	-0.514367	-0.876562	-0.836944	0.372251	-0.20868	0.23317	-0.483715	-0.214101	-0.263103	-0.385086	-0.414904	0.04175	0.258817	-0.628635	-0.469744	-0.529797	-0.055002	-0.515409	-0.259558	-0.360272	-0.22265	-0.624673	-0.788985	-0.937241	-0.649486	-0.815884
Msex2.10088	5'-AMP-activated protein kinase subunit gamma-like	1	-0.498035	-0.519552	-0.759553	-0.94038	-0.293207	-0.229069	-0.682173	-0.662311	0.335346	0.314656	-0.674311	0.007621	-0.531552	-0.78107	-0.895277	-0.337897	-0.239	-0.755415	-0.129758	0.316725	-0.042448	-0.299414	-0.501345	-0.394586	-0.539414	-0.217483	-0.58907	-0.67969	-0.433483	-0.545207	-0.555552	-0.654863	-0.639966	-0.687139	0.14707	-0.833208	-0.843967	-0.596518	0.124725	-0.075551	-0.687139	-0.63169	-0.575828	-0.572932	-0.539	-0.280379	0.059759
Msex2.01789	thioredoxin-related transmembrane protein 1-like	1	1.21877	0.630065	1.03354	-1.04856	-0.846985	-0.771354	-0.871341	-0.807247	-0.136501	-0.618169	-0.708862	-0.522348	-0.480046	-0.813656	-0.260203	2.23883	1.56135	-0.406017	1.62609	0.408299	-0.635474	-0.166946	-0.848587	-0.875187	0.710823	0.00771	-0.651818	-0.728731	-0.476841	-0.82295	-0.144513	-0.328784	1.95361	1.10116	0.100967	-0.814938	-0.838653	1.20755	-0.090995	-0.381021	-0.695402	0.207043	-0.52331	-0.917168	-1.07132	-0.661753	-0.880955
Msex2.07978	HMGB protein	1	1.33606	0.983435	0.291591	-1.12543	-0.782434	-0.630868	-0.574503	-0.9041	0.466528	-0.395098	-0.868013	-0.710603	-0.891727	-1.09141	-1.00033	0.857645	1.29482	-0.069281	2.33585	-0.353168	-0.468303	-0.016353	-1.21995	-1.05807	0.20292	-0.331859	-0.899288	-0.783809	-0.812335	-0.990366	-0.805805	-0.26484	1.09238	0.772411	0.28403	-0.381006	0.217698	-0.237001	-0.041786	0.081941	-0.879011	-0.671079	-0.789995	-0.953247	-0.869731	-0.845329	-0.620901
Msex2.06339	coiled-coil domain-containing protein 6	1	-0.815811	-0.826961	-0.757059	-0.989066	-1.26482	-1.17604	-0.703452	-1.07398	-0.381816	-0.429847	-1.1992	0.106214	-0.150238	-1.04953	-0.156671	2.51077	1.1882	-0.844973	1.12902	0.472021	-0.342791	-0.465013	-1.0847	-1.03795	0.086058	0.053036	-0.796513	-0.496319	-0.03016	-0.323493	-0.256592	0.187266	1.66894	2.89673	0.213855	0.399546	0.468162	1.04325	0.017442	-0.240725	-0.799086	-0.635694	-0.98735	-0.646416	-0.938033	-0.108211	-0.483453
Msex2.07460	speckle targeted PIP5K1A-regulated poly(A) polymerase-like	1	-0.517085	-0.549973	-0.699874	-1.10042	-0.915897	-0.893394	-0.543049	-0.719953	-0.190973	0.025396	-0.956401	0.086672	-0.374801	0.585879	-0.42396	0.545028	0.75482	-0.706105	1.01066	0.004278	-0.664216	-0.661447	-1.10526	-1.02045	0.773514	-0.556205	-0.579053	-0.80927	-0.839042	-0.966441	-0.849428	-0.263673	0.447402	1.69265	-0.22767	0.341814	0.239342	1.47905	-0.458233	-0.352644	-0.666986	-0.455117	-0.901703	-0.445424	-0.747994	0.076632	-0.374801
Msex2.07461	tRNA 2'-phosphotransferase 1	1	-0.124818	0.013094	-0.600033	-0.982614	-0.97846	-1.01211	-0.774084	-0.778654	-0.276853	-0.123156	-1.02914	-0.050046	-0.385688	0.10822	-0.561401	0.887091	1.70086	-0.419335	2.5653	0.685623	-0.352456	-0.634926	-1.07026	-1.17536	0.641591	-0.128141	-0.840133	-0.552262	-0.438858	-0.893719	-0.609587	0.026387	1.28837	1.96713	-0.287238	0.173022	0.439292	0.396091	-0.46669	-0.61291	-0.740437	-0.616233	-0.955613	-0.696405	-0.591309	-0.254006	-0.393995
Msex2.00950	uncharacterized LOC106132220	1	-0.401155	-0.586218	-0.720072	-0.974005	-0.999434	-0.904783	-0.721838	-0.697469	-0.366543	-0.308976	-0.990251	-0.181126	-0.331932	-0.727489	-0.218563	1.40958	1.4177	-0.417047	1.39863	0.73607	0.107418	0.185117	-0.694997	-1.0125	-0.407512	0.287538	-0.818608	0.197125	0.410443	-0.405393	-0.015487	-0.420579	1.23052	0.845555	0.220434	-0.118261	-0.162408	-0.507107	-0.221035	-0.293083	-0.691112	-0.548782	-0.764572	-0.854632	-0.986719	-0.521941	-0.666036
Msex2.10024	TOX high mobility group box family member 3-like	1	-0.030765	-0.182197	-0.314653	-0.487719	-0.719613	-0.707468	-0.510871	-0.619796	-0.353745	-0.474056	-0.586397	0.190881	-0.383348	-0.632321	-0.528329	0.293734	0.47439	-0.51125	0.506651	0.4019	0.047039	-0.201174	-0.647881	-0.715438	0.891115	-0.04291	-0.523775	-0.498726	-0.447489	-0.580704	-0.501003	0.144199	0.738164	2.79826	0.080058	0.268305	-0.256585	-0.337805	-0.32566	-0.379174	-0.338564	-0.44711	-0.509353	-0.688111	-0.712781	-0.531365	-0.552999
Msex2.12044	protein FAM188A homolog	1	-0.315861	-0.744609	-0.646625	-1.02768	-0.813043	-0.796453	-0.400366	-0.902733	0.05897	-0.334524	-1.09144	0.255459	0.283454	-0.899104	-0.478132	0.352925	0.678505	-0.856592	0.44106	0.470611	-0.620184	-0.447544	-0.653883	-1.03079	0.699761	-0.162403	-0.258314	-0.378073	-0.401403	-0.637811	-0.408661	0.267383	0.423433	1.48364	0.494459	-0.356299	-0.178993	-0.121965	-0.504054	-0.502499	-0.536716	-0.145813	-0.785048	-0.969093	-0.992941	-0.793343	-0.958206
Msex2.07725	probable histone-binding protein Caf1	1	0.820657	0.250211	0.246976	-0.788683	-0.636929	-0.717782	-0.346109	-0.617773	-0.395864	-0.476468	-0.748133	-0.282173	-0.16873	-0.65708	-0.645139	0.697014	1.38364	-0.625485	1.12616	0.604221	-0.117482	0.044472	-0.662056	-0.715543	0.920168	0.06313	-0.511794	-0.202315	-0.403079	-0.648124	-0.267993	-0.236647	1.15153	1.69063	-0.397854	-0.426712	-0.647378	0.035516	-0.399347	-0.366011	-0.541647	0.190006	-0.253315	-0.690167	-0.720767	-0.668275	-0.66529
Msex2.04934	methenyltetrahydrofolate synthase domain-containing protein	1	-0.280967	-0.277802	-0.176525	-0.611592	-0.491749	-0.396591	-0.547662	-0.313249	0.147771	-0.195515	-0.160912	0.317198	-0.206064	-0.653369	-0.535846	0.207481	3.39875	0.022441	3.06116	0.036788	-0.422543	-0.550827	-0.651681	-0.640287	-0.428451	-0.562431	-0.444908	-0.663708	-0.667717	-0.648305	-0.582897	-0.631004	-0.411571	-0.551671	-0.661809	-0.564119	-0.516224	-0.284132	0.157687	0.097765	-0.275481	-0.230962	-0.313038	-0.302699	-0.421699	-0.22632	-0.23708
Msex2.03113	constitutive coactivator of PPAR-gamma-like protein 1	1	-0.430454	-0.408727	-0.472438	-0.634797	-0.686177	-0.739905	-0.652707	-0.700563	-0.41959	-0.472144	-0.646248	0.012292	0.307944	-0.589877	-0.291875	0.797372	1.59919	-0.499743	1.95561	-0.354412	-0.58195	-0.404323	-0.778073	-0.843839	0.383105	-0.215834	-0.380542	-0.260754	-0.236092	-0.492403	-0.146251	-0.334447	0.020219	0.748341	0.010824	0.548401	0.111821	0.139419	0.168486	-0.247542	-0.536736	-0.275728	-0.532038	-0.751943	-0.770146	-0.646541	-0.760751
Msex2.00060	zinc finger CCCH domain-containing protein 11A-like	1	-0.279305	-0.142233	-0.019416	-0.637885	-0.724514	-0.795061	-0.557835	-0.462798	-0.145523	-0.368127	-0.577573	-0.232518	-0.220455	-0.747908	-0.665299	-0.225207	1.66163	-0.172206	3.15407	-0.130171	-0.390424	-0.228497	-0.694907	-0.777516	0.041626	-0.265415	-0.125784	-0.14004	0.079275	-0.346927	-0.010644	-0.622167	-0.35972	-0.346196	-0.538828	-0.372148	-0.536635	-0.136385	-0.00114	0.076351	-0.348389	-0.163799	-0.5158	-0.508855	-0.722321	-0.646658	-0.755219
Msex2.05382	E2/E3 hybrid ubiquitin-protein ligase UBE2O	1	-0.34353	-0.359363	-0.426883	-0.564252	-0.651796	-0.635498	-0.64062	-0.490678	-0.070189	-0.207093	-0.371004	-0.409188	-0.459479	-0.610818	-0.535381	-0.261109	1.95915	-0.30069	2.25763	-0.427814	-0.492541	-0.534916	-0.642017	-0.635498	-0.044578	-0.494403	-0.339339	-0.589398	-0.572634	-0.598711	-0.558664	-0.49906	0.1808	0.343315	-0.580084	-0.395218	-0.272285	-0.241551	-0.085556	-0.105114	-0.469724	-0.484625	-0.605696	-0.475311	-0.623856	-0.38218	-0.551214
Msex2.06493	cullin-associated NEDD8-dissociated protein 1	1	0.068027	0.034469	-0.049613	-0.812011	-0.797306	-0.672125	-0.53714	-0.477943	-0.184598	-0.071482	-0.493403	-0.025859	0.091027	-0.72001	-0.475681	0.616636	1.87976	-0.510747	2.20968	-0.22909	-0.549583	-0.384435	-0.76224	-0.843306	0.601554	-0.316943	-0.503583	-0.309402	-0.580878	-0.6676	-0.518665	-0.356533	-0.367467	0.024289	-0.10881	0.125339	-0.318451	0.398701	-0.043957	-0.139728	-0.633289	-0.223811	-0.673256	-0.615567	-0.744896	-0.426664	-0.632912
Msex2.04596	probable cyclin-dependent serine/threonine-protein kinase DDB_G0292550	1	-0.60129	-0.505754	-0.6437	-0.723164	-0.828521	-0.851288	-0.882092	-0.558433	0.019243	0.24826	-0.583879	-0.498612	-0.649504	-0.775396	-0.589683	0.792453	1.48977	-0.407987	2.19066	0.392009	-0.337005	-0.533879	-0.970484	-0.90977	0.220135	-0.571379	-0.282541	-0.619147	-0.506201	-0.507094	-0.640129	0.088439	0.287992	1.11656	-0.351291	-0.166024	-0.222274	0.431294	-0.127631	0.126832	-0.59504	-0.651289	-0.847717	-0.816914	-0.830306	-0.583433	-0.657539
Msex2.09403	uncharacterized LOC101738733	1	-0.243272	-0.22223	-0.399914	-0.335387	-0.503251	-0.472391	-0.368586	-0.37934	-0.223633	-0.314813	-0.404123	-0.041741	-0.271327	-0.451817	-0.410669	0.209822	1.06458	-0.292836	1.79963	0.98789	-0.08663	-0.44153	-0.503251	-0.503251	-0.386354	-0.287225	-0.449946	-0.503251	-0.503251	-0.425164	-0.503251	-0.405525	-0.089903	0.777943	-0.207268	-0.016491	0.057855	-0.348947	0.021851	-0.310137	-0.344739	-0.326503	-0.477066	-0.47052	-0.503251	-0.302656	-0.503251
Msex2.09401	uncharacterized LOC101738733	1	-0.174389	-0.274962	-0.364765	-0.272232	-0.441523	-0.441523	-0.441523	-0.073664	0.058613	-0.079884	-0.022999	-0.119931	-0.342315	-0.430601	-0.413459	-0.441523	0.550102	-0.264344	2.39485	-0.324263	-0.441523	-0.398897	-0.394953	-0.441523	-0.42787	-0.41892	-0.434545	-0.407846	-0.441523	-0.441523	-0.441523	-0.355512	-0.440157	-0.099149	0.50702	0.088345	0.569063	-0.371743	0.803734	0.049359	-0.202453	-0.310156	-0.415583	-0.425443	-0.441523	-0.422257	-0.441523
Msex2.06938	uncharacterized LOC101744858	1	-0.30995	-0.309214	-0.300752	-0.308111	-0.332026	-0.337545	-0.291922	-0.32246	-0.280516	-0.319884	-0.201411	-0.327611	-0.336073	-0.337545	-0.325771	-0.247034	1.46457	-0.331658	1.96716	0.169094	-0.254393	-0.324299	-0.337545	-0.333866	-0.335705	-0.337545	-0.337545	-0.337545	-0.337545	-0.337545	-0.337545	-0.337545	-0.337545	-0.337545	-0.337545	-0.326875	-0.337545	-0.333498	-0.334602	-0.330554	-0.32246	-0.332762	-0.330922	-0.337545	-0.337545	-0.337545	-0.33313
Msex2.14200	uncharacterized LOC101744858	1	-0.331435	-0.331435	-0.334681	-0.313582	-0.341984	-0.348475	-0.356184	-0.364299	-0.330623	-0.35375	-0.329406	-0.362676	-0.367139	-0.369574	-0.342389	-0.283558	1.63393	-0.364705	2.38494	0.283249	-0.315611	-0.356184	-0.370791	-0.354156	-0.359024	-0.365922	-0.368356	-0.365922	-0.366733	-0.363488	-0.370791	-0.361865	-0.358619	-0.369168	-0.370791	-0.369574	-0.367951	-0.358213	-0.366328	-0.36227	-0.331435	-0.355373	-0.367139	-0.369574	-0.366328	-0.364705	-0.368356
Msex2.04899	stromal membrane-associated protein 1	1	-0.179958	-0.222508	-0.470145	-0.444461	-0.933601	-0.964652	-0.871501	-0.698231	-0.010138	-0.38581	-0.8002	0.3617	0.14128	-0.61658	-0.333293	0.198781	0.966609	-0.292659	0.490885	-0.539529	-0.684815	-0.201424	-0.899101	-0.8669	1.23801	-0.410344	0.450635	-0.33636	-0.383127	-0.322176	-0.149674	-0.59013	-0.455195	0.668754	-0.404211	0.074963	0.439518	1.05401	-0.156574	0.436068	-0.310676	-0.061123	-0.799816	-0.84505	-0.965419	0.175781	-0.659514
Msex2.13978	phospholipase DDHD2-like	1	-0.463856	-0.353668	-0.609941	-0.748223	-0.749471	-0.733864	-0.758836	-0.64022	-0.164507	-0.259399	-0.408606	0.996059	0.732294	-0.673932	-0.517546	-0.141095	0.151387	1.49737	1.16555	-0.783183	-0.681735	-0.441694	-0.75072	-0.615248	-0.313089	-0.349922	-0.416098	-0.442318	-0.399866	-0.494447	-0.398617	-0.577166	-0.5138	0.592452	0.23754	0.768191	0.615238	-0.149211	0.223493	0.075535	-0.371773	-0.142656	-0.584033	-0.700464	-0.810964	-0.382698	-0.742916
Msex2.02297	pre-mRNA-processing-splicing factor 8	1	0.631482	0.382711	-0.021507	-1.06767	-1.09059	-1.05635	-1.00058	-0.834362	-0.223893	-0.352558	-0.793775	0.928572	0.760424	-0.921612	-0.576756	0.51607	2.20694	-0.129741	1.85408	-0.660968	-0.714256	-0.48785	-0.929619	-1.0188	1.38718	-0.082251	-0.045805	-0.435942	-0.561294	-0.709286	-0.641641	-0.853137	-0.717846	0.466647	-0.601605	0.320311	0.366421	0.400382	-0.02206	0.094181	-0.4006	0.469961	-0.867771	-1.00803	-1.15216	-0.775276	-1.13449
Msex2.12447	casein kinase I isoform alpha	1	0.709901	0.648644	-0.391159	-0.410942	-1.03757	-1.40042	-1.02386	-1.20589	-0.072207	-0.653366	-1.25396	1.13002	-0.119755	-1.29283	-0.55237	0.685606	2.08792	0.048571	1.43874	-0.039757	-0.196977	-0.614668	-1.29144	-1.2963	1.96523	0.448388	0.322231	-0.656316	-0.03351	-0.590026	-0.288949	-0.241054	0.077551	1.15518	-0.499616	-0.299881	-0.559485	0.447521	-0.204265	0.153037	-0.480181	-0.471678	-0.917481	-1.1691	-1.41864	-0.5902	-0.824642
Msex2.13812	protein PRRC2C	1	-0.12064	0.193247	0.008327	-0.618256	-0.981746	-0.917064	-0.648811	-0.667065	-0.093259	-0.548018	-0.616669	0.369833	0.03293	-0.851588	-0.643256	0.55753	2.43411	-0.155561	2.53331	-0.499606	-0.276988	-0.563494	-1.02182	-0.869842	0.0992	-0.51905	-0.709128	-0.862699	-0.774604	-0.709922	-0.82381	-0.830159	-0.421829	0.470626	-0.31429	-0.065085	-0.379765	0.527372	0.034518	-0.03572	-0.159132	-0.126989	-0.816668	-0.693256	-0.872223	-0.473812	-0.887699
Msex2.14930		1	-0.126847	0.111122	-0.181649	-0.776323	-1.03207	-0.863216	-0.921227	-0.798293	-0.119441	-0.72004	-0.749169	0.46215	-0.077723	-0.909625	-0.61093	1.84429	1.8243	-0.297177	2.02326	-0.575877	-0.57168	-0.276935	-1.09822	-1.0997	0.136548	-0.060443	-0.712388	-0.596366	-0.555388	-0.540083	-0.445043	-0.448006	-0.088584	0.901553	-0.154495	0.253804	-0.212012	0.676667	0.197027	0.147409	-0.17054	-0.06538	-0.742257	-0.743738	-0.991087	-0.547735	-0.943444
Msex2.09083		1	0.404515	-0.089341	-0.261777	0.752146	-0.67921	-0.674796	-0.419867	-0.45932	0.543016	-0.017608	-0.428144	0.630199	-0.681142	-0.903239	-0.840334	-0.687211	1.0388	0.759871	2.83434	-0.002985	0.408378	-0.893859	-0.913999	-0.959798	0.1231	-0.669554	-0.645275	-0.880615	-0.798122	-0.907378	-0.90048	-0.44718	-0.518086	0.939756	0.608403	-0.075822	-0.338201	-0.526087	-0.477805	-0.400002	0.037571	-0.155005	-0.880615	-0.539882	-0.663208	0.037571	-0.390346
Msex2.05277	synoviolin-like protein	1	-0.8089	-0.765584	-0.840357	-0.396877	-0.950711	-0.926474	-0.720205	0.097139	0.252357	2.28205	0.065167	0.078059	-0.156057	-0.432974	0.301346	-0.046734	0.262671	-0.084894	0.023398	-0.29632	-0.451023	-0.811479	-1.1214	-0.928021	0.547323	-0.55983	-0.106036	-0.859437	-0.665027	-0.886252	-0.779507	-0.561377	-0.31901	1.30794	-0.358717	0.576201	0.489567	0.584967	0.772672	0.41531	-0.421629	-0.582004	-1.01414	-0.874391	-0.952258	-0.539203	-0.722783
Msex2.07197	fumarate hydratase, mitochondrial-like	1	0.919274	0.507618	0.495412	-1.05415	0.462137	0.566613	-0.923952	0.54874	0.627642	0.29823	-0.81657	-0.406367	0.050044	-1.13857	-1.03613	-0.581753	-0.060971	-0.747404	-0.278205	-0.447198	-0.375416	0.201745	-0.570274	-0.403461	0.744179	-0.237955	1.18679	0.624736	0.552954	0.059199	0.599888	-0.906806	-0.958536	-0.947202	-0.981494	-0.411743	-1.04151	0.114561	0.055421	-0.428599	-0.763097	0.1474	-0.281838	0.507182	-0.086981	-0.691315	-1.02392
Msex2.03449	uncharacterized LOC106711309	1	-0.027289	-0.385561	-0.476148	-0.489313	-0.561719	-0.804642	-0.494641	0.090882	0.136959	0.577981	-0.106278	-0.431325	-0.404995	-0.670486	-0.911215	-0.655127	0.678285	-0.270212	0.71057	0.470155	0.018475	0.383643	0.051073	0.920581	-0.911215	-0.069291	-0.603722	0.342581	1.88412	0.939701	0.108435	0.599923	0.08618	-0.495268	-0.907454	-0.772984	0.048566	-0.477715	-0.911215	-0.904319	-0.689607	-0.701831	-0.622528	-0.694935	-0.163639	-0.818434	-0.432578
Msex2.01613	venom serine carboxypeptidase-like	1	-0.367592	-0.407759	-0.441775	-0.556487	-0.380981	-0.137806	-0.027437	-0.522833	-0.360717	-0.3846	-0.547802	0.095236	-0.15988	-0.566619	-0.360717	0.573262	0.031185	-0.501121	-0.002468	-0.215246	-0.333215	-0.388942	-0.505825	-0.509444	0.056154	-0.205114	-0.527537	-0.468553	-0.435623	-0.527537	-0.478323	0.067372	0.241068	0.205243	2.32072	0.403546	-0.025628	-0.371934	-0.277125	-0.384962	-0.479409	-0.342985	-0.28183	-0.576027	-0.40595	-0.442137	-0.352755
Msex2.04830	KIF1-binding protein	1	-0.288303	-0.327661	-0.503329	-0.584444	-0.580124	-0.600283	-0.283984	-0.709235	-0.514848	-0.265745	-0.719315	0.188305	0.002077	-0.675638	-0.537887	-0.213908	-0.240306	-0.631001	-0.063198	0.604918	-0.261905	-0.385257	-0.158232	-0.507649	-0.011842	0.191185	-0.442853	-0.246546	-0.357419	-0.388137	-0.126554	0.178706	0.360614	0.023196	2.6611	0.11631	1.04265	-0.536927	-0.307022	-0.466852	-0.397256	-0.474051	-0.467331	-0.64204	-0.64348	-0.534047	-0.398216
Msex2.13677	uncharacterized LOC106138521	1	-0.339771	-0.278147	-0.564721	-0.672938	-0.595784	-0.605303	-0.110812	-0.662417	-0.388368	-0.554701	-0.704502	0.048508	0.35412	-0.581254	-0.406404	0.361134	0.29901	-0.571735	0.58859	-0.041172	-0.364821	-0.314219	-0.517126	-0.577246	0.421255	0.155723	-0.421434	-0.141874	-0.078747	-0.38436	-0.095782	-0.111313	0.873661	1.36865	1.40523	-0.045681	-0.232055	-0.485563	-0.264119	-0.518629	-0.491074	-0.183958	-0.480052	-0.616826	-0.670433	-0.372837	-0.580753
Msex2.00470	protein SMG9-like	1	-0.320041	-0.351044	-0.494897	-0.653218	-0.512672	-0.408089	-0.418837	-0.663552	-0.452733	-0.071606	-0.716464	0.075141	-0.195617	-0.644124	-0.448186	0.115651	0.109864	-0.544501	0.289267	1.90307	0.501326	-0.062511	-0.325002	-0.397755	-0.045563	0.150788	-0.520113	-0.342777	-0.217525	-0.467615	-0.457694	0.176003	0.303321	1.6786	0.223128	0.256611	0.672048	-0.543675	-0.347737	-0.171228	-0.543675	-0.45356	-0.278291	-0.728865	-0.616841	-0.555662	-0.601133
Msex2.10392	uncharacterized LOC101744598	1	-0.381373	-0.404415	-0.572458	-0.632275	-0.381605	-0.245448	-0.366011	-0.673005	-0.342271	-0.253129	-0.627387	-0.096955	-0.409768	-0.621568	-0.540572	0.090174	-0.294092	-0.410233	0.112751	1.31466	0.179549	-0.04482	0.308724	0.028263	-0.361822	-0.097188	-0.645076	-0.315505	-0.173064	-0.329004	-0.480058	0.358765	1.07283	0.151387	0.93435	-0.046682	2.05387	-0.669514	-0.492161	-0.515203	-0.504031	-0.525443	-0.2117	-0.670212	-0.286644	-0.551744	-0.010838
Msex2.13443	coiled-coil domain-containing protein 22	1	-0.498733	-0.53259	-0.651749	-0.671536	0.005605	-0.437614	-0.372539	-0.76783	-0.593269	-0.50313	-0.73881	0.098821	-0.32681	-0.691322	-0.623608	0.015278	-0.309222	-0.668897	-0.138618	1.10046	0.531048	0.192917	0.255355	-0.304825	-0.165879	0.729793	-0.59107	0.244362	1.25743	0.255795	0.134877	0.215782	0.870497	0.256234	1.2227	-0.101683	0.107176	-0.703194	-0.375177	-0.579638	-0.531711	-0.628005	-0.229196	-0.751122	-0.468833	-0.50269	0.004725
Msex2.05793	zinc finger protein 33A-like	1	-0.37393	-0.33638	-0.51255	-0.568349	-0.485879	-0.289004	-0.369368	-0.462366	-0.232152	0.217748	-0.342697	-0.315324	-0.462717	-0.551153	-0.479562	0.070004	0.060178	-0.470087	0.516043	3.13473	-0.021941	-0.338486	-0.554662	-0.448679	-0.416744	-0.381651	-0.570805	-0.525885	-0.47149	-0.54273	-0.540274	-0.424114	-0.19776	-0.207586	2.8989	0.603076	1.14843	-0.490792	-0.384809	-0.333572	-0.472543	-0.464121	-0.453944	-0.498512	-0.475351	-0.331818	-0.331467
Msex2.13753	uncharacterized LOC101741196	1	-0.38767	-0.552975	-0.402854	-0.757244	0.101657	0.055819	-0.27336	-0.635771	0.114836	-0.09373	-0.652961	-0.143006	-0.297139	-0.793628	-0.718281	-0.182829	-0.023253	-0.512007	0.735663	2.9342	0.122858	-0.656399	-0.077686	-0.310604	0.377835	-0.518023	-0.581911	-0.499402	-0.662415	-0.49052	-0.540656	0.196773	0.203075	1.43871	2.02172	0.062408	0.843384	-0.726876	-0.257316	-0.207467	-0.509429	-0.464736	-0.340685	-0.680751	-0.757817	-0.282814	-0.036718
Msex2.08146	uncharacterized LOC108720192	1	-0.643583	-0.63594	-0.762259	-0.799673	-0.404219	-0.41307	-0.102098	-0.122213	-0.103305	0.921735	-0.003134	-0.456517	-0.702318	-0.681801	-0.602952	0.331573	-0.42715	-0.708352	-0.482666	0.847311	0.421284	-0.350715	0.036693	-0.133879	-0.415081	-0.066696	-0.65525	-0.477034	-0.473414	-0.519677	-0.585653	1.05168	1.76414	0.331573	1.80074	-0.149569	-0.572378	-0.615021	-0.434391	-0.170488	-0.735708	-0.738524	-0.357151	-0.822603	-0.707548	-0.74657	-0.482666
Msex2.12726	PRKCA-binding protein	1	-0.564283	-0.56729	-0.608898	-0.615414	-0.384319	-0.522174	-0.48959	-0.24496	0.103438	0.374637	-0.241952	-0.597368	-0.638474	-0.626443	-0.497611	0.692958	-0.30712	-0.51265	-0.482071	0.082384	0.474896	-0.466531	-0.591352	-0.495104	-0.432944	-0.376799	-0.632458	-0.606892	-0.539218	-0.642985	-0.578319	-0.479063	1.56069	1.29651	0.980699	0.026239	-0.030908	-0.485078	-0.420412	0.121485	-0.604386	-0.513652	-0.335693	-0.651507	-0.654515	-0.649001	-0.597368
Msex2.04760	uncharacterized LOC101735373	1	-0.469497	-0.462045	-0.465102	-0.44351	-0.467586	-0.372237	0.11406	-0.284341	-0.194342	0.472717	-0.115044	-0.464529	-0.484783	-0.479051	-0.435294	-0.302302	-0.399753	-0.447332	-0.375677	-0.387906	-0.474274	-0.289309	-0.384467	-0.315105	-0.345486	-0.43109	-0.00804	-0.133579	-0.399562	-0.030778	0.448068	-0.300965	-0.054472	-0.036319	1.21028	-0.104917	-0.110649	-0.480197	-0.257399	-0.395358	-0.382938	-0.402046	-0.431854	2.61434	0.912773	1.30143	0.424565
Msex2.02379	SRSF protein kinase 3	1	-0.161336	-0.228548	-0.451544	-0.804978	-0.720108	-0.687641	-0.535844	-0.543534	0.276398	1.52239	-0.529009	-0.208612	-0.403698	-0.865355	-0.630967	0.449555	0.756282	-0.71783	1.18063	1.30993	-0.121749	-0.269559	-0.841432	-0.777068	-0.351295	-0.370092	-0.787605	-0.587393	-0.658022	-0.789029	-0.706723	-0.322531	0.10495	0.581701	0.247349	-0.531572	-0.499675	-0.636947	-0.628119	-0.61872	-0.617866	-0.402274	-0.641789	-0.7671	-0.809819	-0.518187	-0.690774
Msex2.05283	scaffold protein salvador	1	-0.247192	-0.153033	-0.521792	-0.732244	-0.517666	-0.238189	-0.086634	-0.519166	0.177087	0.342147	-0.579938	-0.259947	-0.482028	-0.763755	-0.548052	-0.204802	0.455063	-0.490656	0.799813	0.948367	-0.555179	-0.517291	-0.621578	-0.765631	-0.125648	-0.50341	-0.622329	-0.714987	-0.632832	-0.684976	-0.743123	-0.345853	0.08893	0.661763	-0.04687	-0.21193	-0.010857	-0.624955	-0.378865	-0.495908	-0.620078	-0.465147	-0.623079	-0.651964	-0.535672	0.497078	0.785558
Msex2.01936	kanadaptin-like	1	-0.32719	-0.389225	-0.634597	-0.875537	-0.701063	-0.624627	-0.469539	-0.578654	0.030067	0.120904	-0.487817	-0.247984	-0.405842	-0.765868	-0.611334	1.53221	0.654297	-0.539882	0.95118	1.12842	-0.062986	-0.103974	-0.707156	-0.799655	-0.26737	-0.157147	-0.659522	-0.3571	-0.4712	-0.389225	-0.520496	-0.330513	-0.244661	0.103734	0.809939	0.5834	0.79443	-0.542098	-0.266262	-0.331621	-0.692755	-0.412488	-0.481724	-0.760883	-0.711033	-0.710479	-0.60801
Msex2.06756	protein downstream neighbor of son homolog	1	-0.38339	-0.38339	-0.484265	-0.708081	-0.381499	-0.272428	-0.174706	-0.282516	-0.114181	0.526375	-0.11292	-0.218208	-0.57127	-0.662057	-0.502549	0.77604	0.603922	-0.471656	1.00112	1.17071	-0.056808	-0.175966	-0.547943	-0.353128	-0.206859	0.143681	-0.636839	-0.425001	-0.297016	-0.614772	-0.488679	-0.343671	0.440631	-0.304582	-0.271798	-0.264232	-0.461568	-0.535964	-0.289451	-0.332323	-0.622968	-0.550464	-0.305843	-0.672775	-0.626121	-0.556139	-0.413022
Msex2.10677	zinc finger protein 596-like	1	-0.412497	-0.470579	-0.549161	-0.647672	-0.50987	-0.431288	-0.398831	-0.48026	-0.202947	0.639811	-0.599271	-0.346443	-0.589021	-0.665325	-0.596423	0.026534	0.227543	-0.523536	0.943887	1.39943	-0.214335	-0.134615	-0.624895	-0.682407	-0.012757	-0.238821	-0.453496	-0.547452	-0.492218	-0.578771	-0.460329	-0.161378	0.539021	0.409761	0.405205	0.131878	0.158642	-0.493926	-0.412497	-0.310569	-0.5298	-0.610659	-0.607243	-0.626034	-0.589021	-0.384595	-0.333916
Msex2.01859	uncharacterized protein F21D5.5	1	-0.476465	-0.571134	-0.731475	-0.840643	-0.639791	-0.512712	-0.332329	-0.649172	-0.226146	0.210953	-0.75962	-0.372414	-0.601411	-0.819747	-0.741709	-0.183076	0.105623	-0.701198	0.722679	3.11158	0.423319	0.013512	-0.451731	-0.815909	-0.138726	-0.050453	-0.775398	-0.450879	-0.413352	-0.670494	-0.395442	-0.609087	-0.34171	-0.412926	0.64592	0.430569	-0.189472	-0.742562	-0.493522	-0.656848	-0.760899	-0.738724	-0.534887	-0.88883	-0.833393	-0.832541	-0.708874
Msex2.13461	protein prune homolog	1	-0.55755	-0.669653	-0.682408	-0.903593	-0.588765	-0.248092	-0.35751	0.158702	0.448693	1.57342	-0.120549	0.054318	-0.323946	-0.788805	-0.612931	0.561803	0.539651	-0.68375	0.472188	2.56623	0.247982	-0.308171	-0.283669	-0.516267	-0.511232	-0.14975	-0.767995	-0.45216	-0.377312	-0.766653	-0.698854	-0.411212	-0.301794	-0.414904	0.193944	0.57825	0.207705	-0.629712	-0.442426	-0.204794	-0.619979	-0.535062	-0.557886	-0.717985	-0.452831	-0.611924	-0.598162
Msex2.04072	uncharacterized LOC106137006	1	-0.658887	-0.650267	-0.770575	-0.812552	-0.622157	-0.507845	-0.208385	-0.320074	0.119559	0.711733	0.041977	-0.445255	-0.67088	-0.694867	-0.715106	-0.069337	-0.070086	-0.431012	0.098196	0.287092	0.212133	-0.582054	-0.809554	-0.595172	0.479361	-0.269102	-0.343311	-0.738718	-0.39878	-0.506346	-0.719978	-0.191145	1.19034	0.100445	-0.710608	-0.499974	-0.48086	-0.160412	-0.495477	0.295337	-0.627779	-0.691869	-0.710233	-0.699739	-0.701613	0.538203	0.727099
Msex2.09309	regulator of gene activity-like	1	-0.412061	-0.544838	-0.543686	-0.667822	-0.674447	-0.449215	-0.295125	-0.106185	-0.137291	0.477919	0.900731	-0.421278	-0.498179	-0.66523	-0.63326	0.871929	0.205164	-0.527845	0.5024	2.01018	0.060579	-0.416093	-0.831705	-0.673006	-0.09668	-0.102152	-0.567879	-0.468801	-0.453824	-0.529285	-0.590633	-0.093224	0.149289	-0.236657	-0.638156	-0.529573	-0.704977	-0.190862	-0.40486	0.035809	-0.60561	-0.568455	-0.545414	-0.713329	-0.529285	-0.355897	-0.15774
Msex2.03265	lamin-B receptor	1	0.248449	0.035241	-0.02049	-0.499057	-0.45662	-0.351805	-0.455597	-0.511328	-0.396288	-0.400889	-0.493433	0.150792	-0.262841	-0.495478	-0.434634	0.080746	0.218794	-0.430033	0.195274	0.707587	-0.232164	-0.212735	-0.25057	-0.462755	0.063873	-0.18308	-0.466846	-0.311925	-0.479117	-0.518997	-0.489854	-0.514396	-0.484229	-0.433612	-0.150869	-0.094115	0.199365	-0.34976	-0.204043	0.031662	-0.038385	0.451431	-0.212735	-0.494967	-0.525133	-0.470936	-0.490876
Msex2.04063	kinesin-like protein KIF20B	1	0.128832	0.114286	-0.01023	-0.360504	-0.318029	-0.329666	-0.286027	-0.377378	-0.361668	-0.360504	-0.37796	0.020026	-0.284863	-0.361668	-0.344212	-0.081216	0.546601	-0.369814	0.726392	0.924803	-0.160348	-0.124855	-0.290682	-0.345376	-0.177803	-0.006739	-0.349449	-0.174312	-0.341303	-0.36225	-0.348867	-0.331993	-0.269735	-0.210968	-0.345958	-0.339557	-0.368068	-0.363995	-0.36225	-0.372141	-0.252862	-0.084125	-0.154529	-0.370395	-0.373887	-0.336066	-0.365159
Msex2.00449	protein regulator of cytokinesis 1-like	1	0.232084	0.061349	0.047198	-0.404746	-0.382378	-0.354987	-0.339922	-0.379182	-0.38603	-0.36503	-0.40292	-0.115776	-0.351335	-0.397899	-0.396986	-0.132211	0.848371	-0.368226	1.10858	1.94308	0.136673	-0.126732	-0.334444	-0.397899	-0.180144	-0.08519	-0.382378	-0.209361	-0.387399	-0.391964	-0.3664	-0.396529	-0.403377	-0.398355	-0.391508	-0.399725	-0.404746	-0.389682	-0.3559	-0.29701	-0.333531	-0.181513	-0.178318	-0.40429	-0.394247	-0.404746	-0.408855
Msex2.07154	rho guanine nucleotide exchange factor 7	1	-0.242231	-0.274405	-0.543106	-0.6705	-0.571802	-0.641369	-0.45267	-0.757458	-0.423104	-0.323537	-0.670935	0.115168	-0.157012	-0.760937	-0.494844	0.057341	0.957793	-0.468757	1.05823	1.7065	-0.12875	-0.241361	-0.650934	-0.544845	0.042123	-0.286579	-0.350494	-0.423973	-0.34745	-0.530062	-0.500931	-0.613977	0.603438	1.00605	-0.356146	-0.452235	-0.19136	-0.362668	-0.360059	-0.269622	-0.440061	-0.254405	-0.304406	-0.785285	-0.88833	-0.538758	-0.714849
Msex2.03053	cilia- and flagella-associated protein 20	1	0.137395	-0.115189	-0.094062	-0.449605	-0.15918	-0.007817	0.161196	-0.369912	-0.410427	-0.348652	-0.36443	-0.153832	-0.278453	-0.472871	-0.466854	-0.197957	0.068132	-0.384888	0.185398	1.71935	0.577445	-0.147414	1.10762	-0.007282	-0.181644	-0.020787	-0.422061	-0.183917	-0.237804	-0.36443	-0.261204	-0.412968	-0.343571	-0.339693	-0.058093	-0.301986	-0.328729	-0.46164	-0.398794	-0.422863	-0.399196	-0.389167	-0.184319	-0.478889	-0.441181	-0.478487	-0.337286
Msex2.12547	ruvB-like 2	1	0.33097	0.005696	0.123944	-0.51187	-0.114394	-0.337997	-0.216802	-0.435248	-0.310737	-0.251061	-0.221959	-0.317368	-0.21717	-0.530288	-0.497871	0.1361	0.620144	-0.4393	0.291186	1.17676	0.197251	0.670243	-0.277584	-0.311106	0.171464	0.15894	-0.384412	0.116945	-0.169282	-0.254376	-0.172229	-0.18328	-0.235221	-0.433406	-0.462507	-0.394358	-0.459929	-0.370782	-0.339471	-0.431932	-0.378518	-0.129866	-0.004987	-0.510764	-0.487189	-0.484978	-0.496766
Msex2.15055	ruvB-like 2	1	0.033977	-0.207514	0.082845	-0.633075	-0.299142	-0.319504	-0.650994	-0.389548	-0.413575	-0.210365	-0.29792	-0.308101	-0.154981	-0.613121	-0.598867	0.589039	0.335738	-0.566289	0.165921	2.38902	0.796729	1.18849	0.464018	-0.342309	0.169994	0.252255	-0.469774	0.371168	0.008728	-0.174121	-0.585429	-0.396064	-0.609456	-0.509683	-0.579727	-0.462851	-0.542262	-0.446561	-0.512126	-0.539411	-0.468145	-0.155795	-0.027923	-0.612713	-0.650994	-0.577284	-0.650994
Msex2.01279	protein claret segregational-like	1	0.378172	0.117665	-0.022494	-0.495962	-0.37809	-0.266161	-0.304792	-0.492495	-0.385519	-0.426626	-0.487543	0.735749	0.029509	-0.495962	-0.446436	-0.14928	0.198887	-0.461789	0.252871	3.82766	0.536159	0.158276	-0.214654	-0.312716	-0.10223	0.564389	-0.444455	0.029013	-0.439998	-0.458322	-0.39691	-0.46377	-0.465256	-0.441483	-0.450893	-0.30182	0.120636	-0.499924	-0.49299	-0.453865	-0.31024	-0.071524	0.08993	-0.499924	-0.508344	-0.496457	-0.479618
Msex2.12385	TATA-box-binding protein	1	-0.138639	-0.256035	-0.480484	-0.747858	-0.368259	-0.400841	-0.188286	-0.649597	-0.501171	-0.523926	-0.670801	-0.0983	-0.428251	-0.64908	-0.298959	-0.153119	0.434379	-0.615464	0.848628	3.91489	0.48713	-0.276721	-0.587537	-0.506859	0.434379	0.198552	-0.550301	-0.411184	-0.295857	-0.422045	-0.287582	-0.00159	0.386283	0.458686	0.165454	-0.112263	0.243546	-0.520823	-0.341884	-0.550818	-0.548233	-0.474278	-0.446351	-0.596846	-0.550301	-0.434457	-0.229659
Msex2.01198	cytochrome P450 CYP339A1	1	0.108423	-0.042862	0.08376	-0.334673	-0.225596	-0.262507	-0.102946	-0.302563	-0.274424	-0.224768	-0.296769	-0.168657	-0.289321	-0.358012	-0.337984	-0.119498	0.025994	-0.288493	0.797647	2.91812	0.237032	-0.20143	0.084754	-0.158892	-0.194147	-0.179581	-0.335501	-0.276742	-0.309018	-0.338315	-0.321266	-0.318453	-0.285018	-0.322756	-0.286176	-0.2875	-0.329708	-0.352384	-0.343612	-0.288825	-0.294287	-0.285183	-0.240658	-0.356026	-0.333846	-0.342784	-0.32077
Msex2.12967	uncharacterized LOC105841800	1	-0.028637	-0.18467	-0.338671	-0.570942	-0.196868	0.230572	-0.215673	-0.49877	-0.311225	-0.137911	-0.550612	-0.009831	-0.359001	-0.607536	-0.567892	-0.061673	0.459286	-0.457602	1.22065	2.81961	0.741874	-0.210083	-0.24871	-0.287845	-0.123172	-0.03067	-0.355443	-0.401694	-0.212116	-0.258875	-0.195852	-0.273614	-0.263449	-0.312241	-0.249218	-0.188228	-0.088102	-0.539939	-0.421007	-0.409318	-0.44947	-0.44947	-0.345278	-0.625325	-0.364083	-0.520117	-0.315799
Msex2.08751	putative ribosome-binding factor A, mitochondrial	1	-0.165686	-0.233491	-0.393734	-0.551328	-0.092319	-0.105562	-0.16913	-0.529874	-0.416248	-0.172838	-0.584966	-0.160919	-0.317718	-0.73223	-0.662836	-0.391615	0.388144	-0.431875	1.33424	3.21239	0.90304	-0.113508	0.373842	0.065805	0.121691	0.162745	-0.475047	-0.287789	0.009124	-0.291232	-0.298383	-0.408037	0.150296	-0.091259	0.043821	0.182345	0.00727	-0.614366	-0.243556	-0.404594	-0.553182	-0.491204	-0.381286	-0.670517	-0.308978	-0.654096	-0.455448
Msex2.09886	dynein light chain 2, cytoplasmic	1	-0.061211	-0.351299	-0.38228	-0.720871	0.141331	-0.23044	0.190967	0.371189	0.04499	0.835902	0.677333	-0.635257	-0.52719	-0.757781	-0.549443	0.037062	0.254594	0.114547	1.0637	2.45171	0.543149	-0.091459	0.236738	-0.265951	-0.208653	-0.264352	-0.573695	-0.368488	-0.374817	-0.559437	-0.432715	-0.264619	0.01281	-0.27861	-0.674766	-0.445441	-0.638388	-0.568032	-0.629727	-0.562235	-0.729665	-0.610472	-0.14889	-0.680362	0.026535	-0.482684	0.206557
Msex2.01213	zinc finger C2HC domain-containing protein 1C	1	-0.500496	-0.451519	-0.458953	-0.437088	-0.289719	-0.457204	-0.399481	0.185623	1.15686	1.98379	0.252529	-0.514052	-0.531982	-0.554284	-0.544226	0.009392	-0.294529	-0.537666	-0.29934	-0.508367	-0.182144	-0.476882	-0.537229	-0.524547	-0.438837	-0.374117	-0.536354	-0.507056	-0.535917	-0.464638	-0.451519	-0.517988	-0.537229	-0.51449	-0.302401	-0.483442	-0.539853	-0.501371	-0.48694	-0.479943	-0.4384	-0.359249	-0.419596	-0.544663	-0.515364	-0.539416	-0.5193
Msex2.01214	zinc finger C2HC domain-containing protein 1C	1	-0.40073	-0.396163	-0.389395	-0.355718	-0.227725	-0.248966	-0.406563	-0.031278	0.527852	1.12269	-0.089662	-0.43094	-0.444092	-0.447999	-0.444862	0.018631	-0.243298	-0.414707	-0.28831	-0.372116	-0.182163	-0.392146	-0.434517	-0.425768	-0.362762	-0.375748	-0.439469	-0.442936	-0.413937	-0.446733	-0.449539	-0.444752	-0.438204	-0.443431	-0.335358	-0.437103	-0.448934	-0.422906	-0.418009	-0.389945	-0.37905	-0.340971	-0.347519	-0.442826	-0.448329	-0.446513	-0.437433
Msex2.02565	uncharacterized LOC101737750	1	-0.446065	-0.406491	-0.492734	-0.58159	-0.599884	-0.572256	-0.59167	-0.310167	0.403671	0.550023	-0.009623	-0.138055	-0.510654	-0.601751	-0.568149	0.047499	-0.060399	-0.5002	-0.034638	-0.416198	-0.439345	-0.458012	-0.620418	-0.628258	-0.385956	-0.401264	-0.362809	-0.546869	-0.48116	-0.554709	-0.57935	-0.556202	-0.586817	-0.488253	-0.440092	-0.420304	-0.471079	-0.430758	-0.357209	-0.494974	-0.459506	-0.423664	-0.555456	-0.429265	-0.584577	-0.066745	-0.317261
Msex2.06645	uncharacterized LOC101746213	1	0.03585	-0.093259	0.346905	-0.654864	0.445761	-0.336991	0.076543	1.18207	0.119579	1.07299	1.19634	-0.843841	-0.856198	-0.989994	-0.959315	-0.646981	0.06099	-0.451186	0.445335	0.791757	-0.071528	-0.14354	-0.475048	-0.408363	-0.365966	-0.435847	-0.348495	-0.323355	0.033506	-0.324421	-0.240904	-0.444795	-0.472492	-0.857689	-0.80123	-0.499549	-0.647194	-0.377897	-0.599896	-0.554943	-0.707914	-0.557286	-0.527459	-0.277549	0.18733	-0.453317	-0.437551
Msex2.02085	uncharacterized protein CG1161-like	1	-0.476046	-0.558232	-0.567941	-0.711158	-0.466684	-0.642844	-0.097024	-0.480554	0.01325	-0.273878	-0.79265	-0.49824	-0.280813	-0.666425	-0.402877	0.234838	0.116588	-0.439982	0.136354	-0.146612	-0.451772	-0.373055	-0.516966	-0.366813	0.0025	-0.039806	-0.224983	-0.276305	-0.123725	-0.228451	0.217152	0.491449	1.16592	0.576755	0.236918	0.163749	0.00354	-0.150774	-0.483675	-0.350515	-0.49928	-0.520087	-0.521474	-0.707691	-0.61753	-0.559619	-0.373055
Msex2.09873	uncharacterized LOC101746539	1	-0.395828	-0.464453	-0.557148	-0.590437	-0.524884	-0.641137	-0.586852	-0.617067	-0.377392	-0.45165	-0.670841	-0.002515	-0.232972	-0.5551	-0.503887	-0.001491	0.197215	-0.500814	0.641229	-0.196099	-0.219145	-0.276503	-0.628846	-0.593509	0.221285	-0.182784	-0.126962	-0.397365	-0.211975	-0.388659	-0.289818	0.392335	1.27422	1.75818	0.956187	-0.016854	0.447133	-0.39378	-0.396853	-0.437823	-0.456259	-0.461381	-0.549467	-0.56227	-0.587364	-0.45882	-0.395316
Msex2.01622	probable cyclin-dependent serine/threonine-protein kinase DDB_G0292550	1	-0.290713	-0.284096	-0.415923	-0.577779	-0.603228	-0.523827	-0.450024	-0.555384	-0.41236	-0.45206	-0.550294	-0.147689	-0.271371	-0.51721	0.120036	0.138869	0.47836	-0.441372	0.736415	-0.423048	-0.386911	-0.215892	-0.607809	-0.570653	0.109348	-0.085593	-0.263228	-0.36197	-0.336521	-0.296821	-0.414396	-0.356881	-0.139545	0.096114	-0.326851	-0.106461	-0.115623	-0.277988	-0.105952	-0.281042	-0.493288	-0.474965	-0.518737	-0.590504	-0.631731	-0.382839	-0.556402
Msex2.07819	ribonuclease Z, mitochondrial	1	-0.34575	-0.334952	-0.414797	-0.682462	-0.511407	-0.500893	-0.427299	-0.405989	-0.115592	0.194411	-0.528739	0.104621	0.079332	-0.668823	-0.599207	-0.025234	0.584826	-0.504587	0.381946	-0.088882	-0.266757	-0.181514	-0.583295	-0.579033	0.27113	-0.12639	-0.31421	-0.319893	-0.063309	-0.342908	-0.359389	-0.309095	-0.13804	-0.206803	-0.319608	0.273119	-0.094281	-0.429573	-0.31563	-0.404568	-0.364503	-0.128947	-0.127242	-0.671664	-0.640124	-0.634157	-0.659446
Msex2.12876	glutathione synthetase-like	1	-0.303512	-0.246239	-0.362964	-0.355182	-0.48996	-0.444204	-0.496497	-0.47284	-0.322188	-0.402806	-0.357361	-0.191768	-0.12609	-0.467549	-0.409031	-0.164376	-0.073487	-0.270206	-0.14819	-0.458834	-0.419925	-0.308181	-0.525756	-0.513928	0.198871	-0.291061	0.029854	-0.29573	-0.22445	-0.289194	-0.348957	-0.192079	-0.332771	0.096776	-0.266471	0.350769	-0.181807	0.32898	-0.055433	0.067206	-0.355493	-0.180562	-0.390978	-0.520775	-0.534782	-0.456655	-0.506457
Msex2.02078	serine/threonine-protein kinase prp4	1	-0.243136	-0.27361	-0.34874	-0.455112	-0.482136	-0.464695	-0.506285	-0.48501	-0.306575	-0.391097	-0.420613	0.110476	-0.079267	-0.439204	-0.360432	0.479613	0.504145	-0.321716	0.175065	-0.320566	-0.282235	-0.146923	-0.542125	-0.518359	-0.248886	-0.053201	-0.445529	-0.27131	-0.230486	-0.343757	-0.292584	-0.338391	-0.145773	0.066778	0.485937	1.68803	-0.134465	-0.3037	-0.176822	-0.281085	-0.285876	-0.308684	-0.340882	-0.465653	-0.536567	-0.415055	-0.464695
Msex2.09400	cold shock domain-containing protein E1	1	-0.340543	-0.266319	-0.397379	-0.473679	-0.536743	-0.537781	-0.522989	-0.445131	-0.285005	-0.307324	-0.403088	-0.064928	-0.204292	-0.442276	-0.308621	0.146066	0.232228	-0.403348	0.245983	-0.435269	-0.478869	-0.449024	-0.532331	-0.524027	-0.166142	-0.345733	-0.386998	-0.455512	-0.391669	-0.458886	-0.430338	-0.360526	-0.239069	0.556634	0.795656	0.565977	-0.032487	-0.072454	-0.156799	-0.265281	-0.343657	-0.312514	-0.495738	-0.458886	-0.541155	-0.394264	-0.523508
Msex2.10545	uncharacterized LOC106111534	1	-0.282253	-0.346068	-0.436399	-0.552795	-0.528077	-0.493473	-0.582905	-0.477295	-0.232818	-0.109232	-0.429658	-0.234616	-0.186979	-0.542458	-0.363595	0.293884	0.348262	-0.424265	0.366687	0.067833	-0.368988	-0.425164	-0.590095	-0.512348	-0.191473	-0.266973	-0.433253	-0.437747	-0.383818	-0.451229	-0.377976	-0.313711	0.049408	0.640375	1.17337	0.354104	0.067833	-0.39775	-0.244503	-0.309667	-0.426961	-0.254839	-0.468307	-0.537964	-0.622003	-0.427411	-0.537964
Msex2.08193	uncharacterized LOC106139296	1	-0.214683	-0.207924	-0.275513	-0.343478	-0.345731	-0.321699	-0.298043	-0.352866	-0.320197	-0.294664	-0.317569	-0.222193	-0.290909	-0.272885	-0.259742	0.08271	0.055674	-0.319822	0.064686	-0.139584	-0.269505	-0.255237	-0.34498	-0.356245	-0.292035	-0.26162	-0.337846	-0.316067	-0.319446	-0.322075	-0.329209	-0.32245	-0.278893	-0.225948	0.550203	-0.03482	-0.177884	-0.328083	-0.259367	-0.316818	-0.315316	-0.303676	-0.328083	-0.344229	-0.353241	-0.331087	-0.343478
Msex2.07139	katanin p80 WD40 repeat-containing subunit B1	1	-0.500215	-0.540966	-0.663657	-0.691701	-0.751294	-0.746036	-0.760496	-0.60275	0.345916	0.875241	-0.455959	-0.213644	-0.452015	-0.743407	-0.580403	0.057592	0.640813	-0.492766	0.841501	-0.428791	-0.409073	-0.574268	-0.854267	-0.830605	0.362129	-0.304347	-0.303033	-0.503282	-0.293831	-0.484879	-0.435364	-0.19042	0.166699	0.920373	0.893206	0.767448	0.199125	-0.069043	-0.21934	-0.018214	-0.562437	-0.541404	-0.710105	-0.778023	-0.883187	-0.630355	-0.701341
Msex2.04834	CUGBP Elav-like family member 1	1	-0.508733	-0.4867	-0.529993	-0.037154	-0.606528	-0.618511	-0.658324	-0.631266	-0.487473	-0.499456	-0.598797	-0.329765	-0.320875	-0.496364	-0.550479	-0.397796	-0.120647	-0.383494	-0.242407	-0.587201	-0.398183	-0.478583	-0.58952	-0.577924	1.22683	0.298749	-0.129924	-0.35489	-0.095522	-0.332857	-0.235449	-0.387359	0.162301	1.64739	0.661324	1.15958	0.595999	-0.004298	0.229172	0.288699	-0.512212	-0.390838	-0.596478	-0.46776	-0.616964	-0.177855	-0.604595
Msex2.05751	CUGBP Elav-like family member 1	1	-0.481182	-0.494677	-0.508593	-0.501424	-0.514075	-0.514075	-0.514075	-0.455036	-0.33991	-0.401901	-0.430155	-0.482869	-0.491303	-0.514075	-0.511967	-0.301112	1.14197	0.07716	1.19637	-0.138333	-0.202433	-0.313342	-0.514075	-0.404431	0.930276	-0.094897	0.185961	-0.311233	-0.045557	-0.301534	-0.235326	-0.406961	-0.077607	0.672612	0.11427	0.31669	0.296448	0.56592	0.140416	0.613573	-0.457566	-0.444493	-0.503533	-0.378285	-0.438168	-0.205806	-0.409913
Msex2.05548	nucleoside diphosphate-linked moiety X motif 8, mitochondrial-like	1	-0.460926	-0.442834	-0.39526	-0.521901	-0.162414	0.16424	-0.071286	-0.338975	-0.427088	-0.262253	-0.0542	-0.419382	-0.375828	-0.538988	-0.523911	-0.433788	-0.269624	-0.461596	-0.05554	1.21255	-0.136952	-0.280345	0.310312	0.093883	-0.478012	-0.091723	-0.484378	0.382679	0.560915	0.126381	0.022522	0.318018	-0.026392	-0.330934	-0.51051	-0.210324	-0.348691	-0.449535	-0.377503	-0.320883	-0.51252	-0.500124	-0.355056	-0.374823	0.337785	-0.270964	1.35091
Msex2.04641	F-box/LRR-repeat protein 20-like	1	-0.067738	-0.066677	-0.255439	-0.457634	-0.627661	-0.613168	-0.548127	-0.531866	-0.098845	-0.2109	-0.519494	0.288577	-0.010826	-0.521615	-0.385876	-0.22716	0.578084	-0.340983	0.742102	-0.53222	-0.510304	-0.421578	-0.623773	-0.599736	0.083555	-0.337448	-0.30316	-0.527625	-0.508183	-0.525857	-0.543178	-0.552722	-0.319067	0.127034	-0.236351	-0.121468	-0.289374	-0.238118	-0.114398	-0.161765	-0.289374	-0.158584	-0.569336	-0.499699	-0.667959	-0.420164	-0.607513
Msex2.00312	MMS19 nucleotide excision repair protein homolog	1	-0.256078	-0.287916	-0.373828	-0.450644	-0.514826	-0.522911	-0.531503	-0.487536	-0.379387	-0.38343	-0.48602	0.814289	1.37373	-0.415268	-0.34856	-0.187853	0.145689	-0.43144	-0.019061	-0.256583	-0.315206	-0.072124	-0.491073	-0.4653	0.154786	0.011767	-0.329356	-0.252035	-0.189369	-0.227777	-0.255067	-0.396064	-0.374839	-0.096887	0.086561	0.153775	-0.192401	-0.247486	-0.169155	-0.337442	-0.188864	-0.033211	-0.286905	-0.467826	-0.547169	-0.492084	-0.526954
Msex2.00843	esterase E4-like	1	-0.294112	-0.29911	-0.313034	-0.323744	-0.295183	-0.284116	0.702303	-0.322316	-0.319817	-0.325529	-0.315176	-0.313748	-0.325529	-0.309107	-0.325529	-0.197006	-0.318746	-0.321959	-0.316961	-0.276262	-0.283759	-0.078121	-0.203075	-0.132744	0.449896	0.4017	0.145367	0.2107	0.879022	0.246758	0.370997	0.029696	-0.325529	-0.315176	-0.325529	-0.319817	-0.325529	-0.308393	-0.315176	-0.309107	-0.325529	-0.316247	-0.319103	-0.313391	-0.325529	-0.312677	-0.313748
Msex2.05486	cytosolic carboxypeptidase 1-like	1	-0.22337	-0.183269	-0.219213	-0.251489	-0.243665	-0.173733	0.044619	-0.274963	-0.228749	-0.275452	-0.196229	-0.239752	-0.292079	-0.298191	-0.302593	-0.20332	-0.286944	-0.281564	-0.292568	-0.296235	-0.267138	-0.272273	-0.289389	-0.29379	-0.275941	-0.284499	-0.293301	-0.302348	-0.294035	-0.295502	-0.300392	-0.304304	-0.302104	-0.286455	-0.261025	-0.28132	-0.280831	-0.280586	-0.082529	-0.193295	-0.262492	-0.258091	-0.270561	0.261992	0.219691	0.146826	0.120907
Msex2.02397	SoxE	1	-0.249886	-0.224669	-0.261021	-0.253816	-0.237114	-0.280016	-0.280016	-0.276413	-0.231547	-0.187663	-0.233839	-0.234822	-0.275431	-0.280016	-0.277068	-0.233512	-0.169323	-0.258729	-0.167358	-0.280016	-0.280016	-0.171943	-0.248249	-0.280016	-0.026537	-0.184388	-0.177511	-0.180785	-0.215827	-0.260694	-0.184388	-0.280016	-0.221722	-0.237442	-0.236787	-0.207967	-0.2024	-0.268553	-0.280016	-0.264951	-0.280016	-0.280016	-0.280016	-0.280016	-0.280016	-0.280016	-0.280016
Msex2.03269	uncharacterized LOC101739051	1	-0.207862	-0.194233	-0.15675	-0.318605	-0.26579	-0.28666	-0.341606	-0.207436	0.322	0.123515	-0.270475	-0.281975	-0.233844	-0.431052	-0.365884	-0.323291	-0.283679	-0.374829	-0.374403	-0.388459	-0.334365	-0.274734	-0.359921	-0.301568	-0.086045	-0.300716	-0.052822	-0.179325	-0.271327	-0.126083	-0.336495	-0.417422	-0.388885	-0.369718	-0.4302	-0.350976	-0.389736	-0.136305	0.03705	-0.251734	-0.375681	-0.197214	-0.328402	-0.428071	-0.43233	-0.417848	-0.43233
Msex2.00018	tektin-1	1	-0.278381	-0.27714	-0.278381	-0.278381	-0.278381	-0.278381	-0.278381	-0.173131	0.128557	0.399229	-0.155969	-0.265354	-0.276934	-0.278381	-0.278381	-0.149559	-0.278381	-0.274659	-0.278381	-0.278381	-0.278381	-0.272385	-0.278381	-0.278381	-0.275693	-0.265974	-0.278381	-0.278381	-0.278381	-0.278381	-0.278381	-0.278381	-0.2759	-0.276313	-0.278381	-0.278381	-0.278381	-0.276934	-0.27073	-0.272385	-0.27652	-0.278381	-0.278381	-0.278381	-0.278381	-0.278381	-0.278381
Msex2.04259	uncharacterized LOC101739641	1	-0.281756	-0.287515	-0.293275	-0.29684	-0.29684	-0.297663	-0.295469	-0.189877	-0.141881	-0.042597	-0.069749	-0.296018	-0.297663	-0.297663	-0.297663	-0.045065	-0.222515	-0.280933	-0.1161	-0.238696	-0.256524	-0.289984	-0.297663	-0.29684	-0.288064	-0.297663	-0.293001	-0.297663	-0.295743	-0.297663	-0.295743	-0.295469	-0.293001	-0.29684	-0.293275	-0.296018	-0.293824	-0.296292	-0.270785	-0.274625	-0.295743	-0.295743	-0.297663	-0.297663	-0.297663	-0.296566	-0.294372
Msex2.00861	uncharacterized LOC106137883	1	-0.223211	-0.211663	-0.229369	0.005429	-0.329062	-0.307122	-0.335991	-0.29365	-0.257083	-0.267476	-0.271325	-0.286337	-0.306737	-0.331757	-0.330987	-0.209354	0.171712	-0.242841	0.327988	-0.282103	-0.31559	-0.287492	-0.324058	-0.311356	-0.153926	-0.219362	-0.188183	-0.300194	-0.307122	-0.31636	-0.285952	-0.331757	-0.313666	-0.292111	-0.312126	-0.273635	-0.306737	-0.239762	-0.165473	-0.193187	-0.268631	-0.252079	-0.319824	-0.325598	-0.335991	-0.145073	-0.325213
Msex2.03760	leucine-rich PPR motif-containing protein, mitochondrial	1	-0.239791	-0.254809	-0.288799	-0.340574	-0.33346	-0.317255	-0.32516	-0.321207	-0.269038	-0.123989	-0.301051	-0.053639	-0.235048	-0.350849	-0.304608	-0.148493	0.078367	-0.250857	0.126585	-0.245324	-0.289985	-0.244929	-0.279709	-0.306189	-0.037434	-0.080909	-0.245719	-0.21173	-0.176159	-0.284451	-0.29038	-0.265876	-0.190783	-0.144146	-0.128732	0.032125	-0.087628	-0.289194	-0.232677	-0.253228	-0.243743	-0.306979	-0.327136	-0.345712	-0.33425	-0.310141	-0.340574
Msex2.07047	coiled-coil domain-containing protein 39	1	-0.215815	-0.229227	-0.2312	-0.282877	-0.272226	-0.159405	-0.213054	-0.268281	-0.271831	-0.240273	-0.237512	-0.228044	-0.271437	-0.282877	-0.276565	-0.054079	0.013771	-0.264731	0.371958	-0.104967	-0.190963	-0.210687	-0.285638	-0.258813	-0.116407	-0.20832	-0.245401	-0.248951	-0.258024	-0.280904	-0.254474	-0.213448	-0.202008	-0.232778	-0.222916	-0.237117	-0.266703	-0.194119	-0.237512	-0.225283	-0.283271	-0.259997	-0.260786	-0.284455	-0.279326	-0.278537	-0.283271
Msex2.04407	adenylate kinase 7-like	1	-0.258281	-0.245744	-0.254905	-0.264067	-0.253941	-0.267442	-0.260209	-0.260209	-0.263102	-0.250084	-0.247673	-0.223564	-0.170525	-0.267442	-0.26262	-0.121343	0.06767	-0.231761	-0.229832	-0.238029	-0.194633	-0.233208	-0.236101	-0.205241	-0.210545	-0.24044	-0.129058	-0.157024	-0.164256	-0.087108	-0.097716	-0.249119	-0.254905	-0.251048	-0.242369	0.325152	-0.201866	-0.259727	-0.195598	-0.214403	-0.244298	-0.225975	-0.199455	-0.264549	-0.267442	-0.264549	-0.260209
Msex2.00701	uncharacterized LOC106129587	1	-0.216761	-0.217112	-0.217696	-0.217053	-0.218164	-0.215768	-0.212263	-0.217579	-0.218047	-0.218164	-0.215418	-0.217112	-0.21717	-0.217638	-0.217521	-0.131347	-0.214717	-0.215476	-0.208582	-0.215593	-0.218164	-0.217755	-0.218164	-0.218164	-0.217112	-0.217053	-0.217813	-0.218164	-0.218164	-0.218164	-0.217521	-0.214483	-0.21349	-0.208991	-0.186557	-0.216645	-0.21606	-0.217053	-0.209575	-0.214132	-0.21793	-0.217462	-0.217579	-0.218164	-0.218164	-0.216236	-0.217404
Msex2.05036	armadillo repeat-containing protein 4	1	-0.211817	-0.220755	-0.22213	-0.223848	-0.223161	-0.189474	-0.226255	-0.228317	-0.206317	-0.211474	-0.21663	-0.203568	-0.180193	-0.22763	-0.225567	-0.116944	-0.208036	-0.220411	-0.223505	-0.226598	-0.214567	-0.186037	-0.230723	-0.223161	-0.184318	-0.221442	-0.140663	-0.210442	-0.205286	-0.215255	-0.201849	-0.20563	-0.21938	-0.203568	-0.208724	-0.216973	-0.226255	-0.220755	-0.210786	-0.211474	-0.224536	-0.222473	-0.224192	-0.230036	-0.230723	-0.217661	-0.230723
Msex2.03492	kelch-like protein 10	1	-0.219915	-0.218713	-0.200077	-0.219915	-0.219915	-0.219915	-0.219915	-0.219915	-0.202181	-0.214806	-0.177834	-0.219915	-0.219915	-0.219915	-0.219915	-0.158598	-0.215106	-0.214806	-0.219915	-0.219915	-0.217811	-0.219915	-0.219915	-0.219915	-0.218112	-0.21691	-0.219915	-0.215707	-0.219915	-0.217811	-0.219915	-0.219915	-0.219915	-0.219915	-0.218713	-0.219915	-0.217811	-0.219915	-0.21721	-0.213603	-0.216008	-0.218713	-0.218413	-0.219915	-0.219915	-0.212702	-0.219915
Msex2.09579	testis specific tektin	1	-0.217467	-0.217622	-0.218239	-0.218239	-0.218239	-0.218239	-0.218239	-0.218239	-0.214999	-0.218239	-0.202196	-0.218239	-0.215771	-0.218239	-0.218239	-0.072619	-0.218239	-0.211451	-0.218239	-0.218239	-0.218239	-0.218239	-0.218239	-0.218239	-0.218239	-0.218239	-0.218239	-0.218239	-0.218239	-0.218239	-0.218239	-0.218239	-0.218239	-0.215308	-0.217159	-0.217622	-0.218239	-0.217622	-0.204201	-0.213303	-0.215771	-0.217467	-0.218239	-0.217467	-0.218239	-0.214845	-0.218239
Msex2.10183	coiled-coil domain-containing protein 13-like	1	-0.224802	-0.226141	-0.226141	-0.226141	-0.223598	-0.226141	-0.226141	-0.226141	-0.226141	-0.226141	-0.223062	-0.223598	-0.222795	-0.226141	-0.226141	-0.142343	-0.22333	-0.212487	-0.225204	-0.222393	-0.226141	-0.222125	-0.226141	-0.226141	-0.224669	-0.226141	-0.225472	-0.222125	-0.219582	-0.224802	-0.223999	-0.223598	-0.20914	-0.215834	-0.047835	-0.158406	0.026459	-0.222661	-0.199502	-0.196959	-0.226141	-0.225338	-0.225204	-0.226141	-0.226141	-0.226141	-0.226141
Msex2.00617	IQ and ubiquitin-like domain-containing protein	1	-0.221966	-0.22036	-0.222929	-0.222287	-0.222929	-0.222929	-0.222929	-0.221323	-0.219396	-0.220681	-0.206227	-0.220039	-0.221002	-0.22036	-0.221645	-0.172822	-0.218433	-0.218754	-0.21779	-0.222608	-0.222929	-0.222929	-0.222929	-0.222929	-0.221645	-0.222929	-0.221323	-0.222929	-0.222929	-0.22036	-0.219075	-0.222929	-0.220681	-0.214257	-0.217469	-0.218433	-0.215221	-0.21233	-0.140059	-0.208154	-0.218433	-0.219075	-0.222929	-0.221966	-0.222929	-0.222608	-0.222929
Msex2.08118	threo-3-hydroxyaspartate ammonia-lyase-like	1	-0.217311	-0.218041	-0.218041	-0.217554	-0.218041	-0.218041	-0.218041	-0.218041	-0.216336	-0.218041	-0.203186	-0.212197	-0.214632	-0.218041	-0.218041	-0.140845	-0.214388	-0.215119	-0.205622	-0.209031	-0.218041	-0.218041	-0.218041	-0.218041	-0.217067	-0.218041	-0.218041	-0.216093	-0.218041	-0.218041	-0.218041	-0.218041	-0.218041	-0.218041	-0.213414	-0.217067	-0.214145	-0.218041	-0.211466	-0.212927	-0.217311	-0.214388	-0.218041	-0.218041	-0.218041	-0.218041	-0.218041
Msex2.09325		1	-0.217823	-0.217988	-0.217988	-0.217988	-0.218482	-0.218482	-0.218482	-0.218482	-0.218317	-0.218482	-0.203492	-0.21667	-0.194268	-0.218482	-0.193938	-0.140239	-0.21634	-0.218482	-0.218482	-0.218482	-0.218482	-0.217329	-0.218482	-0.218482	-0.216176	-0.218482	-0.217329	-0.218482	-0.214693	-0.218482	-0.218482	-0.218482	-0.217493	-0.217988	-0.217493	-0.21634	-0.217823	-0.217988	-0.207281	-0.215517	-0.216835	-0.217823	-0.21634	-0.218482	-0.218482	-0.215023	-0.218482
Msex2.05354	coiled-coil domain-containing protein 40	1	-0.21887	-0.218337	-0.21887	-0.21887	-0.21887	-0.21887	-0.21887	-0.217805	-0.217272	-0.21887	-0.21887	-0.218337	-0.21887	-0.21887	-0.21887	-0.133408	-0.217538	-0.215675	-0.21887	-0.21887	-0.216207	-0.216207	-0.21887	-0.21887	-0.213811	-0.217006	-0.21887	-0.217538	-0.21674	-0.217538	-0.21674	-0.21887	-0.21674	-0.216207	-0.217805	-0.21674	-0.218337	-0.21887	-0.217272	-0.218337	-0.218603	-0.21887	-0.218071	-0.21887	-0.21887	-0.218337	-0.21887
Msex2.06553	NADH-ubiquinone oxidoreductase subunit 8-like	1	-0.215569	-0.215569	-0.215569	-0.215569	-0.215569	-0.215569	-0.215569	-0.215569	-0.214828	-0.215569	-0.215569	-0.215569	-0.215569	-0.215569	-0.215569	-0.184321	-0.215569	-0.212358	-0.215569	-0.215569	-0.215569	-0.215569	-0.215569	-0.215569	-0.215569	-0.215569	-0.215569	-0.215569	-0.215569	-0.215569	-0.215569	-0.215569	-0.215569	-0.215569	-0.215569	-0.215569	-0.215569	-0.214334	-0.215569	-0.210382	-0.215569	-0.215569	-0.215569	-0.215569	-0.215569	-0.214952	-0.215569
Msex2.05998	uncharacterized LOC106130497	1	-0.219064	-0.219638	-0.219638	-0.219638	-0.219638	-0.219638	-0.219638	-0.219638	-0.219638	-0.219638	-0.196409	-0.218491	-0.219638	-0.219638	-0.219638	-0.131025	-0.218204	-0.216483	-0.219638	-0.219638	-0.219638	-0.219638	-0.219638	-0.219638	-0.218491	-0.219638	-0.219638	-0.219638	-0.219638	-0.219638	-0.219638	-0.219638	-0.21763	-0.217057	-0.206446	-0.210461	-0.102348	-0.218491	-0.219638	-0.20616	-0.217344	-0.214189	-0.219638	-0.219638	-0.219638	-0.219638	-0.219638
Msex2.06078	cilia- and flagella-associated protein 45	1	-0.216621	-0.218536	-0.218962	-0.219813	-0.219813	-0.215557	-0.219813	-0.216833	-0.219813	-0.219813	-0.203213	-0.219813	-0.219813	-0.219813	-0.219813	-0.055732	-0.216833	-0.212364	-0.219174	-0.215982	-0.209385	-0.217685	-0.219813	-0.216408	-0.218536	-0.217046	-0.215982	-0.219813	-0.216408	-0.219813	-0.219813	-0.219813	-0.216408	-0.219813	-0.219813	-0.219387	-0.218962	-0.219813	-0.211939	-0.215769	-0.219813	-0.219174	-0.219813	-0.219813	-0.219813	-0.219813	-0.219813
Msex2.07609	uncharacterized LOC105391412	1	-0.217475	-0.217237	-0.217475	-0.217475	-0.217475	-0.217475	-0.217475	-0.217475	-0.217475	-0.215567	-0.217475	-0.217475	-0.217475	-0.217475	-0.217475	-0.105852	-0.217475	-0.214375	-0.213898	-0.217475	-0.217475	-0.217475	-0.217475	-0.217475	-0.217237	-0.217475	-0.217475	-0.217475	-0.217475	-0.217475	-0.217475	-0.217475	-0.216521	-0.216521	-0.216283	-0.214375	-0.21509	-0.217475	-0.209366	-0.214375	-0.217475	-0.216044	-0.217475	-0.217475	-0.217475	-0.217475	-0.217475
Msex2.08043	sperm flagellar protein 1-like	1	-0.218824	-0.216552	-0.213775	-0.218067	-0.218824	-0.218824	-0.218824	-0.218824	-0.218319	-0.216047	-0.217057	-0.214027	-0.215542	-0.218572	-0.218572	-0.099652	-0.21428	-0.21428	-0.21428	-0.217057	-0.218824	-0.218824	-0.218824	-0.218824	-0.214785	-0.218824	-0.215542	-0.218824	-0.218824	-0.218824	-0.218824	-0.218824	-0.217309	-0.216047	-0.217057	-0.217814	-0.214532	-0.217057	-0.214532	-0.207715	-0.217309	-0.215795	-0.218824	-0.218824	-0.218824	-0.218572	-0.218824
Msex2.11204	protein tilB homolog	1	-0.215322	-0.196255	-0.217939	-0.217939	-0.217939	-0.217939	-0.217939	-0.217939	-0.217939	-0.217939	-0.217939	-0.217939	-0.217939	-0.217939	-0.217939	-0.178309	-0.213453	-0.217939	-0.217939	-0.217939	-0.17943	-0.212705	-0.217939	-0.217939	-0.209714	-0.217939	-0.212705	-0.217939	-0.217939	-0.207471	-0.217939	-0.217939	-0.213453	-0.21607	-0.217939	-0.215696	-0.215696	-0.198872	-0.211209	-0.217939	-0.217939	-0.217939	-0.217939	-0.217939	-0.217939	-0.217939	-0.217939
Msex2.03497	uncharacterized LOC101741894	1	-0.217572	-0.217572	-0.21681	-0.217572	-0.217572	-0.217572	-0.217572	-0.217318	-0.215793	-0.217572	-0.199533	-0.217572	-0.217064	-0.217572	-0.217572	-0.084695	-0.217064	-0.212745	-0.21681	-0.217572	-0.217572	-0.217572	-0.217572	-0.217572	-0.217572	-0.217572	-0.217572	-0.217572	-0.217572	-0.217572	-0.217572	-0.217572	-0.217572	-0.217318	-0.216048	-0.21681	-0.217572	-0.216302	-0.211982	-0.212999	-0.217572	-0.217572	-0.217572	-0.217572	-0.217572	-0.21681	-0.217572
Msex2.00954	uncharacterized LOC106132980	1	-0.212667	-0.213323	-0.213716	-0.213716	-0.213716	-0.213716	-0.213716	-0.213716	-0.213716	-0.213716	-0.213716	-0.213192	-0.213716	-0.213716	-0.213716	-0.199827	-0.212929	-0.213061	-0.211619	-0.213716	-0.213716	-0.213716	-0.213716	-0.213716	-0.213716	-0.213716	-0.213716	-0.213716	-0.213716	-0.213716	-0.213716	-0.213716	-0.213716	-0.213716	-0.213716	-0.213716	-0.213716	-0.213716	-0.213716	-0.211619	-0.213716	-0.213716	-0.213716	-0.213716	-0.213716	-0.213716	-0.213716
Msex2.03375	uncharacterized LOC106138813	1	-0.217492	-0.216087	-0.218195	-0.218195	-0.218195	-0.218195	-0.218195	-0.218195	-0.21679	-0.216263	-0.209412	-0.217141	-0.218195	-0.217844	-0.218195	-0.153026	-0.216087	-0.215911	-0.218195	-0.218195	-0.217492	-0.217492	-0.218195	-0.216087	-0.216965	-0.218195	-0.216087	-0.217492	-0.218195	-0.215736	-0.216087	-0.218195	-0.218195	-0.216263	-0.215911	-0.214857	-0.216614	-0.216438	-0.19009	-0.202913	-0.217492	-0.218019	-0.218195	-0.218195	-0.218195	-0.216438	-0.218195
Msex2.02504	tubulin polyglutamylase TTLL13-like	1	-0.214515	-0.217932	-0.217621	-0.223523	-0.216689	-0.210062	-0.21555	-0.223005	-0.214204	-0.219071	-0.222487	-0.214411	-0.220624	-0.22373	-0.222487	-0.120395	-0.216689	-0.219692	-0.214929	-0.213479	-0.210787	-0.209855	-0.223833	-0.220727	-0.208613	-0.213893	-0.219071	-0.220624	-0.223833	-0.221245	-0.218449	-0.217414	-0.217103	-0.215654	-0.218863	-0.219692	-0.220831	-0.220934	-0.214929	-0.214618	-0.220624	-0.219899	-0.209648	-0.223523	-0.220934	-0.221556	-0.220106
Msex2.02027	tubulin glycylase 3A-like	1	-0.2165	-0.216626	-0.215366	-0.217382	-0.216878	-0.217382	-0.217382	-0.216752	-0.215366	-0.215996	-0.205035	-0.214233	-0.217004	-0.217382	-0.217382	-0.150231	-0.211587	-0.214611	-0.214485	-0.209193	-0.211965	-0.214737	-0.217382	-0.217382	-0.21524	-0.214988	-0.217382	-0.217382	-0.217382	-0.2165	-0.217382	-0.217382	-0.212973	-0.212343	-0.212091	-0.211965	-0.213981	-0.2165	-0.208311	-0.215618	-0.216878	-0.217382	-0.216752	-0.217382	-0.217382	-0.216122	-0.217382
Msex2.05047	uncharacterized LOC106137768	1	-0.21625	-0.21625	-0.21625	-0.21625	-0.21625	-0.21625	-0.21625	-0.21625	-0.21625	-0.21625	-0.199873	-0.212974	-0.21625	-0.21625	-0.21625	-0.140099	-0.213384	-0.21625	-0.21625	-0.21625	-0.21625	-0.21625	-0.21625	-0.21625	-0.21625	-0.21625	-0.21625	-0.21625	-0.21625	-0.21625	-0.21625	-0.21625	-0.21625	-0.21625	-0.212565	-0.21625	-0.210927	-0.212974	-0.21625	-0.21625	-0.21625	-0.212155	-0.21625	-0.21625	-0.21625	-0.21625	-0.21625
Msex2.02325	myosin-13-like	1	-0.216141	-0.215149	-0.216141	-0.214158	-0.216141	-0.216141	-0.216141	-0.216141	-0.216141	-0.216141	-0.216141	-0.216141	-0.216141	-0.216141	-0.216141	-0.132504	-0.216141	-0.214819	-0.216141	-0.216141	-0.216141	-0.216141	-0.216141	-0.216141	-0.216141	-0.216141	-0.216141	-0.216141	-0.216141	-0.216141	-0.216141	-0.216141	-0.216141	-0.216141	-0.213827	-0.214158	-0.216141	-0.216141	-0.197629	-0.213827	-0.210191	-0.216141	-0.216141	-0.216141	-0.216141	-0.216141	-0.216141
Msex2.09578	tektin-4-like	1	-0.217572	-0.215325	-0.214683	-0.216288	-0.219177	-0.219177	-0.219177	-0.219177	-0.212435	-0.216288	-0.174232	-0.217251	-0.21693	-0.219177	-0.218535	-0.105209	-0.219177	-0.214361	-0.215004	-0.219177	-0.201199	-0.219177	-0.219177	-0.219177	-0.219177	-0.219177	-0.219177	-0.219177	-0.219177	-0.219177	-0.219177	-0.219177	-0.219177	-0.217251	-0.216288	-0.21693	-0.219177	-0.218214	-0.206978	-0.214361	-0.215004	-0.213719	-0.219177	-0.218214	-0.219177	-0.219177	-0.219177
Msex2.12122	uncharacterized LOC106136751	1	-0.216092	-0.215228	-0.216092	-0.216092	-0.216092	-0.216092	-0.216092	-0.214941	-0.216092	-0.216092	-0.212926	-0.214365	-0.216092	-0.215804	-0.214365	-0.162847	-0.21235	-0.211487	-0.214653	-0.20976	-0.211775	-0.216092	-0.216092	-0.216092	-0.216092	-0.216092	-0.216092	-0.214365	-0.216092	-0.216092	-0.216092	-0.216092	-0.215228	-0.214653	-0.216092	-0.214653	-0.215228	-0.215804	-0.211199	-0.206594	-0.216092	-0.214941	-0.216092	-0.216092	-0.216092	-0.214077	-0.216092
Msex2.03035	dynein assembly factor with WDR repeat domains 1	1	-0.214912	-0.215209	-0.215209	-0.215061	-0.215209	-0.215209	-0.215209	-0.214614	-0.214465	-0.215209	-0.214167	-0.215209	-0.215209	-0.215209	-0.215209	-0.1433	-0.214465	-0.212381	-0.214316	-0.215209	-0.207914	-0.215209	-0.215209	-0.215209	-0.214763	-0.214018	-0.215209	-0.215209	-0.215209	-0.215209	-0.215209	-0.215209	-0.213721	-0.214614	-0.213125	-0.214018	-0.214912	-0.213721	-0.207765	-0.211636	-0.214614	-0.215209	-0.21387	-0.215209	-0.215209	-0.215061	-0.215209
Msex2.08745	dynein heavy chain 12, axonemal	1	-0.219474	-0.218019	-0.218504	-0.218504	-0.21996	-0.21996	-0.21996	-0.21996	-0.218989	-0.218989	-0.21996	-0.214137	-0.218019	-0.219474	-0.217534	-0.180658	-0.214622	-0.215108	-0.215108	-0.21996	-0.21996	-0.219474	-0.21996	-0.21996	-0.218504	-0.218989	-0.218504	-0.21996	-0.21996	-0.21996	-0.21996	-0.21996	-0.219474	-0.217048	-0.204433	-0.201036	-0.212681	-0.213652	-0.207344	-0.214622	-0.218989	-0.219474	-0.219474	-0.216563	-0.21996	-0.218504	-0.21996
Msex2.06823	MAR-binding filament-like protein 1	1	-0.215415	-0.215618	-0.215483	-0.215652	-0.215652	-0.215652	-0.215652	-0.215652	-0.215618	-0.215652	-0.213755	-0.21511	-0.215517	-0.215652	-0.215584	-0.108505	-0.214771	-0.213383	-0.215347	-0.21511	-0.215652	-0.215415	-0.215652	-0.215652	-0.215449	-0.215652	-0.215652	-0.215449	-0.215652	-0.215652	-0.215347	-0.215652	-0.215652	-0.215584	-0.215652	-0.215009	-0.215313	-0.215483	-0.208843	-0.211418	-0.215449	-0.215415	-0.215042	-0.215551	-0.215652	-0.214975	-0.215652
Msex2.02826		1	-0.218497	-0.217605	-0.218497	-0.217784	-0.218319	-0.218497	-0.218497	-0.217249	-0.218319	-0.218497	-0.064403	-0.218319	-0.218141	-0.218497	-0.217962	-0.158572	-0.216714	-0.216179	-0.216892	-0.218497	-0.218497	-0.218497	-0.218497	-0.218497	-0.218319	-0.218497	-0.218497	-0.218497	-0.218497	-0.218497	-0.218497	-0.218497	-0.218497	-0.218319	-0.218141	-0.217605	-0.21707	-0.214038	-0.209045	-0.215822	-0.217427	-0.217249	-0.218497	-0.218141	-0.218497	-0.216535	-0.218497
Msex2.05684		1	-0.216777	-0.216777	-0.216777	-0.216777	-0.216777	-0.216777	-0.216777	-0.216777	-0.216777	-0.216777	-0.158913	-0.216777	-0.216777	-0.216777	-0.216777	-0.144534	-0.215901	-0.21555	-0.216777	-0.216777	-0.216777	-0.216777	-0.216777	-0.216777	-0.216777	-0.216777	-0.216777	-0.216777	-0.216777	-0.216777	-0.216777	-0.216777	-0.216777	-0.216777	-0.216777	-0.216777	-0.215901	-0.214849	-0.214147	-0.214673	-0.216777	-0.216777	-0.216777	-0.216777	-0.216777	-0.210816	-0.216777
Msex2.12196	T-complex-associated testis-expressed protein 1-like	1	-0.217756	-0.217904	-0.217756	-0.218201	-0.218201	-0.218201	-0.218201	-0.218201	-0.218201	-0.210205	-0.218201	-0.216868	-0.218201	-0.218201	-0.21746	-0.160601	-0.216572	-0.213314	-0.218201	-0.218201	-0.218201	-0.215387	-0.214055	-0.218201	-0.216424	-0.210649	-0.215535	-0.215387	-0.170966	-0.20902	-0.208724	-0.214499	-0.216572	-0.216424	-0.215831	-0.217608	-0.206355	-0.217756	-0.208428	-0.209168	-0.218201	-0.218201	-0.218201	-0.218201	-0.218201	-0.216572	-0.218201
Msex2.09827	cilia- and flagella-associated protein 58-like	1	-0.21701	-0.21701	-0.218557	-0.217784	-0.218557	-0.218557	-0.218557	-0.218557	-0.218042	-0.213657	-0.184772	-0.218042	-0.218557	-0.218557	-0.218557	-0.121069	-0.216752	-0.218042	-0.218557	-0.218557	-0.213657	-0.213657	-0.218557	-0.218557	-0.208241	-0.214173	-0.21701	-0.21701	-0.213399	-0.215462	-0.218557	-0.212626	-0.210304	-0.206694	-0.202825	-0.217268	-0.215205	-0.216752	-0.212368	-0.213657	-0.218042	-0.218557	-0.218557	-0.218557	-0.218557	-0.218557	-0.218557
Msex2.13506	uncharacterized LOC106132275	1	-0.216236	-0.216236	-0.216236	-0.216236	-0.216236	-0.216236	-0.216236	-0.216236	-0.216236	-0.216236	-0.186203	-0.216236	-0.21171	-0.216236	-0.215001	-0.163987	-0.216236	-0.216236	-0.216236	-0.216236	-0.216236	-0.216236	-0.216236	-0.216236	-0.216236	-0.216236	-0.216236	-0.216236	-0.216236	-0.216236	-0.216236	-0.216236	-0.216236	-0.216236	-0.216236	-0.216236	-0.216236	-0.216236	-0.216236	-0.216236	-0.213356	-0.216236	-0.216236	-0.216236	-0.216236	-0.213767	-0.216236
Msex2.12590	uncharacterized LOC106143593	1	-0.196352	-0.233693	-0.277089	-0.318467	-0.328054	-0.178186	-0.207453	-0.343697	-0.317458	-0.304842	-0.083825	-0.165571	-0.209976	-0.335119	-0.28819	-0.091899	-0.256905	-0.254886	-0.277089	-0.168094	-0.151947	-0.251859	-0.305347	-0.347229	-0.215023	-0.263465	-0.280117	-0.215527	-0.262456	-0.263969	-0.238234	-0.230665	-0.311907	-0.168599	0.089255	-0.184242	-0.247822	-0.222592	-0.087357	0.085218	-0.240253	-0.208967	-0.274061	-0.303833	-0.327045	-0.210481	-0.254886
Msex2.02033	uncharacterized LOC106142978	1	-0.233151	-0.230457	-0.233825	-0.233825	-0.227313	-0.220801	-0.233825	-0.233825	-0.232702	-0.232702	-0.219005	-0.227762	-0.233151	-0.233151	-0.231804	-0.155233	-0.197224	-0.226415	-0.232702	-0.233825	-0.233825	-0.226639	-0.233825	-0.20643	-0.229334	-0.223271	-0.230681	-0.233825	-0.230232	-0.227313	-0.233825	-0.233825	-0.233825	-0.228885	-0.230008	0.474849	-0.037345	-0.22619	-0.225966	-0.22619	-0.22619	-0.230681	-0.229558	-0.232927	-0.233825	-0.22372	-0.233825
Msex2.06356	glutamine synthetase 2 cytoplasmic-like	1	-0.228653	-0.231281	-0.231281	-0.230697	-0.231281	-0.228653	-0.231281	-0.22661	-0.231281	-0.231281	-0.231281	-0.230989	-0.231281	-0.231281	-0.231281	-0.003818	-0.230405	-0.225442	-0.231281	-0.231281	-0.142661	-0.049807	-0.084408	-0.220624	0.037937	-0.150691	-0.224128	-0.205878	-0.227194	-0.226318	-0.227194	-0.231281	-0.231281	-0.231135	-0.231281	-0.231281	-0.231281	-0.230697	-0.228507	-0.21858	-0.231281	-0.231281	-0.231281	-0.231281	-0.231281	-0.231281	-0.231281
Msex2.03264	glutathione peroxidase	1	-0.218047	-0.218047	-0.218047	-0.218047	-0.218047	-0.218047	-0.218047	-0.214686	-0.218047	-0.218047	-0.218047	-0.218047	-0.218047	-0.218047	-0.218047	-0.134231	-0.212445	-0.218047	-0.21491	-0.218047	-0.218047	-0.218047	-0.218047	-0.218047	-0.21603	-0.193396	-0.218047	-0.218047	-0.218047	-0.218047	-0.218047	-0.218047	-0.203032	-0.206842	-0.2111	-0.200343	-0.199222	-0.218047	-0.189586	-0.213565	-0.218047	-0.218047	-0.218047	-0.218047	-0.218047	-0.218047	-0.218047
Msex2.03360	mitochondrial 2-oxoglutarate/malate carrier protein-like	1	-0.216903	-0.216903	-0.216903	-0.216903	-0.216903	-0.216903	-0.216903	-0.216903	-0.216903	-0.216903	-0.216903	-0.216903	-0.216903	-0.216903	-0.216903	-0.051135	-0.215403	-0.210512	-0.216316	-0.216903	-0.216903	-0.216903	-0.216903	-0.216903	-0.216903	-0.216903	-0.216903	-0.216903	-0.216903	-0.216903	-0.216903	-0.216903	-0.21612	-0.216903	-0.216903	-0.216185	-0.215859	-0.216903	-0.211164	-0.205947	-0.216903	-0.216903	-0.216903	-0.216903	-0.216903	-0.216903	-0.216903
Msex2.05948	trypsin delta/gamma-like	1	-0.2175	-0.2175	-0.2175	-0.2175	-0.2175	-0.2175	-0.2175	-0.2175	-0.2175	-0.2175	-0.2175	-0.2175	-0.2175	-0.2175	-0.2175	-0.008735	-0.214669	-0.213608	-0.2175	-0.2175	-0.2175	-0.2175	-0.2175	-0.2175	-0.2175	-0.2175	-0.2175	-0.2175	-0.2175	-0.2175	-0.2175	-0.2175	-0.2175	-0.2175	-0.2175	-0.215023	-0.2175	-0.2175	-0.2175	-0.2175	-0.2175	-0.2175	-0.2175	-0.2175	-0.2175	-0.2175	-0.2175
Msex2.00135	uncharacterized LOC106132057	1	-0.217471	-0.217471	-0.217471	-0.217471	-0.217471	-0.217471	-0.217471	-0.217471	-0.215691	-0.212355	-0.217471	-0.217471	-0.217471	-0.217471	-0.217471	-0.06356	-0.214802	-0.209464	-0.217471	-0.217471	-0.217471	-0.217471	-0.217471	-0.217471	-0.217471	-0.217471	-0.215914	-0.217471	-0.217471	-0.217471	-0.217471	-0.217471	-0.217471	-0.217471	-0.217471	-0.217471	-0.217471	-0.215914	-0.213245	-0.211021	-0.217471	-0.217471	-0.217471	-0.217471	-0.217471	-0.217471	-0.217471
Msex2.06012	enolase-like	1	-0.217755	-0.217755	-0.217755	-0.217755	-0.217755	-0.217755	-0.217755	-0.217755	-0.217755	-0.217755	-0.217755	-0.217755	-0.217755	-0.217755	-0.217755	-0.0662	-0.216875	-0.212084	-0.214724	-0.217755	-0.217755	-0.217755	-0.217755	-0.217755	-0.217755	-0.217755	-0.217071	-0.217755	-0.217755	-0.217755	-0.217755	-0.217755	-0.217755	-0.217462	-0.217755	-0.217755	-0.216973	-0.217462	-0.20876	-0.214235	-0.217755	-0.217755	-0.217755	-0.217755	-0.217755	-0.217755	-0.217755
Msex2.00451	uncharacterized LOC101742547	1	-0.216763	-0.216763	-0.216763	-0.216763	-0.216763	-0.216763	-0.216763	-0.216763	-0.216763	-0.216763	-0.216763	-0.215	-0.216763	-0.216763	-0.216763	-0.101524	-0.216763	-0.209712	-0.216763	-0.216763	-0.216763	-0.216763	-0.216763	-0.216763	-0.216763	-0.216763	-0.216763	-0.216763	-0.216763	-0.216763	-0.216763	-0.216763	-0.216763	-0.216763	-0.215881	-0.21522	-0.216763	-0.216763	-0.211915	-0.216763	-0.216763	-0.216763	-0.216763	-0.216763	-0.216763	-0.216763	-0.216763
Msex2.04248	uncharacterized LOC106134809	1	-0.215346	-0.216858	-0.218117	-0.218369	-0.218621	-0.218621	-0.218621	-0.218621	-0.213835	-0.213835	-0.204261	-0.218369	-0.217614	-0.218621	-0.216858	-0.085351	-0.216606	-0.209804	-0.21585	-0.218621	-0.21711	-0.218621	-0.218621	-0.218621	-0.218621	-0.218621	-0.217865	-0.218621	-0.218621	-0.218621	-0.218621	-0.218621	-0.218621	-0.217362	-0.218117	-0.217362	-0.217362	-0.21711	-0.214087	-0.208796	-0.217614	-0.217362	-0.218621	-0.218621	-0.218621	-0.218117	-0.218621
Msex2.08250	protein KBP homolog	1	-0.219315	-0.22011	-0.220375	-0.220375	-0.220375	-0.220375	-0.219792	-0.219951	-0.220375	-0.220375	-0.220375	-0.219792	-0.22011	-0.21958	-0.219474	-0.044638	-0.218891	-0.216348	-0.220163	-0.219845	-0.220375	-0.218626	-0.219739	-0.220375	-0.215394	-0.215447	-0.215606	-0.219209	-0.215553	-0.216878	-0.219421	-0.214865	-0.194467	-0.190547	-0.205063	-0.207024	-0.198759	-0.211474	-0.210891	-0.21407	-0.220375	-0.220057	-0.220375	-0.220216	-0.219845	-0.220375	-0.219792
Msex2.05861	cilia- and flagella-associated protein 20-like	1	-0.221066	-0.221066	-0.221066	-0.221066	-0.221066	-0.221066	-0.221066	-0.221066	-0.213112	-0.221066	-0.140767	-0.221066	-0.221066	-0.221066	-0.221066	-0.017288	-0.221066	-0.208188	-0.216142	-0.221066	-0.221066	-0.221066	-0.221066	-0.221066	-0.221066	-0.221066	-0.221066	-0.221066	-0.221066	-0.221066	-0.221066	-0.221066	-0.221066	-0.221066	-0.213869	-0.20743	-0.213112	-0.221066	-0.221066	-0.214248	-0.221066	-0.221066	-0.221066	-0.221066	-0.221066	-0.221066	-0.221066
Msex2.01447	uncharacterized LOC106138868	1	-0.217246	-0.217246	-0.217246	-0.217246	-0.217246	-0.217246	-0.217246	-0.217246	-0.217246	-0.217246	-0.217246	-0.215982	-0.217246	-0.217246	-0.215621	-0.089427	-0.211649	-0.205872	-0.217246	-0.217246	-0.217246	-0.217246	-0.217246	-0.217246	-0.212732	-0.217246	-0.217246	-0.21201	-0.217246	-0.217246	-0.217246	-0.217246	-0.217246	-0.217246	-0.217246	-0.217246	-0.216162	-0.217246	-0.210566	-0.21183	-0.217246	-0.217246	-0.217246	-0.217246	-0.217246	-0.217246	-0.217246
Msex2.01816	tubulin beta chain	1	-0.217761	-0.217761	-0.217335	-0.217761	-0.217382	-0.216625	-0.217761	-0.217571	-0.217761	-0.217335	-0.216435	-0.217287	-0.217619	-0.217713	-0.217524	-0.059171	-0.216246	-0.212979	-0.217382	-0.217761	-0.217761	-0.217193	-0.217761	-0.217761	-0.217761	-0.216956	-0.217761	-0.217193	-0.217761	-0.217193	-0.216861	-0.217761	-0.217287	-0.217335	-0.217761	-0.217003	-0.217051	-0.216767	-0.214636	-0.207488	-0.21724	-0.217619	-0.216956	-0.217619	-0.216293	-0.217477	-0.21724
Msex2.12267	dynein light chain 1, axonemal-like	1	-0.216374	-0.216374	-0.212435	-0.216374	-0.216374	-0.216374	-0.216374	-0.216374	-0.216374	-0.208495	-0.216374	-0.216374	-0.216374	-0.216374	-0.216374	-0.189004	-0.203311	-0.213264	-0.194602	-0.216374	-0.216374	-0.216374	-0.216374	-0.216374	-0.216374	-0.216374	-0.216374	-0.216374	-0.216374	-0.216374	-0.216374	-0.216374	-0.216374	-0.216374	-0.216374	-0.216374	-0.216374	-0.216374	-0.216374	-0.206007	-0.216374	-0.216374	-0.216374	-0.210776	-0.216374	-0.216374	-0.216374
Msex2.10206	uncharacterized LOC101739373	1	-0.187088	-0.225776	-0.239328	-0.238454	-0.220093	-0.234738	-0.186433	-0.221186	-0.222716	-0.218563	-0.223809	-0.237142	-0.236487	-0.238454	-0.239328	0.028209	-0.201296	-0.21747	-0.215285	-0.210476	-0.216159	-0.190804	-0.220312	-0.239328	-0.228181	-0.227088	-0.235175	-0.239328	-0.239328	-0.239328	-0.229055	-0.239328	-0.239328	-0.236924	-0.236049	-0.232989	-0.228181	-0.235175	-0.212662	-0.185558	-0.234082	-0.235612	-0.229711	-0.235612	-0.239328	-0.239328	-0.239328
Msex2.12338	tektin-3-like	1	-0.223696	-0.234347	-0.232065	-0.240243	-0.214566	-0.240433	-0.244998	-0.240433	-0.225788	-0.152561	-0.207909	-0.234727	-0.222174	-0.243286	-0.238912	-0.107103	-0.205437	-0.239292	-0.233586	-0.203915	-0.143241	-0.210192	-0.213996	-0.215327	-0.207148	-0.122889	-0.21837	-0.116613	-0.04719	-0.134302	-0.173863	-0.230923	-0.224457	-0.236249	-0.235869	-0.201442	-0.235869	-0.235678	-0.228451	-0.231114	-0.235298	-0.232825	-0.230543	-0.243667	-0.242335	-0.241384	-0.243477
Msex2.01421	succinate dehydrogenase cytochrome b560 subunit, mitochondrial-like	1	-0.203926	-0.211368	-0.227536	-0.232411	-0.250118	-0.234464	-0.251145	-0.245756	-0.222147	-0.216244	-0.024804	-0.179804	-0.196741	-0.248579	-0.241137	-0.065351	-0.191609	-0.212908	-0.145417	-0.238314	-0.230358	-0.232155	-0.254224	-0.254224	-0.217014	-0.229075	-0.228305	-0.219837	-0.254224	-0.233181	-0.22189	-0.250118	-0.19982	-0.190582	-0.202387	-0.203926	-0.206749	-0.21881	-0.179547	-0.198794	-0.227536	-0.230102	-0.232411	-0.247296	-0.254224	-0.231642	-0.248065
Msex2.00007	uncharacterized LOC101742085	1	-0.225968	-0.224484	-0.226604	-0.225862	-0.226604	-0.226604	-0.226604	-0.222577	-0.216642	-0.220775	-0.188666	-0.225438	-0.22512	-0.225862	-0.218868	-0.063938	-0.221199	-0.221411	-0.222683	-0.223107	-0.215053	-0.226604	-0.226604	-0.213887	-0.225332	-0.226604	-0.226604	-0.224696	-0.226604	-0.224802	-0.220563	-0.222153	-0.212934	-0.221941	-0.224484	-0.224272	-0.225014	-0.223531	-0.226604	-0.222577	-0.225862	-0.226286	-0.226604	-0.226604	-0.226604	-0.22565	-0.226604
Msex2.02987	ubiquitin carboxyl-terminal hydrolase 7-like	1	-0.218205	-0.219777	-0.221349	-0.221349	-0.221349	-0.221349	-0.221349	-0.221349	-0.212775	-0.217062	-0.212489	-0.221349	-0.22092	-0.220348	-0.221349	-0.057586	-0.220205	-0.217633	-0.22092	-0.221349	-0.221349	-0.220205	-0.221349	-0.221349	-0.220491	-0.221349	-0.219491	-0.221349	-0.221349	-0.221349	-0.221349	-0.221349	-0.221349	-0.221349	-0.217347	-0.221349	-0.221349	-0.21549	-0.219062	-0.217347	-0.221349	-0.220634	-0.21992	-0.220205	-0.221349	-0.221349	-0.221349
Msex2.01968	uncharacterized LOC101735788	1	-0.218034	-0.217897	-0.218034	-0.218103	-0.21769	-0.218172	-0.218172	-0.217897	-0.218103	-0.218172	-0.217277	-0.217621	-0.218172	-0.218172	-0.218172	-0.082697	-0.217415	-0.214248	-0.218034	-0.217965	-0.218172	-0.217965	-0.218172	-0.216107	-0.218034	-0.217897	-0.217621	-0.217965	-0.218172	-0.218172	-0.218172	-0.218172	-0.217552	-0.217965	-0.218172	-0.21707	-0.217897	-0.217897	-0.208672	-0.213629	-0.218172	-0.217828	-0.217759	-0.218172	-0.218172	-0.217552	-0.218172
Msex2.12617		1	-0.217226	-0.217226	-0.217226	-0.217226	-0.217226	-0.217226	-0.217226	-0.217226	-0.217226	-0.217226	-0.191421	-0.217226	-0.217226	-0.217226	-0.217226	-0.13187	-0.214745	-0.213752	-0.217226	-0.217226	-0.217226	-0.217226	-0.217226	-0.217226	-0.217226	-0.217226	-0.217226	-0.217226	-0.217226	-0.217226	-0.217226	-0.217226	-0.217226	-0.216233	-0.217226	-0.215241	-0.217226	-0.214745	-0.217226	-0.211767	-0.217226	-0.217226	-0.217226	-0.217226	-0.217226	-0.217226	-0.217226
Msex2.06380	uncharacterized LOC106132541	1	-0.210519	-0.214673	-0.217639	-0.217639	-0.217639	-0.217639	-0.217639	-0.217639	-0.217639	-0.217639	-0.204883	-0.213783	-0.216453	-0.217639	-0.217639	-0.1678	-0.217639	-0.217639	-0.216749	-0.217639	-0.217639	-0.217639	-0.217639	-0.217639	-0.211706	-0.213783	-0.217639	-0.217639	-0.217639	-0.217639	-0.217639	-0.217639	-0.217639	-0.217639	-0.217639	-0.214969	-0.211409	-0.216453	-0.208739	-0.206366	-0.213486	-0.217639	-0.217639	-0.216156	-0.217639	-0.214969	-0.217639
Msex2.09784	EF-hand domain-containing protein 1-like	1	-0.218457	-0.212786	-0.218457	-0.218457	-0.218457	-0.201759	-0.218457	-0.218457	-0.215936	-0.215306	-0.218457	-0.213416	-0.214676	-0.218457	-0.218457	-0.146624	-0.213101	-0.215936	-0.214046	-0.218457	-0.218457	-0.218457	-0.218457	-0.218457	-0.215936	-0.218457	-0.216566	-0.218457	-0.211841	-0.214361	-0.218457	-0.218457	-0.218457	-0.218457	-0.216251	-0.214361	-0.215306	-0.217512	-0.205224	-0.210265	-0.215936	-0.214991	-0.218457	-0.218457	-0.218457	-0.216566	-0.218457
Msex2.14497	hormonally up-regulated neu tumor-associated kinase homolog A	1	-0.214431	-0.214888	-0.221731	-0.221731	-0.221731	-0.221731	-0.221731	-0.218994	-0.216256	-0.221731	-0.208956	-0.217169	-0.209869	-0.220363	-0.221275	-0.075731	-0.213063	-0.2158	-0.218994	-0.221731	-0.221731	-0.217169	-0.221731	-0.221731	-0.213519	-0.211694	-0.221731	-0.214431	-0.2158	-0.221731	-0.221731	-0.221731	-0.221731	-0.216713	-0.219906	-0.213975	-0.211694	-0.217169	-0.210781	-0.19755	-0.215344	-0.216256	-0.218994	-0.221731	-0.221731	-0.216256	-0.221731
Msex2.00471	uncharacterized LOC105841973	1	-0.231677	-0.233123	-0.234689	-0.233966	-0.234689	-0.234689	-0.234689	-0.230833	-0.219988	-0.234689	-0.224688	-0.228062	-0.233966	-0.234689	-0.234689	-0.14877	-0.233605	-0.230472	-0.232279	-0.234689	-0.2277	-0.226254	-0.234689	-0.230351	-0.186126	-0.206371	-0.209745	-0.222639	-0.223603	-0.223001	-0.234689	-0.22517	-0.228905	-0.229146	-0.232882	-0.233002	-0.234689	-0.234328	-0.228182	-0.231195	-0.233123	-0.231315	-0.234689	-0.234689	-0.234689	-0.234328	-0.234689
Msex2.00177	uncharacterized LOC101743346	1	-0.215055	-0.215055	-0.215055	-0.215055	-0.215055	-0.215055	-0.215055	-0.215055	-0.215055	-0.215055	-0.215055	-0.215055	-0.215055	-0.215055	-0.215055	-0.207867	-0.215055	-0.215055	-0.215055	-0.215055	-0.215055	-0.215055	-0.215055	-0.215055	-0.215055	-0.215055	-0.215055	-0.215055	-0.215055	-0.215055	-0.215055	-0.215055	-0.215055	-0.215055	-0.215055	-0.215055	-0.212899	-0.215055	-0.215055	-0.209664	-0.215055	-0.215055	-0.215055	-0.215055	-0.215055	-0.215055	-0.215055
Msex2.04539	uncharacterized LOC101735794	1	-0.215229	-0.216339	-0.215414	-0.215229	-0.216339	-0.216339	-0.216339	-0.216339	-0.216339	-0.216339	-0.205611	-0.216339	-0.216339	-0.216339	-0.216339	-0.163626	-0.216339	-0.212085	-0.216339	-0.216339	-0.216339	-0.216339	-0.216339	-0.200802	-0.216339	-0.216339	-0.216339	-0.216339	-0.216339	-0.216339	-0.216339	-0.216339	-0.216339	-0.216339	-0.216339	-0.216339	-0.216339	-0.216339	-0.216339	-0.213934	-0.216339	-0.215044	-0.214674	-0.216339	-0.216339	-0.216339	-0.216339
Msex2.05662	malate dehydrogenase 1, mitochondrial-like	1	-0.218288	-0.218288	-0.218288	-0.216624	-0.218288	-0.218288	-0.218288	-0.215673	-0.218288	-0.218288	-0.197837	-0.218288	-0.218288	-0.218288	-0.217099	-0.102716	-0.216862	-0.209728	-0.218288	-0.218288	-0.218288	-0.218288	-0.218288	-0.218288	-0.218288	-0.218288	-0.218288	-0.211154	-0.218288	-0.218288	-0.218288	-0.218288	-0.215435	-0.217575	-0.217337	-0.205685	-0.218288	-0.214959	-0.21163	-0.214721	-0.218288	-0.218288	-0.218288	-0.218288	-0.218288	-0.218288	-0.218288
Msex2.10585	carbonic anhydrase 1-like	1	-0.221764	-0.230889	-0.228488	-0.221764	-0.234732	-0.234732	-0.234732	-0.219363	-0.225126	-0.221764	-0.21504	-0.230889	-0.234732	-0.234732	-0.218402	-0.005161	-0.2136	-0.216481	-0.23185	-0.234732	-0.226087	-0.226567	-0.234732	-0.234732	-0.234732	-0.234732	-0.234732	-0.209757	-0.221284	-0.226567	-0.234732	-0.234732	-0.220804	-0.234732	-0.234732	-0.233291	-0.234732	-0.227047	-0.224166	-0.217922	-0.229929	-0.234732	-0.228488	-0.234732	-0.234732	-0.230889	-0.234732
Msex2.01444	uncharacterized LOC106138867	1	-0.227412	-0.225256	-0.227412	-0.227412	-0.227412	-0.227412	-0.227412	-0.227412	-0.227412	-0.227412	-0.18491	-0.225256	-0.227412	-0.227412	-0.227412	0.029447	-0.14826	-0.219096	-0.097751	-0.117154	-0.227412	-0.227412	-0.227412	-0.227412	-0.227412	-0.227412	-0.227412	-0.227412	-0.227412	-0.227412	-0.227412	-0.227412	-0.227412	-0.227412	-0.224948	-0.225564	-0.224024	-0.225256	-0.227412	-0.222792	-0.213553	-0.224948	-0.220636	-0.227412	-0.227412	-0.227412	-0.227412
Msex2.01155	coiled-coil domain-containing protein 96	1	-0.216733	-0.217014	-0.215888	-0.218704	-0.211663	-0.218704	-0.218704	-0.218704	-0.218704	-0.218704	-0.201241	-0.218704	-0.217859	-0.218704	-0.218704	-0.047169	-0.218704	-0.218704	-0.217296	-0.218704	-0.214761	-0.215043	-0.218704	-0.218704	-0.214761	-0.218704	-0.215043	-0.218704	-0.218704	-0.215043	-0.218704	-0.218704	-0.215606	-0.217296	-0.218704	-0.217859	-0.217296	-0.218704	-0.218704	-0.214761	-0.218704	-0.218704	-0.218704	-0.212508	-0.218704	-0.212226	-0.211381
Msex2.10885		1	-0.215929	-0.218222	-0.218222	-0.218222	-0.185869	-0.218222	-0.218222	-0.218222	-0.218222	-0.218222	-0.218222	-0.214146	-0.216184	-0.218222	-0.218222	-0.089828	-0.218222	-0.218222	-0.218222	-0.218222	-0.218222	-0.218222	-0.180774	-0.218222	-0.218222	-0.218222	-0.218222	-0.218222	-0.218222	-0.218222	-0.218222	-0.218222	-0.218222	-0.218222	-0.218222	-0.21491	-0.211599	-0.218222	-0.201663	-0.218222	-0.218222	-0.215675	-0.218222	-0.213382	-0.218222	-0.218222	-0.218222
Msex2.02432	heat shock protein 68-like	1	-0.214511	-0.214589	-0.214899	-0.216525	-0.214279	-0.214357	-0.216525	-0.216525	-0.215054	-0.216525	-0.216525	-0.215131	-0.216525	-0.216525	-0.216525	-0.13225	-0.215906	-0.213427	-0.216525	-0.216525	-0.216525	-0.215828	-0.216525	-0.216525	-0.212652	-0.213582	-0.214821	-0.216525	-0.216525	-0.216525	-0.216525	-0.216525	-0.216525	-0.21637	-0.216138	-0.215673	-0.216525	-0.216216	-0.210096	-0.207463	-0.216525	-0.216138	-0.215441	-0.216525	-0.216525	-0.216138	-0.216525
Msex2.06005	uncharacterized LOC101742470	1	-0.216651	-0.218242	-0.217685	-0.218561	-0.218561	-0.216651	-0.218561	-0.21673	-0.212434	-0.211877	-0.212513	-0.218401	-0.218481	-0.218561	-0.217924	-0.13533	-0.209887	-0.214105	-0.20941	-0.215139	-0.208216	-0.212672	-0.218561	-0.218561	-0.203363	-0.212911	-0.204874	-0.215537	-0.2149	-0.21673	-0.213786	-0.211638	-0.21673	-0.21681	-0.218163	-0.211717	-0.214423	-0.218481	-0.213309	-0.211081	-0.218322	-0.218083	-0.218561	-0.218242	-0.218561	-0.218004	-0.218561
Msex2.03425	outer dense fiber protein 2-like	1	-0.219487	-0.213644	-0.221531	-0.204589	-0.187062	-0.221531	-0.221531	-0.215981	-0.219195	-0.221531	-0.212768	-0.215981	-0.218026	-0.212768	-0.220363	-0.116662	-0.215981	-0.221531	-0.216858	-0.175377	-0.221531	-0.221531	-0.221531	-0.196994	-0.220655	-0.221531	-0.221531	-0.221531	-0.221531	-0.221531	-0.221531	-0.221531	-0.221531	-0.220071	-0.218318	-0.219487	-0.218902	-0.220947	-0.213352	-0.209555	-0.220071	-0.221531	-0.213936	-0.218026	-0.193781	-0.220363	-0.221531
Msex2.01405	uncharacterized LOC101738771	1	-0.217511	-0.2212	-0.22002	-0.222159	-0.222823	-0.222823	-0.222823	-0.221348	-0.21788	-0.212937	-0.184162	-0.216478	-0.218249	-0.221126	-0.220241	-0.111488	-0.210649	-0.175308	-0.203124	-0.20637	-0.212199	-0.221348	-0.222823	-0.222823	-0.216847	-0.218396	-0.220536	-0.216773	-0.220462	-0.221348	-0.220462	-0.211904	-0.215371	-0.214486	-0.214855	-0.219577	-0.214338	-0.2212	-0.207403	-0.21183	-0.220167	-0.218765	-0.220684	-0.222602	-0.222823	-0.2212	-0.222823
Msex2.03470	TBC1 domain family member 31	1	-0.210711	-0.207513	-0.225963	-0.223749	-0.223257	-0.226701	-0.215385	-0.225225	-0.222273	-0.217845	-0.211203	-0.220305	-0.221535	-0.226209	-0.224979	-0.143555	-0.217353	-0.220797	-0.208251	-0.207267	-0.187588	-0.217107	-0.226701	-0.208989	-0.211203	-0.208251	-0.223011	-0.217107	-0.214401	-0.224733	-0.220551	-0.226701	-0.223503	-0.221289	-0.201117	-0.212679	-0.222765	-0.220551	-0.198657	-0.223749	-0.222027	-0.221781	-0.218337	-0.224733	-0.226701	-0.223503	-0.223011
Msex2.15506		1	-0.21574	-0.216543	-0.216543	-0.216543	-0.216543	-0.216543	-0.216543	-0.216543	-0.214135	-0.216543	-0.207179	-0.216008	-0.216543	-0.216543	-0.216543	-0.138151	-0.215473	-0.210389	-0.216543	-0.216543	-0.216543	-0.216543	-0.216543	-0.216543	-0.216543	-0.216543	-0.216543	-0.216543	-0.216543	-0.216543	-0.216543	-0.216543	-0.216543	-0.216543	-0.216543	-0.216543	-0.216008	-0.216008	-0.20049	-0.211192	-0.216543	-0.216543	-0.216543	-0.216543	-0.216543	-0.216008	-0.216543
Msex2.01407		1	-0.215696	-0.216742	-0.215601	-0.215981	-0.216742	-0.210754	-0.216742	-0.216742	-0.215886	-0.216742	-0.203245	-0.215221	-0.215791	-0.216742	-0.215696	-0.181099	-0.21408	-0.210469	-0.215886	-0.214175	-0.216742	-0.216742	-0.216742	-0.216742	-0.215506	-0.214746	-0.216362	-0.216742	-0.215221	-0.215411	-0.216742	-0.208758	-0.211894	-0.211609	-0.212845	-0.21332	-0.2137	-0.213795	-0.203625	-0.206287	-0.216362	-0.216742	-0.215601	-0.216742	-0.216742	-0.216742	-0.21351
Msex2.01545	uncharacterized LOC101747042	1	-0.214919	-0.215647	-0.215647	-0.215647	-0.215647	-0.215647	-0.215647	-0.214088	-0.215647	-0.213464	-0.215647	-0.215647	-0.215647	-0.215647	-0.215647	-0.185558	-0.215075	-0.207852	-0.215647	-0.215647	-0.215647	-0.215647	-0.215647	-0.215647	-0.215647	-0.215647	-0.215647	-0.215647	-0.215647	-0.215647	-0.215647	-0.215647	-0.215647	-0.215647	-0.215647	-0.215647	-0.215127	-0.215647	-0.209359	-0.211386	-0.215647	-0.215647	-0.215647	-0.215647	-0.215647	-0.215647	-0.215647
Msex2.06214	sodium-dependent noradrenaline transporter-like	1	-0.217607	-0.215296	-0.217607	-0.217607	-0.217607	-0.217607	-0.217607	-0.217607	-0.217607	-0.217607	-0.208826	-0.217607	-0.211137	-0.217607	-0.217607	-0.112697	-0.216221	-0.215296	-0.211599	-0.217607	-0.217607	-0.217607	-0.217607	-0.217607	-0.217145	-0.217607	-0.216683	-0.217607	-0.217607	-0.217607	-0.217607	-0.217607	-0.217607	-0.217145	-0.213448	-0.216683	-0.213448	-0.215758	-0.217607	-0.203742	-0.214372	-0.215758	-0.217607	-0.217607	-0.217607	-0.214834	-0.217607
Msex2.08117	L-threonine ammonia-lyase-like	1	-0.216442	-0.216831	-0.217533	-0.217533	-0.217533	-0.217533	-0.217533	-0.217533	-0.216909	-0.217533	-0.212388	-0.217533	-0.216753	-0.217533	-0.217377	-0.107539	-0.214493	-0.214181	-0.214415	-0.213479	-0.217533	-0.216442	-0.216286	-0.217533	-0.217065	-0.214493	-0.217533	-0.217533	-0.217533	-0.217533	-0.217533	-0.217533	-0.217533	-0.217533	-0.216676	-0.21574	-0.217299	-0.216753	-0.208178	-0.213557	-0.217533	-0.217221	-0.217533	-0.217533	-0.217533	-0.216987	-0.217533
Msex2.07670	axonemal 84 kDa protein-like	1	-0.224831	-0.224521	-0.22173	-0.224831	-0.224831	-0.224831	-0.224831	-0.22328	-0.224211	-0.224831	-0.21553	-0.224831	-0.2239	-0.224831	-0.22359	-0.021138	-0.21584	-0.212429	-0.22266	-0.170575	-0.189797	-0.21894	-0.22266	-0.214599	-0.22018	-0.21646	-0.21925	-0.210569	-0.208399	-0.203128	-0.208709	-0.224831	-0.172435	-0.197548	-0.22328	-0.22173	-0.22328	-0.22049	-0.204678	-0.2177	-0.184216	-0.21925	-0.213049	-0.224831	-0.224831	-0.2208	-0.224831
Msex2.07775	uncharacterized LOC106119901	1	-0.216691	-0.216691	-0.216691	-0.216691	-0.216691	-0.216691	-0.216691	-0.216691	-0.216691	-0.216691	-0.208554	-0.216691	-0.216691	-0.216691	-0.216691	-0.14718	-0.216691	-0.211344	-0.216691	-0.216691	-0.216691	-0.209716	-0.216691	-0.213668	-0.215296	-0.216691	-0.213436	-0.213203	-0.211111	-0.203207	-0.216691	-0.216691	-0.216691	-0.216691	-0.213203	-0.213901	-0.216691	-0.216691	-0.212274	-0.200882	-0.216691	-0.216691	-0.216691	-0.216691	-0.216691	-0.214133	-0.216691
Msex2.08396	glutathione S-transferase 1-like	1	-0.218467	-0.217709	-0.218467	-0.218467	-0.215438	-0.218467	-0.218467	-0.218467	-0.216952	-0.214681	-0.218467	-0.215059	-0.215627	-0.212409	-0.21487	-0.122865	-0.214302	-0.211652	-0.215627	-0.218467	-0.216574	-0.218467	-0.218467	-0.218467	-0.217331	-0.218467	-0.218467	-0.216006	-0.218467	-0.218467	-0.214681	-0.218467	-0.216384	-0.216952	-0.211462	-0.215816	-0.213923	-0.21487	-0.216006	-0.210894	-0.218467	-0.215248	-0.215248	-0.218467	-0.218467	-0.215816	-0.218467
Msex2.05282	activating signal cointegrator 1 complex subunit 2 homolog	1	-0.21974	-0.21697	-0.220147	-0.220799	-0.218273	-0.220799	-0.21917	-0.220799	-0.218681	-0.219496	-0.215747	-0.219007	-0.220392	-0.220473	-0.219659	-0.128397	-0.216888	-0.213792	-0.217866	-0.181524	-0.212407	-0.208577	-0.220799	-0.213221	-0.220555	-0.219659	-0.22031	-0.219984	-0.220799	-0.220799	-0.220799	-0.219251	-0.220147	-0.219496	-0.218681	-0.220147	-0.21917	-0.220392	-0.179894	-0.21371	-0.21811	-0.21974	-0.219007	-0.219903	-0.220799	-0.220636	-0.212895
Msex2.07744	leucine-rich repeat-containing protein 34-like	1	-0.215713	-0.214733	-0.215713	-0.215713	-0.215713	-0.215713	-0.215713	-0.215713	-0.215713	-0.215713	-0.215713	-0.215713	-0.215713	-0.215713	-0.215713	-0.173379	-0.215713	-0.212185	-0.215713	-0.215713	-0.215713	-0.215713	-0.215713	-0.215713	-0.215713	-0.215713	-0.215713	-0.215713	-0.215713	-0.215713	-0.215713	-0.215713	-0.215713	-0.215713	-0.215713	-0.214733	-0.215713	-0.215713	-0.215713	-0.213361	-0.215713	-0.215713	-0.215713	-0.215713	-0.215713	-0.215713	-0.215713
Msex2.13078		1	-0.212421	-0.215428	-0.21618	-0.215052	-0.218059	-0.218059	-0.218059	-0.216556	-0.218059	-0.21618	-0.212797	-0.197387	-0.21618	-0.217683	-0.215428	-0.163183	-0.212797	-0.213925	-0.212421	-0.218059	-0.218059	-0.218059	-0.218059	-0.218059	-0.21618	-0.215052	-0.218059	-0.218059	-0.218059	-0.218059	-0.214677	-0.218059	-0.214301	-0.209414	-0.215804	-0.21618	-0.217308	-0.218059	-0.206783	-0.214677	-0.207911	-0.21618	-0.218059	-0.218059	-0.218059	-0.218059	-0.218059
Msex2.13061	uncharacterized LOC101736097	1	-0.193143	-0.218961	-0.212506	-0.250933	-0.191641	-0.212956	-0.247481	-0.230369	-0.23247	-0.137454	-0.225415	-0.233821	-0.21851	-0.251984	-0.252584	-0.162071	-0.207553	-0.247781	-0.184136	0.085452	-0.169876	-0.136403	-0.14676	-0.252584	-0.196595	-0.205901	-0.244028	-0.200498	-0.21881	-0.244929	-0.239975	-0.252584	-0.245979	-0.245679	-0.228417	-0.20395	-0.180384	-0.248982	-0.245979	-0.238174	-0.236073	-0.234872	-0.220462	-0.244779	-0.23217	-0.248831	-0.250032
Msex2.10356	uncharacterized LOC106133644	1	-0.291386	-0.281654	-0.304159	-0.303094	-0.284391	-0.304159	-0.141154	-0.173694	-0.213533	-0.053265	-0.22068	-0.276789	-0.301118	-0.28576	-0.283479	0.208729	-0.19559	-0.119258	-0.086414	-0.118041	-0.255653	-0.281502	-0.270098	-0.304159	-0.281502	-0.266449	-0.30203	-0.285912	-0.267209	-0.295188	-0.267513	-0.160921	-0.25839	-0.287128	-0.044902	-0.177039	-0.053113	-0.296556	-0.242272	-0.273291	-0.29169	-0.298989	-0.287585	-0.296708	-0.240447	-0.29534	-0.273443
Msex2.07527	uncharacterized LOC106132550	1	-0.263149	-0.263149	-0.263149	-0.261626	-0.263149	-0.240302	-0.240683	-0.238017	0.178558	-0.014117	-0.158053	-0.263149	-0.252106	-0.263149	-0.263149	-0.144345	-0.260103	-0.25858	-0.257818	-0.263149	-0.263149	-0.263149	-0.263149	-0.263149	-0.262387	-0.263149	-0.259722	-0.263149	-0.263149	-0.263149	-0.263149	-0.263149	-0.263149	-0.263149	-0.263149	-0.261626	-0.263149	-0.263149	-0.253629	-0.257437	-0.263149	-0.260864	-0.263149	-0.263149	-0.263149	-0.263149	-0.263149
Msex2.08647	cytosolic carboxypeptidase-like protein 5	1	-0.278392	-0.287928	-0.271624	-0.297772	-0.38821	-0.385749	-0.426047	-0.351604	-0.126122	-0.266702	-0.358987	-0.220868	-0.236556	-0.380828	-0.350681	-0.137504	-0.049526	-0.295618	0.002769	-0.329763	-0.358679	-0.365139	-0.409436	-0.404206	-0.056294	-0.318997	-0.07229	-0.360525	-0.288851	-0.323304	-0.341453	-0.223329	-0.2747	-0.107358	-0.222098	-0.139965	-0.270394	-0.159345	-0.254705	-0.194413	-0.271624	-0.300232	-0.380828	-0.205795	-0.321458	-0.148578	-0.308538
Msex2.05626	testis-specific serine/threonine-protein kinase 6-like	1	-0.228346	-0.205875	-0.288157	-0.330454	-0.272295	0.020483	-0.245529	-0.206866	-0.140446	-0.240242	-0.325498	-0.164899	-0.200918	-0.347307	-0.294766	0.171498	-0.164238	-0.331446	-0.217441	-0.243546	0.151341	-0.203892	-0.325167	-0.324176	0.154315	-0.12161	-0.151681	-0.234624	-0.191666	-0.206205	-0.17316	-0.264695	-0.053538	-0.006283	-0.257095	-0.097488	-0.235946	-0.307323	-0.181091	-0.259738	-0.300714	-0.257425	-0.312941	-0.200257	-0.245529	0.182734	0.019492
Msex2.02713	uncharacterized LOC101737490	1	-0.230475	-0.232373	-0.232373	-0.232287	-0.232373	-0.231596	-0.232373	-0.231769	-0.23151	-0.232373	-0.231424	-0.231596	-0.232373	-0.2322	-0.232373	-0.184225	-0.232373	-0.117697	-0.232373	-0.232373	-0.232373	-0.232373	-0.229871	-0.232373	-0.230647	-0.232373	-0.232373	-0.232373	-0.231079	-0.231596	-0.232373	-0.232373	-0.229094	-0.231079	-0.231337	-0.231424	-0.231942	-0.231596	0.234786	-0.101648	-0.228317	-0.232373	-0.232373	-0.232373	-0.232373	-0.2322	-0.230906
Msex2.02065	LETM1 domain-containing protein 1	1	-0.103481	-0.141444	-0.230131	-0.332855	-0.19153	-0.146229	-0.32137	-0.314033	-0.203014	-0.255652	-0.315628	-0.194401	-0.043825	-0.343063	-0.330622	-0.257886	-0.190892	-0.297444	-0.148462	-0.228217	-0.24991	-0.100291	-0.300315	-0.160585	-0.19153	-0.213542	-0.242573	-0.278303	-0.147186	-0.120389	-0.203972	-0.323922	-0.298082	-0.280536	-0.285002	-0.284683	-0.220879	-0.299358	-0.202376	-0.169837	-0.283088	-0.219603	-0.299358	-0.250229	-0.280536	-0.118794	-0.273198
Msex2.02317	centrosomal protein of 131 kDa	1	-0.223684	-0.236571	-0.239049	-0.250448	-0.252927	-0.256396	-0.256396	-0.256396	-0.241527	-0.250944	-0.236075	-0.241031	-0.252927	-0.253918	-0.250448	-0.13001	-0.206337	-0.25144	-0.198903	-0.246483	-0.242023	-0.211294	-0.256396	-0.254909	-0.241031	-0.244501	-0.250448	-0.250944	-0.242023	-0.24797	-0.250944	-0.249953	-0.244501	-0.237066	-0.057648	-0.229632	-0.242518	-0.250448	-0.239545	-0.230128	-0.252927	-0.248466	-0.245988	-0.255405	-0.256396	-0.252431	-0.256396
Msex2.02301	IQ domain-containing protein D-like	1	-0.222547	-0.226011	-0.226011	-0.225269	-0.226011	-0.226011	-0.226011	-0.220814	-0.203243	-0.226011	-0.222052	-0.226011	-0.226011	-0.226011	-0.223289	-0.124297	-0.225269	-0.223784	-0.226011	-0.226011	-0.222547	-0.219082	-0.226011	-0.226011	-0.226011	-0.226011	-0.224279	-0.226011	-0.226011	-0.226011	-0.226011	-0.226011	-0.226011	-0.226011	-0.224279	-0.220567	-0.226011	-0.226011	-0.219329	-0.21735	-0.226011	-0.226011	-0.226011	-0.226011	-0.226011	-0.226011	-0.226011
Msex2.04491	uncharacterized LOC106142274	1	-0.216285	-0.215778	-0.216285	-0.216285	-0.216285	-0.216285	-0.216285	-0.215862	-0.215947	-0.216285	-0.216285	-0.216285	-0.216285	-0.216285	-0.216285	-0.123152	-0.21189	-0.21358	-0.211214	-0.214256	-0.216285	-0.215186	-0.216285	-0.216285	-0.213411	-0.216285	-0.216285	-0.216285	-0.216285	-0.216285	-0.216285	-0.216285	-0.216285	-0.216285	-0.216285	-0.192114	-0.209693	-0.216031	-0.212735	-0.214087	-0.216285	-0.216285	-0.216285	-0.216285	-0.216285	-0.215778	-0.216285
Msex2.03368	uncharacterized LOC106718464	1	-0.215427	-0.215427	-0.215427	-0.215427	-0.215427	-0.215427	-0.215427	-0.215314	-0.215333	-0.215427	-0.215427	-0.215427	-0.215427	-0.215295	-0.215295	-0.115283	-0.214747	-0.213162	-0.215276	-0.215427	-0.215427	-0.215427	-0.215427	-0.215427	-0.215427	-0.215427	-0.215295	-0.215276	-0.215427	-0.215427	-0.215427	-0.215144	-0.215427	-0.215408	-0.215427	-0.214898	-0.215087	-0.215314	-0.210614	-0.210727	-0.215427	-0.215427	-0.215427	-0.215427	-0.215427	-0.214785	-0.215427
Msex2.09364	uncharacterized LOC101739407	1	-0.214969	-0.214724	-0.214969	-0.214899	-0.214969	-0.214969	-0.214969	-0.214969	-0.214969	-0.214969	-0.214969	-0.214864	-0.214969	-0.214969	-0.214969	-0.146703	-0.214969	-0.214024	-0.214409	-0.214969	-0.214584	-0.214969	-0.214969	-0.214969	-0.214899	-0.214969	-0.214969	-0.214759	-0.214969	-0.214969	-0.214969	-0.214969	-0.214969	-0.214654	-0.214969	-0.214584	-0.214129	-0.214864	-0.210768	-0.213114	-0.214724	-0.214864	-0.214969	-0.214969	-0.214969	-0.214864	-0.214969
Msex2.06027	uncharacterized protein KIAA0556	1	-0.221747	-0.218308	-0.223557	-0.223014	-0.223557	-0.223557	-0.223557	-0.219032	-0.216498	-0.221385	-0.220299	-0.219213	-0.22229	-0.223557	-0.223557	-0.130346	-0.218127	-0.218489	-0.219213	-0.223557	-0.223557	-0.22229	-0.223557	-0.223557	-0.217584	-0.221747	-0.220299	-0.222109	-0.223557	-0.223557	-0.223557	-0.223557	-0.222471	-0.221385	-0.219756	-0.223014	-0.223014	-0.223557	-0.214869	-0.212517	-0.223195	-0.217765	-0.216679	-0.223195	-0.223557	-0.22229	-0.223557
Msex2.01242	uncharacterized LOC106137405	1	-0.216752	-0.216957	-0.21593	-0.216957	-0.218601	-0.218601	-0.218601	-0.217368	-0.21593	-0.208945	-0.193743	-0.207918	-0.216547	-0.21819	-0.217985	-0.138479	-0.213259	-0.214287	-0.212232	-0.218601	-0.207507	-0.216752	-0.218601	-0.203604	-0.212438	-0.20874	-0.215314	-0.218601	-0.201138	-0.218601	-0.215725	-0.20874	-0.211	-0.212438	-0.216341	-0.217163	-0.214492	-0.216957	-0.209562	-0.200522	-0.21593	-0.218601	-0.217368	-0.21819	-0.218601	-0.215519	-0.218601
Msex2.04894	uncharacterized LOC106111973	1	-0.214816	-0.214287	-0.214816	-0.214287	-0.214816	-0.214816	-0.214816	-0.214816	-0.214816	-0.214816	-0.16059	-0.214287	-0.214816	-0.214816	-0.214816	-0.164293	-0.212436	-0.212833	-0.210849	-0.214816	-0.214816	-0.214816	-0.214816	-0.214816	-0.213362	-0.214816	-0.214816	-0.214816	-0.214816	-0.214816	-0.214816	-0.210716	-0.212965	-0.213626	-0.211378	-0.213891	-0.214816	-0.214287	-0.207674	-0.212568	-0.212833	-0.214155	-0.214816	-0.214816	-0.214816	-0.208336	-0.214816
Msex2.11041	putative serine/threonine-protein kinase C05D10.2	1	-0.225021	-0.224272	-0.224272	-0.222776	-0.221841	-0.225021	-0.225021	-0.223711	-0.214919	-0.225021	-0.206689	-0.222028	-0.221466	-0.225021	-0.223711	-0.123822	-0.222402	-0.221841	-0.220718	-0.218473	-0.214171	-0.216229	-0.225021	-0.225021	-0.222402	-0.220157	-0.225021	-0.223337	-0.225021	-0.223337	-0.225021	-0.225021	-0.225021	-0.22315	-0.222215	-0.223898	-0.224272	-0.222589	-0.212675	-0.222402	-0.213423	-0.218473	-0.222402	-0.225021	-0.225021	-0.223337	-0.225021
Msex2.02002	uncharacterized LOC106099922	1	-0.221017	-0.220743	-0.221381	-0.219741	-0.221381	-0.221381	-0.207987	-0.21801	-0.221381	-0.221381	-0.221381	-0.219923	-0.221381	-0.221381	-0.22047	-0.025393	-0.217554	-0.212178	-0.220834	-0.21719	-0.199969	-0.216916	-0.221381	-0.221381	-0.221381	-0.221381	-0.221381	-0.221381	-0.221381	-0.221381	-0.221381	-0.221381	-0.221381	-0.221108	-0.187122	-0.216643	-0.087624	-0.221381	-0.211814	-0.214639	-0.22047	-0.221381	-0.220288	-0.220561	-0.221381	-0.221381	-0.221381
Msex2.04197	uncharacterized LOC101742063	1	-0.220006	-0.221263	-0.219891	-0.20869	-0.215434	-0.222406	-0.221606	-0.21692	-0.217148	-0.220234	-0.219663	-0.217491	-0.213948	-0.219663	-0.221492	-0.10822	-0.195203	-0.207204	-0.216691	-0.222406	-0.210747	-0.219549	-0.216577	-0.214176	-0.220577	-0.221377	-0.222406	-0.222406	-0.222406	-0.222406	-0.222406	-0.222406	-0.22172	-0.221263	-0.221606	-0.215662	-0.22012	-0.221263	-0.219777	-0.207661	-0.21852	-0.21189	-0.213605	-0.220349	-0.222406	-0.220806	-0.222406
Msex2.13427	uncharacterized LOC101737450	1	-0.219178	-0.219178	-0.219178	-0.219178	-0.219178	-0.219178	-0.219178	-0.219178	-0.219178	-0.219178	-0.199364	-0.219178	-0.219178	-0.219178	-0.219178	-0.032984	-0.217278	-0.216735	-0.219178	-0.219178	-0.219178	-0.219178	-0.219178	-0.219178	-0.219178	-0.219178	-0.219178	-0.219178	-0.219178	-0.219178	-0.219178	-0.219178	-0.219178	-0.219178	-0.217007	-0.219178	-0.219178	-0.219178	-0.208593	-0.214835	-0.219178	-0.219178	-0.219178	-0.219178	-0.219178	-0.219178	-0.219178
Msex2.07623	NADH dehydrogenase [ubiquinone] iron-sulfur protein 5	1	-0.224005	-0.155086	-0.224005	-0.224005	-0.224005	-0.224005	-0.224005	-0.224005	-0.224005	-0.224005	-0.112345	-0.224005	-0.224005	-0.224005	-0.220799	-0.124099	-0.037015	-0.207443	-0.224005	-0.224005	-0.224005	-0.224005	-0.224005	-0.224005	-0.157223	-0.179662	-0.183936	-0.224005	-0.224005	-0.224005	-0.224005	-0.224005	-0.224005	-0.224005	-0.221334	-0.224005	-0.215991	-0.219197	-0.224005	-0.218662	-0.224005	-0.224005	-0.224005	-0.224005	-0.224005	-0.224005	-0.224005
Msex2.08824	NK-tumor recognition protein-like	1	-0.217293	-0.227223	-0.249144	-0.251954	-0.240338	-0.177948	-0.217106	-0.253453	-0.219729	-0.206614	-0.2409	-0.223476	-0.24521	-0.259824	-0.256451	-0.09907	-0.160149	-0.248957	-0.110874	-0.156027	-0.160336	-0.186004	-0.256451	-0.237903	-0.193311	-0.218979	-0.236778	-0.242774	-0.223851	-0.248957	-0.230783	-0.234155	-0.240713	-0.244085	-0.220666	-0.203429	-0.223289	-0.25514	-0.229846	-0.237715	-0.253828	-0.248769	-0.227598	-0.253266	-0.258887	-0.252891	-0.238839
Msex2.00376	uncharacterized protein C9orf117 homolog	1	-0.213158	-0.211425	-0.214148	-0.213653	-0.214148	-0.214148	-0.214148	-0.214148	-0.21291	-0.214148	-0.209444	-0.212168	-0.214148	-0.214148	-0.214148	-0.115615	-0.211673	-0.21291	-0.214148	-0.214148	-0.188896	-0.212168	-0.214148	-0.214148	-0.207959	-0.205731	-0.212168	-0.20994	-0.214148	-0.210187	-0.214148	-0.210435	-0.212415	-0.208207	-0.214148	-0.208949	-0.21093	-0.214148	-0.208949	-0.214148	-0.214148	-0.214148	-0.214148	-0.214148	-0.214148	-0.213158	-0.214148
Msex2.06085	oxysterol-binding protein-related protein 6-like	1	-0.194446	-0.184543	-0.247609	-0.237185	-0.268457	-0.268457	-0.257511	-0.216858	-0.142848	-0.163695	-0.006293	-0.2351	-0.252299	-0.267414	-0.26116	-0.095418	-0.199658	-0.228845	-0.201222	-0.258033	-0.263766	-0.259075	-0.266893	-0.264808	-0.187149	-0.257511	-0.168907	-0.263766	-0.253342	-0.260639	-0.239791	-0.25699	-0.263245	-0.224676	-0.200701	-0.236142	-0.211646	-0.127212	-0.16995	-0.188192	-0.207476	-0.240312	-0.263766	-0.242397	-0.268457	-0.227282	-0.268457
Msex2.10574	uncharacterized LOC101744645	1	-0.214909	-0.207631	-0.21283	-0.221927	-0.221407	-0.223876	-0.223876	-0.222967	-0.218678	-0.221797	-0.223876	-0.219458	-0.221537	-0.223097	-0.221927	-0.124587	-0.191126	-0.221537	-0.189567	-0.139272	-0.219848	-0.219978	-0.223876	-0.223876	-0.215169	-0.223876	-0.223876	-0.222577	-0.223876	-0.222577	-0.223876	-0.221277	-0.222837	-0.21231	-0.190347	-0.206462	-0.220887	-0.217508	-0.21231	-0.219978	-0.223097	-0.215429	-0.220108	-0.223876	-0.222707	-0.221927	-0.223876
Msex2.11946	lebercilin-like protein	1	-0.221633	-0.222979	-0.228364	-0.228364	-0.224326	-0.230787	-0.22971	-0.230249	-0.220287	-0.225403	-0.169403	-0.208441	-0.21571	-0.229172	-0.227556	-0.100212	-0.214364	-0.222172	-0.225403	-0.230787	-0.230787	-0.225941	-0.202788	-0.230249	-0.220826	-0.225672	-0.21948	-0.223518	-0.225941	-0.21921	-0.21948	-0.225941	-0.224056	-0.21221	-0.194442	-0.213018	-0.216518	-0.22271	-0.203326	-0.210595	-0.219749	-0.222172	-0.230518	-0.229172	-0.230787	-0.226749	-0.22971
Msex2.00036	uncharacterized LOC101738833	1	-0.164141	-0.200397	-0.268316	-0.297221	-0.263721	-0.264556	-0.237573	-0.292041	-0.257957	-0.273161	-0.305992	-0.17074	-0.188535	-0.303319	-0.29037	-0.121953	-0.097893	-0.279594	-0.060634	-0.019282	-0.060049	-0.145595	-0.256704	-0.264222	-0.138076	-0.144759	-0.260296	-0.236988	-0.23657	-0.225627	-0.247765	-0.281097	-0.233897	-0.230388	-0.154283	-0.201734	-0.241583	-0.284523	-0.231391	-0.274999	-0.258792	-0.229135	-0.199562	-0.30357	-0.311757	-0.301732	-0.291039
Msex2.06939	uncharacterized LOC106129089	1	-0.195587	-0.203387	-0.217345	-0.298835	-0.282003	-0.266814	-0.23315	-0.284056	-0.228634	-0.263529	-0.254703	-0.264145	-0.261272	-0.285288	-0.255729	-0.037328	-0.046975	-0.25655	0.017273	-0.100549	-0.226377	-0.215908	-0.266403	-0.283235	-0.15946	-0.195176	-0.27523	-0.264556	-0.281798	-0.278103	-0.246903	-0.219397	-0.185939	-0.204413	-0.250187	-0.237461	-0.26045	-0.216524	-0.225555	-0.197639	-0.278514	-0.234998	-0.239719	-0.296167	-0.297603	-0.296372	-0.280156
Msex2.07105	uncharacterized LOC101735867	1	-0.22175	-0.221948	-0.215791	-0.223537	-0.223537	-0.223537	-0.223537	-0.220955	-0.169512	-0.083905	-0.176662	-0.223537	-0.223537	-0.223537	-0.223537	-0.116876	-0.219167	-0.223537	-0.223537	-0.223537	-0.223537	-0.223537	-0.223537	-0.223537	-0.21738	-0.223537	-0.223537	-0.223537	-0.223537	-0.223537	-0.223537	-0.223537	-0.223537	-0.223537	-0.22175	-0.223537	-0.223537	-0.220359	-0.219366	-0.223537	-0.223537	-0.219565	-0.213805	-0.223537	-0.223537	-0.223537	-0.217181
Msex2.05560	cyclin-dependent kinase-like 4	1	-0.230683	-0.231805	-0.231805	-0.231805	-0.231805	-0.229561	-0.231805	-0.217221	-0.143741	-0.158698	-0.140188	-0.231805	-0.231805	-0.231805	-0.231805	-0.130652	-0.215164	-0.227692	-0.185062	-0.227692	-0.22283	-0.231805	-0.231805	-0.231805	-0.229935	-0.231805	-0.230683	-0.231805	-0.231805	-0.231805	-0.231805	-0.231805	-0.231805	-0.231057	-0.231805	-0.231805	-0.231805	-0.231805	-0.226196	-0.230683	-0.231057	-0.231805	-0.231805	-0.231805	-0.231805	-0.230683	-0.231805
Msex2.00584	uncharacterized LOC106137631	1	-0.196187	-0.19704	-0.207266	-0.217918	-0.202153	-0.195335	-0.220049	-0.193205	-0.210675	-0.212379	-0.203005	-0.220049	-0.220049	-0.220049	-0.220049	-0.102021	-0.220049	-0.214083	-0.218344	-0.220049	-0.200022	-0.220049	-0.200448	-0.220049	-0.215788	-0.20684	-0.215362	-0.220049	-0.220049	-0.215362	-0.220049	-0.220049	-0.215788	-0.214935	-0.21877	-0.220049	-0.216214	-0.220049	-0.217066	-0.212805	-0.220049	-0.211953	-0.212805	-0.203431	-0.142074	-0.183831	-0.2013
Msex2.10043	uncharacterized LOC106137792	1	-0.212063	-0.212063	-0.212063	-0.211689	-0.212063	-0.212063	-0.212063	-0.212063	-0.211689	-0.212063	-0.212063	-0.212063	-0.212063	-0.212063	-0.212063	-0.149124	-0.209446	-0.211315	-0.212063	-0.212063	-0.212063	-0.212063	-0.212063	-0.212063	-0.212063	-0.212063	-0.212063	-0.212063	-0.212063	-0.212063	-0.212063	-0.212063	-0.212063	-0.212063	-0.211689	-0.212063	-0.210193	-0.212063	-0.210069	-0.209321	-0.212063	-0.212063	-0.212063	-0.212063	-0.212063	-0.212063	-0.212063
Msex2.00895	uncharacterized LOC106135256	1	-0.204433	-0.22275	-0.220654	-0.24298	-0.212179	-0.20662	-0.21063	-0.222477	-0.216007	-0.22758	-0.237239	-0.187575	-0.217282	-0.248448	-0.245988	-0.119411	-0.144836	-0.234597	-0.135541	-0.086241	-0.12251	-0.194865	-0.235872	-0.235781	-0.165795	-0.171172	-0.22758	-0.186026	-0.162241	-0.205254	-0.220107	-0.242069	-0.240976	-0.23733	-0.237513	-0.196141	-0.234506	-0.244621	-0.22922	-0.236693	-0.230587	-0.227306	-0.231225	-0.241978	-0.230587	-0.244438	-0.243892
Msex2.14627	uncharacterized LOC106120593	1	-0.214185	-0.216994	-0.220926	-0.231224	-0.231973	-0.22542	-0.225607	-0.227292	-0.220177	-0.231973	-0.195087	-0.231224	-0.229726	-0.231973	-0.231973	-0.106334	-0.178984	-0.231037	-0.163068	-0.060647	-0.22542	-0.222424	-0.231973	-0.231973	-0.218305	-0.227667	-0.230475	-0.225607	-0.231973	-0.231973	-0.226918	-0.226169	-0.221301	-0.225794	-0.205011	-0.208755	-0.224109	-0.226731	-0.227854	-0.20913	-0.231973	-0.22748	-0.225045	-0.229352	-0.231973	-0.231973	-0.216245
Msex2.01115	uncharacterized LOC101737817	1	-0.22439	-0.222994	-0.220668	-0.153445	-0.212295	-0.147397	-0.233927	-0.217645	-0.226251	-0.225553	-0.152514	-0.192058	-0.204386	-0.227879	-0.221599	-0.164377	-0.223227	-0.221134	-0.211364	-0.209736	-0.224855	-0.223227	-0.226949	-0.233927	-0.214155	-0.233927	-0.231834	-0.233927	-0.233927	-0.22346	-0.230903	-0.233927	-0.233927	-0.219505	-0.22346	-0.206479	-0.227647	-0.226018	-0.171123	-0.210434	-0.086221	-0.209968	-0.224158	-0.223925	-0.233927	-0.216481	-0.233927
Msex2.07054	uncharacterized LOC101740673	1	-0.214687	-0.214687	-0.214687	-0.214687	-0.214687	-0.214687	-0.214687	-0.214346	-0.213665	-0.211848	-0.214687	-0.214687	-0.21446	-0.214687	-0.21446	-0.116674	-0.21003	-0.212983	-0.212075	-0.212075	-0.214687	-0.214687	-0.214687	-0.213892	-0.21446	-0.214687	-0.213324	-0.213778	-0.214687	-0.214687	-0.214687	-0.214687	-0.213892	-0.213665	-0.213438	-0.205374	-0.2081	-0.21446	-0.211166	-0.2081	-0.21446	-0.214687	-0.214687	-0.214687	-0.214687	-0.213097	-0.214687
Msex2.02667	uncharacterized LOC101744949	1	-0.214486	-0.214818	-0.215316	-0.214818	-0.212494	-0.206186	-0.215316	-0.213656	-0.213158	-0.214486	-0.21266	-0.21432	-0.214984	-0.215316	-0.215316	-0.117546	-0.213656	-0.214652	-0.215316	-0.215316	-0.206186	-0.210834	-0.211664	-0.215316	-0.213988	-0.210668	-0.21432	-0.215316	-0.208178	-0.21432	-0.21349	-0.211166	-0.215316	-0.215316	-0.213324	-0.21349	-0.213822	-0.215316	-0.203862	-0.208676	-0.215316	-0.215316	-0.214486	-0.215316	-0.20851	-0.214486	-0.210004
Msex2.05235	dynein intermediate chain 2, ciliary	1	-0.217635	-0.219886	-0.218385	-0.219136	-0.219886	-0.221012	-0.221012	-0.219136	-0.220261	-0.221012	-0.221012	-0.21726	-0.21726	-0.218761	-0.219136	-0.09233	-0.212758	-0.219136	-0.217635	-0.200753	-0.221012	-0.204879	-0.221012	-0.221012	-0.215009	-0.204879	-0.214634	-0.221012	-0.21726	-0.208631	-0.213133	-0.211257	-0.198126	-0.211257	-0.215384	-0.216134	-0.215384	-0.219886	-0.214634	-0.211257	-0.219136	-0.219136	-0.213883	-0.219511	-0.221012	-0.220261	-0.208256
Msex2.10067	hormonally up-regulated neu tumor-associated kinase homolog A	1	-0.215416	-0.215416	-0.21124	-0.215416	-0.215416	-0.215416	-0.215416	-0.215416	-0.213792	-0.215416	-0.215416	-0.215416	-0.215416	-0.215416	-0.215416	-0.066702	-0.215416	-0.206832	-0.215416	-0.215416	-0.204048	-0.215416	-0.215416	-0.215416	-0.215416	-0.215416	-0.215416	-0.215416	-0.215416	-0.215416	-0.215416	-0.215416	-0.206136	-0.215416	-0.215416	-0.215416	-0.215416	-0.215416	-0.201264	-0.20428	-0.212168	-0.212168	-0.215416	-0.215416	-0.215416	-0.215416	-0.215416
Msex2.04745	uncharacterized LOC106139003	1	-0.21379	-0.212247	-0.21379	-0.21379	-0.21379	-0.21379	-0.21379	-0.21379	-0.21379	-0.21379	-0.205302	-0.21379	-0.21379	-0.21379	-0.21379	-0.109239	-0.20916	-0.21379	-0.21379	-0.21379	-0.21379	-0.21379	-0.21379	-0.21379	-0.21379	-0.21379	-0.21379	-0.21379	-0.21379	-0.21379	-0.21379	-0.21379	-0.21379	-0.21379	-0.21379	-0.212247	-0.21379	-0.21379	-0.20916	-0.209932	-0.21379	-0.21379	-0.21379	-0.21379	-0.21379	-0.21379	-0.21379
Msex2.11056	uncharacterized LOC106142942	1	-0.213343	-0.213343	-0.213343	-0.213343	-0.213343	-0.213343	-0.213343	-0.213343	-0.213343	-0.213343	-0.213343	-0.213343	-0.213343	-0.213343	-0.213343	-0.104457	-0.213343	-0.208136	-0.213343	-0.213343	-0.213343	-0.213343	-0.213343	-0.213343	-0.213343	-0.213343	-0.213343	-0.213343	-0.213343	-0.213343	-0.213343	-0.213343	-0.213343	-0.213343	-0.213343	-0.213343	-0.213343	-0.209556	-0.213343	-0.213343	-0.213343	-0.213343	-0.213343	-0.213343	-0.213343	-0.213343	-0.213343
Msex2.05656	uncharacterized LOC101742981	1	-0.212775	-0.213813	-0.213813	-0.213368	-0.212626	-0.213813	-0.213813	-0.213813	-0.213813	-0.213813	-0.200021	-0.213813	-0.213813	-0.213813	-0.213813	-0.082275	-0.212923	-0.210105	-0.212478	-0.213813	-0.213813	-0.213813	-0.213813	-0.213813	-0.213813	-0.213813	-0.213813	-0.213813	-0.213813	-0.213813	-0.213813	-0.213813	-0.213813	-0.213813	-0.213368	-0.211885	-0.210105	-0.212923	-0.213813	-0.204915	-0.21322	-0.212626	-0.213813	-0.213813	-0.213813	-0.213813	-0.213813
Msex2.12265	uncharacterized LOC106142392	1	-0.215658	-0.216035	-0.217925	-0.217925	-0.217925	-0.196006	-0.217925	-0.217925	-0.217925	-0.207721	-0.207721	-0.216791	-0.214902	-0.217925	-0.217925	-0.021411	-0.216035	-0.217925	-0.214902	-0.217925	-0.217925	-0.217925	-0.217925	-0.217925	-0.217169	-0.217925	-0.217925	-0.217925	-0.217925	-0.213768	-0.217925	-0.217925	-0.214146	-0.216413	-0.217925	-0.217925	-0.217925	-0.214902	-0.217925	-0.209233	-0.21528	-0.210745	-0.208477	-0.217925	-0.217925	-0.213768	-0.213768
Msex2.10780	glycerophosphodiester phosphodiesterase 1	1	-0.176338	-0.222079	-0.223938	-0.336246	-0.330668	-0.26782	-0.344056	-0.322858	-0.224682	-0.227285	-0.19456	-0.304636	-0.303149	-0.336246	-0.318768	-0.188982	0.004024	-0.260011	0.317147	-0.271539	-0.207948	-0.294596	-0.292736	-0.334015	-0.183403	-0.259267	-0.303149	-0.287158	-0.287158	-0.300546	-0.296827	-0.332899	-0.316537	-0.242532	-0.141009	-0.199766	-0.26187	-0.195676	-0.196047	-0.213526	-0.290133	-0.285299	-0.319883	-0.26782	-0.328437	-0.302777	-0.320999
Msex2.15019	zinc finger CCCH-type with G patch domain-containing protein	1	-0.249101	-0.246469	-0.29022	-0.302255	-0.234309	-0.312911	-0.204096	-0.335226	-0.27806	-0.204222	-0.297993	-0.127123	-0.217259	-0.32971	-0.277684	-0.218764	0.074961	-0.241204	0.077218	-0.108695	-0.161473	-0.252988	-0.314039	-0.31266	-0.233933	-0.166738	-0.295611	-0.272168	-0.210991	-0.280944	-0.284328	-0.209863	-0.139033	-0.078357	0.24395	-0.038116	0.151934	-0.321686	-0.236565	-0.248976	-0.289343	-0.295736	-0.26753	-0.300876	-0.205099	-0.307771	-0.252612
Msex2.02660	MORN repeat-containing protein 5-like	1	-0.215344	-0.216391	-0.216391	-0.216391	-0.216391	-0.216391	-0.216391	-0.216391	-0.216391	-0.216391	-0.216391	-0.216391	-0.216391	-0.216391	-0.216391	-0.114817	-0.211006	-0.211156	-0.216391	-0.216391	-0.173159	-0.216391	-0.216391	-0.216391	-0.216391	-0.216391	-0.216391	-0.216391	-0.216391	-0.216391	-0.216391	-0.216391	-0.216391	-0.216391	-0.216391	-0.214746	-0.20592	-0.216391	-0.213699	-0.203676	-0.216391	-0.216391	-0.216391	-0.216391	-0.216391	-0.216391	-0.216391
Msex2.09523		1	-0.217966	-0.217966	-0.217966	-0.217966	-0.217966	-0.217966	-0.217966	-0.217966	-0.210788	-0.198412	-0.100146	-0.217966	-0.217966	-0.217966	-0.217966	-0.098661	-0.217966	-0.202372	-0.217966	-0.217966	-0.217966	-0.217966	-0.217966	-0.217966	-0.217966	-0.217966	-0.217966	-0.217966	-0.217966	-0.217966	-0.217966	-0.217966	-0.217966	-0.217966	-0.217966	-0.217966	-0.217966	-0.217966	-0.217966	-0.217966	-0.217966	-0.217966	-0.217966	-0.217966	-0.217966	-0.217966	-0.217966
Msex2.00077	uncharacterized LOC106105396	1	-0.215243	-0.215243	-0.215243	-0.215243	-0.215243	-0.215243	-0.215243	-0.215243	-0.214789	-0.212067	-0.191194	-0.211159	-0.215243	-0.215243	-0.214335	-0.099081	-0.213882	-0.211159	-0.209798	-0.215243	-0.215243	-0.212067	-0.209798	-0.215243	-0.214335	-0.215243	-0.215243	-0.215243	-0.215243	-0.215243	-0.215243	-0.215243	-0.213428	-0.214789	-0.214789	-0.214335	-0.214789	-0.214335	-0.214335	-0.215243	-0.213882	-0.21252	-0.214335	-0.215243	-0.215243	-0.210252	-0.215243
Msex2.05742	E3 ubiquitin-protein ligase MARCH8-like	1	-0.208991	-0.214075	-0.216052	-0.216052	-0.216052	-0.216052	-0.216052	-0.216052	-0.21464	-0.216052	-0.216052	-0.216052	-0.216052	-0.216052	-0.216052	-0.044343	-0.200236	-0.208991	-0.214357	-0.216052	-0.216052	-0.216052	-0.191199	-0.216052	-0.214075	-0.216052	-0.216052	-0.216052	-0.216052	-0.216052	-0.216052	-0.216052	-0.216052	-0.216052	-0.216052	-0.214075	-0.216052	-0.214922	-0.19826	-0.216052	-0.216052	-0.216052	-0.216052	-0.216052	-0.216052	-0.216052	-0.216052
Msex2.02723	probable tubulin polyglutamylase TTLL1	1	-0.215445	-0.215445	-0.215445	-0.215445	-0.215445	-0.215445	-0.215445	-0.215445	-0.215445	-0.215445	-0.215445	-0.215445	-0.215445	-0.212645	-0.215445	-0.061402	-0.215445	-0.213845	-0.215445	-0.215445	-0.215445	-0.215445	-0.215445	-0.215445	-0.215445	-0.215445	-0.215445	-0.215445	-0.215445	-0.215445	-0.215445	-0.215445	-0.215445	-0.215445	-0.215445	-0.215445	-0.215445	-0.210244	-0.204242	-0.212645	-0.215445	-0.215445	-0.211444	-0.215445	-0.215445	-0.215445	-0.215445
Msex2.09075	uncharacterized LOC106102616	1	-0.213961	-0.213961	-0.213961	-0.213961	-0.213961	-0.213961	-0.213961	-0.213961	-0.212118	-0.213961	-0.213961	-0.209486	-0.212645	-0.213961	-0.213961	-0.14184	-0.213961	-0.213961	-0.213961	-0.213961	-0.213961	-0.213961	-0.213961	-0.213961	-0.213961	-0.209486	-0.213961	-0.213961	-0.213961	-0.213961	-0.213961	-0.213961	-0.213961	-0.213961	-0.213961	-0.212645	-0.213961	-0.213961	-0.210013	-0.213961	-0.210276	-0.213961	-0.213961	-0.213961	-0.213961	-0.211592	-0.213961
Msex2.04109	uncharacterized LOC106141019	1	-0.213003	-0.213003	-0.213003	-0.213003	-0.213003	-0.213003	-0.213003	-0.213003	-0.213003	-0.213003	-0.213003	-0.213003	-0.213003	-0.213003	-0.213003	-0.213003	-0.213003	-0.213003	-0.213003	-0.213003	-0.213003	-0.213003	-0.213003	-0.213003	-0.213003	-0.213003	-0.213003	-0.213003	-0.213003	-0.213003	-0.213003	-0.213003	-0.213003	-0.213003	-0.213003	-0.213003	-0.213003	-0.213003	-0.213003	-0.213003	-0.213003	-0.213003	-0.213003	-0.213003	-0.213003	-0.213003	-0.213003
Msex2.00212	uncharacterized protein C15orf26	1	-0.216623	-0.216623	-0.21725	-0.216623	-0.21725	-0.21725	-0.21725	-0.216204	-0.21725	-0.213066	-0.20177	-0.21725	-0.21725	-0.21725	-0.21725	-0.059733	-0.212648	-0.215577	-0.216204	-0.21725	-0.21725	-0.21725	-0.21725	-0.21725	-0.216623	-0.21725	-0.21725	-0.21725	-0.21725	-0.21725	-0.21725	-0.21725	-0.21725	-0.211811	-0.215158	-0.216623	-0.21474	-0.216623	-0.21223	-0.203862	-0.216413	-0.216413	-0.215367	-0.21725	-0.21725	-0.21725	-0.21725
Msex2.10678	uncharacterized LOC101744261	1	-0.217847	-0.217847	-0.217847	-0.217847	-0.217847	-0.217847	-0.217847	-0.217847	-0.217847	-0.217847	-0.166693	-0.217847	-0.217847	-0.217847	-0.217847	-0.141318	-0.20677	-0.217847	-0.164679	-0.193277	-0.217847	-0.217847	-0.217847	-0.217847	-0.216034	-0.217847	-0.217847	-0.217847	-0.217847	-0.217847	-0.217847	-0.217847	-0.217847	-0.217847	-0.215632	-0.217847	-0.214423	-0.217847	-0.217847	-0.213416	-0.217847	-0.217847	-0.217847	-0.217847	-0.217847	-0.217847	-0.217847
Msex2.08172	uncharacterized LOC106136345	1	-0.215724	-0.215724	-0.215724	-0.215724	-0.215724	-0.215724	-0.215724	-0.215724	-0.215724	-0.215724	-0.215724	-0.215724	-0.215724	-0.215724	-0.215724	-0.038343	-0.215724	-0.215724	-0.208943	-0.215724	-0.215724	-0.215724	-0.215724	-0.215724	-0.215724	-0.215724	-0.215724	-0.215724	-0.215724	-0.215724	-0.215724	-0.215724	-0.215724	-0.215724	-0.215724	-0.215724	-0.215724	-0.211441	-0.215724	-0.211085	-0.215724	-0.215724	-0.215724	-0.215724	-0.215724	-0.215724	-0.215724
Msex2.15328		1	-0.215323	-0.215323	-0.215323	-0.215323	-0.215323	-0.215323	-0.215323	-0.215323	-0.215323	-0.215323	-0.215323	-0.215323	-0.215323	-0.215323	-0.215323	-0.107912	-0.215323	-0.211743	-0.215323	-0.215323	-0.215323	-0.215323	-0.215323	-0.215323	-0.215323	-0.215323	-0.215323	-0.215323	-0.215323	-0.215323	-0.215323	-0.215323	-0.215323	-0.210848	-0.21219	-0.213085	-0.215323	-0.215323	-0.207715	-0.215323	-0.215323	-0.215323	-0.215323	-0.215323	-0.215323	-0.215323	-0.215323
Msex2.03126	UPF0691 protein C9orf116 homolog	1	-0.215056	-0.215997	-0.216467	-0.216467	-0.216467	-0.216467	-0.216467	-0.216467	-0.214821	-0.216467	-0.214351	-0.215056	-0.213881	-0.216467	-0.216467	-0.180732	-0.183554	-0.208944	-0.216467	-0.212941	-0.216467	-0.210825	-0.216467	-0.216467	-0.216467	-0.216467	-0.215527	-0.216467	-0.216467	-0.216467	-0.216467	-0.216467	-0.216467	-0.216467	-0.216467	-0.213176	-0.216467	-0.216467	-0.216467	-0.211765	-0.216467	-0.215997	-0.216467	-0.216467	-0.216467	-0.216467	-0.216467
Msex2.14321	uncharacterized LOC106122900	1	-0.216385	-0.214693	-0.216667	-0.216667	-0.214693	-0.216667	-0.21018	-0.216667	-0.216667	-0.216667	-0.209051	-0.216667	-0.216244	-0.216667	-0.216385	-0.122173	-0.216667	-0.213	-0.215257	-0.216667	-0.216667	-0.216667	-0.216667	-0.216667	-0.214834	-0.213705	-0.216667	-0.216667	-0.216667	-0.216667	-0.216667	-0.216667	-0.215821	-0.21568	-0.215821	-0.214411	-0.215821	-0.216667	-0.209192	-0.211872	-0.216385	-0.215398	-0.215821	-0.216667	-0.216667	-0.21568	-0.216667
Msex2.05801	uncharacterized LOC101740893	1	-0.216446	-0.216446	-0.213914	-0.216446	-0.216446	-0.211904	-0.216446	-0.215627	-0.21518	-0.213021	-0.214957	-0.216446	-0.216446	-0.216446	-0.215776	-0.099328	-0.216446	-0.213095	-0.216446	-0.216446	-0.216446	-0.216446	-0.216446	-0.216446	-0.216446	-0.216446	-0.216446	-0.216446	-0.216446	-0.216446	-0.216446	-0.216446	-0.216446	-0.216446	-0.216446	-0.215999	-0.216446	-0.214882	-0.207958	-0.205278	-0.215106	-0.213914	-0.216446	-0.216446	-0.216446	-0.216446	-0.216446
Msex2.01334	ATP synthase subunit gamma, mitochondrial-like	1	-0.215155	-0.215497	-0.216522	-0.216522	-0.216522	-0.216522	-0.216522	-0.214472	-0.216522	-0.216522	-0.204221	-0.210372	-0.213789	-0.216522	-0.216522	-0.145451	-0.196704	-0.187479	-0.214814	-0.216522	-0.194996	-0.196363	-0.216522	-0.175861	-0.216522	-0.216522	-0.216522	-0.216522	-0.216522	-0.216522	-0.216522	-0.216522	-0.216522	-0.216522	-0.216522	-0.216522	-0.215497	-0.215155	-0.180987	-0.203196	-0.216522	-0.21208	-0.205246	-0.216522	-0.216522	-0.216522	-0.216522
Msex2.04340	heat shock protein 68-like	1	-0.215417	-0.215417	-0.214454	-0.215417	-0.215417	-0.215417	-0.215417	-0.215417	-0.215417	-0.215417	-0.193381	-0.214815	-0.214935	-0.215297	-0.215297	-0.031902	-0.213611	-0.212888	-0.214574	-0.20771	-0.215417	-0.215417	-0.215417	-0.215417	-0.215417	-0.215417	-0.214815	-0.215417	-0.215417	-0.215417	-0.215417	-0.215417	-0.215417	-0.215417	-0.215417	-0.213611	-0.213611	-0.214815	-0.20181	-0.208915	-0.215417	-0.215417	-0.215417	-0.215417	-0.215417	-0.215417	-0.215417
Msex2.06956	cytochrome c oxidase subunit 4 isoform 1, mitochondrial-like	1	-0.215927	-0.215927	-0.215927	-0.215927	-0.215927	-0.215927	-0.215927	-0.215927	-0.215927	-0.215927	-0.211991	-0.215927	-0.215927	-0.215927	-0.215927	-0.121902	-0.198288	-0.209804	-0.189833	-0.215927	-0.215927	-0.215927	-0.215927	-0.215927	-0.215927	-0.215927	-0.215927	-0.215927	-0.215927	-0.215927	-0.215927	-0.215927	-0.213157	-0.215927	-0.215927	-0.215927	-0.215927	-0.213594	-0.211699	-0.195664	-0.213886	-0.215927	-0.215927	-0.215927	-0.213011	-0.214323	-0.215927
Msex2.00976	synaptonemal complex protein 1	1	-0.211955	-0.212537	-0.212537	-0.212537	-0.21181	-0.212537	-0.212537	-0.212537	-0.212537	-0.212537	-0.204103	-0.212537	-0.212537	-0.212537	-0.212537	-0.139543	-0.211519	-0.208902	-0.212537	-0.212537	-0.212537	-0.212537	-0.212537	-0.212537	-0.212537	-0.212537	-0.212537	-0.212537	-0.212537	-0.212537	-0.212537	-0.212537	-0.212537	-0.2121	-0.212537	-0.2121	-0.2121	-0.211664	-0.212537	-0.207738	-0.212537	-0.212537	-0.212537	-0.212537	-0.212537	-0.21021	-0.212537
Msex2.10715	fibrous sheath-interacting protein 2	1	-0.212573	-0.212573	-0.212573	-0.212573	-0.212573	-0.212573	-0.212573	-0.212573	-0.209631	-0.212573	-0.212573	-0.210051	-0.212573	-0.212573	-0.212573	-0.1718	-0.20837	-0.212573	-0.212573	-0.212573	-0.212573	-0.212573	-0.212573	-0.212573	-0.212573	-0.212573	-0.212573	-0.212573	-0.212573	-0.212573	-0.212573	-0.212573	-0.212573	-0.212573	-0.212573	-0.210471	-0.205007	-0.205427	-0.206268	-0.202485	-0.209631	-0.212573	-0.212573	-0.212573	-0.212573	-0.212573	-0.212573
Msex2.11436		1	-0.218926	-0.215194	-0.218926	-0.218926	-0.218926	-0.218926	-0.218926	-0.218926	-0.218926	-0.218926	-0.218926	-0.218926	-0.205555	-0.218926	-0.218926	0.009626	-0.21364	-0.21364	-0.215816	-0.218926	-0.218926	-0.218926	-0.218926	-0.218926	-0.21706	-0.195293	-0.218926	-0.218926	-0.205244	-0.218926	-0.218926	-0.218926	-0.16171	-0.212707	-0.196848	-0.21053	-0.210841	-0.218926	-0.197159	-0.218926	-0.218926	-0.216438	-0.212707	-0.212085	-0.218926	-0.218926	-0.218926
Msex2.02335	uncharacterized LOC101738357	1	-0.216215	-0.216387	-0.216903	-0.216387	-0.216903	-0.216903	-0.216903	-0.216903	-0.212087	-0.212947	-0.196261	-0.215699	-0.214667	-0.216903	-0.216903	-0.026999	-0.215355	-0.211399	-0.214323	-0.191101	-0.216903	-0.214323	-0.216903	-0.216903	-0.214667	-0.213463	-0.216903	-0.216903	-0.208647	-0.216903	-0.212775	-0.216903	-0.212603	-0.216903	-0.215527	-0.214839	-0.215871	-0.214495	-0.20727	-0.214323	-0.216903	-0.214839	-0.216903	-0.216903	-0.205894	-0.216903	-0.216903
Msex2.01308	uncharacterized LOC106709173	1	-0.212511	-0.213304	-0.211322	-0.217665	-0.217665	-0.217665	-0.217665	-0.217665	-0.212114	-0.217665	-0.210925	-0.19705	-0.214097	-0.217665	-0.217268	-0.075738	-0.211322	-0.215682	-0.217665	-0.217665	-0.217665	-0.214493	-0.217665	-0.217665	-0.216079	-0.217665	-0.211718	-0.217665	-0.217665	-0.217665	-0.207357	-0.217665	-0.217665	-0.216079	-0.212511	-0.217665	-0.216475	-0.210925	-0.199032	-0.206168	-0.201807	-0.214097	-0.217665	-0.217665	-0.217665	-0.199428	-0.217665
Msex2.12857	beta-1,4-galactosyltransferase 1-like	1	-0.212939	-0.214229	-0.214229	-0.214229	-0.214229	-0.214229	-0.197778	-0.214229	-0.214229	-0.214229	-0.201326	-0.212939	-0.214229	-0.214229	-0.212294	-0.106811	-0.214229	-0.214229	-0.214229	-0.214229	-0.214229	-0.214229	-0.214229	-0.214229	-0.214229	-0.214229	-0.214229	-0.214229	-0.214229	-0.214229	-0.214229	-0.214229	-0.214229	-0.214229	-0.214229	-0.214229	-0.214229	-0.211649	-0.211649	-0.214229	-0.214229	-0.214229	-0.214229	-0.214229	-0.214229	-0.212939	-0.214229
Msex2.00138	coiled-coil domain-containing protein 34-like	1	-0.215946	-0.216729	-0.216859	-0.21725	-0.217772	-0.217772	-0.217772	-0.216859	-0.215685	-0.215946	-0.217772	-0.217772	-0.217772	-0.217772	-0.217772	0.074669	-0.216729	-0.208902	-0.216859	-0.217772	-0.217772	-0.217772	-0.217772	-0.217772	-0.216207	-0.217772	-0.217772	-0.212946	-0.217772	-0.215424	-0.217772	-0.213337	-0.217772	-0.217381	-0.215946	-0.21725	-0.21725	-0.217772	-0.214642	-0.210468	-0.21699	-0.217772	-0.215946	-0.217772	-0.217772	-0.217772	-0.217772
Msex2.11429	dynein light chain Tctex-type 1-like	1	-0.216368	-0.214601	-0.214964	-0.217047	-0.217047	-0.217047	-0.217047	-0.216051	-0.216277	-0.217047	-0.217047	-0.215734	-0.217047	-0.216504	-0.216639	-0.12365	-0.211838	-0.216187	-0.206358	-0.153544	-0.217047	-0.214329	-0.217047	-0.217047	-0.203549	-0.213288	-0.217047	-0.217047	-0.217047	-0.217047	-0.217047	-0.211974	-0.212472	-0.212835	-0.214918	-0.214918	-0.216504	-0.209392	-0.210072	-0.208804	-0.217047	-0.217047	-0.217047	-0.216322	-0.217047	-0.212427	-0.217047
Msex2.12502	dynein intermediate chain 1, axonemal-like	1	-0.230002	-0.232257	-0.232759	-0.231505	-0.232759	-0.210701	-0.232759	-0.228748	-0.223484	-0.215965	-0.21396	-0.231505	-0.232759	-0.232508	-0.232759	-0.043513	-0.232759	-0.232759	-0.232759	-0.230252	-0.230002	-0.224738	-0.232759	-0.232759	-0.231004	-0.232759	-0.230252	-0.232759	-0.232759	-0.230002	-0.232759	-0.232759	-0.232759	-0.232759	-0.231255	-0.232759	-0.231255	-0.232759	-0.22925	-0.227244	-0.232759	-0.232759	-0.232759	-0.232759	-0.216215	-0.232759	-0.232759
Msex2.04573	uncharacterized LOC101737495	1	-0.221654	-0.227853	-0.220414	-0.244384	-0.135278	-0.182805	-0.205949	-0.229506	-0.234465	-0.217521	-0.241491	-0.238185	-0.236945	-0.244797	-0.243971	-0.135691	-0.162968	-0.238185	-0.169167	-0.062541	-0.189831	-0.235292	-0.183219	-0.212148	-0.228266	-0.215868	-0.239011	-0.231159	-0.234052	-0.231572	-0.240251	-0.239425	-0.203056	-0.234879	-0.205536	-0.230746	-0.239838	-0.239011	-0.239011	-0.238598	-0.2262	-0.22744	-0.163381	-0.239838	-0.111308	-0.214215	-0.150983
Msex2.01420	succinate dehydrogenase [ubiquinone] flavoprotein subunit, mitochondrial-like	1	-0.220481	-0.220481	-0.220481	-0.220481	-0.220481	-0.19864	-0.220481	-0.219072	-0.217663	-0.220481	-0.220481	-0.219541	-0.218367	-0.220481	-0.220481	-0.079339	-0.218837	-0.218132	-0.220481	-0.220481	-0.220481	-0.220481	-0.220481	-0.220481	-0.220481	-0.220481	-0.219541	-0.220481	-0.220481	-0.218602	-0.220481	-0.220481	-0.220481	-0.220481	-0.220481	-0.220011	-0.220481	-0.220481	-0.217898	-0.216489	-0.220481	-0.220481	-0.220481	-0.219307	-0.220481	-0.220011	-0.220481
Msex2.09094	uncharacterized LOC106133747	1	-0.216308	-0.216308	-0.216308	-0.216308	-0.216308	-0.216308	-0.216308	-0.216308	-0.216308	-0.216308	-0.216308	-0.215428	-0.216308	-0.216308	-0.216308	-0.142416	-0.215076	-0.216308	-0.215076	-0.216308	-0.216308	-0.216308	-0.216308	-0.216308	-0.216308	-0.216308	-0.216308	-0.216308	-0.216308	-0.216308	-0.216308	-0.216308	-0.216308	-0.216308	-0.216308	-0.216308	-0.215252	-0.216308	-0.208215	-0.207159	-0.216308	-0.215252	-0.216308	-0.216308	-0.216308	-0.21015	-0.216308
Msex2.09390	uncharacterized LOC101736476	1	-0.216059	-0.216059	-0.216059	-0.216059	-0.216059	-0.216059	-0.216059	-0.216059	-0.216059	-0.216059	-0.209105	-0.213203	-0.216059	-0.216059	-0.216059	-0.123797	-0.216059	-0.214196	-0.216059	-0.216059	-0.216059	-0.216059	-0.216059	-0.216059	-0.216059	-0.216059	-0.216059	-0.216059	-0.216059	-0.216059	-0.216059	-0.216059	-0.216059	-0.216059	-0.216059	-0.214941	-0.216059	-0.214693	-0.216059	-0.206994	-0.216059	-0.216059	-0.216059	-0.216059	-0.216059	-0.216059	-0.216059
Msex2.00066	tektin-2-like	1	-0.216223	-0.216223	-0.216223	-0.216223	-0.216223	-0.216223	-0.216223	-0.216223	-0.216223	-0.213531	-0.216223	-0.216223	-0.216223	-0.216223	-0.216223	-0.118387	-0.216223	-0.212932	-0.216223	-0.212932	-0.216223	-0.216223	-0.216223	-0.216223	-0.216223	-0.216223	-0.216223	-0.216223	-0.216223	-0.216223	-0.216223	-0.216223	-0.216223	-0.216223	-0.211436	-0.214727	-0.216223	-0.216223	-0.216223	-0.208744	-0.216223	-0.216223	-0.216223	-0.216223	-0.216223	-0.212633	-0.216223
Msex2.12581	NADH dehydrogenase [ubiquinone] 1 alpha subcomplex subunit 8	1	-0.210936	-0.217195	-0.218864	-0.190908	-0.218864	-0.218864	-0.218864	-0.215943	-0.216777	-0.218864	-0.218864	-0.218864	-0.218864	-0.218864	-0.218864	-0.065733	-0.215526	-0.213857	-0.218864	-0.211353	-0.210936	-0.218864	-0.218864	-0.218864	-0.215526	-0.218864	-0.215108	-0.218864	-0.218864	-0.218864	-0.218864	-0.218864	-0.218864	-0.218864	-0.216777	-0.218864	-0.215943	-0.218864	-0.198836	-0.206763	-0.204677	-0.218864	-0.218864	-0.218864	-0.218864	-0.218864	-0.218864
Msex2.13679		1	-0.22103	-0.221507	-0.219836	-0.223656	-0.224611	-0.224611	-0.224611	-0.223895	-0.224611	-0.221985	-0.184739	-0.21148	-0.20957	-0.170653	-0.198587	-0.122902	-0.221746	-0.215777	-0.216255	-0.224611	-0.224611	-0.219836	-0.224611	-0.224611	-0.216494	-0.224611	-0.212912	-0.223895	-0.224611	-0.22103	-0.224611	-0.224611	-0.224611	-0.201213	-0.210286	-0.211957	-0.210525	-0.217926	-0.203601	-0.189276	-0.2153	-0.221269	-0.224611	-0.218642	-0.224611	-0.216971	-0.224611
Msex2.09911	IQ domain-containing protein G-like	1	-0.218048	-0.21899	-0.21899	-0.21899	-0.21899	-0.21899	-0.21899	-0.21899	-0.218466	-0.21899	-0.212394	-0.21899	-0.218571	-0.21899	-0.218676	-0.057353	-0.201716	-0.21899	-0.129796	-0.21721	-0.209254	-0.21899	-0.21899	-0.21899	-0.216582	-0.21899	-0.216268	-0.21899	-0.21899	-0.217105	-0.212918	-0.21899	-0.206218	-0.217629	-0.214069	-0.217838	-0.217943	-0.21543	-0.21899	-0.214174	-0.21899	-0.217943	-0.21899	-0.218466	-0.21899	-0.217105	-0.21899
Msex2.02559	uncharacterized LOC101736997	1	-0.218399	-0.2176	-0.218399	-0.218399	-0.218399	-0.218399	-0.177877	-0.218399	-0.213068	-0.218399	-0.218399	-0.214934	-0.2168	-0.2176	-0.2168	-0.114162	-0.2176	-0.213867	-0.211735	-0.214934	-0.165081	-0.214667	-0.218399	-0.218399	-0.218399	-0.218399	-0.218399	-0.218399	-0.218399	-0.218399	-0.212534	-0.211468	-0.218399	-0.217866	-0.218399	-0.218399	-0.218399	-0.218399	-0.20427	-0.205336	-0.218399	-0.218399	-0.213068	-0.218399	-0.218399	-0.218399	-0.218399
Msex2.15480	protein FAM154A	1	-0.224469	-0.225316	-0.225316	-0.224603	-0.225316	-0.225316	-0.225316	-0.225316	-0.224336	-0.225316	-0.225316	-0.225316	-0.225316	-0.225316	-0.225316	-0.045611	-0.224603	-0.222242	-0.225316	-0.225316	-0.225316	-0.225316	-0.225316	-0.225316	-0.225316	-0.225316	-0.223757	-0.225316	-0.225316	-0.225316	-0.225316	-0.225316	-0.222509	-0.225316	-0.225316	-0.224648	-0.224692	-0.225316	-0.212531	-0.225316	-0.225316	-0.225316	-0.225316	-0.225316	-0.225316	-0.225316	-0.225316
Msex2.04758	uncharacterized LOC101735373	1	-0.274882	-0.280217	-0.272393	-0.280217	-0.280217	-0.280217	-0.198776	-0.249988	-0.251055	-0.264213	-0.090306	-0.280217	-0.280217	-0.280217	-0.280217	-0.033759	0.004294	-0.280217	0.039147	-0.147208	-0.07039	-0.239674	-0.280217	-0.280217	-0.249632	-0.252122	-0.232206	-0.19842	-0.247143	-0.220114	-0.247498	-0.280217	-0.280217	-0.262079	-0.201265	-0.256034	-0.280217	-0.280217	-0.280217	-0.280217	-0.280217	-0.280217	-0.26528	-0.274527	-0.226516	-0.275238	-0.240741
Msex2.10728	probable RNA-binding protein orb2	1	-0.273669	-0.271768	-0.284381	-0.107287	-0.320318	-0.309951	-0.321009	-0.261574	-0.181062	-0.234276	-0.148235	-0.17035	-0.239805	-0.307014	-0.29181	-0.232376	-0.246543	-0.246198	-0.293365	-0.314098	-0.315825	-0.278334	-0.310988	-0.318417	-0.100031	-0.265203	-0.27004	-0.286454	-0.281443	-0.299066	-0.286281	-0.303731	-0.249999	-0.086727	-0.264339	-0.000859	-0.268485	-0.147025	0.175889	0.018146	-0.230648	-0.26503	-0.310815	-0.295956	-0.319108	-0.303213	-0.31859
Msex2.10727		1	-0.258612	-0.265878	-0.273144	-0.173241	-0.284363	-0.284363	-0.284363	-0.227199	-0.117573	-0.223139	-0.048121	-0.181575	-0.222498	-0.264168	-0.274319	-0.242692	-0.243226	-0.240982	-0.282867	-0.284363	-0.267267	-0.271968	-0.284363	-0.284363	-0.0509	-0.27293	-0.214163	-0.284363	-0.284363	-0.280302	-0.284363	-0.27667	-0.284363	-0.115115	-0.269404	-0.021944	-0.253377	-0.165654	0.052209	0.006478	-0.217903	-0.262031	-0.269297	-0.279875	-0.284363	-0.27528	-0.284363
Msex2.07288	tektin-B1	1	-0.216753	-0.216753	-0.216753	-0.216753	-0.216753	-0.216753	-0.216753	-0.216753	-0.216753	-0.207567	-0.216753	-0.216753	-0.215324	-0.216753	-0.215936	-0.045485	-0.212262	-0.21267	-0.205321	-0.216753	-0.216753	-0.213691	-0.216753	-0.216753	-0.216753	-0.216753	-0.216753	-0.216753	-0.216753	-0.216753	-0.216753	-0.216753	-0.216753	-0.216753	-0.216753	-0.216753	-0.216753	-0.215528	-0.202464	-0.214507	-0.216753	-0.216753	-0.214507	-0.216753	-0.216753	-0.212058	-0.216753
Msex2.10592	calmodulin-like	1	-0.21622	-0.21622	-0.21622	-0.21622	-0.21622	-0.21622	-0.21622	-0.21622	-0.21622	-0.21622	-0.21622	-0.21386	-0.21622	-0.21622	-0.21622	-0.076482	-0.21622	-0.213152	-0.21268	-0.21622	-0.21622	-0.21622	-0.21622	-0.21622	-0.21622	-0.21622	-0.21622	-0.21622	-0.208195	-0.21622	-0.21622	-0.21622	-0.211971	-0.21622	-0.213624	-0.214332	-0.21622	-0.21504	-0.213152	-0.211263	-0.21622	-0.21622	-0.21622	-0.21622	-0.21622	-0.21622	-0.21622
Msex2.13462	zinc finger protein 699-like	1	-0.190838	-0.204531	-0.221266	-0.232931	-0.232931	-0.171566	-0.232931	-0.216702	-0.224309	-0.232931	-0.232931	-0.221774	-0.232931	-0.232931	-0.230395	-0.032102	-0.203516	-0.223295	-0.206052	-0.162438	-0.232931	-0.217716	-0.232931	-0.156352	-0.199459	-0.232931	-0.190331	-0.232931	-0.232931	-0.232931	-0.232931	-0.177145	-0.232931	-0.224816	-0.220759	-0.217716	-0.229888	-0.229381	-0.232931	-0.232931	-0.214674	-0.224309	-0.221774	-0.232931	-0.232931	-0.229381	-0.232931
Msex2.11323	uncharacterized LOC106104257	1	-0.218685	-0.218685	-0.218685	-0.218685	-0.192742	-0.218685	-0.218685	-0.218685	-0.218685	-0.218685	-0.218685	-0.218685	-0.218685	-0.218685	-0.218685	-0.021473	-0.213396	-0.198032	-0.218685	-0.218685	-0.218685	-0.218685	-0.218685	-0.218685	-0.215159	-0.218685	-0.218685	-0.218685	-0.218685	-0.218685	-0.218685	-0.218685	-0.218685	-0.218685	-0.218685	-0.218685	-0.218685	-0.21667	-0.197276	-0.206091	-0.218685	-0.218685	-0.218685	-0.218685	-0.218685	-0.218685	-0.218685
Msex2.15092	zinc finger protein 816-like	1	-0.238433	-0.193231	-0.207452	-0.238433	-0.238433	-0.238433	-0.238433	-0.223704	-0.238433	-0.238433	-0.144474	-0.209484	-0.238433	-0.23437	-0.226244	0.005352	-0.213547	-0.226244	-0.209991	-0.238433	-0.238433	-0.238433	-0.238433	-0.238433	-0.186629	-0.238433	-0.124667	-0.238433	-0.238433	-0.238433	-0.238433	-0.163774	-0.238433	-0.238433	-0.196786	-0.214562	-0.230815	-0.228783	-0.212531	-0.197802	-0.214055	-0.22726	-0.208976	-0.238433	-0.238433	-0.238433	-0.238433
Msex2.12769	trichohyalin-like	1	-0.240938	-0.247048	-0.242348	-0.255508	-0.264908	-0.257388	-0.242818	-0.259268	-0.256448	-0.259268	-0.237648	-0.261618	-0.259738	-0.263968	-0.257388	0.157628	-0.210858	-0.253628	-0.151167	0.159508	-0.264908	-0.228718	-0.241408	-0.264908	-0.236708	-0.255038	-0.263028	-0.235768	-0.253158	-0.248928	-0.264908	-0.224488	-0.234358	-0.230128	-0.182187	-0.205687	-0.250338	-0.254568	-0.235768	-0.224488	-0.262558	-0.256918	-0.248928	-0.261148	-0.264908	-0.260678	-0.264908
Msex2.03763	uncharacterized LOC106129795	1	-0.229664	-0.232618	-0.23188	-0.23188	-0.232618	-0.232618	-0.232618	-0.232618	-0.232618	-0.229664	-0.218091	-0.232618	-0.232618	-0.232372	-0.231387	-0.035889	-0.229171	-0.228433	-0.228433	-0.232618	-0.224493	-0.228679	-0.232618	-0.232618	-0.23188	-0.232618	-0.232618	-0.230895	-0.232618	-0.230895	-0.232618	-0.232618	-0.232618	-0.230156	0.204174	-0.218091	0.469352	-0.231141	-0.220061	-0.225724	-0.231387	-0.231633	-0.228433	-0.232618	-0.232618	-0.231141	-0.232618
Msex2.07209	uncharacterized LOC101736846	1	-0.217397	-0.217397	-0.217397	-0.217397	-0.21373	-0.217397	-0.199847	-0.215302	-0.20561	-0.217397	-0.217397	-0.217397	-0.217397	-0.217397	-0.217397	0.006302	-0.217397	-0.184916	-0.217397	-0.217397	-0.217397	-0.217397	-0.217397	-0.207444	-0.217397	-0.217397	-0.217397	-0.217397	-0.217397	-0.217397	-0.217397	-0.217397	-0.217397	-0.21635	-0.217397	-0.217397	-0.217397	-0.217397	-0.206134	-0.20561	-0.217397	-0.217397	-0.19618	-0.217397	-0.217397	-0.216088	-0.217397
Msex2.10674	uncharacterized LOC101743976	1	-0.223039	-0.223039	-0.223039	-0.223039	-0.206618	-0.127911	-0.156789	-0.223039	-0.223039	-0.223039	-0.223039	-0.223039	-0.219924	-0.223039	-0.217093	0.000342	-0.20322	-0.223039	-0.189914	-0.223039	-0.195576	-0.183402	-0.223039	-0.223039	-0.211714	-0.204636	-0.223039	-0.196425	-0.223039	-0.223039	-0.201522	-0.173776	-0.189347	-0.223039	-0.216244	-0.215111	-0.220207	-0.223039	-0.214545	-0.216244	-0.223039	-0.223039	-0.223039	-0.223039	-0.223039	-0.223039	-0.223039
Msex2.06532	protein PIH1D3	1	-0.223501	-0.227817	-0.227817	-0.227817	-0.227817	-0.227817	-0.227817	-0.227817	-0.218225	-0.227817	-0.227817	-0.227817	-0.227817	-0.227817	-0.225419	-0.114625	-0.222062	-0.196641	-0.227817	-0.196641	-0.210551	-0.219184	-0.137167	-0.170741	-0.213428	-0.204315	-0.203836	-0.219184	-0.227817	-0.21103	-0.199519	-0.227817	-0.213428	-0.218704	-0.227817	-0.227817	-0.227817	-0.227817	-0.163067	-0.21103	-0.227817	-0.223021	-0.227817	-0.227817	-0.227817	-0.227817	-0.227817
Msex2.10797	protein D2-like	1	-0.213241	-0.211144	-0.213241	-0.213241	-0.213241	-0.213241	-0.213241	-0.213241	-0.213241	-0.199401	-0.213241	-0.213241	-0.211144	-0.213241	-0.210515	-0.147189	-0.209467	-0.207789	-0.213241	-0.213241	-0.213241	-0.204434	-0.213241	-0.213241	-0.211354	-0.213241	-0.213241	-0.213241	-0.213241	-0.213241	-0.213241	-0.213241	-0.205692	-0.205273	-0.206321	-0.207999	-0.207999	-0.213241	-0.184723	-0.195208	-0.213241	-0.213241	-0.213241	-0.213241	-0.213241	-0.213241	-0.213241
Msex2.08309	coiled-coil domain-containing protein 63-like	1	-0.222436	-0.22153	-0.225152	-0.230585	-0.213834	-0.182596	-0.186671	-0.230132	-0.228774	-0.23149	-0.21655	-0.212929	-0.21474	-0.231038	-0.231038	-0.042705	-0.209307	-0.23149	-0.181238	0.084058	-0.169014	-0.209307	-0.23149	-0.23149	-0.203421	-0.178522	-0.230132	-0.202516	-0.221078	-0.228321	-0.221078	-0.207949	-0.210212	-0.217909	-0.229227	-0.217909	-0.22153	-0.219267	-0.23149	-0.215192	-0.225605	-0.226963	-0.226963	-0.230585	-0.217456	-0.227416	-0.23149
Msex2.11546	NADH dehydrogenase [ubiquinone] iron-sulfur protein 3, mitochondrial-like	1	-0.208663	-0.208663	-0.208663	-0.208663	-0.208663	-0.208663	-0.208663	-0.208663	-0.208663	-0.208663	-0.208663	-0.208663	-0.208663	-0.208663	-0.208663	-0.141489	-0.205667	-0.208663	-0.208663	-0.208663	-0.208663	-0.208663	-0.208663	-0.208663	-0.207165	-0.208663	-0.208663	-0.205167	-0.208663	-0.208663	-0.208663	-0.208663	-0.208663	-0.208663	-0.208663	-0.207415	-0.207415	-0.207165	-0.204168	-0.203419	-0.208663	-0.208663	-0.208663	-0.208663	-0.208663	-0.208663	-0.208663
Msex2.09662	mitochondrial import receptor subunit TOM40 homolog	1	-0.082439	-0.149408	-0.120176	-0.236575	0.038213	-0.008028	-0.084033	-0.240827	-0.197244	-0.213189	-0.229665	-0.246142	-0.242953	-0.246142	-0.246142	-0.108482	-0.242953	-0.232854	-0.246142	-0.246142	-0.115392	-0.204153	-0.215846	-0.222224	-0.240296	-0.236575	-0.246142	-0.246142	-0.246142	-0.246142	-0.246142	-0.246142	-0.246142	-0.246142	-0.242422	-0.205748	-0.24189	-0.239233	-0.173857	-0.224882	-0.211594	-0.23817	-0.199901	-0.246142	-0.246142	-0.246142	-0.246142
Msex2.02950	radial spoke head 1 homolog	1	-0.243156	-0.243817	-0.243156	-0.244147	-0.223994	-0.249433	-0.249433	-0.240183	-0.23754	-0.249433	-0.249433	-0.245469	-0.249433	-0.249433	-0.249433	-0.034024	-0.245799	-0.24679	-0.234896	-0.249433	-0.240843	-0.241174	-0.231923	-0.249433	-0.242495	-0.2382	-0.249433	-0.249433	-0.249433	-0.249433	-0.249433	-0.249433	-0.249433	-0.249433	-0.245138	-0.246129	-0.246129	-0.245469	-0.244147	-0.2121	-0.24679	-0.247121	-0.231593	-0.247121	-0.249433	-0.243486	-0.249433
Msex2.13781	chromosome-associated kinesin KIF4	1	-0.135536	-0.171661	-0.195861	-0.292311	-0.270917	-0.238299	-0.231051	-0.289271	-0.279568	-0.279919	-0.292662	-0.217022	-0.273606	-0.289271	-0.287401	-0.100814	0.298431	-0.283543	0.417795	0.000312	-0.170492	-0.202759	-0.270566	-0.275242	-0.242859	-0.155995	-0.28062	-0.209189	-0.287752	-0.278399	-0.279919	-0.172362	-0.186158	-0.237831	-0.271384	-0.281672	-0.290441	-0.213982	-0.249172	-0.255602	-0.268695	-0.232921	-0.222867	-0.29196	-0.29161	-0.291142	-0.292662
Msex2.09837	ADP-ribosylation factor-like protein 3	1	-0.199228	-0.280938	-0.309464	-0.371352	-0.368934	-0.03339	-0.390691	-0.32542	-0.114133	-0.186657	-0.308981	-0.36555	-0.370868	-0.381505	-0.382472	-0.284806	-0.242742	-0.385373	-0.191492	0.602887	-0.24661	-0.199228	-0.390691	-0.390691	-0.243709	-0.318167	-0.374252	-0.390691	-0.390691	-0.322035	-0.390691	-0.228238	-0.302212	-0.318651	-0.268851	-0.332189	-0.330255	-0.357814	-0.345726	-0.381988	-0.343309	-0.370868	-0.339441	-0.381021	-0.390691	-0.37812	-0.390691
Msex2.06223	uncharacterized LOC106117441	1	-0.312897	-0.314392	-0.317009	-0.321121	-0.278135	-0.308412	-0.283368	-0.310655	-0.298693	-0.288227	-0.276266	-0.315888	-0.316635	-0.324111	-0.323363	-0.22431	-0.229543	-0.288601	-0.251223	-0.319252	-0.288227	-0.318878	-0.324111	-0.324111	-0.310281	-0.313645	-0.322989	-0.324111	-0.324111	-0.321494	-0.311776	-0.324111	-0.324111	-0.321868	-0.197771	-0.244121	-0.305422	-0.31813	-0.253465	-0.271033	-0.314766	-0.321121	-0.322242	-0.323363	-0.324111	-0.322242	-0.319252
Msex2.12584	TRAF3-interacting protein 1	1	-0.264278	-0.270833	-0.275749	-0.274656	-0.269194	-0.275749	-0.275749	-0.275749	-0.256632	-0.26264	-0.140838	-0.263732	-0.273018	-0.275749	-0.275749	-0.143022	-0.257178	-0.270833	-0.275749	-0.224406	-0.275749	-0.242977	-0.275749	-0.275749	-0.268648	-0.268102	-0.275749	-0.270287	-0.275749	-0.248985	-0.275749	-0.275749	-0.247892	-0.270833	-0.259909	-0.271379	-0.264278	-0.269194	-0.275749	-0.270287	-0.267556	-0.272471	-0.271925	-0.275749	-0.275749	-0.273018	-0.275749
Msex2.08471	cullin-3	1	-0.332969	-0.368016	-0.517716	-0.622106	-0.506201	-0.469902	-0.282151	-0.412826	-0.137707	0.278351	-0.394551	-0.378279	-0.430349	-0.688445	-0.43836	0.215266	0.171457	-0.457385	0.323161	0.179468	-0.168248	-0.315946	-0.748275	-0.707971	0.017251	-0.211055	-0.275892	-0.394802	-0.204797	-0.333469	-0.426594	0.074077	0.474363	0.515419	-0.566281	-0.260121	-0.124189	-0.127193	-0.328963	-0.240094	-0.5425	-0.472155	-0.613345	-0.544502	-0.537743	-0.198038	-0.291914
Msex2.12846	nitrogen permease regulator 3-like protein	1	-0.308734	-0.280769	-0.472069	-0.508141	-0.545833	-0.487065	-0.535701	-0.528	-0.271852	-0.388578	-0.50044	-0.166475	-0.306708	-0.511383	-0.282795	0.074272	-0.01084	-0.308329	0.246524	-0.409653	-0.392631	-0.192414	-0.537727	-0.543807	-0.160395	-0.211463	-0.238212	-0.4591	-0.335889	-0.373582	-0.41938	-0.170122	0.313803	0.504699	-0.169717	-0.385741	-0.211057	-0.014893	0.063735	0.016315	-0.35129	-0.348048	-0.4591	-0.457073	-0.570962	-0.370745	-0.457073
Msex2.11873	golgin subfamily A member 5	1	-0.413031	-0.384132	-0.434838	-0.438562	-0.416577	-0.400266	-0.351509	-0.413918	-0.242472	-0.169426	-0.38821	-0.316759	-0.403812	-0.40984	-0.308604	0.102014	-0.121379	-0.258252	-0.044964	-0.006668	-0.266053	-0.283073	-0.480049	-0.444058	-0.230593	-0.278641	-0.36392	-0.32722	-0.233076	-0.308604	-0.261975	-0.232366	0.176833	0.249702	0.05964	0.008402	0.966332	-0.209672	-0.145137	0.006274	-0.388919	-0.382359	-0.381472	-0.407889	-0.447426	-0.194425	-0.297789
Msex2.00016	probable protein phosphatase 2C T23F11.1	1	-0.399254	-0.333471	-0.385581	-0.530561	-0.492897	-0.516115	-0.41757	-0.501668	-0.246535	-0.388161	-0.436918	-0.316187	-0.319283	-0.428921	-0.299935	-0.077822	0.2142	-0.171466	0.018401	-0.404413	-0.448784	-0.378358	-0.513277	-0.444657	0.07567	-0.332182	-0.072663	-0.341468	-0.339921	-0.214031	-0.18875	-0.242924	-0.218932	0.263989	-0.121162	0.04007	0.320484	-0.011008	-0.317993	-0.107747	-0.417828	-0.290648	-0.526949	-0.348176	-0.470712	-0.040933	-0.39848
Msex2.09976	inhibitor of Bruton tyrosine kinase	1	-0.243162	-0.332109	-0.366998	-0.562528	-0.42489	-0.508853	-0.580931	-0.615052	-0.251597	-0.368531	-0.670644	-0.152682	-0.095173	-0.513454	-0.598567	0.07237	0.019845	-0.354729	0.033647	-0.447127	-0.291086	-0.000475	-0.399586	-0.612752	-0.153065	-0.095556	-0.331726	0.015628	-0.118176	-0.060668	0.122594	0.079271	0.024062	0.017161	-0.243546	0.034797	0.148665	0.178569	-0.126611	-0.189487	-0.443676	-0.322908	-0.326742	-0.525722	-0.536074	-0.624637	-0.641506
Msex2.04947	wolframin	1	-0.279563	-0.319548	-0.392632	-0.395809	-0.364828	-0.306837	-0.351058	-0.361915	-0.204096	-0.19218	-0.345233	-0.127834	-0.341526	-0.414875	-0.338348	-0.149547	-0.108504	-0.377803	0.118957	-0.153519	-0.135778	-0.324843	-0.393691	-0.40137	0.11578	-0.016619	-0.344174	-0.3688	-0.306043	-0.379921	-0.340731	-0.31584	-0.211775	-0.188473	-0.253348	-0.151136	-0.26447	-0.255731	-0.169937	-0.276121	-0.325373	-0.346027	-0.380451	-0.404018	-0.406136	-0.316105	-0.301277
Msex2.06693	leucine-rich repeat-containing protein 40-like	1	-0.314772	-0.313309	-0.358683	-0.385321	-0.370685	-0.448552	-0.437428	-0.361903	-0.289012	-0.326482	-0.321505	-0.173382	-0.269106	-0.425133	-0.409326	-0.321798	0.167361	-0.342289	0.377544	-0.344339	-0.370977	-0.356633	-0.400544	-0.427182	-0.193873	-0.243345	-0.307454	-0.322091	-0.257689	-0.280815	-0.3177	-0.225488	-0.203826	0.116132	0.225322	0.126671	-0.061264	-0.172504	-0.17104	-0.265886	-0.304819	-0.359853	-0.409911	-0.367172	-0.402007	-0.363659	-0.424255
Msex2.10418	E3 ubiquitin-protein ligase TRIM37-like	1	-0.197986	-0.229608	-0.238863	-0.278583	-0.347612	-0.356096	-0.304035	-0.29748	-0.127029	-0.195672	-0.242334	-0.258145	-0.330644	-0.349926	-0.334115	0.018741	0.226212	-0.243105	0.394349	-0.304035	-0.320232	-0.32833	-0.341056	-0.356096	-0.184103	-0.32216	-0.260459	-0.342213	-0.339128	-0.325245	-0.339128	-0.291309	-0.270871	-0.211097	-0.310977	-0.316761	-0.319075	-0.114689	-0.159422	-0.190273	-0.247347	-0.272799	-0.325631	-0.334115	-0.349926	-0.321389	-0.339128
Msex2.04511	josephin-2	1	-0.262149	-0.36233	-0.353904	-0.474683	-0.482173	-0.423656	-0.51307	-0.503707	-0.333306	-0.376842	-0.280406	0.071632	-0.205037	-0.467661	-0.419911	-0.28696	0.134362	-0.228443	0.176494	-0.198951	-0.359053	-0.127794	-0.352031	-0.439105	-0.270576	-0.288365	-0.366075	-0.400249	-0.350627	-0.378247	-0.311772	-0.374034	-0.198015	0.177431	0.324893	-0.232188	0.385751	-0.331433	-0.161968	-0.001866	-0.27947	-0.219081	-0.358117	-0.396972	-0.436296	-0.422252	-0.51307
Msex2.14399	B-box type zinc finger protein ncl-1-like	1	-0.212298	-0.271898	-0.327145	-0.382727	-0.401143	-0.401143	-0.401143	-0.378709	-0.204932	-0.289309	-0.219999	-0.155377	-0.314421	-0.387415	-0.351922	-0.111849	0.335821	-0.305381	0.451672	-0.26721	-0.302702	-0.31777	-0.401143	-0.401143	-0.166426	-0.135956	-0.327815	-0.364981	-0.284287	-0.377704	-0.323797	-0.312412	-0.16944	-0.011399	0.074318	-0.23808	-0.194552	-0.249464	-0.217655	-0.20761	-0.231383	-0.268884	-0.36632	-0.381388	-0.401143	-0.331498	-0.401143
Msex2.14987	brain tumor protein-like	1	-0.261319	-0.239669	-0.314958	-0.387339	-0.421267	-0.415774	-0.318836	-0.392832	-0.277475	-0.287815	-0.289754	-0.106864	-0.261642	-0.414481	-0.374737	-0.083922	0.470243	-0.31722	0.653779	-0.255826	-0.297186	-0.323359	-0.40091	-0.429345	-0.249363	-0.306557	-0.370859	-0.384754	-0.364397	-0.390247	-0.329176	-0.313989	-0.168258	0.18686	0.476382	-0.160503	-0.08683	-0.286523	-0.241931	-0.2904	-0.30074	-0.329822	-0.406726	-0.400264	-0.398325	-0.331438	-0.403818
Msex2.15403	B-box type zinc finger protein ncl-1-like	1	-0.148418	-0.272044	-0.353283	-0.416862	-0.451174	-0.451174	-0.451174	-0.414844	-0.237731	-0.299292	-0.269521	-0.164061	-0.33209	-0.439064	-0.388605	0.046859	0.716959	-0.354797	1.06412	-0.305851	-0.35076	-0.276585	-0.451174	-0.335622	-0.119152	-0.261952	-0.377504	-0.431495	-0.419385	-0.374476	-0.41989	-0.342687	-0.368926	-0.02883	0.173008	-0.170116	-0.2453	-0.258924	-0.276585	-0.293237	-0.297778	-0.340668	-0.422917	-0.413834	-0.451174	-0.375485	-0.451174
Msex2.03749	ankyrin repeat and MYND domain-containing protein 1-like	1	-0.262996	-0.264684	-0.264684	-0.261646	-0.264684	-0.264684	-0.264684	-0.264684	-0.264684	-0.264684	-0.262659	-0.264684	-0.264009	-0.262996	-0.261984	-0.165098	-0.238015	-0.255907	-0.259283	-0.259958	-0.261308	-0.239703	-0.264684	-0.264684	-0.197843	-0.229576	-0.188391	-0.232614	-0.248143	-0.208308	-0.19413	-0.123913	0.720042	0.720042	0.119146	-0.057747	-0.143155	-0.250506	-0.217085	-0.211009	-0.264684	-0.264684	-0.264684	-0.264684	-0.264684	-0.263334	-0.256582
Msex2.12849	putative uncharacterized protein DDB_G0285869	1	-0.188588	-0.267053	-0.151971	-0.403805	-0.383629	-0.411278	-0.338792	-0.287603	-0.16206	-0.237909	-0.373167	-0.309648	0.395039	-0.265932	-0.361958	-0.245382	0.19813	-0.36943	0.435392	0.013925	-0.323846	-0.209886	-0.363079	-0.205402	-0.197556	-0.330572	0.363279	-0.259206	-0.165796	-0.100409	-0.193819	-0.392223	-0.411278	-0.410531	-0.406795	-0.402311	-0.410531	0.344971	-0.323473	-0.285735	-0.385497	-0.070518	-0.166543	-0.376903	-0.363452	-0.394464	-0.361584
Msex2.10555	uncharacterized LOC106126034	1	0.070573	-0.067227	-0.150878	-0.55994	-0.580766	-0.542237	-0.566708	-0.567055	-0.35081	-0.48913	-0.542758	0.29619	-0.067747	-0.541717	-0.421272	0.468701	0.330901	-0.128143	0.073697	-0.393504	-0.27167	0.088276	-0.563584	-0.577295	0.350512	-0.189928	-0.219084	-0.420057	-0.245811	-0.44661	-0.296141	-0.535816	-0.30586	-0.247894	-0.445222	-0.324604	-0.442098	-0.091871	-0.107664	-0.025054	0.015037	0.070573	-0.258133	-0.569832	-0.622071	-0.407735	-0.527659
Msex2.13525	uncharacterized LOC106126034	1	-0.070149	-0.116792	-0.323814	-0.428762	-0.478954	-0.48301	-0.461547	-0.400708	-0.155831	-0.253849	-0.309112	-0.063558	0.019082	-0.403243	-0.396483	0.106622	0.308743	-0.046489	0.195684	-0.46611	-0.369782	-0.195038	-0.442789	-0.39023	0.460503	-0.226472	-0.187771	-0.365895	-0.343756	-0.362346	-0.31942	-0.452421	-0.441944	-0.262468	-0.306746	-0.28748	-0.302521	-0.08857	-0.070656	0.195853	-0.196052	0.231511	-0.27565	-0.437212	-0.488249	-0.325673	-0.437212
Msex2.11849	OCIA domain-containing protein 1-like	1	0.067735	-0.301299	-0.153045	-0.563676	-0.245126	-0.163	-0.404401	0.040004	-0.148779	-0.253659	0.139907	-0.485461	-0.391247	-0.56972	-0.546611	0.004096	0.042849	-0.461285	-0.144868	0.412594	0.026495	0.022939	-0.093673	-0.216684	0.763142	0.028983	0.193236	-0.039989	0.264696	-0.094739	0.022228	-0.218462	-0.384848	-0.483328	-0.553011	-0.318009	-0.506081	-0.191442	-0.326541	-0.284234	-0.367782	-0.169755	-0.124603	-0.144868	-0.126737	-0.286367	-0.071275
Msex2.00191	UPF0585 protein C16orf13 homolog A	1	-0.131039	-0.229107	-0.274484	-0.324681	-0.335984	-0.335984	-0.270661	-0.287116	-0.228109	-0.190212	-0.28695	-0.311052	-0.313711	-0.335984	-0.333823	-0.241573	0.125933	-0.299915	0.187932	1.0988	0.015731	-0.135526	-0.225284	-0.335984	-0.225949	-0.284125	-0.313877	-0.284291	-0.320692	-0.322188	-0.320858	-0.327341	-0.2808	-0.283958	-0.111093	-0.174255	-0.104111	-0.328338	-0.312049	-0.314708	-0.317534	-0.293433	-0.294929	-0.327009	-0.335984	-0.320027	-0.335984
Msex2.07993	mitochondrial thiamine pyrophosphate carrier-like	1	-0.367962	-0.363596	-0.400949	-0.432965	-0.286466	-0.238442	-0.189447	-0.371843	-0.317512	-0.277735	-0.390762	-0.124445	-0.194298	-0.441211	-0.417442	-0.20497	0.453303	-0.399493	0.748725	1.1727	-0.176835	-0.235531	-0.137542	-0.283071	-0.261726	-0.142878	-0.376209	-0.212732	-0.060412	-0.213702	-0.231166	-0.304415	-0.12687	-0.143363	-0.069144	-0.159857	-0.248629	-0.351469	-0.291317	-0.340797	-0.375724	-0.331095	-0.258816	-0.406285	-0.40774	-0.429569	-0.382515
Msex2.10652	zinc finger protein 26-like	1	-0.305714	-0.456953	-0.485999	-0.609695	-0.17601	-0.174507	-0.169499	-0.484497	-0.348282	-0.307718	-0.579647	-0.117918	-0.372821	-0.549099	-0.480991	0.060364	0.137987	-0.507033	0.638277	1.04392	0.068878	-0.148466	-0.450944	-0.360301	-0.109905	0.059863	-0.421397	-0.415889	-0.240111	-0.389347	-0.33476	0.138988	0.555647	0.273701	0.220117	-0.219078	-0.279173	-0.476985	-0.434919	-0.402868	-0.394855	-0.513042	-0.31523	-0.582652	-0.435419	-0.522557	-0.314729
Msex2.07182	uncharacterized LOC106130345	1	-0.204345	-0.246769	-0.256559	-0.321827	-0.284842	-0.215005	-0.317041	-0.302029	-0.283102	-0.249162	-0.278098	-0.224143	-0.315953	-0.321175	-0.302465	-0.175844	-0.124717	-0.286583	-0.104267	1.81092	-0.059449	-0.231975	-0.117538	-0.300071	-0.238719	-0.161268	-0.310297	-0.227406	-0.306816	-0.32074	-0.307033	-0.262869	-0.198253	-0.276357	-0.202604	-0.245899	-0.263956	-0.306381	-0.294632	-0.312472	-0.300289	-0.288758	-0.19673	-0.316171	-0.324221	-0.314648	-0.28593
Msex2.09422	serine/threonine-protein kinase greatwall	1	-0.197037	-0.198403	-0.255809	-0.297268	-0.249886	-0.284967	-0.292712	-0.299091	-0.282234	-0.291801	-0.18428	-0.173801	-0.247608	-0.306836	-0.291801	-0.118673	-0.064457	-0.2836	-0.016619	1.99257	-0.121407	-0.217539	-0.30638	-0.301369	-0.137353	-0.203871	-0.29499	-0.257176	-0.298635	-0.303191	-0.297724	-0.270844	-0.258998	-0.222095	-0.242596	-0.245786	-0.274488	-0.278133	-0.2836	-0.289068	-0.283145	-0.243508	-0.249886	-0.30638	-0.310025	-0.296357	-0.310025
Msex2.14379	enkurin domain-containing protein 1-like	1	-0.22682	-0.244114	-0.249711	-0.266933	-0.253371	-0.252366	-0.247271	-0.26478	-0.26069	-0.243181	-0.267866	-0.256241	-0.259399	-0.266861	-0.265139	-0.12808	-0.076343	-0.26148	-0.023026	1.76677	-0.107557	-0.244545	-0.233781	-0.267866	-0.244975	-0.241172	-0.26722	-0.258179	-0.265642	-0.262412	-0.263417	-0.257605	-0.256241	-0.253514	-0.220505	-0.253945	-0.262054	-0.26722	-0.25904	-0.26435	-0.264924	-0.257676	-0.248778	-0.267866	-0.267866	-0.266216	-0.266503
Msex2.10998	protein CIP2A homolog	1	-0.215219	-0.183875	-0.241825	-0.290299	-0.277543	-0.277907	-0.278272	-0.284832	-0.258226	-0.242919	-0.265516	-0.241096	-0.275356	-0.291028	-0.282645	-0.129935	0.145966	-0.284468	0.239998	1.01412	-0.2185	-0.256039	-0.291393	-0.261506	-0.245834	-0.187156	-0.28301	-0.251301	-0.291393	-0.282645	-0.291393	-0.28301	-0.287748	-0.282645	-0.273169	-0.275721	-0.283739	-0.285197	-0.268796	-0.284832	-0.260778	-0.230891	-0.258955	-0.290299	-0.291393	-0.290299	-0.278636
Msex2.15107	protein CIP2A homolog	1	-0.19738	-0.250861	-0.249646	-0.281248	-0.281248	-0.281248	-0.281248	-0.278412	-0.214397	-0.158079	-0.281248	-0.233844	-0.281248	-0.278412	-0.275171	-0.027212	0.001149	-0.281248	0.04207	0.757989	-0.196164	-0.281248	-0.281248	-0.281248	-0.23668	-0.22412	-0.2618	-0.281248	-0.281248	-0.281248	-0.281248	-0.281248	-0.246404	-0.266662	-0.246404	-0.273145	-0.27355	-0.271524	-0.254913	-0.239516	-0.243973	-0.220879	-0.281248	-0.269904	-0.281248	-0.281248	-0.281248
Msex2.04128	uncharacterized LOC106707876	1	-0.22734	-0.219308	-0.297632	-0.334542	-0.143054	-0.069639	0.056789	-0.117866	-0.112025	0.268355	0.001789	-0.396194	-0.391327	-0.508264	-0.438378	-0.12395	0.304333	-0.251879	0.457166	0.463696	0.01635	-0.286477	-0.060431	-0.358919	-0.278527	-0.232369	-0.42118	-0.319575	-0.247904	-0.366544	-0.235046	-0.216753	-0.025874	-0.201908	0.379086	-0.118961	-0.23898	-0.480358	-0.354863	-0.39729	-0.44795	-0.443975	-0.236993	-0.384675	0.209623	-0.329675	0.005521
Msex2.09317	UPF0415 protein C7orf25 homolog	1	-0.389225	-0.345326	-0.446114	-0.341295	0.052002	-0.348014	-0.266488	-0.460897	-0.293813	-0.041619	-0.438051	-0.267384	0.298372	-0.482846	-0.415206	-0.2965	-0.218558	-0.454177	-0.288437	0.099484	-0.141959	-0.184066	-0.168388	-0.221245	-0.271415	-0.20288	-0.463584	-0.263352	-0.308595	0.031396	-0.342191	-0.302772	-0.01295	-0.010711	0.525033	-0.04565	0.091869	-0.498076	-0.332784	-0.421925	-0.317554	-0.14823	0.002728	-0.521369	-0.356525	-0.470751	-0.450146
Msex2.05255	intron-binding protein aquarius	1	-0.040766	-0.067955	-0.194653	-0.334402	-0.382253	-0.437718	-0.414879	-0.318632	-0.195741	-0.024453	-0.284375	0.168041	-0.029347	-0.332227	-0.418686	-0.189759	0.275163	-0.39911	0.184898	-0.36159	-0.263168	-0.177252	-0.409985	-0.466537	0.072337	-0.28655	-0.308844	-0.311563	-0.378447	-0.383885	-0.440436	-0.479588	-0.455662	-0.263712	-0.357784	-0.164746	-0.396391	-0.184321	-0.188128	-0.296338	-0.251749	-0.147889	-0.383341	-0.505689	-0.525264	-0.493182	-0.528527
Msex2.00973	uncharacterized LOC101742245	1	-0.213827	-0.212834	-0.213827	-0.213827	-0.213827	-0.213827	-0.213827	-0.213827	-0.213827	-0.213827	-0.21118	-0.209416	-0.212834	-0.212614	-0.212834	-0.1277	-0.208975	-0.205336	-0.213827	-0.213827	-0.211511	-0.213827	-0.213827	-0.213827	-0.213827	-0.213827	-0.213827	-0.213827	-0.213827	-0.213827	-0.213827	-0.213827	-0.213827	-0.213827	-0.213827	-0.213827	-0.213386	-0.212724	-0.200594	-0.202248	-0.212393	-0.213165	-0.213827	-0.213827	-0.213827	-0.211621	-0.213827
Msex2.03070	traB domain-containing protein-like	1	-0.21385	-0.212357	-0.212805	-0.21385	-0.21385	-0.21385	-0.21385	-0.211313	-0.21385	-0.211761	-0.21385	-0.213253	-0.213551	-0.21385	-0.21385	-0.104773	-0.21191	-0.210865	-0.212357	-0.21385	-0.21385	-0.21385	-0.21385	-0.21385	-0.213253	-0.21385	-0.21385	-0.21385	-0.21385	-0.21385	-0.21385	-0.21385	-0.211611	-0.213402	-0.208926	-0.20803	-0.213104	-0.21385	-0.201763	-0.206389	-0.213402	-0.21385	-0.21385	-0.21385	-0.21385	-0.213253	-0.21385
Msex2.01446	uncharacterized LOC101738382	1	-0.210636	-0.209513	-0.210636	-0.210636	-0.210636	-0.210636	-0.210636	-0.210636	-0.210636	-0.210636	-0.210636	-0.210636	-0.210636	-0.210636	-0.210636	-0.153521	-0.20839	-0.205662	-0.207748	-0.210636	-0.210636	-0.210636	-0.210636	-0.210636	-0.210636	-0.210636	-0.210636	-0.210636	-0.210636	-0.210636	-0.210636	-0.210636	-0.210636	-0.210636	-0.210636	-0.210636	-0.209673	-0.210636	-0.195394	-0.198603	-0.210636	-0.210636	-0.210636	-0.209833	-0.210636	-0.210636	-0.210636
Msex2.01716	uncharacterized LOC106131541	1	-0.212297	-0.212297	-0.212297	-0.212297	-0.212297	-0.212297	-0.212297	-0.212297	-0.211662	-0.212297	-0.209862	-0.211238	-0.212297	-0.212297	-0.212297	-0.131437	-0.21145	-0.210392	-0.212297	-0.212297	-0.20256	-0.212297	-0.212297	-0.212297	-0.211662	-0.210815	-0.212297	-0.212297	-0.212297	-0.211238	-0.212297	-0.212297	-0.212297	-0.211873	-0.212297	-0.21145	-0.212297	-0.212297	-0.200125	-0.202665	-0.212297	-0.211662	-0.211556	-0.212297	-0.212297	-0.212297	-0.209227
Msex2.05341	uncharacterized LOC101745544	1	-0.201825	-0.205758	-0.209691	-0.213625	-0.218214	-0.218214	-0.218214	-0.216466	-0.214936	-0.215373	-0.198766	-0.202699	-0.209254	-0.217777	-0.216247	-0.110703	-0.20401	-0.200732	-0.212751	-0.211221	-0.199858	-0.208817	-0.195925	-0.211877	-0.203136	-0.212969	-0.209254	-0.218214	-0.218214	-0.210784	-0.215154	-0.211221	-0.211877	-0.204229	-0.201606	-0.20554	-0.162055	-0.215591	-0.195269	-0.21144	-0.215373	-0.214717	-0.212751	-0.218214	-0.218214	-0.214499	-0.218214
Msex2.01396	aldose 1-epimerase-like	1	-0.219786	-0.21913	-0.219786	-0.219895	-0.220552	-0.219458	-0.220552	-0.217926	-0.217926	-0.218911	-0.219348	-0.219567	-0.21913	-0.220552	-0.220552	-0.129096	-0.21366	-0.213988	-0.21913	-0.220552	-0.220552	-0.218473	-0.220552	-0.217051	-0.213769	-0.21913	-0.21913	-0.220552	-0.218911	-0.220552	-0.220552	-0.216723	-0.21541	-0.202611	-0.004712	-0.203595	-0.219348	-0.220552	-0.208846	-0.20819	-0.220552	-0.220005	-0.219786	-0.220224	-0.220552	-0.220552	-0.220552
Msex2.02363	uncharacterized LOC106134871	1	-0.210634	-0.198587	-0.213194	-0.21214	-0.215905	-0.215905	-0.210935	-0.215303	-0.212893	-0.209128	-0.207924	-0.193015	-0.215453	-0.215905	-0.215905	-0.178257	-0.211387	-0.200695	-0.2147	-0.215905	-0.205665	-0.202201	-0.215905	-0.208676	-0.212592	-0.204008	-0.215152	-0.215905	-0.215905	-0.215905	-0.213194	-0.215905	-0.214399	-0.215604	-0.208375	-0.213194	-0.215604	-0.213194	-0.212592	-0.207622	-0.213345	-0.215905	-0.215905	-0.215001	-0.215905	-0.210333	-0.204309
Msex2.02722	transcription initiation factor TFIID subunit 1	1	-0.21393	-0.21393	-0.21393	-0.21393	-0.21393	-0.21393	-0.21393	-0.21393	-0.21393	-0.21393	-0.205843	-0.21393	-0.21393	-0.213809	-0.21393	-0.105301	-0.21212	-0.210792	-0.21393	-0.21393	-0.21393	-0.21393	-0.21393	-0.21393	-0.21393	-0.21393	-0.21393	-0.21393	-0.21393	-0.21393	-0.21393	-0.21393	-0.21393	-0.21393	-0.21393	-0.212602	-0.21393	-0.211878	-0.205119	-0.20874	-0.21393	-0.21393	-0.21393	-0.21393	-0.21393	-0.21393	-0.21393
Msex2.04004	uncharacterized LOC101739959	1	-0.212972	-0.212972	-0.212972	-0.212658	-0.212972	-0.212972	-0.212972	-0.212972	-0.212972	-0.212972	-0.212972	-0.212972	-0.212972	-0.212972	-0.212972	-0.173813	-0.21161	-0.209516	-0.21182	-0.212972	-0.212972	-0.212972	-0.212972	-0.212972	-0.212972	-0.212972	-0.212972	-0.212972	-0.212972	-0.212972	-0.212972	-0.212972	-0.212972	-0.212972	-0.212972	-0.212972	-0.212972	-0.212239	-0.206794	-0.206375	-0.212972	-0.212972	-0.212972	-0.212134	-0.212972	-0.212553	-0.212972
Msex2.04199	uncharacterized LOC106139219	1	-0.214699	-0.214699	-0.214699	-0.214699	-0.214699	-0.214699	-0.214699	-0.213662	-0.214699	-0.214699	-0.212367	-0.214699	-0.213403	-0.214051	-0.214699	-0.132547	-0.20524	-0.199539	-0.214699	-0.214699	-0.214699	-0.214699	-0.214699	-0.214699	-0.213792	-0.214699	-0.214699	-0.214699	-0.214699	-0.214699	-0.214699	-0.214699	-0.214699	-0.214699	-0.213922	-0.207443	-0.214699	-0.214699	-0.204592	-0.208091	-0.214699	-0.214699	-0.214699	-0.214699	-0.214699	-0.214699	-0.214699
Msex2.03762	uncharacterized LOC106129767	1	-0.215581	-0.215581	-0.215581	-0.215581	-0.215581	-0.215581	-0.215581	-0.213995	-0.215581	-0.213938	-0.215581	-0.215581	-0.214165	-0.214901	-0.215581	-0.102087	-0.212238	-0.207648	-0.213315	-0.215581	-0.215581	-0.214505	-0.215581	-0.215581	-0.215581	-0.215581	-0.215581	-0.215581	-0.215581	-0.215581	-0.215581	-0.215581	-0.215581	-0.215581	-0.215014	-0.213485	-0.167532	-0.215581	-0.204759	-0.205779	-0.215581	-0.212578	-0.214788	-0.211218	-0.212351	-0.215581	-0.215581
Msex2.02543	uncharacterized LOC101736342	1	-0.212943	-0.212943	-0.212943	-0.212943	-0.212943	-0.212943	-0.212943	-0.212943	-0.212943	-0.212943	-0.212943	-0.212943	-0.212943	-0.212943	-0.212943	-0.10018	-0.212943	-0.210502	-0.212943	-0.212943	-0.212943	-0.212943	-0.212943	-0.212943	-0.212943	-0.212943	-0.212943	-0.212943	-0.212943	-0.212943	-0.212943	-0.212943	-0.212943	-0.212943	-0.212943	-0.212943	-0.21139	-0.212055	-0.212943	-0.208726	-0.212943	-0.212943	-0.212943	-0.212943	-0.212943	-0.212943	-0.212943
Msex2.04888	UPF0605 protein GA14893	1	-0.213755	-0.21449	-0.215371	-0.214196	-0.215518	-0.215518	-0.215518	-0.214343	-0.21449	-0.213755	-0.207733	-0.212727	-0.213461	-0.215371	-0.215224	-0.127088	-0.212727	-0.209789	-0.213461	-0.215518	-0.215518	-0.210964	-0.213021	-0.194071	-0.215077	-0.215518	-0.212286	-0.215518	-0.214784	-0.215518	-0.204354	-0.211258	-0.215518	-0.205382	-0.202591	-0.20406	-0.196716	-0.214049	-0.200829	-0.209642	-0.212433	-0.214049	-0.215518	-0.21493	-0.215518	-0.215077	-0.215518
Msex2.07065	adenylate kinase isoenzyme 1-like	1	-0.211047	-0.210094	-0.209998	-0.212287	-0.212287	-0.208568	-0.212287	-0.211429	-0.212287	-0.212287	-0.212287	-0.212287	-0.212287	-0.212287	-0.212287	-0.147825	-0.211238	-0.208187	-0.212287	-0.212287	-0.203609	-0.212287	-0.212287	-0.212287	-0.212287	-0.212287	-0.211238	-0.212287	-0.212287	-0.211143	-0.212287	-0.212287	-0.211238	-0.212287	-0.212287	-0.212001	-0.212287	-0.212287	-0.206184	-0.20504	-0.212287	-0.212287	-0.212287	-0.212287	-0.212287	-0.210475	-0.212287
Msex2.13232	uncharacterized LOC106131444	1	-0.21311	-0.21311	-0.21311	-0.21311	-0.21311	-0.21311	-0.21311	-0.21311	-0.212185	-0.21311	-0.21311	-0.21311	-0.21311	-0.21311	-0.21311	-0.150597	-0.21311	-0.207332	-0.207332	-0.21311	-0.21311	-0.21311	-0.21311	-0.21311	-0.211723	-0.21311	-0.21311	-0.21311	-0.21311	-0.21311	-0.21311	-0.21311	-0.21311	-0.21311	-0.21311	-0.21311	-0.209874	-0.21311	-0.21103	-0.207101	-0.21311	-0.21311	-0.21311	-0.21311	-0.21311	-0.21311	-0.21311
Msex2.05863	testis-specific serine/threonine-protein kinase 3-like	1	-0.210329	-0.210329	-0.210329	-0.209289	-0.210329	-0.197011	-0.210329	-0.210329	-0.210004	-0.209419	-0.207535	-0.209744	-0.210329	-0.210329	-0.210329	-0.15134	-0.208835	-0.205911	-0.209029	-0.210329	-0.210329	-0.210329	-0.210329	-0.210329	-0.210329	-0.210329	-0.209224	-0.210329	-0.210329	-0.210329	-0.210329	-0.210329	-0.208315	-0.210329	-0.209744	-0.208445	-0.209419	-0.210329	-0.205002	-0.204352	-0.210329	-0.209679	-0.210329	-0.210329	-0.210329	-0.210329	-0.210329
Msex2.05355	intraflagellar transport protein 56	1	-0.211341	-0.230142	-0.224286	-0.235381	-0.237847	-0.237847	-0.237847	-0.232916	-0.217814	-0.211033	-0.21504	-0.237847	-0.237847	-0.237847	-0.237847	-0.186993	-0.207027	-0.22367	-0.224286	-0.237847	-0.228909	-0.237847	-0.235073	-0.237847	-0.217197	-0.237847	-0.231683	-0.237847	-0.230758	-0.237847	-0.237847	-0.237847	-0.237847	-0.228909	-0.237847	-0.233532	-0.237231	-0.229525	-0.229217	-0.219971	-0.237847	-0.237847	-0.237847	-0.237847	-0.237847	-0.237847	-0.237847
Msex2.09205	uncharacterized LOC101746858	1	-0.229233	-0.232046	-0.232046	-0.232046	-0.232046	-0.232046	-0.232046	-0.232046	-0.225295	-0.232046	-0.218544	-0.232046	-0.232046	-0.232046	-0.232046	-0.20898	-0.226982	-0.22867	-0.228108	-0.232046	-0.232046	-0.232046	-0.232046	-0.232046	-0.229795	-0.232046	-0.232046	-0.232046	-0.232046	-0.22642	-0.232046	-0.232046	-0.232046	-0.22867	-0.229233	-0.229795	-0.22642	-0.230921	-0.232046	-0.223044	-0.232046	-0.22867	-0.232046	-0.232046	-0.232046	-0.230921	-0.232046
Msex2.00165	uncharacterized LOC101744306	1	-0.224896	-0.224896	-0.224896	-0.224896	-0.224896	-0.224896	-0.224896	-0.224896	-0.221669	-0.184019	-0.21629	-0.224896	-0.224896	-0.224896	-0.224896	-0.138839	-0.220593	-0.210912	-0.222207	-0.224896	-0.224896	-0.224896	-0.224896	-0.224896	-0.224896	-0.224896	-0.224896	-0.224896	-0.224896	-0.224896	-0.224896	-0.224896	-0.224896	-0.224896	-0.224896	-0.221669	-0.223283	-0.222207	-0.202844	-0.217366	-0.224896	-0.224896	-0.224896	-0.224896	-0.224896	-0.224896	-0.224896
Msex2.01815	tubulin beta chain	1	-0.221162	-0.221525	-0.221847	-0.221726	-0.223338	-0.223338	-0.222371	-0.219027	-0.219792	-0.218704	-0.221605	-0.222693	-0.221122	-0.22221	-0.222975	-0.095828	-0.221686	-0.215884	-0.223338	-0.223338	-0.222774	-0.223338	-0.223338	-0.223338	-0.222089	-0.223338	-0.221887	-0.223338	-0.223338	-0.223338	-0.223338	-0.223338	-0.222935	-0.222894	-0.223217	-0.22229	-0.221363	-0.218382	-0.213789	-0.210405	-0.221605	-0.218745	-0.223338	-0.221847	-0.223338	-0.222371	-0.223338
Msex2.06872		1	-0.215485	-0.215485	-0.215485	-0.215485	-0.215485	-0.215485	-0.215485	-0.215485	-0.215485	-0.215485	-0.205046	-0.207877	-0.215485	-0.215485	-0.214777	-0.19443	-0.213538	-0.212654	-0.215485	-0.215485	-0.215485	-0.215485	-0.215485	-0.215485	-0.211592	-0.215485	-0.215485	-0.215485	-0.215485	-0.215485	-0.215485	-0.207169	-0.211769	-0.209823	-0.213185	-0.215485	-0.215485	-0.215485	-0.209823	-0.208761	-0.215485	-0.210354	-0.2123	-0.214246	-0.215485	-0.215485	-0.215485
Msex2.03241	uncharacterized LOC101741050	1	-0.21652	-0.21652	-0.214548	-0.21652	-0.21652	-0.21652	-0.21652	-0.21652	-0.21652	-0.212576	-0.21652	-0.21652	-0.215393	-0.21652	-0.21652	-0.137772	-0.215393	-0.151155	-0.214689	-0.21652	-0.21652	-0.21652	-0.21652	-0.21652	-0.212717	-0.21652	-0.21652	-0.21652	-0.21652	-0.21652	-0.21652	-0.21652	-0.214407	-0.21652	-0.21652	-0.21652	-0.21652	-0.21652	-0.21328	-0.189473	-0.215816	-0.21652	-0.21652	-0.21652	-0.21652	-0.21652	-0.21652
Msex2.07085	uncharacterized LOC106714467	1	-0.215584	-0.215393	-0.215202	-0.215584	-0.215584	-0.215584	-0.215584	-0.215584	-0.215584	-0.215584	-0.207757	-0.215584	-0.215584	-0.215584	-0.215138	-0.120772	-0.214375	-0.210875	-0.215584	-0.215584	-0.215584	-0.215584	-0.215584	-0.215584	-0.215584	-0.215584	-0.215584	-0.215584	-0.215584	-0.215584	-0.215584	-0.215584	-0.215584	-0.215584	-0.215584	-0.215011	-0.214693	-0.215584	-0.209411	-0.210748	-0.214693	-0.215584	-0.215584	-0.215584	-0.215584	-0.215138	-0.215584
Msex2.10090	E3 ubiquitin-protein ligase MARCH2-like	1	-0.21839	-0.216925	-0.21839	-0.21839	-0.21839	-0.21839	-0.21839	-0.217135	-0.217344	-0.21839	-0.202285	-0.21839	-0.21839	-0.21839	-0.21839	-0.032453	-0.21839	-0.211906	-0.217135	-0.21839	-0.21839	-0.21839	-0.21839	-0.21839	-0.21839	-0.21839	-0.215043	-0.21839	-0.21839	-0.21839	-0.21839	-0.21839	-0.21839	-0.21839	-0.217553	-0.21839	-0.217762	-0.21839	-0.211697	-0.202703	-0.217344	-0.21839	-0.21839	-0.21839	-0.21839	-0.211697	-0.21839
Msex2.08215		1	-0.210166	-0.215652	-0.219028	-0.217762	-0.219028	-0.20679	-0.219028	-0.219028	-0.217762	-0.219028	-0.219028	-0.215652	-0.21523	-0.219028	-0.219028	-0.149397	-0.214386	-0.21734	-0.21734	-0.219028	-0.216496	-0.211854	-0.203414	-0.219028	-0.206368	-0.215652	-0.219028	-0.213964	-0.21523	-0.219028	-0.219028	-0.219028	-0.219028	-0.218184	-0.216074	-0.217762	-0.216074	-0.219028	-0.205946	-0.212698	-0.219028	-0.215652	-0.21734	-0.216496	-0.219028	-0.217762	-0.219028
Msex2.05271	testis-specific serine/threonine-protein kinase 3	1	-0.217795	-0.217795	-0.216813	-0.217795	-0.217795	-0.217795	-0.217795	-0.217795	-0.217795	-0.217795	-0.207131	-0.217795	-0.217795	-0.217795	-0.217795	-0.126022	-0.217234	-0.188327	-0.217304	-0.217795	-0.217795	-0.217795	-0.217795	-0.217795	-0.217795	-0.217795	-0.217795	-0.217795	-0.217795	-0.217795	-0.217795	-0.217795	-0.217795	-0.217795	-0.217795	-0.216111	-0.217023	-0.217023	-0.138722	-0.169172	-0.217795	-0.217795	-0.217795	-0.217795	-0.217795	-0.217795	-0.217795
Msex2.06290		1	-0.215763	-0.215763	-0.215763	-0.215763	-0.215763	-0.215763	-0.215763	-0.215763	-0.215763	-0.215763	-0.215763	-0.215763	-0.215763	-0.215763	-0.215763	-0.146175	-0.213709	-0.205107	-0.215763	-0.215763	-0.215763	-0.215763	-0.215763	-0.215763	-0.215763	-0.215763	-0.215763	-0.215763	-0.215763	-0.215763	-0.215763	-0.215763	-0.215763	-0.215763	-0.215763	-0.193423	-0.215763	-0.215763	-0.199971	-0.215763	-0.215763	-0.215763	-0.215763	-0.215763	-0.215763	-0.208573	-0.215763
Msex2.04855	uncharacterized LOC101745232	1	-0.215585	-0.215585	-0.215585	-0.213629	-0.215585	-0.215585	-0.215585	-0.215585	-0.214824	-0.213629	-0.206894	-0.215585	-0.215585	-0.215585	-0.215585	-0.103476	-0.214498	-0.212108	-0.214716	-0.215585	-0.215585	-0.21439	-0.215585	-0.215585	-0.215585	-0.215585	-0.215585	-0.215585	-0.215585	-0.215585	-0.215585	-0.215585	-0.215585	-0.215585	-0.215585	-0.215042	-0.214607	-0.215042	-0.211565	-0.208632	-0.212978	-0.215585	-0.215585	-0.215585	-0.215585	-0.215585	-0.215585
Msex2.09336	tektin-B1	1	-0.215575	-0.215722	-0.215722	-0.215722	-0.215722	-0.215722	-0.215722	-0.215722	-0.215722	-0.215722	-0.215722	-0.214768	-0.215355	-0.215722	-0.215722	-0.099562	-0.211982	-0.210515	-0.212495	-0.215722	-0.215722	-0.215722	-0.215722	-0.215722	-0.215575	-0.215722	-0.215722	-0.215722	-0.215722	-0.215722	-0.215722	-0.215722	-0.215722	-0.215722	-0.215722	-0.215135	-0.215135	-0.214402	-0.210442	-0.210002	-0.215722	-0.215722	-0.215722	-0.215282	-0.215722	-0.215208	-0.215722
Msex2.11487	radial spoke head protein 9 homolog	1	-0.21436	-0.21436	-0.211562	-0.21436	-0.21436	-0.21436	-0.21436	-0.211562	-0.213427	-0.21436	-0.21436	-0.213427	-0.21436	-0.21436	-0.21436	-0.192594	-0.212806	-0.207519	-0.21436	-0.21436	-0.21436	-0.21436	-0.21436	-0.21436	-0.212806	-0.21436	-0.21436	-0.21436	-0.21436	-0.21436	-0.21436	-0.21436	-0.21436	-0.21436	-0.205965	-0.21436	-0.21436	-0.21436	-0.209696	-0.206897	-0.21436	-0.21436	-0.21436	-0.21436	-0.21436	-0.21436	-0.21436
Msex2.09227	glutamate dehydrogenase, mitochondrial-like	1	-0.21572	-0.215058	-0.21594	-0.216382	-0.216602	-0.216602	-0.216602	-0.21594	-0.215609	-0.216602	-0.21274	-0.21583	-0.216271	-0.216382	-0.216051	-0.153047	-0.213734	-0.214396	-0.212409	-0.213513	-0.216602	-0.216602	-0.216602	-0.215168	-0.213402	-0.216602	-0.215058	-0.216602	-0.216602	-0.214947	-0.216602	-0.210423	-0.215168	-0.213623	-0.213182	-0.213623	-0.209872	-0.215389	-0.20601	-0.205568	-0.216602	-0.213734	-0.216602	-0.216271	-0.20932	-0.21583	-0.216602
Msex2.07330	regucalcin-like	1	-0.235838	-0.246571	-0.239656	-0.248738	-0.224589	-0.249461	-0.24492	-0.155959	-0.216229	-0.224176	-0.247913	-0.229749	-0.20529	-0.221699	-0.21014	-0.133151	-0.185888	-0.217365	-0.163183	-0.132739	-0.207251	-0.197859	-0.250493	-0.242236	-0.185785	-0.197447	-0.216849	-0.185681	-0.171749	-0.181553	-0.116433	-0.127578	-0.239347	-0.238831	-0.238831	-0.191151	-0.222009	-0.229852	-0.220874	-0.227685	-0.245745	-0.235425	-0.235838	-0.234393	-0.238005	-0.239037	-0.22913
Msex2.04782	uncharacterized LOC106133751	1	-0.223498	-0.226452	-0.226452	-0.223498	-0.222184	-0.226452	-0.226452	-0.226452	-0.226452	-0.226452	-0.218245	-0.226452	-0.226452	-0.226452	-0.223169	-0.15324	-0.195263	-0.21135	-0.196248	-0.218573	-0.171625	-0.214305	-0.226452	-0.226452	-0.221856	-0.226452	-0.219886	-0.215618	-0.214962	-0.226452	-0.209381	-0.226452	-0.196577	-0.208067	-0.220871	-0.208724	-0.080356	-0.222184	-0.226452	-0.213649	-0.201173	-0.209709	-0.158165	-0.224154	-0.207739	-0.214633	-0.206098
Msex2.02596	carboxypeptidase A5-like	1	-0.215047	-0.215047	-0.215047	-0.215047	-0.215047	-0.215047	-0.215047	-0.215047	-0.215047	-0.215047	-0.207856	-0.215047	-0.215047	-0.215047	-0.215047	-0.103916	-0.213086	-0.215047	-0.212432	-0.215047	-0.215047	-0.215047	-0.215047	-0.215047	-0.215047	-0.215047	-0.215047	-0.215047	-0.215047	-0.215047	-0.215047	-0.215047	-0.215047	-0.215047	-0.215047	-0.205895	-0.212759	-0.215047	-0.215047	-0.209491	-0.215047	-0.215047	-0.215047	-0.215047	-0.215047	-0.215047	-0.215047
Msex2.13337	TBC1 domain family member 19	1	-0.220131	-0.219752	-0.219372	-0.219752	-0.222029	-0.222029	-0.222029	-0.222029	-0.218992	-0.222029	-0.196974	-0.217094	-0.222029	-0.222029	-0.219752	-0.136614	-0.217474	-0.214057	-0.222029	-0.222029	-0.207604	-0.21178	-0.222029	-0.222029	-0.214437	-0.222029	-0.222029	-0.222029	-0.216335	-0.222029	-0.222029	-0.222029	-0.222029	-0.220891	-0.209502	-0.209502	-0.222029	-0.222029	-0.217474	-0.214817	-0.219752	-0.222029	-0.214057	-0.218233	-0.222029	-0.218613	-0.222029
Msex2.13627	glycoprotein hormone alpha 2	1	-0.246475	-0.222406	-0.245984	-0.245001	-0.227073	-0.208653	-0.213565	-0.252615	-0.23837	-0.249913	-0.247212	-0.217985	-0.210372	-0.25458	-0.253597	-0.165673	-0.225353	-0.244756	-0.039435	-0.081924	-0.007753	-0.11115	-0.046803	-0.137429	-0.229037	-0.241563	-0.247949	-0.255317	-0.255317	-0.250159	-0.255317	-0.255317	-0.249422	-0.248685	-0.18483	-0.203741	-0.217249	-0.255317	-0.228301	-0.233949	-0.249913	-0.244265	-0.23223	-0.251633	-0.255317	-0.249422	-0.230265
Msex2.01395		1	-0.234873	-0.234873	-0.225993	-0.234873	-0.234873	-0.048763	-0.176783	-0.172713	-0.220443	-0.234873	-0.110923	-0.212303	-0.227103	-0.180483	-0.233023	-0.086873	-0.092423	-0.196393	-0.200833	-0.234873	-0.234873	-0.205273	-0.234873	-0.234873	-0.234873	-0.194173	-0.234873	-0.225993	-0.234873	-0.234873	-0.224143	-0.212303	-0.234873	-0.234873	-0.234873	-0.088723	-0.234873	-0.214893	-0.234873	-0.234873	-0.234873	-0.234873	-0.234873	-0.234873	-0.234873	-0.214153	-0.234873
Msex2.03979	hepatocyte nuclear factor 3-beta-like	1	-0.222716	-0.222716	-0.222716	-0.222716	-0.222716	-0.222716	-0.222716	-0.222716	-0.215856	-0.222716	-0.222716	-0.222716	-0.222716	-0.222716	-0.222716	-0.139807	-0.220168	-0.218992	-0.222716	-0.222716	-0.210564	-0.216836	-0.222716	-0.222716	-0.209976	-0.214484	-0.19508	-0.216836	-0.213112	-0.217032	-0.222716	-0.222716	-0.222716	-0.212132	-0.222716	-0.220364	-0.219384	-0.222716	-0.222716	-0.219776	-0.222716	-0.222716	-0.222716	-0.222716	-0.222716	-0.222716	-0.222716
Msex2.02715	uncharacterized LOC101736073	1	-0.211573	-0.214547	-0.214547	-0.213642	-0.214547	-0.214547	-0.214547	-0.214547	-0.214547	-0.214547	-0.214547	-0.214547	-0.214547	-0.214547	-0.214547	-0.124176	-0.214547	-0.209634	-0.214547	-0.214547	-0.214547	-0.214547	-0.214547	-0.214547	-0.214547	-0.214547	-0.214547	-0.214547	-0.214547	-0.214547	-0.214547	-0.214547	-0.214547	-0.214547	-0.214547	-0.213771	-0.214547	-0.214547	-0.199291	-0.210539	-0.21222	-0.214547	-0.214547	-0.214547	-0.214547	-0.214547	-0.214547
Msex2.08632	uncharacterized LOC101741100	1	-0.216879	-0.21582	-0.216879	-0.216879	-0.216879	-0.216879	-0.216879	-0.206291	-0.214408	-0.204174	-0.216879	-0.210879	-0.216879	-0.216879	-0.216879	-0.099356	-0.216879	-0.209467	-0.215467	-0.216879	-0.216879	-0.216879	-0.216879	-0.216879	-0.215114	-0.216879	-0.216879	-0.216879	-0.203821	-0.216879	-0.210173	-0.216879	-0.206644	-0.216879	-0.216879	-0.216173	-0.213703	-0.21582	-0.190763	-0.184057	-0.216879	-0.216879	-0.216879	-0.21582	-0.216879	-0.216879	-0.205232
Msex2.07096	alpha-tubulin	1	-0.217006	-0.217531	-0.217701	-0.217932	-0.21801	-0.21801	-0.217361	-0.213765	-0.213348	-0.210801	-0.214429	-0.21801	-0.21801	-0.21801	-0.21801	-0.134212	-0.217176	-0.212978	-0.217685	-0.217948	-0.216775	-0.217469	-0.21801	-0.217917	-0.217963	-0.21801	-0.21801	-0.217778	-0.217824	-0.217901	-0.217469	-0.21801	-0.217809	-0.21801	-0.217886	-0.217639	-0.217793	-0.217871	-0.208733	-0.205631	-0.217871	-0.21767	-0.217793	-0.217824	-0.21801	-0.217809	-0.21801
Msex2.04402	uncharacterized protein C2orf47 homolog, mitochondrial-like	1	-0.215757	-0.215757	-0.215757	-0.215145	-0.215757	-0.215757	-0.215757	-0.213921	-0.215757	-0.215757	-0.210404	-0.20918	-0.212392	-0.212392	-0.214992	-0.145249	-0.213157	-0.202909	-0.212239	-0.186238	-0.215757	-0.215757	-0.215757	-0.215757	-0.215298	-0.215757	-0.215757	-0.210863	-0.207804	-0.211016	-0.20398	-0.215757	-0.213769	-0.215757	-0.215757	-0.213769	-0.215757	-0.215757	-0.196944	-0.200768	-0.214227	-0.210863	-0.212239	-0.215757	-0.209333	-0.21331	-0.215757
Msex2.07422	trichohyalin-like	1	-0.197582	-0.192873	-0.201034	-0.22897	-0.166821	-0.097767	-0.184399	-0.224889	-0.196954	-0.224575	-0.222378	-0.224889	-0.226459	-0.22897	-0.22897	-0.056649	-0.22175	-0.215159	-0.224889	-0.22897	-0.211706	-0.22332	-0.22897	-0.196012	-0.213276	-0.22897	-0.22897	-0.22897	-0.22897	-0.223634	-0.22897	-0.22897	-0.219553	-0.227086	-0.22897	-0.226773	-0.22897	-0.22897	-0.207626	-0.20637	-0.222378	-0.222692	-0.196326	-0.221437	-0.209509	-0.216728	-0.223634
Msex2.11850	OCIA domain-containing protein 1-like	1	-0.213636	-0.215459	-0.215459	-0.215459	-0.215459	-0.215459	-0.215459	-0.215459	-0.215459	-0.212684	-0.215459	-0.215459	-0.215459	-0.215459	-0.215459	-0.086478	-0.215459	-0.212209	-0.215459	-0.215459	-0.215459	-0.215459	-0.215459	-0.215459	-0.215459	-0.210544	-0.215459	-0.215459	-0.215459	-0.215459	-0.215459	-0.215459	-0.215459	-0.215459	-0.215459	-0.214745	-0.214745	-0.215459	-0.21316	-0.204677	-0.215459	-0.215459	-0.215459	-0.215459	-0.215459	-0.215459	-0.215459
Msex2.01231		1	-0.214099	-0.213166	-0.214099	-0.210368	-0.214099	-0.214099	-0.214099	-0.20617	-0.210368	-0.214099	-0.180053	-0.213166	-0.202439	-0.209901	-0.208036	-0.174923	-0.211767	-0.205704	-0.211767	-0.210368	-0.214099	-0.214099	-0.214099	-0.214099	-0.210368	-0.214099	-0.214099	-0.214099	-0.214099	-0.214099	-0.209901	-0.20617	-0.214099	-0.211767	-0.214099	-0.20757	-0.213633	-0.213166	-0.214099	-0.20104	-0.2127	-0.214099	-0.214099	-0.213166	-0.214099	-0.211301	-0.214099
Msex2.13092	uncharacterized LOC106138023	1	-0.217445	-0.216356	-0.211564	-0.216356	-0.217445	-0.217445	-0.167789	-0.217445	-0.217445	-0.217445	-0.217445	-0.213742	-0.215267	-0.217445	-0.217445	-0.06913	-0.192834	-0.20808	-0.21396	-0.217445	-0.217445	-0.207426	-0.217445	-0.204813	-0.195883	-0.210475	-0.212653	-0.217445	-0.209169	-0.217445	-0.201328	-0.217445	-0.208951	-0.21396	-0.217445	-0.217445	-0.203506	-0.216356	-0.20111	-0.199586	-0.217445	-0.216138	-0.213524	-0.217445	-0.217445	-0.217445	-0.217445
Msex2.13747	uncharacterized LOC101746930	1	-0.211415	-0.209523	-0.212361	-0.212361	-0.208577	-0.212361	-0.212361	-0.212361	-0.212361	-0.212361	-0.198487	-0.207946	-0.212361	-0.210784	-0.212361	-0.212361	-0.206685	-0.20637	-0.207946	-0.201324	-0.203216	-0.209523	-0.212361	-0.212361	-0.2111	-0.212361	-0.212361	-0.209523	-0.212361	-0.209523	-0.212361	-0.212361	-0.209838	-0.212361	-0.207	-0.212361	-0.2111	-0.212361	-0.197225	-0.209208	-0.212361	-0.211415	-0.212361	-0.212361	-0.212361	-0.210154	-0.212361
Msex2.00944		1	-0.216343	-0.21678	-0.218091	-0.217872	-0.220056	-0.220056	-0.220056	-0.218309	-0.217435	-0.219401	-0.173967	-0.209572	-0.215251	-0.21962	-0.21962	-0.125257	-0.211538	-0.212193	-0.217217	-0.214814	-0.220056	-0.218964	-0.220056	-0.220056	-0.218309	-0.215251	-0.211319	-0.215906	-0.220056	-0.219183	-0.220056	-0.220056	-0.216998	-0.213722	-0.202582	-0.200834	-0.209572	-0.206732	-0.207169	-0.210664	-0.214377	-0.218746	-0.218527	-0.220056	-0.220056	-0.218309	-0.220056
Msex2.01714	uncharacterized LOC101744974	1	-0.215408	-0.215408	-0.215408	-0.215408	-0.215408	-0.215408	-0.215408	-0.215408	-0.215408	-0.215408	-0.194672	-0.213962	-0.215408	-0.214444	-0.213479	-0.041803	-0.212997	-0.20721	-0.215408	-0.215408	-0.215408	-0.215408	-0.215408	-0.215408	-0.215408	-0.215408	-0.215408	-0.215408	-0.215408	-0.215408	-0.215408	-0.215408	-0.215408	-0.215408	-0.212515	-0.199012	-0.210104	-0.199977	-0.200941	-0.199495	-0.215408	-0.215408	-0.215408	-0.215408	-0.215408	-0.215408	-0.208657
Msex2.01507	UPF0769 protein C21orf59 homolog	1	-0.238703	-0.249421	-0.249421	-0.249421	-0.249421	-0.249421	-0.249421	-0.247557	-0.249421	-0.238237	-0.191173	-0.249421	-0.249421	-0.249421	-0.249421	-0.137584	-0.241965	-0.240567	-0.249421	-0.249421	-0.233111	-0.243829	-0.237771	-0.249421	-0.204686	-0.205152	-0.205618	-0.238237	-0.205152	-0.238703	-0.214006	-0.229849	0.631759	0.097739	-0.240567	-0.22053	-0.240101	-0.242897	-0.214938	-0.223792	-0.249421	-0.249421	-0.249421	-0.249421	-0.249421	-0.242897	-0.249421
Msex2.01864	sodium channel protein Nach-like	1	-0.22605	-0.22605	-0.223822	-0.222486	-0.22605	-0.22605	-0.22605	-0.223822	-0.222931	-0.22605	-0.222931	-0.171253	-0.210457	-0.225604	-0.22204	-0.127148	-0.205111	-0.203329	-0.225159	-0.199765	-0.202883	-0.203329	-0.22605	-0.22605	-0.224713	-0.22204	-0.215358	-0.217585	-0.22605	-0.223377	-0.22605	-0.22605	-0.223822	-0.222486	-0.213576	-0.214467	-0.218476	-0.219367	-0.160561	-0.16858	-0.217585	-0.223822	-0.22204	-0.222931	-0.22605	-0.221149	-0.22605
Msex2.05995	uncharacterized LOC101736361	1	-0.218328	-0.218328	-0.218328	-0.213885	-0.218328	-0.218328	-0.218328	-0.210712	-0.215472	-0.218328	-0.218328	-0.218328	-0.218328	-0.218328	-0.218328	-0.11392	-0.213251	-0.202461	-0.218328	-0.218328	-0.218328	-0.218328	-0.218328	-0.200874	-0.213885	-0.218328	-0.218328	-0.218328	-0.218328	-0.218328	-0.218328	-0.218328	-0.218328	-0.218328	-0.218328	-0.212299	-0.212299	-0.218328	-0.178659	-0.202461	-0.208808	-0.218328	-0.218328	-0.218328	-0.218328	-0.218328	-0.218328
Msex2.03529	succinate dehydrogenase [ubiquinone] iron-sulfur subunit-like	1	-0.215937	-0.215937	-0.215937	-0.215937	-0.215937	-0.215937	-0.215937	-0.215937	-0.215937	-0.215937	-0.215937	-0.215937	-0.215937	-0.215937	-0.215937	-0.03993	-0.212175	-0.213759	-0.215937	-0.215937	-0.215937	-0.215937	-0.215937	-0.215937	-0.215937	-0.215937	-0.215937	-0.215937	-0.215937	-0.215937	-0.215937	-0.215937	-0.215937	-0.215937	-0.215937	-0.212967	-0.215937	-0.215937	-0.215937	-0.208612	-0.215937	-0.215937	-0.215937	-0.215937	-0.215937	-0.210789	-0.215937
Msex2.10675		1	-0.216537	-0.216537	-0.216537	-0.213391	-0.216537	-0.216537	-0.216537	-0.216537	-0.216013	-0.216537	-0.216537	-0.213129	-0.213391	-0.214964	-0.21444	-0.091739	-0.204215	-0.216537	-0.211293	-0.216537	-0.216537	-0.216537	-0.216537	-0.216537	-0.207099	-0.216537	-0.20972	-0.216537	-0.216537	-0.216537	-0.216537	-0.216537	-0.204477	-0.211293	-0.212867	-0.216537	-0.211031	-0.20972	-0.216537	-0.209196	-0.21208	-0.216537	-0.216537	-0.216537	-0.216537	-0.216537	-0.216537
Msex2.00669	uncharacterized LOC106134608	1	-0.213965	-0.213965	-0.212443	-0.213965	-0.213965	-0.213965	-0.213965	-0.213965	-0.213965	-0.21092	-0.204933	-0.213965	-0.213965	-0.213965	-0.213965	-0.106898	-0.213965	-0.209195	-0.213965	-0.213965	-0.213965	-0.213965	-0.213965	-0.213965	-0.213965	-0.213965	-0.213965	-0.213965	-0.213965	-0.213965	-0.213965	-0.213965	-0.213965	-0.213965	-0.213965	-0.213153	-0.212849	-0.213965	-0.211428	-0.212037	-0.213965	-0.213965	-0.213965	-0.213965	-0.213965	-0.213965	-0.213965
Msex2.00643	uncharacterized LOC101736133	1	-0.213035	-0.213035	-0.213035	-0.213035	-0.213035	-0.213035	-0.213035	-0.213035	-0.213035	-0.213035	-0.213035	-0.213035	-0.211882	-0.213035	-0.213035	-0.176146	-0.213035	-0.211536	-0.213035	-0.213035	-0.213035	-0.213035	-0.213035	-0.213035	-0.21096	-0.213035	-0.213035	-0.213035	-0.213035	-0.213035	-0.213035	-0.213035	-0.213035	-0.213035	-0.207963	-0.211075	-0.213035	-0.213035	-0.206695	-0.198049	-0.213035	-0.211652	-0.213035	-0.213035	-0.213035	-0.213035	-0.213035
Msex2.13748	uncharacterized LOC101735363	1	-0.214662	-0.217705	-0.221684	-0.22145	-0.223089	-0.223089	-0.223089	-0.22145	-0.220982	-0.217939	-0.128528	-0.209513	-0.206002	-0.221216	-0.215599	-0.20647	-0.212088	-0.219578	-0.214428	-0.198044	-0.223089	-0.208577	-0.223089	-0.223089	-0.209747	-0.2053	-0.217003	-0.208577	-0.213024	-0.218876	-0.219578	-0.218876	-0.202257	-0.205066	-0.192661	-0.192427	-0.213726	-0.219578	-0.197108	-0.217237	-0.217705	-0.212322	-0.20413	-0.221216	-0.223089	-0.209981	-0.223089
Msex2.07263	uncharacterized LOC106138770	1	-0.220391	-0.219916	-0.221102	-0.221102	-0.221102	-0.221102	-0.221102	-0.214225	-0.219561	-0.217071	-0.196678	-0.203436	-0.20806	-0.220865	-0.221102	-0.10005	-0.21553	-0.210669	-0.204385	-0.204029	-0.21304	-0.215885	-0.221102	-0.210076	-0.219916	-0.206638	-0.221102	-0.221102	-0.221102	-0.218494	-0.221102	-0.221102	-0.218849	-0.219679	-0.221102	-0.220035	-0.220154	-0.220509	-0.206045	-0.207823	-0.219561	-0.213633	-0.144748	-0.221102	-0.221102	-0.221102	-0.221102
Msex2.09868	uncharacterized LOC101738863	1	-0.217514	-0.217514	-0.217514	-0.217514	-0.209487	-0.217514	-0.217514	-0.217514	-0.217514	-0.217514	-0.186803	-0.217514	-0.217514	-0.217514	-0.216467	-0.158535	-0.21542	-0.212977	-0.217514	-0.217514	-0.217514	-0.217514	-0.217514	-0.217514	-0.217514	-0.07373	-0.217514	-0.217514	-0.217514	-0.217514	-0.217514	-0.217514	-0.217514	-0.217514	-0.217514	-0.214373	-0.216467	-0.217514	-0.212628	-0.217514	-0.217514	-0.217514	-0.217514	-0.217514	-0.217514	-0.217514	-0.217514
Msex2.07329	regucalcin-like	1	-0.24353	-0.246143	-0.2391	-0.246556	-0.245373	-0.236487	-0.23203	-0.150404	-0.217944	-0.22639	-0.242677	-0.227573	-0.192909	-0.229994	-0.217394	-0.160721	-0.149689	-0.203088	-0.088009	-0.182592	-0.226335	-0.237202	-0.243667	-0.240834	-0.186059	-0.224079	-0.226995	-0.192964	-0.199292	-0.216899	-0.131586	-0.181464	-0.233791	-0.238027	-0.23701	-0.174449	-0.225015	-0.226198	-0.214808	-0.227793	-0.249142	-0.234148	-0.237807	-0.236487	-0.242044	-0.244795	-0.241411
Msex2.04683	dynein light chain roadblock-type 2	1	-0.214079	-0.214079	-0.214079	-0.214079	-0.214079	-0.214079	-0.214079	-0.214079	-0.214079	-0.214079	-0.214079	-0.214079	-0.214079	-0.214079	-0.214079	-0.214079	-0.214079	-0.214079	-0.214079	-0.214079	-0.214079	-0.214079	-0.214079	-0.214079	-0.214079	-0.214079	-0.214079	-0.214079	-0.214079	-0.214079	-0.214079	-0.214079	-0.214079	-0.214079	-0.214079	-0.214079	-0.214079	-0.214079	-0.214079	-0.214079	-0.214079	-0.214079	-0.214079	-0.214079	-0.214079	-0.214079	-0.214079
Msex2.00575	axonemal dynein light intermediate polypeptide 1	1	-0.211413	-0.226531	-0.213626	-0.228744	-0.216576	-0.228744	-0.228744	-0.228744	-0.228744	-0.228744	-0.217313	-0.228744	-0.226531	-0.228744	-0.228744	-0.118125	-0.216576	-0.225794	-0.225425	-0.201458	-0.208832	-0.219157	-0.207726	-0.228744	-0.18044	-0.215469	-0.228744	-0.209201	-0.197033	-0.228744	-0.213257	-0.228744	-0.204408	-0.218419	-0.226163	-0.221	-0.228744	-0.226531	-0.228744	-0.213995	-0.228744	-0.226163	-0.207357	-0.228744	-0.228744	-0.228744	-0.228744
Msex2.02607	radial spoke head 1 homolog	1	-0.212743	-0.212743	-0.212743	-0.206586	-0.212743	-0.212743	-0.212743	-0.212743	-0.212743	-0.212743	-0.212743	-0.212743	-0.212743	-0.212743	-0.212743	-0.130781	-0.204662	-0.192349	-0.202738	-0.168876	-0.212743	-0.212743	-0.212743	-0.165028	-0.212743	-0.212743	-0.212743	-0.212743	-0.212743	-0.212743	-0.212743	-0.212743	-0.212743	-0.206201	-0.200429	-0.205432	-0.201969	-0.212743	-0.194657	-0.193888	-0.212743	-0.212743	-0.205817	-0.212743	-0.212743	-0.212743	-0.212743
Msex2.13050	outer dense fiber protein 3B-like	1	-0.209736	-0.209736	-0.210802	-0.208937	-0.210802	-0.210802	-0.210802	-0.210802	-0.210802	-0.210802	-0.200943	-0.210802	-0.210802	-0.210802	-0.210802	-0.112743	-0.207338	-0.205739	-0.207871	-0.210802	-0.210802	-0.206539	-0.210802	-0.210802	-0.210802	-0.20494	-0.208937	-0.210802	-0.210802	-0.210802	-0.210802	-0.210802	-0.210802	-0.210003	-0.209736	-0.208404	-0.210003	-0.210802	-0.178826	-0.176961	-0.208404	-0.210802	-0.207871	-0.210802	-0.210802	-0.210802	-0.210802
Msex2.01875	coiled-coil-helix-coiled-coil-helix domain-containing protein 10, mitochondrial-like	1	-0.211711	-0.202047	-0.215406	-0.202332	-0.215406	-0.215406	-0.215406	-0.215406	-0.213416	-0.215406	-0.215406	-0.215406	-0.215406	-0.215406	-0.215406	-0.074429	-0.185562	-0.210858	-0.101999	-0.111947	-0.215406	-0.208016	-0.199489	-0.215406	-0.209153	-0.215406	-0.215406	-0.215406	-0.203468	-0.215406	-0.203468	-0.201763	-0.196647	-0.198068	-0.211711	-0.213985	-0.213985	-0.213701	-0.206026	-0.211711	-0.213132	-0.211143	-0.210006	-0.215406	-0.215406	-0.211711	-0.201195
Msex2.06583	protamine-2-like	1	-0.207866	-0.207866	-0.207866	-0.207866	-0.207866	-0.207866	-0.207866	-0.207866	-0.205136	-0.207866	-0.207866	-0.207866	-0.207866	-0.207866	-0.207866	-0.133922	-0.203852	-0.206421	-0.207866	-0.207866	-0.207866	-0.207866	-0.207866	-0.207866	-0.207866	-0.207866	-0.207866	-0.207866	-0.207866	-0.207866	-0.207866	-0.207866	-0.207866	-0.207866	-0.207866	-0.205939	-0.207866	-0.207866	-0.198713	-0.205457	-0.207866	-0.207866	-0.207866	-0.207866	-0.207866	-0.206742	-0.207866
Msex2.06451	uncharacterized LOC101742727	1	-0.215802	-0.215802	-0.215802	-0.215802	-0.215802	-0.215802	-0.215802	-0.215802	-0.211988	-0.215802	-0.157308	-0.212411	-0.215802	-0.215802	-0.212835	0.018176	-0.215802	-0.207325	-0.206053	-0.215802	-0.215802	-0.215802	-0.215802	-0.215802	-0.215802	-0.178502	-0.215802	-0.215802	-0.215802	-0.215802	-0.215802	-0.215802	-0.204358	-0.21114	-0.215802	-0.215802	-0.215802	-0.21114	-0.215802	-0.210716	-0.215802	-0.215802	-0.215802	-0.215802	-0.215802	-0.215802	-0.215802
Msex2.15446	uncharacterized LOC106143336	1	-0.205345	-0.213767	-0.216205	-0.216205	-0.216205	-0.216205	-0.216205	-0.216205	-0.216205	-0.216205	-0.191383	-0.216205	-0.216205	-0.216205	-0.216205	0.170533	-0.216205	-0.206454	-0.212437	-0.216205	-0.172323	-0.216205	-0.216205	-0.216205	-0.216205	-0.216205	-0.216205	-0.216205	-0.216205	-0.216205	-0.216205	-0.216205	-0.216205	-0.216205	-0.216205	-0.216205	-0.216205	-0.216205	-0.209335	-0.216205	-0.216205	-0.213102	-0.216205	-0.216205	-0.216205	-0.213546	-0.216205
Msex2.14449	coiled-coil domain-containing protein 63-like	1	-0.20378	-0.20223	-0.20378	-0.20378	-0.20378	-0.20378	-0.20378	-0.20378	-0.20378	-0.20378	-0.20378	-0.20378	-0.20378	-0.20378	-0.20378	-0.185186	-0.20378	-0.190867	-0.20378	-0.20378	-0.20378	-0.20378	-0.20378	-0.20378	-0.20378	-0.20378	-0.20378	-0.20378	-0.20378	-0.20378	-0.20378	-0.20378	-0.20378	-0.20378	-0.201972	-0.203005	-0.20378	-0.20378	-0.190351	-0.185961	-0.20378	-0.20378	-0.20378	-0.20378	-0.20378	-0.201972	-0.20378
Msex2.03133	GDP-fucose protein O-fucosyltransferase 1	1	-0.026071	-0.180817	-0.347652	-0.515178	-0.055086	0.184286	-0.034016	-0.479946	-0.335217	-0.16251	-0.451276	-0.094463	-0.3214	-0.574244	-0.51725	-0.175635	-0.244718	-0.432624	-0.270279	0.377373	0.501031	-0.115188	0.07479	0.051647	-0.125205	0.110368	-0.55041	-0.324509	-0.254735	-0.469238	-0.412935	-0.249209	-0.025726	-0.129005	0.130056	-0.173908	-0.291695	-0.408099	-0.265098	-0.416044	-0.416735	-0.425715	-0.255426	-0.531412	-0.163201	-0.505852	-0.274079
Msex2.01662	uncharacterized LOC101739753	1	-0.300075	-0.318695	-0.372229	-0.382005	-0.285178	-0.144128	-0.282385	-0.405746	-0.315902	-0.297282	-0.385263	-0.286575	-0.35035	-0.39597	-0.383867	-0.20511	-0.21861	-0.35035	-0.090594	0.191506	0.058835	-0.166473	-0.208834	-0.238627	-0.120387	-0.025888	-0.266558	-0.223731	-0.059405	-0.220938	-0.235368	-0.108284	0.043008	-0.116197	0.201747	-0.071974	0.479192	-0.355471	-0.208369	-0.294488	-0.361988	-0.39597	-0.279592	-0.407142	-0.26423	-0.358264	-0.235834
Msex2.03326	putative lipoyltransferase 2, mitochondrial	1	-0.215037	-0.272116	-0.270782	-0.357735	-0.000856	-0.133152	-0.324127	-0.331862	-0.249444	-0.217704	-0.366003	-0.120882	-0.126484	-0.365203	-0.376672	-0.307057	-0.229973	-0.332396	-0.128617	0.246665	0.053556	-0.228373	0.051156	-0.12515	0.323749	-0.045933	-0.300655	-0.246777	-0.235308	-0.280384	-0.279851	-0.338797	-0.264647	-0.271049	-0.247844	-0.175561	0.286141	-0.357468	-0.206768	-0.342265	-0.301989	-0.285719	-0.206768	-0.285719	-0.084608	-0.368937	-0.334263
Msex2.06094	tubulin polyglutamylase ttll-4-like	1	-0.279877	-0.286559	-0.284201	-0.399357	-0.3575	-0.387173	-0.393265	-0.194198	-0.123847	-0.157843	-0.314856	-0.149786	-0.2166	-0.405252	-0.382457	-0.128956	0.021376	-0.151555	0.082491	-0.385404	-0.382653	-0.259637	-0.368504	-0.392282	-0.096138	-0.311123	-0.344726	-0.365557	-0.352783	-0.381081	-0.352783	-0.364377	-0.201862	0.119042	-0.208936	-0.206578	0.498507	-0.320555	-0.045242	0.113147	-0.222692	-0.123454	-0.053692	-0.391103	-0.420383	-0.273982	-0.380884
Msex2.06702	formin-2-like	1	-0.229559	-0.237635	-0.341161	-0.43147	-0.445053	-0.469649	-0.405405	-0.480662	-0.339692	-0.328679	-0.357681	-0.090791	-0.282423	-0.438812	-0.387416	-0.137047	0.148198	-0.369428	0.307156	-0.195051	-0.361352	-0.27765	-0.404304	-0.412013	0.016038	-0.236534	-0.213039	-0.346667	-0.224787	-0.287562	-0.160909	-0.214875	-0.225521	-0.048207	-0.033155	-0.148795	-0.046371	-0.198355	-0.12016	-0.206431	-0.337489	-0.326109	-0.394024	-0.437343	-0.489473	-0.401367	-0.44542
Msex2.04638	uncharacterized LOC106136050	1	-0.298339	-0.316887	-0.363291	-0.329599	-0.278752	-0.27324	-0.311602	-0.37863	-0.333361	-0.303268	-0.360924	-0.100011	-0.273661	-0.363745	-0.298955	-0.050851	-0.26737	-0.291821	-0.225895	-0.212989	-0.303981	-0.225993	-0.37195	-0.303268	-0.170639	-0.124527	-0.345391	-0.363421	-0.223658	-0.348667	-0.353758	-0.00208	0.459139	0.14138	-0.059963	-0.12978	0.321937	-0.324475	-0.248789	-0.254367	-0.24493	-0.331739	-0.310856	-0.377462	-0.369096	-0.258939	-0.232738
Msex2.03953	uncharacterized LOC106140992	1	-0.241403	-0.242913	-0.244778	-0.246466	-0.247532	-0.245489	-0.247532	-0.247176	-0.244867	-0.243535	-0.242647	-0.222129	-0.224705	-0.237317	-0.239005	-0.140859	-0.21076	-0.238827	-0.210405	-0.122473	-0.221596	-0.240515	-0.242114	-0.232699	-0.161199	-0.111282	-0.231988	-0.235275	-0.221063	-0.230478	-0.173101	-0.011182	0.158109	0.028876	0.088119	-0.224527	-0.218665	-0.242824	-0.22506	-0.234653	-0.244423	-0.239627	-0.244512	-0.2454	-0.245755	-0.240337	-0.236429
Msex2.01546	uncharacterized LOC101738488	1	-0.212205	-0.211843	-0.212205	-0.212205	-0.212205	-0.212205	-0.212205	-0.212205	-0.212205	-0.212205	-0.211241	-0.211	-0.212205	-0.212205	-0.212205	-0.149823	-0.211482	-0.210278	-0.212205	-0.212205	-0.212205	-0.212205	-0.212205	-0.212205	-0.211964	-0.212205	-0.212205	-0.212205	-0.212205	-0.212205	-0.21088	-0.212205	-0.212205	-0.211603	-0.209796	-0.211603	-0.211482	-0.211362	-0.209074	-0.209917	-0.212205	-0.211964	-0.211603	-0.212205	-0.212205	-0.212205	-0.212205
Msex2.02026	tubulin glycylase 3A-like	1	-0.212887	-0.212747	-0.212887	-0.212817	-0.212887	-0.212887	-0.212887	-0.212887	-0.212887	-0.211767	-0.189146	-0.212607	-0.212747	-0.212887	-0.212887	-0.15623	-0.212327	-0.210716	-0.212117	-0.212887	-0.212887	-0.212887	-0.212887	-0.212887	-0.212887	-0.212887	-0.212887	-0.212887	-0.212887	-0.212887	-0.212887	-0.212887	-0.212887	-0.212887	-0.212887	-0.211416	-0.212467	-0.211556	-0.207915	-0.206864	-0.212887	-0.212887	-0.212887	-0.212887	-0.212887	-0.212817	-0.212887
Msex2.00319	uncharacterized LOC106137331	1	-0.214003	-0.214808	-0.214808	-0.214808	-0.214808	-0.214808	-0.214808	-0.214808	-0.214808	-0.214808	-0.210943	-0.214808	-0.2136	-0.214808	-0.214808	-0.137662	-0.214083	-0.212795	-0.214405	-0.214808	-0.213681	-0.214808	-0.214808	-0.214808	-0.213842	-0.214808	-0.214325	-0.214808	-0.214808	-0.214808	-0.214808	-0.214808	-0.214808	-0.214647	-0.213922	-0.212634	-0.212956	-0.214808	-0.210621	-0.210943	-0.214486	-0.214808	-0.214808	-0.214808	-0.214808	-0.214808	-0.214808
Msex2.02529	uncharacterized LOC101737262	1	-0.213513	-0.213513	-0.213513	-0.213513	-0.213513	-0.213513	-0.213513	-0.213513	-0.213513	-0.2118	-0.208298	-0.213513	-0.213513	-0.213513	-0.213513	-0.176191	-0.213513	-0.212842	-0.213513	-0.213513	-0.213513	-0.213513	-0.213513	-0.213513	-0.213513	-0.213513	-0.213513	-0.213513	-0.213513	-0.213513	-0.213513	-0.213513	-0.213513	-0.213513	-0.213513	-0.213513	-0.212693	-0.21247	-0.213513	-0.207926	-0.213513	-0.213513	-0.213513	-0.213513	-0.213513	-0.213513	-0.213513
Msex2.06698	kelch-like protein 10	1	-0.221172	-0.221172	-0.220459	-0.220815	-0.221172	-0.221172	-0.221172	-0.215641	-0.217425	-0.221172	-0.217247	-0.214749	-0.212429	-0.206005	-0.219566	-0.1084	-0.18031	-0.14266	-0.170853	-0.221172	-0.221172	-0.216176	-0.221172	-0.212786	-0.220459	-0.221172	-0.219566	-0.219566	-0.221172	-0.221172	-0.218496	-0.221172	-0.219745	-0.220637	-0.220815	-0.214927	-0.211537	-0.220459	-0.206362	-0.203507	-0.184414	-0.214035	-0.218674	-0.22028	-0.221172	-0.21796	-0.221172
Msex2.07018	zinc finger protein weckle-like	1	-0.213261	-0.213261	-0.213261	-0.213261	-0.213261	-0.213261	-0.213261	-0.213261	-0.212625	-0.212821	-0.211989	-0.213261	-0.213261	-0.213261	-0.213261	-0.17266	-0.212772	-0.20925	-0.21287	-0.213261	-0.213261	-0.213261	-0.213261	-0.213261	-0.213261	-0.213261	-0.213261	-0.212136	-0.213261	-0.213261	-0.21238	-0.213261	-0.213261	-0.213163	-0.213016	-0.212478	-0.212625	-0.213261	-0.207929	-0.211011	-0.213261	-0.213261	-0.21287	-0.213261	-0.213261	-0.213016	-0.213261
Msex2.01791	monoacylglycerol lipase ABHD12-like	1	-0.209563	-0.210753	-0.211199	-0.212239	-0.209786	-0.212239	-0.212239	-0.211273	-0.211496	-0.212239	-0.209192	-0.210307	-0.208374	-0.203245	-0.210455	-0.153964	-0.211422	-0.208597	-0.212239	-0.212239	-0.212239	-0.212239	-0.212239	-0.212239	-0.211422	-0.208597	-0.210976	-0.212239	-0.212239	-0.212239	-0.210084	-0.212239	-0.211124	-0.212016	-0.212239	-0.211719	-0.212016	-0.210084	-0.204658	-0.204955	-0.210232	-0.210009	-0.212239	-0.2083	-0.212239	-0.210678	-0.208448
Msex2.09389	coiled-coil domain-containing protein 103	1	-0.21228	-0.21228	-0.21228	-0.208988	-0.21228	-0.21228	-0.21228	-0.209508	-0.211198	-0.21228	-0.21228	-0.21228	-0.21228	-0.21228	-0.21228	-0.129456	-0.21228	-0.201927	-0.21228	-0.21228	-0.20457	-0.21228	-0.21228	-0.21228	-0.21228	-0.21228	-0.21228	-0.21228	-0.21228	-0.21228	-0.21228	-0.21228	-0.21228	-0.211631	-0.21228	-0.211544	-0.21228	-0.21228	-0.20275	-0.21228	-0.21228	-0.21228	-0.21228	-0.21228	-0.21228	-0.206866	-0.21228
Msex2.12016	uncharacterized LOC101740511	1	-0.212921	-0.212828	-0.212547	-0.213389	-0.213389	-0.213389	-0.213389	-0.213015	-0.212734	-0.212734	-0.208898	-0.211612	-0.213202	-0.213389	-0.213015	-0.155568	-0.212266	-0.211892	-0.213109	-0.213389	-0.211144	-0.212641	-0.210957	-0.213389	-0.212828	-0.212266	-0.211892	-0.212641	-0.198981	-0.20946	-0.212641	-0.213389	-0.213389	-0.212921	-0.213202	-0.212641	-0.212454	-0.21236	-0.207121	-0.207682	-0.212547	-0.211424	-0.213389	-0.212734	-0.213389	-0.213202	-0.213389
Msex2.00198	cilia- and flagella-associated protein 57	1	-0.230739	-0.222613	-0.233718	-0.235885	-0.23426	-0.228572	-0.236156	-0.233989	-0.232635	-0.233718	-0.225593	-0.215842	-0.232364	-0.236156	-0.234531	-0.169255	-0.223155	-0.214217	-0.211508	-0.231822	-0.205008	-0.222613	-0.232906	-0.214488	-0.18984	-0.20907	-0.222613	-0.219363	-0.19932	-0.206633	-0.197153	-0.194174	-0.045746	-0.12944	-0.211508	-0.21855	-0.071748	-0.230197	-0.208258	-0.203383	-0.233447	-0.233718	-0.232906	-0.236156	-0.236156	-0.235343	-0.236156
Msex2.01594	uncharacterized protein KIAA1841 homolog	1	-0.216335	-0.217538	-0.217839	-0.222354	-0.223256	-0.223256	-0.223256	-0.213325	-0.217237	-0.219043	-0.172095	-0.216636	-0.215733	-0.222053	-0.219043	-0.152232	-0.18323	-0.202491	-0.16758	-0.216636	-0.221451	-0.219645	-0.223256	-0.223256	-0.206102	-0.218441	-0.210015	-0.217839	-0.208811	-0.212723	-0.217538	-0.223256	-0.223256	-0.2055	-0.207908	-0.206102	-0.216937	-0.216335	-0.174502	-0.210917	-0.211519	-0.215131	-0.219344	-0.222655	-0.223256	-0.217538	-0.223256
Msex2.08030	serine-rich adhesin for platelets-like	1	-0.204265	-0.21698	-0.218277	-0.245004	-0.243836	-0.241371	-0.238647	-0.245264	-0.232419	-0.228527	-0.237349	-0.208935	-0.222169	-0.241631	-0.235533	-0.133554	-0.129792	-0.231381	-0.120191	-0.05467	-0.211141	-0.218796	-0.247469	-0.246302	-0.215423	-0.217109	-0.238776	-0.23722	-0.246821	-0.245523	-0.238776	-0.245523	-0.240204	-0.219445	-0.131998	-0.189993	-0.218407	-0.237868	-0.210622	-0.234625	-0.233846	-0.224634	-0.228527	-0.244615	-0.250843	-0.242799	-0.249026
Msex2.06508	titin-like	1	-0.216782	-0.216344	-0.216782	-0.21649	-0.217219	-0.217219	-0.217219	-0.215615	-0.216928	-0.217219	-0.054008	-0.213427	-0.21474	-0.216782	-0.216782	-0.109578	-0.214302	-0.212698	-0.211823	-0.217219	-0.217219	-0.214302	-0.217219	-0.217219	-0.215761	-0.214886	-0.217219	-0.214157	-0.216198	-0.215032	-0.217219	-0.215323	-0.214886	-0.216782	-0.21649	-0.21649	-0.216198	-0.209343	-0.209343	-0.210073	-0.215615	-0.216782	-0.215177	-0.216928	-0.217219	-0.213719	-0.217219
Msex2.12737	uncharacterized LOC101745587	1	-0.203295	-0.210411	-0.221429	-0.230841	-0.232448	-0.233136	-0.23107	-0.235202	-0.222807	-0.23107	-0.011854	-0.189752	-0.190211	-0.222807	-0.207198	-0.117675	-0.215002	-0.219364	-0.21087	-0.211789	-0.223036	-0.222577	-0.23107	-0.232218	-0.226479	-0.203066	-0.223495	-0.220052	-0.2212	-0.227398	-0.224643	-0.227857	-0.213854	-0.210641	-0.194573	-0.215691	-0.2212	-0.216379	-0.213625	-0.220511	-0.212707	-0.221889	-0.226709	-0.229693	-0.227398	-0.21592	-0.204673
Msex2.13399	uncharacterized LOC101736416	1	-0.191092	-0.211853	-0.240788	-0.266126	-0.253866	-0.251904	-0.257135	-0.259751	-0.205478	-0.18864	-0.22771	-0.216921	-0.239153	-0.262039	-0.261386	-0.119818	-0.120636	-0.228854	-0.054756	-0.207603	-0.246836	-0.224931	-0.267107	-0.269232	-0.198285	-0.22722	-0.255337	-0.252231	-0.248471	-0.264001	-0.259424	-0.252068	-0.233268	-0.23196	-0.256318	-0.21169	-0.206622	-0.246019	-0.236701	-0.232778	-0.241115	-0.234413	-0.238499	-0.265145	-0.259914	-0.261713	-0.261386
Msex2.11968	uncharacterized LOC101741652	1	-0.214834	-0.214834	-0.214834	-0.214834	-0.214834	-0.214834	-0.214834	-0.21347	-0.212218	-0.20619	-0.212673	-0.214834	-0.214834	-0.214834	-0.214834	-0.183897	-0.214834	-0.213697	-0.21347	-0.214834	-0.214834	-0.214834	-0.214834	-0.214834	-0.214834	-0.214834	-0.214834	-0.214834	-0.214834	-0.214834	-0.214834	-0.214834	-0.214834	-0.214834	-0.214834	-0.214834	-0.214152	-0.214834	-0.210171	-0.213015	-0.214834	-0.214834	-0.214834	-0.214834	-0.214834	-0.214834	-0.214834
Msex2.02786	parkin coregulated gene protein homolog	1	-0.243429	-0.243429	-0.242312	-0.243429	-0.243429	-0.243429	-0.243429	-0.243429	-0.239952	-0.243429	-0.239952	-0.243429	-0.243429	-0.243429	-0.243429	-0.185192	-0.243429	-0.241567	-0.243429	-0.243429	-0.224927	-0.243429	-0.243429	-0.243429	-0.242188	-0.243429	-0.243429	-0.243429	-0.243429	-0.243429	-0.243429	-0.243429	-0.243429	-0.243429	-0.243429	-0.242188	-0.243429	-0.243429	-0.241567	-0.237345	-0.243429	-0.241691	-0.243429	-0.243429	-0.243429	-0.243429	-0.243429
Msex2.07009	uncharacterized LOC101737164	1	-0.217592	-0.233082	-0.236061	-0.237253	-0.238246	-0.238246	-0.238246	-0.216798	-0.108168	-0.155035	-0.214216	-0.237253	-0.236458	-0.238246	-0.238246	-0.227125	-0.228316	-0.23487	-0.236856	-0.238246	-0.200315	-0.227323	-0.238246	-0.238246	-0.235267	-0.238246	-0.23765	-0.238246	-0.238246	-0.238246	-0.238246	-0.238246	-0.238246	-0.237848	-0.237451	-0.236856	-0.238246	-0.238246	-0.225139	-0.232685	-0.238246	-0.237054	-0.238246	-0.238246	-0.238246	-0.236856	-0.238246
Msex2.08042	uncharacterized LOC105842535	1	-0.209875	-0.210352	-0.210352	-0.210352	-0.210352	-0.210352	-0.210352	-0.210352	-0.207016	-0.198439	-0.206301	-0.210352	-0.210352	-0.210352	-0.209399	-0.119338	-0.20916	-0.204395	-0.201774	-0.210352	-0.201536	-0.210352	-0.210352	-0.210352	-0.208684	-0.210352	-0.210352	-0.208684	-0.207493	-0.210352	-0.210352	-0.203919	-0.208922	-0.209399	-0.208684	-0.204633	-0.207969	-0.210352	-0.197962	-0.190815	-0.210352	-0.210352	-0.20916	-0.210352	-0.210352	-0.20916	-0.210352
Msex2.10583	carbonic anhydrase 2-like	1	-0.208204	-0.208204	-0.208204	-0.208204	-0.208204	-0.208204	-0.208204	-0.208204	-0.208204	-0.208204	-0.208204	-0.208204	-0.208204	-0.208204	-0.208204	-0.095522	-0.208204	-0.203114	-0.208204	-0.208204	-0.208204	-0.208204	-0.208204	-0.208204	-0.208204	-0.208204	-0.208204	-0.208204	-0.208204	-0.208204	-0.208204	-0.208204	-0.208204	-0.208204	-0.208204	-0.203821	-0.206083	-0.208204	-0.202973	-0.203962	-0.208204	-0.208204	-0.208204	-0.208204	-0.208204	-0.206931	-0.208204
Msex2.12154		1	-0.218078	-0.212266	-0.257927	-0.273978	-0.273701	-0.289751	-0.289751	-0.261801	-0.228317	-0.191511	-0.053699	-0.21282	-0.219738	-0.266229	-0.261801	-0.151662	-0.213373	-0.269273	-0.202581	-0.261248	-0.254606	-0.249625	-0.28394	-0.289751	-0.229147	-0.189574	-0.223612	-0.211159	-0.191235	-0.225273	-0.230807	-0.289751	-0.249348	-0.24243	-0.205625	-0.221398	-0.216971	-0.240493	-0.203688	-0.235512	-0.251009	-0.240493	-0.257097	-0.275361	-0.289751	-0.270103	-0.289751
Msex2.04490	tetratricopeptide repeat protein 30A	1	-0.229152	-0.234054	-0.232718	-0.234054	-0.234054	-0.234054	-0.234054	-0.232718	-0.224919	-0.231158	-0.22581	-0.233163	-0.233609	-0.234054	-0.234054	-0.187261	-0.229821	-0.231826	-0.234054	-0.234054	-0.222913	-0.230489	-0.234054	-0.228038	-0.220685	-0.231603	-0.228038	-0.234054	-0.228261	-0.230489	-0.234054	-0.220685	-0.231158	-0.228929	-0.230266	-0.226924	-0.227815	-0.234054	-0.224919	-0.228707	-0.23294	-0.234054	-0.234054	-0.234054	-0.234054	-0.234054	-0.234054
Msex2.03104	uncharacterized LOC101737966	1	-0.207164	-0.208124	-0.207902	-0.206942	-0.206794	-0.207385	-0.208493	-0.207681	-0.208198	-0.208493	-0.205982	-0.208272	-0.208124	-0.208493	-0.208493	-0.175765	-0.208272	-0.206942	-0.208124	-0.208493	-0.208493	-0.208493	-0.206203	-0.208493	-0.20805	-0.208493	-0.208493	-0.208493	-0.208493	-0.207976	-0.208493	-0.208493	-0.208493	-0.208493	-0.208493	-0.207976	-0.20842	-0.207976	-0.203248	-0.205169	-0.207681	-0.207238	-0.207755	-0.208493	-0.208493	-0.208198	-0.208493
Msex2.07903	uncharacterized LOC101744782	1	-0.208884	-0.208679	-0.208884	-0.208884	-0.208884	-0.208884	-0.208884	-0.208884	-0.208884	-0.208884	-0.204032	-0.20861	-0.208269	-0.208884	-0.208747	-0.144306	-0.208542	-0.204579	-0.20779	-0.208884	-0.208884	-0.208884	-0.208884	-0.208884	-0.208884	-0.208884	-0.208884	-0.208337	-0.208884	-0.208884	-0.208884	-0.208884	-0.208884	-0.208884	-0.2082	-0.208679	-0.208679	-0.208405	-0.19426	-0.205194	-0.208884	-0.208474	-0.208132	-0.208884	-0.208884	-0.208474	-0.208884
Msex2.00605	uncharacterized LOC105395304	1	-0.208244	-0.206299	-0.208455	-0.208751	-0.209047	-0.208201	-0.20837	-0.209385	-0.208582	-0.209469	-0.203298	-0.2052	-0.204819	-0.208455	-0.205031	-0.161997	-0.206088	-0.204312	-0.203424	-0.209089	-0.207525	-0.208117	-0.209258	-0.207018	-0.207314	-0.207314	-0.208497	-0.208244	-0.208201	-0.208117	-0.20799	-0.205538	-0.202706	-0.200634	-0.207398	-0.204819	-0.204904	-0.208751	-0.195562	-0.203424	-0.207187	-0.206257	-0.204989	-0.20892	-0.208539	-0.207483	-0.207525
Msex2.14079	centromere-associated protein E-like	1	-0.124012	-0.145136	-0.253103	-0.337129	-0.333843	-0.307086	-0.321169	-0.32868	-0.316005	-0.319761	-0.302861	0.019162	-0.227754	-0.335252	-0.137155	0.294244	0.179705	-0.234795	0.364188	-0.191139	-0.23104	-0.196303	-0.319291	-0.323516	-0.283146	-0.154055	-0.326802	-0.266247	-0.339007	-0.323516	-0.318352	-0.338538	0.058594	0.101781	-0.301453	-0.23902	-0.298167	-0.334313	-0.294412	-0.310372	-0.25545	-0.252164	-0.248408	-0.33619	-0.33619	-0.294881	-0.297698
Msex2.13177	uncharacterized LOC101735363	1	-0.213862	-0.21583	-0.214354	-0.21583	-0.21583	-0.21583	-0.21583	-0.21583	-0.213617	-0.21583	-0.147445	-0.21583	-0.21583	-0.21583	-0.21583	0.247618	-0.208451	-0.202301	-0.204761	-0.21583	-0.21583	-0.21583	-0.21583	-0.21583	-0.21583	-0.21583	-0.213617	-0.21583	-0.21583	-0.21583	-0.209927	-0.208943	-0.21583	-0.2146	-0.21583	-0.214354	-0.212879	-0.215092	-0.212879	-0.208451	-0.21583	-0.21583	-0.21583	-0.213862	-0.21583	-0.21583	-0.21583
Msex2.14319		1	-0.154069	-0.171158	-0.208959	-0.261001	-0.262813	-0.266697	-0.247537	-0.265402	-0.263072	-0.261778	-0.255564	-0.150445	-0.250903	-0.264367	-0.261001	-0.16831	0.030536	-0.249091	0.269255	-0.121446	-0.230708	-0.238216	-0.205075	-0.255823	-0.174782	-0.191871	-0.244171	-0.250644	-0.266697	-0.26359	-0.266697	-0.254787	-0.242618	-0.185398	-0.253492	-0.247796	-0.223199	-0.253233	-0.242359	-0.237699	-0.23019	-0.19446	-0.245725	-0.26592	-0.266697	-0.262037	-0.254528
Msex2.15187	centromere protein F-like	1	-0.028261	-0.127964	-0.196851	-0.259845	-0.263471	-0.263471	-0.263471	-0.263471	-0.2535	-0.263471	-0.24353	-0.134309	-0.2322	-0.263471	-0.255766	-0.176457	0.201058	-0.258032	0.404544	-0.086723	-0.16558	-0.220417	-0.263471	-0.263471	-0.243077	-0.215885	-0.263471	-0.237639	-0.263471	-0.263471	-0.263471	-0.263471	-0.263471	-0.258939	-0.252141	-0.239451	-0.263471	-0.263471	-0.263471	-0.25486	-0.239905	-0.229028	-0.244437	-0.263471	-0.263471	-0.257126	-0.263471
Msex2.12921	uncharacterized LOC105379984	1	-0.185691	-0.175523	-0.214301	-0.243944	-0.24291	-0.245323	-0.245323	-0.245151	-0.239808	-0.241014	-0.243944	-0.132609	-0.224986	-0.243944	-0.240153	-0.135366	-0.062809	-0.234465	0.051802	-0.17828	-0.235155	-0.214473	-0.245323	-0.24291	-0.21499	-0.186898	-0.237568	-0.227054	-0.240325	-0.242221	-0.242393	-0.237223	-0.214301	-0.176557	-0.224125	-0.228089	-0.21568	-0.242738	-0.234465	-0.223435	-0.219127	-0.199824	-0.229812	-0.242566	-0.245323	-0.241187	-0.244806
Msex2.14297	uncharacterized LOC101743782	1	-0.19614	-0.171198	-0.20298	-0.239991	-0.209819	-0.242002	-0.242002	-0.240795	-0.238784	-0.242002	-0.232347	-0.148267	-0.229933	-0.240795	-0.237175	-0.143842	-0.042463	-0.223899	0.02995	-0.13298	-0.209416	-0.214244	-0.242002	-0.242002	-0.221485	-0.203382	-0.231945	-0.219876	-0.242002	-0.242002	-0.242002	-0.242002	-0.212232	-0.195738	-0.233152	-0.234359	-0.219474	-0.238382	-0.226715	-0.213037	-0.217864	-0.201773	-0.229933	-0.242002	-0.242002	-0.238784	-0.239186
Msex2.06369	actin-related protein 3	1	-0.20401	-0.35961	-0.323816	-0.480159	-0.401616	-0.35549	-0.375413	-0.471987	-0.113919	-0.358867	-0.533376	-0.325167	-0.410936	-0.49603	-0.328746	-0.151198	-0.141743	-0.312268	-0.132356	-0.354815	-0.400671	-0.432142	-0.474891	-0.381559	0.072477	-0.332799	-0.280392	-0.480159	-0.387569	-0.427482	-0.417757	0.470796	0.541977	0.357473	0.162703	-0.435924	-0.356773	-0.259186	-0.209818	-0.190503	-0.4133	-0.397227	-0.443893	-0.476242	-0.428698	0.07842	-0.086905
Msex2.09175	lanC-like protein 2	1	-0.414813	-0.433173	-0.487334	-0.482285	-0.517628	-0.323015	-0.337244	-0.467598	-0.453369	-0.208725	-0.368455	-0.209184	-0.259215	-0.420321	-0.372127	0.027197	-0.051291	-0.39829	-0.004473	0.04418	-0.233052	-0.363406	-0.485039	-0.415731	0.07585	-0.218823	-0.352849	-0.395536	-0.294098	-0.341833	-0.310163	0.01205	0.200697	0.564678	0.234662	0.15801	0.079522	-0.367996	-0.162826	-0.272985	-0.41619	-0.427206	-0.418026	-0.460254	-0.392323	-0.379012	-0.415731
Msex2.09544	uncharacterized LOC106123586	1	-0.272939	-0.327104	-0.373815	-0.359404	-0.373318	-0.344	-0.372325	-0.374312	-0.349466	-0.367852	0.269705	-0.304246	-0.33903	-0.405619	-0.388226	-0.166597	-0.078144	-0.269958	-0.158149	-0.377791	-0.24213	-0.277411	-0.339527	-0.330086	-0.074168	-0.127339	-0.089573	-0.03988	-0.313687	-0.196909	-0.040377	-0.185977	-0.119886	0.009316	-0.104481	-0.108456	-0.246602	-0.247099	-0.132806	-0.023482	-0.330086	-0.353441	-0.374809	-0.390214	-0.40214	-0.385245	-0.405619
Msex2.15454		1	-0.102312	-0.224972	-0.265383	-0.398502	-0.540417	-0.405396	-0.558721	-0.449611	-0.029334	-0.295335	-0.417995	-0.031949	-0.250645	-0.416093	-0.188127	-0.123706	0.189837	0.204813	0.232625	-0.499055	-0.437963	-0.378297	-0.573935	-0.577738	-0.07759	-0.270138	-0.357378	-0.508326	-0.483841	-0.52663	-0.484555	-0.314352	-0.06095	1.21248	0.370023	-0.026244	-0.032662	0.019159	-0.30318	-0.228062	-0.246604	-0.253498	-0.54327	-0.224497	-0.373543	0.019634	-0.223784
Msex2.11194	uncharacterized LOC101736273	1	-0.328648	-0.36386	-0.447635	-0.524703	-0.438671	-0.303109	-0.033017	-0.250903	-0.085352	0.23011	-0.36141	-0.226364	-0.403845	-0.406812	-0.420871	0.199637	-0.149167	-0.387529	-0.124531	0.015674	0.068332	-0.236908	-0.465338	-0.451698	-0.274281	-0.282536	-0.444798	-0.42732	-0.232555	-0.394429	-0.40994	-0.232716	-0.208338	-0.279924	0.317851	0.276125	-0.05804	-0.372276	-0.328744	-0.348511	-0.466402	-0.443217	-0.367633	-0.465241	-0.359894	-0.397461	-0.234457
Msex2.07192	katanin p60 ATPase-containing subunit A-like 1	1	-0.376285	-0.371605	-0.389566	-0.39551	-0.389819	-0.345677	-0.307859	-0.250058	0.16113	0.040595	-0.194786	-0.397913	-0.397787	-0.398925	-0.399178	-0.289014	-0.397787	-0.392222	-0.394245	-0.398166	-0.380459	-0.385898	-0.391969	-0.399305	-0.394498	-0.395131	-0.397913	-0.398166	-0.399305	-0.399305	-0.399305	-0.396522	-0.399305	-0.398419	-0.396143	-0.396775	-0.398672	-0.39766	-0.392728	-0.396269	-0.391589	-0.396522	-0.398166	-0.392475	-0.386277	-0.376159	-0.373503
Msex2.14340	protein-glutamate O-methyltransferase-like	1	-0.282712	-0.222424	-0.249275	-0.452432	-0.369345	-0.358706	-0.417475	-0.344014	0.05926	-0.011668	-0.444832	-0.323749	-0.402276	-0.483843	-0.442299	-0.332868	-0.221917	-0.154029	0.126135	-0.301964	-0.483843	-0.27258	-0.483843	-0.417981	0.01721	-0.243195	-0.207732	-0.431153	-0.447872	-0.483843	-0.178347	-0.401263	-0.361746	-0.377958	-0.328308	-0.380491	-0.334895	-0.27258	-0.067396	-0.221917	-0.259914	-0.321722	-0.46915	-0.260421	-0.284739	-0.177841	-0.344014
Msex2.08500	lanC-like protein 3	1	-0.248774	-0.345244	-0.292477	-0.454338	-0.194712	0.008262	0.1507	-0.349128	-0.294743	-0.117342	-0.354308	-0.38927	-0.315785	-0.434591	-0.400277	-0.122198	0.188576	-0.379558	0.244257	0.801708	-0.011809	-0.298628	-0.243918	-0.27273	-0.201187	-0.321936	-0.434915	-0.343625	-0.302189	-0.441066	-0.309634	-0.285355	-0.247479	-0.249745	-0.103099	0.152643	-0.203453	-0.35884	-0.106336	-0.367904	-0.446893	-0.370494	-0.387004	-0.402543	-0.21802	-0.387975	-0.308016
Msex2.09474	DNA-directed RNA polymerase II subunit RPB7	1	-0.25135	-0.244689	-0.317383	-0.337077	-0.114361	-0.047169	0.033055	-0.338525	-0.314777	-0.313329	-0.337946	-0.231367	-0.247585	-0.350689	-0.323176	-0.027475	-0.139847	-0.350979	-0.10683	0.704971	0.241291	-0.142164	0.201324	-0.064256	-0.249323	-0.142164	-0.341422	-0.224126	-0.17576	-0.282339	-0.254826	-0.274809	-0.220651	-0.251061	-0.153169	-0.27423	-0.227312	-0.348662	-0.335919	-0.306378	-0.284946	-0.216306	-0.09177	-0.36517	-0.217175	-0.346345	-0.16041
Msex2.02271	uncharacterized LOC106138272	1	-0.213789	-0.20299	-0.222709	-0.210972	-0.125051	-0.222709	-0.222709	-0.222709	-0.21285	-0.222709	-0.222709	-0.201581	-0.222709	-0.222709	-0.219892	0.082942	-0.215197	-0.222709	-0.185148	-0.222709	-0.060728	-0.205337	-0.222709	-0.222709	-0.200173	-0.222709	-0.214258	-0.222709	-0.222709	-0.222709	-0.222709	-0.222709	-0.163551	-0.207215	-0.186557	-0.209094	-0.209094	-0.222709	-0.156039	-0.204868	-0.206746	-0.217545	-0.197356	-0.222709	-0.222709	-0.222709	-0.1551
Msex2.04621	alpha-(1,3)-fucosyltransferase C-like	1	-0.205056	-0.205056	-0.205056	-0.205056	-0.205056	-0.205056	-0.205056	-0.205056	-0.205056	-0.205056	-0.179485	-0.199541	-0.205056	-0.205056	-0.205056	0.017062	-0.205056	-0.205056	-0.205056	-0.205056	-0.205056	-0.205056	-0.205056	-0.205056	-0.205056	-0.205056	-0.205056	-0.205056	-0.205056	-0.198037	-0.205056	-0.205056	-0.205056	-0.205056	-0.205056	-0.205056	-0.203552	-0.205056	-0.205056	-0.205056	-0.205056	-0.205056	-0.205056	-0.205056	-0.205056	-0.205056	-0.205056
Msex2.02598	carboxypeptidase A5-like	1	-0.196717	-0.196717	-0.196717	-0.196717	-0.196717	-0.196717	-0.196717	-0.196717	-0.196717	-0.196717	-0.196717	-0.196717	-0.196717	-0.196717	-0.196717	-0.086243	-0.196717	-0.195332	-0.196717	-0.196717	-0.196717	-0.196717	-0.196717	-0.196717	-0.196717	-0.196717	-0.196717	-0.196717	-0.196717	-0.196717	-0.196717	-0.196717	-0.196717	-0.196717	-0.196717	-0.196717	-0.196717	-0.196717	-0.18425	-0.196717	-0.196717	-0.196717	-0.196717	-0.196717	-0.196717	-0.195678	-0.196717
Msex2.08803	uncharacterized LOC106129367	1	-0.20947	-0.213868	-0.229507	-0.231462	-0.225842	-0.226331	-0.200428	-0.224376	-0.214113	-0.219489	-0.216312	-0.187721	-0.191876	-0.229019	-0.218022	-0.111236	-0.12883	-0.219	-0.10586	-0.116123	-0.196274	-0.20165	-0.198473	-0.217289	-0.171105	-0.192609	-0.226086	-0.219733	-0.217289	-0.225353	-0.218755	-0.213624	-0.17306	-0.17306	-0.204582	-0.203849	-0.208737	-0.214846	-0.195297	-0.206782	-0.220222	-0.20727	-0.194319	-0.230485	-0.229752	-0.220955	-0.208737
Msex2.01927	uncharacterized LOC106124597	1	-0.212287	-0.205877	-0.211413	-0.211995	-0.214618	-0.214618	-0.214618	-0.214618	-0.208499	-0.214618	-0.074766	-0.213161	-0.212287	-0.213452	-0.210247	0.00594	-0.202672	-0.20879	-0.188687	-0.214618	-0.199467	-0.209664	-0.214618	-0.214618	-0.16363	-0.120218	-0.167126	-0.18519	-0.15926	-0.15722	-0.191018	-0.178489	-0.185773	-0.201215	-0.185773	-0.194805	-0.199467	-0.190435	-0.202963	-0.204711	-0.213161	-0.213743	-0.214618	-0.209373	-0.214618	-0.212578	-0.20879
Msex2.02530	uncharacterized LOC106130847	1	-0.201763	-0.201763	-0.194896	-0.201763	-0.201763	-0.201763	-0.139645	-0.201763	-0.201763	-0.201763	-0.201763	-0.201763	-0.201763	-0.201763	-0.201763	-0.040692	-0.201763	-0.201763	-0.188965	-0.201763	-0.201763	-0.201763	-0.201763	-0.201763	-0.201763	-0.201763	-0.201763	-0.201763	-0.201763	-0.201763	-0.201763	-0.201763	-0.201763	-0.201763	-0.201763	-0.201763	-0.201763	-0.201763	-0.196145	-0.192711	-0.201763	-0.201763	-0.201763	-0.192087	-0.201763	-0.188965	-0.201763
Msex2.08213	uncharacterized LOC106111073	1	-0.20155	-0.200999	-0.20155	-0.20155	-0.20155	-0.20155	-0.20155	-0.199348	-0.197696	-0.199348	-0.174574	-0.194393	-0.200174	-0.200999	-0.198522	-0.077679	-0.198797	-0.195219	-0.198797	-0.20155	-0.20155	-0.20155	-0.20155	-0.20155	-0.199348	-0.19687	-0.199898	-0.20155	-0.196595	-0.20155	-0.194393	-0.20155	-0.20155	-0.195494	-0.193567	-0.194943	-0.195219	-0.197421	-0.19109	-0.198247	-0.193017	-0.197971	-0.20155	-0.200724	-0.20155	-0.196045	-0.20155
Msex2.09912	IQ domain-containing protein G-like	1	-0.201347	-0.201347	-0.201347	-0.201347	-0.201347	-0.201347	-0.201347	-0.201347	-0.201347	-0.201347	-0.201347	-0.200611	-0.201347	-0.201347	-0.201347	-0.055525	-0.198892	-0.198647	-0.201347	-0.201347	-0.201347	-0.201347	-0.16796	-0.201347	-0.20012	-0.201347	-0.20012	-0.201347	-0.196683	-0.201347	-0.201347	-0.201347	-0.198892	-0.201347	-0.199138	-0.194719	-0.199138	-0.20012	-0.197665	-0.197174	-0.200611	-0.201347	-0.201347	-0.201347	-0.201347	-0.199874	-0.201347
Msex2.04176	apoptosis-inducing factor 1, mitochondrial	1	-0.19779	-0.156999	-0.18245	-0.202206	-0.192909	-0.176058	-0.190236	-0.188609	-0.192793	-0.198487	-0.199533	-0.203136	-0.204646	-0.20453	-0.203949	-0.076232	-0.198952	-0.200811	-0.20116	-0.204646	-0.204646	-0.201974	-0.204646	-0.203136	-0.203717	-0.204646	-0.202903	-0.203717	-0.204646	-0.204646	-0.204646	-0.203019	-0.19779	-0.201276	-0.196512	-0.20209	-0.203136	-0.203368	-0.202438	-0.202438	-0.204065	-0.204646	-0.204646	-0.204182	-0.204646	-0.204182	-0.200347
Msex2.11324	uncharacterized LOC101735677	1	-0.199023	-0.199023	-0.198751	-0.199023	-0.199023	-0.199023	-0.198683	-0.199023	-0.199023	-0.199023	-0.195893	-0.198955	-0.198887	-0.199023	-0.199023	-0.068699	-0.19807	-0.19739	-0.197458	-0.199023	-0.199023	-0.199023	-0.199023	-0.199023	-0.199023	-0.199023	-0.199023	-0.199023	-0.199023	-0.199023	-0.199023	-0.199023	-0.199023	-0.199023	-0.199023	-0.198207	-0.198887	-0.198887	-0.194532	-0.197322	-0.199023	-0.199023	-0.199023	-0.199023	-0.199023	-0.199023	-0.199023
Msex2.12577	leucine-rich repeat-containing protein 74B-like	1	-0.20721	-0.206375	-0.209157	-0.206931	-0.206653	-0.209157	-0.209157	-0.209157	-0.208323	-0.204427	-0.204149	-0.193852	-0.201088	-0.187452	-0.202757	-0.073082	-0.194409	-0.186061	-0.193018	-0.209157	-0.209157	-0.200253	-0.209157	-0.209157	-0.205262	-0.209157	-0.191905	-0.185226	-0.209157	-0.189122	-0.198305	-0.197748	-0.170199	-0.180774	-0.187452	-0.202479	-0.205818	-0.023549	-0.138754	-0.172147	-0.204705	-0.205818	-0.20721	-0.206931	-0.20721	-0.206653	-0.209157
Msex2.05979	uncharacterized LOC106124963	1	-0.200072	-0.199598	-0.200072	-0.199123	-0.200072	-0.200072	-0.200072	-0.200072	-0.199598	-0.200072	-0.192717	-0.199598	-0.199835	-0.200072	-0.200072	-0.083106	-0.198411	-0.199598	-0.199835	-0.200072	-0.200072	-0.191294	-0.193192	-0.194615	-0.189158	-0.176821	-0.176584	-0.178245	-0.121304	-0.095206	-0.150961	-0.108492	-0.200072	-0.199835	-0.19936	-0.197462	-0.199835	-0.198174	-0.197462	-0.198411	-0.200072	-0.198886	-0.199598	-0.200072	-0.200072	-0.199598	-0.200072
Msex2.05949	cell wall protein DAN4-like	1	-0.19309	-0.19309	-0.19309	-0.19309	-0.19309	-0.19309	-0.189971	-0.19309	-0.19309	-0.19309	-0.181507	-0.19309	-0.19309	-0.19309	-0.19309	-0.078149	-0.19309	-0.19309	-0.19309	-0.19309	-0.19309	-0.19309	-0.19309	-0.19309	-0.19309	-0.19309	-0.19309	-0.19309	-0.19309	-0.19309	-0.19309	-0.19309	-0.19309	-0.19309	-0.19309	-0.19309	-0.19309	-0.192199	-0.19309	-0.19309	-0.19309	-0.19309	-0.19309	-0.19309	-0.19309	-0.192199	-0.19309
Msex2.09963	probable beta-hexosaminidase fdl	1	-0.195731	-0.194129	-0.1968	-0.199471	-0.200539	-0.200539	-0.200539	-0.197868	-0.195197	-0.188253	-0.163148	-0.195731	-0.198402	-0.200539	-0.197868	0.032886	-0.1968	-0.197334	-0.197868	-0.174365	-0.188787	-0.180775	-0.200539	-0.200539	-0.194663	-0.200539	-0.192527	-0.198402	-0.197334	-0.191458	-0.196266	-0.192527	-0.188787	-0.189322	-0.179173	-0.180775	-0.191992	-0.199471	-0.186651	-0.194129	-0.195197	-0.1968	-0.197334	-0.199471	-0.200539	-0.193595	-0.187719
Msex2.10051	dynein heavy chain 8, axonemal	1	-0.198638	-0.198354	-0.198638	-0.198354	-0.198638	-0.198354	-0.198638	-0.19807	-0.19807	-0.195233	-0.194098	-0.19807	-0.198354	-0.198638	-0.198354	-0.109832	-0.182749	-0.196368	-0.164023	-0.164874	-0.19268	-0.198638	-0.198638	-0.198354	-0.198354	-0.198638	-0.198354	-0.198638	-0.198638	-0.19807	-0.198638	-0.198638	-0.197787	-0.197787	-0.19807	-0.196935	-0.19807	-0.19807	-0.180763	-0.19041	-0.19807	-0.19807	-0.198638	-0.198638	-0.198638	-0.198354	-0.198638
Msex2.09475	myosin-I heavy chain-like	1	-0.190378	-0.120261	-0.197127	-0.221124	-0.251496	-0.259745	-0.266119	-0.246996	-0.16863	-0.196002	-0.183253	-0.25637	-0.25937	-0.267619	-0.259745	0.191329	0.013599	-0.236497	0.213076	-0.239122	-0.25637	-0.25937	-0.270243	-0.25262	-0.228248	-0.256745	-0.25712	-0.267244	-0.268369	-0.261994	-0.267244	-0.266494	-0.261994	-0.25862	-0.25487	-0.265369	-0.268369	-0.169005	-0.25562	-0.233498	-0.202376	-0.159256	-0.225999	-0.263869	-0.270243	-0.25787	-0.267244
Msex2.07425	uncharacterized LOC101743154	1	-0.189341	-0.1858	-0.252365	-0.257676	-0.284231	-0.208106	-0.251302	-0.225456	-0.187571	-0.13269	-0.187571	-0.219082	-0.26157	-0.28069	-0.277149	-0.095159	-0.0247	-0.271484	0.064171	0.120467	-0.203149	-0.234661	-0.190757	-0.224747	-0.239618	-0.249886	-0.268652	-0.271838	-0.243867	-0.198901	-0.277503	-0.284231	-0.2598	-0.260508	-0.240326	-0.247408	-0.265819	-0.273609	-0.207398	-0.244575	-0.265465	-0.232537	-0.229704	-0.277503	-0.269714	-0.277149	-0.276087
Msex2.01417		1	-0.208607	-0.214834	-0.222396	-0.222841	-0.214389	-0.206827	-0.225955	-0.225955	-0.219283	-0.225955	-0.204603	-0.213945	-0.208162	-0.225065	-0.225955	-0.137433	-0.221062	-0.225955	-0.217948	-0.217503	-0.129426	-0.201934	-0.059588	-0.225955	-0.197931	-0.15923	-0.206382	-0.171241	-0.14633	-0.177468	-0.155672	-0.217058	-0.217503	-0.214389	-0.225955	-0.219727	-0.223286	-0.225955	-0.208162	-0.218838	-0.214834	-0.221952	-0.201044	-0.203269	-0.197041	-0.224621	-0.217058
Msex2.02828	tubulin alpha-1 chain-like	1	-0.22327	-0.222997	-0.229671	-0.235528	-0.160071	-0.207198	-0.205835	-0.229263	-0.224223	-0.221908	-0.213735	-0.220546	-0.213599	-0.237162	-0.234438	0.104166	-0.213599	-0.212509	-0.216459	-0.189491	-0.212237	-0.215778	-0.189627	-0.203929	-0.231306	-0.20461	-0.231169	-0.21537	-0.230216	-0.21932	-0.223814	-0.212101	-0.206244	-0.223542	-0.214144	-0.204473	-0.219456	-0.230488	-0.213735	-0.225994	-0.228445	-0.186631	-0.134464	-0.233349	-0.214553	-0.226947	-0.221635
Msex2.02266	uncharacterized LOC101739614	1	-0.212163	-0.212163	-0.212163	-0.209074	-0.212163	-0.212163	-0.212163	-0.212163	-0.212163	-0.212163	-0.204267	-0.210447	-0.20667	-0.212163	-0.212163	-0.098183	-0.212163	-0.209074	-0.207357	-0.212163	-0.212163	-0.212163	-0.212163	-0.212163	-0.20976	-0.204954	-0.212163	-0.212163	-0.212163	-0.212163	-0.212163	-0.212163	-0.212163	-0.212163	-0.212163	-0.20667	-0.212163	-0.205984	-0.191908	-0.207014	-0.212163	-0.212163	-0.212163	-0.212163	-0.212163	-0.203237	-0.20564
Msex2.07006	adhesive plaque matrix protein-like	1	-0.212677	-0.212677	-0.20971	-0.212677	-0.212677	-0.212677	-0.212677	-0.212677	-0.212677	-0.20971	-0.181519	-0.210897	-0.212677	-0.212677	-0.210007	-0.027509	-0.211787	-0.212677	-0.210007	-0.212677	-0.212677	-0.212677	-0.212677	-0.212677	-0.202291	-0.209413	-0.212677	-0.212677	-0.212677	-0.212677	-0.212677	-0.212677	-0.212677	-0.212084	-0.212084	-0.20971	-0.212677	-0.21149	-0.200511	-0.2106	-0.21149	-0.212677	-0.212677	-0.212677	-0.212677	-0.212677	-0.212677
Msex2.02263	uncharacterized LOC101739093	1	-0.208776	-0.206682	-0.208776	-0.208776	-0.208776	-0.208776	-0.208776	-0.208776	-0.208776	-0.208776	-0.197517	-0.208776	-0.208776	-0.208776	-0.203016	-0.092513	-0.208776	-0.208776	-0.208776	-0.208776	-0.208776	-0.208776	-0.208776	-0.208776	-0.206682	-0.208776	-0.208776	-0.208776	-0.208776	-0.208776	-0.208776	-0.208776	-0.208776	-0.208776	-0.208776	-0.208776	-0.208776	-0.208776	-0.208776	-0.200135	-0.208776	-0.208776	-0.208776	-0.208776	-0.208776	-0.208776	-0.208776
Msex2.03411	uncharacterized LOC101742649	1	-0.210281	-0.210281	-0.210281	-0.210281	-0.210281	-0.210281	-0.210281	-0.210281	-0.210281	-0.210281	-0.200417	-0.210281	-0.210281	-0.210281	-0.210281	-0.034153	-0.210281	-0.203236	-0.210281	-0.210281	-0.210281	-0.210281	-0.210281	-0.210281	-0.208637	-0.210281	-0.210281	-0.210281	-0.210281	-0.210281	-0.210281	-0.210281	-0.210281	-0.210281	-0.210281	-0.208637	-0.209576	-0.210281	-0.210281	-0.208167	-0.210281	-0.210281	-0.210281	-0.207932	-0.210281	-0.210281	-0.210281
Msex2.08258	enkurin	1	-0.21277	-0.21277	-0.21277	-0.21277	-0.21277	-0.21277	-0.160784	-0.209805	-0.21277	-0.21277	-0.21277	-0.211782	-0.21277	-0.210596	-0.21277	0.048942	-0.210201	-0.210201	-0.21277	-0.21277	-0.21277	-0.21277	-0.21277	-0.21277	-0.21198	-0.21277	-0.21277	-0.21277	-0.21277	-0.21277	-0.21277	-0.21277	-0.21277	-0.21277	-0.21277	-0.21277	-0.21277	-0.21277	-0.209015	-0.208619	-0.21277	-0.211584	-0.21277	-0.21277	-0.21277	-0.210794	-0.21277
Msex2.02545	uncharacterized LOC101736595	1	-0.211197	-0.211197	-0.210906	-0.211779	-0.210615	-0.211779	-0.211779	-0.210906	-0.211488	-0.211779	-0.176265	-0.210906	-0.211779	-0.211779	-0.211488	-0.034789	-0.211197	-0.209742	-0.211779	-0.211779	-0.211779	-0.211779	-0.211779	-0.203046	-0.211779	-0.211779	-0.211779	-0.211779	-0.211779	-0.211779	-0.211779	-0.209742	-0.211779	-0.211488	-0.211779	-0.209742	-0.210906	-0.209742	-0.211779	-0.207995	-0.211197	-0.211779	-0.211779	-0.211779	-0.211779	-0.210906	-0.211779
Msex2.05017	leucine-rich repeat-containing protein 74B-like	1	-0.210904	-0.210904	-0.210904	-0.210904	-0.210904	-0.210904	-0.210904	-0.210904	-0.210904	-0.210904	-0.201503	-0.210904	-0.210904	-0.210904	-0.210904	-0.083559	-0.207486	-0.20834	-0.210904	-0.210904	-0.210904	-0.210904	-0.210904	-0.210904	-0.210904	-0.210904	-0.210904	-0.210904	-0.210904	-0.210904	-0.210904	-0.210904	-0.210904	-0.210904	-0.210904	-0.209195	-0.210904	-0.210904	-0.205776	-0.210904	-0.210904	-0.210904	-0.210904	-0.210904	-0.210904	-0.207058	-0.210904
Msex2.05993	uncharacterized LOC101736715	1	-0.211638	-0.211268	-0.211638	-0.211638	-0.209974	-0.211638	-0.211638	-0.211638	-0.211176	-0.211638	-0.211638	-0.211638	-0.211638	-0.211638	-0.211638	-0.11197	-0.209974	-0.207847	-0.210436	-0.211638	-0.208032	-0.210806	-0.209789	-0.211638	-0.204889	-0.205628	-0.202207	-0.188801	-0.197492	-0.200451	-0.201745	-0.208402	-0.211638	-0.210529	-0.208679	-0.206461	-0.209974	-0.207293	-0.173084	-0.206368	-0.211638	-0.210621	-0.209697	-0.211638	-0.211638	-0.211638	-0.211638
Msex2.05475	mitochondrial import receptor subunit TOM40 homolog 1-like	1	-0.213891	-0.214958	-0.214958	-0.214958	-0.214958	-0.214958	-0.214958	-0.214958	-0.214958	-0.214958	-0.214958	-0.214958	-0.214958	-0.214425	-0.214958	-0.012005	-0.19949	-0.212291	-0.157886	-0.082145	-0.201623	-0.214958	-0.214958	-0.214958	-0.212291	-0.214958	-0.214958	-0.214958	-0.214958	-0.214958	-0.214958	-0.214958	-0.214958	-0.214958	-0.214958	-0.214958	-0.213358	-0.212024	-0.209357	-0.204024	-0.213624	-0.214958	-0.211758	-0.214958	-0.214958	-0.210691	-0.214958
Msex2.07443	uncharacterized LOC101740475	1	-0.21592	-0.21592	-0.21592	-0.21592	-0.21592	-0.21592	-0.21592	-0.21592	-0.204889	-0.21592	-0.21592	-0.21592	-0.21592	-0.21592	-0.21592	-0.105616	-0.21592	-0.208041	-0.211192	-0.21592	-0.21592	-0.21592	-0.21592	-0.21592	-0.21592	-0.21592	-0.210142	-0.21592	-0.21592	-0.21592	-0.21592	-0.21592	-0.112969	-0.191758	-0.179152	-0.200687	-0.199112	-0.21592	-0.21592	-0.21592	-0.212243	-0.212243	-0.206465	-0.21592	-0.21592	-0.21592	-0.21592
Msex2.10570	RIB43A-like with coiled-coils protein 2	1	-0.212416	-0.213743	-0.214904	-0.214904	-0.214904	-0.214904	-0.214904	-0.214904	-0.210591	-0.207108	-0.200307	-0.21424	-0.214904	-0.214904	-0.214904	-0.05318	-0.209098	-0.211089	-0.214074	-0.212582	-0.214904	-0.214904	-0.214904	-0.214904	-0.214406	-0.214904	-0.212582	-0.214904	-0.202629	-0.212416	-0.214904	-0.214904	-0.214904	-0.213079	-0.214904	-0.214406	-0.214904	-0.214904	-0.214904	-0.212416	-0.214904	-0.214904	-0.214904	-0.214904	-0.214904	-0.214904	-0.212416
Msex2.12116	uncharacterized LOC101738741	1	-0.213544	-0.213544	-0.214773	-0.214773	-0.214773	-0.214773	-0.214773	-0.214773	-0.214773	-0.214773	0.125047	-0.214773	-0.214773	-0.212315	-0.213544	-0.053159	-0.214773	-0.214773	-0.20617	-0.214773	-0.214773	-0.214773	-0.214773	-0.214773	-0.214773	-0.214773	-0.214773	-0.214773	-0.214773	-0.214773	-0.214773	-0.214773	-0.214773	-0.214773	-0.214773	-0.214773	-0.214773	-0.201869	-0.208628	-0.214773	-0.212315	-0.214773	-0.214773	-0.213544	-0.214773	-0.208014	-0.214773
Msex2.04853	wiskott-Aldrich syndrome protein family member 1-like	1	-0.212219	-0.212219	-0.212219	-0.211683	-0.212219	-0.212219	-0.212219	-0.212219	-0.21079	-0.208378	-0.206412	-0.212219	-0.212219	-0.212219	-0.212219	-0.078921	-0.210075	-0.209182	-0.212219	-0.212219	-0.212219	-0.212219	-0.212219	-0.212219	-0.212219	-0.212219	-0.212219	-0.212219	-0.212219	-0.212219	-0.212219	-0.212219	-0.212219	-0.212219	-0.212219	-0.211773	-0.212219	-0.211594	-0.207484	-0.205965	-0.212219	-0.212219	-0.212219	-0.212219	-0.212219	-0.212219	-0.212219
Msex2.13341	uncharacterized LOC106709607	1	-0.2131	-0.212891	-0.212261	-0.2131	-0.2131	-0.2131	-0.2131	-0.2131	-0.212786	-0.2131	-0.2131	-0.212261	-0.212891	-0.212576	-0.2131	0.00799	-0.210898	-0.20859	-0.20943	-0.2131	-0.207227	-0.2131	-0.2131	-0.2131	-0.212891	-0.2131	-0.212052	-0.211947	-0.211213	-0.2131	-0.2131	-0.20471	-0.212156	-0.2131	-0.212471	-0.212471	-0.210898	-0.212576	-0.207961	-0.206807	-0.212786	-0.2131	-0.2131	-0.2131	-0.2131	-0.2131	-0.2131
Msex2.00280	uncharacterized LOC106143677	1	-0.20287	-0.198862	-0.206878	-0.211554	-0.211554	-0.211554	-0.211554	-0.211554	-0.20621	-0.198862	-0.036532	-0.203538	-0.206878	-0.211554	-0.208214	0.0777	-0.204874	-0.201534	-0.189509	-0.196858	-0.211554	-0.206878	-0.211554	-0.211554	-0.210218	-0.211554	-0.20955	-0.211554	-0.211554	-0.20621	-0.202202	-0.211554	-0.211554	-0.200866	-0.186837	-0.190845	-0.195521	-0.197526	-0.189509	-0.197526	-0.20955	-0.208214	-0.208214	-0.207546	-0.211554	-0.20621	-0.211554
Msex2.02262	uncharacterized LOC101738952	1	-0.205955	-0.205955	-0.205955	-0.205955	-0.205955	-0.205955	-0.205955	-0.205955	-0.205955	-0.205955	-0.153516	-0.205955	-0.205955	-0.205955	-0.201268	0.188653	-0.202733	-0.201268	-0.205955	-0.205955	-0.205955	-0.205955	-0.205955	-0.205955	-0.205955	-0.205955	-0.205955	-0.205955	-0.205955	-0.205955	-0.205955	-0.205955	-0.205955	-0.205955	-0.205955	-0.205955	-0.205955	-0.20244	-0.196288	-0.198338	-0.205955	-0.205955	-0.205955	-0.205955	-0.205955	-0.205955	-0.205955
Msex2.07113	CD63 antigen-like	1	-0.205764	-0.199985	-0.205764	-0.205186	-0.205764	-0.197673	-0.205764	-0.205764	-0.205764	-0.205764	-0.205764	-0.205764	-0.204608	-0.205764	-0.205764	-0.078622	-0.183225	-0.172245	-0.147394	-0.205764	-0.205764	-0.205764	-0.205764	-0.205764	-0.194206	-0.205764	-0.205764	-0.205764	-0.205764	-0.205764	-0.205764	-0.205764	-0.205764	-0.205186	-0.201718	-0.20403	-0.205764	-0.202296	-0.110408	-0.205764	-0.205764	-0.205764	-0.205764	-0.205764	-0.171089	-0.201718	-0.205764
Msex2.08179	uncharacterized LOC106136344	1	-0.199479	-0.199479	-0.199479	-0.199479	-0.199479	-0.149295	-0.199479	-0.199479	-0.199479	-0.199479	-0.199479	-0.199479	-0.199479	-0.199479	-0.199479	-0.111081	-0.199479	-0.199479	-0.199479	-0.199479	-0.199479	-0.199479	-0.199479	-0.199479	-0.199479	-0.199479	-0.199479	-0.199479	-0.199479	-0.199479	-0.199479	-0.199479	-0.199479	-0.199479	-0.199479	-0.196256	-0.199479	-0.195795	-0.188889	-0.191191	-0.199479	-0.194875	-0.187508	-0.199479	-0.199479	-0.199479	-0.199479
Msex2.02004	uncharacterized LOC106142986	1	-0.211382	-0.208492	-0.213309	-0.213309	-0.20801	-0.213309	-0.213309	-0.197895	-0.180073	-0.178146	-0.16514	-0.211382	-0.205602	-0.211382	-0.213309	-0.130459	-0.158397	-0.203675	-0.135275	-0.213309	-0.208974	-0.208974	-0.168994	-0.195968	-0.20801	-0.207529	-0.213309	-0.213309	-0.213309	-0.213309	-0.213309	-0.213309	-0.213309	-0.213309	-0.213309	-0.213309	-0.211864	-0.209456	-0.213309	-0.213309	-0.213309	-0.213309	-0.213309	-0.213309	-0.213309	-0.204157	-0.213309
Msex2.01151	protein I'm not dead yet-like	1	-0.207575	-0.207575	-0.207575	-0.207575	-0.207575	-0.207575	-0.207575	-0.207076	-0.207575	-0.205414	-0.202588	-0.207575	-0.207575	-0.207575	-0.207575	-0.007091	-0.205746	-0.206245	-0.207575	-0.207575	-0.207575	-0.207575	-0.207575	-0.207575	-0.207243	-0.207575	-0.207575	-0.207575	-0.207575	-0.207575	-0.207575	-0.207575	-0.207575	-0.206578	-0.207243	-0.20558	-0.207575	-0.207243	-0.203087	-0.203253	-0.207575	-0.207575	-0.20558	-0.207575	-0.207575	-0.207575	-0.207575
Msex2.12696	uncharacterized LOC106106151	1	-0.202384	-0.204598	-0.209343	-0.206812	-0.209343	-0.209343	-0.209343	-0.209343	-0.208078	-0.209343	-0.153358	-0.202384	-0.204282	-0.209027	-0.207129	-0.048663	-0.207129	-0.204598	-0.205864	-0.209343	-0.209343	-0.209343	-0.209343	-0.209343	-0.201435	-0.209343	-0.201752	-0.204915	-0.209343	-0.209343	-0.207445	-0.209343	-0.209343	-0.20017	-0.201752	-0.203966	-0.197323	-0.201119	-0.194793	-0.206496	-0.205231	-0.20618	-0.209343	-0.208394	-0.209343	-0.203017	-0.209343
Msex2.08171	uncharacterized LOC106721376	1	-0.208049	-0.208049	-0.208049	-0.208049	-0.208049	-0.208049	-0.208049	-0.208049	-0.204596	-0.208049	-0.208049	-0.208049	-0.208049	-0.208049	-0.208049	-0.088059	-0.208049	-0.193374	-0.208049	-0.208049	-0.208049	-0.208049	-0.208049	-0.208049	-0.208049	-0.208049	-0.196827	-0.208049	-0.208049	-0.208049	-0.208049	-0.208049	-0.208049	-0.208049	-0.208049	-0.208049	-0.205747	-0.208049	-0.208049	-0.183879	-0.208049	-0.208049	-0.208049	-0.208049	-0.208049	-0.208049	-0.208049
Msex2.07423	uncharacterized LOC105386217	1	-0.204471	-0.200728	-0.204471	-0.204471	-0.204471	-0.204471	-0.204471	-0.204471	-0.20208	-0.204471	-0.204471	-0.201768	-0.204471	-0.204159	-0.204471	-0.085632	-0.200312	-0.198441	-0.204471	-0.204471	-0.204471	-0.204471	-0.204471	-0.204471	-0.204471	-0.204471	-0.204471	-0.204471	-0.204471	-0.204471	-0.204471	-0.204471	-0.204471	-0.204471	-0.203743	-0.202288	-0.204471	-0.204471	-0.19553	-0.203016	-0.202808	-0.204471	-0.204471	-0.193658	-0.204471	-0.202392	-0.204471
Msex2.13676	uncharacterized LOC106133016	1	-0.205118	-0.204174	-0.205118	-0.205118	-0.205118	-0.205118	-0.205118	-0.205118	-0.202914	-0.205118	-0.186859	-0.205118	-0.205118	-0.204174	-0.205118	-0.06251	-0.204174	-0.2026	-0.205118	-0.205118	-0.205118	-0.205118	-0.205118	-0.205118	-0.205118	-0.205118	-0.203229	-0.205118	-0.205118	-0.205118	-0.205118	-0.205118	-0.191896	-0.197248	-0.205118	-0.204488	-0.205118	-0.204174	-0.197563	-0.205118	-0.205118	-0.202914	-0.205118	-0.205118	-0.205118	-0.205118	-0.205118
Msex2.13267	uncharacterized LOC106133449	1	-0.214082	-0.214082	-0.214082	-0.214082	-0.214082	-0.150213	-0.214082	-0.214082	-0.214082	-0.214082	-0.182646	-0.214082	-0.214082	-0.214082	-0.214082	-0.111792	-0.21009	-0.197616	-0.214082	-0.214082	-0.214082	-0.214082	-0.214082	-0.214082	-0.214082	-0.214082	-0.214082	-0.214082	-0.214082	-0.214082	-0.214082	-0.197616	-0.199112	-0.214082	0.313832	-0.203603	-0.214082	-0.205599	-0.214082	-0.196119	-0.214082	-0.214082	-0.214082	-0.214082	-0.214082	-0.214082	-0.214082
Msex2.11499	myosin-2-like	1	-0.207692	-0.209111	-0.209643	-0.209643	-0.209643	-0.209643	-0.209643	-0.209643	-0.208224	-0.209643	-0.205563	-0.209643	-0.209643	-0.209111	-0.209643	-0.05424	-0.208933	-0.203434	-0.209643	-0.209643	-0.209643	-0.207159	-0.209643	-0.209643	-0.209643	-0.206095	-0.209643	-0.209643	-0.209643	-0.209643	-0.209643	-0.209643	-0.209643	-0.209643	-0.209643	-0.209643	-0.209643	-0.209643	-0.208579	-0.207869	-0.208933	-0.208579	-0.209643	-0.209643	-0.209643	-0.209111	-0.209643
Msex2.00494	uncharacterized LOC101746854	1	-0.205035	-0.205035	-0.205035	-0.205035	-0.205035	-0.205035	-0.205035	-0.205035	-0.205035	-0.205035	-0.148636	-0.205035	-0.205035	-0.205035	-0.205035	-0.053101	-0.205035	-0.205035	-0.205035	-0.205035	-0.205035	-0.205035	-0.205035	-0.205035	-0.205035	-0.205035	-0.205035	-0.205035	-0.205035	-0.188921	-0.205035	-0.205035	-0.205035	-0.205035	-0.201007	-0.205035	-0.202158	-0.205035	-0.205035	-0.205035	-0.205035	-0.205035	-0.205035	-0.205035	-0.205035	-0.205035	-0.205035
Msex2.02714	uncharacterized LOC105841743	1	-0.209008	-0.209708	-0.209708	-0.209708	-0.209708	-0.209708	-0.209708	-0.209708	-0.208407	-0.207707	-0.208207	-0.209708	-0.209708	-0.209708	-0.209708	-0.138872	-0.208607	-0.195301	-0.208307	-0.209708	-0.209708	-0.209708	-0.209708	-0.209708	-0.209608	-0.209708	-0.209708	-0.209708	-0.209708	-0.209708	-0.209708	-0.209708	-0.208607	-0.209708	-0.208507	-0.203505	-0.208707	-0.209408	-0.180793	-0.183195	-0.209308	-0.209308	-0.209708	-0.209708	-0.209708	-0.208107	-0.209708
Msex2.07514	putative uncharacterized protein DDB_G0282133	1	-0.209673	-0.209059	-0.209945	-0.209468	-0.2064	-0.209945	-0.209945	-0.209945	-0.209945	-0.209945	-0.203877	-0.208854	-0.208786	-0.209945	-0.209945	-0.102897	-0.209468	-0.208514	-0.209536	-0.209945	-0.209945	-0.209945	-0.209945	-0.209945	-0.209673	-0.209945	-0.209945	-0.209945	-0.209945	-0.208786	-0.209945	-0.207832	-0.208991	-0.209127	-0.207832	-0.209468	-0.209059	-0.209945	-0.204763	-0.207286	-0.209604	-0.209809	-0.20865	-0.209945	-0.209945	-0.209673	-0.209945
Msex2.06535	uncharacterized LOC106133563	1	-0.20923	-0.209694	-0.208766	-0.209694	-0.209694	-0.209694	-0.209694	-0.208766	-0.202737	-0.187897	-0.192535	-0.209694	-0.20923	-0.209694	-0.209694	-0.138275	-0.20923	-0.209694	-0.209694	-0.209694	-0.209694	-0.209694	-0.198564	-0.209694	-0.209694	-0.209694	-0.208766	-0.206911	-0.209694	-0.209694	-0.209694	-0.209694	-0.209694	-0.209694	-0.209694	-0.20923	-0.208766	-0.209694	-0.205056	-0.201346	-0.209694	-0.209694	-0.209694	-0.209694	-0.209694	-0.209694	-0.209694
Msex2.06578	dynein heavy chain 6, axonemal	1	-0.22053	-0.220105	-0.221806	-0.222231	-0.222231	-0.213725	-0.222231	-0.222231	-0.217553	-0.220105	-0.199266	-0.22053	-0.220105	-0.222231	-0.222231	-0.149083	-0.114635	-0.219254	-0.105279	-0.201392	-0.206496	-0.220105	-0.218404	-0.222231	-0.217553	-0.214576	-0.221381	-0.220955	-0.220955	-0.220955	-0.222231	-0.220955	-0.217553	-0.218829	-0.219679	-0.209047	-0.216277	-0.220955	-0.212875	-0.217978	-0.218829	-0.221806	-0.221806	-0.222231	-0.222231	-0.221381	-0.222231
Msex2.01980	pseudouridine-5'-phosphatase-like	1	-0.211757	-0.211757	-0.211757	-0.211757	-0.129262	-0.211757	-0.211757	-0.211757	-0.202133	-0.177384	-0.198925	-0.211757	-0.211757	-0.211757	-0.211757	-0.099931	-0.204883	-0.211757	-0.203966	-0.211757	-0.211757	-0.211757	-0.211757	-0.202591	-0.176009	-0.211757	-0.201216	-0.211757	-0.211757	-0.200758	-0.176009	-0.211757	-0.202591	-0.211757	-0.211757	-0.211757	-0.211757	-0.211757	-0.211757	-0.211757	-0.211757	-0.211757	-0.195717	-0.211757	-0.211757	-0.211757	-0.211757
Msex2.03403	uncharacterized LOC106133755	1	-0.205003	-0.205003	-0.204409	-0.205003	-0.205003	-0.205003	-0.205003	-0.205003	-0.205003	-0.205003	-0.199859	-0.205003	-0.205003	-0.205003	-0.205003	-0.148615	-0.205003	-0.205003	-0.204409	-0.205003	-0.205003	-0.205003	-0.205003	-0.205003	-0.205003	-0.205003	-0.205003	-0.205003	-0.205003	-0.205003	-0.205003	-0.205003	-0.205003	-0.205003	-0.205003	-0.205003	-0.205003	-0.20342	-0.205003	-0.204211	-0.205003	-0.205003	-0.205003	-0.205003	-0.205003	-0.204805	-0.205003
Msex2.09834	uncharacterized LOC106116400	1	-0.20985	-0.208609	-0.20985	-0.20985	-0.20985	-0.20985	-0.20985	-0.20985	-0.209022	-0.208195	-0.20985	-0.20985	-0.207781	-0.20985	-0.20985	-0.143204	-0.202399	-0.19619	-0.206539	-0.20985	-0.20985	-0.20985	-0.20985	-0.20985	-0.20985	-0.20985	-0.20985	-0.20985	-0.20985	-0.20985	-0.20985	-0.20985	-0.207781	-0.209022	-0.204883	-0.198674	-0.122092	-0.203227	-0.194534	-0.197846	-0.208609	-0.208609	-0.20985	-0.20985	-0.20985	-0.20985	-0.20985
Msex2.10068	WW domain-containing oxidoreductase-like	1	-0.205848	-0.204428	-0.20812	-0.204145	-0.20812	-0.20812	-0.20812	-0.20812	-0.20812	-0.20812	-0.158993	-0.206416	-0.20812	-0.20812	-0.206984	-0.159845	-0.206132	-0.202441	-0.20812	-0.20812	-0.20812	-0.20812	-0.20812	-0.20812	-0.20528	-0.20812	-0.20812	-0.20812	-0.20812	-0.20812	-0.197329	-0.20812	-0.200453	-0.202157	-0.203009	-0.206416	-0.202725	-0.197613	-0.20812	-0.19307	-0.202725	-0.20812	-0.20812	-0.20812	-0.20812	-0.203009	-0.20812
Msex2.07766	IQ and AAA domain-containing protein 1-like	1	-0.209747	-0.209747	-0.210846	-0.210846	-0.210846	-0.210846	-0.210846	-0.210846	-0.210846	-0.210846	-0.17971	-0.210479	-0.210846	-0.210846	-0.20938	-0.067257	-0.205351	-0.20938	-0.19656	-0.210846	-0.210846	-0.210846	-0.210846	-0.210846	-0.209747	-0.210846	-0.210846	-0.210846	-0.210846	-0.210846	-0.210846	-0.210846	-0.210846	-0.210846	-0.210846	-0.210113	-0.210113	-0.210479	-0.203886	-0.202054	-0.20938	-0.210846	-0.210846	-0.210846	-0.210846	-0.208648	-0.20645
Msex2.08866	dynein assembly factor 1, axonemal homolog	1	-0.208865	-0.208726	-0.209004	-0.208587	-0.209004	-0.209004	-0.205117	-0.209004	-0.208726	-0.209004	-0.206922	-0.207755	-0.208171	-0.209004	-0.208865	-0.112116	-0.208032	-0.206505	-0.208865	-0.209004	-0.207338	-0.208171	-0.209004	-0.206089	-0.205672	-0.206089	-0.20012	-0.204007	-0.207616	-0.20359	-0.204284	-0.205117	-0.205117	-0.20484	-0.206783	-0.20595	-0.207477	-0.208032	-0.20484	-0.206644	-0.208726	-0.209004	-0.209004	-0.208726	-0.209004	-0.208171	-0.209004
Msex2.14664		1	-0.209293	-0.207657	-0.211747	-0.193343	-0.211747	-0.211747	-0.165532	-0.204794	-0.211747	-0.211747	-0.195388	-0.211747	-0.211747	-0.211747	-0.211747	-0.143039	-0.208884	-0.211747	-0.211747	-0.211747	-0.211747	-0.211747	-0.211747	-0.211747	-0.211747	-0.211747	-0.211747	-0.211747	-0.211747	-0.211747	-0.211747	-0.211747	-0.211747	-0.211747	-0.190071	-0.211747	-0.211747	-0.207248	-0.205612	-0.204794	-0.185163	-0.209293	-0.208475	-0.211747	-0.211747	-0.211747	-0.211747
Msex2.15161	hypothetical protein	1	-0.219066	-0.220577	-0.220577	-0.220577	-0.220577	-0.220577	-0.220577	-0.220577	-0.209997	-0.220577	-0.213398	-0.207353	-0.202441	-0.211131	-0.218688	-0.216421	-0.214532	-0.130272	-0.220577	-0.220577	-0.220577	-0.220577	-0.220577	-0.220577	-0.217932	-0.220577	-0.220577	-0.214909	-0.220577	-0.214532	-0.210753	-0.220577	-0.211131	-0.209242	-0.182037	-0.152943	-0.172591	-0.216421	-0.167301	-0.200929	-0.216799	-0.218688	-0.199418	-0.220577	-0.220577	-0.220577	-0.220577
Msex2.06577	dynein heavy chain 6, axonemal	1	-0.248962	-0.250444	-0.254394	-0.254394	-0.254394	-0.254394	-0.254394	-0.254394	-0.241555	-0.254394	-0.254394	-0.243531	-0.251925	-0.254394	-0.254394	-0.171932	-0.025772	-0.189215	-0.115147	-0.223285	-0.254394	-0.248962	-0.254394	-0.211928	-0.183289	-0.246493	-0.248962	-0.254394	-0.236124	-0.254394	-0.236618	-0.254394	-0.20304	-0.202547	-0.185264	-0.008984	0.725271	-0.252912	-0.233161	-0.240074	-0.244518	-0.251431	-0.254394	-0.254394	-0.244518	-0.252912	-0.254394
Msex2.11479	uncharacterized LOC106135816	1	-0.066555	-0.212136	-0.195472	-0.368783	0.089292	-0.139346	-0.242666	-0.315323	-0.245065	-0.283994	-0.359051	-0.145078	0.23834	-0.374516	-0.380915	-0.28546	-0.188539	-0.322656	-0.149744	-0.031626	-0.065355	0.122755	-0.083086	-0.255597	0.068361	0.05143	-0.182273	-0.019627	0.070628	-0.078953	0.045298	-0.323722	-0.300792	-0.29146	-0.299725	-0.302925	-0.270529	-0.311857	-0.31079	-0.278528	-0.300125	-0.070021	0.007703	-0.316923	-0.220935	-0.329588	-0.335054
Msex2.02428		1	-0.241357	-0.239539	-0.241357	-0.241357	-0.241357	-0.241357	-0.241357	-0.238241	-0.234216	-0.228503	-0.241357	-0.237332	-0.241357	-0.241357	-0.240058	-0.15839	-0.225646	-0.226166	-0.23837	-0.241357	-0.241357	-0.241357	-0.241357	-0.241357	-0.232528	-0.229931	-0.237462	-0.241357	-0.227983	-0.241357	-0.241357	-0.241357	-0.241357	-0.239928	-0.23071	-0.119698	-0.234995	-0.241357	-0.209806	-0.216428	-0.241357	-0.241357	-0.241357	-0.239149	-0.241357	-0.241357	-0.241357
Msex2.10243	116 kDa U5 small nuclear ribonucleoprotein component	1	0.082663	-0.052225	-0.004214	-0.480894	-0.376871	-0.319715	-0.318	-0.29228	-0.257415	-0.256272	-0.405449	-0.117954	-0.130529	-0.48661	-0.430597	0.232983	0.84798	-0.400305	0.6828	0.289567	-0.135101	-0.126528	-0.394017	-0.374584	0.369585	-0.09052	-0.323716	-0.180254	-0.262559	-0.400876	-0.283707	-0.412307	-0.344863	-0.327145	-0.438028	-0.220835	-0.353437	-0.161964	-0.289422	-0.318	-0.336862	0.043797	-0.315714	-0.467749	-0.507186	-0.476322	-0.483752
Msex2.03610	condensin complex subunit 3	1	-0.103217	-0.148143	-0.192196	-0.332644	-0.292516	-0.257186	-0.280304	-0.320868	-0.284229	-0.294261	-0.292953	-0.231016	-0.30691	-0.334389	-0.332208	-0.128951	0.745577	-0.314325	1.38763	0.647438	-0.175622	-0.246282	-0.312144	-0.323049	-0.174749	-0.281612	-0.318251	-0.288155	-0.309963	-0.324793	-0.333953	-0.337442	-0.314325	-0.315634	-0.308219	-0.275069	-0.289027	-0.300368	-0.316942	-0.31258	-0.284229	-0.202228	-0.255005	-0.331772	-0.324357	-0.313453	-0.296442
Msex2.08330		1	-0.257321	-0.257321	-0.257321	-0.254932	-0.257321	-0.257321	-0.129516	-0.251747	-0.253737	-0.257321	-0.245376	-0.245774	-0.250552	-0.256126	-0.257321	-0.232636	0.755959	-0.257321	1.51801	-0.257321	-0.225867	-0.257321	-0.257321	-0.257321	-0.250552	-0.257321	-0.257321	-0.257321	-0.257321	-0.249358	-0.257321	-0.257321	-0.257321	-0.257321	-0.257321	-0.257321	-0.257321	-0.253339	-0.257321	-0.257321	-0.257321	-0.257321	-0.257321	-0.257321	-0.257321	-0.255728	-0.257321
Msex2.06838	zinc finger CCCH-type with G patch domain-containing protein	1	-0.434486	-0.412725	-0.520583	-0.608571	-0.299191	-0.336563	-0.344605	-0.360216	0.142172	1.12424	-0.095304	0.336598	-0.205053	-0.639793	-0.456247	-0.110914	-0.127471	-0.363527	0.129872	0.061279	-0.017722	-0.381031	-0.640266	-0.523421	-0.102872	-0.280269	-0.337036	-0.512068	-0.397588	-0.437324	-0.570254	-0.183765	0.136022	-0.195119	0.201777	0.033368	0.197046	-0.644051	-0.148759	0.055129	-0.284054	-0.301084	-0.364947	-0.650674	-0.515379	-0.367785	-0.313856
Msex2.03788	uncharacterized LOC101737032	1	-0.20769	0.135995	-0.379468	-0.486011	-0.300508	-0.047156	0.254696	-0.493855	-0.040227	-0.268218	-0.468232	0.224106	-0.477383	-0.157229	-0.002839	-0.14481	-0.320901	-0.463657	-0.329399	-0.570201	-0.526668	-0.52353	-0.564971	-0.281814	-0.431105	-0.379206	-0.429667	-0.492286	-0.549676	-0.509412	-0.508889	-0.572684	-0.351623	-0.124809	-0.347178	-0.368879	-0.423785	-0.369271	-0.048463	-0.318025	-0.402476	-0.41934	-0.521831	-0.551245	-0.53778	-0.281029	-0.356459
Msex2.12030	glucoside xylosyltransferase 1	1	-0.268959	-0.369428	-0.473971	-0.573535	-0.058063	-0.342275	-0.271674	-0.453606	-0.281631	-0.183424	-0.509724	-0.10513	-0.458131	-0.626033	-0.453153	0.041048	-0.243615	-0.57082	-0.26036	-0.333223	-0.248141	-0.392057	-0.540498	-0.440029	-0.25674	-0.220534	-0.536878	-0.567199	-0.53914	-0.547739	-0.461299	-0.021858	0.001223	-0.104678	0.839826	-0.060779	-0.042676	-0.535067	-0.39975	-0.177993	-0.197454	-0.429167	-0.465825	-0.617887	-0.607478	-0.605215	-0.595259
Msex2.00721	casein kinase I isoform gamma-3	1	-0.33383	-0.31696	-0.420728	-0.200461	-0.666777	-0.654682	-0.638766	-0.500304	0.132486	-0.082688	-0.455423	-0.429004	-0.537227	-0.665504	-0.603116	0.092698	0.376308	-0.322371	0.565381	-0.424229	-0.531816	-0.377757	-0.733303	-0.693833	0.248667	-0.185819	-0.270488	-0.514946	-0.26826	-0.355157	-0.261575	-0.217331	0.876683	1.03584	-0.123113	-0.130115	-0.15367	-0.307729	-0.178179	-0.130434	-0.359295	-0.456378	-0.604071	-0.65309	-0.715796	-0.570968	-0.639085
Msex2.11469	BSD domain-containing protein 1-B-like	1	-0.571189	-0.598381	-0.651901	-0.587159	-0.66744	-0.753331	-0.653196	-0.659239	-0.427461	-0.429188	-0.541408	0.068034	-0.304019	-0.53925	-0.317399	-0.013973	-0.264742	-0.439546	-0.290639	-0.657944	-0.537955	-0.55004	-0.718802	-0.71837	0.073645	-0.300566	-0.507742	-0.689884	-0.503857	-0.534502	-0.562989	0.165148	0.923066	1.65983	0.992556	0.415917	-0.111518	-0.318694	-0.05325	-0.243593	-0.329484	-0.465875	-0.629457	-0.49134	-0.643701	-0.151658	-0.515079
Msex2.01176		1	-0.359448	-0.123223	-0.597885	-0.589037	-0.688128	-0.39351	-0.609828	-0.592576	-0.172326	-0.310345	-0.570015	-0.187809	-0.342195	-0.588152	-0.328924	0.241289	-0.39528	-0.409878	-0.183385	0.831409	-0.590807	-0.485523	-0.524451	-0.63062	-0.271859	-0.517373	-0.518701	-0.678396	-0.612925	-0.584171	-0.434208	-0.335117	-0.069696	0.38152	1.40206	-0.018381	0.337725	-0.506757	-0.330251	-0.207273	-0.424918	-0.562937	-0.545243	-0.447479	-0.394837	-0.076332	0.257214
Msex2.06736	protein sarah	1	-0.389501	-0.42311	-0.602507	-0.808246	-0.720137	-0.558453	-0.121087	-0.660641	-0.235992	-0.091112	-0.575711	-0.198296	-0.141979	-0.647016	-0.414935	-0.100195	0.526105	-0.373151	0.50703	0.415287	-0.326826	-0.448543	-0.78145	-0.810517	-0.09747	-0.557544	-0.593878	-0.655191	-0.695612	-0.55709	-0.569807	-0.330914	0.060127	0.630564	0.223174	-0.151971	-0.279592	-0.190121	-0.069766	-0.235538	-0.537561	-0.367701	-0.655645	-0.101558	-0.072945	-0.117908	-0.310022
Msex2.09183	hyccin	1	-0.628837	-0.743244	-0.812372	-0.68106	-0.349007	-0.618875	-0.176038	-0.710341	-0.189018	0.489276	-0.7523	-0.439265	-0.474885	-0.855539	-0.818409	-0.294067	-0.405758	-0.647855	-0.397607	0.404753	-0.016652	-0.359874	-0.577822	-0.647553	-0.237618	0.320532	-0.570577	-0.097552	0.217898	-0.160341	0.015044	0.247481	0.247783	0.002365	0.578326	0.323853	0.987657	-0.690418	-0.636686	-0.603782	-0.646949	-0.68921	-0.394891	-0.882405	-0.694946	-0.909271	-0.780978
Msex2.09248	uncharacterized LOC101745835	1	-0.33423	-0.246756	-0.476234	-0.248775	-0.547046	-0.45427	-0.445308	-0.120909	0.511481	1.29345	0.347514	-0.422714	-0.623286	-0.665572	-0.558154	-0.298382	0.16638	-0.413752	0.156156	-0.550075	-0.463863	-0.584661	-0.720859	-0.639948	-0.115355	-0.491759	-0.430919	-0.704575	-0.655348	-0.668096	-0.694351	-0.652444	-0.534424	-0.438492	-0.634142	-0.541745	-0.452629	0.231891	0.314948	0.482196	-0.399489	-0.563582	-0.633511	-0.576835	-0.630734	-0.105383	-0.186167
Msex2.07591	spermatogenesis-associated protein 20	1	-0.320777	-0.319433	-0.453921	-0.478667	-0.410616	-0.352786	-0.502606	-0.547256	0.041266	0.085916	-0.486736	-0.069284	-0.119851	-0.538111	-0.280162	-0.119851	-0.035393	-0.36489	0.2005	-0.551022	-0.37807	-0.400395	-0.621225	-0.550484	-0.297645	-0.460646	-0.402816	-0.548601	-0.537573	-0.547794	-0.579534	-0.565009	-0.28339	-0.168805	-0.490233	-0.518476	-0.453383	-0.467101	-0.102906	-0.232284	-0.347944	-0.400933	-0.49104	-0.195703	-0.29388	-0.360048	-0.428368
Msex2.08237	uncharacterized LOC101739530	1	-0.34296	-0.353571	-0.366764	-0.421114	-0.390282	-0.309834	-0.375942	-0.378523	-0.213754	-0.225657	-0.236125	-0.385407	-0.228095	-0.422691	-0.412796	-0.2258	-0.203143	-0.385263	-0.252186	-0.310694	-0.403619	-0.37078	-0.435024	-0.439039	-0.252186	-0.355436	-0.39946	-0.370206	-0.351277	-0.336937	-0.347262	-0.278859	-0.364326	-0.241288	-0.271976	-0.243582	-0.295063	-0.26753	-0.313562	-0.341526	-0.409068	-0.321449	-0.367625	-0.412223	-0.428857	-0.372787	-0.388131
Msex2.11006	alcohol dehydrogenase [NADP(+)]-like	1	-0.191059	-0.244071	-0.291633	-0.386014	0.114876	-0.305258	0.027926	-0.22896	-0.103614	-0.200968	-0.318139	-0.38651	-0.379078	-0.384776	-0.387005	-0.275284	-0.365206	-0.379574	-0.381555	-0.376849	-0.246053	-0.078346	-0.230198	-0.349847	-0.351829	-0.333993	-0.37239	-0.375858	-0.373381	-0.370408	-0.387996	-0.376849	-0.385519	-0.383785	-0.38106	-0.380812	-0.385024	-0.384528	-0.351581	-0.369417	-0.386262	-0.360747	-0.315662	-0.264632	0.256324	-0.27355	0.092085
Msex2.12002	uncharacterized LOC101742795	1	-0.298289	-0.321747	-0.338167	-0.538964	-0.464838	-0.513629	-0.436689	-0.417923	-0.08248	-0.20399	-0.360217	-0.27577	-0.282338	-0.636078	-0.490172	0.360868	0.350078	-0.198829	0.632507	-0.498147	-0.420738	-0.260288	-0.660474	-0.554446	-0.096085	-0.299697	-0.198829	-0.437158	-0.315179	-0.297351	-0.429651	-0.342858	0.008067	-0.221817	-0.576496	-0.374292	-0.472813	-0.026181	-0.138778	-0.122827	-0.367254	-0.326438	-0.280461	-0.593385	-0.646399	-0.56289	-0.583533
Msex2.10070	succinate dehydrogenase assembly factor 4, mitochondrial-like	1	0.983423	0.721053	0.400883	0.312437	0.369116	0.147146	0.436801	-0.523379	-0.385372	-0.489305	-0.741461	-0.495369	-0.519688	-0.746733	-0.673578	-0.469007	0.55095	-0.164852	1.13053	0.861102	0.45341	-0.20914	0.562879	0.340315	0.138842	-0.265226	-0.463273	-0.366325	-0.017948	-0.425311	-0.485615	-0.447785	-0.377595	-0.239787	-0.433483	-0.354265	-0.308197	-0.72103	-0.250463	-0.48166	-0.631069	-0.640032	-0.106196	-0.454771	1.0231	-0.49906	0.457166
Msex2.09486	97 kDa heat shock protein	1	-0.045834	-0.266968	-0.331135	-0.814014	-0.8264	-0.694614	-0.733195	-0.735632	-0.025325	-0.476323	-0.850565	1.1506	0.93231	-0.952704	-0.814826	-0.429619	0.486388	-0.694005	0.349932	-0.347786	-0.344334	0.101588	-0.667607	-0.749643	1.02328	0.436029	0.429531	0.058133	0.747525	-0.309204	0.227689	-0.679587	-0.586788	-0.189804	-0.625979	-0.031417	-0.306564	-0.364234	-0.051723	-0.301691	-0.300269	0.222815	-0.572371	-0.719184	-0.895238	-0.26514	-0.649737
Msex2.12844	ATP-binding cassette sub-family B member 10, mitochondrial	1	0.021048	-0.337069	-0.392196	-0.663989	-0.01955	-0.443906	-0.382367	-0.679801	-0.579802	-0.561853	-0.673391	0.121902	0.506515	-0.745185	-0.694758	-0.534503	0.266346	-0.631511	0.467626	-0.133651	0.257372	0.503524	-0.030233	-0.244334	1.08044	0.720616	0.561643	0.538566	0.446259	0.386003	0.546686	-0.225104	-0.2563	-0.31271	-0.290488	-0.039635	-0.237924	-0.434931	-0.45288	-0.496469	1.27061	0.027459	-0.196044	-0.699459	-0.729801	-0.689203	-0.713562
Msex2.12997	monoacylglycerol lipase ABHD12-like	1	-0.407815	-0.514381	-0.562186	-0.643853	-0.677217	-0.527328	-0.473547	-0.715063	-0.344075	-0.451139	-0.621445	0.41035	0.161365	-0.836568	-0.810673	-0.511891	-0.171279	-0.310711	0.188255	-0.481017	-0.363994	-0.190202	-0.596048	-0.353537	1.49592	0.489029	0.212656	-0.241493	0.289343	-0.236514	-0.213109	1.21806	0.099616	0.962599	-0.715063	-0.477033	-0.243983	-0.555215	-0.202154	0.076212	-0.470062	-0.407815	-0.464086	-0.759382	-0.729504	-0.765358	-0.746435
Msex2.08734	uncharacterized LOC106132663	1	-0.35841	-0.290759	-0.435726	-0.47705	0.285442	-0.168121	0.015504	-0.192448	-0.295425	0.04583	-0.137461	-0.306422	-0.550366	-0.549033	-0.548366	-0.35741	-0.292759	0.410413	0.131144	-0.408732	-0.467052	-0.489047	-0.403067	0.602702	-0.029153	-0.257767	-0.355078	-0.47605	0.1788	-0.34408	-0.023154	0.703013	-0.421062	-0.510375	-0.521373	1.07993	1.8994	-0.366075	0.064493	-0.364409	-0.418063	-0.550366	-0.541368	-0.499378	-0.254434	-0.394069	0.056828
Msex2.06189	uncharacterized LOC106127240	1	-0.261309	-0.263034	-0.262541	-0.263281	-0.260815	-0.264267	-0.264267	-0.258843	-0.263774	-0.260815	-0.262295	-0.263527	-0.264267	-0.262295	-0.261555	-0.109932	-0.252926	0.436158	-0.248735	-0.263527	-0.264267	-0.261309	-0.258104	-0.264267	-0.257857	-0.25835	-0.257364	-0.259829	-0.262048	-0.260076	-0.257364	-0.261555	-0.245037	-0.144694	-0.240352	-0.021177	2.99847	-0.261555	-0.108206	-0.25268	-0.261555	-0.263774	-0.264267	-0.262541	-0.249228	-0.263034	-0.261555
Msex2.05750	CUGBP Elav-like family member 1	1	-0.53333	-0.490092	-0.395536	-0.38018	-0.752345	-0.798411	-0.649303	-0.673548	-0.444834	-0.682438	-0.581416	-0.654556	-0.739415	-0.775378	-0.775782	0.055022	0.38395	-0.189855	0.077651	-0.659001	-0.41372	-0.240366	-0.677993	-0.355935	1.77118	1.16748	0.202514	-0.46019	0.112807	-0.174096	0.286969	-0.382201	1.08868	-0.145001	-0.375331	-0.357147	-0.46221	1.57318	0.607006	1.3671	-0.517166	-0.365229	-0.770933	-0.645262	-0.798411	-0.201169	-0.510297
Msex2.05749	CUGBP Elav-like family member 1	1	-0.2456	-0.202093	-0.268121	0.015439	-0.353087	-0.541445	-0.541445	-0.428328	0.025676	-0.305485	-0.188274	-0.510222	-0.461085	-0.530696	-0.533767	-0.439076	0.613782	0.175646	0.611735	-0.541445	-0.384821	-0.490772	-0.541445	-0.541445	1.94355	-0.471322	0.602522	-0.49026	-0.541445	-0.541445	-0.541445	-0.541445	-0.455967	-0.152445	-0.398129	-0.371513	-0.318282	2.08328	0.945456	1.73881	-0.327495	-0.082322	-0.541445	-0.403247	-0.541445	-0.013736	-0.541445
Msex2.13576	bleomycin hydrolase	1	-0.299727	-0.277748	-0.372205	-0.434872	-0.444814	-0.429769	-0.409622	-0.417995	-0.305876	-0.342769	-0.373514	-0.348002	-0.34604	-0.428068	-0.430162	-0.228819	-0.096683	-0.086217	-0.221885	-0.262834	-0.3777	-0.344601	-0.436311	-0.434087	0.162093	-0.309539	-0.003142	-0.221362	-0.37456	-0.221231	-0.198205	-0.031008	-0.28285	-0.066724	1.11151	-0.125858	-0.236799	2.08813	0.425186	0.741134	-0.371028	-0.367234	-0.432386	-0.353497	-0.433956	-0.012431	-0.276047
Msex2.03322	uncharacterized LOC106710316	1	-0.239599	-0.239599	-0.239599	-0.239599	-0.239599	-0.239599	-0.239599	-0.239599	-0.239599	-0.218436	-0.239599	-0.239599	-0.239599	-0.239599	-0.239599	-0.239599	-0.230907	1.86756	-0.239599	-0.239599	-0.239599	-0.239599	-0.239599	-0.239599	-0.230907	-0.239599	-0.239599	-0.239599	-0.239599	-0.239599	-0.239599	-0.239599	-0.239599	-0.239599	-0.239599	-0.239599	-0.239599	-0.239599	3.47023	-0.225994	-0.239599	-0.239599	-0.239599	-0.239599	-0.239599	-0.239599	-0.239599
Msex2.05220	zinc carboxypeptidase-like	1	-0.242445	-0.239416	-0.242445	-0.242445	-0.242445	-0.242445	-0.242445	-0.235039	-0.231	-0.219218	-0.242445	-0.242445	-0.242445	-0.242445	-0.242445	-0.242445	-0.230663	1.64905	-0.241099	-0.242445	-0.164012	-0.242445	-0.242445	-0.242445	-0.175794	-0.223931	-0.242445	-0.242445	-0.242445	-0.242445	-0.242445	-0.242445	-0.242445	-0.242445	-0.240762	-0.218882	-0.242445	-0.240089	3.39815	-0.210466	-0.242445	-0.242445	-0.242445	-0.242445	-0.242445	-0.242445	-0.242445
Msex2.06957	trypsin-like	1	-0.241766	-0.241766	-0.241766	-0.241766	-0.241766	-0.241766	-0.241766	-0.241766	-0.241766	-0.241766	-0.241766	-0.241766	-0.241766	-0.241766	-0.241766	-0.241766	-0.238918	2.00567	-0.241766	-0.241766	-0.241766	-0.241766	-0.241766	-0.241766	-0.239695	-0.241766	-0.237624	-0.241766	-0.241766	-0.241766	-0.241766	-0.241766	-0.241766	-0.241766	-0.241766	-0.241766	-0.241766	-0.239695	3.03281	-0.216651	-0.240472	-0.241766	-0.241766	-0.241766	-0.241766	-0.241766	-0.241766
Msex2.03683		1	-0.23307	-0.223817	-0.23307	-0.229985	-0.23307	-0.23307	-0.23307	-0.23307	-0.23307	-0.227672	-0.23307	-0.2296	-0.231527	-0.23307	-0.23307	-0.23307	-0.227286	1.39238	-0.210708	-0.23307	-0.23307	-0.23307	-0.23307	-0.23307	-0.23307	-0.23307	-0.23307	-0.23307	-0.23307	-0.23307	-0.23307	-0.23307	-0.23307	-0.229214	-0.053406	-0.149792	-0.204925	-0.2296	2.31961	-0.215335	-0.218033	-0.224973	-0.23307	-0.229214	-0.23307	-0.22613	-0.23307
Msex2.02293		1	-0.231006	-0.234581	-0.234581	-0.234581	-0.234581	-0.234581	-0.234581	-0.21262	-0.234581	-0.234581	-0.217727	-0.234581	-0.234581	-0.234581	-0.234581	-0.234581	-0.231517	1.51623	-0.234581	-0.234581	-0.234581	-0.234581	-0.234581	-0.234581	-0.231517	-0.234581	-0.234581	-0.234581	-0.234581	-0.234581	-0.234581	-0.180443	-0.210066	-0.182486	-0.223345	-0.231517	-0.234581	-0.231006	2.73383	-0.204959	-0.234581	-0.234581	-0.234581	-0.234581	-0.234581	-0.234581	-0.234581
Msex2.06951	trypsin alpha-like	1	-0.232065	-0.232065	-0.232065	-0.232065	-0.232065	-0.232065	-0.232065	-0.232065	-0.232065	-0.232065	-0.193197	-0.230196	-0.232065	-0.232065	-0.232065	-0.232065	-0.230196	1.44076	-0.232065	-0.232065	-0.232065	-0.232065	-0.232065	-0.232065	-0.232065	-0.232065	-0.232065	-0.232065	-0.232065	-0.232065	-0.232065	-0.232065	-0.232065	-0.232065	-0.232065	-0.232065	-0.232065	-0.226085	2.83553	-0.208894	-0.232065	-0.232065	-0.232065	-0.232065	-0.232065	-0.230196	-0.232065
Msex2.13915		1	-0.234203	-0.234203	-0.234203	-0.234203	-0.234203	-0.234203	-0.234203	-0.234203	-0.234203	-0.234203	-0.225488	-0.234203	-0.234203	-0.234203	-0.233066	-0.226815	-0.234203	1.12435	-0.234203	-0.234203	-0.234203	-0.234203	-0.234203	-0.234203	-0.234203	-0.234203	-0.230793	-0.234203	-0.234203	-0.234203	-0.234203	-0.234203	-0.234203	-0.234203	-0.234203	-0.234203	-0.234203	-0.232498	2.86767	-0.209764	-0.234203	-0.234203	-0.234203	-0.234203	-0.234203	-0.234203	-0.234203
Msex2.08978	uncharacterized LOC101738594	1	-0.240397	-0.238492	-0.242303	-0.242303	-0.242303	-0.242303	-0.242303	-0.239445	-0.24135	-0.231348	-0.242303	-0.242303	-0.242303	-0.242303	-0.242303	-0.228014	-0.239445	1.76614	-0.237064	-0.242303	-0.242303	-0.238969	-0.242303	-0.242303	-0.242303	-0.242303	-0.242303	-0.242303	-0.242303	-0.242303	-0.242303	-0.242303	-0.242303	-0.238969	-0.240397	-0.240874	-0.240874	-0.239921	2.73917	-0.224204	-0.231825	-0.242303	-0.239921	-0.242303	-0.242303	-0.242303	-0.242303
Msex2.11631	uncharacterized LOC106101681	1	-0.253039	-0.258154	-0.250161	-0.283413	-0.272222	-0.210515	-0.292685	-0.289807	-0.276699	-0.27542	-0.284372	-0.186535	-0.236413	-0.279256	-0.280216	-0.198045	-0.229059	1.79738	-0.214671	-0.210835	-0.164474	-0.247284	-0.277018	-0.261671	-0.233216	-0.015161	-0.278617	-0.185896	-0.118753	-0.257515	-0.245365	-0.047773	-0.045855	-0.254957	-0.242488	-0.261032	-0.253039	-0.277338	2.4768	-0.257515	-0.266148	-0.247603	-0.220107	-0.284692	-0.260712	-0.280216	-0.250161
Msex2.04661	uncharacterized LOC106717484	1	-0.261388	-0.262732	-0.262396	-0.262817	-0.262817	-0.262817	-0.262817	-0.262817	-0.262817	-0.262312	-0.256977	-0.262817	-0.262817	-0.262817	-0.26269	-0.262817	-0.256893	2.50148	-0.257607	-0.262817	-0.262817	-0.262186	-0.262817	-0.262817	-0.196267	-0.262817	-0.189713	-0.262817	-0.262817	-0.262817	-0.262817	-0.262817	-0.262817	-0.262817	-0.262648	-0.262817	-0.262817	-0.190889	3.39801	0.838405	-0.262817	-0.262817	-0.262817	-0.262817	-0.262817	-0.262648	-0.262817
Msex2.02475	BPTI/Kunitz domain-containing protein-like	1	-0.237438	-0.243839	-0.243839	-0.238505	-0.243839	-0.243839	-0.243839	-0.243839	-0.243839	-0.234238	-0.229438	-0.226238	-0.243839	-0.243839	-0.243839	-0.243839	-0.238505	2.58765	-0.239572	-0.243839	-0.243839	-0.243839	-0.217705	-0.243839	-0.243839	-0.243839	-0.226772	-0.243839	-0.243839	-0.243839	-0.243839	-0.243839	-0.243839	-0.241705	-0.240638	-0.243839	-0.243839	-0.229972	2.99778	-0.200638	-0.243839	-0.243839	-0.243839	-0.243839	-0.243839	-0.243839	-0.243839
Msex2.08581		1	-0.242848	-0.24601	-0.24601	-0.24601	-0.24601	-0.24601	-0.24601	-0.24601	-0.24601	-0.24601	-0.238984	-0.243199	-0.244604	-0.24601	-0.24601	-0.242146	-0.237228	2.84615	-0.227041	-0.24601	-0.24601	-0.240038	-0.24601	-0.24601	-0.239687	-0.24601	-0.243199	-0.24601	-0.236174	-0.24601	-0.236525	-0.24601	-0.24601	-0.24601	-0.242848	-0.24601	-0.24601	-0.238984	3.21709	-0.223529	-0.244253	-0.244253	-0.24601	-0.24601	-0.24601	-0.238633	-0.24601
Msex2.04660	probable cyclin-dependent serine/threonine-protein kinase DDB_G0292550	1	-0.243191	-0.243191	-0.243191	-0.243191	-0.243191	-0.243191	-0.243191	-0.243191	-0.243191	-0.243191	-0.203084	-0.243191	-0.243191	-0.243191	-0.243191	-0.239214	-0.230927	2.31306	-0.239214	-0.243191	-0.243191	-0.243191	-0.243191	-0.243191	-0.243191	-0.243191	-0.243191	-0.243191	-0.243191	-0.243191	-0.243191	-0.243191	-0.243191	-0.243191	-0.243191	-0.243191	-0.243191	-0.240539	3.4901	-0.243191	-0.243191	-0.243191	-0.243191	-0.243191	-0.243191	-0.243191	-0.243191
Msex2.10371		1	-0.23963	-0.241991	-0.241991	-0.239866	-0.241991	-0.241991	-0.241991	-0.241991	-0.241991	-0.241991	-0.230895	-0.24081	-0.241991	-0.241991	-0.241991	-0.241991	-0.233964	2.27351	-0.240338	-0.241991	-0.241991	-0.241991	-0.241991	-0.241991	-0.241991	-0.241991	-0.241991	-0.241991	-0.241991	-0.237269	-0.241991	-0.241991	-0.241991	-0.241991	-0.241991	-0.241991	-0.241991	-0.239866	3.47791	-0.217912	-0.240574	-0.241991	-0.241991	-0.241991	-0.241991	-0.23963	-0.241991
Msex2.14983		1	-0.242866	-0.24416	-0.24416	-0.24416	-0.24416	-0.24416	-0.24416	-0.24416	-0.24416	-0.24416	-0.24416	-0.24416	-0.24416	-0.24416	-0.24416	-0.24416	-0.238822	2.37656	-0.233323	-0.24416	-0.24416	-0.24416	-0.24416	-0.24416	-0.24416	-0.24416	-0.24416	-0.24416	-0.24416	-0.24416	-0.24416	-0.24416	-0.24416	-0.24416	-0.24416	-0.24416	-0.24416	-0.238175	4.24788	-0.223617	-0.24416	-0.240763	-0.24416	-0.24416	-0.24416	-0.24416	-0.24416
Msex2.02039	zinc metalloproteinase nas-14-like	1	-0.222503	-0.222503	-0.222503	-0.222503	-0.218315	-0.222503	-0.222503	-0.221944	-0.222503	-0.221107	-0.222503	-0.221944	-0.222503	-0.222503	-0.222084	-0.221386	-0.222223	0.972423	-0.221944	-0.217617	-0.218454	-0.222503	-0.222503	-0.222503	-0.221386	-0.217338	-0.2165	-0.222503	-0.222503	-0.214825	-0.216221	-0.222503	-0.222503	-0.222503	-0.222503	-0.222084	-0.222503	-0.21999	2.65495	-0.203378	-0.221944	-0.221386	-0.21985	-0.222503	-0.222503	-0.222503	-0.222503
Msex2.15076		1	-0.235976	-0.235976	-0.235976	-0.235976	-0.235976	-0.235976	-0.235976	-0.235976	-0.235976	-0.216498	-0.211273	-0.217449	-0.235976	-0.202246	-0.232176	-0.235976	-0.183243	1.88665	-0.22695	-0.235976	-0.235976	-0.235976	-0.235976	-0.235976	-0.220774	-0.235976	-0.2241	-0.235976	-0.235976	-0.235976	-0.235976	-0.235976	-0.235976	-0.131935	-0.209847	-0.235976	-0.231701	-0.2241	3.1836	-0.225525	-0.235976	-0.22885	-0.235976	-0.235976	-0.235976	-0.235976	-0.235976
Msex2.00100	fibroblast growth factor receptor 2-like	1	-0.247189	-0.248884	-0.251851	-0.251851	-0.251851	-0.251851	-0.251851	-0.24846	-0.251851	-0.251851	-0.240831	-0.120466	-0.23405	-0.23405	-0.250579	-0.245493	-0.236169	1.80961	-0.231931	-0.251851	-0.237441	-0.19633	-0.231931	-0.228117	-0.022988	-0.123009	0.059658	-0.209892	-0.138691	-0.187854	-0.191668	-0.156915	-0.193363	-0.173444	-0.228964	-0.202264	0.252072	-0.210316	1.62017	-0.244646	-0.251851	-0.251851	-0.251851	-0.249308	-0.251851	-0.250579	-0.251851
Msex2.02624		1	-0.2199	-0.217639	-0.2199	-0.2199	-0.2199	-0.2199	-0.2199	-0.2199	-0.217639	-0.2199	-0.219335	-0.215944	-0.218204	-0.2199	-0.2199	-0.213118	-0.204642	1.06858	-0.200121	-0.2199	-0.2199	-0.2199	-0.2199	-0.2199	-0.217074	-0.2199	-0.217074	-0.217074	-0.2199	-0.2199	-0.2199	-0.2199	-0.2199	-0.219335	-0.217639	-0.218204	-0.2199	-0.216509	2.21691	-0.202946	-0.218204	-0.2199	-0.2199	-0.219335	-0.2199	-0.2199	-0.2199
Msex2.00844	uncharacterized LOC106136165	1	-0.222682	-0.222682	-0.223056	-0.222557	-0.223056	-0.223056	-0.223056	-0.223056	-0.223056	-0.223056	-0.218435	-0.222432	-0.221932	-0.223056	-0.222807	-0.223056	-0.21831	1.25554	-0.218934	-0.223056	-0.223056	-0.223056	-0.223056	-0.221308	-0.220808	-0.223056	-0.221557	-0.221682	-0.223056	-0.223056	-0.220183	-0.220933	-0.223056	-0.221932	-0.221682	-0.222807	-0.222182	-0.218435	2.17628	-0.217061	-0.222682	-0.223056	-0.222057	-0.223056	-0.223056	-0.222432	-0.223056
Msex2.05068	uncharacterized LOC101746911	1	-0.220959	-0.221611	-0.221122	-0.221611	-0.221611	-0.221611	-0.221611	-0.221611	-0.220552	-0.221122	-0.219493	-0.220307	-0.221611	-0.221611	-0.221448	-0.221204	-0.216071	1.17283	-0.219411	-0.221611	-0.221611	-0.221041	-0.221611	-0.221611	-0.220552	-0.221611	-0.220145	-0.220959	-0.221611	-0.221611	-0.220633	-0.221611	-0.221122	-0.221041	-0.221611	-0.221122	-0.22153	-0.219737	2.18452	-0.200266	-0.221611	-0.221611	-0.220715	-0.221611	-0.221611	-0.220878	-0.22047
Msex2.08577		1	-0.231994	-0.238489	-0.241907	-0.244984	-0.244984	-0.244984	-0.244984	-0.242933	-0.237805	-0.244984	-0.181744	-0.22003	-0.21456	-0.241565	-0.234045	-0.244984	-0.223106	1.10595	-0.229259	-0.244984	-0.244984	-0.229601	-0.244984	-0.230627	-0.233703	-0.244984	-0.211826	-0.244984	-0.210458	-0.244984	-0.244984	-0.244984	-0.241907	-0.232678	-0.224474	-0.232678	-0.231994	-0.227892	2.90264	-0.230285	-0.223448	-0.23678	-0.236096	-0.240882	-0.244984	-0.235412	-0.244984
Msex2.14228	uncharacterized LOC106138097	1	-0.222935	-0.224037	-0.232632	-0.229106	-0.23153	-0.233514	-0.229327	-0.229988	-0.229106	-0.22558	-0.039574	-0.167178	-0.215883	-0.22558	-0.209492	-0.215883	-0.203101	0.371446	-0.216103	-0.213018	-0.232192	-0.227784	-0.224919	-0.232412	-0.207729	-0.233514	-0.183266	-0.223376	-0.228225	-0.2258	-0.210373	0.021914	-0.205745	-0.196709	-0.195167	-0.201999	-0.216544	-0.212798	2.21145	-0.207729	-0.218968	-0.216324	-0.222054	-0.229547	-0.23153	-0.220291	-0.184368
Msex2.03400		1	-0.225001	-0.217428	-0.225001	-0.225001	-0.225001	-0.225001	-0.225001	-0.225001	-0.225001	-0.198677	-0.201201	-0.225001	-0.225001	-0.225001	-0.225001	-0.220313	-0.217789	1.35986	-0.225001	-0.225001	-0.225001	-0.225001	-0.225001	-0.225001	-0.225001	-0.225001	-0.225001	-0.225001	-0.225001	-0.225001	-0.225001	-0.225001	-0.225001	-0.223919	-0.21815	-0.222477	-0.225001	-0.225001	2.90577	-0.190744	-0.222837	-0.225001	-0.225001	-0.225001	-0.225001	-0.225001	-0.225001
Msex2.05067	zinc metalloproteinase nas-15-like	1	-0.237253	-0.236126	-0.237253	-0.237253	-0.237253	-0.237253	-0.237253	-0.237253	-0.237253	-0.237253	-0.237253	-0.236126	-0.236126	-0.237253	-0.237253	-0.237253	-0.233873	2.00929	-0.233497	-0.237253	-0.237253	-0.237253	-0.237253	-0.228614	-0.237253	-0.237253	-0.237253	-0.237253	-0.237253	-0.237253	-0.237253	-0.237253	-0.237253	-0.237253	-0.237253	-0.237253	-0.237253	-0.236126	3.06101	-0.224107	-0.234248	-0.237253	-0.237253	-0.237253	-0.237253	-0.237253	-0.237253
Msex2.13383	uncharacterized LOC106116932	1	-0.23372	-0.236742	-0.238756	-0.238756	-0.238756	-0.238756	-0.238756	-0.231706	-0.236238	-0.238756	-0.205016	-0.238756	-0.238756	-0.238756	-0.238756	-0.238756	-0.232713	1.96749	-0.238756	-0.238756	-0.198972	-0.229188	-0.238756	-0.238756	-0.238756	-0.225159	-0.238756	-0.238756	-0.238756	-0.229188	-0.238756	-0.238756	-0.238756	-0.238756	-0.238756	-0.236742	-0.238756	-0.238756	2.90921	-0.221131	-0.238756	-0.238756	-0.238756	-0.238756	-0.238756	-0.238756	-0.238756
Msex2.15229		1	-0.22775	-0.234124	-0.232471	-0.234124	-0.234124	-0.234124	-0.234124	-0.234124	-0.234124	-0.234124	-0.199187	-0.234124	-0.234124	-0.234124	-0.234124	-0.234124	-0.225153	2.00681	-0.231055	-0.234124	-0.234124	-0.234124	-0.234124	-0.234124	-0.234124	-0.234124	-0.234124	-0.229874	-0.234124	-0.234124	-0.234124	-0.234124	-0.234124	-0.234124	-0.232943	-0.228222	-0.233415	-0.229874	2.93524	-0.219016	-0.22893	-0.234124	-0.234124	-0.234124	-0.234124	-0.234124	-0.234124
Msex2.04426	uncharacterized LOC106125257	1	-0.24304	-0.23615	-0.24304	-0.24304	-0.24304	-0.24304	-0.24304	-0.24304	-0.24304	-0.24304	-0.24304	-0.24304	-0.24304	-0.24304	-0.24304	-0.24304	-0.220806	3.26365	-0.237716	-0.24304	-0.24304	-0.24304	-0.24304	-0.24304	-0.24304	-0.24304	-0.24304	-0.24304	-0.24304	-0.24304	-0.24304	-0.24304	-0.24304	-0.24304	-0.24304	-0.24304	-0.24304	-0.239595	3.26584	-0.235524	-0.24304	-0.24304	-0.24304	-0.24304	-0.24304	-0.24304	-0.24304
Msex2.06014		1	-0.271348	-0.265892	-0.282755	-0.286226	-0.269612	-0.177119	-0.116117	-0.282011	-0.270356	-0.252254	-0.292177	-0.227457	-0.263165	-0.283251	-0.261925	-0.165464	-0.180342	2.43303	-0.137443	-0.053877	-0.157529	-0.19522	-0.239855	-0.158273	-0.165464	-0.115126	-0.175631	-0.178854	-0.188277	-0.202412	-0.169431	-0.184806	-0.110166	-0.168687	-0.202412	-0.164472	-0.246551	-0.261429	1.10018	-0.221258	-0.274571	-0.281763	-0.256718	-0.278787	-0.23068	-0.263413	-0.239359
Msex2.07364	uncharacterized LOC106115484	1	-0.214669	-0.218857	-0.218857	-0.218857	-0.218857	-0.218857	-0.218857	-0.218857	-0.218857	-0.218857	-0.218857	-0.218857	-0.218857	-0.218857	-0.218857	-0.218857	-0.214221	2.96618	-0.214968	-0.218857	-0.218857	-0.218857	-0.218857	-0.218857	-0.218857	-0.218857	-0.218857	-0.218857	-0.218857	-0.218857	-0.218857	-0.218857	-0.218857	-0.218857	-0.218857	-0.21781	-0.218857	-0.218857	0.484259	-0.210631	-0.218857	-0.218857	-0.218857	-0.218857	-0.218857	-0.218857	-0.218857
Msex2.11541	uncharacterized LOC106105547	1	-0.225292	-0.2278	-0.228218	-0.227487	-0.228218	-0.228218	-0.228218	-0.228218	-0.228218	-0.228218	-0.20167	-0.227382	-0.228009	-0.228218	-0.228218	-0.228218	-0.207314	3.52211	-0.207837	-0.198116	-0.215989	-0.228218	-0.228218	-0.228218	-0.228218	-0.228218	-0.228218	-0.228218	-0.228218	-0.228218	-0.228218	-0.228218	-0.228218	-0.227278	-0.223515	-0.226964	-0.228218	-0.226441	0.902806	-0.166655	-0.227696	-0.227696	-0.228218	-0.228218	-0.228218	-0.227382	-0.228218
Msex2.13182	uncharacterized LOC106125656	1	-0.244585	-0.244585	-0.244585	-0.244585	-0.244585	-0.244585	-0.244585	-0.244585	-0.244585	-0.244585	-0.244585	-0.244585	-0.244585	-0.244585	-0.243496	-0.244585	-0.231154	4.13472	-0.22462	-0.244585	-0.244585	-0.236599	-0.244585	-0.244585	-0.244585	-0.244585	-0.23914	-0.244585	-0.244585	-0.244585	-0.244585	-0.244585	-0.244585	-0.244585	-0.244585	-0.241318	-0.244585	-0.244585	2.17521	-0.198483	-0.244585	-0.244585	-0.244585	-0.244585	-0.244585	-0.243133	-0.244585
Msex2.12808	trichohyalin-like	1	-0.234026	-0.229764	-0.234026	-0.234026	-0.234026	-0.234026	-0.234026	-0.234026	-0.234026	-0.234026	-0.216552	-0.234026	-0.234026	-0.234026	-0.234026	-0.234026	-0.220814	1.24824	-0.214848	-0.214848	-0.234026	-0.234026	-0.234026	-0.234026	-0.231469	-0.234026	-0.234026	-0.234026	-0.234026	-0.226355	-0.234026	-0.234026	-0.234026	-0.234026	-0.231469	-0.232321	-0.234026	-0.234026	5.01528	-0.202915	-0.231895	-0.234026	-0.234026	-0.234026	-0.234026	-0.234026	-0.234026
Msex2.14349	trichohyalin-like	1	-0.231906	-0.235015	-0.236396	-0.235706	-0.231906	-0.22753	-0.236396	-0.236396	-0.235936	-0.236396	-0.216592	-0.233057	-0.233633	-0.235936	-0.235245	-0.232366	-0.22327	1.43075	-0.225458	-0.236396	-0.236396	-0.236396	-0.236396	-0.236396	-0.231791	-0.229833	-0.233403	-0.236396	-0.233978	-0.2349	-0.234094	-0.236396	-0.2349	-0.233288	-0.232251	-0.22707	-0.234209	-0.232366	5.39373	-0.180322	-0.233978	-0.2349	-0.233172	-0.235936	-0.23513	-0.23559	-0.236396
Msex2.00391	tubulin alpha-1 chain-like	1	-0.230783	-0.379021	-0.468524	-0.736564	-0.298376	-0.151536	-0.386946	-0.377157	-0.313759	0.063363	-0.572943	-0.391607	-0.47505	-0.769195	-0.716986	-0.325413	0.347253	-0.576206	0.198082	1.05022	0.312757	-0.155732	-0.3683	-0.260617	2.06924	0.492694	0.422304	-0.073222	0.65212	-0.131025	-0.044786	-0.429832	-0.332405	-0.4289	-0.264346	0.023739	-0.345924	0.949529	-0.298376	-0.396735	-0.647994	-0.491831	-0.483441	-0.634942	-0.216332	-0.640536	-0.445682
Msex2.03395	protein aveugle	1	-0.144518	-0.310043	-0.272846	-0.485564	-0.384668	-0.551355	-0.219144	-0.606685	-0.211472	-0.009681	-0.587622	-0.261687	-0.362118	-0.47394	-0.411171	0.128179	0.13957	-0.426514	0.792369	1.2736	-0.115226	-0.277961	-0.545776	-0.544613	-0.244251	-0.211239	-0.504394	-0.391643	-0.039206	-0.254015	-0.137776	0.238141	1.81155	0.903029	0.197457	-0.359328	-0.211007	-0.487888	-0.515786	-0.39048	-0.488353	-0.44488	-0.387225	-0.536011	-0.207752	-0.531827	-0.430466
Msex2.01125	nibrin	1	-0.18847	-0.237631	-0.391111	-0.615814	-0.199741	-0.151539	-0.084632	-0.583199	-0.483198	-0.497107	-0.62085	-0.001657	-0.164729	-0.545549	-0.335474	0.25566	0.044866	-0.580561	0.333599	2.18998	0.060694	0.022084	-0.103097	-0.326841	-0.018204	0.061173	-0.575765	-0.242907	-0.329239	-0.423725	-0.263051	0.006017	0.633842	0.122325	0.490915	-0.090627	-0.183194	-0.546268	-0.457538	-0.566413	-0.397825	-0.446987	-0.247703	-0.570969	-0.370487	-0.503102	-0.218686
Msex2.07702	RNA polymerase II subunit 5-mediating protein homolog	1	-0.336115	-0.356417	-0.501782	-0.593549	-0.375366	-0.296322	-0.380509	-0.624138	-0.537785	-0.415971	-0.595173	-0.049174	-0.417866	-0.544282	-0.410557	0.699849	-0.193457	-0.482563	0.141939	1.5022	0.149248	0.035554	-0.053776	-0.267628	-0.201848	0.236684	-0.577849	-0.206721	-0.185877	-0.416242	-0.332054	0.370679	1.11375	0.23154	0.975961	-0.159349	0.756696	-0.592737	-0.300383	-0.470652	-0.517754	-0.497451	-0.197517	-0.588677	-0.489059	-0.350462	0.264565
Msex2.13979	ZZ-type zinc finger-containing protein 3	1	-0.382148	-0.298395	-0.631815	-0.668437	-0.157002	0.044897	-0.152225	-0.691684	-0.588824	-0.411127	-0.501568	-0.30763	-0.489467	-0.64105	-0.599014	0.161132	-0.114648	-0.593282	0.193296	1.92823	0.400927	-0.12038	-0.069109	0.066233	-0.511758	0.033433	-0.69869	-0.419726	-0.221011	-0.426413	-0.291708	0.573529	1.39163	0.367171	0.482451	-0.165919	0.392648	-0.689137	-0.279288	-0.486601	-0.623217	-0.625765	0.010504	-0.718434	-0.415267	-0.612389	0.188519
Msex2.06237	cyclin-C	1	-0.300173	-0.307188	-0.397064	-0.417231	-0.237041	-0.386103	-0.322532	-0.474664	-0.311134	-0.289651	-0.458442	-0.083594	-0.212928	-0.465895	-0.433452	-0.288774	-0.159879	-0.417231	-0.064304	0.23426	-0.015201	-0.189691	0.011981	-0.180485	0.001898	0.005843	-0.270799	-0.175224	-0.048959	-0.258962	-0.170839	0.326328	0.297392	0.058015	0.19524	-0.086225	-0.077018	-0.432137	-0.236602	-0.275622	-0.32867	-0.356291	-0.314202	-0.456689	-0.435644	-0.323409	-0.294912
Msex2.10246	putative RNA polymerase II subunit B1 CTD phosphatase RPAP2	1	-0.300794	-0.307517	-0.35244	-0.381778	-0.342355	-0.249454	-0.332576	-0.423339	-0.347856	-0.263511	-0.41906	-0.052344	-0.205142	-0.394613	-0.363136	-0.17061	-0.116519	-0.374443	0.015804	0.386799	0.010304	-0.161136	-0.281542	-0.217061	-0.197197	-0.036758	-0.400113	-0.197808	-0.019339	-0.185584	-0.134855	-0.070985	0.115429	-0.02209	0.002358	-0.072208	0.224833	-0.403781	-0.255566	-0.297127	-0.243342	-0.324325	-0.314852	-0.401641	-0.383611	-0.335327	-0.307212
Msex2.11582	MATH and LRR domain-containing protein PFE0570w-like	1	-0.003694	-0.067245	-0.195633	-0.340389	-0.310539	-0.267851	-0.311502	-0.34713	-0.333328	-0.325304	-0.318243	-0.030976	-0.260468	-0.33718	-0.333007	-0.123415	0.241205	-0.310539	0.452724	0.570198	-0.168029	0.056007	-0.302836	-0.333649	-0.197237	0.012997	-0.317601	-0.118921	-0.293207	-0.302836	-0.272344	-0.295454	-0.315996	-0.293849	-0.257259	-0.25116	-0.137537	-0.305404	-0.296096	-0.324983	-0.267851	-0.209434	-0.16482	-0.336217	-0.325304	-0.316638	-0.326267
Msex2.02874	survival motor neuron protein	1	-0.187802	-0.275433	-0.295406	-0.420785	-0.351597	-0.349017	-0.296457	-0.389058	-0.283651	-0.18331	-0.392402	-0.045795	-0.123392	-0.415337	-0.386191	-0.256034	0.174956	-0.310218	0.385673	1.13823	-0.023624	-0.08058	-0.181017	-0.236825	-0.022286	0.025209	-0.296744	-0.164771	-0.122341	-0.28843	-0.088798	-0.325126	-0.21045	-0.298464	-0.183692	-0.197358	0.000458	-0.372716	-0.249153	-0.320348	-0.296744	-0.278491	-0.180539	-0.402532	-0.397276	-0.407979	-0.396703
Msex2.10782	uncharacterized LOC101745471	1	-0.253197	-0.298946	-0.364139	-0.480037	-0.385488	-0.421707	-0.307715	-0.480418	-0.353464	-0.327921	-0.411032	-0.16513	-0.348127	-0.468218	-0.430094	0.096403	-0.030932	-0.346602	0.166933	1.04151	0.118134	-0.072869	-0.398451	-0.380151	-0.080494	-0.139586	-0.362233	-0.328683	-0.338977	-0.321058	-0.334783	-0.19601	-0.086212	-0.101843	0.19972	-0.220029	0.232889	-0.442675	-0.166273	-0.337833	-0.370239	-0.406457	-0.292846	-0.44115	-0.436575	-0.329827	-0.324871
Msex2.01667	sialin-like	1	-0.225529	-0.34986	-0.388365	-0.411143	-0.412771	-0.377383	-0.406669	-0.395551	-0.013475	-0.119367	-0.328844	-0.410601	-0.41372	-0.41372	-0.411957	-0.367757	-0.133874	-0.096724	-0.045202	0.061774	-0.240579	-0.243426	-0.379959	-0.399212	-0.365045	-0.389992	-0.373316	-0.41372	-0.41372	-0.39406	-0.41372	-0.41372	-0.41372	-0.412635	-0.41372	-0.413313	-0.413177	-0.411008	1.09953	-0.254951	-0.408567	-0.412093	-0.411686	-0.411008	-0.411279	-0.413313	-0.41372
Msex2.10795	caltractin-like	1	-0.228122	-0.197781	-0.34085	-0.46917	0.0203	0.45309	0.532316	-0.447046	-0.447046	-0.21843	-0.402798	-0.181978	-0.192092	-0.443253	-0.405748	0.289372	-0.076625	-0.481812	-0.083367	0.080141	0.140613	-0.44831	0.225949	-0.273213	-0.378356	-0.077257	-0.460953	-0.486027	-0.249404	-0.37077	-0.521425	-0.511943	-0.174814	-0.338743	0.280522	-0.391209	-0.462217	-0.493401	-0.393316	-0.444307	-0.436089	-0.318094	0.82604	-0.440303	0.062652	-0.286909	0.316553
Msex2.01346	uncharacterized LOC101744456	1	-0.210742	-0.208774	-0.210742	-0.20943	-0.210742	-0.210742	-0.210742	-0.208555	-0.210742	-0.206149	-0.210742	-0.210742	-0.210742	-0.210742	-0.210742	-0.210742	-0.20768	1.87422	-0.208555	-0.210742	-0.210742	-0.210742	-0.210742	-0.210742	-0.20943	-0.210742	-0.210742	-0.210742	-0.210742	-0.210742	-0.210742	-0.210742	-0.210742	-0.210305	-0.209211	-0.210742	-0.210742	-0.210086	0.468572	-0.197182	-0.210742	-0.210742	-0.210742	-0.210742	-0.210742	-0.210742	-0.210742
Msex2.11304		1	-0.202251	-0.208655	-0.211858	-0.211858	-0.211858	-0.211858	-0.211858	-0.211858	-0.211858	-0.211858	-0.182397	-0.208655	-0.211858	-0.210577	-0.202251	-0.203532	-0.211858	1.41811	-0.211858	-0.211858	-0.211858	-0.211858	-0.211858	-0.211858	-0.206734	-0.211858	-0.199689	-0.211858	-0.211858	-0.211858	-0.211858	-0.211858	-0.211858	-0.211858	-0.205453	-0.211858	-0.211858	-0.200329	0.572703	-0.181116	-0.211858	-0.204813	-0.211858	-0.211858	-0.211858	-0.208655	-0.211858
Msex2.09818	uncharacterized LOC106711709	1	-0.212693	-0.212257	-0.213302	-0.212083	-0.206599	-0.212606	-0.213302	-0.212867	-0.212432	-0.213302	-0.209472	-0.208514	-0.19981	-0.210778	-0.198243	-0.139485	-0.179527	1.59164	-0.197459	-0.211039	-0.209385	-0.212083	-0.213302	-0.20895	-0.211561	-0.211996	-0.213302	-0.211474	-0.213302	-0.213302	-0.213302	-0.208601	-0.208166	-0.208775	-0.213302	-0.191453	-0.207731	-0.212432	0.413707	-0.208775	-0.212606	-0.212606	-0.212432	-0.21278	-0.213302	-0.211822	-0.202247
Msex2.11302	uncharacterized LOC105841967	1	-0.197753	-0.197753	-0.197753	-0.197753	-0.197753	-0.197753	-0.197753	-0.197753	-0.197753	-0.197753	-0.18295	-0.197753	-0.197753	-0.197753	-0.196802	-0.193524	-0.196379	0.870453	-0.195533	-0.197753	-0.197753	-0.197753	-0.197753	-0.197753	-0.197753	-0.197753	-0.197753	-0.197753	-0.197753	-0.197753	-0.197753	-0.197753	-0.197753	-0.197753	-0.197753	-0.197753	-0.197753	-0.197753	0.412061	-0.197753	-0.197753	-0.197753	-0.197753	-0.197753	-0.197753	-0.197753	-0.197753
Msex2.11301	uncharacterized LOC105841967	1	-0.205941	-0.206955	-0.206955	-0.206617	-0.206955	-0.206955	-0.206955	-0.206955	-0.206955	-0.205602	-0.18937	-0.204757	-0.206955	-0.206955	-0.206786	-0.206955	-0.202559	1.25955	-0.206955	-0.206955	-0.206955	-0.206955	-0.206955	-0.206955	-0.199684	-0.204419	-0.200022	-0.206955	-0.204081	-0.206955	-0.206955	-0.206955	-0.206955	-0.206955	-0.206448	-0.206786	-0.206955	-0.202728	0.515732	-0.096033	-0.206955	-0.206448	-0.206955	-0.206955	-0.206955	-0.204757	-0.206955
Msex2.11471	uncharacterized LOC106718657	1	-0.212598	-0.21426	-0.21559	-0.21559	-0.21559	-0.21559	-0.21559	-0.209107	-0.200796	-0.193316	-0.195477	-0.204453	-0.205284	-0.202458	-0.200796	-0.200131	-0.210769	1.22986	-0.207445	-0.17819	-0.21559	-0.21559	-0.21559	-0.21559	-0.211933	-0.21559	-0.21559	-0.21559	-0.21559	-0.21559	-0.21559	-0.21559	-0.21559	-0.214592	-0.21559	-0.214426	-0.214426	-0.207445	0.529076	-0.21559	-0.213928	-0.212265	-0.21559	-0.21559	-0.185338	-0.212764	-0.21559
Msex2.11303	uncharacterized LOC106114563	1	-0.226424	-0.196769	-0.236507	-0.247183	-0.280397	-0.221679	-0.280397	-0.273872	-0.199734	-0.236507	0.140114	-0.131527	-0.193803	-0.268534	-0.216934	-0.220493	-0.205665	0.923011	-0.19499	-0.161183	-0.280397	-0.2543	-0.280397	-0.280397	-0.188465	-0.186093	-0.213969	-0.249555	-0.222272	-0.214562	-0.147541	-0.280397	-0.22761	-0.103652	-0.031886	-0.108396	-0.125003	-0.19321	0.810322	-0.1855	-0.198548	-0.2371	-0.274465	-0.264383	-0.280397	-0.218714	-0.280397
Msex2.11473	uncharacterized LOC106135814	1	-0.206312	-0.206312	-0.206312	-0.206312	-0.206312	-0.206312	-0.206312	-0.206312	-0.201031	-0.194543	-0.202691	-0.205558	-0.202238	-0.202842	-0.202993	-0.196052	-0.203144	1.13026	-0.206312	-0.206312	-0.206312	-0.206312	-0.206312	-0.206312	-0.205709	-0.206312	-0.206312	-0.206312	-0.206312	-0.206312	-0.206312	-0.206312	-0.206312	-0.206312	-0.203144	-0.206312	-0.205105	-0.2042	0.549037	-0.206312	-0.206312	-0.205407	-0.206312	-0.206312	-0.206312	-0.204049	-0.206312
Msex2.00325	uncharacterized LOC106122026	1	-0.222976	-0.224646	-0.224646	-0.224646	-0.224646	-0.224646	-0.224646	-0.223875	-0.222205	-0.224646	-0.222205	-0.224646	-0.224646	-0.22426	-0.224646	-0.220277	-0.192011	2.4623	-0.179677	-0.174795	-0.224646	-0.224646	-0.224646	-0.224646	-0.223746	-0.224646	-0.224646	-0.224646	-0.224646	-0.22259	-0.221177	-0.220663	-0.219763	-0.221948	-0.224132	-0.21668	-0.224646	-0.223618	0.697983	-0.158606	-0.224003	-0.224646	-0.223104	-0.224646	-0.224646	-0.224646	-0.224646
Msex2.10427	uncharacterized LOC106103237	1	-0.212895	-0.213614	-0.212496	-0.213614	-0.210181	-0.213614	-0.213614	-0.213614	-0.212416	-0.211458	-0.212017	-0.213295	-0.213614	-0.212336	-0.213215	-0.207067	-0.192057	1.68719	-0.154932	-0.12659	-0.196369	-0.213614	-0.213614	-0.208903	-0.21058	-0.209782	-0.212975	-0.21082	-0.209063	-0.212257	-0.213614	-0.198045	-0.208903	-0.210899	-0.211778	-0.213055	-0.209303	-0.21066	0.453279	-0.207227	-0.212336	-0.213614	-0.213614	-0.212496	-0.211139	-0.213614	-0.213614
Msex2.10665	uncharacterized LOC106115245	1	-0.217432	-0.218346	-0.219363	-0.218651	-0.219871	-0.219871	-0.206351	-0.219871	-0.219465	-0.219871	-0.218245	-0.219261	-0.219871	-0.219871	-0.219465	-0.215297	-0.214687	2.70176	-0.214992	-0.219871	-0.217025	-0.21855	-0.219871	-0.219871	-0.217228	-0.21611	-0.219261	-0.219871	-0.219871	-0.219871	-0.217635	-0.21733	-0.215297	-0.216008	-0.21916	-0.219058	-0.219566	-0.219261	0.460623	-0.206859	-0.219871	-0.219058	-0.215907	-0.219871	-0.219871	-0.219871	-0.21855
Msex2.11475	uncharacterized LOC106718740	1	-0.221644	-0.225704	-0.223449	-0.228862	-0.184201	-0.228862	-0.228862	-0.207208	-0.20405	-0.128261	-0.228862	-0.228862	-0.228862	-0.228862	-0.228862	-0.228862	-0.195479	2.1576	-0.218486	-0.228862	-0.228862	-0.228862	-0.228862	-0.228862	-0.225704	-0.228862	-0.228862	-0.228862	-0.228862	-0.228862	-0.228862	-0.228862	-0.228862	-0.228862	-0.228862	-0.228862	-0.228862	-0.225704	0.681059	-0.207208	-0.228862	-0.228862	-0.218486	-0.228862	-0.228862	-0.228862	-0.228862
Msex2.13828	uncharacterized LOC106118782	1	-0.210841	-0.210841	-0.210841	-0.210841	-0.210841	-0.210841	-0.210841	-0.210841	-0.210841	-0.210841	-0.210841	-0.210841	-0.210841	-0.210841	-0.210841	-0.210841	-0.210841	1.92061	-0.210841	-0.210841	-0.210841	-0.210841	-0.210841	-0.210841	-0.210841	-0.210841	-0.210841	-0.210841	-0.210841	-0.210841	-0.210841	-0.210841	-0.210841	-0.210841	-0.210841	-0.210841	-0.210841	-0.210841	0.451975	-0.210841	-0.210841	-0.210841	-0.210841	-0.210841	-0.210841	-0.210841	-0.210841
Msex2.05169	carbonic anhydrase 7	1	-0.202054	-0.175232	0.016096	-0.217141	0.228547	-0.107395	-0.151428	-0.222505	-0.22284	-0.223287	-0.215353	-0.116783	0.722513	-0.205183	-0.206971	-0.099013	-0.222393	-0.212335	-0.223064	-0.222617	-0.212112	-0.100802	-0.195125	-0.184396	-0.22284	-0.214794	-0.202724	-0.221276	-0.22217	-0.187078	-0.22217	-0.210659	-0.171432	-0.129635	-0.19099	-0.220046	-0.222505	-0.196689	-0.209318	-0.220493	-0.21647	0.025372	-0.03453	-0.174338	-0.124718	-0.159809	-0.163162
Msex2.05458	sorting nexin-17	1	-0.240367	-0.242248	-0.244468	-0.244468	-0.197355	-0.172783	-0.198183	-0.235738	-0.227347	-0.222455	-0.236303	-0.127062	-0.188211	-0.213611	-0.222304	-0.214289	-0.199237	-0.217751	-0.226481	-0.216434	-0.20315	-0.131728	-0.194081	-0.204994	-0.0877	-0.140609	-0.187421	-0.176659	-0.11788	-0.152462	-0.149414	-0.054925	0.232721	0.467535	-0.117918	-0.10708	-0.070391	-0.217563	-0.205822	-0.178803	-0.234082	-0.230018	-0.195286	-0.227459	-0.187872	-0.221476	-0.194646
Msex2.04510	apolipoprotein D-like	1	-0.226981	-0.227292	-0.221082	-0.229776	-0.229776	-0.229776	-0.113963	-0.215183	-0.153395	-0.212388	-0.107133	-0.229776	-0.222324	-0.229776	-0.229776	-0.229776	-0.21332	0.07233	0.443054	-0.204005	-0.093161	-0.202142	-0.152464	-0.229776	-0.225118	-0.222014	-0.229776	-0.229776	-0.229776	-0.224187	-0.229776	-0.229776	-0.229776	-0.227913	-0.229776	-0.229776	-0.229776	-0.229776	-0.190965	-0.196243	-0.12452	0.092201	0.053701	0.094685	0.12915	-0.2068	-0.171093
Msex2.05590	nuclear receptor-binding factor 2	1	-0.268371	-0.272087	-0.300124	-0.251143	-0.010628	-0.040017	-0.152843	-0.271749	-0.2025	-0.173111	-0.253845	0.058283	-0.167706	-0.247765	-0.201486	-0.200135	-0.260939	-0.286612	-0.239996	0.076525	-0.097781	-0.234929	-0.2025	-0.132237	-0.176151	-0.192366	-0.280532	-0.278843	-0.229186	-0.221416	-0.284585	-0.067379	0.114021	-0.096768	-0.014344	-0.151154	-0.2025	-0.304854	-0.142709	-0.199797	-0.22547	-0.236618	-0.195744	-0.257899	-0.128183	-0.201148	-0.050489
Msex2.00776	uncharacterized LOC106712933	1	-0.18409	-0.18409	-0.18409	-0.18409	-0.18409	-0.18409	-0.18409	-0.18409	-0.18409	-0.18409	-0.157052	-0.182691	-0.18409	-0.18409	-0.18409	-0.18409	-0.181759	-0.178496	-0.175699	-0.18409	-0.18409	-0.166842	-0.18409	-0.18409	-0.164045	-0.159849	-0.181293	-0.166842	-0.18409	-0.18409	-0.165443	-0.087126	-0.18409	-0.180827	-0.164511	-0.183158	0.195376	-0.176165	-0.18409	-0.18409	-0.18409	-0.18409	-0.18409	-0.18409	-0.18409	-0.179894	-0.18409
Msex2.02480	uncharacterized LOC101744137	1	-0.179999	-0.179999	-0.179999	-0.179999	-0.179999	-0.179999	-0.179999	-0.166055	-0.177574	-0.177776	-0.17333	-0.179392	-0.179999	-0.179999	-0.179999	-0.174138	-0.172724	-0.176361	-0.179999	-0.179999	-0.153324	-0.179999	-0.179999	-0.179999	-0.156962	-0.168076	-0.177372	-0.179999	-0.179999	-0.179999	-0.179999	-0.179999	-0.177574	-0.176967	-0.176967	-0.170905	-0.178988	-0.178584	-0.172522	-0.174138	-0.179999	-0.179999	-0.179999	-0.179999	-0.179999	-0.179999	-0.17434
Msex2.09126	lipase 3-like	1	-0.177953	-0.175113	-0.177953	-0.177953	-0.177953	-0.177953	-0.177953	-0.16896	-0.177953	-0.177953	-0.177953	-0.177953	-0.177953	-0.177953	-0.177953	-0.177953	-0.177953	-0.177953	-0.175587	-0.177953	-0.177953	-0.177953	-0.177953	-0.177953	-0.177953	-0.177953	-0.177953	-0.177953	-0.177953	-0.177953	-0.177953	-0.177953	-0.177953	-0.175587	-0.177953	-0.177953	-0.177953	-0.177953	-0.177953	-0.17464	-0.177953	-0.177953	-0.177953	-0.177953	-0.177953	-0.175113	-0.177953
Msex2.06637	uncharacterized LOC106115789	1	-0.1743	-0.174336	-0.174336	-0.174336	-0.174336	-0.174336	-0.174336	-0.174336	-0.174283	-0.174336	-0.173562	-0.174336	-0.1743	-0.174336	-0.174265	-0.174336	-0.174195	-0.173615	-0.174212	-0.174336	-0.174336	-0.174336	-0.174336	-0.174336	-0.174336	-0.174336	-0.174336	-0.174336	-0.174336	-0.174177	-0.174336	-0.174336	-0.174336	-0.174336	-0.174072	-0.174265	-0.174248	-0.174336	-0.174125	-0.173755	-0.174336	-0.174195	-0.174336	-0.174336	-0.174336	-0.174248	-0.174336
Msex2.15443		1	-0.174577	-0.174577	-0.174577	-0.174577	-0.174577	-0.174577	-0.174577	-0.174577	-0.1743	-0.174577	-0.173498	-0.174577	-0.174577	-0.174577	-0.174146	-0.173344	-0.174577	-0.173437	-0.174577	-0.174577	-0.174577	-0.174577	-0.174577	-0.174577	-0.174392	-0.174577	-0.174577	-0.174577	-0.174577	-0.174577	-0.174577	-0.174577	-0.174577	-0.174423	-0.174577	-0.174577	-0.174577	-0.174577	-0.172203	-0.174115	-0.174577	-0.174577	-0.174577	-0.174577	-0.174577	-0.174577	-0.174577
Msex2.12026	uncharacterized LOC101735407	1	-0.193384	-0.194432	-0.201017	-0.203262	-0.212392	-0.186948	-0.212392	-0.209998	-0.198024	-0.204011	0.035166	-0.185002	-0.195779	-0.208202	-0.205507	-0.185601	-0.186649	-0.187547	-0.183206	-0.200868	-0.169586	-0.196228	-0.206106	-0.212392	-0.186499	-0.189343	-0.168239	-0.193234	-0.202514	-0.193234	-0.185751	-0.200119	-0.15417	-0.153122	-0.083823	-0.162701	-0.170484	-0.185302	-0.159857	-0.178716	-0.191887	-0.200868	-0.200119	-0.207154	-0.212392	-0.173028	-0.19982
Msex2.13825	uncharacterized LOC101745209	1	-0.182377	-0.18173	-0.183365	-0.18391	-0.182309	-0.174167	-0.184114	-0.181559	-0.177675	-0.173519	-0.184114	-0.180571	-0.178391	-0.183705	-0.182922	-0.182138	-0.131786	-0.18081	-0.089031	0.019169	-0.146061	-0.182172	-0.184114	-0.184114	-0.180128	-0.182752	-0.184114	-0.183126	-0.180946	-0.18316	-0.182547	-0.182309	-0.183297	-0.183774	-0.175052	-0.182207	-0.182241	-0.183876	-0.182241	-0.18282	-0.182649	-0.183842	-0.17771	-0.182786	-0.182411	-0.181048	-0.182241
Msex2.04244	choline O-acetyltransferase	1	-0.164558	-0.177792	-0.183775	-0.184863	-0.185044	-0.185044	-0.185044	-0.183231	-0.173079	-0.175979	-0.152955	-0.184682	-0.185044	-0.183594	-0.184863	-0.185044	-0.183413	-0.185044	-0.18305	-0.185044	-0.173804	-0.172172	-0.182869	-0.185044	-0.1845	-0.185044	-0.185044	-0.185044	-0.185044	-0.185044	-0.185044	-0.185044	-0.185044	-0.185044	-0.1845	-0.184682	-0.184682	-0.184138	-0.183413	-0.184863	-0.184682	-0.184319	-0.185044	-0.184682	-0.185044	-0.183231	-0.185044
Msex2.11679	coiled-coil domain-containing protein 63-like	1	-0.179556	-0.179556	-0.179556	-0.179556	-0.179556	-0.179556	-0.179556	-0.179556	-0.179556	-0.179556	-0.179556	-0.179556	-0.179556	-0.179556	-0.179556	-0.161191	-0.179556	-0.179556	-0.179556	-0.179556	-0.179556	-0.179556	-0.179556	-0.179556	-0.179556	-0.179556	-0.179556	-0.179556	-0.179556	-0.179556	-0.179556	-0.179556	-0.179556	-0.179556	-0.178524	-0.177699	-0.179556	-0.17873	-0.179556	-0.179556	-0.179556	-0.179556	-0.179556	-0.179556	-0.179556	-0.179556	-0.179556
Msex2.05958	enolase-phosphatase E1-like	1	-0.177359	-0.177923	-0.177547	-0.1783	-0.1783	-0.1783	-0.1783	-0.176418	-0.177735	-0.176983	-0.17529	-0.169835	-0.176795	-0.1783	-0.177171	-0.171152	-0.176042	-0.177171	-0.174161	-0.165132	-0.174726	-0.1783	-0.1783	-0.1783	-0.177547	-0.1783	-0.177547	-0.1783	-0.1783	-0.1783	-0.1783	-0.1783	-0.147262	-0.144817	0.001527	-0.174726	-0.175666	-0.174349	-0.1783	-0.176983	-0.175102	-0.177547	-0.176983	-0.1783	-0.1783	-0.1783	-0.1783
Msex2.05591	CEN-like protein 4	1	-0.173648	-0.173648	-0.173648	-0.173648	-0.173648	-0.173648	-0.173648	-0.173648	-0.173025	-0.173648	-0.173648	-0.173648	-0.173648	-0.173648	-0.173648	-0.173648	-0.17315	-0.166793	-0.172152	-0.173648	-0.173648	-0.173648	-0.173648	-0.173648	-0.173648	-0.173648	-0.173648	-0.173648	-0.173648	-0.173648	-0.173648	-0.173648	-0.173648	-0.173648	-0.173648	-0.173212	-0.173648	-0.173025	-0.166855	-0.166606	-0.173648	-0.173648	-0.173648	-0.173648	-0.173648	-0.173648	-0.173648
Msex2.13686	uncharacterized LOC105842214	1	-0.239889	-0.241183	-0.237731	-0.238163	-0.236005	-0.243341	-0.243341	-0.238163	-0.195012	-0.21443	-0.226943	-0.230827	-0.24032	-0.242909	-0.238594	-0.24032	-0.232122	-0.241615	-0.22608	-0.17171	0.666288	-0.241183	-0.243341	-0.243341	-0.145388	-0.114319	-0.239026	-0.243341	-0.243341	-0.241183	-0.243341	-0.243341	-0.243341	-0.243341	-0.242046	-0.242478	-0.243341	-0.241183	-0.204505	-0.239889	-0.234279	-0.243341	-0.241615	-0.243341	-0.243341	-0.241183	-0.243341
Msex2.09839		1	-0.210453	-0.213051	-0.211137	-0.211957	-0.191174	-0.213051	-0.213051	-0.209359	-0.211957	-0.209086	-0.206625	-0.213051	-0.213051	-0.213051	-0.212778	-0.206351	-0.052663	-0.200608	0.099795	1.50911	0.035804	-0.213051	-0.213051	-0.213051	-0.207582	-0.210453	-0.210727	-0.213051	-0.213051	-0.213051	-0.204984	-0.213051	-0.213051	-0.213051	-0.211137	-0.213051	-0.208265	-0.212231	-0.19049	-0.205394	-0.20389	-0.211684	-0.205668	-0.213051	-0.213051	-0.212094	-0.213051
Msex2.07518	uncharacterized LOC106716660	1	-0.201798	-0.200986	-0.205757	-0.210224	-0.214487	-0.214487	-0.214487	-0.211848	-0.16109	-0.182002	-0.150126	-0.205148	-0.201696	-0.212964	-0.210021	-0.20596	-0.200377	0.328926	-0.19997	-0.210528	-0.209411	-0.197636	-0.213777	-0.210325	-0.20596	-0.20667	-0.206467	-0.211645	-0.212152	-0.206163	-0.211036	-0.211848	-0.21266	-0.203219	-0.200884	-0.193981	-0.187687	-0.202102	0.563223	-0.18657	-0.19997	-0.202407	-0.206467	-0.214081	-0.214487	-0.206366	-0.213167
Msex2.13955	uncharacterized LOC106116649	1	-0.223146	-0.223358	-0.229723	-0.209568	-0.184322	-0.19196	-0.215721	-0.216569	-0.217842	-0.230147	-0.16141	-0.215296	0.099113	-0.220812	-0.084611	-0.207659	-0.219115	0.384882	-0.228662	-0.230571	-0.218054	-0.099249	-0.136164	-0.183898	-0.177321	-0.23142	-0.136376	-0.20978	-0.230147	-0.170532	-0.236087	-0.223782	-0.201082	-0.216781	-0.216357	-0.221449	-0.218903	-0.155045	0.445133	0.396126	-0.219115	-0.211902	-0.188777	-0.232693	-0.223994	-0.205962	-0.186444
Msex2.04725	trypsin-like	1	-0.189434	-0.192954	-0.19899	-0.191446	-0.20251	-0.20251	-0.20251	-0.192954	-0.18541	-0.195972	-0.192452	-0.185913	-0.200498	-0.188931	-0.199996	-0.150708	-0.157246	-0.194463	-0.19044	0.09221	0.853654	-0.19396	-0.20251	-0.20251	-0.136123	-0.107958	-0.20251	-0.20251	-0.20251	-0.20251	-0.20251	-0.186416	-0.20251	-0.20251	-0.197984	-0.19899	-0.201001	-0.20251	-0.20251	-0.20251	-0.20251	-0.20251	-0.196475	-0.20251	-0.20251	-0.20251	-0.20251
Msex2.02770	uncharacterized LOC101745285	1	-0.187173	-0.187173	-0.170441	0.216085	-0.187173	-0.187173	-0.143111	-0.187173	-0.182711	-0.187173	-0.101837	-0.183827	-0.183827	-0.151477	-0.100163	-0.157612	-0.179365	-0.173787	-0.184385	-0.173787	-0.187173	-0.187173	-0.187173	-0.187173	-0.187173	-0.187173	-0.187173	-0.187173	-0.187173	-0.187173	-0.187173	-0.187173	-0.168767	-0.184385	-0.181596	-0.187173	-0.184385	-0.187173	-0.16821	-0.150361	-0.182711	-0.187173	-0.181596	-0.179365	-0.187173	-0.172672	-0.187173
Msex2.01836	uncharacterized LOC101740864	1	-0.17686	-0.17686	-0.17686	-0.17686	-0.17686	-0.17686	-0.17686	-0.17686	-0.17686	-0.17686	-0.174516	-0.173637	-0.17686	-0.17686	-0.17686	-0.172758	-0.17686	-0.175688	-0.17686	-0.17686	-0.17686	-0.17686	-0.17686	-0.17686	-0.17686	-0.17686	-0.17686	-0.17686	-0.173637	-0.17686	-0.17686	-0.17686	-0.17686	-0.17686	-0.175688	-0.17686	-0.17686	-0.17686	-0.169242	-0.17686	-0.17686	-0.17686	-0.17686	-0.17686	-0.17686	-0.17686	-0.17686
Msex2.09253	uncharacterized LOC101746350	1	-0.175159	-0.178676	-0.181824	-0.182564	-0.182564	-0.182564	-0.182564	-0.181268	-0.179047	-0.170531	-0.16868	-0.182564	-0.182564	-0.182564	-0.182564	-0.176825	-0.171272	-0.171457	-0.169235	-0.17627	-0.177381	-0.175715	-0.182564	-0.182564	-0.182564	-0.182564	-0.182564	-0.182564	-0.182564	-0.182564	-0.182564	-0.182564	-0.182564	-0.182564	-0.182564	-0.182564	-0.182564	-0.181268	-0.159609	-0.180898	-0.182564	-0.182564	-0.182564	-0.182009	-0.182564	-0.182564	-0.182564
Msex2.14649		1	-0.181378	-0.181378	-0.181378	-0.181378	-0.181378	-0.181378	-0.181378	-0.181378	-0.181378	-0.181378	-0.181378	-0.173716	-0.167232	-0.181378	-0.181378	-0.161338	-0.181378	-0.181378	-0.181378	-0.181378	-0.181378	-0.181378	-0.181378	-0.181378	-0.181378	-0.181378	-0.181378	-0.181378	-0.181378	-0.181378	-0.181378	-0.181378	-0.181378	-0.181378	-0.181378	-0.181378	-0.181378	-0.181378	-0.161928	-0.181378	-0.181378	-0.181378	-0.158981	-0.181378	-0.181378	-0.181378	-0.181378
Msex2.04726	trypsin 3A1-like	1	-0.173008	-0.172469	-0.1737	-0.1737	-0.1737	-0.1737	-0.1737	-0.170082	-0.172084	-0.1737	-0.168696	-0.173393	-0.1737	-0.172007	-0.172469	-0.172777	-0.171622	-0.169004	-0.167772	-0.1737	-0.166618	-0.172315	-0.1737	-0.167849	-0.171622	-0.169851	-0.1737	-0.1737	-0.171468	-0.1737	-0.1737	-0.1737	-0.1737	-0.1737	-0.173008	-0.173393	-0.17347	-0.173085	-0.17193	-0.1737	-0.1737	-0.1737	-0.1737	-0.173316	-0.16885	-0.172007	-0.167079
Msex2.06253	uncharacterized LOC106140904	1	-0.171379	-0.171428	-0.171428	-0.171428	-0.171428	-0.171428	-0.171428	-0.171428	-0.171428	-0.171428	-0.165876	-0.171379	-0.171183	-0.171428	-0.171281	-0.170888	-0.170937	-0.171085	-0.170839	-0.170446	-0.171428	-0.171183	-0.171428	-0.169856	-0.170053	-0.170691	-0.171428	-0.170347	-0.171428	-0.171428	-0.170986	-0.168972	-0.171183	-0.170839	-0.171428	-0.171232	-0.171183	-0.171183	-0.171428	-0.171281	-0.171428	-0.171428	-0.171428	-0.171428	-0.171428	-0.171232	-0.171428
Msex2.13282	uncharacterized LOC106126401	1	-0.173888	-0.176953	-0.178485	-0.180198	-0.183353	-0.176051	-0.183353	-0.181821	-0.179837	-0.179567	-0.164963	-0.159825	-0.169651	-0.180288	-0.179747	-0.172175	-0.173707	-0.170913	-0.176682	-0.177854	-0.170642	-0.168839	-0.139632	-0.178034	-0.168208	-0.171093	-0.165504	-0.174789	-0.173888	-0.173707	-0.166676	-0.170462	-0.16911	-0.168749	-0.154236	-0.15694	-0.167758	-0.173978	-0.135485	-0.168569	-0.168569	-0.174969	-0.177584	-0.179387	-0.183353	-0.180739	-0.182722
Msex2.02996		1	-0.168589	-0.17103	-0.174318	-0.176759	-0.176759	-0.176759	-0.176759	-0.176759	-0.176759	-0.176759	-0.176759	-0.176759	-0.176759	-0.176759	-0.17582	-0.176759	-0.172721	-0.16887	-0.167649	-0.176759	-0.163517	-0.176759	-0.176759	-0.176759	-0.174036	-0.176759	-0.176759	-0.176759	-0.166335	-0.176759	-0.176759	-0.176759	-0.171312	-0.176759	-0.176759	-0.176759	-0.174318	-0.176759	-0.172627	-0.173472	-0.176759	-0.174975	-0.176759	-0.173284	-0.176759	-0.176759	-0.176759
Msex2.10688	hypodermin-A-like	1	-0.177477	-0.17411	-0.190942	-0.182526	-0.184209	-0.194309	-0.194309	-0.191503	-0.174671	-0.180843	0.041905	-0.171866	-0.169621	-0.190942	-0.175232	-0.175793	-0.174671	-0.17916	-0.176354	-0.187015	-0.175793	-0.183648	-0.191503	-0.187015	-0.17411	-0.175793	-0.178038	-0.193748	-0.190381	-0.183087	-0.166816	-0.184771	-0.18982	-0.155594	-0.118563	-0.158961	-0.147739	-0.165694	-0.140445	-0.146056	-0.160644	-0.171866	-0.188698	-0.189259	-0.194309	-0.17916	-0.194309
Msex2.13826	uncharacterized LOC101745060	1	-0.173318	-0.175194	-0.174862	-0.173849	-0.171856	-0.16523	-0.175643	-0.175643	-0.175643	-0.174065	-0.175643	-0.174663	-0.173102	-0.175643	-0.175028	-0.173583	-0.174131	-0.172504	-0.174198	-0.17184	-0.169348	-0.17463	-0.169066	-0.175643	-0.174098	-0.174231	-0.175161	-0.174613	-0.172321	-0.175643	-0.173999	-0.175643	-0.175643	-0.175095	-0.175377	-0.175244	-0.175244	-0.175643	-0.175643	-0.175643	-0.175327	-0.174198	-0.168186	-0.17536	-0.175643	-0.175643	-0.173666
Msex2.03518	uncharacterized LOC101744305	1	-0.181266	-0.181266	-0.181266	-0.181266	-0.181266	-0.181266	-0.181266	-0.181266	-0.181266	-0.1784	-0.181266	-0.131713	-0.181266	-0.181266	-0.181266	-0.181266	-0.179714	0.148529	-0.179952	-0.181266	-0.181266	-0.181266	-0.181266	-0.181266	-0.175713	-0.155892	-0.181266	-0.181266	-0.181266	-0.181266	-0.181266	-0.181266	-0.178161	-0.180609	-0.181266	-0.181266	-0.180549	-0.181266	-0.113325	-0.16831	-0.181266	-0.181266	-0.181266	-0.181266	-0.181266	-0.181266	-0.181266
Msex2.03704	uncharacterized LOC106103303	1	-0.176403	-0.179034	-0.180934	-0.180057	-0.180934	-0.180934	-0.169387	-0.180934	-0.178741	-0.180934	-0.180934	-0.179618	-0.180934	-0.180934	-0.180934	-0.180934	-0.084905	-0.169972	-0.063712	-0.180934	-0.180934	-0.180934	-0.180934	-0.180934	-0.169387	-0.180934	-0.180934	-0.180934	-0.180934	-0.180934	-0.180934	-0.180934	-0.180934	-0.179911	-0.179911	-0.177864	-0.179765	-0.173918	-0.169679	-0.178888	-0.17918	-0.178888	-0.180934	-0.180934	-0.175818	-0.180934	-0.180934
Msex2.12171	maltase 2-like	1	-0.175743	-0.175743	-0.175743	-0.175743	-0.175743	-0.175743	-0.175743	-0.175743	-0.175743	-0.174743	-0.165544	-0.175743	-0.175743	-0.175743	-0.174743	-0.175743	-0.134547	-0.175743	-0.169344	-0.172144	-0.175743	-0.175743	-0.175743	-0.175743	-0.175743	-0.175743	-0.175743	-0.175743	-0.175743	-0.175743	-0.175743	-0.175743	-0.174143	-0.175743	-0.175743	-0.174143	-0.175743	-0.174343	-0.160545	-0.174743	-0.172744	-0.175143	-0.175743	-0.175743	-0.175743	-0.173943	-0.175743
Msex2.02032	uncharacterized protein PFB0765w-like	1	-0.200448	-0.200134	-0.200291	-0.200395	-0.200448	-0.200448	-0.200448	-0.200448	-0.200395	-0.200343	-0.19113	-0.200238	-0.19982	-0.200448	-0.200343	-0.137527	-0.199192	-0.197726	-0.200134	-0.200448	-0.200448	-0.200448	-0.200448	-0.200448	-0.200029	-0.200448	-0.200448	-0.200448	-0.200448	-0.200448	-0.200081	-0.200448	-0.200448	-0.200343	-0.199244	-0.188513	-0.197516	-0.199558	-0.191968	-0.197412	-0.19961	-0.199296	-0.199401	-0.200448	-0.200448	-0.200081	-0.200448
Msex2.04793	uncharacterized LOC106717196	1	-0.195992	-0.194473	-0.194473	-0.195124	-0.19751	-0.19751	-0.19751	-0.196642	-0.192521	-0.194039	-0.194907	-0.19187	-0.194907	-0.193388	-0.192737	-0.167356	-0.197076	-0.194039	-0.195558	-0.19751	-0.19751	-0.18905	-0.19751	-0.180806	-0.196642	-0.19751	-0.197076	-0.19751	-0.195558	-0.19751	-0.19751	-0.19751	-0.192737	-0.190351	-0.192521	-0.192954	-0.183843	-0.194907	-0.184928	-0.184277	-0.189483	-0.193605	-0.195558	-0.196642	-0.19751	-0.192521	-0.196425
Msex2.02945	transmembrane protein 136-like	1	-0.19806	-0.197886	-0.200053	-0.199446	-0.20092	-0.20092	-0.20092	-0.199186	-0.19702	-0.181419	-0.118585	-0.194333	-0.19832	-0.20092	-0.199533	-0.170326	-0.191733	-0.186879	-0.196846	-0.20092	-0.20092	-0.198666	-0.20092	-0.20092	-0.2004	-0.20092	-0.20092	-0.20092	-0.20092	-0.20092	-0.20092	-0.20092	-0.20092	-0.199706	-0.195026	-0.1978	-0.196066	-0.20092	-0.179079	-0.193986	-0.197453	-0.199013	-0.20092	-0.20092	-0.20092	-0.198146	-0.20092
Msex2.01031	uncharacterized LOC101736111	1	-0.194666	-0.194666	-0.194666	-0.194666	-0.194666	-0.194666	-0.194666	-0.192704	-0.19393	-0.194666	-0.1916	-0.19344	-0.194053	-0.194666	-0.194298	-0.181298	-0.194053	-0.190987	-0.193685	-0.194666	-0.190619	-0.188044	-0.181789	-0.194666	-0.192336	-0.190987	-0.194666	-0.18927	-0.194666	-0.192091	-0.181789	-0.187308	-0.194666	-0.192704	-0.1916	-0.187553	-0.189025	-0.194053	-0.187921	-0.18461	-0.194666	-0.191232	-0.193685	-0.19393	-0.194666	-0.190742	-0.194666
Msex2.09105	sodium- and chloride-dependent glycine transporter 1-like	1	-0.186007	-0.190055	-0.193092	-0.193092	-0.193092	-0.193092	-0.193092	-0.193092	-0.193092	-0.193092	-0.193092	-0.193092	-0.193092	-0.193092	-0.193092	-0.186007	-0.193092	-0.191067	-0.190561	-0.193092	-0.193092	-0.193092	-0.193092	-0.193092	-0.193092	-0.193092	-0.190055	-0.193092	-0.193092	-0.193092	-0.193092	-0.193092	-0.193092	-0.18297	-0.12477	-0.189549	-0.183476	-0.191573	-0.184488	-0.18297	-0.193092	-0.193092	-0.193092	-0.193092	-0.193092	-0.193092	-0.193092
Msex2.05184	IQ and AAA domain-containing protein 1-like	1	-0.189544	-0.189544	-0.189229	-0.189282	-0.189544	-0.189544	-0.189177	-0.189544	-0.189334	-0.189544	-0.18797	-0.18881	-0.189386	-0.189544	-0.189544	-0.183512	-0.189544	-0.187761	-0.189282	-0.189544	-0.188757	-0.189544	-0.189544	-0.189544	-0.189386	-0.189544	-0.189544	-0.189544	-0.189544	-0.189177	-0.189544	-0.189544	-0.189544	-0.189544	-0.189544	-0.188547	-0.189229	-0.189544	-0.183617	-0.185768	-0.189544	-0.189544	-0.189544	-0.189544	-0.189544	-0.189282	-0.189544
Msex2.06051	DNA ligase 1-like	1	-0.176594	-0.177166	-0.167194	-0.227842	-0.178882	-0.154034	-0.228823	-0.163761	-0.170463	-0.144308	-0.164415	-0.193758	-0.183541	-0.229068	-0.22302	-0.217789	-0.174959	-0.19572	-0.194412	-0.227107	-0.19572	-0.176021	-0.187383	-0.205855	-0.11333	-0.18771	-0.116599	-0.144062	-0.123628	-0.144226	-0.155506	-0.21174	-0.221712	-0.222856	-0.231357	-0.130903	-0.208226	-0.195475	-0.167439	-0.185666	-0.21926	-0.19809	-0.204956	-0.114883	-0.1976	-0.17455	-0.208144
Msex2.02968	uncharacterized protein MAL13P1.304-like	1	-0.182595	-0.182456	-0.182595	-0.182595	-0.182595	-0.182595	-0.182595	-0.182526	-0.182456	-0.182595	-0.170457	-0.182109	-0.182456	-0.182595	-0.182595	-0.173648	-0.182248	-0.180861	-0.182248	-0.182595	-0.182595	-0.182317	-0.182595	-0.182595	-0.18204	-0.182248	-0.181693	-0.180445	-0.180861	-0.181832	-0.182595	-0.182595	-0.182595	-0.182317	-0.182317	-0.181901	-0.182526	-0.180792	-0.176977	-0.17774	-0.182248	-0.182595	-0.182595	-0.182595	-0.182595	-0.181555	-0.182595
Msex2.02721	tetratricopeptide repeat protein 25-like	1	-0.199546	-0.196992	-0.199743	-0.18658	-0.201314	-0.201314	-0.193456	-0.201118	-0.197189	-0.197582	-0.201314	-0.178918	-0.200136	-0.201118	-0.200136	-0.176363	-0.196206	-0.194635	-0.19876	-0.201314	-0.201314	-0.200529	-0.201314	-0.201314	-0.196796	-0.199546	-0.199743	-0.200922	-0.197778	-0.201314	-0.200529	-0.201314	-0.201314	-0.189723	-0.189134	-0.17322	-0.200332	-0.199743	-0.11212	-0.127837	-0.193063	-0.199546	-0.198957	-0.200529	-0.201314	-0.200725	-0.201314
Msex2.01837	putative uncharacterized protein DDB_G0282499	1	-0.197554	-0.197554	-0.195602	-0.195602	-0.198042	-0.198042	-0.198042	-0.198042	-0.196578	-0.189747	-0.163886	-0.195115	-0.198042	-0.197554	-0.198042	-0.1795	-0.197066	-0.198042	-0.197066	-0.198042	-0.198042	-0.198042	-0.198042	-0.198042	-0.197554	-0.198042	-0.197554	-0.198042	-0.198042	-0.198042	-0.198042	-0.198042	-0.198042	-0.197554	-0.195602	-0.196578	-0.196578	-0.19609	-0.180964	-0.191699	-0.198042	-0.196578	-0.19609	-0.195602	-0.198042	-0.194627	-0.198042
Msex2.02709	dynein intermediate chain 3, ciliary-like	1	-0.195395	-0.196981	-0.196981	-0.195989	-0.196981	-0.196981	-0.196981	-0.194602	-0.196386	-0.196981	-0.196981	-0.191826	-0.195989	-0.196981	-0.196386	-0.194205	-0.195989	-0.195593	-0.196981	-0.196981	-0.196981	-0.196981	-0.196981	-0.196981	-0.194602	-0.196981	-0.196981	-0.196981	-0.196981	-0.196981	-0.196981	-0.196981	-0.196981	-0.195395	-0.190438	-0.189447	-0.196981	-0.196981	-0.187464	-0.190636	-0.196386	-0.195791	-0.195395	-0.195791	-0.196981	-0.196981	-0.196981
Msex2.10525	uncharacterized LOC106142810	1	-0.196001	-0.195799	-0.195664	-0.196001	-0.196001	-0.196001	-0.196001	-0.196001	-0.196001	-0.196001	-0.196001	-0.196001	-0.196001	-0.196001	-0.196001	-0.180758	-0.195462	-0.193573	-0.19499	-0.196001	-0.196001	-0.196001	-0.196001	-0.196001	-0.196001	-0.196001	-0.196001	-0.196001	-0.196001	-0.196001	-0.196001	-0.196001	-0.196001	-0.196001	-0.196001	-0.195124	-0.196001	-0.196001	-0.189594	-0.189324	-0.196001	-0.196001	-0.196001	-0.196001	-0.196001	-0.195124	-0.196001
Msex2.11680	uncharacterized LOC106105909	1	-0.196204	-0.196204	-0.196204	-0.196204	-0.196204	-0.196204	-0.196204	-0.196204	-0.196204	-0.196204	-0.196204	-0.196204	-0.196204	-0.196204	-0.196204	-0.192983	-0.195681	-0.191764	-0.196204	-0.196204	-0.196204	-0.196204	-0.196204	-0.196204	-0.196204	-0.196204	-0.196204	-0.196204	-0.196204	-0.196204	-0.196204	-0.196204	-0.196204	-0.196204	-0.195856	-0.195769	-0.196204	-0.196204	-0.189326	-0.192547	-0.196204	-0.196204	-0.196204	-0.196204	-0.196204	-0.196204	-0.196204
Msex2.03980	solute carrier family 22 member 1-like	1	-0.194088	-0.194088	-0.194088	-0.194088	-0.194088	-0.194088	-0.194088	-0.194088	-0.194088	-0.194088	-0.194088	-0.194088	-0.194088	-0.194088	-0.194088	-0.188506	-0.194088	-0.188891	-0.194088	-0.194088	-0.194088	-0.194088	-0.194088	-0.194088	-0.194088	-0.194088	-0.194088	-0.194088	-0.194088	-0.194088	-0.194088	-0.194088	-0.194088	-0.193511	-0.194088	-0.193703	-0.193511	-0.194088	-0.187737	-0.191586	-0.194088	-0.194088	-0.194088	-0.194088	-0.194088	-0.194088	-0.194088
Msex2.10721	uncharacterized LOC106102618	1	-0.200159	-0.199332	-0.200159	-0.200159	-0.200159	-0.200159	-0.200159	-0.200159	-0.199056	-0.200159	-0.193262	-0.199746	-0.200159	-0.200159	-0.200159	-0.184296	-0.193952	-0.192848	-0.192435	-0.198366	-0.200159	-0.200159	-0.200159	-0.196849	-0.198918	-0.200159	-0.199194	-0.200159	-0.200159	-0.194366	-0.200159	-0.192848	-0.168708	-0.174088	-0.196159	-0.196711	-0.180985	-0.199194	-0.196435	-0.198228	-0.200159	-0.200159	-0.19878	-0.200159	-0.200159	-0.200159	-0.200159
Msex2.08214	uncharacterized LOC106117527	1	-0.196156	-0.196156	-0.196156	-0.196156	-0.196156	-0.196156	-0.196156	-0.196156	-0.196156	-0.196156	-0.19364	-0.196156	-0.196156	-0.196156	-0.196156	-0.191843	-0.195257	-0.196156	-0.196156	-0.196156	-0.196156	-0.196156	-0.196156	-0.196156	-0.196156	-0.196156	-0.196156	-0.196156	-0.196156	-0.196156	-0.196156	-0.196156	-0.196156	-0.195437	-0.196156	-0.194179	-0.196156	-0.196156	-0.190586	-0.194	-0.196156	-0.196156	-0.196156	-0.196156	-0.196156	-0.193461	-0.196156
Msex2.03772	guanine deaminase	1	-0.196917	-0.196061	-0.195633	-0.196917	-0.196917	-0.196917	-0.196917	-0.196917	-0.196489	-0.196917	-0.17808	-0.19499	-0.194562	-0.196703	-0.195418	-0.187498	-0.196061	-0.195633	-0.19499	-0.196917	-0.196917	-0.196917	-0.196917	-0.196917	-0.196275	-0.196917	-0.196917	-0.196917	-0.196917	-0.196917	-0.196917	-0.196917	-0.196275	-0.196275	-0.196489	-0.196275	-0.196703	-0.194776	-0.195418	-0.19178	-0.196489	-0.19499	-0.195847	-0.196917	-0.196917	-0.196275	-0.196917
Msex2.00552	uncharacterized LOC106136361	1	-0.202609	-0.202281	-0.202281	-0.202609	-0.202609	-0.188482	-0.202609	-0.202609	-0.200638	-0.201624	-0.187825	-0.200638	-0.200309	-0.202609	-0.202281	-0.187497	-0.201952	-0.200309	-0.202609	-0.202609	-0.202609	-0.201295	-0.202609	-0.194067	-0.201952	-0.202609	-0.202609	-0.199981	-0.202609	-0.201295	-0.202609	-0.202609	-0.202609	-0.202281	-0.200638	-0.201952	-0.200638	-0.201295	-0.196039	-0.193739	-0.202281	-0.202609	-0.202609	-0.202609	-0.202609	-0.201624	-0.201295
Msex2.07607	ninjurin-2	1	-0.201856	-0.204388	-0.203755	-0.205021	-0.206603	-0.206603	-0.206603	-0.20597	-0.204071	-0.203755	-0.168313	-0.179705	-0.202806	-0.206286	-0.202806	-0.172743	-0.200274	-0.194894	-0.205021	-0.203438	-0.204388	-0.204388	-0.206603	-0.206603	-0.196477	-0.206603	-0.197426	-0.197426	-0.206603	-0.206603	-0.197742	-0.206603	-0.198692	-0.189515	-0.193945	-0.199008	-0.198375	-0.20154	-0.175907	-0.184452	-0.157237	-0.192996	-0.19616	-0.206603	-0.206603	-0.205021	-0.203122
Msex2.08194	probable multidrug resistance-associated protein lethal(2)03659	1	-0.203326	-0.201063	-0.203326	-0.203609	-0.204741	-0.20078	-0.204741	-0.203892	-0.201629	-0.201912	-0.203326	-0.201912	-0.202194	-0.203043	-0.201912	-0.190313	-0.20078	-0.195122	-0.201629	-0.204741	-0.199648	-0.204741	-0.204741	-0.20276	-0.201629	-0.203043	-0.203609	-0.197385	-0.20276	-0.199931	-0.20276	-0.204741	-0.192576	-0.196254	-0.137411	-0.185504	-0.193425	-0.20276	-0.187767	-0.197385	-0.201912	-0.203043	-0.203043	-0.204741	-0.204741	-0.204741	-0.199083
Msex2.13362		1	-0.200675	-0.200675	-0.200675	-0.200265	-0.200675	-0.200675	-0.200675	-0.200675	-0.200675	-0.200675	-0.198477	-0.200675	-0.200675	-0.200675	-0.200675	-0.182828	-0.200675	-0.198331	-0.200675	-0.200675	-0.200675	-0.200675	-0.200675	-0.200675	-0.200675	-0.200675	-0.200675	-0.200675	-0.200675	-0.200675	-0.200675	-0.200675	-0.200675	-0.200675	-0.200675	-0.19918	-0.200675	-0.200675	-0.19584	-0.199708	-0.200675	-0.200675	-0.200675	-0.200675	-0.200675	-0.200675	-0.200675
Msex2.11627	leucyl aminopeptidase-like protein	1	-0.186569	-0.172556	-0.197731	-0.215108	-0.212417	-0.204381	-0.20834	-0.203035	-0.171408	-0.178969	-0.190171	-0.215069	-0.216256	-0.218315	-0.218156	-0.203629	-0.21206	-0.213248	-0.215702	-0.213248	-0.206123	-0.210596	-0.21685	-0.216771	-0.213604	-0.213921	-0.214238	-0.21784	-0.218315	-0.217879	-0.218315	-0.217483	-0.217919	-0.21586	-0.214792	-0.214356	-0.216296	-0.21776	-0.206677	-0.209329	-0.201888	-0.205252	-0.214673	-0.178415	-0.211546	-0.119871	-0.177069
Msex2.04911	sodium/hydrogen exchanger 10-like	1	-0.196104	-0.196104	-0.196104	-0.196104	-0.196104	-0.196104	-0.196104	-0.194971	-0.19327	-0.189302	-0.191003	-0.193554	-0.194404	-0.196104	-0.196104	-0.180233	-0.193837	-0.19242	-0.193554	-0.196104	-0.196104	-0.19327	-0.196104	-0.196104	-0.195538	-0.196104	-0.195538	-0.194687	-0.196104	-0.196104	-0.193837	-0.196104	-0.194971	-0.19412	-0.194971	-0.191286	-0.194687	-0.195821	-0.19412	-0.188736	-0.195254	-0.19412	-0.194971	-0.196104	-0.196104	-0.196104	-0.187602
Msex2.05254	zinc finger protein 879-like	1	-0.196756	-0.19578	-0.196756	-0.196756	-0.196756	-0.196756	-0.196756	-0.194479	-0.196756	-0.191876	-0.192852	-0.195129	-0.196756	-0.196756	-0.196756	-0.190575	-0.195129	-0.192202	-0.194154	-0.196756	-0.196756	-0.196756	-0.196756	-0.196756	-0.196756	-0.196756	-0.196756	-0.196756	-0.196756	-0.196756	-0.196756	-0.196756	-0.191551	-0.193828	-0.196756	-0.195455	-0.194804	-0.196756	-0.187647	-0.193503	-0.196756	-0.196756	-0.196756	-0.196756	-0.196756	-0.196756	-0.196756
Msex2.10967		1	-0.192899	-0.192899	-0.192899	-0.192532	-0.192899	-0.192899	-0.192899	-0.192899	-0.192899	-0.191625	-0.192899	-0.192501	-0.192899	-0.192899	-0.192899	-0.182991	-0.191338	-0.18331	-0.192023	-0.192899	-0.192899	-0.192086	-0.192899	-0.192899	-0.192724	-0.192899	-0.192899	-0.192899	-0.192899	-0.192899	-0.192899	-0.192899	-0.192899	-0.192612	-0.192692	-0.19078	-0.19258	-0.192899	-0.186097	-0.184632	-0.192644	-0.19266	-0.192899	-0.192899	-0.192182	-0.192899	-0.192899
Msex2.08148	uncharacterized LOC105842302	1	-0.194831	-0.194478	-0.194831	-0.194831	-0.194831	-0.194831	-0.194831	-0.194831	-0.194831	-0.194831	-0.194831	-0.194831	-0.194831	-0.194831	-0.194831	-0.164181	-0.193508	-0.171722	-0.194831	-0.194831	-0.194831	-0.194831	-0.194831	-0.194831	-0.194831	-0.194831	-0.194831	-0.194831	-0.194831	-0.194831	-0.194831	-0.194831	-0.194831	-0.194831	-0.194831	-0.194258	-0.19364	-0.194831	-0.181998	-0.185923	-0.194831	-0.194831	-0.194831	-0.194831	-0.194831	-0.194831	-0.194831
Msex2.12043	uncharacterized LOC101740599	1	-0.221814	-0.230027	-0.247185	-0.24901	-0.237876	-0.188776	-0.208398	-0.246637	-0.225556	-0.192244	-0.233039	-0.193431	-0.212961	-0.243808	-0.242348	-0.130185	-0.185308	-0.241162	-0.186769	-0.063654	-0.160302	-0.17244	-0.228111	-0.190967	-0.176365	-0.151358	-0.230666	-0.191149	-0.187225	-0.192609	-0.206573	-0.172258	-0.128177	-0.1739	-0.137121	-0.193522	-0.214969	-0.240431	-0.21433	-0.239062	-0.247002	-0.235594	-0.201097	-0.252661	-0.255307	-0.249558	-0.230027
Msex2.07295	uncharacterized LOC105388617	1	-0.191853	-0.191853	-0.191853	-0.191396	-0.191853	-0.191853	-0.191853	-0.191853	-0.191853	-0.191853	-0.185457	-0.191853	-0.191853	-0.191853	-0.191853	-0.183286	-0.189112	-0.18797	-0.190597	-0.191853	-0.191853	-0.190026	-0.191853	-0.191853	-0.191511	-0.186827	-0.191853	-0.191853	-0.188883	-0.191853	-0.191853	-0.191853	-0.190368	-0.191853	-0.191853	-0.188312	-0.189797	-0.191853	-0.182487	-0.190026	-0.191853	-0.191282	-0.191853	-0.191853	-0.191853	-0.191853	-0.191853
Msex2.06734	solute carrier family 22 member 7-like	1	-0.193317	-0.194068	-0.194068	-0.194068	-0.194068	-0.194068	-0.194068	-0.194068	-0.192942	-0.194068	-0.189939	-0.194068	-0.194068	-0.192942	-0.193317	-0.188813	-0.194068	-0.191816	-0.19144	-0.194068	-0.194068	-0.190314	-0.194068	-0.194068	-0.190314	-0.19069	-0.188813	-0.194068	-0.194068	-0.186185	-0.194068	-0.194068	-0.194068	-0.194068	-0.192942	-0.190314	-0.194068	-0.193317	-0.181681	-0.186185	-0.194068	-0.194068	-0.194068	-0.194068	-0.194068	-0.194068	-0.194068
Msex2.10526	uncharacterized LOC101741593	1	-0.190394	-0.191446	-0.191063	-0.191446	-0.191446	-0.191446	-0.191446	-0.191446	-0.191446	-0.191446	-0.191446	-0.191446	-0.191446	-0.191446	-0.189533	-0.184561	-0.191255	-0.190203	-0.191446	-0.191446	-0.191446	-0.191446	-0.191446	-0.191446	-0.189438	-0.191446	-0.191446	-0.191446	-0.191446	-0.189438	-0.191446	-0.191446	-0.188864	-0.189438	-0.190872	-0.191446	-0.191446	-0.190681	-0.186187	-0.189342	-0.191159	-0.191446	-0.190681	-0.191446	-0.191446	-0.191446	-0.191446
Msex2.12455	zinc carboxypeptidase-like	1	-0.191854	-0.191277	-0.190412	-0.191854	-0.19243	-0.19243	-0.19243	-0.19243	-0.191565	-0.19243	-0.19243	-0.19243	-0.191854	-0.19243	-0.19243	-0.190701	-0.189547	-0.190701	-0.190412	-0.19243	-0.19243	-0.19243	-0.19243	-0.19243	-0.191854	-0.19243	-0.19243	-0.19243	-0.19243	-0.19243	-0.19243	-0.19243	-0.19243	-0.191854	-0.18061	-0.187818	-0.187241	-0.191277	-0.168502	-0.181475	-0.19243	-0.191565	-0.19243	-0.19243	-0.19243	-0.19243	-0.19243
Msex2.07936	uncharacterized LOC105842097	1	-0.178655	-0.16596	-0.166872	-0.192893	-0.185949	-0.16575	-0.187492	-0.186861	-0.187282	-0.192261	-0.192051	-0.196049	-0.196189	-0.196259	-0.196329	-0.184406	-0.194015	-0.186791	-0.193243	-0.196049	-0.178374	-0.18658	-0.195698	-0.189596	-0.195067	-0.194646	-0.194856	-0.196329	-0.196329	-0.195698	-0.196329	-0.196329	-0.196329	-0.196329	-0.196329	-0.195698	-0.196049	-0.196049	-0.180899	-0.184897	-0.187983	-0.188965	-0.187141	-0.158596	-0.172763	-0.177463	-0.180969
Msex2.00393	cytosol aminopeptidase-like	1	-0.191038	-0.190473	-0.192887	-0.197456	-0.190576	-0.186623	-0.181386	-0.198586	-0.193246	-0.187496	-0.193092	-0.191911	-0.193297	-0.198483	-0.195916	-0.184004	-0.188574	-0.189087	-0.181283	-0.163467	-0.184364	-0.189498	-0.178459	-0.18883	-0.192938	-0.183902	-0.196018	-0.193605	-0.191808	-0.193759	-0.189703	-0.182926	-0.184518	-0.190422	-0.187598	-0.193041	-0.184415	-0.197045	-0.184415	-0.179845	-0.196275	-0.195351	-0.190422	-0.195762	-0.184107	-0.193451	-0.174403
Msex2.13361		1	-0.190639	-0.190639	-0.190639	-0.190639	-0.190639	-0.190639	-0.190639	-0.190639	-0.190639	-0.190639	-0.190639	-0.187659	-0.190639	-0.190639	-0.190639	-0.114992	-0.186665	-0.184831	-0.190639	-0.190639	-0.190639	-0.190639	-0.190639	-0.190639	-0.190639	-0.190639	-0.187659	-0.190639	-0.190639	-0.190639	-0.190639	-0.190639	-0.190639	-0.190639	-0.189034	-0.189416	-0.190639	-0.190639	-0.166722	-0.171689	-0.190639	-0.188881	-0.190639	-0.190639	-0.190639	-0.190639	-0.190639
Msex2.11880	uncharacterized LOC106717010	1	-0.185411	-0.185698	-0.193756	-0.198935	-0.206129	-0.190878	-0.206129	-0.204978	-0.193756	-0.200086	-0.084408	-0.152031	-0.191741	-0.202964	-0.196921	-0.19318	-0.194907	-0.19059	-0.192317	-0.206129	-0.192892	-0.203252	-0.206129	-0.203252	-0.186562	-0.202676	-0.199798	-0.203539	-0.198072	-0.203827	-0.198072	-0.206129	-0.203539	-0.168433	-0.138218	-0.173037	-0.157498	-0.190302	-0.156059	-0.168433	-0.189727	-0.179655	-0.203827	-0.201237	-0.206129	-0.186849	-0.203827
Msex2.08977	uncharacterized LOC101738371	1	-0.205577	-0.19045	-0.202636	-0.205577	-0.163557	-0.135824	-0.205577	-0.188769	-0.196753	-0.174062	-0.166079	-0.205577	-0.202636	-0.205577	-0.205577	-0.124059	-0.205577	-0.186668	-0.200115	-0.205577	-0.19003	-0.205577	-0.205577	-0.205577	-0.202216	-0.205577	-0.205577	-0.205577	-0.205577	-0.205577	-0.205577	-0.205577	-0.205577	-0.205577	-0.205577	-0.199694	-0.199274	-0.203896	-0.205577	-0.174903	-0.200955	-0.179945	-0.023211	-0.192971	-0.185828	-0.205577	-0.198434
Msex2.00931		1	-0.173042	-0.182485	-0.176001	-0.191046	-0.134076	-0.16574	-0.191046	-0.191046	-0.188025	-0.18003	-0.163348	-0.191046	-0.191046	-0.191046	-0.191046	-0.179212	-0.186577	-0.176882	-0.189787	-0.191046	-0.191046	-0.187521	-0.191046	-0.191046	-0.190291	-0.191046	-0.191046	-0.191046	-0.191046	-0.187584	-0.191046	-0.191046	-0.191046	-0.191046	-0.191046	-0.189976	-0.187647	-0.190795	-0.179715	-0.182107	-0.191046	-0.189032	-0.185884	-0.181981	-0.119597	-0.18985	-0.167125
Msex2.05053	glutamine synthetase nodule isozyme-like	1	-0.188469	-0.187561	-0.18834	-0.190352	-0.190352	-0.168023	-0.190352	-0.189962	-0.190027	-0.153808	-0.190352	-0.190352	-0.188924	-0.190352	-0.190352	-0.178474	-0.174644	-0.18425	-0.074749	-0.18451	-0.187106	-0.189313	-0.190352	-0.190352	-0.187171	-0.190352	-0.189833	-0.188275	-0.190352	-0.190352	-0.190352	-0.190352	-0.190352	-0.189962	-0.190352	-0.187885	-0.190157	-0.190092	-0.181654	-0.175553	-0.190352	-0.189768	-0.188859	-0.190352	-0.190352	-0.18834	-0.190352
Msex2.03521	uncharacterized LOC106120589	1	-0.18916	-0.18916	-0.18916	-0.18916	-0.18916	-0.18916	-0.18916	-0.18916	-0.18916	-0.18916	-0.186436	-0.187798	-0.187117	-0.18916	-0.18916	-0.187117	-0.186776	-0.185755	-0.184052	-0.18916	-0.183711	-0.18916	-0.18916	-0.18916	-0.187457	-0.185073	-0.18916	-0.18916	-0.18916	-0.18916	-0.18916	-0.18916	-0.18916	-0.188139	-0.188479	-0.188479	-0.188139	-0.187798	-0.169748	-0.178943	-0.18916	-0.187457	-0.18916	-0.188479	-0.18916	-0.188479	-0.18916
Msex2.12922	ubiquitin-associated domain-containing protein 1	1	-0.189933	-0.190739	-0.190739	-0.190739	-0.190739	-0.190739	-0.190739	-0.190739	-0.190739	-0.190739	-0.178371	-0.189664	-0.189126	-0.190739	-0.190739	-0.184555	-0.190739	-0.179446	-0.190739	-0.190739	-0.190739	-0.190739	-0.180253	-0.190739	-0.187244	-0.190739	-0.189395	-0.190739	-0.190739	-0.187513	-0.190739	-0.190739	-0.181597	-0.189126	-0.187782	-0.189933	-0.188857	-0.189664	-0.182404	-0.188588	-0.190739	-0.190739	-0.190739	-0.190739	-0.190739	-0.190739	-0.190739
Msex2.06754	lysine-specific histone demethylase 1A	1	-0.21044	-0.266192	-0.245859	-0.298658	-0.304889	-0.251762	-0.275702	-0.291444	-0.234053	-0.251762	-0.295379	-0.235692	-0.295707	-0.324894	-0.300954	-0.223558	-0.139603	-0.306201	-0.040563	0.001743	-0.182237	-0.254385	-0.308825	-0.29046	-0.065159	-0.115991	-0.269471	-0.253074	-0.232741	-0.279637	-0.281605	-0.294723	-0.199618	-0.248154	-0.297675	-0.195683	-0.281933	-0.267831	-0.265864	-0.27603	-0.304234	-0.266192	-0.296691	-0.319647	-0.330469	-0.325222	-0.317679
Msex2.00450	cilia- and flagella-associated protein 61-like	1	-0.207577	-0.204413	-0.207577	-0.207225	-0.203006	-0.207577	-0.207577	-0.207577	-0.206522	-0.197029	-0.200545	-0.203358	-0.206171	-0.207577	-0.207577	-0.194217	-0.206522	-0.205819	-0.206522	-0.207577	-0.207577	-0.207577	-0.204413	-0.207577	-0.206171	-0.207577	-0.206874	-0.207577	-0.202655	-0.206171	-0.207577	-0.207577	-0.20371	-0.201952	-0.206874	-0.207577	-0.207577	-0.206874	-0.205468	-0.204413	-0.206522	-0.205819	-0.206522	-0.207577	-0.207577	-0.207225	-0.2016
Msex2.01150	protein I'm not dead yet-like	1	-0.202239	-0.202239	-0.202239	-0.202239	-0.202239	-0.202239	-0.202239	-0.201687	-0.201825	-0.202239	-0.202239	-0.202239	-0.202239	-0.202239	-0.202239	-0.180538	-0.199475	-0.200304	-0.202239	-0.202239	-0.202239	-0.202239	-0.202239	-0.202239	-0.202239	-0.202239	-0.202239	-0.202239	-0.202239	-0.202239	-0.202239	-0.202239	-0.202239	-0.202239	-0.202239	-0.201548	-0.201687	-0.202239	-0.193946	-0.197402	-0.202239	-0.202239	-0.202239	-0.202239	-0.202239	-0.20141	-0.202239
Msex2.13877	uncharacterized LOC106123431	1	-0.207017	-0.207017	-0.207017	-0.207017	-0.207017	-0.207017	-0.207017	-0.207017	-0.207017	-0.207017	-0.207017	-0.207017	-0.203145	-0.207017	-0.201384	-0.184838	-0.190823	-0.189415	-0.188006	-0.207017	-0.207017	-0.207017	-0.207017	-0.207017	-0.200328	-0.201384	-0.207017	-0.207017	-0.207017	-0.207017	-0.207017	-0.207017	-0.207017	-0.207017	-0.203849	-0.183782	-0.203849	-0.207017	-0.176389	-0.166883	-0.204553	-0.205961	-0.203849	-0.207017	-0.207017	-0.207017	-0.207017
Msex2.03589	sex-lethal	1	-0.186658	-0.197269	-0.195118	-0.218873	-0.22762	-0.229197	-0.225613	-0.22351	-0.203005	-0.210509	-0.219973	-0.203291	-0.208979	-0.226234	-0.216005	-0.177242	-0.130019	-0.203817	-0.117687	-0.20702	-0.228098	-0.218825	-0.232352	-0.231253	-0.175713	-0.208693	-0.196696	-0.223988	-0.222362	-0.222649	-0.215671	-0.218825	-0.193398	-0.165867	-0.190052	-0.201475	-0.20181	-0.187232	-0.170598	-0.06492	-0.215002	-0.210748	-0.225278	-0.219208	-0.226569	-0.212994	-0.227381
Msex2.00238	mono [ADP-ribose] polymerase PARP16	1	-0.201513	-0.201513	-0.201513	-0.201513	-0.201513	-0.201513	-0.201513	-0.201513	-0.201513	-0.201513	-0.201513	-0.201513	-0.201513	-0.201513	-0.201377	-0.160295	-0.201513	-0.200159	-0.2007	-0.201513	-0.201513	-0.201513	-0.201513	-0.201513	-0.201513	-0.201513	-0.201513	-0.201513	-0.201513	-0.201513	-0.201513	-0.201513	-0.201513	-0.201513	-0.201513	-0.201107	-0.201513	-0.201513	-0.191022	-0.195963	-0.201513	-0.201513	-0.201513	-0.201513	-0.201513	-0.201513	-0.201513
Msex2.02988	uncharacterized LOC106119172	1	-0.203089	-0.203089	-0.203089	-0.203089	-0.203089	-0.203089	-0.203089	-0.190914	-0.199769	-0.199769	-0.192021	-0.203089	-0.202535	-0.203089	-0.203089	-0.194788	-0.200322	-0.194788	-0.203089	-0.203089	-0.203089	-0.203089	-0.203089	-0.203089	-0.202535	-0.203089	-0.203089	-0.203089	-0.203089	-0.201982	-0.199769	-0.203089	-0.201982	-0.202535	-0.18206	-0.192575	-0.144984	-0.201982	-0.195342	-0.198108	-0.203089	-0.203089	-0.203089	-0.203089	-0.203089	-0.200875	-0.203089
Msex2.03686	actin-52-like	1	-0.201761	-0.199288	-0.201761	-0.201761	-0.201761	-0.201761	-0.201761	-0.201761	-0.201761	-0.197169	-0.201761	-0.201761	-0.200348	-0.201761	-0.200701	-0.178091	-0.201761	-0.190809	-0.201761	-0.201761	-0.201761	-0.201761	-0.201761	-0.201761	-0.201761	-0.201761	-0.201761	-0.201761	-0.201761	-0.201761	-0.201761	-0.201761	-0.201761	-0.197522	-0.201761	-0.201761	-0.198228	-0.201761	-0.190456	-0.198935	-0.198228	-0.199995	-0.201761	-0.201761	-0.201761	-0.198935	-0.201761
Msex2.13093	uncharacterized LOC101736316	1	-0.201252	-0.202682	-0.20429	-0.203933	-0.204648	-0.204648	-0.204648	-0.203933	-0.203575	-0.204648	-0.202146	-0.204469	-0.204469	-0.204648	-0.204648	-0.169976	-0.203218	-0.188742	-0.203933	-0.204648	-0.204648	-0.200537	-0.204648	-0.204648	-0.203754	-0.204648	-0.204112	-0.204648	-0.204648	-0.203575	-0.204648	-0.204648	-0.203754	-0.202682	-0.204648	-0.204648	-0.20018	-0.204648	-0.20018	-0.19589	-0.203397	-0.204648	-0.204648	-0.203575	-0.204648	-0.202146	-0.204648
Msex2.02045	cAMP-dependent protein kinase catalytic subunit alpha-like	1	-0.198631	-0.192626	-0.196783	-0.202789	-0.202789	-0.202789	-0.202789	-0.202789	-0.191702	-0.202789	-0.202789	-0.199093	-0.202789	-0.202789	-0.202789	-0.182001	-0.196321	-0.188468	-0.202789	-0.202789	-0.202789	-0.202789	-0.202789	-0.202789	-0.200941	-0.202789	-0.202789	-0.202789	-0.190316	-0.202789	-0.202789	-0.202789	-0.202789	-0.201403	-0.172762	-0.196783	-0.194012	-0.195398	-0.173224	-0.194936	-0.195859	-0.198169	-0.202789	-0.202789	-0.202789	-0.202789	-0.202789
Msex2.13363		1	-0.201423	-0.201423	-0.201423	-0.201423	-0.201423	-0.201423	-0.201423	-0.201423	-0.20016	-0.201423	-0.19886	-0.201423	-0.201423	-0.200954	-0.199401	-0.161205	-0.201423	-0.195972	-0.201423	-0.201423	-0.201423	-0.197019	-0.201423	-0.192037	-0.201423	-0.198354	-0.201423	-0.201423	-0.201423	-0.199257	-0.197849	-0.201423	-0.192073	-0.199835	-0.200846	-0.197055	-0.200557	-0.200376	-0.198607	-0.200304	-0.201423	-0.200809	-0.201423	-0.201423	-0.201423	-0.201423	-0.201423
Msex2.14490	lysine-specific histone demethylase 1A	1	-0.041319	-0.183247	-0.20682	-0.234322	-0.236777	-0.227937	-0.176372	-0.191596	-0.092393	-0.215169	-0.254457	-0.254457	-0.231375	-0.248073	-0.254457	-0.161148	-0.036899	-0.200436	0.013194	-0.133646	-0.254457	-0.223517	-0.254457	-0.254457	-0.088464	-0.254457	-0.171952	-0.254457	-0.254457	-0.254457	-0.194542	-0.254457	-0.231375	-0.242179	-0.246108	-0.238742	-0.241688	-0.155254	-0.211731	-0.192578	-0.246599	-0.188158	-0.254457	-0.245126	-0.254457	-0.241688	-0.229411
Msex2.03256		1	-0.198367	-0.195233	-0.189369	-0.207971	-0.213834	-0.203927	-0.213834	-0.187448	-0.20049	-0.200591	-0.174003	-0.213834	-0.213329	-0.213834	-0.213834	-0.190886	-0.194222	-0.202512	-0.210397	-0.213834	-0.211307	-0.213834	-0.213834	-0.197356	-0.213834	-0.213834	-0.213834	-0.213834	-0.213834	-0.213834	-0.213834	-0.213834	-0.213834	-0.213834	-0.213834	-0.212419	-0.213834	-0.213834	-0.213834	-0.208881	-0.212318	-0.213127	-0.213834	-0.211206	-0.213834	-0.212621	-0.213834
Msex2.07904	uncharacterized LOC106136154	1	-0.209282	-0.209282	-0.209282	-0.209282	-0.209282	-0.209282	-0.209282	-0.208057	-0.209282	-0.209282	-0.192288	-0.208874	-0.208955	-0.209282	-0.208792	-0.065976	-0.208955	-0.203318	-0.20871	-0.209282	-0.209282	-0.209282	-0.209282	-0.209282	-0.209282	-0.209282	-0.209282	-0.209282	-0.209282	-0.209282	-0.209282	-0.209282	-0.209282	-0.209282	-0.208874	-0.209282	-0.208955	-0.209282	-0.197926	-0.201929	-0.208302	-0.209282	-0.206913	-0.209282	-0.209282	-0.209282	-0.209282
Msex2.14458	uncharacterized LOC101738814	1	-0.206847	-0.206847	-0.206847	-0.206847	-0.206847	-0.206847	-0.206847	-0.206847	-0.206847	-0.206847	-0.206847	-0.206847	-0.206847	-0.206847	-0.206847	-0.190007	-0.202306	-0.204388	-0.206847	-0.206847	-0.206847	-0.206847	-0.206847	-0.206847	-0.206847	-0.206847	-0.206847	-0.206847	-0.206847	-0.206847	-0.206847	-0.206847	-0.206847	-0.206847	-0.205901	-0.201928	-0.204955	-0.206847	-0.206847	-0.202685	-0.206847	-0.206847	-0.206847	-0.206847	-0.206847	-0.206847	-0.206847
Msex2.03697	early endosome antigen 1-like	1	-0.206868	-0.206964	-0.206964	-0.205915	-0.201056	-0.205201	-0.20763	-0.207202	-0.204915	-0.201628	-0.205201	-0.207345	-0.207583	-0.207583	-0.207535	-0.11359	-0.203533	-0.197483	-0.204153	-0.206249	-0.200342	-0.206725	-0.20763	-0.20763	-0.207011	-0.207202	-0.20763	-0.207345	-0.20763	-0.20763	-0.20763	-0.20763	-0.204391	-0.206725	-0.20482	-0.2022	-0.203629	-0.204915	-0.19472	-0.195482	-0.207106	-0.207106	-0.205915	-0.20763	-0.206058	-0.207488	-0.20763
Msex2.06300	leucine-rich repeat-containing protein 74B-like	1	-0.207985	-0.207548	-0.207985	-0.207985	-0.207985	-0.207985	-0.207985	-0.207985	-0.206454	-0.207985	-0.18491	-0.207767	-0.207001	-0.207985	-0.207985	-0.166099	-0.206236	-0.20547	-0.207985	-0.207985	-0.207985	-0.207985	-0.207985	-0.207985	-0.207767	-0.207985	-0.207985	-0.207985	-0.207985	-0.207985	-0.207985	-0.207985	-0.207985	-0.207985	-0.206345	-0.20547	-0.206782	-0.207985	-0.204048	-0.204267	-0.204814	-0.207439	-0.207985	-0.207985	-0.207985	-0.206673	-0.207985
Msex2.01753	uncharacterized LOC106116504	1	-0.130293	-0.174977	-0.200081	-0.209118	-0.211127	-0.198575	-0.190542	-0.211127	-0.202591	-0.211127	-0.211127	-0.211127	-0.211127	-0.211127	-0.211127	-0.202591	-0.211127	-0.208616	-0.208114	-0.211127	-0.194056	-0.141338	-0.211127	-0.179998	-0.208616	-0.211127	-0.20711	-0.211127	-0.211127	-0.211127	-0.211127	-0.211127	-0.187027	-0.186525	-0.200583	-0.192048	-0.20711	-0.203596	-0.187529	-0.188031	-0.210123	-0.206608	-0.211127	-0.206608	-0.211127	-0.211127	-0.187529
Msex2.07215	dynein light chain roadblock-type 1	1	-0.199777	-0.199777	-0.199777	-0.199777	-0.199777	-0.199777	-0.199777	-0.199777	-0.199777	-0.199777	-0.199777	-0.199777	-0.199777	-0.199777	-0.199777	-0.18577	-0.195514	-0.199777	-0.199777	-0.199777	-0.199777	-0.199777	-0.199777	-0.199777	-0.199777	-0.199777	-0.199777	-0.199777	-0.199777	-0.199777	-0.199777	-0.199777	-0.199777	-0.199777	-0.199777	-0.199777	-0.196123	-0.199777	-0.199777	-0.199777	-0.199777	-0.193687	-0.199777	-0.199777	-0.199777	-0.199777	-0.199777
Msex2.12469	uncharacterized LOC101738226	1	-0.20183	-0.204534	-0.206698	-0.204534	-0.206698	-0.206698	-0.206698	-0.203047	-0.206698	-0.199126	-0.206698	-0.206698	-0.204534	-0.206698	-0.202236	-0.063367	-0.206698	-0.194799	-0.206698	-0.179519	-0.206698	-0.206698	-0.206698	-0.206698	-0.206698	-0.206698	-0.206698	-0.206698	-0.206698	-0.206698	-0.206698	-0.206698	-0.206698	-0.206698	-0.206698	-0.206698	-0.206698	-0.197638	-0.200478	-0.196962	-0.197909	-0.206698	-0.206698	-0.206698	-0.206698	-0.204399	-0.206698
Msex2.07974	mitochondrial inner membrane protease subunit 1	1	-0.309915	-0.336088	-0.345347	-0.369562	-0.03999	-0.240297	-0.066341	-0.299944	-0.274839	-0.24457	-0.316147	-0.062068	0.018055	-0.372589	-0.376862	-0.304217	-0.238695	-0.363864	-0.23816	0.218006	-0.088598	-0.232641	0.239728	-0.142725	-0.126701	-0.036073	-0.283563	-0.056192	0.05598	-0.134891	-0.150737	-0.198633	-0.220355	-0.23549	-0.132398	0.10441	-0.252404	-0.36422	-0.262019	-0.279112	-0.294424	-0.268429	-0.193648	-0.347306	-0.255787	-0.370096	-0.275729
Msex2.09805	zinc finger protein 260-like	1	-0.246759	-0.262897	-0.236123	-0.274266	-0.240891	-0.17084	-0.321579	-0.254094	-0.220352	-0.073648	-0.283069	-0.219619	-0.248593	-0.272066	-0.268398	-0.231355	-0.055677	-0.276834	0.135773	0.040782	-0.232822	-0.270965	-0.301407	-0.242358	-0.167539	-0.261063	-0.245292	-0.300673	-0.265097	-0.309475	-0.261063	-0.131963	-0.149934	-0.033671	0.162913	-0.066313	-0.089419	-0.284169	-0.193946	-0.273533	-0.257029	-0.278301	-0.298839	-0.2739	-0.278301	-0.203481	-0.242358
Msex2.03477	uncharacterized LOC106717666	1	-0.146601	-0.180402	-0.203968	-0.20492	-0.200398	-0.174927	-0.206349	-0.205158	-0.196589	-0.206349	-0.187782	-0.190638	-0.177784	-0.205158	-0.204444	-0.189686	-0.185877	-0.197779	-0.206349	-0.174927	-0.193494	-0.176594	-0.196351	-0.206349	-0.153504	-0.202064	-0.196113	-0.202302	-0.206349	-0.202778	-0.185639	-0.20016	-0.206349	-0.204682	-0.158979	-0.186591	-0.195399	-0.193971	-0.152076	-0.198255	-0.1904	-0.184211	-0.194685	-0.204682	-0.206349	-0.20016	-0.206349
Msex2.10983		1	-0.194078	-0.194078	-0.194078	-0.194078	-0.194078	-0.194078	-0.194078	-0.194078	-0.194078	-0.194078	-0.148848	-0.194078	-0.194078	-0.194078	-0.194078	-0.122628	-0.194078	-0.194078	-0.194078	-0.194078	-0.194078	-0.194078	-0.194078	-0.194078	-0.194078	-0.180968	-0.194078	-0.194078	-0.194078	-0.194078	-0.194078	-0.194078	-0.194078	-0.194078	-0.141638	-0.194078	-0.194078	-0.192112	-0.15737	-0.154748	-0.188179	-0.194078	-0.194078	-0.194078	-0.194078	-0.18949	-0.194078
Msex2.13082	uncharacterized LOC101738841	1	-0.216376	-0.21175	-0.217918	-0.206353	-0.21946	-0.21946	-0.21946	-0.21946	-0.211364	-0.21946	-0.140048	-0.199414	-0.212906	-0.216761	-0.215219	-0.172815	-0.183994	-0.206738	-0.216376	-0.21946	-0.21946	-0.214448	-0.21946	-0.21946	-0.151613	-0.212135	-0.192861	-0.21946	-0.21946	-0.21946	-0.21946	-0.21946	-0.21946	-0.101114	0.026098	0.386533	-0.123087	-0.178598	-0.156625	-0.202884	-0.209051	-0.217147	-0.215605	-0.214063	-0.21946	-0.207509	-0.21946
Msex2.10232	uncharacterized LOC101736575	1	-0.205604	-0.205604	-0.205604	-0.205604	-0.205604	-0.205604	-0.205604	-0.19874	-0.187124	-0.176564	-0.009717	-0.200852	-0.205604	-0.205604	-0.199796	-0.18026	-0.205604	-0.049844	-0.119012	-0.205604	-0.205604	-0.205604	-0.205604	-0.205604	-0.205604	-0.205604	-0.205604	-0.205604	-0.205604	-0.205604	-0.205604	-0.205604	-0.205604	-0.205604	-0.205604	-0.205604	-0.177092	-0.195044	-0.1697	-0.1961	-0.205604	-0.205604	-0.205604	-0.205604	-0.205604	-0.200852	-0.133268
Msex2.00631	pyruvate kinase-like	1	-0.1963	-0.197055	-0.197055	-0.197055	-0.197055	-0.197055	-0.197055	-0.197055	-0.197055	-0.197055	-0.144212	-0.195922	-0.197055	-0.197055	-0.197055	-0.188373	-0.197055	-0.171011	-0.197055	-0.197055	-0.197055	-0.197055	-0.197055	-0.197055	-0.197055	-0.197055	-0.197055	-0.197055	-0.197055	-0.197055	-0.197055	-0.197055	-0.197055	-0.197055	-0.197055	-0.193658	-0.197055	-0.19328	-0.172143	-0.169879	-0.197055	-0.197055	-0.197055	-0.197055	-0.197055	-0.197055	-0.197055
Msex2.08592	uncharacterized LOC106133684	1	-0.198202	-0.1969	-0.198202	-0.198202	-0.198202	-0.198202	-0.198202	-0.198202	-0.198202	-0.198202	-0.186051	-0.198202	-0.19473	-0.198202	-0.198202	-0.183881	-0.197334	-0.188221	-0.195598	-0.198202	-0.198202	-0.198202	-0.185617	-0.198202	-0.193862	-0.198202	-0.198202	-0.198202	-0.198202	-0.198202	-0.198202	-0.198202	-0.198202	-0.196466	-0.145259	-0.198202	-0.19256	-0.198202	-0.166523	-0.171296	-0.198202	-0.195598	-0.198202	-0.195598	-0.198202	-0.19473	-0.198202
Msex2.09293		1	-0.194905	-0.194203	-0.194905	-0.194203	-0.194905	-0.194905	-0.194905	-0.194905	-0.194905	-0.194905	-0.16244	-0.194905	-0.194905	-0.194905	-0.194905	-0.111811	-0.194905	-0.175865	-0.194905	-0.194905	-0.194905	-0.194905	-0.194905	-0.194905	-0.194905	-0.194905	-0.194905	-0.194905	-0.194905	-0.194905	-0.194905	-0.194905	-0.194905	-0.194905	-0.194905	-0.194291	-0.194905	-0.193414	-0.18499	-0.193326	-0.194905	-0.194905	-0.194905	-0.194905	-0.194905	-0.194905	-0.194905
Msex2.07754	lysosomal alpha-mannosidase-like	1	-0.226603	-0.224994	-0.227408	-0.222581	-0.227408	-0.227408	-0.227408	-0.227408	-0.227408	-0.227408	-0.225396	-0.226603	-0.227408	-0.227408	-0.227408	-0.194423	-0.182355	-0.185975	-0.220167	-0.227408	-0.221776	-0.227408	-0.227408	-0.227408	-0.201261	-0.219765	-0.222983	-0.227408	-0.227408	-0.227408	-0.224592	-0.22419	-0.204479	-0.157817	0.21226	-0.132073	0.038485	-0.201261	0.072274	0.119741	-0.225799	-0.227408	-0.227408	-0.226603	-0.227408	-0.226603	-0.227408
Msex2.13998	uncharacterized LOC106107056	1	-0.246812	-0.246812	-0.246812	-0.246812	-0.246812	-0.246812	-0.246812	-0.242845	-0.245286	-0.246812	-0.191278	-0.246812	-0.245591	-0.24193	-0.246812	-0.211416	0.445231	-0.24193	0.29419	0.713138	-0.225147	-0.246812	-0.246812	-0.246812	-0.246812	-0.246812	-0.244371	-0.246812	-0.246812	-0.246812	-0.246812	-0.246812	-0.242235	-0.246812	-0.246812	-0.246812	-0.246812	-0.245591	-0.223012	-0.244066	-0.246812	-0.246812	-0.246812	-0.246812	-0.246812	-0.245591	-0.236743
Msex2.05369	keratin-associated protein 5-4-like	1	-0.19328	-0.19328	-0.19328	-0.19328	-0.19328	-0.19328	-0.19328	-0.19328	-0.19328	-0.19328	-0.188575	-0.19328	-0.19328	-0.19328	-0.19328	-0.110443	-0.191643	-0.181826	-0.19328	-0.19328	-0.19328	-0.19328	-0.19328	-0.19328	-0.19328	-0.19328	-0.192052	-0.19328	-0.19328	-0.189393	-0.19328	-0.19328	-0.19328	-0.19328	-0.19328	-0.19328	-0.191643	-0.187144	-0.181212	-0.183462	-0.192052	-0.19328	-0.19328	-0.19328	-0.19328	-0.189598	-0.19328
Msex2.09388	uncharacterized LOC105841503	1	-0.170398	-0.16982	-0.170398	-0.16982	-0.170398	-0.170398	-0.170398	-0.168567	-0.170398	-0.170398	-0.170398	-0.170398	-0.170398	-0.170398	-0.170398	-0.168664	-0.170398	-0.170398	-0.170398	-0.170398	-0.170398	-0.167893	-0.170398	-0.170398	-0.170398	-0.170398	-0.170398	-0.170398	-0.170398	-0.170398	-0.170398	-0.170398	-0.170398	-0.170398	-0.170398	-0.167411	-0.170398	-0.170398	-0.170398	-0.166544	-0.169627	-0.170398	-0.170398	-0.170398	-0.170398	-0.170398	-0.170398
Msex2.09951	uncharacterized LOC101739607	1	-0.169534	-0.168698	-0.169534	-0.169534	-0.169534	-0.169534	-0.169534	-0.169534	-0.168698	-0.167322	-0.167174	-0.168846	-0.168895	-0.169337	-0.169534	-0.167617	-0.168895	-0.168108	-0.167813	-0.165946	-0.169534	-0.1686	-0.169534	-0.169534	-0.169534	-0.169534	-0.169534	-0.169534	-0.169534	-0.169534	-0.169534	-0.169534	-0.169534	-0.169386	-0.169534	-0.168796	-0.169337	-0.169534	-0.167764	-0.1686	-0.169239	-0.169534	-0.169534	-0.169534	-0.169534	-0.169337	-0.169534
Msex2.09840		1	-0.163841	-0.163841	-0.163841	-0.163841	-0.163841	-0.163841	-0.163841	-0.163841	-0.163841	-0.157484	-0.159041	-0.163841	-0.163841	-0.163841	-0.163192	-0.163841	-0.163841	-0.162544	-0.163841	-0.163841	-0.163841	-0.163841	-0.163841	-0.163841	-0.163841	-0.163841	-0.163841	-0.163841	-0.163841	-0.163841	-0.163841	-0.163841	-0.163841	-0.163841	-0.163841	-0.163841	-0.163841	-0.163841	-0.163841	-0.161765	-0.161506	-0.163841	-0.163841	-0.163841	-0.163841	-0.162803	-0.163841
Msex2.13713		1	-0.192473	-0.201532	-0.214688	-0.226767	-0.22612	-0.218355	-0.202826	0.036586	-0.11159	0.210645	0.20741	-0.189669	-0.203041	-0.207786	-0.19463	-0.157532	-0.176512	-0.203688	-0.197218	0.220998	-0.176081	-0.226335	-0.228492	-0.234963	-0.191179	-0.203688	-0.212963	-0.225904	-0.228277	-0.228061	-0.227198	-0.216198	-0.212316	-0.170473	-0.166375	-0.170041	-0.189669	-0.163786	-0.165081	-0.187943	-0.199375	-0.20563	-0.223316	-0.213394	-0.22763	-0.190963	-0.223963
Msex2.09416		1	-0.152794	-0.152794	-0.152794	-0.152794	-0.152794	-0.152794	-0.152794	-0.152794	-0.152794	-0.152794	-0.152794	-0.152794	-0.152794	-0.152794	-0.152794	-0.152794	-0.152794	-0.152794	-0.152794	-0.152794	-0.152794	-0.152794	-0.152794	-0.152794	-0.152794	-0.152794	-0.152794	-0.152794	-0.152794	-0.152794	-0.152794	-0.152794	-0.152794	-0.152794	-0.152794	-0.152794	-0.152794	-0.152794	-0.152794	-0.152794	-0.152794	-0.152794	-0.152794	-0.152794	-0.152794	-0.152794	-0.152794
Msex2.07656		1	-0.266331	-0.122083	-0.309691	-0.317207	-0.317207	-0.317207	-0.244072	-0.317207	-0.300441	-0.244072	-0.29466	-0.217766	-0.060222	-0.284542	-0.285698	-0.206782	-0.212852	-0.197531	-0.167179	-0.317207	-0.257658	-0.240314	-0.218345	-0.186258	-0.164866	-0.173538	-0.29466	-0.317207	-0.270667	-0.298129	-0.259971	-0.317207	-0.301019	-0.071496	0.077955	0.484679	1.51089	-0.266909	-0.127287	-0.280495	-0.255924	-0.239736	-0.218345	-0.298996	-0.283386	-0.270378	-0.306801
Msex2.00515	protein TIS11	1	-0.078795	-0.149144	-0.040914	-0.094783	-0.487236	-0.532127	-0.571237	-0.27619	0.145658	-0.178415	-0.388969	-0.185671	-0.437549	-0.542089	-0.449848	0.554222	0.766991	-0.337315	0.733169	-0.414551	-0.40422	-0.497813	-0.568039	-0.551313	0.967461	-0.469157	0.127333	-0.535694	-0.494493	-0.536431	-0.552174	-0.226134	-0.504209	-0.448618	-0.295499	-0.509497	-0.523641	0.592472	-0.337192	-0.166854	0.137418	-0.175955	-0.493755	-0.515524	-0.542827	-0.285168	-0.448864
Msex2.04841	uncharacterized LOC101738244	1	-0.351673	-0.333811	-0.394132	-0.483149	-0.491348	-0.444497	-0.4729	-0.311703	0.074085	0.089898	-0.00439	-0.364264	-0.293402	-0.471143	-0.436005	-0.085647	0.377885	-0.351087	0.62722	-0.458552	-0.446693	-0.424585	-0.515359	-0.494569	0.226351	-0.258264	-0.28696	-0.418289	-0.386665	-0.386811	-0.434687	-0.420486	-0.353576	-0.260167	-0.358115	-0.266316	-0.314192	-0.043335	-0.215073	-0.204678	-0.425463	-0.268659	-0.401745	-0.440397	-0.496179	-0.418289	-0.475975
Msex2.07435	transmembrane protein 209	1	0.320425	-0.063411	0.020604	-0.573683	-0.537853	-0.480195	-0.475665	0.517286	0.177104	1.37803	0.205933	-0.172138	-0.489668	-0.600453	-0.523439	-0.304751	1.31502	-0.037053	1.02385	0.233527	-0.380941	-0.353348	-0.407299	-0.474841	1.34962	-0.346758	-0.180374	-0.464957	-0.420066	-0.575331	-0.48349	-0.449307	-0.371057	-0.354172	-0.600041	-0.081121	-0.283747	0.029253	-0.088946	-0.176668	-0.330285	-0.27551	-0.500787	-0.558445	-0.539089	-0.47896	-0.476489
Msex2.06366	negative elongation factor B	1	0.121473	-0.147025	-0.301093	-0.631602	-0.57087	-0.326025	-0.139993	-0.539545	-0.087572	-0.070951	-0.664844	-0.090769	-0.021087	-0.709594	-0.521006	-0.056247	0.230151	-0.261457	0.636096	0.790802	0.070331	-0.158533	-0.443653	-0.502467	0.129145	-0.042822	-0.635437	-0.208397	-0.258261	-0.614341	-0.409131	-0.465388	-0.102276	0.189237	0.847698	0.238462	5.89228	-0.489042	-0.189218	-0.50886	-0.572788	-0.305568	-0.412328	-0.71343	-0.737723	-0.707037	-0.630323
Msex2.02218	uncharacterized LOC101738586	1	-0.387124	-0.442763	-0.506733	-0.537379	-0.488286	-0.610275	-0.499295	-0.63259	-0.50584	-0.566835	-0.555231	-0.193429	-0.174089	-0.532023	-0.372842	-0.087209	-0.192536	-0.255911	-0.001816	-0.286855	-0.472814	-0.205925	-0.52518	-0.457342	0.087444	-0.09911	-0.399025	-0.257994	-0.208008	-0.349635	-0.313335	0.403129	1.20856	0.739045	0.803313	1.38142	5.04973	-0.504948	-0.226455	-0.35142	-0.483823	-0.474004	-0.438002	-0.366594	-0.493344	-0.419555	-0.463888
Msex2.12900	serine/threonine-protein kinase PRP4 homolog	1	-0.450998	-0.420359	-0.619743	-0.579043	-0.260761	-0.369141	-0.359309	-0.725379	-0.598707	-0.500844	-0.531026	0.114455	-0.256645	-0.639178	-0.524395	-0.041256	-0.372571	-0.314494	-0.333243	0.034656	0.208202	-0.049259	-0.200626	-0.243612	0.090675	0.331673	-0.454885	-0.201769	-0.137061	-0.058405	-0.227378	-0.036912	1.09262	0.357511	1.01328	0.521225	5.35445	-0.662043	-0.435907	-0.492156	-0.427447	-0.32867	-0.268306	-0.687423	-0.676219	-0.566238	-0.394064
Msex2.11127	golgin subfamily A member 4-like	1	-0.405132	-0.452788	-0.551649	-0.515654	-0.62212	-0.642399	-0.570408	-0.730107	-0.603868	-0.545059	-0.594743	0.316811	0.303122	-0.582575	-0.492839	-0.05937	-0.158738	-0.237828	-0.160766	-0.541003	-0.228702	-0.100942	-0.494867	-0.54658	-0.095366	0.23468	-0.453295	-0.050751	0.1272	0.016677	0.363453	-0.132375	0.272703	0.091711	2.11558	1.63851	5.07838	-0.515654	-0.26926	-0.313368	-0.135924	-0.290047	-0.408173	-0.584603	-0.664199	-0.592715	-0.660143
Msex2.03564	DNA-directed RNA polymerase I subunit RPA43	1	-0.420394	-0.414355	-0.507339	-0.503629	-0.1533	-0.138093	-0.215289	-0.524074	-0.389108	-0.295759	-0.461356	-0.216453	-0.351274	-0.484202	-0.47227	-0.303836	-0.262873	-0.371719	0.120634	1.08307	-0.024882	-0.283245	0.038927	0.069994	-0.228677	-0.024082	-0.432399	-0.317878	-0.072393	-0.096403	-0.163049	-0.054422	0.599089	-0.016078	0.786149	-0.024373	3.65797	-0.53164	-0.323116	-0.404241	-0.439383	-0.466668	-0.034995	-0.512069	-0.247667	-0.389108	0.026776
Msex2.08815	vacuolar fusion protein CCZ1 homolog	1	-0.406266	-0.424951	-0.612815	-0.706242	-0.276983	-0.042658	-0.348442	-0.695637	-0.439092	0.22323	-0.747148	-0.343645	-0.47924	-0.675436	-0.509035	-0.344402	-0.25047	-0.593877	0.029811	1.70771	0.479018	-0.48429	-0.532518	-0.512318	0.068949	-0.217392	-0.50449	-0.480502	-0.409548	-0.517368	-0.49237	0.083594	0.618905	0.977715	1.29082	0.083847	3.31718	-0.573424	-0.072454	-0.338089	-0.574939	-0.567869	-0.538326	-0.667861	-0.23936	-0.324707	0.077282
Msex2.10503	RWD domain-containing protein 2B	1	-0.444603	-0.470629	-0.579693	-0.651576	-0.259112	-0.383461	0.01272	-0.668927	-0.530532	-0.543752	-0.670166	-0.136829	-0.226889	-0.678842	-0.456997	-0.121957	-0.122783	-0.535489	-0.116586	0.626203	0.063947	-0.30249	-0.210364	-0.299185	0.063534	0.613396	-0.461128	0.253569	0.306448	-0.166574	0.008176	-0.013719	0.820782	0.139548	1.03602	0.581999	3.05163	-0.569778	-0.381396	-0.427665	-0.563995	-0.50781	-0.252915	-0.62431	-0.448734	-0.586303	-0.542099
Msex2.14063	uncharacterized LOC106115740	1	-0.577249	-0.52789	-0.682523	-0.680209	-0.572236	-0.513236	-0.434184	-0.809392	-0.611955	-0.572622	-0.68715	0.344381	-0.032369	-0.625066	-0.540229	0.060951	-0.197028	-0.498583	-0.194715	0.936306	-0.146512	-0.068617	-0.287649	-0.329681	-0.128003	0.200159	-0.552569	-0.340864	-0.017715	-0.295747	-0.199342	0.656733	1.52283	0.792471	1.89534	0.527936	3.64682	-0.679438	-0.399093	-0.559896	-0.436498	-0.496655	-0.431485	-0.688693	-0.700261	-0.45308	-0.385982
Msex2.12255	U6 snRNA phosphodiesterase	1	-0.54641	-0.518474	-0.785045	-0.771582	-0.426251	-0.476738	-0.087651	-0.938525	-0.552468	-0.041203	-0.860439	0.118335	-0.074525	-0.785382	-0.624833	-0.264019	-0.084622	-0.680705	0.317927	1.20751	0.428999	-0.33975	-0.021345	-0.316189	0.077273	-0.067457	-0.390237	-0.400671	-0.291955	-0.386198	-0.446109	-0.283541	0.251958	0.426643	2.96277	0.660902	2.55787	-0.758455	-0.211513	-0.470679	-0.509049	-0.63594	-0.594204	-0.789757	-0.602955	-0.529581	-0.360954
Msex2.11759	flavone synthase I	1	-0.189143	-0.16869	-0.36166	-0.281626	-0.651855	-0.821704	-0.752342	-0.548108	0.356271	-0.101995	-0.428058	-0.158315	-0.496234	-0.85935	-0.77072	-0.381816	-0.048047	-0.25643	0.172787	-0.656598	-0.686833	-0.494456	-0.830893	-0.739003	1.07924	-0.333796	2.4324	-0.512241	-0.343874	-0.342689	-0.456514	-0.038858	-0.267398	-0.086878	-0.733074	-0.444064	-0.423908	3.00212	-0.154165	1.12252	0.282166	-0.02048	-0.665787	-0.843046	-0.894624	-0.736039	-0.854607
Msex2.08987	gamma-glutamyl transpeptidase	1	-0.391929	-0.402091	-0.411974	-0.271518	-0.389563	-0.367847	-0.376477	-0.318429	-0.247992	-0.242424	-0.277225	-0.363392	-0.356154	-0.411278	-0.307154	-0.342094	-0.092502	-0.044755	-0.167811	-0.3201	-0.380514	-0.201081	-0.268873	-0.204422	-0.051158	-0.268734	1.2362	-0.161129	-0.275137	0.082616	-0.236021	-0.347801	-0.254953	-0.270265	-0.324137	-0.284185	-0.37258	5.94351	-0.046843	0.133426	-0.196905	-0.289197	-0.352674	-0.405989	-0.407659	-0.375225	-0.394574
Msex2.04322	leucine-rich repeat-containing protein 70	1	-0.308267	-0.415415	-0.465268	-0.475686	-0.496892	-0.484615	-0.456339	-0.311615	0.265793	0.14674	-0.186609	0.512457	0.150832	-0.15573	-0.060115	-0.391976	-0.343239	-0.305291	-0.413555	-0.499496	-0.379327	-0.337658	-0.448155	-0.419135	-0.446294	-0.423972	-0.438481	-0.46564	-0.496148	-0.496892	-0.496148	-0.483126	-0.496892	-0.466385	-0.348447	-0.473825	-0.439598	-0.413183	-0.478662	-0.42174	-0.414671	-0.404998	-0.479406	-0.402021	-0.434761	-0.440714	-0.482382
Msex2.03688	dipeptidase 1-like	1	-0.332119	-0.353307	-0.325722	-0.358903	-0.379292	-0.355705	-0.217785	-0.379292	-0.246168	-0.235375	-0.217785	-0.100253	0.076046	1.24977	0.271933	1.34531	-0.310931	0.860393	0.591748	-0.292941	-0.165015	-0.056678	-0.379292	0.05086	-0.219784	0.229157	-0.095855	-0.332918	-0.1914	-0.310931	-0.379292	-0.379292	-0.379292	-0.379292	-0.331719	-0.32932	-0.268555	-0.314129	0.211967	-0.12224	-0.267756	0.040466	-0.26096	-0.132634	-0.379292	-0.10425	-0.31253
Msex2.01378	uncharacterized LOC106130503	1	-0.140316	-0.140316	-0.140316	-0.140316	-0.140316	-0.140316	-0.140316	-0.13644	-0.140316	-0.140316	-0.140316	-0.140316	-0.140316	-0.140316	-0.140316	-0.140316	-0.140316	-0.140316	-0.140316	-0.140316	-0.140316	-0.140316	-0.140316	-0.140316	-0.140316	-0.140316	-0.140316	-0.140316	-0.140316	-0.140316	-0.140316	-0.140316	-0.140316	-0.140316	-0.140316	-0.140316	-0.140316	-0.140316	-0.113887	-0.140316	-0.140316	-0.140316	-0.140316	-0.140316	-0.140316	-0.140316	-0.140316
Msex2.10843	uncharacterized LOC106122809	1	-0.159401	-0.158476	-0.15971	-0.159093	-0.15971	-0.15971	-0.15971	-0.15971	-0.158168	-0.157859	-0.125476	-0.158785	-0.15971	-0.077673	-0.158168	-0.094327	-0.155392	-0.155084	-0.15971	-0.15971	-0.153233	-0.153542	-0.15971	-0.15971	-0.159093	-0.1557	-0.157243	-0.15971	-0.15971	-0.156934	-0.15971	-0.15971	-0.15971	-0.157859	-0.156934	-0.15971	-0.159093	0.018859	-0.025244	-0.156934	-0.153233	-0.158168	-0.155084	-0.149841	-0.143981	-0.156009	-0.156317
Msex2.01631	uncharacterized LOC106126543	1	-0.131953	-0.131953	-0.131953	-0.131953	-0.131953	-0.131953	-0.131953	-0.131953	-0.131953	-0.131953	-0.119814	-0.131953	-0.131953	-0.131953	-0.131953	-0.131953	-0.131953	-0.125417	-0.131953	-0.131953	-0.131953	-0.131953	-0.131953	-0.131953	-0.131953	-0.131953	-0.131953	-0.131953	-0.131953	-0.131953	-0.131953	-0.131953	-0.131953	-0.130085	-0.131953	-0.131953	-0.131953	-0.131953	-0.131953	-0.131953	-0.131953	-0.131953	-0.131953	-0.131953	-0.131953	-0.131953	-0.131953
Msex2.07758	uncharacterized LOC101739142	1	-0.136093	-0.139473	-0.140439	-0.141405	-0.141405	-0.141405	-0.141405	-0.141405	-0.140439	-0.134403	-0.128608	-0.138266	-0.108085	-0.137542	-0.140439	-0.139956	-0.140439	-0.138749	-0.13899	-0.135127	-0.141405	-0.118226	-0.129574	-0.136817	-0.126435	-0.130781	-0.129815	-0.080319	-0.139715	-0.123055	-0.134161	-0.141405	-0.138508	-0.13899	-0.139232	-0.137059	-0.137059	-0.04386	-0.125228	-0.137542	-0.141405	-0.141405	-0.141405	-0.140681	-0.141405	-0.139715	-0.141405
Msex2.04242	uncharacterized LOC101743358	1	-0.12608	-0.125102	-0.12608	-0.125619	-0.12608	-0.12608	-0.12608	-0.12608	-0.125792	-0.12608	-0.123606	-0.12608	-0.12608	-0.12608	-0.12608	-0.12608	-0.12608	-0.102203	-0.125677	-0.12608	-0.12608	-0.12608	-0.12608	-0.12608	-0.12608	-0.12608	-0.12608	-0.12608	-0.12608	-0.12608	-0.12608	-0.12608	-0.12608	-0.12608	-0.12608	-0.12608	-0.12608	-0.125562	0.03197	-0.124987	-0.125447	-0.125792	-0.12608	-0.12608	-0.12608	-0.125562	-0.12608
Msex2.03519	uncharacterized LOC101737331	1	-0.127483	-0.128029	-0.128029	-0.128029	-0.124364	-0.128029	-0.128029	-0.127795	-0.128029	-0.12569	-0.105105	-0.113916	-0.126626	-0.128029	-0.127717	-0.127015	-0.123896	-0.113916	-0.126626	-0.128029	-0.113682	-0.126626	-0.128029	-0.128029	-0.128029	-0.122493	-0.128029	-0.128029	-0.128029	-0.125066	-0.128029	-0.128029	-0.128029	-0.126937	-0.125924	-0.123507	-0.12452	-0.125846	-0.121713	-0.127015	-0.127093	-0.128029	-0.128029	-0.126392	-0.128029	-0.128029	-0.128029
Msex2.13827	uncharacterized LOC105841610	1	-0.125823	-0.125823	-0.125823	-0.125823	-0.125823	-0.125823	-0.125823	-0.125823	-0.125823	-0.125823	-0.116958	-0.125823	-0.125823	-0.125823	-0.125823	-0.125823	-0.125823	-0.086043	-0.125823	-0.125823	-0.125823	-0.125823	-0.125823	-0.125823	-0.125823	-0.125823	-0.125823	-0.125823	-0.125823	-0.125823	-0.125823	-0.125823	-0.125823	-0.125823	-0.125823	-0.125823	-0.125823	-0.125823	-0.121049	-0.125823	-0.125823	-0.125823	-0.125823	-0.125823	-0.125823	-0.125823	-0.125823
Msex2.09611	uncharacterized LOC106124037	1	-0.17315	-0.212943	-0.170889	-0.272181	-0.160036	-0.042014	-0.136974	-0.252284	-0.269015	-0.189429	-0.200282	-0.274894	-0.275346	-0.291173	-0.289364	-0.241883	0.563927	-0.231031	0.890863	1.21237	-0.017143	-0.209325	0.222972	-0.203899	-0.278511	-0.228318	-0.284842	-0.264493	-0.243692	-0.281677	-0.279868	-0.246405	-0.283938	-0.29479	-0.289364	-0.293434	-0.281677	-0.283485	-0.151897	-0.275346	-0.250927	-0.270824	-0.135166	-0.273537	-0.185359	-0.283033	-0.190333
Msex2.10118	uncharacterized LOC101736833	1	-0.204527	-0.199507	-0.207445	-0.208962	-0.208962	-0.208962	-0.208962	-0.190636	-0.051959	-0.154216	-0.094099	-0.207211	-0.203126	-0.208729	-0.205694	-0.195422	-0.199274	0.483602	-0.193904	-0.208962	-0.194488	-0.202892	-0.191569	-0.176278	-0.205227	-0.189468	-0.203943	-0.206978	-0.205694	-0.208962	-0.208962	-0.205227	-0.207211	-0.205927	-0.202075	-0.206861	-0.208495	-0.208962	0.466443	-0.148496	-0.208962	-0.208962	-0.208962	-0.208962	-0.208962	-0.208962	-0.198807
Msex2.01630	uncharacterized LOC106110727	1	-0.158941	-0.159316	-0.159316	-0.15819	-0.159316	-0.159316	-0.159316	-0.159316	-0.159316	-0.159316	-0.159316	-0.159316	-0.159316	-0.159316	-0.159316	-0.159316	-0.159316	-0.15819	-0.159316	-0.159316	-0.156312	-0.159316	-0.159316	-0.159316	-0.159316	-0.159316	-0.159316	-0.159316	-0.159316	-0.159316	-0.159316	-0.159316	-0.159316	-0.159222	-0.158847	-0.159316	-0.159222	-0.159316	-0.157439	-0.158753	-0.159316	-0.159316	-0.159316	-0.159316	-0.159316	-0.159316	-0.159316
Msex2.05487	uncharacterized LOC106140166	1	1.46146	0.797056	1.00399	-0.402845	-0.356357	-0.224807	0.358684	-0.180078	0.177756	-0.199679	-0.299817	-0.405735	-0.364398	-0.409002	-0.400835	0.472518	-0.282981	-0.40184	-0.331731	0.547904	-0.334997	0.038417	-0.19792	-0.329218	0.484579	-0.359372	-0.406363	-0.285745	-0.398448	-0.407243	-0.405861	-0.409504	-0.40762	-0.399578	-0.135474	-0.407745	-0.409504	-0.374198	-0.376209	-0.333113	-0.403348	-0.391537	-0.393045	-0.404604	-0.395683	-0.404604	-0.405107
Msex2.10623	leukocyte surface antigen CD53-like	1	-0.244197	-0.454954	-0.492147	-0.102068	-0.008201	-0.082143	1.97496	1.69955	-0.092327	0.22558	0.226023	-0.542179	-0.614793	-0.627191	-0.634718	-0.242868	-0.180881	-0.555905	0.025449	2.22778	1.25413	-0.3664	-0.461596	-0.402707	-0.502773	-0.467794	-0.622763	-0.648444	-0.520484	-0.577158	-0.659513	-0.649329	-0.608152	-0.636046	-0.633832	-0.593098	-0.653314	-0.65907	-0.528896	-0.60948	-0.343377	-0.561218	-0.448755	-0.628962	-0.566532	-0.607266	-0.55989
Msex2.09626	transportin-1	1	-0.263257	-0.205201	-0.412923	-0.681363	-0.690418	-0.737821	-0.674972	-0.610525	-0.372444	-0.413456	-0.521577	-0.011861	-0.243017	-0.61372	-0.44275	0.045662	1.29306	-0.324508	0.804112	-0.520512	-0.507197	-0.473109	-0.71332	-0.65633	0.247525	-0.371911	-0.443282	-0.471511	-0.528501	-0.540752	-0.578035	-0.083232	-0.055535	0.761502	2.56602	3.47839	0.722089	-0.117852	-0.248876	-0.38789	-0.449674	-0.304801	-0.652602	-0.65846	-0.735158	-0.612655	-0.681363
Msex2.11506	glutamyl aminopeptidase-like	1	-0.366469	-0.378006	-0.483968	-0.567286	-0.58224	-0.626249	-0.501914	-0.560449	-0.36476	-0.272897	-0.654876	0.080881	0.030036	-0.650603	-0.495077	-0.25367	0.760667	-0.373733	-0.040036	-0.490805	-0.169498	-0.450214	-0.587367	-0.711703	0.489351	0.12489	-0.277597	-0.185735	-0.037899	-0.217352	-0.358778	-0.139162	0.211626	0.342797	4.19249	4.00364	0.741867	-0.491659	0.335961	-0.459187	-0.454914	-0.357924	-0.542931	-0.642485	-0.74033	-0.570704	-0.664276
Msex2.09812	ATP synthase subunit beta, mitochondrial-like	1	-0.536068	-0.292723	-0.692716	-0.680401	-0.828181	-0.647397	-0.78631	-0.864141	-0.67646	-0.621781	1.18508	0.164411	0.035842	-0.796655	-0.415874	-0.081397	-0.241985	-0.452819	-0.341983	-0.707001	-0.73508	-0.432129	-0.842959	-0.795177	0.331403	-0.444445	-0.194695	-0.520305	-0.666608	-0.366613	-0.330654	-0.49469	-0.054304	1.49739	2.80821	0.727948	0.537311	2.20083	1.00627	0.187071	-0.294694	-0.340506	-0.73508	-0.843452	-0.937539	-0.466119	-0.853304
Msex2.11150	transmembrane BAX inhibitor motif-containing protein 5	1	-0.315757	-0.777259	-0.863239	-1.70956	1.2342	1.75915	0.96697	-0.248832	-0.160296	0.45202	0.778046	-1.26758	-0.587639	-1.66982	-1.23249	-0.580203	-0.125671	-0.805377	-0.13334	1.17239	1.2363	0.215459	-0.481442	0.096714	0.438775	0.223593	-0.740543	-0.016454	1.08595	-0.036903	-0.458204	0.001207	0.324909	-0.474935	-1.31312	-1.08981	-1.1249	-0.337368	-1.05704	-0.819552	-1.52389	-0.8888	-0.269978	-1.24411	0.029557	-1.02056	0.420184
Msex2.12798	polymerase delta-interacting protein 2	1	-0.365829	-0.520544	-0.541232	-1.23745	0.86589	0.230541	-0.102275	0.273118	0.930654	1.41429	-0.489061	-0.728029	-0.566118	-1.3151	-1.28512	-0.523542	-0.075889	-0.959201	-0.036011	1.49614	0.289309	0.367865	-0.443186	-0.500155	0.852397	0.91926	-0.144851	0.41314	1.35342	-0.036611	0.054539	-0.648273	0.097415	-0.703742	-1.08603	-0.355935	-0.47287	-0.787996	-0.571515	-0.698945	-1.09503	-0.88814	-0.297467	-0.796391	0.417338	-0.895036	-0.279477
Msex2.06212	glutamate--cysteine ligase catalytic subunit	1	-0.314326	-0.213622	-0.383826	-0.737471	-0.786641	-0.875525	-0.869378	-0.771984	-0.438196	-0.54741	-0.664661	-0.046256	0.538582	-0.84763	-0.755909	-0.203221	0.18541	-0.323782	0.190138	-0.623529	-0.752127	-0.456162	-0.816899	-0.891599	0.99955	-0.14034	0.09889	-0.352622	-0.194238	-0.534645	-0.432523	-0.032545	-0.057602	1.03595	-0.400846	0.307389	1.68273	1.09458	0.002914	-0.35735	-0.384771	0.513052	-0.467982	-0.834865	-0.881198	-0.812644	-0.891599
Msex2.09102	prostaglandin E synthase 2	1	-0.432245	-0.61191	-0.487131	-0.758987	-0.662079	-0.718251	-0.836599	-0.626489	0.120043	-0.477697	-0.843031	-0.476411	-0.278307	-1.05957	-0.986248	-0.70453	0.303568	-0.63335	0.036428	-0.346057	-0.481556	-0.027891	-0.677087	-0.606764	0.830557	0.727646	0.596435	0.459649	2.47627	0.852426	0.771812	-0.048044	-0.301462	-0.100357	0.188222	0.857142	-0.104645	-0.300176	-0.250864	-0.390223	-0.557453	-0.219134	-0.566029	-0.734974	-0.848605	-0.891484	-0.977672
Msex2.06821	myosin heavy chain, clone 203-like	1	-0.26231	-0.256752	-0.262602	-0.264357	-0.265235	-0.265235	-0.265235	-0.26348	-0.26465	-0.265235	-0.25997	-0.25178	-0.262602	-0.264357	-0.264357	0.067038	-0.161985	0.014096	-0.262895	-0.236278	-0.251488	-0.265235	-0.265235	-0.265235	-0.219021	-0.225163	-0.247393	-0.235985	-0.254413	-0.263187	-0.265235	-0.228088	-0.24476	-0.254998	-0.250318	-0.25412	-0.262602	-0.247393	3.60592	2.74101	-0.253243	-0.265235	-0.262017	-0.260262	-0.265235	-0.262602	-0.263187
Msex2.00848	cyclin-dependent kinase-like 1	1	-0.256719	-0.261506	-0.309375	-0.309375	-0.312367	-0.312367	-0.312367	-0.222013	-0.084986	-0.073019	0.301561	-0.310572	-0.308777	-0.311769	-0.31117	0.021523	-0.30758	-0.298605	-0.296809	-0.298605	-0.139438	-0.232185	-0.265096	-0.256719	-0.201669	-0.292022	-0.267489	-0.305187	-0.3004	-0.312367	-0.312367	-0.298605	-0.28185	-0.275866	-0.297408	-0.298006	-0.312367	-0.308777	-0.293818	-0.305187	-0.308178	-0.308178	-0.301596	-0.302195	-0.312367	-0.308777	-0.312367
Msex2.02574	malate dehydrogenase, mitochondrial-like	1	-0.265318	-0.295019	-0.309671	-0.334223	-0.310859	-0.319967	-0.340163	-0.119588	2.08379	1.52146	0.260974	-0.339371	-0.340163	-0.340163	-0.340163	-0.074443	-0.304523	-0.321947	-0.325907	-0.340163	-0.287098	-0.296999	-0.340163	-0.340163	-0.328283	-0.334619	-0.319571	-0.340163	-0.340163	-0.340163	-0.340163	-0.340163	-0.336995	-0.332243	-0.325907	-0.338579	-0.340163	-0.336995	-0.295811	-0.27403	-0.340163	-0.337787	-0.334223	-0.340163	-0.340163	-0.339371	-0.340163
Msex2.04931	hexosaminidase D-like	1	-0.394769	-0.392724	-0.394769	-0.392724	-0.383523	-0.394769	-0.394769	0.031028	0.853486	2.3195	-0.060981	-0.392724	-0.394769	-0.394258	-0.394769	-0.307872	-0.385057	-0.339052	-0.394769	-0.394769	-0.394769	-0.390169	-0.394769	-0.394769	-0.346209	-0.369211	-0.390169	-0.376367	-0.394769	-0.376878	-0.372278	-0.386079	-0.394769	-0.394769	-0.394769	-0.392724	-0.387613	-0.394769	-0.099318	-0.156568	-0.394769	-0.394769	-0.394769	-0.392213	-0.394769	-0.393747	-0.394769
Msex2.09002	protein disulfide-isomerase A5	1	0.327009	0.22995	0.320076	-0.472922	-0.529451	-0.470789	-0.535317	-0.637175	-0.293738	-0.501187	-0.623309	-0.122553	-0.033494	-0.667039	-0.484121	0.865629	0.235816	-0.063358	-0.014295	-0.53585	-0.454257	-0.384397	-0.641974	-0.665972	0.144091	-0.143351	-0.487321	-0.367331	-0.435059	-0.489454	-0.325202	0.4246	0.172889	1.53064	0.19582	-0.261207	-0.400929	-0.207345	1.5397	-0.106554	-0.362532	0.130226	-0.38973	-0.664906	-0.716635	-0.474522	-0.687304
Msex2.06646	THO complex subunit 5 homolog	1	0.001781	0.051176	-0.477053	-0.838203	-0.415512	-0.32509	-0.316182	-0.761007	-0.49001	-0.346143	-0.854668	0.146726	0.179387	-0.88274	-0.634955	0.10273	0.248755	-0.525369	0.393161	1.60995	0.213936	0.557001	-0.349112	-0.339395	0.126213	0.615844	-0.479753	-0.109156	0.085455	0.106509	-0.000919	0.260902	0.896558	0.771316	0.371838	0.243087	1.41642	-0.706214	-0.273266	-0.386361	-0.458699	-0.252752	0.109208	-0.795556	-0.486501	-0.557489	-0.42253
Msex2.07191	uncharacterized LOC101736472	1	-0.318245	-0.306154	-0.305518	-0.315063	-0.318245	-0.318245	-0.318245	-0.281336	0.006933	0.829742	0.564382	-0.318245	-0.318245	-0.318245	-0.318245	-0.04843	-0.318245	-0.318245	-0.315699	-0.318245	-0.318245	-0.298518	-0.304245	-0.318245	-0.315063	-0.318245	-0.318245	-0.311881	-0.307427	-0.318245	-0.318245	-0.293427	-0.290245	-0.302972	-0.318245	-0.318245	-0.316972	-0.318245	-0.309972	-0.308063	-0.318245	-0.318245	-0.318245	-0.318245	-0.318245	-0.318245	-0.318245
Msex2.03694	haloacid dehalogenase	1	-0.184991	-0.245118	-0.443623	-0.62577	-0.076233	-0.335749	-0.087728	-0.265012	-0.049707	0.131556	-0.364928	-0.474128	-0.435223	-0.438317	-0.502423	-0.203118	-0.077118	-0.092591	0.152777	0.328293	0.304419	-0.251749	-0.379075	-0.261033	0.190798	0.167809	-0.159791	-0.364928	-0.040865	-0.383939	-0.215497	1.05158	1.03478	0.231472	-0.258823	-0.271644	-0.321602	-0.375981	-0.376423	0.338019	-0.553707	-0.420191	-0.415328	-0.173939	-0.008591	0.228377	0.961829
Msex2.03507	uncharacterized LOC106717559	1	-0.244198	-0.223842	-0.245123	-0.230451	-0.253715	-0.250278	-0.243537	-0.252393	-0.080157	-0.237721	-0.146249	2.23717	2.3022	0.10966	-0.214192	0.043039	-0.23164	-0.246842	-0.217232	-0.253715	-0.223842	-0.245255	-0.253715	-0.229129	-0.193703	-0.130916	-0.172422	0.535162	-0.001375	0.192407	-0.23164	-0.234681	-0.240761	-0.244198	-0.227278	-0.159336	-0.245784	-0.239307	-0.233491	-0.246842	-0.229525	-0.224635	-0.22014	-0.232169	-0.237192	-0.241686	-0.253715
Msex2.03508		1	-0.207033	-0.190697	-0.207657	-0.203666	-0.213268	-0.213268	-0.213268	-0.213268	-0.157901	-0.21065	-0.141939	1.00233	0.860416	0.401512	-0.164385	-0.142812	-0.197556	-0.199676	-0.103905	-0.213268	-0.20828	-0.213268	-0.213268	-0.196808	-0.203791	-0.184961	-0.202793	-0.1059	-0.204789	-0.162889	-0.205412	-0.213268	-0.211273	-0.20217	-0.19369	-0.153162	-0.206534	-0.200673	-0.194563	-0.209527	-0.186707	-0.196558	-0.209777	-0.170994	-0.213268	-0.201671	-0.213268
Msex2.08769		1	-0.20582	-0.197328	-0.205206	-0.210527	-0.211243	-0.215336	-0.215336	-0.213699	-0.153435	-0.205718	-0.18505	0.950949	0.878408	0.334094	-0.157732	-0.144841	-0.197431	-0.2005	-0.054292	-0.209197	-0.215336	-0.213187	-0.215336	-0.215336	-0.203569	-0.198351	-0.20715	-0.034443	-0.183823	-0.103403	-0.204797	-0.215336	-0.202444	-0.19078	-0.175228	-0.172057	-0.202853	-0.208685	-0.201319	-0.213085	-0.196203	-0.202444	-0.212164	-0.162132	-0.205718	-0.202342	-0.215336
Msex2.08768		1	-0.195109	-0.177054	-0.218919	-0.221102	-0.226856	-0.224475	-0.210586	-0.225268	-0.099275	-0.229038	-0.052648	1.49994	1.23883	0.296561	-0.163958	-0.104434	-0.179236	-0.212768	-0.183403	-0.22507	-0.213959	-0.228641	-0.230625	-0.230625	-0.204038	-0.205427	-0.192927	-0.094513	-0.197887	-0.163561	-0.213165	-0.230625	-0.227252	-0.190347	-0.165546	-0.155426	-0.207609	-0.207213	-0.181022	-0.214355	-0.167927	-0.190546	-0.224673	-0.176458	-0.230625	-0.192927	-0.230625
Msex2.09559	uncharacterized LOC105841613	1	-0.164746	-0.166291	-0.166291	-0.166291	-0.166291	-0.166291	-0.166291	-0.166291	-0.166291	-0.166291	-0.116553	-0.166291	-0.166291	-0.166291	-0.166291	-0.059711	-0.162429	0.093209	-0.166291	-0.166291	-0.166291	-0.166291	-0.166291	-0.166291	-0.1649	-0.166291	-0.163356	-0.166291	-0.166291	-0.166291	-0.166291	-0.166291	-0.161193	-0.165209	-0.166291	-0.163819	-0.166291	-0.157641	1.86305	-0.10466	-0.166291	-0.166291	-0.166291	-0.166291	-0.166291	-0.166291	-0.166291
Msex2.00630	pyruvate kinase-like	1	-0.218077	-0.217684	-0.220829	-0.220829	-0.220829	-0.218077	-0.220829	-0.187805	-0.051384	-0.007352	-0.117432	-0.220829	-0.220829	-0.220829	-0.220829	-0.083622	-0.21847	-0.220042	-0.220829	-0.220829	-0.220829	-0.218077	-0.220829	-0.220829	-0.220829	-0.220829	-0.220829	-0.220829	-0.220829	-0.220829	-0.220829	-0.220829	-0.220829	-0.220829	-0.220829	-0.217684	-0.220829	-0.220829	-0.220829	-0.220829	-0.220829	-0.220829	-0.220829	-0.220829	-0.220829	-0.220829	-0.220829
Msex2.02900	methionine aminopeptidase 1	1	-0.121269	-0.159179	-0.169249	-0.490304	-0.361467	-0.483788	-0.29927	-0.441139	-0.326223	-0.379238	-0.379534	-0.0259	-0.009906	-0.505409	-0.462464	0.231773	0.280642	-0.384865	0.063249	0.05851	0.321515	0.261391	-0.116234	-0.370057	0.470491	0.061768	-0.104979	0.114488	-0.016718	-0.215749	-0.125711	0.376603	0.013195	-0.111791	-0.272911	0.015269	-0.0259	-0.192943	-0.33185	-0.342808	-0.252771	0.041628	-0.168657	-0.420407	-0.37213	0.072134	-0.10024
Msex2.07601	uncharacterized LOC101742045	1	-0.088014	-0.088014	-0.127614	-0.1559	-0.003156	-0.141757	0.095492	-0.183125	-0.13221	-0.167568	-0.165446	-0.212118	-0.225908	-0.236515	-0.236161	0.011341	0.564685	-0.220958	0.44058	-0.12231	0.951849	-0.168275	-0.260204	-0.231565	-0.145293	-0.149536	-0.23404	-0.247829	-0.245354	-0.226968	-0.245354	-0.237222	-0.203279	-0.222726	-0.234747	-0.113117	-0.248537	-0.183125	-0.224847	-0.153071	-0.201511	-0.199036	-0.120896	-0.226615	-0.21424	-0.249597	-0.218836
Msex2.03576	zinc carboxypeptidase-like	1	-0.210153	-0.210153	-0.210153	-0.210153	-0.210153	-0.210153	-0.210153	-0.210153	-0.19505	-0.203141	-0.199904	-0.210153	-0.210153	-0.210153	-0.210153	-0.041324	-0.202601	-0.210153	-0.206916	-0.210153	-0.210153	-0.11522	0.26451	0.514787	-0.077463	-0.029457	0.45977	0.355667	0.268826	0.454376	0.362679	-0.177789	-0.100657	-0.129244	-0.210153	-0.206916	-0.210153	-0.202062	-0.204759	-0.140032	-0.207456	-0.210153	-0.210153	-0.210153	-0.210153	-0.210153	-0.210153
Msex2.05471	gamma-glutamylcyclotransferase-like	1	-0.151854	-0.135786	-0.154775	-0.151854	-0.154775	-0.154775	-0.154775	-0.145524	-0.154775	-0.135786	-0.154775	-0.151854	-0.154775	-0.153315	-0.154775	0.041931	-0.14455	-0.15088	-0.150393	-0.154775	-0.154775	-0.154775	-0.154775	-0.154775	-0.149419	-0.154775	-0.148933	-0.142603	-0.154775	-0.154775	-0.154775	-0.154775	-0.14455	-0.152828	-0.154775	-0.149906	-0.147959	-0.154775	-0.139195	-0.124101	-0.147472	-0.151367	-0.154775	-0.147959	-0.154775	-0.154775	-0.154775
Msex2.04785	uncharacterized LOC101745876	1	-0.15216	-0.154095	-0.154095	-0.154095	-0.154095	-0.154095	-0.154095	-0.154095	-0.151192	-0.154095	-0.110063	-0.154095	-0.154095	-0.154095	-0.152644	0.030744	-0.154095	-0.151192	-0.154095	-0.154095	-0.154095	-0.144418	-0.154095	-0.128934	-0.101353	-0.072321	-0.128934	-0.135224	-0.123128	-0.139095	-0.11587	-0.136676	0.126551	0.593488	-0.154095	-0.13716	-0.130386	-0.154095	-0.154095	-0.154095	-0.154095	-0.154095	-0.154095	-0.154095	-0.154095	-0.144902	-0.154095
Msex2.02265	uncharacterized LOC101739476	1	-0.1453	-0.1453	-0.1453	-0.141359	-0.1453	-0.1453	-0.1453	-0.138994	-0.109041	-0.109436	-0.125594	-0.1453	-0.14333	-0.1453	-0.144512	0.023777	-0.142541	-0.127171	-0.142147	-0.1453	-0.1453	-0.1453	-0.1453	-0.1453	-0.14333	-0.133477	-0.1453	-0.1453	-0.1453	-0.1453	-0.1453	-0.1453	-0.1453	-0.1386	-0.110618	-0.119289	0.568448	-0.14333	-0.1453	-0.1453	-0.1453	-0.142936	-0.1453	-0.141753	-0.1453	-0.144118	-0.1453
Msex2.04453	uncharacterized LOC106130010	1	-0.185049	-0.172798	-0.209938	-0.198076	-0.178243	-0.176493	-0.148687	-0.102215	-0.057103	0.17701	-0.134298	-0.149271	-0.17066	-0.218104	-0.210715	0.074148	-0.06352	-0.193799	-0.022492	-0.039409	-0.076742	-0.148687	-0.203715	-0.19691	-0.130993	-0.102604	-0.186993	-0.177271	-0.155687	-0.164243	-0.177465	-0.196132	-0.151604	-0.163659	-0.182521	-0.106881	-0.171632	-0.203132	-0.179021	-0.168521	-0.179215	-0.190687	-0.185049	-0.21966	-0.221993	-0.197104	-0.176687
Msex2.01762	proton-coupled amino acid transporter 4-like	1	-0.142143	-0.139894	-0.145141	-0.142892	-0.145141	-0.145141	-0.145141	-0.145141	-0.139145	-0.145141	-0.125653	-0.141393	-0.139145	-0.142892	-0.143642	0.09471	-0.137646	-0.104666	-0.141393	-0.145141	-0.145141	-0.145141	-0.145141	-0.107664	-0.134648	-0.137646	-0.145141	-0.139894	-0.145141	-0.145141	-0.145141	-0.124904	-0.145141	-0.139894	-0.136896	-0.08218	-0.101668	-0.111412	0.259607	0.235622	-0.143642	-0.145141	-0.145141	-0.145141	-0.145141	-0.145141	-0.134648
Msex2.02320	atrophin-1-like	1	-0.144724	-0.147525	-0.147525	-0.147525	-0.133521	-0.147525	-0.147525	-0.147525	-0.147525	-0.147525	-0.095009	-0.147525	-0.144024	-0.147525	-0.147525	0.064639	-0.147525	-0.145424	-0.147525	-0.147525	-0.139822	-0.147525	-0.147525	-0.147525	-0.106212	-0.116716	-0.140523	-0.147525	-0.135621	-0.147525	-0.147525	-0.147525	-0.09711	-0.106913	-0.143324	-0.138422	-0.143324	-0.141923	-0.137722	-0.147525	-0.147525	-0.144024	-0.141923	-0.147525	-0.147525	-0.141923	-0.147525
Msex2.07086	uncharacterized LOC106125052	1	-0.140996	-0.140996	-0.140996	-0.140996	-0.140996	-0.140996	-0.140996	-0.140996	-0.140996	-0.140996	-0.135917	-0.140996	-0.140776	-0.140996	-0.140996	-0.018876	-0.140555	-0.140776	-0.140996	-0.140996	-0.140996	-0.140996	-0.140996	-0.140996	-0.140996	-0.140996	-0.140996	-0.140996	-0.140996	-0.140996	-0.140996	-0.140996	-0.140334	-0.140996	-0.140776	-0.139892	-0.140996	-0.140996	-0.13923	-0.140334	-0.140996	-0.140996	-0.140996	-0.140996	-0.140996	-0.140334	-0.140996
Msex2.09810		1	-0.142839	-0.142839	-0.142508	-0.142839	-0.142839	-0.142839	-0.142839	-0.142839	-0.142839	-0.142839	-0.140056	-0.142044	-0.142508	-0.142243	-0.142574	-0.012167	-0.142177	-0.142574	-0.142839	-0.142839	-0.142839	-0.142839	-0.142839	-0.142839	-0.142508	-0.142839	-0.142442	-0.142839	-0.142839	-0.142839	-0.142839	-0.142839	-0.142839	-0.141845	-0.140918	-0.140387	-0.138201	-0.142309	-0.142574	-0.141845	-0.142839	-0.14264	-0.142839	-0.14264	-0.142839	-0.142839	-0.142839
Msex2.05997	venom allergen 5-like	1	-0.140177	-0.140177	-0.140177	-0.140177	-0.140177	-0.140177	-0.140177	-0.140177	-0.140177	-0.140177	-0.140177	-0.140177	-0.140177	-0.140177	-0.140177	0.015576	-0.138435	-0.140177	-0.140177	-0.140177	-0.140177	-0.140177	-0.140177	-0.140177	-0.140177	-0.140177	-0.140177	-0.140177	-0.140177	-0.140177	-0.140177	-0.140177	-0.140177	-0.140177	-0.140177	-0.140177	-0.138435	-0.135996	-0.137389	-0.140177	-0.140177	-0.140177	-0.140177	-0.140177	-0.140177	-0.140177	-0.140177
Msex2.08719	anoctamin-6-like	1	-0.139205	-0.139205	-0.139205	-0.139205	-0.139205	-0.139205	-0.139205	-0.139205	-0.139205	-0.128952	-0.139205	-0.139205	-0.139205	-0.139205	-0.139205	-0.018218	-0.131002	-0.135103	-0.139205	-0.139205	-0.139205	-0.139205	-0.139205	-0.139205	-0.139205	-0.139205	-0.139205	-0.139205	-0.139205	-0.139205	-0.139205	-0.139205	-0.139205	-0.139205	-0.139205	-0.139205	-0.139205	-0.139205	-0.1228	-0.139205	-0.139205	-0.139205	-0.139205	-0.139205	-0.139205	-0.139205	-0.139205
Msex2.04783	uncharacterized LOC106719924	1	-0.1346	-0.134035	-0.134788	-0.134788	-0.134788	-0.134788	-0.134788	-0.134788	-0.134223	-0.133093	-0.134788	-0.134788	-0.133282	-0.134788	-0.134788	-0.003885	-0.132717	-0.134223	-0.134788	-0.134788	-0.134788	-0.134788	-0.134788	-0.134788	-0.134412	-0.134788	-0.134788	-0.134788	-0.134788	-0.134788	-0.134788	-0.134788	-0.134788	-0.133658	-0.1346	-0.13234	-0.13121	-0.134223	-0.13347	-0.133658	-0.134788	-0.133282	-0.134788	-0.134788	-0.134788	-0.133282	-0.134788
[truncated: 5,324 more rows]
[truncated: 20 more columns]

## Sheet: TableS8
gene	H-L2-D1	H-L3-D1	H-L4-12h	H-L4-Late	H-L5-12h-S	H-L5-D2-S	H-L5-preW-S	H-P-Late	H-A-D1	H-A-D3	H-A-D7	F-L4-Late	F-L5-D1	F-L5-preW	F-L5-W	F-P-D1~3-S	F-P-D15~18	F-A-D1~3	F-A-D7~9	W-E-3h-S	W-E-Late-S	W-L1-D1-S	W-L2-D1-S	W-L3-D1-S	G-L2	G-L3-Late-S	G-L4-0h	G-L4-12h-S	G-L4-Late-S	G-L5-1~3h-S	G-L5-D1-S	G-L5-preW-S	G-L5-W-S	G-L5-W	G-P-D1	G-P-D15~18	G-A-D3~5	MT-L5-preW	MT-A-D1	MT-A-D3	M-L4-Late	M-L5-12h	M-L5-12h-S	M-L5-preW	M-L5-preW-S	M-L5-W	M-L5-W-S	T-P-D3	T-P-D15~18
[truncated: 1,637 more rows]
[truncated: 18 more columns]

[truncated: 1 more sheets: TableS9]
